# Supplementary material for: Identification of 12 genetic loci associated with human healthspan
Source: Commun Biol. 2019 Jan 30;2:41. doi: 10.1038/s42003-019-0290-0 (PMC6353874; doi:10.1038/s42003-019-0290-0)
Supplement: Supplementary file 3 — Supplementary Data 1 [file 42003_2019_290_MOESM3_ESM.xlsx]

## Sheet: Sheet1
	Clinical information data		Self-reported data		Combined data
	events	percentage	events	percentage	events	percentage
cancer	66214	51.4	41485	48.6	74172	51.3
diabetes	20019	15.5	23134	27.1	26026	18
MI	25649	19.9	10150	11.9	24751	17.1
stroke	4731	3.7	6070	7.1	6902	4.8
COPD	6211	4.8	1484	1.7	5881	4.1
dementia	769	0.6	2889	3.4	2706	1.9
death	2411	1.9	0	0	2399	1.7
CHF	2850	2.2	231	0.3	1883	1.3
