# Supplementary material for: Identification of 12 genetic loci associated with human healthspan
Source: Commun Biol. 2019 Jan 30;2:41. doi: 10.1038/s42003-019-0290-0 (PMC6353874; doi:10.1038/s42003-019-0290-0)
Supplement: Supplementary file 4 — Supplementary Data 2 [file 42003_2019_290_MOESM4_ESM.xlsx]

## Sheet: cancer
age	logIR	Nd	Na	logIR 2.5% CI	logIR 97.5% CI
0.5	2.66269e-05	16	300448	9.98509e-06	4.65971e-05
2.5	1.66427e-05	10	300432	3.32854e-06	3.32854e-05
4.5	1.49789e-05	9	300422	3.32865e-06	2.99579e-05
6.5	2.16369e-05	13	300413	6.6575e-06	3.9945e-05
8.5	2.16378e-05	13	300400	6.65779e-06	3.99467e-05
10.5	2.82968e-05	17	300387	9.98712e-06	4.99356e-05
12.5	2.82984e-05	17	300370	9.98768e-06	4.99384e-05
14.5	3.82883e-05	23	300353	1.66471e-05	6.32589e-05
16.5	5.16099e-05	31	300330	2.66374e-05	7.99121e-05
18.5	0.000116551	70	300299	7.99203e-05	0.000156511
20.5	0.000176532	106	300229	0.000129901	0.000226494
22.5	0.000218244	131	300123	0.000166598	0.000273221
24.5	0.000368343	221	299992	0.000300008	0.000440012
26.5	0.000487038	292	299771	0.000410313	0.0005671
28.5	0.000667826	400	299479	0.00057767	0.000761322
30.5	0.000725561	434	299079	0.00063194	0.000822525
32.5	0.000843811	504	298645	0.000740009	0.000950962
34.5	0.00105655	630	298141	0.000942507	0.00117394
36.5	0.00115122	685	297511	0.00103189	0.0012739
38.5	0.00149751	889	296826	0.00136107	0.00163732
40.5	0.0019143	1133	295931	0.00175717	0.00207481
42.5	0.00217791	1284	294778	0.00201168	0.00234753
44.5	0.00278936	1636	293257	0.0025984	0.00298032
46.5	0.00320851	1842	287049	0.00300297	0.00341753
48.5	0.00411014	2250	273713	0.00387267	0.00435127
50.5	0.00487385	2521	258625	0.00460899	0.00514258
52.5	0.0056618	2748	242679	0.00536511	0.00596261
54.5	0.00639774	2889	225783	0.0060722	0.0067277
56.5	0.0079218	3292	207781	0.00754159	0.00830682
58.5	0.00949271	3579	188513	0.00905508	0.00993035
60.5	0.0116392	3915	168181	0.0111309	0.0121536
62.5	0.0131909	3868	146616	0.0126112	0.0137775
64.5	0.0156715	3872	123536	0.0149835	0.0163677
66.5	0.0184236	3528	95747	0.0175776	0.01928
68.5	0.0207411	2745	66173	0.0196606	0.0218367
70.5	0.0219154	1832	41797	0.0205278	0.023327
72.5	0.0253367	1076	21234	0.0232646	0.027456
74.5	0.0223637	274	6126	0.0187724	0.0261182
76.5	0.0125	2	80	0	0.0375
78.5		0	0

## Sheet: death
age	logIR	Nd	Na	logIR 2.5% CI	logIR 97.5% CI
40.8433	0.0010005	4	1999	0	0.00250125
42.8433	0.000825556	23	13930	0.000358938	0.00136396
44.8433	0.000755201	40	26483	0.000453121	0.00109504
46.8433	0.00109314	75	34305	0.000757907	0.00145751
48.8433	0.00143986	105	36462	0.00106961	0.00183753
50.8433	0.00139529	109	39060	0.00104967	0.00176651
52.8433	0.00205673	173	42057	0.00164063	0.00249661
54.8433	0.00192052	173	45040	0.00153197	0.00233126
56.8433	0.00262626	252	47977	0.00218855	0.00308481
58.8433	0.00272437	280	51388	0.0022768	0.00319141
60.8433	0.00317905	372	58508	0.00273467	0.00364053
62.8433	0.00396035	553	69817	0.00349485	0.00442586
64.8433	0.00457625	685	74843	0.00410192	0.00506393
66.8433	0.00566305	799	70545	0.0051173	0.00622298
68.8433	0.00710234	884	62233	0.00644353	0.00777722
70.8433	0.00891201	836	46903	0.00808051	0.00976483
72.8433	0.0123417	577	23376	0.0109514	0.0137748
74.8433	0.0156002	157	5032	0.0123211	0.0190779
76.8433	0	0	7	0.857143	0
78.8433		0	0

## Sheet: CHF
age	logIR	Nd	Na	logIR 2.5% CI	logIR 97.5% CI
0.5	1.66418e-06	1	300448	0	6.65673e-06
2.5	0	0	300447	0.999997	0
4.5	0	0	300447	0.999997	0
6.5	0	0	300447	0.999997	0
8.5	0	0	300447	0.999997	0
10.5	0	0	300447	0.999997	0
12.5	0	0	300447	0.999997	0
14.5	0	0	300447	0.999997	0
16.5	0	0	300447	0.999997	0
18.5	0	0	300447	0.999997	0
20.5	0	0	300447	0.999997	0
22.5	0	0	300447	0.999997	0
24.5	1.66419e-06	1	300447	0	6.65675e-06
26.5	0	0	300446	0.999997	0
28.5	4.99258e-06	3	300446	0	1.33135e-05
30.5	1.66421e-06	1	300443	0	6.65684e-06
32.5	3.32843e-06	2	300442	0	9.98529e-06
34.5	1.66423e-06	1	300440	0	6.6569e-06
36.5	9.98539e-06	6	300439	0	2.32992e-05
38.5	1.49784e-05	9	300433	3.32853e-06	2.99568e-05
40.5	4.32735e-05	26	300415	1.99724e-05	6.99033e-05
42.5	4.32814e-05	26	300360	1.9976e-05	6.99161e-05
44.5	6.8316e-05	41	300076	3.99899e-05	9.99747e-05
46.5	9.31654e-05	55	295174	6.0981e-05	0.000128738
48.5	0.000129025	73	282890	8.83736e-05	0.000173212
50.5	0.000174655	94	269102	0.000126346	0.00022668
52.5	0.000278979	142	254499	0.000216111	0.000345777
54.5	0.000343283	164	238870	0.000272115	0.000418638
56.5	0.00051359	228	221967	0.000423486	0.000608199
58.5	0.000654935	267	203837	0.000544553	0.000770223
60.5	0.000810298	299	184500	0.000682927	0.000943089
62.5	0.00107197	351	163717	0.000916215	0.00123384
64.5	0.00133993	377	140679	0.00115156	0.00153541
66.5	0.00181908	406	111595	0.00157713	0.00206999
68.5	0.00258871	409	78997	0.00224059	0.00294948
70.5	0.00304418	311	51081	0.00258413	0.00352382
72.5	0.00380629	202	26535	0.00309026	0.00456002
74.5	0.00412227	65	7884	0.00279046	0.00558092
76.5	0.00458716	1	109	0	0.0183486
78.5		0	0

## Sheet: COPD
age	logIR	Nd	Na	logIR 2.5% CI	logIR 97.5% CI
1.7988	1.66418e-06	1	300448	0	6.65673e-06
3.7988	0	0	300447	0.999997	0
5.7988	4.99256e-06	3	300447	0	1.33135e-05
7.7988	1.6642e-06	1	300444	0	6.65681e-06
9.7988	1.66421e-06	1	300443	0	6.65684e-06
11.7988	0	0	300442	0.999997	0
13.7988	0	0	300442	0.999997	0
15.7988	0	0	300442	0.999997	0
17.7988	0	0	300442	0.999997	0
19.7988	1.66421e-06	1	300442	0	6.65686e-06
21.7988	0	0	300441	0.999997	0
23.7988	1.66422e-06	1	300441	0	6.65688e-06
25.7988	0	0	300440	0.999997	0
27.7988	1.66423e-06	1	300440	0	6.6569e-06
29.7988	6.65693e-06	4	300439	0	1.66423e-05
31.7988	3.32851e-06	2	300435	0	9.98552e-06
33.7988	6.65706e-06	4	300433	0	1.66426e-05
35.7988	4.99286e-06	3	300429	0	1.33143e-05
37.7988	1.33144e-05	8	300426	3.32861e-06	2.66289e-05
39.7988	1.99724e-05	12	300414	6.65748e-06	3.66161e-05
41.7988	4.49428e-05	27	300382	2.33037e-05	6.9911e-05
43.7988	7.82512e-05	47	300315	4.99476e-05	0.000109885
45.7988	0.00010758	64	297453	7.05994e-05	0.000147923
47.7988	0.000168932	97	287098	0.00012191	0.000219437
49.7988	0.000217452	119	273623	0.00016446	0.0002741
51.7988	0.000327809	170	259297	0.000258391	0.000401084
53.7988	0.000415832	203	244089	0.000335943	0.000499818
55.7988	0.000573379	261	227598	0.000478915	0.000672238
57.7988	0.000874247	367	209895	0.000747993	0.0010005
59.7988	0.00115287	440	190828	0.0010009	0.00131008
61.7988	0.00150188	512	170453	0.00132001	0.00168962
63.7988	0.00189082	562	148613	0.00167549	0.00211287
65.7988	0.00242601	591	121805	0.00215098	0.00270925
67.7988	0.00343664	601	87440	0.00305352	0.0038312
69.7988	0.00391603	469	59882	0.0034234	0.00442537
71.7988	0.00455706	307	33684	0.0038594	0.00528441
73.7988	0.00553751	150	13544	0.00435617	0.00679268
75.7988	0.0022805	4	877	0	0.00570125
77.7988	0	0	1	0	0
79.7988		0	0

## Sheet: MI
age	logIR	Nd	Na	logIR 2.5% CI	logIR 97.5% CI
0.5	1.66418e-06	1	300448	0	6.65673e-06
2.5	0	0	300447	0.999997	0
4.5	0	0	300447	0.999997	0
6.5	1.66419e-06	1	300447	0	6.65675e-06
8.5	0	0	300446	0.999997	0
10.5	0	0	300446	0.999997	0
12.5	1.66419e-06	1	300446	0	6.65677e-06
14.5	0	0	300445	0.999997	0
16.5	3.3284e-06	2	300445	0	9.98519e-06
18.5	3.32842e-06	2	300443	0	9.98526e-06
20.5	9.98532e-06	6	300441	0	2.32991e-05
22.5	6.65701e-06	4	300435	0	1.66425e-05
24.5	1.49785e-05	9	300431	3.32855e-06	2.9957e-05
26.5	1.49789e-05	9	300422	3.32865e-06	2.99579e-05
28.5	2.16369e-05	13	300413	6.6575e-06	3.9945e-05
30.5	1.83089e-05	11	300400	3.32889e-06	3.66178e-05
32.5	3.32902e-05	20	300389	1.33161e-05	5.65933e-05
34.5	5.99263e-05	36	300369	3.32924e-05	8.98894e-05
36.5	7.82465e-05	47	300333	4.99446e-05	0.000109878
38.5	0.000124881	75	300286	8.65841e-05	0.000166508
40.5	0.000266487	160	300202	0.000209859	0.000326447
42.5	0.000323317	194	300015	0.000259987	0.000389981
44.5	0.000504068	302	299563	0.000423951	0.000587522
46.5	0.00067758	399	294430	0.00058418	0.000774378
48.5	0.00105539	595	281885	0.000936552	0.00117779
50.5	0.00153341	821	267704	0.00138586	0.0016847
52.5	0.00210023	1061	252591	0.00192406	0.00228037
54.5	0.00293918	1389	236290	0.00272123	0.00316137
56.5	0.0036498	1595	218505	0.00340038	0.0039038
58.5	0.00446984	1783	199448	0.00418154	0.00476315
60.5	0.00522072	1871	179190	0.00488867	0.00555835
62.5	0.00618886	1951	157622	0.00580503	0.00657903
64.5	0.0068533	1837	134023	0.00641681	0.00729725
66.5	0.00813778	1711	105127	0.00760033	0.00868473
68.5	0.00889086	1305	73390	0.00821638	0.00957896
70.5	0.00982215	919	46782	0.00893506	0.0107306
72.5	0.011448	549	23978	0.0101343	0.0128034
74.5	0.0113604	160	7042	0.00894632	0.0139165
76.5	0.00543478	1	92	0	0.0217391
78.5		0	0

## Sheet: healthspan
age	logIR	Nd	Na	logIR 2.5% CI	logIR 97.5% CI
0	3.99404e-05	24	300448	1.99702e-05	6.32389e-05
2	3.1622e-05	19	300424	1.33145e-05	5.32581e-05
4	1.9973e-05	12	300405	6.65768e-06	3.66172e-05
6	4.32766e-05	26	300393	1.99738e-05	6.99084e-05
8	2.66341e-05	16	300367	9.98778e-06	4.66096e-05
10	2.99649e-05	18	300351	1.33178e-05	4.99416e-05
12	4.99446e-05	30	300333	2.66371e-05	7.65817e-05
14	7.49243e-05	45	300303	4.66196e-05	0.000106559
16	7.16051e-05	43	300258	4.32961e-05	0.000103245
18	0.000149893	90	300215	0.00010659	0.000196526
20	0.000234902	141	300125	0.000183257	0.000289879
22	0.000288349	173	299984	0.000230012	0.000350019
24	0.000395249	237	299811	0.000326873	0.000466961
26	0.000590839	354	299574	0.000504049	0.000680967
28	0.000730232	437	299220	0.000634984	0.000828822
30	0.000868523	519	298783	0.000763096	0.000977298
32	0.000980675	585	298264	0.000868358	0.00109299
34	0.0012883	767	297679	0.00116233	0.00141763
36	0.00146508	870	296912	0.00133036	0.00160317
38	0.00193216	1144	296042	0.00177677	0.00209092
40	0.00259751	1532	294898	0.00241439	0.00278401
42	0.00318715	1870	293366	0.00298603	0.00339167
44	0.00401725	2342	291493	0.00379083	0.0042471
46	0.00488281	2795	286208	0.0046295	0.00513962
48	0.00635651	3478	273578	0.00606043	0.00665624
50	0.00810656	4183	258001	0.00776354	0.00845346
52	0.00980047	4730	241315	0.00941094	0.0101941
54	0.0120984	5410	223583	0.0116467	0.0125546
56	0.0146556	5989	204325	0.0141343	0.0151768
58	0.017961	6610	184010	0.0173578	0.0185696
60	0.0218704	7107	162480	0.0211595	0.0225874
62	0.0250839	7022	139970	0.0242695	0.0259056
64	0.0296864	6936	116821	0.0287192	0.0306623
66	0.0335316	6087	90765	0.0323693	0.034705
68	0.0389691	4807	61677	0.0374532	0.0405013
70	0.0437384	3443	39359	0.0417185	0.0457583
72	0.0479963	1981	20637	0.0451131	0.0509279
74	0.0487705	714	7320	0.0438525	0.0538251
76	0.0387324	22	284	0.0176056	0.0633803
78		0	0

## Sheet: stroke
age	logIR	Nd	Na	logIR 2.5% CI	logIR 97.5% CI
0.0903509	9.98509e-06	6	300448	0	2.32985e-05
2.09035	9.98529e-06	6	300442	0	2.3299e-05
4.09035	3.3285e-06	2	300436	0	9.98549e-06
6.09035	6.65704e-06	4	300434	0	1.66426e-05
8.09035	1.66428e-06	1	300430	0	6.65712e-06
10.0904	4.99286e-06	3	300429	0	1.33143e-05
12.0904	9.98582e-06	6	300426	0	2.33002e-05
14.0904	1.16504e-05	7	300420	0	2.66294e-05
16.0904	1.3315e-05	8	300413	3.32875e-06	2.663e-05
18.0904	1.49798e-05	9	300405	3.32884e-06	2.99596e-05
20.0904	2.66315e-05	16	300396	9.98682e-06	4.66051e-05
22.0904	3.16266e-05	19	300380	1.33165e-05	5.32659e-05
24.0904	4.49459e-05	27	300361	2.33053e-05	6.99159e-05
26.0904	3.66259e-05	22	300334	1.66481e-05	5.99333e-05
28.0904	4.82831e-05	29	300312	2.6639e-05	7.32571e-05
30.0904	5.82784e-05	35	300283	3.33019e-05	8.6585e-05
32.0904	9.32562e-05	56	300248	5.99504e-05	0.000129893
34.0904	8.49456e-05	51	300192	5.32992e-05	0.000119923
36.0904	0.000119944	72	300141	8.32942e-05	0.000159925
38.0904	0.000141634	85	300069	9.9977e-05	0.000186624
40.0904	0.000190013	114	299979	0.000143343	0.000240017
42.0904	0.000241796	145	299840	0.000186766	0.00030016
44.0904	0.00035382	212	299587	0.000287062	0.000423917
46.0904	0.000326409	193	295641	0.000263834	0.000392368
48.0904	0.000483935	275	284129	0.000404746	0.000566644
50.0904	0.000660355	357	270309	0.000566019	0.000758391
52.0904	0.000784321	401	255635	0.000676746	0.000895808
54.0904	0.00097489	468	240027	0.000854071	0.00109988
56.0904	0.00097914	437	223155	0.000851426	0.00111134
58.0904	0.00125256	514	205180	0.00110147	0.00140852
60.0904	0.0014659	545	185892	0.00129645	0.00164074
62.0904	0.00155168	513	165305	0.00136717	0.00174223
64.0904	0.00167596	479	142903	0.00146953	0.00188939
66.0904	0.00201343	464	115226	0.00176176	0.00227379
68.0904	0.0023502	385	81908	0.00202666	0.00268594
70.0904	0.00283778	309	54444	0.00240614	0.00328778
72.0904	0.00386074	228	29528	0.00318342	0.00457193
74.0904	0.00404839	83	10251	0.00282899	0.00536533
76.0904	0.00310559	2	322	0	0.00931677
78.0904		0	0

## Sheet: dementia
age	logIR	Nd	Na	logIR 2.5% CI	logIR 97.5% CI
0	9.98509e-06	6	300448	0	2.32985e-05
2	0	0	300442	0.999997	0
4	1.66421e-06	1	300442	0	6.65686e-06
6	0	0	300441	0.999997	0
8	0	0	300441	0.999997	0
10	0	0	300441	0.999997	0
12	0	0	300441	0.999997	0
14	3.32844e-06	2	300441	0	9.98532e-06
16	8.32116e-06	5	300439	0	1.99708e-05
18	2.32996e-05	14	300434	6.65704e-06	4.32707e-05
20	4.32728e-05	26	300420	1.9972e-05	6.99021e-05
22	4.99344e-05	30	300394	2.66317e-05	7.65661e-05
24	4.66101e-05	28	300364	2.33051e-05	7.32445e-05
26	6.99217e-05	42	300336	4.32849e-05	9.98881e-05
28	7.65916e-05	46	300294	4.6621e-05	0.000109892
30	0.000106579	64	300248	6.99422e-05	0.000146546
32	0.000104936	63	300184	6.99571e-05	0.000143245
34	0.000106624	64	300121	6.99718e-05	0.000146608
36	0.000126643	76	300057	8.66502e-05	0.000169968
38	0.000161677	97	299981	0.000116674	0.000210013
40	0.000185075	111	299879	0.000136722	0.000236762
42	0.000170146	102	299742	0.000126776	0.000216853
44	0.000155208	93	299598	0.000113485	0.000200268
46	0.000175549	104	296214	0.000128286	0.000226188
48	0.000205082	117	285252	0.00015425	0.00025942
50	0.000158301	86	271634	0.000114124	0.00020616
52	0.000200163	103	257290	0.000147693	0.00025652
54	0.000194167	94	242060	0.000140461	0.000252004
56	0.000290413	131	225541	0.000221689	0.00036357
58	0.000276716	115	207794	0.000206936	0.000351309
60	0.000354674	134	188906	0.000269976	0.000439372
62	0.000338076	114	168601	0.00025504	0.000427044
64	0.000375245	110	146571	0.000279728	0.000477584
66	0.00059365	142	119599	0.00045987	0.000735792
68	0.000818761	140	85495	0.000631616	0.0010176
70	0.00141834	164	57814	0.0011243	0.00172968
72	0.00236871	152	32085	0.00183887	0.00292972
74	0.00348577	84	12049	0.00248983	0.00456469
76	0.000924214	1	541	0	0.00369686
78		0	0

## Sheet: diabetes
age	logIR	Nd	Na	logIR 2.5% CI	logIR 97.5% CI
0.5	6.65673e-06	4	300448	0	1.66418e-05
2.5	8.32102e-06	5	300444	0	1.99704e-05
4.5	9.98539e-06	6	300439	0	2.32992e-05
6.5	9.98559e-06	6	300433	0	2.32997e-05
8.5	9.98579e-06	6	300427	0	2.33002e-05
10.5	1.33146e-05	8	300421	3.32866e-06	2.66293e-05
12.5	1.99725e-05	12	300413	6.6575e-06	3.66163e-05
14.5	2.996e-05	18	300401	1.33155e-05	4.99333e-05
16.5	1.49809e-05	9	300383	3.32908e-06	2.99617e-05
18.5	2.66335e-05	16	300374	9.98755e-06	4.66086e-05
20.5	3.16289e-05	19	300358	1.33174e-05	5.32698e-05
22.5	1.99774e-05	12	300339	6.65914e-06	3.66253e-05
24.5	3.99564e-05	24	300327	1.99782e-05	6.32644e-05
26.5	4.32896e-05	26	300303	1.99798e-05	6.99294e-05
28.5	5.1619e-05	31	300277	2.66421e-05	7.99262e-05
30.5	7.32732e-05	44	300246	4.32978e-05	0.000106579
32.5	8.16117e-05	49	300202	4.99664e-05	0.000116588
34.5	0.000141594	85	300153	9.9949e-05	0.000186572
36.5	0.000183292	110	300068	0.000136636	0.00023328
38.5	0.000226698	136	299958	0.000173358	0.000283373
40.5	0.000451948	271	299813	0.000376902	0.000530331
42.5	0.000442383	265	299514	0.000367262	0.000520844
44.5	0.000688977	412	298994	0.00059533	0.000785969
46.5	0.000850844	500	293826	0.000748742	0.000956348
48.5	0.00110549	622	281324	0.00098463	0.0012299
50.5	0.00158082	845	267266	0.00143303	0.00173236
52.5	0.00187901	948	252261	0.00171251	0.00204946
54.5	0.00255855	1209	236267	0.0023575	0.00276382
56.5	0.00297318	1301	218789	0.00274694	0.003204
58.5	0.00370585	1484	200224	0.00344115	0.00397555
60.5	0.00472352	1705	180480	0.00441046	0.00504211
62.5	0.00512117	1631	159241	0.00477264	0.00547598
64.5	0.00594507	1616	135911	0.00554039	0.0063571
66.5	0.00669724	1434	107059	0.00621153	0.0071923
68.5	0.00727333	1095	75275	0.00666888	0.00789107
70.5	0.00790841	764	48303	0.00712171	0.00871581
72.5	0.00790363	393	24862	0.00683774	0.00900973
74.5	0.00745156	110	7381	0.0055548	0.00948381
76.5	0	0	97	0.989691	0
78.5		0	0
