# Supplementary material for: Identification of 12 genetic loci associated with human healthspan
Source: Commun Biol. 2019 Jan 30;2:41. doi: 10.1038/s42003-019-0290-0 (PMC6353874; doi:10.1038/s42003-019-0290-0)
Supplement: Supplementary file 5 — Supplementary Data 3 [file 42003_2019_290_MOESM5_ESM.xlsx]

## Sheet: Sheet1
Category	Parameter	beta	p
General	sex	0.127298	4.88028e-301
Genetics principal components	PC1	-0.00749635	0.0293037
	PC2	-0.00229001	0.505097
	PC3	-0.00383667	0.264246
	PC4	0.0338263	9.17498e-23
	PC5	0.0458345	1.65924e-40
	PC6	0.00166162	0.6286
	PC7	0.00180245	0.601298
	PC8	0.00601275	0.0807632
	PC9	-0.00651259	0.0536759
	PC10	0.00621404	0.0669763
	PC11	0.015684	2.8816e-06
	PC12	-0.0131596	0.000103532
	PC13	-0.00212091	0.535783
	PC14	0.000194011	0.954346
	PC15	-0.00489906	0.150661
	PC16	-0.00971192	0.00388078
	PC17	-0.00752105	0.0284447
	PC18	0.00688355	0.0419631
	PC19	-0.0131725	0.000120696
	PC20	0.00735334	0.0310533
	PC21	0.00916583	0.00737485
	PC22	-0.0014547	0.671027
	PC23	-0.00554091	0.105248
	PC24	0.00291632	0.395813
	PC25	0.00194478	0.569603
	PC26	-0.00232987	0.496963
	PC27	-0.0020752	0.544779
	PC28	0.00365838	0.284836
	PC29	-0.0011718	0.732191
	PC30	0.00430304	0.208122
	PC31	-0.00181079	0.596428
	PC32	-0.00133111	0.696803
	PC33	0.00508705	0.136822
	PC34	0.0033439	0.328931
	PC35	0.00638536	0.0630137
	PC36	0.000657003	0.847807
	PC37	-0.00428157	0.211357
	PC38	-0.00331469	0.334013
	PC39	0.00134694	0.6942
	PC40	0.00720908	0.0353716
UK Biobank assessment centre	Stockport (pilot)	0.00190555	0.56155
	Manchester	0.0223989	5.0196e-11
	Oxford	-0.0152401	3.05178e-06
	Cardiff	0.0124962	0.000270946
	Glasgow	0.007931	0.0179422
	Edinburgh	-0.0171762	2.65692e-07
	Stoke	-0.0026527	0.428384
	Reading	-0.0270369	1.44864e-15
	Bury	0.00344577	0.298245
	Newcastle	0.00658553	0.0522849
	Leeds	-0.00594634	0.0813942
	Bristol	-0.0130081	0.000209174
	Barts	-0.00438132	0.222397
	Nottingham	-0.0134165	7.24417e-05
	Sheffield	0.0143437	4.83394e-05
	Liverpool	0.0256931	1.66291e-13
	Middlesborough	0.0168946	1.47543e-06
	Hounslow	-0.00949756	0.00664795
	Croydon	-0.0118848	0.000678243
	Birmingham	0.0191013	8.77667e-08
	Swansea	0.00537691	0.122495
	Wrexham	-0.00261616	0.463729
Genotyping batch	Batch_b001	3.37584e-05	0.992131
	Batch_b002	0.00363276	0.286893
	Batch_b003	-0.000541569	0.874797
	Batch_b004	0.00529875	0.123903
	Batch_b005	0.00919874	0.00862604
	Batch_b006	0.00754102	0.0307206
	Batch_b007	0.000487627	0.888005
	Batch_b008	0.00141372	0.681794
	Batch_b009	0.00101725	0.769772
	Batch_b010	-0.00663711	0.0532162
	Batch_b011	-0.00185343	0.590765
	Batch_b012	-0.00169869	0.617654
	Batch_b013	-0.000790112	0.817093
	Batch_b014	2.41148e-05	0.994408
	Batch_b015	-0.00138431	0.686223
	Batch_b016	0.00183759	0.59351
	Batch_b017	-0.000114065	0.973661
	Batch_b018	0.00161671	0.639576
	Batch_b019	-0.00509962	0.136051
	Batch_b020	0.00480061	0.166202
	Batch_b021	3.15317e-05	0.992638
	Batch_b022	-0.00135163	0.692324
	Batch_b023	0.00124682	0.715775
	Batch_b024	-0.00133959	0.696156
	Batch_b025	0.00485451	0.159994
	Batch_b026	-0.0060951	0.075471
	Batch_b027	0.00541915	0.114145
	Batch_b028	-0.00171726	0.609238
	Batch_b029	0.00085277	0.802916
	Batch_b030	-0.00407281	0.232588
	Batch_b031	0.00097206	0.776593
	Batch_b032	0.0100929	0.00346759
	Batch_b033	-0.0001719	0.960306
	Batch_b034	-0.00088224	0.79697
	Batch_b035	0.00506375	0.143814
	Batch_b036	0.00210427	0.537945
	Batch_b037	-0.00353983	0.300467
	Batch_b038	-0.00453171	0.186436
	Batch_b039	0.00119561	0.726516
	Batch_b040	0.000948441	0.780806
	Batch_b041	0.00352172	0.299929
	Batch_b042	-0.00267345	0.432819
	Batch_b043	-0.00246292	0.46979
	Batch_b044	-0.00400379	0.238072
	Batch_b045	-0.00415678	0.229201
	Batch_b046	-0.00223049	0.511548
	Batch_b047	0.00497841	0.152067
	Batch_b048	8.90937e-05	0.979459
	Batch_b049	-0.00173868	0.610409
	Batch_b050	0.000654457	0.848014
	Batch_b051	-0.000202299	0.953161
	Batch_b052	-0.00201101	0.558204
	Batch_b053	0.00176556	0.604432
	Batch_b054	-0.00297282	0.381874
	Batch_b055	-0.00308831	0.368889
	Batch_b056	-0.00239641	0.478254
	Batch_b057	0.00745619	0.0301136
	Batch_b058	-0.00343011	0.315462
	Batch_b059	-0.000382969	0.912134
	Batch_b060	0.00397558	0.247632
	Batch_b061	-0.00230066	0.498246
	Batch_b062	-0.00130153	0.704497
	Batch_b063	0.0023915	0.491385
	Batch_b064	-0.00775994	0.0232338
	Batch_b065	0.0010016	0.769065
	Batch_b066	-0.00540062	0.110678
	Batch_b067	0.000950229	0.781198
	Batch_b068	0.00446368	0.198092
	Batch_b069	-0.00239018	0.487605
	Batch_b070	-0.00072666	0.832834
	Batch_b071	-0.00374424	0.271503
	Batch_b072	0.00518834	0.134222
	Batch_b073	-0.00480835	0.156404
	Batch_b074	0.000383162	0.911674
	Batch_b075	-0.00432153	0.202896
	Batch_b076	-0.00314899	0.352879
	Batch_b077	-0.00348718	0.309611
	Batch_b078	-0.000810641	0.813614
	Batch_b079	-0.00503074	0.141802
	Batch_b080	-0.0016362	0.637546
	Batch_b081	0.00816583	0.0182542
	Batch_b082	0.00738519	0.0323362
	Batch_b083	-0.000299788	0.930937
	Batch_b084	0.000744801	0.829575
	Batch_b085	-3.86062e-05	0.991016
	Batch_b086	0.00486438	0.156534
	Batch_b087	-0.00722548	0.0331781
	Batch_b088	0.000131222	0.969408
	Batch_b089	0.00102709	0.764847
	Batch_b090	0.00526836	0.126957
	Batch_b091	0.00461506	0.183154
	Batch_b092	0.000279204	0.935064
	Batch_b093	-0.00416916	0.217614
	Batch_b094	-0.00525239	0.123945
	Batch_b095	-0.000645639	0.850107
