# Supplementary material for: Identification of 12 genetic loci associated with human healthspan
Source: Commun Biol. 2019 Jan 30;2:41. doi: 10.1038/s42003-019-0290-0 (PMC6353874; doi:10.1038/s42003-019-0290-0)
Supplement: Supplementary file 6 — Supplementary Data 4 [file 42003_2019_290_MOESM6_ESM.xlsx]

## Sheet: Sheet1
SNP	Chr	Position (bp)	Effect Allele	Other Allele	Frequency (effect allele)	Imp. Quality	Beta	SE	P-value	P-value_GC
rs11196174	10	114734096	G	A	0.285561	0.987931	0.0305456	0.00540891	1.6302e-08	3.73831e-08
rs4073980	10	114746580	G	C	0.466452	0.982077	0.037338	0.00490729	2.76886e-14	1.22515e-13
rs4073288	10	114747277	A	G	0.374406	0.982793	0.0317332	0.00506644	3.7664e-10	1.03983e-09
rs11196180	10	114748029	T	A	0.375012	0.984067	0.0312473	0.00506158	6.68269e-10	1.79349e-09
rs4074720	10	114748497	T	C	0.466593	0.985092	0.0370719	0.00489969	3.84375e-14	1.67326e-13
rs4074718	10	114748617	A	G	0.46659	0.985229	0.0371013	0.00489929	3.65272e-14	1.59414e-13
rs35011184	10	114749734	A	G	0.229625	0.986753	0.05384	0.00581826	2.17015e-20	1.93524e-19
rs61875118	10	114750236	C	T	0.229809	0.987173	0.053792	0.00581473	2.22423e-20	1.98102e-19
rs61875119	10	114750380	A	G	0.229692	0.987039	0.0536798	0.00581617	2.72112e-20	2.3993e-19
rs72826075	10	114750500	G	A	0.2297	0.987338	0.0539707	0.00581544	1.68561e-20	1.52224e-19
rs17747324	10	114752503	C	T	0.227652	0.98986	0.0538455	0.00582256	2.29285e-20	2.03905e-19
rs61875120	10	114753259	C	T	0.221771	0.991794	0.0551371	0.00587288	6.0905e-21	5.7872e-20
rs34872471	10	114754071	C	T	0.29182	0.995023	0.0611304	0.00535539	3.52875e-30	9.72504e-29
rs7901695	10	114754088	C	T	0.309414	0.992994	0.0542411	0.00526342	6.66774e-25	9.9976e-24
rs35198068	10	114754784	C	T	0.291466	0.99693	0.0610048	0.00535142	4.19378e-30	1.14582e-28
rs4267006	10	114758779	T	G	0.220874	0.99789	0.0543142	0.00586327	1.97919e-20	1.77309e-19
rs10885402	10	114761697	C	A	0.456466	0.995503	0.035902	0.00487774	1.83404e-13	7.38761e-13
rs6585197	10	114762064	T	G	0.4562	0.995439	0.035742	0.00487795	2.3489e-13	9.34595e-13
rs6585198	10	114762237	A	G	0.456336	0.995611	0.0358011	0.00487745	2.13383e-13	8.53077e-13
rs10787471	10	114764661	A	G	0.442836	0.994464	0.0325962	0.00489337	2.71439e-11	8.53435e-11
rs6585199	10	114765171	A	G	0.457307	0.99701	0.0336213	0.00487278	5.20669e-12	1.77652e-11
rs4575195	10	114765747	A	C	0.31333	0.995851	0.0491972	0.0052385	5.91743e-21	5.63086e-20
rs4132670	10	114767771	A	G	0.312958	0.995915	0.0497904	0.00524019	2.0663e-21	2.07239e-20
rs6585200	10	114768609	G	A	0.457336	0.997389	0.033849	0.0048723	3.72531e-12	1.29234e-11
rs6585201	10	114768783	A	G	0.454758	0.996653	0.0341409	0.00487538	2.51071e-12	8.88187e-12
rs55899248	10	114773608	G	A	0.221592	0.995324	0.0510016	0.00586138	3.28101e-18	2.27744e-17
rs12244851	10	114773926	T	C	0.321617	0.995577	0.0466459	0.00520276	3.08532e-19	2.40977e-18
rs7904519	10	114773927	G	A	0.466579	0.997677	0.0318305	0.00486477	6.02702e-11	1.82164e-10
rs36090025	10	114774433	C	A	0.300227	0.996708	0.0533052	0.00530686	9.7053e-24	1.27268e-22
rs7918599	10	114777396	T	C	0.466754	0.999228	0.0320572	0.00486077	4.24966e-11	1.30683e-10
rs10885405	10	114777670	T	C	0.466813	0.99916	0.0318904	0.00486052	5.3413e-11	1.62406e-10
rs10885406	10	114777724	G	A	0.466881	0.999303	0.031905	0.00486013	5.21588e-11	1.58779e-10
rs11196190	10	114778252	G	A	0.466887	0.999395	0.0318814	0.00485993	5.37865e-11	1.63485e-10
rs7899529	10	114779538	A	G	0.466385	0.99927	0.0324862	0.00486084	2.3371e-11	7.40273e-11
rs11196191	10	114780633	C	A	0.467038	0.999685	0.0318313	0.00485941	5.73636e-11	1.73803e-10
rs10787473	10	114781400	A	C	0.467009	0.999745	0.0320115	0.00485922	4.46418e-11	1.36946e-10
rs12258200	10	114781698	C	T	0.466858	0.999844	0.0321363	0.00485948	3.76334e-11	1.16426e-10
rs55853916	10	114781950	C	G	0.221594	0.99603	0.0513578	0.00585873	1.85064e-18	1.3218e-17
rs55972445	10	114782790	T	G	0.221603	0.995947	0.0512948	0.00585897	2.04255e-18	1.45171e-17
rs6585202	10	114782803	C	T	0.466374	0.999322	0.032438	0.00486081	2.49977e-11	7.89166e-11
rs7921525	10	114783333	T	C	0.466399	0.998739	0.0324091	0.00486213	2.63562e-11	8.29877e-11
rs6585203	10	114783403	G	C	0.466876	0.999088	0.032159	0.00486128	3.70695e-11	1.14767e-10
rs6585204	10	114783586	G	C	0.466846	0.998755	0.0321191	0.00486204	3.94563e-11	1.2178e-10
rs11196193	10	114783838	C	T	0.466904	0.99868	0.0321657	0.00486227	3.70648e-11	1.14753e-10
rs4309084	10	114785278	G	A	0.46693	0.997788	0.0322757	0.00486428	3.23952e-11	1.00967e-10
rs7074440	10	114785424	A	G	0.300176	0.996531	0.053986	0.00530784	2.67168e-24	3.73706e-23
rs4128598	10	114785939	G	A	0.466952	0.997566	0.0323199	0.00486482	3.06135e-11	9.5681e-11
rs4128597	10	114786154	G	A	0.467007	0.997487	0.0323585	0.00486493	2.90355e-11	9.09869e-11
rs7924080	10	114787012	C	T	0.467892	0.997448	0.0329752	0.00486402	1.20664e-11	3.94917e-11
rs7907610	10	114787090	G	A	0.467866	0.997306	0.0328828	0.00486435	1.38032e-11	4.4876e-11
rs56299331	10	114788436	T	C	0.202116	0.997476	0.0474889	0.00605115	4.23019e-15	2.05508e-14
rs7077039	10	114789077	C	T	0.461797	0.997095	0.0348926	0.004867	7.54267e-13	2.83228e-12
rs10885408	10	114791388	G	A	0.463139	0.996147	0.0344575	0.00486813	1.46057e-12	5.30759e-12
rs12260037	10	114791490	T	C	0.283539	0.998492	0.0495791	0.00538902	3.57863e-20	3.11251e-19
rs7086857	10	114793237	G	A	0.461553	0.997096	0.0345435	0.00486712	1.27209e-12	4.65446e-12
rs12359102	10	114793451	A	G	0.461532	0.997056	0.0344725	0.00486716	1.41386e-12	5.14614e-12
rs7900150	10	114793823	A	T	0.461519	0.996903	0.0344656	0.00486763	1.43578e-12	5.22195e-12
rs7919152	10	114794719	T	C	0.461453	0.996887	0.0344266	0.00486768	1.52195e-12	5.51934e-12
rs4367880	10	114795256	C	G	0.20211	0.997439	0.0469986	0.00605112	8.04117e-15	3.78364e-14
rs7100927	10	114796048	G	A	0.46152	0.99691	0.0343954	0.00486747	1.59014e-12	5.75412e-12
rs61872784	10	114798893	A	T	0.281867	0.998979	0.0499365	0.00539838	2.23882e-20	1.99337e-19
rs56087297	10	114799172	G	A	0.281658	0.998981	0.0502277	0.00539949	1.37424e-20	1.25377e-19
rs72826094	10	114801488	T	A	0.202547	0.996375	0.0469602	0.0060491	8.28346e-15	3.89189e-14
rs7895340	10	114801525	A	G	0.461845	0.996244	0.0348743	0.00486848	7.87641e-13	2.95125e-12
rs11196200	10	114801938	G	C	0.461751	0.996313	0.034844	0.00486844	8.2394e-13	3.08037e-12
rs61872786	10	114806697	A	G	0.208359	0.997431	0.0434119	0.00598516	4.06883e-13	1.57537e-12
rs11196205	10	114807047	C	G	0.467996	0.996131	0.0329471	0.00486606	1.2808e-11	4.17953e-11
rs10885409	10	114808072	C	T	0.468067	0.995958	0.0329942	0.0048666	1.20405e-11	3.9411e-11
rs12265291	10	114810240	C	T	0.468852	0.995507	0.0330249	0.00486695	1.15649e-11	3.793e-11
rs11196208	10	114811316	C	T	0.467062	0.994642	0.0322696	0.00487054	3.46118e-11	1.07523e-10
rs7077247	10	114812071	C	T	0.467105	0.994725	0.0322894	0.00487027	3.35943e-11	1.04516e-10
rs4077527	10	114813041	T	C	0.463199	0.993649	0.0336183	0.0048755	5.3727e-12	1.83031e-11
rs12718338	10	114813047	T	C	0.467092	0.994312	0.0322755	0.00487112	3.45166e-11	1.07241e-10
rs11196211	10	114817009	C	A	0.286956	0.983955	0.0472186	0.00541005	2.59345e-18	1.82142e-17
rs7071302	10	114817527	G	T	0.46611	0.9847	0.032945	0.00489529	1.69735e-11	5.46211e-11
rs35519679	10	114818754	A	G	0.252538	0.976269	0.0385816	0.00565802	9.17258e-12	3.0431e-11
rs4752571	10	123342567	C	T	0.39234	0.99702	0.0271491	0.00497796	4.92906e-08	1.07055e-07
rs1219651	10	123344501	A	G	0.392699	0.998324	0.027716	0.00497513	2.53406e-08	5.68646e-08
rs1219642	10	123348389	C	T	0.39342	0.99821	0.0277006	0.0049727	2.53965e-08	5.69839e-08
rs2912774	10	123348662	G	T	0.605258	0.998143	-0.0278728	0.00497039	2.04952e-08	4.64734e-08
rs2936870	10	123348902	C	T	0.605277	0.998107	-0.0278818	0.0049704	2.0282e-08	4.60135e-08
rs2981584	10	123350216	C	A	0.605031	0.997689	-0.0279427	0.00497177	1.90666e-08	4.33877e-08
rs2860197	10	123351302	A	G	0.613046	0.997973	-0.0291739	0.00499046	5.03739e-09	1.22383e-08
rs2420946	10	123351324	C	T	0.61323	0.99825	-0.0290596	0.00499045	5.77907e-09	1.39457e-08
rs2162540	10	123352136	T	C	0.614521	0.999282	-0.0287226	0.00499019	8.62274e-09	2.04023e-08
rs3135718	10	123353869	T	C	0.612207	0.994856	-0.0289677	0.00499599	6.70379e-09	1.60594e-08
rs79820308	10	133129158	T	A	0.0565453	0.967788	0.0593316	0.0107158	3.07995e-08	6.84558e-08
rs12792431	11	88420837	C	G	0.238553	0.962159	0.0328175	0.00580895	1.60938e-08	3.69291e-08
rs7942972	11	88708828	T	A	0.252523	0.980097	0.0307859	0.00564702	4.98903e-08	1.08294e-07
rs7118021	11	88791508	A	G	0.256279	0.976531	0.0360437	0.00563459	1.58613e-10	4.5701e-10
rs34749698	11	88799731	C	T	0.269993	0.976799	0.0359061	0.00553919	9.03968e-11	2.67798e-10
rs72957024	11	88849859	C	G	0.164746	0.934971	0.0391658	0.00676301	6.98946e-09	1.67095e-08
rs144161465	11	88865300	T	A	0.166365	0.924851	0.0395854	0.0067705	5.01274e-09	1.21814e-08
rs10765189	11	88874884	T	C	0.33681	0.986398	0.0295543	0.00516737	1.06894e-08	2.50264e-08
rs11018508	11	88877686	A	G	0.339952	0.99118	0.0289922	0.00514467	1.74663e-08	3.99177e-08
rs11018509	11	88879205	A	T	0.339799	0.991618	0.0286601	0.00514417	2.52719e-08	5.6718e-08
rs11018513	11	88889350	A	G	0.340679	0.996555	0.0280249	0.00512811	4.63005e-08	1.0087e-07
rs67279079	11	88893001	T	C	0.282565	0.985723	0.0337316	0.00543249	5.3245e-10	1.44509e-09
rs12270717	11	88912190	C	T	0.303901	0.994005	0.0308205	0.00529364	5.80843e-09	1.4013e-08
rs11018522	11	88914415	T	C	0.303834	0.99354	0.03105	0.00529545	4.53134e-09	1.10664e-08
rs11018524	11	88919816	T	C	0.302106	0.993723	0.0309355	0.0053013	5.36452e-09	1.29928e-08
rs17793678	11	88921524	T	C	0.302485	0.994261	0.0311211	0.0052976	4.23982e-09	1.03884e-08
rs72963135	11	88921572	A	C	0.286184	0.987397	0.0347769	0.00540539	1.24498e-10	3.63033e-10
rs10765196	11	88925242	C	G	0.312702	0.994538	0.0308197	0.00524942	4.33005e-09	1.05985e-08
rs11018528	11	88930377	G	A	0.312706	0.996289	0.0309138	0.00524497	3.76974e-09	9.29022e-09
rs12791412	11	88930581	G	A	0.312686	0.996189	0.030838	0.00524534	4.12451e-09	1.01196e-08
rs12789914	11	88930907	A	G	0.313745	0.996503	0.0308436	0.00524001	3.95212e-09	9.71706e-09
rs7107143	11	88931487	T	C	0.312359	0.996496	0.0313901	0.00524591	2.18085e-09	5.52139e-09
rs10830240	11	88938356	G	A	0.302738	0.995502	0.0307366	0.00529367	6.38691e-09	1.53368e-08
rs12286618	11	88938933	C	G	0.302809	0.995811	0.0308606	0.00529237	5.50503e-09	1.33162e-08
rs72963168	11	88943035	C	T	0.277893	0.979462	0.0371148	0.00547914	1.25411e-11	4.0967e-11
rs11018534	11	88943630	A	G	0.303778	0.9951	0.031048	0.00529108	4.4111e-09	1.07871e-08
rs11018536	11	88953846	C	T	0.302591	0.991319	0.0311705	0.00530638	4.25005e-09	1.04123e-08
rs10765198	11	88969774	C	T	0.305634	0.992761	0.0310915	0.00528798	4.11135e-09	1.00889e-08
rs7358418	11	88970138	G	T	0.31502	0.992561	0.0303987	0.0052435	6.73489e-09	1.61303e-08
rs7939929	11	88971035	G	A	0.313943	0.992481	0.0304969	0.00524951	6.26677e-09	1.50624e-08
rs12365043	11	88971134	A	G	0.304024	0.99245	0.0314723	0.0052967	2.81811e-09	7.04523e-09
rs11018545	11	88971269	T	C	0.304073	0.99263	0.0315735	0.00529589	2.49329e-09	6.27091e-09
rs7940368	11	88971373	G	A	0.313927	0.992419	0.0305203	0.00524975	6.11181e-09	1.47081e-08
rs10765199	11	88971638	A	T	0.311711	0.989827	0.0312107	0.00526654	3.09957e-09	7.71263e-09
rs10765200	11	88971684	T	C	0.312771	0.989269	0.0311113	0.00526297	3.39315e-09	8.40559e-09
rs10765201	11	88971704	C	G	0.312726	0.989322	0.0312181	0.00526308	3.00123e-09	7.47981e-09
rs7358330	11	88972118	A	C	0.30384	0.992426	0.0318865	0.00529746	1.7527e-09	4.48545e-09
rs6415994	11	88972346	T	C	0.313679	0.992473	0.0309372	0.00525039	3.80708e-09	9.3777e-09
rs1939262	11	88972562	A	G	0.313681	0.99246	0.0309393	0.00525041	3.79869e-09	9.35804e-09
rs7933594	11	88973201	T	C	0.313716	0.992245	0.0310657	0.00525077	3.29025e-09	8.16306e-09
rs11018546	11	88973361	A	G	0.303873	0.992321	0.0320565	0.00529714	1.43363e-09	3.70543e-09
rs10501698	11	88977364	A	G	0.314061	0.991003	0.0324432	0.00525293	6.56605e-10	1.76372e-09
rs4121401	11	88979846	C	T	0.392238	0.988987	0.0314834	0.00499573	2.9369e-10	8.20844e-10
rs4087499	11	89001126	C	G	0.333231	0.997575	0.0373093	0.00515901	4.76397e-13	1.83013e-12
rs7101897	11	89007922	T	C	0.332086	0.999337	0.0370352	0.00515911	7.04323e-13	2.65374e-12
rs12273884	11	89014355	C	T	0.392756	0.995618	0.0313637	0.0049794	3.00151e-10	8.38001e-10
rs1126809	11	89017961	A	G	0.30447	0.996102	0.0397724	0.00528917	5.49461e-14	2.34982e-13
rs1827430	11	89018440	G	A	0.392146	0.997041	0.0312534	0.00497704	3.39637e-10	9.42474e-10
rs9919559	11	89020590	C	T	0.391164	0.996783	0.0315241	0.0049804	2.4574e-10	6.929e-10
rs3900053	11	89021065	C	T	0.332812	0.997068	0.0380706	0.0051626	1.65208e-13	6.68926e-13
rs1847142	11	89021574	A	G	0.332619	0.997075	0.038169	0.00516335	1.4432e-13	5.88286e-13
rs12363772	11	89022446	A	G	0.33256	0.997018	0.0380564	0.00516373	1.70693e-13	6.90015e-13
rs501301	11	89022673	C	G	0.492194	0.988401	0.0267471	0.00487552	4.11126e-08	9.00917e-08
rs4121403	11	89024455	G	A	0.333735	0.997181	0.037988	0.00515802	1.77368e-13	7.15635e-13
rs10830253	11	89028043	G	T	0.335487	0.996048	0.0384353	0.00515473	8.89762e-14	3.7151e-13
rs28521275	11	89028969	T	C	0.477399	0.99399	0.0283051	0.00486376	5.89907e-09	1.42209e-08
rs4121404	11	89029931	C	T	0.471108	0.994044	0.0272073	0.00486811	2.2853e-08	5.15432e-08
rs7951935	11	89030399	T	G	0.379164	0.996737	0.0336693	0.00500889	1.7937e-11	5.75641e-11
rs7924538	11	89030529	A	C	0.379032	0.996726	0.0336879	0.00500942	1.75695e-11	5.64426e-11
rs1954771	11	89033227	A	G	0.467962	0.99481	0.0276452	0.00486916	1.3659e-08	3.15959e-08
rs1954772	11	89033269	T	C	0.334022	0.997096	0.0382764	0.00515864	1.17242e-13	4.82867e-13
rs11018564	11	89035134	C	T	0.390815	0.997766	0.0315659	0.00497734	2.26912e-10	6.42335e-10
rs1502259	11	89036245	T	G	0.467956	0.995724	0.0284227	0.00486698	5.22319e-09	1.26672e-08
rs1847140	11	89037064	G	A	0.335553	0.998835	0.0382812	0.00514763	1.03266e-13	4.27997e-13
rs10830254	11	89040251	G	A	0.371048	0.995849	0.0326958	0.00503095	8.08911e-11	2.40958e-10
rs11018567	11	89042883	C	A	0.370979	0.994323	0.0325352	0.00503468	1.03173e-10	3.03657e-10
rs7129131	11	89043574	C	A	0.471012	0.993116	0.027106	0.004871	2.62507e-08	5.8805e-08
rs3907665	11	89043946	G	A	0.370964	0.993989	0.0325623	0.0050357	1.00441e-10	2.96009e-10
rs10830255	11	89044525	C	A	0.370952	0.993658	0.0325806	0.00503656	9.87761e-11	2.91343e-10
rs11018569	11	89044911	G	A	0.382003	0.993025	0.0307404	0.0050091	8.41445e-10	2.23273e-09
rs655108	11	89045079	G	T	0.482497	0.992307	0.0276471	0.00486678	1.34083e-08	3.10442e-08
rs10830256	11	89045556	T	G	0.470108	0.992097	0.0269909	0.00487389	3.06193e-08	6.80747e-08
rs34993346	11	89046097	G	A	0.32671	0.992911	0.0368309	0.00519512	1.34588e-12	4.9107e-12
rs7950615	11	89053302	A	G	0.325929	0.988082	0.0365437	0.00521115	2.33934e-12	8.3047e-12
rs7943603	11	89053387	C	T	0.370125	0.988695	0.0323472	0.00505199	1.52482e-10	4.40201e-10
rs1967203	11	89055293	G	A	0.469989	0.987694	0.0271611	0.00488445	2.68658e-08	6.01144e-08
rs7101579	11	89056614	G	A	0.370279	0.986162	0.0326218	0.00505627	1.10561e-10	3.24292e-10
rs3750923	11	89057130	G	T	0.369424	0.985775	0.0324065	0.00506054	1.51592e-10	4.37758e-10
rs3829229	11	89057348	A	G	0.325006	0.985835	0.0371045	0.00522038	1.18055e-12	4.33555e-12
rs11018578	11	89058101	C	T	0.325148	0.985389	0.0370147	0.00522099	1.34506e-12	4.90784e-12
rs34395984	16	89659511	T	C	0.0915969	0.98926	0.0479472	0.00846417	1.47262e-08	3.39388e-08
rs34934239	16	89675579	A	G	0.100457	0.993897	0.04524	0.00810916	2.42076e-08	5.44443e-08
rs7191697	16	89678165	A	G	0.100577	0.993188	0.0448325	0.00810736	3.20512e-08	7.10987e-08
rs57856222	16	89682190	T	C	0.10241	0.997219	0.0442898	0.00803243	3.51036e-08	7.75228e-08
rs77110324	16	89683288	A	G	0.0945684	0.996904	0.0500378	0.00832384	1.83947e-09	4.69632e-09
rs61408277	16	89685234	T	G	0.101625	0.997372	0.04554	0.00805118	1.54661e-08	3.55581e-08
rs3764253	16	89686693	A	G	0.101828	0.99902	0.0454958	0.00803621	1.50192e-08	3.45806e-08
rs79172130	16	89687812	A	G	0.101859	0.999097	0.0454585	0.00803418	1.5303e-08	3.52015e-08
rs4968054	16	89690079	T	C	0.101837	0.996287	0.0453105	0.00804618	1.7885e-08	4.0827e-08
rs75923656	16	89690990	C	T	0.0993964	0.974173	0.0482153	0.00822736	4.61872e-09	1.12692e-08
rs79138604	16	89690991	A	G	0.099389	0.974098	0.0481027	0.00822782	5.02489e-09	1.22095e-08
rs34323930	16	89691045	T	C	0.101071	0.987641	0.0465412	0.00810927	9.5095e-09	2.23923e-08
rs4248913	16	89693099	A	C	0.0989247	0.932753	0.0503454	0.00843414	2.38365e-09	6.00845e-09
rs112233725	16	89693191	C	T	0.0925552	0.954839	0.0491167	0.00857993	1.03673e-08	2.43088e-08
rs12921177	16	89708037	A	G	0.110886	0.994948	0.0480398	0.0077557	5.86103e-10	1.58319e-09
rs4968051	16	89714981	C	T	0.111788	0.994447	0.0485035	0.00773051	3.51231e-10	9.73033e-10
rs35749174	16	89716493	A	G	0.10223	0.993462	0.0539001	0.00804627	2.10189e-11	6.69274e-11
rs35850949	16	89720724	A	C	0.10253	0.994168	0.0532654	0.00803297	3.33779e-11	1.03876e-10
rs113974432	16	89721135	C	G	0.112059	0.995242	0.0481133	0.00771958	4.58665e-10	1.25403e-09
rs164752	16	89722390	A	G	0.885396	0.995171	-0.0479326	0.00764304	3.57802e-10	9.90329e-10
rs34878706	16	89723870	A	G	0.112086	0.995521	0.0482102	0.00771785	4.19522e-10	1.15208e-09
rs35415928	16	89724268	T	C	0.112074	0.995418	0.0482098	0.00771856	4.21205e-10	1.15647e-09
rs71396950	16	89726550	A	G	0.102511	0.994367	0.0532102	0.00803162	3.47046e-11	1.07796e-10
rs71396951	16	89726593	C	G	0.102508	0.994418	0.0533263	0.00803152	3.14477e-11	9.81576e-11
rs34526810	16	89728475	A	G	0.112124	0.995492	0.0482078	0.00771534	4.14924e-10	1.14007e-09
rs4785702	16	89733206	A	G	0.112221	0.996914	0.0484728	0.0077074	3.19257e-10	8.88633e-10
rs35063026	16	89736157	T	C	0.102004	0.989361	0.0544652	0.00807047	1.49166e-11	4.83102e-11
rs12918773	16	89741403	A	G	0.112337	0.995776	0.0484489	0.00770856	3.27703e-10	9.10967e-10
rs35414122	16	89742979	G	A	0.114604	0.995489	0.0473995	0.00764104	5.52999e-10	1.49806e-09
rs12922197	16	89744809	C	G	0.11264	0.996111	0.0479327	0.0076987	4.78254e-10	1.3049e-09
rs34265416	16	89769725	A	C	0.117653	0.991625	0.0480823	0.00756945	2.12321e-10	6.03008e-10
rs34714188	16	89781756	A	T	0.101802	0.990315	0.0534351	0.00807199	3.59638e-11	1.11511e-10
rs12924124	16	89791126	T	C	0.10155	0.995904	0.0529907	0.00805991	4.87854e-11	1.49001e-10
rs35026726	16	89791279	T	C	0.101589	0.995902	0.0531259	0.00805882	4.33157e-11	1.33076e-10
rs12925026	16	89792856	T	C	0.101668	0.995879	0.0530246	0.00805613	4.64507e-11	1.42215e-10
rs79139787	16	89795360	T	C	0.0918844	0.91704	0.0582322	0.00878611	3.40828e-11	1.0596e-10
rs34659644	16	89796017	A	G	0.101701	0.993948	0.0535653	0.00806246	3.05725e-11	9.55593e-11
rs75570604	16	89846677	C	G	0.102722	0.996289	0.0558083	0.008014	3.31085e-12	1.15529e-11
rs12921383	16	89859753	C	T	0.11534	0.995231	0.0500173	0.00761896	5.20857e-11	1.58567e-10
rs34357723	16	89886519	T	C	0.275034	0.99116	0.0315596	0.00546783	7.83975e-09	1.86367e-08
rs35096708	16	89887249	A	G	0.274679	0.992317	0.0317077	0.00546678	6.62844e-09	1.58878e-08
rs34177108	16	89893375	A	C	0.271645	0.984927	0.0317482	0.00550474	8.04907e-09	1.91095e-08
rs146972365	16	90022693	C	T	0.0973075	0.991989	0.0522338	0.00821225	2.01131e-10	5.72758e-10
rs8051733	16	90024206	G	A	0.346462	0.993535	0.0355548	0.00510858	3.40709e-12	1.18719e-11
rs74800773	16	90024970	G	C	0.106024	0.997699	0.0493177	0.00787764	3.83836e-10	1.05871e-09
rs62052243	16	90026152	G	A	0.352495	0.994835	0.0350978	0.00508453	5.09626e-12	1.74069e-11
rs4268748	16	90026512	C	T	0.311313	0.994658	0.0381043	0.00525146	3.98876e-13	1.54589e-12
rs13330431	16	90030355	C	T	0.390136	0.986781	0.0284859	0.00499872	1.2077e-08	2.81058e-08
rs77770855	16	90043010	A	G	0.091556	0.983368	0.0509066	0.00847437	1.88839e-09	4.81498e-09
rs113955373	16	90043036	A	C	0.0916014	0.983623	0.0507298	0.00847138	2.11941e-09	5.3734e-09
rs56850194	16	90043531	A	C	0.0932831	0.997742	0.0505306	0.00834614	1.40976e-09	3.64674e-09
rs11648898	16	90045986	G	A	0.172363	0.997619	0.0358965	0.00643093	2.37958e-08	5.35634e-08
rs112001009	16	90047605	G	A	0.105435	0.997753	0.0455955	0.00789963	7.84035e-09	1.8638e-08
rs113891247	16	90047757	A	T	0.0972582	0.998196	0.0514641	0.00819115	3.32336e-10	9.23204e-10
rs112460025	16	90051337	G	T	0.0973688	0.998776	0.0502654	0.008184	8.15346e-10	2.16684e-09
rs9939542	16	90053048	C	A	0.297814	0.990535	0.0300839	0.00532017	1.56131e-08	3.58796e-08
rs77606435	16	90053691	G	C	0.0972611	0.996898	0.0503019	0.00819548	8.36964e-10	2.22143e-09
rs11866420	16	90054704	G	C	0.572931	0.991917	-0.0270266	0.00491553	3.83669e-08	8.43606e-08
rs8063160	16	90054709	C	T	0.10571	0.995771	0.0459112	0.00789793	6.13404e-09	1.47589e-08
rs73283845	16	90055664	T	C	0.10536	0.995172	0.0453874	0.00791179	9.65492e-09	2.27178e-08
rs113178244	16	90056195	G	C	0.105618	0.996528	0.044885	0.00789817	1.32386e-08	3.06704e-08
rs58827852	16	90058754	A	G	0.107168	0.994241	0.0448238	0.00785662	1.16183e-08	2.709e-08
rs112153252	16	90059712	G	A	0.105467	0.995894	0.0453999	0.00790493	9.28822e-09	2.18966e-08
rs35176381	16	90062479	A	G	0.624545	0.994192	-0.0278219	0.00501706	2.93194e-08	6.53236e-08
rs73283859	16	90062520	C	G	0.0974876	0.996998	0.0499829	0.00818719	1.02789e-09	2.70067e-09
rs112119225	16	90063461	G	T	0.0976606	0.997437	0.0493968	0.00817706	1.53259e-09	3.94818e-09
rs75319471	16	90064454	G	A	0.0976024	0.997509	0.0495052	0.0081795	1.42744e-09	3.6902e-09
rs74336735	16	90065033	A	T	0.0975752	0.997685	0.0495888	0.00818001	1.34281e-09	3.4819e-09
rs76581091	16	90065100	C	T	0.0976128	0.997696	0.0495235	0.00817859	1.40196e-09	3.62754e-09
rs59038611	16	90065956	C	G	0.0976136	0.998175	0.0500591	0.00817671	9.23153e-10	2.43837e-09
rs73283867	16	90066260	G	T	0.097527	0.998952	0.0502254	0.00817799	8.17294e-10	2.17177e-09
rs73283871	16	90067202	C	T	0.0974392	0.999906	0.0501969	0.00817739	8.33056e-10	2.21156e-09
rs59574756	16	90067513	G	A	0.0974232	0.999521	0.049732	0.00817884	1.19762e-09	3.12299e-09
rs77381714	16	90078022	C	T	0.0971833	0.990918	0.0507546	0.00822635	6.83952e-10	1.83348e-09
rs11076664	16	90122562	G	A	0.792433	0.966299	-0.034716	0.00610095	1.26849e-08	2.94495e-08
rs6695531	1	17720088	G	T	0.38918	0.999335	0.0274614	0.00497879	3.4743e-08	7.67652e-08
rs6678552	1	17720391	A	G	0.38933	0.999427	0.0274429	0.00497811	3.53362e-08	7.80111e-08
rs56384645	1	17722952	C	T	0.389025	0.998985	0.0273205	0.00498012	4.11376e-08	9.01438e-08
rs12129196	1	17723739	A	G	0.389045	0.998542	0.0273197	0.00498106	4.14117e-08	9.07149e-08
rs12129263	1	17723870	A	G	0.388998	0.998415	0.0273454	0.00498154	4.03452e-08	8.84919e-08
rs12132197	1	17723964	A	C	0.389017	0.998501	0.0273377	0.0049813	4.06367e-08	8.90998e-08
rs12132237	1	17724112	T	C	0.389013	0.998493	0.027335	0.0049813	4.0761e-08	8.9359e-08
rs7545115	1	17724331	T	G	0.389012	0.998443	0.0273492	0.00498146	4.01487e-08	8.8082e-08
rs12134662	1	17724767	G	A	0.390568	0.998188	0.027532	0.00497764	3.1818e-08	7.06065e-08
rs568925946	1	64759929	T	C	0.00298932	0.933596	0.257589	0.04725	4.9911e-08	1.08337e-07
rs6735656	2	202124502	T	G	0.747858	0.997642	-0.0307538	0.00561184	4.24953e-08	9.29707e-08
rs6754084	2	202124997	C	T	0.747883	0.99756	-0.0308093	0.00561224	4.0271e-08	8.83372e-08
rs1861270	2	202126615	G	A	0.747884	0.997234	-0.0307847	0.00561344	4.15569e-08	9.10174e-08
rs6435074	2	202127947	C	A	0.747872	0.997054	-0.0308165	0.00561403	4.03746e-08	8.85531e-08
rs2349070	2	202130308	C	A	0.747842	0.996671	-0.0307949	0.00561505	4.1498e-08	9.08946e-08
rs3769818	2	202151163	G	A	0.733069	0.998937	-0.0328678	0.00550696	2.39575e-09	6.03743e-09
rs700635	2	202153225	A	C	0.733012	0.997701	-0.0330653	0.00550989	1.96006e-09	4.98855e-09
rs6714430	2	202153684	T	C	0.733035	0.997597	-0.0330453	0.00551053	2.01311e-09	5.11683e-09
rs6743068	2	202153920	G	A	0.733004	0.997445	-0.0330957	0.00551076	1.90574e-09	4.85702e-09
rs10200279	2	202170655	C	T	0.722838	0.989716	-0.0314727	0.00546421	8.42182e-09	1.995e-08
rs6719014	2	202176024	C	T	0.732943	0.996741	-0.03311	0.00551203	1.89152e-09	4.82256e-09
rs7582362	2	202176294	G	A	0.732953	0.996764	-0.0331172	0.00551201	1.87607e-09	4.78512e-09
rs1830298	2	202181247	T	C	0.732881	0.996521	-0.0330704	0.00551208	1.97781e-09	5.0315e-09
rs9677180	2	202184331	T	C	0.732874	0.996402	-0.0330497	0.0055124	2.02834e-09	5.15363e-09
rs10197246	2	202204741	C	T	0.73373	0.997626	-0.0334148	0.0055201	1.41919e-09	3.66993e-09
rs9295128	6	160751531	T	G	0.0170723	0.966334	0.110078	0.0192559	1.0869e-08	2.54259e-08
rs4709431	6	160853746	C	A	0.0188071	0.998692	0.100232	0.0181014	3.07244e-08	6.82968e-08
rs1510224	6	160894878	C	T	0.0186693	0.99749	0.100223	0.0181819	3.54299e-08	7.82078e-08
rs9457927	6	160910282	G	A	0.0184666	0.996025	0.100477	0.0182916	3.95008e-08	8.67297e-08
rs117791490	6	160916058	T	C	0.0186469	0.998754	0.1003	0.0181822	3.46007e-08	7.64662e-08
rs7452960	6	160941641	A	G	0.018483	0.998874	0.100457	0.0182661	3.80601e-08	8.37189e-08
rs118039278	6	160985526	A	G	0.0807949	0.991628	0.0569058	0.00898665	2.4159e-10	6.81772e-10
rs55730499	6	161005610	T	C	0.0815193	0.997939	0.0568982	0.00892294	1.81038e-10	5.18227e-10
rs140570886	6	161013013	C	T	0.0156426	0.967767	0.115519	0.02011	9.22705e-09	2.17595e-08
rs56393506	6	161089307	T	C	0.172143	0.963062	0.0389401	0.00656124	2.94076e-09	7.33644e-09
rs73730377	6	32584880	G	A	0.0935093	0.992723	-0.046088	0.00834014	3.27515e-08	7.2575e-08
rs3129761	6	32585504	C	G	0.456904	0.992228	0.0301956	0.00489888	7.10317e-10	1.90061e-09
rs3104412	6	32585967	G	A	0.452457	0.999678	0.0294603	0.00488129	1.58619e-09	4.07935e-09
rs9271365	6	32586794	G	T	0.430659	0.998655	0.0271604	0.0049099	3.17047e-08	7.03674e-08
rs28688825	6	32587157	G	A	0.116825	0.999819	-0.0436102	0.00754211	7.37193e-09	1.75777e-08
rs34831921	6	32590768	A	C	0.0890074	0.999147	-0.047262	0.00850484	2.74338e-08	6.13223e-08
rs73728618	6	32591567	A	T	0.0890184	0.998875	-0.0473982	0.00850563	2.51007e-08	5.63526e-08
rs35867827	6	32592068	C	T	0.0891922	0.99709	-0.0472427	0.00850559	2.78713e-08	6.2252e-08
rs35224566	6	32592313	C	T	0.0891363	0.996813	-0.0472156	0.0085095	2.88017e-08	6.42264e-08
rs34720986	6	32593270	C	G	0.0885738	0.99509	-0.0473514	0.00854008	2.94616e-08	6.56249e-08
rs34518860	6	32594103	A	G	0.0885189	0.99475	-0.0473531	0.00854362	2.98166e-08	6.63767e-08
rs9272426	6	32605189	G	A	0.45302	0.971119	0.0315596	0.00495954	1.97308e-10	5.62403e-10
rs9272583	6	32607453	T	C	0.498806	0.904199	0.0286429	0.00510791	2.05194e-08	4.65254e-08
rs9272602	6	32607666	A	G	0.475263	0.879072	0.0324447	0.00517734	3.68836e-10	1.01934e-09
rs17612712	6	32615945	T	A	0.421427	0.869715	0.0328679	0.00526142	4.18487e-10	1.14937e-09
rs17843593	6	32615950	C	T	0.297413	0.759432	0.0359792	0.00611827	4.0876e-09	1.00335e-08
6:32621290_C_T	6	32621290	T	C	0.247104	0.739414	0.0372928	0.0065614	1.31842e-08	3.05506e-08
6:32621954_G_A	6	32621954	A	G	0.290009	0.726786	0.0347235	0.00630473	3.63892e-08	8.02202e-08
6:32623371_C_T	6	32623371	T	C	0.284032	0.891209	0.0363446	0.00571503	2.02435e-10	5.76287e-10
rs778393561	6	32625235	G	A	0.354472	0.772949	0.0370418	0.00579428	1.62858e-10	4.6863e-10
rs9273354	6	32625952	G	C	0.506445	0.970436	0.031658	0.00493759	1.43969e-10	4.16807e-10
rs9273364	6	32626302	G	T	0.303861	0.999953	0.0299363	0.00528653	1.48968e-08	3.43124e-08
rs9273368	6	32626475	A	G	0.303935	0.999627	0.0299702	0.00528719	1.44091e-08	3.32434e-08
rs1064173	6	32627480	A	G	0.286938	0.913793	0.0342678	0.00562875	1.14332e-09	2.98821e-09
rs9274488	6	32633852	G	A	0.474538	0.794182	0.0315441	0.00545901	7.54372e-09	1.79669e-08
rs1049053	6	32634405	T	C	0.671282	0.967206	0.0365338	0.00526792	4.05832e-12	1.4019e-11
rs2647027	6	32635605	A	G	0.449444	0.934863	0.0295627	0.00505179	4.85899e-09	1.18259e-08
rs3134986	6	32644553	T	C	0.28959	0.874331	0.0314972	0.00572058	3.67177e-08	8.09087e-08
rs1042174	6	33037626	G	C	0.123079	0.986542	-0.0413787	0.00741409	2.39012e-08	5.37888e-08
rs62389424	6	422631	A	C	0.175543	0.992396	0.0566904	0.0063833	6.62327e-19	4.97952e-18
rs10757269	9	22072264	G	A	0.484014	0.993988	0.0266196	0.00487698	4.80948e-08	1.04584e-07
rs9632885	9	22072638	A	G	0.477762	0.994182	0.0270167	0.00487878	3.06672e-08	6.81761e-08
rs1831733	9	22076071	C	T	0.475371	0.992085	0.0266699	0.00488586	4.79921e-08	1.04372e-07
rs10757271	9	22076795	G	A	0.486182	0.996409	0.0266671	0.00487004	4.35643e-08	9.51933e-08
rs10811652	9	22077085	C	A	0.485684	0.99612	0.0266935	0.00487055	4.23906e-08	9.27529e-08
rs10116277	9	22081397	T	G	0.479773	0.999303	0.0269856	0.00486252	2.86127e-08	6.38256e-08
rs1537370	9	22084310	T	C	0.479246	0.996662	0.0270839	0.00486972	2.67181e-08	5.98e-08
rs1970112	9	22085598	C	T	0.473724	0.994694	0.0280913	0.00487778	8.45946e-09	2.00347e-08
rs10738606	9	22088090	T	A	0.486005	0.999432	0.029606	0.00485994	1.11609e-09	2.92052e-09
rs10738607	9	22088094	G	A	0.486011	0.999461	0.0296226	0.00485986	1.09186e-09	2.86021e-09
rs2891168	9	22098619	G	A	0.487392	0.99965	0.0299377	0.00485924	7.22985e-10	1.93282e-09
rs1537371	9	22099568	A	C	0.496437	0.998618	0.0299384	0.00485934	7.22802e-10	1.93235e-09
rs1556516	9	22100176	C	G	0.496607	0.998599	0.0299848	0.00485921	6.79844e-10	1.82301e-09
rs7859727	9	22102165	T	C	0.487964	0.997995	0.0307229	0.00486222	2.63777e-10	7.41159e-10
rs1537373	9	22103341	G	T	0.495861	0.997867	0.0299354	0.00486069	7.33594e-10	1.95977e-09
rs1333042	9	22103813	G	A	0.496861	0.998371	0.0295936	0.00485949	1.13002e-09	2.95517e-09
rs7859362	9	22105927	C	T	0.510797	0.998997	0.0283325	0.00486064	5.5775e-09	1.34828e-08
rs10757275	9	22106225	A	G	0.501584	0.998488	0.0283679	0.00486183	5.38487e-09	1.30397e-08
rs6475609	9	22106271	G	A	0.510755	0.998915	0.0283653	0.00486094	5.36792e-09	1.30007e-08
rs1333043	9	22106731	A	T	0.510817	0.998798	0.0283669	0.00486113	5.36422e-09	1.29921e-08
rs1412834	9	22110131	C	T	0.51094	0.998868	0.0285017	0.00486041	4.51696e-09	1.1033e-08
rs7341786	9	22112241	C	A	0.513708	0.99709	0.0290364	0.00486544	2.40348e-09	6.05594e-09
rs7341791	9	22112427	G	A	0.513733	0.997152	0.0290417	0.00486531	2.38503e-09	6.01174e-09
rs10511701	9	22112599	C	T	0.506361	0.996764	0.0294211	0.00486424	1.46243e-09	3.77615e-09
rs10733376	9	22114469	C	G	0.511219	0.999306	0.0288671	0.00485931	2.84027e-09	7.09789e-09
rs10738609	9	22114495	G	A	0.50021	0.99582	0.0283675	0.00486727	5.60212e-09	1.35394e-08
rs2383206	9	22115026	G	A	0.509711	0.999168	0.0285379	0.00486015	4.31047e-09	1.05529e-08
rs944797	9	22115286	C	T	0.509721	0.999147	0.0285004	0.00486018	4.51667e-09	1.10324e-08
rs1004638	9	22115589	T	A	0.511297	0.999681	0.0288682	0.00485841	2.81722e-09	7.04311e-09
rs1537374	9	22116046	G	A	0.511241	0.999654	0.0288523	0.00485848	2.87581e-09	7.18231e-09
rs1537375	9	22116071	C	T	0.503692	0.999004	0.0291502	0.00485898	1.98236e-09	5.04251e-09
rs1537376	9	22116220	C	T	0.509729	0.999098	0.0284964	0.00486045	4.54803e-09	1.11052e-08
rs1333045	9	22119195	C	T	0.514502	0.994645	0.030315	0.00487138	4.87459e-10	1.32876e-09
rs10217586	9	22121349	T	A	0.530337	0.99474	0.0284994	0.00487981	5.2117e-09	1.26407e-08
rs10738610	9	22123766	C	A	0.49443	0.997534	0.027703	0.00486326	1.22371e-08	2.84602e-08
rs1333046	9	22124123	A	T	0.497233	0.999479	0.0275057	0.00485859	1.50278e-08	3.45992e-08
rs7857118	9	22124140	T	A	0.506126	0.998665	0.0275782	0.00485982	1.38896e-08	3.21027e-08
rs10757277	9	22124450	G	A	0.481098	0.999769	0.0292817	0.00485985	1.6887e-09	4.32961e-09
rs10811656	9	22124472	T	C	0.481419	0.997933	0.0293189	0.00486296	1.64953e-09	4.23406e-09
rs1333047	9	22124504	T	A	0.490056	0.998814	0.0294384	0.00485862	1.36958e-09	3.54786e-09
rs10757279	9	22124630	G	A	0.481252	0.999707	0.0291014	0.00485981	2.12201e-09	5.37966e-09
rs4977575	9	22124744	G	C	0.490259	0.998471	0.0292955	0.00485936	1.65305e-09	4.24266e-09
rs1805007	16	89986117	T	C	0.104627	1	0.053703	0.00791487	1.16028e-11	3.8048e-11
rs10455872	6	161010118	G	A	0.0808878	1	0.0573751	0.00894534	1.41788e-10	4.10802e-10
rs10757272	9	22088260	T	C	0.485102	1	0.0301992	0.00485859	5.11207e-10	1.39023e-09
rs10757274	9	22096055	G	A	0.487532	1	0.0300131	0.00485918	6.55092e-10	1.75985e-09
rs10757278	9	22124477	G	A	0.481313	1	0.0291821	0.00486081	1.93042e-09	4.91681e-09
rs10787472	10	114781297	C	A	0.466971	1	0.0319406	0.00485869	4.90062e-11	1.49642e-10
rs10931936	2	202143928	C	T	0.733133	1	-0.0327177	0.0055041	2.77724e-09	6.94806e-09
rs11196175	10	114736614	C	T	0.281189	1	0.0314519	0.00540257	5.82688e-09	1.40554e-08
rs117733303	6	160922870	G	A	0.0187154	1	0.0991472	0.0181349	4.57196e-08	9.96665e-08
rs1219648	10	123346190	G	A	0.392836	1	0.0274619	0.00497053	3.29585e-08	7.3011e-08
rs12203592	6	396321	T	C	0.213876	1	0.0629986	0.00588528	9.70134e-27	1.79781e-25
rs12243326	10	114788815	C	T	0.282511	1	0.0501643	0.00539326	1.38752e-20	1.26529e-19
rs12255372	10	114808902	T	G	0.288136	1	0.0470569	0.00536144	1.68011e-18	1.20581e-17
rs12931267	16	89818732	G	C	0.103216	1	0.0563751	0.00798203	1.63247e-12	5.89959e-12
rs1333048	9	22125347	C	A	0.497282	1	0.0273631	0.00485812	1.77672e-08	4.05712e-08
rs1333049	9	22125503	C	G	0.481526	1	0.0291315	0.00485821	2.01815e-09	5.12902e-09
rs1393350	11	89011046	A	G	0.288856	1	0.0356898	0.00535863	2.73346e-11	8.59132e-11
rs159428	20	31099311	C	T	0.527276	1	0.0278217	0.00485542	1.00411e-08	2.35809e-08
rs1806319	11	89037936	C	T	0.380197	1	0.0332984	0.00499837	2.70394e-11	8.5031e-11
rs1847134	11	89005253	C	A	0.335815	1	0.0365347	0.00514162	1.19723e-12	4.39374e-12
rs2280374	16	89687407	T	C	0.101848	1	0.0453791	0.00803139	1.60241e-08	3.6777e-08
rs2383207	9	22115959	G	A	0.511049	1	0.0287102	0.0048576	3.4133e-09	8.45304e-09
rs258322	16	89755903	G	A	0.881625	1	-0.0452724	0.00752314	1.7685e-09	4.52389e-09
rs2981575	10	123346116	A	G	0.605872	1	-0.0276182	0.00496797	2.70933e-08	6.05984e-08
rs2981582	10	123352317	G	A	0.615426	1	-0.0280403	0.00499009	1.91852e-08	4.36443e-08
rs3798220	6	160961137	C	T	0.0184875	1	0.100581	0.0182539	3.58609e-08	7.91122e-08
rs4506565	10	114756041	T	A	0.312618	1	0.0527014	0.00523018	7.0254e-24	9.36276e-23
rs45610233	16	90048395	T	C	0.0929931	1	0.0486311	0.00832121	5.08901e-09	1.23576e-08
rs4784227	16	52599188	T	C	0.239611	1	0.0323746	0.00569411	1.30338e-08	3.02191e-08
rs4785763	16	90066936	C	A	0.642147	1	-0.0280259	0.00505308	2.91782e-08	6.50246e-08
rs4977574	9	22098574	G	A	0.487392	1	0.0299613	0.00485832	6.9591e-10	1.86394e-09
rs62389423	6	421281	A	G	0.17099	1	0.0584457	0.00643048	1.00085e-19	8.26905e-19
rs6475606	9	22081850	T	C	0.48005	1	0.0267917	0.00486088	3.55386e-08	7.84359e-08
rs73283869	16	90067184	A	G	0.0972035	1	0.0503619	0.00818578	7.63355e-10	2.03528e-09
rs74617384	6	160997118	T	A	0.0807264	1	0.0562222	0.00895206	3.37767e-10	9.37542e-10
rs7481199	11	88358544	G	A	0.248854	1	0.0331183	0.00561544	3.6854e-09	9.09251e-09
rs74836424	16	89507330	T	C	0.0839066	1	0.0498806	0.00877394	1.30753e-08	3.03105e-08
rs7538876	1	17722363	A	G	0.389009	1	0.0273494	0.00497779	3.92295e-08	8.61633e-08
rs77270200	16	90093075	A	G	0.104794	1	0.0436047	0.00791962	3.67278e-08	8.09299e-08
rs78800020	16	90067136	C	G	0.0974332	1	0.0504147	0.00817692	7.02672e-10	1.88116e-09
rs7903146	10	114758349	T	C	0.290928	1	0.0603729	0.00535043	1.57891e-29	4.03649e-28
rs8049897	16	90024202	A	G	0.172152	1	0.0359321	0.00642521	2.23994e-08	5.057e-08
rs8063761	16	90027626	T	A	0.345705	1	0.033811	0.00509587	3.24526e-11	1.01137e-10
rs9273363	6	32626272	A	C	0.303824	1	0.029888	0.00528715	1.57717e-08	3.62258e-08
rs9392026	6	453415	A	G	0.594764	1	-0.0296098	0.00493864	2.02813e-09	5.15313e-09
rs9457925	6	160848743	A	G	0.0188419	1	0.100974	0.018074	2.31458e-08	5.21711e-08
