# Supplementary material for: Identification of 12 genetic loci associated with human healthspan
Source: Commun Biol. 2019 Jan 30;2:41. doi: 10.1038/s42003-019-0290-0 (PMC6353874; doi:10.1038/s42003-019-0290-0)
Supplement: Supplementary file 7 — Supplementary Data 5 [file 42003_2019_290_MOESM7_ESM.xlsx]

## Sheet: Sheet1
							UKBB univariate						Joint effects and approximate conditional analysis				Replication cohort 1			Replication cohort 2			Replication cohort 3			Replication cohort 4			Replication cohort 5			Replication meta-analysis
	Chr	Position (bp)	Effect Allele	Other Allele	Frequency (effect allele)	Imp. Quality	Beta	SE	P-value	P-value_GC*	Estimated effective sample size	Frequency (UKBB 10,000 sample)	Beta	SE	P-value	LD (R to next SNP in column)	Beta	SE	P-value	Beta	SE	P-value	Beta	SE	P-value	Beta	SE	P-value	Beta	SE	P-value	Beta	SE	P-value	Replication power (LDSC intercept-corrected)	P-value expected	P-value expected (0.5% quantile)	P-value expected (99.5% quantile)
rs12134662	1	17724767	G	A	0.390568	0.998188	0.027532	0.00497764	3.1818e-08	7.06065e-08	303426	0.390365	0.027532	0.00497788	3.18669e-08	-	0.0227527	0.00936838	0.0151544	0.0424283	0.0544451	0.435812	-0.0278982	0.0302642	0.356622	0.00958365	0.113466	0.932689	0.0457332	0.0457754	0.317758	0.0198585	0.00864581	0.0216251	0.553	0.002714	2.486e-08	0.6584
rs10197246	2	202204741	C	T	0.73373	0.997626	-0.0334148	0.0055201	1.41919e-09	3.66993e-09	300537	0.735849	-0.0334148	0.00552043	1.42236e-09	-	-0.0412638	0.0102918	6.08788e-05	0.111122	0.0633964	0.0796341	-0.0350874	0.0373438	0.347434	0.0416331	0.0977932	0.670308	0.00293912	0.0563439	0.958398	-0.0352658	0.00961076	0.00024311	0.6649	0.0009981	4.441e-09	0.4732
rs12203592	6	396321	T	C	0.213876	1	0.0629986	0.00588528	9.70134e-27	1.79781e-25	306465	0.2134	0.0629986	0.00588637	9.91127e-27	0	0.0419726	0.0102284	4.06917e-05	0.722528	0.896453	0.420251	0.124454	0.143982	0.387383	-0.224347	0.611264	0.713603	0.258579	0.157299	0.100203	0.0433059	0.0101793	2.09687e-05	0.9987	4.169e-09	2.835e-17	0.0009617
rs1049053	6	32634405	T	C	0.671282	0.967206	0.0365338	0.00526792	4.05832e-12	1.4019e-11	291509	0.682817	0.0365338	0.00526835	4.07443e-12	0	0.0123349	0.00988228	0.211966	0.0102023	0.0572959	0.858673	0.00920141	0.0354874	0.795414	-0.00559257	0.126798	0.96482	0.0472035	0.0461996	0.306908	0.0133529	0.00917893	0.145742	0.8208	0.0001545	2.024e-10	0.2271
rs10455872	6	161010118	G	A	0.0808878	1	0.0573751	0.00894534	1.41788e-10	4.10802e-10	300072	0.0774	0.059502	0.00895296	3.01027e-11	-0.0404906	0.0259717	0.0173752	0.134977	1.14339	1.46427	0.434885	0.0569278	0.14162	0.687701	7.3596	2.04458	0.000318742	-0.0347967	0.247763	0.88831	0.0268089	0.0172025	0.11913	0.7756	0.0002916	5.701e-10	0.2951
rs140570886	6	161013013	C	T	0.0156426	0.967767	0.115519	0.02011	9.22705e-09	2.17595e-08	286679	0.0154024	0.120813	0.0201268	1.94223e-09	-	0.133302	0.0380624	0.00046146	0.104774	0.965373	0.913573	0.296351	0.266863	0.266783	0.364495	0.302555	0.22831	-0.534138	0.325166	0.100452	0.131196	0.0371199	0.000408721	0.6545	0.001103	5.261e-09	0.4904
rs7859727	9	22102165	T	C	0.487964	0.997995	0.0307229	0.00486222	2.63777e-10	7.41159e-10	303098	0.477912	0.0307229	0.00486253	2.6447e-10	-	0.0402553	0.00905759	8.81501e-06	0.0114012	0.0666124	0.8641	0.0708228	0.0293804	0.0159286	-0.0785987	0.0942242	0.404187	0.00933822	0.0537684	0.862121	0.0405993	0.00844203	1.51545e-06	0.7171	0.0005828	1.795e-09	0.3874
rs34872471	10	114754071	C	T	0.29182	0.995023	0.0611304	0.00535539	3.52875e-30	9.72504e-29	301447	0.293754	0.0615616	0.00535701	1.45084e-30	0.0133493	0.0515546	0.0100344	2.78008e-07	0.145086	0.0580164	0.0123918	0.116874	0.0326792	0.00034835	0.71712	0.271566	0.00827389	0.0972427	0.0475748	0.0409542	0.0617233	0.00927662	2.85941e-11	0.9997	2.707e-10	6.083e-19	0.0001849
rs2860197	10	123351302	A	G	0.613046	0.997973	-0.0291739	0.00499046	5.03739e-09	1.22383e-08	302521	0.61436	-0.0301458	0.00499132	1.54455e-09	0.007587	-0.00756734	0.00930033	0.415838	0.0519744	0.0562632	0.355605	-0.01659	0.0302953	0.583959	0.0678695	0.0914101	0.457801	-0.0158574	0.0457755	0.72903	-0.00653146	0.00858644	0.446853	0.6622	0.001025	4.644e-09	0.4777
rs79820308	10	133129158	T	A	0.0565453	0.967788	0.0593316	0.0107158	3.07995e-08	6.84558e-08	291760	0.0534827	0.0598139	0.0107167	2.38591e-08	-	-0.0159659	0.0193185	0.408545	0.320032	0.303407	0.291519	0.0285977	0.0484868	0.555322	0.138417	0.258989	0.593029	0.221209	0.179459	0.217708	-0.00575884	0.0177845	0.74608	0.5641	0.002472	2.112e-08	0.6405
rs1126809	11	89017961	A	G	0.30447	0.996102	0.0397724	0.00528917	5.49461e-14	2.34982e-13	301569	0.304842	0.0397724	0.00528966	5.52378e-14	-	0.019951	0.00983054	0.0424077	-0.0630405	0.344446	0.854782	-0.0519099	0.0547321	0.342907	-0.10778	0.424442	0.799547	-0.0576187	0.12244	0.637937	0.0171104	0.00963937	0.0758887	0.8933	3.968e-05	2.306e-11	0.1251
rs4784227	16	52599188	T	C	0.239611	1	0.0323746	0.00569411	1.30338e-08	3.02191e-08	303658	0.23705	0.0323746	0.00569441	1.30562e-08	0	0.0166219	0.0105806	0.116189	0.109334	0.133518	0.41286	0.0503314	0.0365883	0.168941	0.0811306	0.110945	0.464614	-0.203334	0.0942764	0.031022	0.0177171	0.0100355	0.0774887	0.587	0.002035	1.506e-08	0.6031
rs4268748	16	90026512	C	T	0.311313	0.994658	0.0381043	0.00525146	3.98876e-13	1.54589e-12	303369	0.311392	0.0381043	0.0052519	4.007e-13	-	0.00395681	0.00989827	0.689342	-0.0370762	0.0551172	0.501151	-0.0108806	0.0346132	0.753257	-0.0227446	0.0989311	0.818166	0.0743529	0.0449527	0.0981221	0.00447632	0.0091411	0.624352	0.8637	7.416e-05	6.22e-11	0.1655
rs159428	20	31099311	C	T	0.527276	1	0.0278217	0.00485542	1.00411e-08	2.35809e-08	304746	0.5258	0.0278217	0.00485567	1.00588e-08	-	-0.00699145	0.00906075	0.44034	0.244952	0.110316	0.026387	0.00247188	0.029045	0.932178	0.259183	0.236275	0.27266	-0.0491751	0.088146	0.576925	-0.00469211	0.00857655	0.58432	0.5967	0.001871	1.302e-08	0.5871
* P-value adjusted for LD score regression intercept
Repicated loci are in bold
Loci that become not significant (P-value > 5e-8) after GC correction are in grey
