# Supplementary material for: Identification of 12 genetic loci associated with human healthspan
Source: Commun Biol. 2019 Jan 30;2:41. doi: 10.1038/s42003-019-0290-0 (PMC6353874; doi:10.1038/s42003-019-0290-0)
Supplement: Supplementary file 8 — Supplementary Data 6 [file 42003_2019_290_MOESM8_ESM.xlsx]

## Sheet: p
	Healthspan	death	diabetes	stroke	COPD	MI	CHF	cancer	dementia
Healthspan	0	3.3507e-08	2.5153e-161	2.6766e-14	1.1151e-16	1.505e-120	2.4511e-23	6.0637e-56	0.1742
death	3.3507e-08	0	5.1109e-06	0.011094	0.00017186	0.00024309	0.0037721	0.0033914	0.1913
diabetes	2.5153e-161	5.1109e-06	0	6.4068e-09	1.186e-13	1.9365e-44	2.2393e-16	0.73591	0.6134
stroke	2.6766e-14	0.011094	6.4068e-09	0	3.9834e-07	9.5887e-11	1.8657e-05	0.56623	0.8158
COPD	1.1151e-16	0.00017186	1.186e-13	3.9834e-07	0	5.4681e-10	6.5252e-08	0.4115	0.9225
MI	1.505e-120	0.00024309	1.9365e-44	9.5887e-11	5.4681e-10	0	8.87e-30	0.13049	0.5464
CHF	2.4511e-23	0.0037721	2.2393e-16	1.8657e-05	6.5252e-08	8.87e-30	0	0.53332	0.5837
cancer	6.0637e-56	0.0033914	0.73591	0.56623	0.4115	0.13049	0.53332	0	0.4276
dementia	0.17417	0.19128	0.61344	0.81584	0.92247	0.54635	0.58367	0.42765	0

## Sheet: rg
	Healthspan	death	diabetes	stroke	COPD	MI	CHF	cancer	dementia
Healthspan	1	0.8168	0.672	0.7383	0.4773	0.6758	0.6511	0.5688	0.1589
death	0.8168	1	0.5281	0.6338	0.5886	0.4116	0.5455	0.4405	0.4163
diabetes	0.672	0.5281	1	0.4936	0.3496	0.4422	0.464	-0.0126	0.0487
stroke	0.7383	0.6338	0.4936	1	0.8	0.7883	0.7503	0.0554	-0.0583
COPD	0.4773	0.5886	0.3496	0.8	1	0.3578	0.4739	0.0591	-0.015
MI	0.6758	0.4116	0.4422	0.7883	0.3578	1	0.6878	-0.0667	0.0681
CHF	0.6511	0.5455	0.464	0.7503	0.4739	0.6878	1	0.0515	0.1083
cancer	0.5688	0.4405	-0.0126	0.0554	0.0591	-0.0667	0.0515	1	0.1104
dementia	0.1589	0.4163	0.0487	-0.0583	-0.015	0.0681	0.1083	0.1104	1
