# Supplementary material for: Identification of 12 genetic loci associated with human healthspan
Source: Commun Biol. 2019 Jan 30;2:41. doi: 10.1038/s42003-019-0290-0 (PMC6353874; doi:10.1038/s42003-019-0290-0)
Supplement: Supplementary file 9 — Supplementary Data 7 [file 42003_2019_290_MOESM9_ESM.xlsx]

## Sheet: Sheet1
	Summary	Summary	Summary	Summary	Healthspan	Healthspan	Healthspan			CHF	CHF	CHF	COPD	COPD	COPD	MI	MI	MI	Death	Death	Death	Dementia	Dementia	Dementia	Diabetes	Diabetes	Diabetes	Stroke	Stroke	Stroke	Cancer	Cancer	Cancer	allbutcancer_selectedcovs	allbutcancer_selectedcovs	allbutcancer_selectedcovs	Father death	Father death	Father death	Mother death	Mother death	Mother death	Parents death (meta-analysis)	Parents death (meta-analysis)	Parents death (meta-analysis)
	Chromosome	Position	Effect Allele	Other allele	Beta	SE	P-value	Nearest gene	Components affected	Beta	SE	P-value	Beta	SE	P-value	Beta	SE	P-value	Beta	SE	P-value	Beta	SE	P-value	Beta	SE	P-value	Beta	SE	P-value	Beta	SE	P-value	Beta	SE	P-value	Beta	SE	P-value	Beta	SE	P-value	Beta	SE	P-value
rs10197246	2	202204741	C	T	-0.033	0.006	1.42e-09	ALS2CR12	CA	0.003	0.026	0.919	-0.022	0.022	0.314	0.01	0.012	0.399	-0.007	0.018	0.673	0.075	0.03	0.0138	-0.017	0.012	0.156	-0.015	0.019	0.44	-0.062	0.007	9.84e-18	0	0.007	0.969	-0.004	0.003	0.304	0.003	0.004	0.445	-0.001	0.003	0.797
rs12203592	6	396321	T	C	0.063	0.006	9.7e-27	IRF4	CA	-0.021	0.028	0.449	0.044	0.023	0.0559	0.003	0.012	0.794	0.039	0.019	0.0372	0.079	0.033	0.0154	0.026	0.013	0.0435	0.011	0.021	0.585	0.101	0.008	3.01e-39	0.018	0.008	0.0172	0.008	0.004	0.0376	0.007	0.004	0.0716	0.007	0.003	0.00595
rs1049053	6	32634405	T	C	0.037	0.005	4.06e-12	HLA-DQB1	CO, CA, DE, DI	-0.008	0.025	0.749	0.061	0.021	0.00383	0.024	0.011	0.0331	0.025	0.017	0.14	-0.24	0.029	1.98e-16	0.111	0.012	8.03e-22	0.029	0.019	0.115	0.028	0.007	4.42e-05	0.041	0.007	5.59e-09	0.011	0.003	0.000604	0.015	0.004	3.81e-05	0.013	0.002	1.14e-07
rs10455872	6	161010118	G	A	0.057	0.009	1.42e-10	LPA	CH, MI	0.161	0.043	0.000158	0.012	0.035	0.739	0.32	0.019	1.71e-64	0.03	0.028	0.287	-0.04	0.049	0.42	0.042	0.019	0.0296	0.082	0.032	0.00941	-0.01	0.012	0.386	0.117	0.012	6.55e-23	0.039	0.006	2.97e-12	0.035	0.006	2.33e-08	0.037	0.004	4.46e-19
rs140570886	6	161013013	C	T	0.116	0.02	9.23e-09	LPA	MI	0.225	0.095	0.0184	-0.161	0.079	0.0423	0.532	0.043	8.64e-36	0.118	0.064	0.0626	-0.053	0.11	0.628	0.08	0.044	0.0688	0.113	0.071	0.11	0.021	0.026	0.425	0.229	0.027	1.15e-17	0.084	0.013	5.75e-11	0.073	0.014	2.46e-07	0.079	0.009	8.85e-17
rs7859727	9	22102165	T	C	0.031	0.005	2.64e-10	CDKN2B-AS1	CH, MI, DI	0.084	0.023	0.000272	-0.01	0.019	0.623	0.169	0.01	1.59e-61	-0.006	0.015	0.714	-0.022	0.027	0.41	0.036	0.011	0.000815	0.046	0.017	0.00735	-0.014	0.006	0.0298	0.069	0.006	4.38e-27	0.021	0.003	2.54e-12	0.008	0.003	0.0172	0.015	0.002	1.02e-11
rs34872471	10	114754071	C	T	0.061	0.005	3.53e-30	TCF7L2	DI	0.025	0.025	0.321	0.005	0.021	0.824	0.029	0.011	0.00899	0.006	0.017	0.72	-0.024	0.03	0.411	0.311	0.012	7.21e-156	0.01	0.019	0.597	0.018	0.007	0.011	0.102	0.007	1.18e-46	0.004	0.003	0.212	0.004	0.004	0.269	0.004	0.002	0.0952
rs2860197	10	123351302	A	G	-0.029	0.005	5.04e-09	FGFR2	CA	-0.031	0.024	0.196	-0.042	0.02	0.0343	-0.008	0.01	0.432	0.003	0.016	0.871	0.043	0.028	0.117	-0.024	0.011	0.0311	-0.027	0.018	0.131	-0.044	0.007	1.55e-11	-0.013	0.007	0.0417	0.002	0.003	0.614	-0.005	0.003	0.181	-0.001	0.002	0.606
rs1126809	11	89017961	A	G	0.04	0.005	5.49e-14	TYR	CA, DEA	0.007	0.025	0.771	0.017	0.021	0.415	0.012	0.011	0.292	0.054	0.017	0.00124	0.013	0.029	0.653	0.025	0.012	0.0279	0.047	0.019	0.0111	0.056	0.007	2.59e-16	0.024	0.007	0.000561	0.004	0.003	0.181	0.007	0.004	0.0479	0.006	0.002	0.0206
rs4784227	16	52599188	T	C	0.032	0.006	1.3e-08	TOX3/CASC16	CA	-0.03	0.027	0.26	0.006	0.023	0.795	0.003	0.012	0.793	0.01	0.018	0.569	0.061	0.031	0.0516	0.006	0.012	0.617	-0.022	0.02	0.282	0.047	0.007	2.2e-10	0.01	0.008	0.183	0.003	0.004	0.408	0.006	0.004	0.128	0.004	0.003	0.103
rs4268748	16	90026512	C	T	0.038	0.005	3.99e-13	MC1R	CA	-0.014	0.025	0.588	-0.058	0.021	0.00578	0.006	0.011	0.611	-0.007	0.017	0.655	-0.026	0.029	0.376	0	0.011	0.991	-0.012	0.019	0.522	0.067	0.007	1.93e-22	-0.002	0.007	0.727	0.003	0.003	0.34	0	0.004	0.945	0.002	0.002	0.506
rs159428	20	31099311	C	T	0.028	0.005	1e-08	NOL4L	MI, CA, DI	0.027	0.023	0.236	0.04	0.019	0.0397	0.03	0.01	0.00279	0.043	0.015	0.0054	0.007	0.027	0.805	0.036	0.011	0.000742	0.044	0.017	0.00989	0.024	0.006	0.000175	0.035	0.006	5.06e-08	0.006	0.003	0.0437	0.004	0.003	0.287	0.005	0.002	0.0269
