# Supplementary material for: Identification of 12 genetic loci associated with human healthspan
Source: Commun Biol. 2019 Jan 30;2:41. doi: 10.1038/s42003-019-0290-0 (PMC6353874; doi:10.1038/s42003-019-0290-0)
Supplement: Supplementary file 10 — Supplementary Data 8 [file 42003_2019_290_MOESM10_ESM.xlsx]

## Sheet: 20171208_mapping_235_rgLDHUB_GC
trait1	trait2	PMID	Category	ethnicity	note	rg	se	z	p	h2_obs	h2_obs_se	h2_int	h2_int_se	gcov_int	gcov_int_se	tr_ind	Trait	PMIDh2	colH2	colGC
BP	18:2 linoleic acid (LA)	27005778	metabolites	European	SNPs from the MHC (chr6 26M~34M) region was removed for this traits	-0.0141	0.0741	-0.1901	0.8492	0.1286	0.0506	1.0035	0.0098	0.0025	0.0054	18:2 linoleic acid (la) [27005778]	18:2 linoleic acid (LA)	27005778	Summary_statistics_MAGNETIC_LA.txt.tab	Summary_statistics_MAGNETIC_LA.txt.sumstats.gz
BP	22:6 docosahexaenoic acid	27005778	metabolites	European	SNPs from the MHC (chr6 26M~34M) region was removed for this traits	-0.2372	0.0859	-2.7607	0.0058	0.1286	0.0369	0.9952	0.0073	-0.0036	0.0051	22:6 docosahexaenoic acid [27005778]	22:6 docosahexaenoic acid	27005778	Summary_statistics_MAGNETIC_DHA.txt.tab	Summary_statistics_MAGNETIC_DHA.txt.sumstats.gz
BP	2hr glucose adjusted for BMI	20081857	glycemic	European	Caution: using this data may yield results outside bounds due to relative low Z score of the SNP heritability of the trait; SNPs from the MHC (chr6 26M~34M) region was removed for this traits	-0.005	0.0906	-0.0547	0.9564	0.0911	0.0362	0.9973	0.0076	0.0004	0.006	2hr glucose adjusted for bmi [20081857]	2hr glucose adjusted for BMI	20081857	MAGIC_2hrGlucose_AdjustedForBMI.txt.tab	MAGIC_2hrGlucose_AdjustedForBMI.txt.noMHC.sumstats.gz
BP	Acetate	27005778	metabolites	European	Caution: using this data may yield results outside bounds due to relative low Z score of the SNP heritability of the trait; SNPs from the MHC (chr6 26M~34M) region was removed for this traits	-0.2298	0.0983	-2.3378	0.0194	0.0478	0.0194	1.0034	0.0069	0.0059	0.0055	acetate [27005778]	Acetate	27005778	Summary_statistics_MAGNETIC_Ace.txt.tab	Summary_statistics_MAGNETIC_Ace.txt.sumstats.gz
BP	Acetoacetate	27005778	metabolites	European	Caution: using this data may yield results outside bounds due to relative low Z score of the SNP heritability of the trait; SNPs from the MHC (chr6 26M~34M) region was removed for this traits	-0.0274	0.0904	-0.3028	0.762	0.0729	0.0283	0.9791	0.0076	-0.0025	0.0055	acetoacetate [27005778]	Acetoacetate	27005778	Summary_statistics_MAGNETIC_AcAce.txt.tab	Summary_statistics_MAGNETIC_AcAce.txt.sumstats.gz
BP	Adiponectin	22479202	cardiometabolic	Mixed	Caution: using this data may yield less robust results due to minor departure of the LD structure; SNPs from the MHC (chr6 26M~34M) region was removed for this traits	-0.0238	0.0609	-0.3909	0.6958	0.1146	0.0273	1.0238	0.0138	-0.0047	0.0059	adiponectin [22479202]	Adiponectin	22479202	adipogen.discovery.eur_.meta_.public.release.txt.tab	adipogen.discovery.eur_.meta_.public.release.txt.noMHC.sumstats_deGC.gz
BP	Age at Menarche	25231870	reproductive	European	SNPs from the MHC (chr6 26M~34M) region was removed for this traits	-0.0648	0.0287	-2.2598	0.0238	0.2036	0.01	0.9431	0.0119	-0.0092	0.0066	age at menarche [25231870]	Age at Menarche	25231870	Menarche_Nature2014_GWASMetaResults_17122014.txt.tab	Menarche_Nature2014_GWASMetaResults_17122014.txt.uniform.af.txt.noMHC.sumstats_deGC.gz
BP	Age at Menopause	26414677	reproductive	European	SNPs from the MHC (chr6 26M~34M) region was removed for this traits	-0.1537	0.0353	-4.3591	1.31e-05	0.138	0.0159	0.9875	0.0145	0.0098	0.0054	age at menopause [26414677]	Age at Menopause	26414677	Menopause_HapMap2_DayNG2015_18112015.txt.tab	Menopause_HapMap2_DayNG2015_18112015.txt.tab.sumstats.gz
BP	Age of first birth	27798627	reproductive	European	SNPs from the MHC (chr6 26M~34M) region was removed for this traits	-0.4911	0.0295	-16.6404	3.55e-62	0.063	0.0037	0.9493	0.0084	-0.0089	0.0061	age of first birth [27798627]	Age of first birth	27798627	AgeFirstBirth_Pooled.txt.gz	AgeFirstBirth_Pooled.txt.gz.sumstats.gz
BP	Age of smoking initiation	20418890	smoking_behaviour	European	SNPs from the MHC (chr6 26M~34M) region was removed for this traits	-0.2873	0.0958	-2.9989	0.0027	0.0595	0.0178	1.0009	0.0062	6.58e-05	0.0054	age of smoking initiation [20418890]	Age of smoking initiation	20418890	tag.logonset.tbl.tab	Age_of_smoking.sumstats.gz
BP	Alanine	27005778	metabolites	European	SNPs from the MHC (chr6 26M~34M) region was removed for this traits	-0.0226	0.0668	-0.3388	0.7347	0.0938	0.0282	1.0075	0.0075	0.0019	0.0056	alanine [27005778]	Alanine	27005778	Summary_statistics_MAGNETIC_Ala.txt.tab	Summary_statistics_MAGNETIC_Ala.txt.sumstats.gz
BP	Albumin	27005778	metabolites	European	Caution: using this data may yield results outside bounds due to relative low Z score of the SNP heritability of the trait; SNPs from the MHC (chr6 26M~34M) region was removed for this traits	-0.172	0.0927	-1.8551	0.0636	0.0637	0.0252	0.9871	0.0072	0.0022	0.0051	albumin [27005778]	Albumin	27005778	Summary_statistics_MAGNETIC_Alb.txt.tab	Summary_statistics_MAGNETIC_Alb.txt.sumstats.gz
BP	Alzheimers disease	24162737	neurological	European	SNPs from the MHC (chr6 26M~34M) region was removed for this traits	0.1155	0.0797	1.4486	0.1474	0.0418	0.0222	1.0703	0.0328	0.0053	0.0062	alzheimers disease [24162737]	Alzheimers disease	24162737	IGAP_stage_1.txt.gz.tab	IGAP_stage_1.txt.gz.noMHC.sumstats.gz
BP	Amyotrophic lateral sclerosis	27455348	neurological	European	Caution: using this data may yield results outside bounds due to relative low Z score of the SNP heritability of the trait; SNPs from the MHC (chr6 26M~34M) region was removed for this traits	0.1663	0.0768	2.1644	0.0304	0.0501	0.0126	0.993	0.0065	-0.0028	0.005	amyotrophic lateral sclerosis [27455348]	Amyotrophic lateral sclerosis	27455348	als.sumstats.meta.txt.tab	als.sumstats.meta.txt.tab.sumstats.gz
BP	Anorexia Nervosa	24514567	psychiatric	European	SNPs from the MHC (chr6 26M~34M) region was removed for this traits	-0.0485	0.037	-1.3082	0.1908	0.5186	0.0309	0.9095	0.0076	0.0003	0.006	anorexia nervosa [24514567]	Anorexia Nervosa	24514567	gcan_meta.out.gz.tab	gcan_meta.out.gz.noMHC.sumstats_deGC.gz
BP	Apolipoprotein A-I	27005778	metabolites	European	SNPs from the MHC (chr6 26M~34M) region was removed for this traits	-0.1047	0.09	-1.1637	0.2445	0.0752	0.0323	1.004	0.0125	0.0007	0.0056	apolipoprotein a-i [27005778]	Apolipoprotein A-I	27005778	Summary_statistics_MAGNETIC_ApoA1.txt.tab	Summary_statistics_MAGNETIC_ApoA1.txt.sumstats.gz
BP	Apolipoprotein B	27005778	metabolites	European	SNPs from the MHC (chr6 26M~34M) region was removed for this traits	0.1015	0.0857	1.1842	0.2363	0.089	0.0439	1.0081	0.0167	-0.0005	0.0059	apolipoprotein b [27005778]	Apolipoprotein B	27005778	Summary_statistics_MAGNETIC_ApoB.txt.tab	Summary_statistics_MAGNETIC_ApoB.txt.sumstats.gz
BP	Asthma	17611496	autoimmune	European	SNPs from the MHC (chr6 26M~34M) region was removed for this traits	0.0848	0.0617	1.3749	0.1691	0.1133	0.0292	1.0124	0.0091	0.0116	0.0063	asthma [17611496]	Asthma	17611496	gabriel_results.txt.tab	gabriel_results.txt.noMHC.sumstats.gz
BP	Attention deficit hyperactivity disorder	20732625	psychiatric	European	Caution: using this data may yield results outside bounds due to relative low Z score of the SNP heritability of the trait; SNPs from the MHC (chr6 26M~34M) region was removed for this traits	0.3869	0.122	3.1703	0.0015	0.2319	0.093	1.0065	0.0069	-0.0025	0.005	attention deficit hyperactivity disorder [20732625]	Attention deficit hyperactivity disorder	20732625	pgc.adhd.full.2012-10.txt.gz.tab.all_pos.all_neg	pgc.adhd.full.2012.10.txt.gz.noMHC.sumstats.gz
BP	Autism spectrum disorder	0	psychiatric	European	SNPs from the MHC (chr6 26M~34M) region was removed for this traits	-0.1398	0.0515	-2.7134	0.0067	0.4631	0.0472	0.9623	0.0066	0.0045	0.0052	autism spectrum disorder [0]	Autism spectrum disorder	0	pgcasdeuro.gz.tab	pgcasdeuro.gz.uniform.txt.noMHC.sumstats.gz
BP	Average number of double bonds in a fatty acid chain	27005778	metabolites	European	SNPs from the MHC (chr6 26M~34M) region was removed for this traits	-0.1733	0.0751	-2.3071	0.021	0.1578	0.0548	1.005	0.0085	-0.0003	0.0057	average number of double bonds in a fatty acid chain [27005778]	Average number of double bonds in a fatty acid chain	27005778	Summary_statistics_MAGNETIC_DB.in.FA.txt.tab	Summary_statistics_MAGNETIC_DB.in.FA.txt.sumstats.gz
BP	Average number of methylene groups per a double bond	27005778	metabolites	European	Caution: using this data may yield results outside bounds due to relative low Z score of the SNP heritability of the trait; SNPs from the MHC (chr6 26M~34M) region was removed for this traits	0.1902	0.08	2.3779	0.0174	0.1903	0.0797	0.998	0.0093	0.0015	0.0059	average number of methylene groups per a double bond [27005778]	Average number of methylene groups per a double bond	27005778	Summary_statistics_MAGNETIC_CH2.DB.ratio.txt.tab	Summary_statistics_MAGNETIC_CH2.DB.ratio.txt.sumstats.gz
BP	Bipolar disorder	21926972	psychiatric	European	SNPs from the MHC (chr6 26M~34M) region was removed for this traits	-0.0538	0.0404	-1.3292	0.1838	0.4435	0.0391	1.02	0.008	-0.0005	0.0053	bipolar disorder [21926972]	Bipolar disorder	21926972	pgc.bip.full.2012-04.txt.gz.tab	pgc.bip.full.2012.04.txt.noMHC.sumstats.gz
BP	Birth weight	27680694	anthropometric	European	SNPs from the MHC (chr6 26M~34M) region was removed for this traits	-0.0093	0.0316	-0.2956	0.7675	0.1037	0.0069	1.035	0.0092	0.0083	0.0061	birth weight [27680694]	Birth weight	27680694	BW3_EUR_summary_stats.txt.gz.tab	BW3_EUR_summary_stats.txt.gz.tab.sumstats.gz
BP	Body fat	26833246	anthropometric	Mixed	Caution: using this data may yield less robust results due to minor departure of the LD structure; SNPs from the MHC (chr6 26M~34M) region was removed for this traits	0.2689	0.0397	6.7777	1.22e-11	0.1069	0.0083	0.9015	0.0066	0.0014	0.0056	body fat [26833246]	Body fat	26833246	body_fat_percentage_GWAS_PLUS_MC_ALL_ancestry_se_Sex_combined_for_locus_zoom_plot.TBL.txt.tab	body_fat_percentage_GWAS_PLUS_MC_ALL_ancestry_se_Sex_combined_for_locus_zoom_plot.TBL.txt.tab.sumstats.gz
BP	Body mass index	20935630	anthropometric	European	SNPs from the MHC (chr6 26M~34M) region was removed for this traits	0.238	0.0275	8.6392	5.66e-18	0.19	0.0095	1.006	0.0111	0.0007	0.0065	body mass index [20935630]	Body mass index	20935630	GIANT_BMI_Speliotes2010_publicrelease_HapMapCeuFreq.txt.tab.all_pos.all_neg	BMI_2010.sumstats_deGC.gz
BP	Celiac disease	20190752	autoimmune	European	SNPs from the MHC (chr6 26M~34M) region was removed for this traits	-0.1537	0.066	-2.3308	0.0198	0.3124	0.0531	1.0657	0.012	0.0153	0.0084	celiac disease [20190752]	Celiac disease	20190752	FinnuncorrNLITUK1UK3hap300_unadjusted.cmh.txt.tab	FinnuncorrNLITUK1UK3hap300_unadjusted.cmh.txt.tab.sumstats.gz
BP	Child birth length	25281659	anthropometric	European	SNPs from the MHC (chr6 26M~34M) region was removed for this traits	0.0061	0.0565	0.1085	0.9136	0.1714	0.0246	0.991	0.0082	-0.0007	0.0061	child birth length [25281659]	Child birth length	25281659	EGG-GWAS-BL.txt.gz.tab	Birthlength.sumstats.gz
BP	Child birth weight	23202124	anthropometric	European	SNPs from the MHC (chr6 26M~34M) region was removed for this traits	0.0184	0.0592	0.3102	0.7564	0.1098	0.0179	1.0061	0.0062	0.0011	0.0054	child birth weight [23202124]	Child birth weight	23202124	EGG_BW2_DISCOVERY.txt.gz.tab	Birthweight.sumstats.gz
BP	Childhood IQ	23358156	education	European	SNPs from the MHC (chr6 26M~34M) region was removed for this traits	-0.3036	0.0631	-4.8106	1.5e-06	0.2691	0.0437	1.0035	0.0094	-0.005	0.007	childhood iq [23358156]	Childhood IQ	23358156	CHIC_Summary_Benyamin2014.txt.gz.tab	Childhood_IQ.sumstats.gz
BP	Childhood obesity	22484627	anthropometric	European	SNPs from the MHC (chr6 26M~34M) region was removed for this traits	0.1468	0.0463	3.1679	0.0015	0.4151	0.0447	0.9253	0.008	0.0054	0.0059	childhood obesity [22484627]	Childhood obesity	22484627	EGG_Obesity_Meta_Analysis_1.txt.gz.tab	Childobesity.sumstats_deGC.gz
BP	Cholesterol esters in large HDL	27005778	metabolites	European	SNPs from the MHC (chr6 26M~34M) region was removed for this traits	-0.1415	0.0728	-1.9418	0.0522	0.1175	0.0305	1.0029	0.0151	-0.0011	0.0055	cholesterol esters in large hdl [27005778]	Cholesterol esters in large HDL	27005778	Summary_statistics_MAGNETIC_L.HDL.CE.txt.tab	Summary_statistics_MAGNETIC_L.HDL.CE.txt.sumstats.gz
BP	Cholesterol esters in large LDL	27005778	metabolites	European	SNPs from the MHC (chr6 26M~34M) region was removed for this traits	0.0763	0.093	0.8204	0.412	0.0727	0.0573	1.017	0.0256	-0.0042	0.006	cholesterol esters in large ldl [27005778]	Cholesterol esters in large LDL	27005778	Summary_statistics_MAGNETIC_L.LDL.CE.txt.tab	Summary_statistics_MAGNETIC_L.LDL.CE.txt.sumstats.gz
BP	Cholesterol esters in large VLDL	27005778	metabolites	European	SNPs from the MHC (chr6 26M~34M) region was removed for this traits	0.089	0.0594	1.4999	0.1336	0.1708	0.0366	0.9757	0.0079	0.0038	0.0051	cholesterol esters in large vldl [27005778]	Cholesterol esters in large VLDL	27005778	Summary_statistics_MAGNETIC_L.VLDL.CE.txt.tab	Summary_statistics_MAGNETIC_L.VLDL.CE.txt.sumstats.gz
BP	Cholesterol esters in medium HDL	27005778	metabolites	European	Caution: using this data may yield results outside bounds due to relative low Z score of the SNP heritability of the trait; SNPs from the MHC (chr6 26M~34M) region was removed for this traits	-0.204	0.1067	-1.9108	0.056	0.057	0.0282	1.0018	0.01	0.0039	0.0057	cholesterol esters in medium hdl [27005778]	Cholesterol esters in medium HDL	27005778	Summary_statistics_MAGNETIC_M.HDL.CE.txt.tab	Summary_statistics_MAGNETIC_M.HDL.CE.txt.sumstats.gz
BP	Cholesterol esters in medium LDL	27005778	metabolites	European	SNPs from the MHC (chr6 26M~34M) region was removed for this traits	0.0947	0.091	1.041	0.2979	0.0795	0.0555	1.0134	0.0244	-0.0049	0.0059	cholesterol esters in medium ldl [27005778]	Cholesterol esters in medium LDL	27005778	Summary_statistics_MAGNETIC_M.LDL.CE.txt.tab	Summary_statistics_MAGNETIC_M.LDL.CE.txt.sumstats.gz
BP	Cholesterol esters in medium VLDL	27005778	metabolites	European	SNPs from the MHC (chr6 26M~34M) region was removed for this traits	0.0823	0.0617	1.3332	0.1825	0.1591	0.0403	0.9831	0.0085	0.0014	0.0051	cholesterol esters in medium vldl [27005778]	Cholesterol esters in medium VLDL	27005778	Summary_statistics_MAGNETIC_M.VLDL.CE.txt.tab	Summary_statistics_MAGNETIC_M.VLDL.CE.txt.sumstats.gz
BP	Chronic Kidney Disease	26831199	kidney	Mixed	Caution: using this data may yield less robust results due to minor departure of the LD structure; SNPs from the MHC (chr6 26M~34M) region was removed for this traits	0.1283	0.0718	1.7867	0.074	0.0188	0.0066	1.0189	0.0104	-0.0086	0.0063	chronic kidney disease [26831199]	Chronic Kidney Disease	26831199	formatted_round3meta_CKD_overall_IV_2GC_b36_MAFget005_Nget50_20120725_b37.csv.tab	formatted_round3meta_CKD_overall_IV_2GC_b36_MAFget005_Nget50_20120725_b37.csv.noMHC.sumstats.gz
BP	Chronotype	27494321	sleeping	European	SNPs from the MHC (chr6 26M~34M) region was removed for this traits	-0.073	0.0311	-2.3458	0.019	0.1024	0.006	1.0119	0.0082	-0.0198	0.0051	chronotype [27494321]	Chronotype	27494321	Chronotype_SIN_BOLT.output_plus.metrics_MAF0.001_HWE1E-5_qual0.4.txt.gz.tab	Chronotype_SIN_BOLT.output_plus.metrics_MAF0.001_HWE1E.5_qual0.4.txt.gz.tab.sumstats.gz
BP	Cigarettes smoked per day	20418890	smoking_behaviour	European	SNPs from the MHC (chr6 26M~34M) region was removed for this traits	0.2487	0.0763	3.2588	0.0011	0.055	0.0153	1.0097	0.0069	0.0052	0.0047	cigarettes smoked per day [20418890]	Cigarettes smoked per day	20418890	tag.cpd.tbl.tab	Cigarettes_per_day.sumstats.gz
BP	Citrate	27005778	metabolites	European	SNPs from the MHC (chr6 26M~34M) region was removed for this traits	-0.0708	0.0716	-0.9883	0.323	0.0709	0.0211	1.0126	0.0084	-0.0023	0.0051	citrate [27005778]	Citrate	27005778	Summary_statistics_MAGNETIC_Cit.txt.tab	Summary_statistics_MAGNETIC_Cit.txt.sumstats.gz
BP	College completion	23722424	education	European	SNPs from the MHC (chr6 26M~34M) region was removed for this traits	-0.513	0.041	-12.5134	6.31e-36	0.0779	0.0058	1.0212	0.0084	0.0055	0.0065	college completion [23722424]	College completion	23722424	SSGAC_College_Rietveld2013_publicrelease.txt.gz.tab	SSGAC_College_Rietveld2013_publicrelease.txt.gz.noMHC.sumstats.gz
BP	Concentration of chylomicrons and largest VLDL particles	27005778	metabolites	European	SNPs from the MHC (chr6 26M~34M) region was removed for this traits	0.0603	0.0609	0.99	0.3222	0.1189	0.0271	0.9867	0.0066	0.0072	0.0053	concentration of chylomicrons and largest vldl particles [27005778]	Concentration of chylomicrons and largest VLDL particles	27005778	Summary_statistics_MAGNETIC_XXL.VLDL.P.txt.tab	Summary_statistics_MAGNETIC_XXL.VLDL.P.txt.sumstats.gz
BP	Concentration of IDL particles	27005778	metabolites	European	SNPs from the MHC (chr6 26M~34M) region was removed for this traits	0.1025	0.0886	1.1567	0.2474	0.0758	0.0469	1.0202	0.02	-0.0022	0.006	concentration of idl particles [27005778]	Concentration of IDL particles	27005778	Summary_statistics_MAGNETIC_IDL.P.txt.tab	Summary_statistics_MAGNETIC_IDL.P.txt.sumstats.gz
BP	Concentration of large HDL particles	27005778	metabolites	European	SNPs from the MHC (chr6 26M~34M) region was removed for this traits	-0.1118	0.068	-1.645	0.1	0.1266	0.0303	1.0012	0.0158	-0.0029	0.0055	concentration of large hdl particles [27005778]	Concentration of large HDL particles	27005778	Summary_statistics_MAGNETIC_L.HDL.P.txt.tab	Summary_statistics_MAGNETIC_L.HDL.P.txt.sumstats.gz
BP	Concentration of large LDL particles	27005778	metabolites	European	SNPs from the MHC (chr6 26M~34M) region was removed for this traits	0.1027	0.0953	1.0777	0.2812	0.0736	0.0562	1.0195	0.025	-0.0039	0.0061	concentration of large ldl particles [27005778]	Concentration of large LDL particles	27005778	Summary_statistics_MAGNETIC_L.LDL.P.txt.tab	Summary_statistics_MAGNETIC_L.LDL.P.txt.sumstats.gz
BP	Concentration of large VLDL particles	27005778	metabolites	European	SNPs from the MHC (chr6 26M~34M) region was removed for this traits	0.1005	0.0663	1.5167	0.1293	0.1388	0.0363	0.971	0.0078	0.0057	0.0056	concentration of large vldl particles [27005778]	Concentration of large VLDL particles	27005778	Summary_statistics_MAGNETIC_L.VLDL.P.txt.tab	Summary_statistics_MAGNETIC_L.VLDL.P.txt.sumstats.gz
BP	Concentration of medium HDL particles	27005778	metabolites	European	Caution: using this data may yield results outside bounds due to relative low Z score of the SNP heritability of the trait; SNPs from the MHC (chr6 26M~34M) region was removed for this traits	-0.1122	0.0823	-1.3632	0.1728	0.0701	0.0258	0.9935	0.0082	0.0031	0.0055	concentration of medium hdl particles [27005778]	Concentration of medium HDL particles	27005778	Summary_statistics_MAGNETIC_M.HDL.P.txt.tab	Summary_statistics_MAGNETIC_M.HDL.P.txt.sumstats.gz
BP	Concentration of medium LDL particles	27005778	metabolites	European	SNPs from the MHC (chr6 26M~34M) region was removed for this traits	0.1027	0.0918	1.1192	0.2631	0.08	0.0537	1.014	0.0232	-0.0039	0.0059	concentration of medium ldl particles [27005778]	Concentration of medium LDL particles	27005778	Summary_statistics_MAGNETIC_M.LDL.P.txt.tab	Summary_statistics_MAGNETIC_M.LDL.P.txt.sumstats.gz
BP	Concentration of medium VLDL particles	27005778	metabolites	European	SNPs from the MHC (chr6 26M~34M) region was removed for this traits	0.0632	0.0612	1.0324	0.3019	0.1583	0.0379	0.9769	0.0079	0.0071	0.0054	concentration of medium vldl particles [27005778]	Concentration of medium VLDL particles	27005778	Summary_statistics_MAGNETIC_M.VLDL.P.txt.tab	Summary_statistics_MAGNETIC_M.VLDL.P.txt.sumstats.gz
BP	Concentration of small LDL particles	27005778	metabolites	European	SNPs from the MHC (chr6 26M~34M) region was removed for this traits	0.0964	0.0802	1.2015	0.2296	0.0977	0.0463	1.0072	0.0177	-0.0026	0.0056	concentration of small ldl particles [27005778]	Concentration of small LDL particles	27005778	Summary_statistics_MAGNETIC_S.LDL.P.txt.tab	Summary_statistics_MAGNETIC_S.LDL.P.txt.sumstats.gz
BP	Concentration of small VLDL particles	27005778	metabolites	European	SNPs from the MHC (chr6 26M~34M) region was removed for this traits	0.0923	0.0613	1.5049	0.1323	0.1619	0.0398	0.9859	0.0086	0.0022	0.0052	concentration of small vldl particles [27005778]	Concentration of small VLDL particles	27005778	Summary_statistics_MAGNETIC_S.VLDL.P.txt.tab	Summary_statistics_MAGNETIC_S.VLDL.P.txt.sumstats.gz
BP	Concentration of very large HDL particles	27005778	metabolites	European	Caution: using this data may yield results outside bounds due to relative low Z score of the SNP heritability of the trait; SNPs from the MHC (chr6 26M~34M) region was removed for this traits	-0.0738	0.092	-0.8021	0.4225	0.0618	0.0269	1.0009	0.0152	-0.0013	0.0053	concentration of very large hdl particles [27005778]	Concentration of very large HDL particles	27005778	Summary_statistics_MAGNETIC_XL.HDL.P.txt.tab	Summary_statistics_MAGNETIC_XL.HDL.P.txt.sumstats.gz
BP	Concentration of very large VLDL particles	27005778	metabolites	European	SNPs from the MHC (chr6 26M~34M) region was removed for this traits	0.0572	0.065	0.8804	0.3787	0.1286	0.0318	0.9821	0.0074	0.0071	0.0055	concentration of very large vldl particles [27005778]	Concentration of very large VLDL particles	27005778	Summary_statistics_MAGNETIC_XL.VLDL.P.txt.tab	Summary_statistics_MAGNETIC_XL.VLDL.P.txt.sumstats.gz
BP	Concentration of very small VLDL particles	27005778	metabolites	European	SNPs from the MHC (chr6 26M~34M) region was removed for this traits	0.0792	0.0662	1.196	0.2317	0.1262	0.0388	1.0018	0.0119	0.0003	0.0054	concentration of very small vldl particles [27005778]	Concentration of very small VLDL particles	27005778	Summary_statistics_MAGNETIC_XS.VLDL.P.txt.tab	Summary_statistics_MAGNETIC_XS.VLDL.P.txt.sumstats.gz
BP	Coronary artery disease	26343387	cardiometabolic	Mixed	Caution: using this data may yield less robust results due to minor departure of the LD structure; SNPs from the MHC (chr6 26M~34M) region was removed for this traits	0.1862	0.0331	5.6224	1.88e-08	0.0806	0.0058	1.043	0.0101	0.0033	0.0059	coronary artery disease [26343387]	Coronary artery disease	26343387	cad.add.160614.website.txt.tab	cad.add.160614.website.txt.tab.noMHC.sumstats_deGC.gz
BP	Creatinine	27005778	metabolites	European	SNPs from the MHC (chr6 26M~34M) region was removed for this traits	-0.0447	0.0571	-0.7832	0.4335	0.1154	0.0254	1.0138	0.0076	-0.002	0.0058	creatinine [27005778]	Creatinine	27005778	Summary_statistics_MAGNETIC_Crea.txt.tab	Summary_statistics_MAGNETIC_Crea.txt.sumstats.gz
BP	Crohns disease	26192919	autoimmune	European	SNPs from the MHC (chr6 26M~34M) region was removed for this traits	0.047	0.0373	1.2595	0.2079	0.5143	0.0588	1.0195	0.0112	0.0018	0.0054	crohns disease [26192919]	Crohns disease	26192919	EUR.CD.gwas.assoc.gz.tab	EUR.CD.gwas.assoc.gz.noMHC.sumstats.gz
BP	Depressive symptoms	27089181	psychiatric	European	SNPs from the MHC (chr6 26M~34M) region was removed for this traits	0.5379	0.0429	12.5414	4.43e-36	0.0467	0.004	1.0003	0.0079	0.0554	0.0065	depressive symptoms [27089181]	Depressive symptoms	27089181	DS_Full.txt.gz.tab	DS_Full.txt.gz.tab.sumstats.gz
BP	Description of average fatty acid chain length; not actual carbon number	27005778	metabolites	European	SNPs from the MHC (chr6 26M~34M) region was removed for this traits	-0.2818	0.0906	-3.1106	0.0019	0.0893	0.0336	0.9865	0.0069	0.0018	0.0051	description of average fatty acid chain length; not actual carbon number [27005778]	Description of average fatty acid chain length; not actual carbon number	27005778	Summary_statistics_MAGNETIC_FALen.txt.tab	Summary_statistics_MAGNETIC_FALen.txt.sumstats.gz
BP	Difference in height between adolescence and adulthood; age 14	23449627	anthropometric	European	SNPs from the MHC (chr6 26M~34M) region was removed for this traits	-0.0279	0.0688	-0.4063	0.6845	0.4424	0.1123	0.9823	0.007	-0.0006	0.0052	difference in height between adolescence and adulthood; age 14 [23449627]	Difference in height between adolescence and adulthood; age 14	23449627	Pubertal_growth_PTF_PTM_combined.txt.gz.tab	Pubertal_growth_PTF_PTM_combined.txt.gz.tab.sumstats.gz
BP	Difference in height between childhood and adulthood; age 8	23449627	anthropometric	European	SNPs from the MHC (chr6 26M~34M) region was removed for this traits	0.1211	0.0572	2.1171	0.0342	0.3526	0.0543	0.9695	0.0087	-0.0086	0.0056	difference in height between childhood and adulthood; age 8 [23449627]	Difference in height between childhood and adulthood; age 8	23449627	Pubertal_growth_PGF_PGM_combined.txt.gz.tab	Pubertal_growth_PGF_PGM_combined.txt.gz.tab.sumstats.gz
BP	Eczema	26482879	autoimmune	Mixed	Caution: using this data may yield less robust results due to minor departure of the LD structure; SNPs from the MHC (chr6 26M~34M) region was removed for this traits	0.0672	0.0634	1.0608	0.2888	0.0666	0.0158	1.0252	0.0076	0.0005	0.0052	eczema [26482879]	Eczema	26482879	2014-02-13_EAGLE_Eczema_GWAMA_CEU_fixed_without_23andMe.rsid.tab	ecz_mhc_flg.sumstats.gz
BP	Ever vs never smoked	20418890	smoking_behaviour	European	SNPs from the MHC (chr6 26M~34M) region was removed for this traits	0.3034	0.0447	6.7886	1.13e-11	0.0718	0.0067	1.0003	0.0063	0.0074	0.0059	ever vs never smoked [20418890]	Ever vs never smoked	20418890	tag.evrsmk.tbl.tab	tag.evrsmk.tbl.uniform.af.txt.noMHC.sumstats.gz
BP	Extreme bmi	23563607	anthropometric	European	SNPs from the MHC (chr6 26M~34M) region was removed for this traits	0.2511	0.046	5.4633	4.67e-08	0.7009	0.0615	1.0294	0.0121	-0.0012	0.0085	extreme bmi [23563607]	Extreme bmi	23563607	GIANT_EXTREME_BMI_Stage1_Berndt2013_publicrelease_HapMapCeuFreq.txt.tab.all_pos	Extreme_BMI.sumstats_deGC.gz
BP	Extreme height	23563607	anthropometric	European	SNPs from the MHC (chr6 26M~34M) region was removed for this traits	0.0566	0.0392	1.4444	0.1486	1.2905	0.1165	1.0241	0.02	-0.0069	0.0108	extreme height [23563607]	Extreme height	23563607	GIANT_EXTREME_HEIGHT_Stage1_Berndt2013_publicrelease_HapMapCeuFreq.txt.tab.all_pos	GIANT_EXTREME_HEIGHT_Stage1_Berndt2013_publicrelease_HapMapCeuFreq.txt.noMHC.sumstats_deGC.gz
BP	Extreme waist-to-hip ratio	23563607	anthropometric	European	SNPs from the MHC (chr6 26M~34M) region was removed for this traits	0.1039	0.0676	1.5366	0.1244	0.3495	0.0603	0.9785	0.0088	0.0073	0.0082	extreme waist-to-hip ratio [23563607]	Extreme waist-to-hip ratio	23563607	GIANT_EXTREME_WHR_Stage1_Berndt2013_publicrelease_HapMapCeuFreq.txt.tab.all_pos	GIANT_EXTREME_WHR_Stage1_Berndt2013_publicrelease_HapMapCeuFreq.txt.noMHC.sumstats_deGC.gz
BP	Fasting glucose main effect	22581228	glycemic	European	SNPs from the MHC (chr6 26M~34M) region was removed for this traits	0.1456	0.0468	3.1074	0.0019	0.0946	0.018	1.0036	0.0105	-0.0039	0.0055	fasting glucose main effect [22581228]	Fasting glucose main effect	22581228	MAGIC_Manning_et_al_FastingGlucose_MainEffect.txt.tab	Fasting_glucose.sumstats.gz
BP	Fasting insulin main effect	22581228	glycemic	European	SNPs from the MHC (chr6 26M~34M) region was removed for this traits	0.2331	0.0539	4.3216	1.55e-05	0.0697	0.0094	1.0147	0.0068	0.0003	0.0051	fasting insulin main effect [22581228]	Fasting insulin main effect	22581228	MAGIC_Manning_et_al_lnFastingInsulin_MainEffect.txt.tab	Fasting_insulin.sumstats.gz
BP	Fasting proinsulin	20081858	glycemic	European	Caution: using this data may yield results outside bounds due to relative low Z score of the SNP heritability of the trait; SNPs from the MHC (chr6 26M~34M) region was removed for this traits	0.0311	0.0825	0.3774	0.7059	0.1961	0.0882	0.9802	0.0104	0.0077	0.0061	fasting proinsulin [20081858]	Fasting proinsulin	20081858	MAGIC_ln_fastingProinsulin.txt.tab	Fastingproinsulin.sumstats.gz
BP	Fathers age at death	27015805	aging	European	SNPs from the MHC (chr6 26M~34M) region was removed for this traits	-0.2699	0.0636	-4.2416	2.22e-05	0.0389	0.0065	1.0201	0.0069	-0.0212	0.0051	fathers age at death [27015805]	Fathers age at death	27015805	results.UKBiobank_9millionSNPs.parents_lifespan.Pilling_et_al_2016_Aging.txt.gz.BETA_fathers_age_death.tab	results.UKBiobank_9millionSNPs.parents_lifespan.Pilling_et_al_2016_Aging.txt.gz.BETA_fathers_age_death.tab.sumstats.gz
BP	Femoral Neck bone mineral density	26367794	bone	Mixed	Caution: using this data may yield less robust results due to minor departure of the LD structure; SNPs from the MHC (chr6 26M~34M) region was removed for this traits	-0.0195	0.0402	-0.4833	0.6289	0.1194	0.0143	0.9796	0.0082	0.0033	0.0056	femoral neck bone mineral density [26367794]	Femoral Neck bone mineral density	26367794	fn2stu.MAF0_.005.pos_.out_.gz.tab	fn2stu.MAF0_.005.pos_.out_.gz.tab.sumstats.gz
BP	Femoral neck bone mineral density	22504420	bone	Mixed	Caution: using these data may yield less robust results due to minor departure of the LD structure; SNPs from the MHC (chr6 26M-34M) region were removed for this trait	0.0435	0.0351	1.2381	0.2157	0.3046	0.0242	0.9788	0.0081	-0.0008	0.0056	femoral neck bone mineral density [22504420]	Femoral neck bone mineral density	22504420	GEFOS2_FNBMD_POOLED_GC.txt.gz.tab	GEFOS2_FNBMD_POOLED_GC.txt.gz.noMHC.sumstats_deGC.gz
BP	Ferritin	25352340	metal	European	SNPs from the MHC (chr6 26M~34M) region was removed for this traits	0.0237	0.0748	0.3163	0.7518	0.0903	0.028	1.029	0.0099	0.0006	0.0078	ferritin [25352340]	Ferritin	25352340	Log10Ferritin_Benyamin_NatCom_2014.txt.tab	Log10Ferritin_Benyamin_NatCom_2014.txt.tab.sumstats.gz
BP	Forearm Bone mineral density	26367794	bone	Mixed	Caution: using this data may yield results outside bounds due to relative low Z score of the SNP heritability of the trait; using this data may yield less robust results due to minor departure of the LD structure; SNPs from the MHC (chr6 26M~34M) region was removed for this traits	0.0966	0.1068	0.9039	0.3661	0.0783	0.0459	1.0136	0.0069	-0.0015	0.0056	forearm bone mineral density [26367794]	Forearm Bone mineral density	26367794	fa2stu.MAF0_.005.pos_.out_.gz.tab	fa2stu.MAF0_.005.pos_.out_.gz.tab.sumstats.gz
BP	Former vs Current smoker	20418890	smoking_behaviour	European	SNPs from the MHC (chr6 26M~34M) region was removed for this traits	-0.3379	0.0714	-4.7335	2.21e-06	0.0564	0.0103	1.0057	0.0065	0.0015	0.0053	former vs current smoker [20418890]	Former vs Current smoker	20418890	tag.former.tbl.tab	Former_smoker.sumstats.gz
BP	Free cholesterol	27005778	metabolites	European	Caution: using this data may yield results outside bounds due to relative low Z score of the SNP heritability of the trait; SNPs from the MHC (chr6 26M~34M) region was removed for this traits	0.0105	0.1059	0.0989	0.9212	0.0598	0.0418	1.0247	0.0105	-0.0006	0.0056	free cholesterol [27005778]	Free cholesterol	27005778	Summary_statistics_MAGNETIC_Free.C.txt.tab	Summary_statistics_MAGNETIC_Free.C.txt.sumstats.gz
BP	Free cholesterol in IDL	27005778	metabolites	European	SNPs from the MHC (chr6 26M~34M) region was removed for this traits	0.0894	0.0925	0.9667	0.3337	0.0646	0.0473	1.0256	0.0233	-0.0028	0.0064	free cholesterol in idl [27005778]	Free cholesterol in IDL	27005778	Summary_statistics_MAGNETIC_IDL.FC.txt.tab	Summary_statistics_MAGNETIC_IDL.FC.txt.sumstats.gz
BP	Free cholesterol in large HDL	27005778	metabolites	European	SNPs from the MHC (chr6 26M~34M) region was removed for this traits	-0.1505	0.0728	-2.0671	0.0387	0.1014	0.0274	1.009	0.0147	-0.0026	0.0055	free cholesterol in large hdl [27005778]	Free cholesterol in large HDL	27005778	Summary_statistics_MAGNETIC_L.HDL.FC.txt.tab	Summary_statistics_MAGNETIC_L.HDL.FC.txt.sumstats.gz
BP	Free cholesterol in large LDL	27005778	metabolites	European	SNPs from the MHC (chr6 26M~34M) region was removed for this traits	0.1022	0.1016	1.0065	0.3142	0.0583	0.0544	1.023	0.028	-0.0049	0.0065	free cholesterol in large ldl [27005778]	Free cholesterol in large LDL	27005778	Summary_statistics_MAGNETIC_L.LDL.FC.txt.tab	Summary_statistics_MAGNETIC_L.LDL.FC.txt.sumstats.gz
BP	Free cholesterol in large VLDL	27005778	metabolites	European	SNPs from the MHC (chr6 26M~34M) region was removed for this traits	0.0647	0.0641	1.0102	0.3124	0.1287	0.0303	0.9859	0.0069	0.0058	0.0055	free cholesterol in large vldl [27005778]	Free cholesterol in large VLDL	27005778	Summary_statistics_MAGNETIC_L.VLDL.FC.txt.tab	Summary_statistics_MAGNETIC_L.VLDL.FC.txt.sumstats.gz
BP	Free cholesterol in medium HDL	27005778	metabolites	European	SNPs from the MHC (chr6 26M~34M) region was removed for this traits	-0.1633	0.0806	-2.0252	0.0429	0.0702	0.0237	0.9966	0.0091	0.0028	0.0053	free cholesterol in medium hdl [27005778]	Free cholesterol in medium HDL	27005778	Summary_statistics_MAGNETIC_M.HDL.FC.txt.tab	Summary_statistics_MAGNETIC_M.HDL.FC.txt.sumstats.gz
BP	Free cholesterol in medium VLDL	27005778	metabolites	European	SNPs from the MHC (chr6 26M~34M) region was removed for this traits	0.0945	0.0672	1.4053	0.1599	0.1213	0.0349	0.9905	0.0075	0.0052	0.0052	free cholesterol in medium vldl [27005778]	Free cholesterol in medium VLDL	27005778	Summary_statistics_MAGNETIC_M.VLDL.FC.txt.tab	Summary_statistics_MAGNETIC_M.VLDL.FC.txt.sumstats.gz
BP	Free cholesterol in small VLDL	27005778	metabolites	European	SNPs from the MHC (chr6 26M~34M) region was removed for this traits	0.0993	0.0703	1.4134	0.1575	0.1153	0.0368	0.9987	0.0097	0.0012	0.0054	free cholesterol in small vldl [27005778]	Free cholesterol in small VLDL	27005778	Summary_statistics_MAGNETIC_S.VLDL.FC.txt.tab	Summary_statistics_MAGNETIC_S.VLDL.FC.txt.sumstats.gz
BP	Free cholesterol in very large HDL	27005778	metabolites	European	Caution: using this data may yield results outside bounds due to relative low Z score of the SNP heritability of the trait; SNPs from the MHC (chr6 26M~34M) region was removed for this traits	-0.1396	0.1102	-1.2675	0.205	0.0445	0.024	1.014	0.014	-0.0024	0.0054	free cholesterol in very large hdl [27005778]	Free cholesterol in very large HDL	27005778	Summary_statistics_MAGNETIC_XL.HDL.FC.txt.tab	Summary_statistics_MAGNETIC_XL.HDL.FC.txt.sumstats.gz
BP	Free cholesterol to esterified cholesterol ratio	27005778	metabolites	European	Caution: using this data may yield results outside bounds due to relative low Z score of the SNP heritability of the trait; SNPs from the MHC (chr6 26M~34M) region was removed for this traits	0.1008	0.1322	0.7629	0.4455	0.0558	0.0531	1.0141	0.0126	-0.0073	0.0058	free cholesterol to esterified cholesterol ratio [27005778]	Free cholesterol to esterified cholesterol ratio	27005778	Summary_statistics_MAGNETIC_Est.C.txt.tab	Summary_statistics_MAGNETIC_Est.C.txt.sumstats.gz
BP	Glucose	27005778	metabolites	European	SNPs from the MHC (chr6 26M~34M) region was removed for this traits	-0.059	0.0735	-0.8028	0.4221	0.0862	0.0217	0.9967	0.0074	0.0068	0.006	glucose [27005778]	Glucose	27005778	Summary_statistics_MAGNETIC_Glc.txt.tab	Summary_statistics_MAGNETIC_Glc.txt.sumstats.gz
BP	Glutamine	27005778	metabolites	European	SNPs from the MHC (chr6 26M~34M) region was removed for this traits	-0.1175	0.0825	-1.4247	0.1543	0.0649	0.0221	1.0172	0.0079	-0.0004	0.0051	glutamine [27005778]	Glutamine	27005778	Summary_statistics_MAGNETIC_Gln.txt.tab	Summary_statistics_MAGNETIC_Gln.txt.sumstats.gz
BP	Glycoprotein acetyls; mainly a1-acid glycoprotein	27005778	metabolites	European	SNPs from the MHC (chr6 26M~34M) region was removed for this traits	0.0622	0.065	0.9558	0.3392	0.1121	0.0285	0.9813	0.0069	0.0069	0.0053	glycoprotein acetyls; mainly a1-acid glycoprotein [27005778]	Glycoprotein acetyls; mainly a1-acid glycoprotein	27005778	Summary_statistics_MAGNETIC_Gp.txt.tab	Summary_statistics_MAGNETIC_Gp.txt.sumstats.gz
BP	HbA1C	20858683	glycemic	European	SNPs from the MHC (chr6 26M~34M) region was removed for this traits	0.1609	0.0589	2.7333	0.0063	0.0656	0.0126	1.0002	0.0079	-0.0004	0.0055	hba1c [20858683]	HbA1C	20858683	MAGIC_HbA1C.txt.tab	MAGIC_HbA1C.txt.uniform.txt.noMHC.sumstats.gz
BP	HDL cholesterol	20686565	lipids	European	SNPs from the MHC (chr6 26M~34M) region was removed for this traits	-0.1954	0.0377	-5.1853	2.16e-07	0.1305	0.0238	1.0532	0.0494	0.0036	0.0066	hdl cholesterol [20686565]	HDL cholesterol	20686565	jointGwasMc_HDL.txt.tab.all_pos	HDL.sumstats_deGC.gz
BP	Heart rate	23583979	haemotological	Mixed	Caution: using this data may yield less robust results due to minor departure of the LD structure; SNPs from the MHC (chr6 26M~34M) region was removed for this traits	0.0715	0.0372	1.9218	0.0546	0.0858	0.0098	1.0088	0.0093	0.0002	0.0056	heart rate [23583979]	Heart rate	23583979	META_STAGE1_GWASHR_SUMSTATS.txt.tab	META_STAGE1_GWASHR_SUMSTATS.txt.tab.sumstats.gz
BP	Height_2010	20881960	anthropometric	European	SNPs from the MHC (chr6 26M~34M) region was removed for this traits	0.0475	0.0267	1.78	0.0751	0.2898	0.0159	1.0102	0.0171	-0.004	0.008	height_2010 [20881960]	Height_2010	20881960	GIANT_HEIGHT_LangoAllen2010_publicrelease_HapMapCeuFreq.txt.tab.all_pos.all_neg	GIANT_HEIGHT_LangoAllen2010_publicrelease_HapMapCeuFreq.txt.noMHC.sumstats_deGC.gz
BP	Height; Females at age 10 and males at age 12	23449627	anthropometric	European	SNPs from the MHC (chr6 26M~34M) region was removed for this traits	-0.0148	0.046	-0.3222	0.7473	0.4352	0.0468	0.951	0.0086	0.0105	0.0061	height; females at age 10 and males at age 12 [23449627]	Height; Females at age 10 and males at age 12	23449627	Pubertal_growth_10F_12M_combined.txt.gz.tab	Pubertal_growth_10F_12M_combined.txt.gz.tab.sumstats.gz
BP	Hip circumference	25673412	anthropometric	European	SNPs from the MHC (chr6 26M~34M) region was removed for this traits	0.2311	0.0258	8.9734	2.87e-19	0.1294	0.0057	0.8533	0.0085	0.0022	0.0061	hip circumference [25673412]	Hip circumference	25673412	GIANT_2015_HIP_COMBINED_EUR.txt.gz.new.tab	Hip_circumference.sumstats_deGC.gz
BP	HOMA-B	20081858	glycemic	European	SNPs from the MHC (chr6 26M~34M) region was removed for this traits	0.118	0.0554	2.1294	0.0332	0.0851	0.0142	0.9914	0.0075	0.0087	0.0047	homa-b [20081858]	HOMA-B	20081858	MAGIC_ln_HOMA-B.txt.tab	MAGIC_ln_HOMA.B.txt.uniform.txt.noMHC.sumstats.gz
BP	HOMA-IR	20081858	glycemic	European	SNPs from the MHC (chr6 26M~34M) region was removed for this traits	0.2687	0.0708	3.7931	0.0001	0.0697	0.0128	1.0021	0.0069	0.0054	0.0053	homa-ir [20081858]	HOMA-IR	20081858	MAGIC_ln_HOMA-IR.txt.tab	MAGIC_ln_HOMA.IR.txt.noMHC.sumstats.gz
BP	Infant head circumference	22504419	anthropometric	European	SNPs from the MHC (chr6 26M~34M) region was removed for this traits	-0.1261	0.0691	-1.825	0.068	0.2452	0.045	0.9882	0.007	-0.0025	0.0061	infant head circumference [22504419]	Infant head circumference	22504419	EGG_HC_DISCOVERY.txt.gz.tab	Infant_head_circumference.sumstats.gz
BP	Inflammatory Bowel Disease (Euro)	26192919	autoimmune	European	SNPs from the MHC (chr6 26M~34M) region was removed for this traits	0.0284	0.0368	0.7704	0.4411	0.3427	0.0343	1.0467	0.011	0.0029	0.0057	inflammatory bowel disease (euro) [26192919]	Inflammatory Bowel Disease (Euro)	26192919	EUR.IBD.gwas.assoc.gz.tab	EUR.IBD.gwas.assoc.gz.noMHC.sumstats.gz
BP	Isoleucine	27005778	metabolites	European	SNPs from the MHC (chr6 26M~34M) region was removed for this traits	0.1261	0.0881	1.4314	0.1523	0.0667	0.0245	0.9976	0.0071	-0.002	0.0057	isoleucine [27005778]	Isoleucine	27005778	Summary_statistics_MAGNETIC_Ile.txt.tab	Summary_statistics_MAGNETIC_Ile.txt.sumstats.gz
BP	LDL cholesterol	20686565	lipids	European	SNPs from the MHC (chr6 26M~34M) region was removed for this traits	0.1472	0.0549	2.6829	0.0073	0.1034	0.0319	1.0589	0.0574	-0.0166	0.008	ldl cholesterol [20686565]	LDL cholesterol	20686565	jointGwasMc_LDL.txt.tab.all_pos	LDL.sumstats_deGC.gz
BP	Leptin_adjBMI	26833098	hormone	European	SNPs from the MHC (chr6 26M~34M) region was removed for this traits	-0.0283	0.0548	-0.5162	0.6057	0.1006	0.0174	1.0008	0.0072	0.0041	0.0057	leptin_adjbmi [26833098]	Leptin_adjBMI	26833098	Leptin_Adjusted_for_BMI.txt.tab	Leptin_Adjusted_for_BMI.txt.tab.sumstats.gz
BP	Leptin_not_adjBMI	26833098	hormone	European	SNPs from the MHC (chr6 26M~34M) region was removed for this traits	0.1692	0.0541	3.1244	0.0018	0.1039	0.0154	0.9887	0.0071	0.0052	0.0054	leptin_not_adjbmi [26833098]	Leptin_not_adjBMI	26833098	Leptin_Not_Adjusted_for_BMI.txt.tab	Leptin_Not_Adjusted_for_BMI.txt.tab.sumstats.gz
BP	Leucine	27005778	metabolites	European	Caution: using this data may yield results outside bounds due to relative low Z score of the SNP heritability of the trait; SNPs from the MHC (chr6 26M~34M) region was removed for this traits	0.0989	0.107	0.9244	0.3553	0.0446	0.0211	1.0112	0.0069	-0.0004	0.0057	leucine [27005778]	Leucine	27005778	Summary_statistics_MAGNETIC_Leu.txt.tab	Summary_statistics_MAGNETIC_Leu.txt.sumstats.gz
BP	Lumbar Spine bone mineral density	26367794	bone	Mixed	Caution: using this data may yield less robust results due to minor departure of the LD structure; SNPs from the MHC (chr6 26M~34M) region was removed for this traits	0.1384	0.0478	2.8981	0.0038	0.1253	0.015	0.9796	0.0083	0.001	0.0061	lumbar spine bone mineral density [26367794]	Lumbar Spine bone mineral density	26367794	ls2stu.MAF0_.005.pos_.out_.gz.tab	ls2stu.MAF0_.005.pos_.out_.gz.tab.sumstats.gz
BP	Lumbar spine bone mineral density	22504420	bone	Mixed	Caution: using these data may yield less robust results due to minor departure of the LD structure; SNPs from the MHC (chr6 26M-34M) region were removed for this trait	0.1135	0.0406	2.7922	0.0052	0.2634	0.0249	1.016	0.0093	0.0019	0.0061	lumbar spine bone mineral density [22504420]	Lumbar spine bone mineral density	22504420	GEFOS2_LSBMD_POOLED_GC.txt.gz.tab	GEFOS2_LSBMD_POOLED_GC.txt.gz.noMHC.sumstats_deGC.gz
BP	Lung adenocarcinoma	27488534	cancer	European	Caution: using this data may yield results outside bounds due to relative low Z score of the SNP heritability of the trait; SNPs from the MHC (chr6 26M~34M) region was removed for this traits	0.2807	0.0966	2.9059	0.0037	0.0332	0.0121	1.0167	0.0068	-0.0026	0.0052	lung adenocarcinoma [27488534]	Lung adenocarcinoma	27488534	TRICL_Meta_032114_Adeno.csv.tab	TRICL_Meta_032114_Adeno.csv.tab.sumstats.gz
BP	Lung cancer	27488534	cancer	European	SNPs from the MHC (chr6 26M~34M) region was removed for this traits	0.3032	0.0655	4.6302	3.65e-06	0.3242	0.0706	1.0129	0.0079	-0.0036	0.0052	lung cancer [27488534]	Lung cancer	27488534	TRICL_Meta_032114_Overall.csv.tab	TRICL_Meta_032114_Overall.csv.tab.sumstats.gz
BP	Lung cancer (all)	24880342	cancer	European	SNPs from the MHC (chr6 26M~34M) region was removed for this traits	0.3096	0.0802	3.862	0.0001	0.1276	0.031	1.0091	0.008	-0.0037	0.0062	lung cancer (all) [24880342]	Lung cancer (all)	24880342	TRICL_ICR_MDACC_IARC_NIH_GWAMA_overall.rsid.txt.tab	TRICL_ICR_MDACC_IARC_NIH_GWAMA_overall.rsid.txt.noMHC.sumstats.gz
BP	Lung cancer (squamous cell)	24880342	cancer	European	Caution: using this data may yield results outside bounds due to relative low Z score of the SNP heritability of the trait; SNPs from the MHC (chr6 26M~34M) region was removed for this traits	0.3814	0.1243	3.0684	0.0022	0.0472	0.0203	1.0077	0.0065	-0.0064	0.0056	lung cancer (squamous cell) [24880342]	Lung cancer (squamous cell)	24880342	TRICL_ICR_MDACC_IARC_NIH_GWAMA_Squamous.rsid.txt.tab	TRICL_ICR_MDACC_IARC_NIH_GWAMA_Squamous.rsid.txt.noMHC.sumstats.gz
BP	Major depressive disorder	22472876	psychiatric	European	SNPs from the MHC (chr6 26M~34M) region was removed for this traits	0.3883	0.0631	6.1539	7.56e-10	0.1708	0.0275	1.0026	0.0066	-0.0075	0.0053	major depressive disorder [22472876]	Major depressive disorder	22472876	pgc.mdd.full.2012-04.txt.gz.tab	pgc.mdd.full.2012.04.txt.gz.noMHC.sumstats.gz
BP	Mean diameter for HDL particles	27005778	metabolites	European	SNPs from the MHC (chr6 26M~34M) region was removed for this traits	-0.0819	0.0722	-1.1349	0.2564	0.1103	0.0295	1.01	0.0189	-0.0041	0.0055	mean diameter for hdl particles [27005778]	Mean diameter for HDL particles	27005778	Summary_statistics_MAGNETIC_HDL.D.txt.tab	Summary_statistics_MAGNETIC_HDL.D.txt.sumstats.gz
BP	Mean diameter for LDL particles	27005778	metabolites	European	Caution: using this data may yield results outside bounds due to relative low Z score of the SNP heritability of the trait; SNPs from the MHC (chr6 26M~34M) region was removed for this traits	-0.0057	0.1021	-0.0559	0.9554	0.0492	0.0264	0.9989	0.0121	0.0003	0.0055	mean diameter for ldl particles [27005778]	Mean diameter for LDL particles	27005778	Summary_statistics_MAGNETIC_LDL.D.txt.tab	Summary_statistics_MAGNETIC_LDL.D.txt.sumstats.gz
BP	Mean diameter for VLDL particles	27005778	metabolites	European	SNPs from the MHC (chr6 26M~34M) region was removed for this traits	0.0625	0.0641	0.9751	0.3295	0.1314	0.0355	0.991	0.0087	0.0075	0.0057	mean diameter for vldl particles [27005778]	Mean diameter for VLDL particles	27005778	Summary_statistics_MAGNETIC_VLDL.D.txt.tab	Summary_statistics_MAGNETIC_VLDL.D.txt.sumstats.gz
BP	Mean platelet volume	22139419	haemotological	European	SNPs from the MHC (chr6 26M~34M) region was removed for this traits	0.0287	0.0463	0.6198	0.5354	0.3267	0.0543	0.9791	0.0107	-0.0042	0.0063	mean platelet volume [22139419]	Mean platelet volume	22139419	MPV.txt.tab	MPV.txt.tab.sumstats.gz
BP	Mono-unsaturated fatty acids	27005778	metabolites	European	Caution: using this data may yield results outside bounds due to relative low Z score of the SNP heritability of the trait; SNPs from the MHC (chr6 26M~34M) region was removed for this traits	0.176	0.0876	2.0079	0.0447	0.1203	0.0413	0.983	0.0074	-0.0047	0.0054	mono-unsaturated fatty acids [27005778]	Mono-unsaturated fatty acids	27005778	Summary_statistics_MAGNETIC_MUFA.txt.tab	Summary_statistics_MAGNETIC_MUFA.txt.sumstats.gz
BP	Mothers age at death	27015805	aging	European	SNPs from the MHC (chr6 26M~34M) region was removed for this traits	-0.4316	0.0674	-6.4055	1.5e-10	0.0361	0.0076	1.0134	0.0074	-0.0052	0.0057	mothers age at death [27015805]	Mothers age at death	27015805	results.UKBiobank_9millionSNPs.parents_lifespan.Pilling_et_al_2016_Aging.txt.gz.BETA_mothers_age_death.tab	results.UKBiobank_9millionSNPs.parents_lifespan.Pilling_et_al_2016_Aging.txt.gz.BETA_mothers_age_death.tab.sumstats.gz
BP	Multiple sclerosis	21833088	autoimmune	European	Caution: using this data may yield results outside bounds due to relative low Z score of the SNP heritability of the trait; SNPs from the MHC (chr6 26M~34M) region was removed for this traits	0.1105	0.0992	1.114	0.2653	0.0521	0.0285	1.0656	0.0099	0.002	0.006	multiple sclerosis [21833088]	Multiple sclerosis	21833088	WTCCC2_2011.txt.tab	WTCCC2_2011.txt.tab.sumstats.gz
BP	ICV	25607358	brain_volume	European	SNPs from the MHC (chr6 26M~34M) region was removed for this traits	-0.1262	0.0796	-1.5853	0.1129	0.1704	0.0459	1.0035	0.0069	-0.0021	0.0057	icv [25607358]	NA	NA	NA	NA
BP	Mean Accumbens	25607358	brain_volume	European	Caution: using this data may yield results outside bounds due to relative low Z score of the SNP heritability of the trait; SNPs from the MHC (chr6 26M~34M) region was removed for this traits	0.0966	0.0945	1.0214	0.3071	0.0895	0.0371	0.9788	0.0068	-0.007	0.0053	mean accumbens [25607358]	NA	NA	NA	NA
BP	Mean Caudate	25607358	brain_volume	European	SNPs from the MHC (chr6 26M~34M) region was removed for this traits	0.0607	0.0569	1.0666	0.2862	0.2468	0.04	0.9685	0.0065	-0.0029	0.0052	mean caudate [25607358]	NA	NA	NA	NA
BP	Mean Hippocampus	25607358	brain_volume	European	SNPs from the MHC (chr6 26M~34M) region was removed for this traits	-0.0555	0.079	-0.703	0.482	0.1311	0.0402	0.9919	0.0075	0.0006	0.0059	mean hippocampus [25607358]	NA	NA	NA	NA
BP	Mean Pallidum	25607358	brain_volume	European	SNPs from the MHC (chr6 26M~34M) region was removed for this traits	0.0712	0.073	0.976	0.3291	0.1761	0.0419	0.975	0.0077	0.001	0.0061	mean pallidum [25607358]	NA	NA	NA	NA
BP	Mean Putamen	25607358	brain_volume	European	SNPs from the MHC (chr6 26M~34M) region was removed for this traits	-0.0069	0.0556	-0.1239	0.9014	0.3003	0.0481	0.9505	0.0075	0.0042	0.0057	mean putamen [25607358]	NA	NA	NA	NA
BP	Mean Thalamus	25607358	brain_volume	European	SNPs from the MHC (chr6 26M~34M) region was removed for this traits	0.1721	0.0759	2.268	0.0233	0.1354	0.0372	0.9802	0.0067	-0.0041	0.0057	mean thalamus [25607358]	NA	NA	NA	NA
BP	Forced expiratory volume in 1 second (FEV1)	28166213	lung_function	European	SNPs from the MHC (chr6 26M~34M) region was removed for this traits	0.0064	0.0349	0.1828	0.8549	0.265	0.0162	0.9678	0.0073	-0.0202	0.006	forced expiratory volume in 1 second (fev1) [28166213]	NA	NA	NA
BP	Forced Vital capacity(FVC)	28166213	lung_function	European	SNPs from the MHC (chr6 26M~34M) region was removed for this traits	0.0026	0.0353	0.0742	0.9408	0.2582	0.0151	0.9754	0.0075	-0.024	0.006	forced vital capacity(fvc) [28166213]	NA	NA	NA	NA
BP	Forced expiratory volume in 1 second (FEV1)/Forced Vital capacity(FVC)	28166213	lung_function	European	SNPs from the MHC (chr6 26M~34M) region was removed for this traits	-0.0139	0.0361	-0.3837	0.7012	0.2606	0.0212	0.9719	0.0093	0.0004	0.0064	forced expiratory volume in 1 second (fev1)/forced vital capacity(fvc) [28166213]	NA	NA	NA	NA
BP	Forced expiratory volume in 1 second (FEV1)	26635082	lung_function	European	SNPs from the MHC (chr6 26M~34M) region was removed for this traits	-0.1234	0.0481	-2.5641	0.0103	0.1425	0.0163	0.9895	0.0077	0.0012	0.0055	forced expiratory volume in 1 second (fev1) [26635082]	NA	NA	NA	NA
BP	Forced expiratory volume in 1 second (FEV1)/Forced Vital capacity(FVC)	26635082	lung_function	European	SNPs from the MHC (chr6 26M~34M) region was removed for this traits	0.0033	0.0488	0.0672	0.9464	0.1133	0.0147	0.9822	0.007	0.0002	0.0052	forced expiratory volume in 1 second (fev1)/forced vital capacity(fvc) [26635082]	NA	NA	NA	NA
BP	Forced Vital capacity(FVC)	26635082	lung_function	European	SNPs from the MHC (chr6 26M~34M) region was removed for this traits	-0.1362	0.0439	-3.1035	0.0019	0.1431	0.0155	0.985	0.0072	-0.0005	0.0055	forced vital capacity(fvc) [26635082]	NA	NA	NA	NA
BP	Forced expiratory volume in 1 second (FEV1)	21946350	lung_function	European	SNPs from the MHC (chr6 26M~34M) region was removed for this traits	-0.1403	0.0669	-2.0983	0.0359	0.1717	0.0228	0.8828	0.0127	0.0121	0.0103	forced expiratory volume in 1 second (fev1) [21946350]	Forced expiratory volume in 1 second (FEV1)	21946350	NA	FEV1_SpiroMeta.CHARGE_results_PMID21946350.a1a2.txt.tab.sumstats.gz
BP	Forced expiratory volume in 1 second (FEV1)/Forced Vital capacity(FVC)	21946350	lung_function	European	SNPs from the MHC (chr6 26M~34M) region was removed for this traits	-0.0305	0.0461	-0.6618	0.5081	0.1281	0.0139	0.9263	0.0084	0.0054	0.0063	forced expiratory volume in 1 second (fev1)/forced vital capacity(fvc) [21946350]	Forced expiratory volume in 1 second (FEV1)/Forced Vital capacity(FVC)	21946350	NA	FF_SpiroMeta.CHARGE_results_PMID21946350.a1a2.txt.tab.sumstats.gz
BP	Attention deficit hyperactivity disorder (GC)	27663945	psychiatric	European	Caution: using this data may yield results outside bounds due to relative low Z score of the SNP heritability of the trait; SNPs from the MHC (chr6 26M~34M) region was removed for this traits	0.4571	0.1328	3.4422	0.0006	0.0698	0.0309	0.9942	0.0079	0.0029	0.0065	attention deficit hyperactivity disorder (gc) [27663945]	NA	NA	NA	NA
BP	Attention deficit hyperactivity disorder (No GC)	27663945	psychiatric	European	Caution: using this data may yield results outside bounds due to relative low Z score of the SNP heritability of the trait; SNPs from the MHC (chr6 26M~34M) region was removed for this traits	0.4561	0.1321	3.4516	0.0006	0.071	0.0313	1.0087	0.008	0.003	0.0065	attention deficit hyperactivity disorder (no gc) [27663945]	NA	NA	NA	NA
BP	Primary sclerosing cholangitis	27992413	autoimmune	Mixed	Caution: using this data may yield results outside bounds due to relative low Z score of the SNP heritability of the trait; SNPs from the MHC (chr6 26M~34M) region was removed for this traits	-0.172	0.0622	-2.7631	0.0057	0.4205	0.1668	0.9896	0.0164	0.0057	0.0066	primary sclerosing cholangitis [27992413]	NA	NA	NA	NA
BP	Intelligence	28530673	cognitive	European	SNPs from the MHC (chr6 26M~34M) region was removed for this traits	-0.3051	0.0326	-9.3528	8.54e-21	0.1916	0.0102	1.0024	0.0089	-0.0308	0.0057	intelligence [28530673]	NA	NA	NA	NA
BP	Insomnia	28604731	sleeping	European	SNPs from the MHC (chr6 26M~34M) region was removed for this traits	0.459	0.0473	9.699	3.05e-22	0.0468	0.0048	1.0014	0.007	0.0585	0.0054	insomnia [28604731]	NA	NA	NA	NA
BP	Ischemic stroke	26935894	cardiometabolic	Mixed	Caution: using these data may yield less robust results due to minor departure of the LD structure; SNPs from the MHC (chr6 26M-34M) region were removed for this trait	NA	NA	NA	NA	NA	NA	NA	NA	NA	NA	ischemic stroke [26935894]	NA	NA	NA	NA
BP	Insomnia	27992416	sleeping	European	SNPs from the MHC (chr6 26M~34M) region was removed for this traits	0.4346	0.0425	10.2309	1.44e-24	0.1315	0.0116	1.0012	0.008	0.0557	0.0051	insomnia [27992416]	NA	NA	NA	NA
BP	Excessive daytime sleepiness	27992416	sleeping	European	SNPs from the MHC (chr6 26M~34M) region was removed for this traits	0.1741	0.0465	3.742	0.0002	0.0537	0.0052	1.0037	0.0074	0.034	0.0057	excessive daytime sleepiness [27992416]	NA	NA	NA	NA
BP	Neo-conscientiousness	21173776	personality	European	Caution: using this data may yield results outside bounds due to relative low Z score of the SNP heritability of the trait; SNPs from the MHC (chr6 26M~34M) region was removed for this traits	-0.1164	0.1058	-1.0997	0.2715	0.0679	0.031	1.0023	0.0075	0.0015	0.0069	neo-conscientiousness [21173776]	Neo-conscientiousness	21173776	GPC-1.NEO-CONSCIENTIOUSNESS.full.txt.tab	GPC.1.NEO.CONSCIENTIOUSNESS.full.txt.noMHC.sumstats.gz
BP	Neo-openness to experience	21173776	personality	European	SNPs from the MHC (chr6 26M~34M) region was removed for this traits	-0.1902	0.0806	-2.3593	0.0183	0.1078	0.0257	0.9919	0.0067	0.0058	0.0058	neo-openness to experience [21173776]	Neo-openness to experience	21173776	GPC-1.NEO-OPENNESS.full.txt.tab	GPC.1.NEO.OPENNESS.full.txt.noMHC.sumstats.gz
BP	Neuroticism	27089181	personality	European	SNPs from the MHC (chr6 26M~34M) region was removed for this traits	0.3894	0.0328	11.8805	1.49e-32	0.0905	0.006	0.9806	0.0103	0.0523	0.0072	neuroticism [27089181]	Neuroticism	27089181	Neuroticism_Full.txt.gz.tab	Neuroticism_Full.txt.gz.tab.sumstats.gz
BP	Neuroticism	24828478	personality	European	SNPs from the MHC (chr6 26M~34M) region was removed for this traits	0.4871	0.0853	5.7105	1.13e-08	0.0151	0.0035	1.0056	0.0065	-0.0095	0.006	neuroticism [24828478]	Neuroticism	24828478	GPC-2.NEUROTICISM.full.txt.tab	GPC.2.NEUROTICISM.full.txt.noMHC.sumstats.gz
BP	Number of children ever born	27798627	reproductive	European	SNPs from the MHC (chr6 26M~34M) region was removed for this traits	0.3109	0.0421	7.376	1.63e-13	0.0251	0.0019	0.9713	0.0071	-0.0025	0.0059	number of children ever born [27798627]	Number of children ever born	27798627	NumberChildrenEverBorn_Pooled.txt.gz	NumberChildrenEverBorn_Pooled.txt.gz.sumstats.gz
BP	Obesity class 1	23563607	anthropometric	European	SNPs from the MHC (chr6 26M~34M) region was removed for this traits	0.2855	0.0277	10.3143	6.07e-25	0.2189	0.012	1.0119	0.0114	-0.0041	0.0072	obesity class 1 [23563607]	Obesity class 1	23563607	GIANT_OBESITY_CLASS1_Stage1_Berndt2013_publicrelease_HapMapCeuFreq.txt.tab.all_pos	GIANT_OBESITY_CLASS1_Stage1_Berndt2013_publicrelease_HapMapCeuFreq.txt.noMHC.sumstats_deGC.gz
BP	Obesity class 2	23563607	anthropometric	European	SNPs from the MHC (chr6 26M~34M) region was removed for this traits	0.2574	0.0372	6.9213	4.47e-12	0.1892	0.0126	0.9979	0.0106	0.0019	0.0078	obesity class 2 [23563607]	Obesity class 2	23563607	GIANT_OBESITY_CLASS2_Stage1_Berndt2013_publicrelease_HapMapCeuFreq.txt.tab.all_pos	GIANT_OBESITY_CLASS2_Stage1_Berndt2013_publicrelease_HapMapCeuFreq.txt.noMHC.sumstats_deGC.gz
BP	Obesity class 3	23563607	anthropometric	European	SNPs from the MHC (chr6 26M~34M) region was removed for this traits	0.2822	0.0577	4.8885	1.02e-06	0.1178	0.0148	0.9852	0.0101	-0.0004	0.0076	obesity class 3 [23563607]	Obesity class 3	23563607	GIANT_OBESITY_CLASS3_Stage1_Berndt2013_publicrelease_HapMapCeuFreq.txt.tab.all_pos	GIANT_OBESITY_CLASS3_Stage1_Berndt2013_publicrelease_HapMapCeuFreq.txt.noMHC.sumstats_deGC.gz
BP	Omega-3 fatty acids	27005778	metabolites	European	SNPs from the MHC (chr6 26M~34M) region was removed for this traits	-0.1315	0.0807	-1.63	0.1031	0.1556	0.0415	0.9895	0.008	-0.0029	0.0055	omega-3 fatty acids [27005778]	Omega-3 fatty acids	27005778	Summary_statistics_MAGNETIC_FAw3.txt.tab	Summary_statistics_MAGNETIC_FAw3.txt.sumstats.gz
BP	Omega-9 and saturated fatty acids	27005778	metabolites	European	Caution: using this data may yield results outside bounds due to relative low Z score of the SNP heritability of the trait; SNPs from the MHC (chr6 26M~34M) region was removed for this traits	0.1464	0.0953	1.5358	0.1246	0.0968	0.0433	0.9922	0.0077	-0.0038	0.0054	omega-9 and saturated fatty acids [27005778]	Omega-9 and saturated fatty acids	27005778	Summary_statistics_MAGNETIC_FAw79S.txt.tab	Summary_statistics_MAGNETIC_FAw79S.txt.sumstats.gz
BP	Overweight	23563607	anthropometric	European	SNPs from the MHC (chr6 26M~34M) region was removed for this traits	0.2859	0.0317	9.025	1.8e-19	0.1112	0.0067	1.0183	0.0095	-0.0058	0.0064	overweight [23563607]	Overweight	23563607	GIANT_OVERWEIGHT_Stage1_Berndt2013_publicrelease_HapMapCeuFreq.txt.tab.all_pos	GIANT_OVERWEIGHT_Stage1_Berndt2013_publicrelease_HapMapCeuFreq.txt.noMHC.sumstats_deGC.gz
BP	Parents age at death	27015805	aging	European	SNPs from the MHC (chr6 26M~34M) region was removed for this traits	-0.3799	0.0722	-5.2621	1.42e-07	0.0296	0.0074	1.0144	0.0068	-0.0104	0.0051	parents age at death [27015805]	Parents age at death	27015805	results.UKBiobank_9millionSNPs.parents_lifespan.Pilling_et_al_2016_Aging.txt.gz.BETA_parents_age_death.tab	results.UKBiobank_9millionSNPs.parents_lifespan.Pilling_et_al_2016_Aging.txt.gz.BETA_parents_age_death.tab.sumstats.gz
BP	Parkinsons disease	19915575	neurological	European	SNPs from the MHC (chr6 26M~34M) region was removed for this traits	0.0288	0.053	0.544	0.5864	0.4113	0.1193	1.1214	0.0103	-0.0056	0.0056	parkinsons disease [19915575]	Parkinsons disease	19915575	phs000089.pha002868.txt.gz.tab	phs000089.pha002868.txt.gz.noMHC.sumstats.gz
BP	PGC cross-disorder analysis	23453885	psychiatric	European	SNPs from the MHC (chr6 26M~34M) region was removed for this traits	0.1116	0.0429	2.601	0.0093	0.1742	0.0131	1.0108	0.0115	-0.0073	0.0081	pgc cross-disorder analysis [23453885]	PGC cross-disorder analysis	23453885	pgc.cross.full.2013-03.txt.tab	pgc.cross.full.2013.03.txt.noMHC.sumstats.gz
BP	Phenylalanine	27005778	metabolites	European	Caution: using this data may yield results outside bounds due to relative low Z score of the SNP heritability of the trait; SNPs from the MHC (chr6 26M~34M) region was removed for this traits	0.1251	0.0884	1.4159	0.1568	0.0606	0.0219	1.0023	0.0069	0.0018	0.0053	phenylalanine [27005778]	Phenylalanine	27005778	Summary_statistics_MAGNETIC_Phe.txt.tab	Summary_statistics_MAGNETIC_Phe.txt.sumstats.gz
BP	Phospholipids in chylomicrons and largest VLDL particles	27005778	metabolites	European	SNPs from the MHC (chr6 26M~34M) region was removed for this traits	0.0663	0.0728	0.9109	0.3624	0.1007	0.0275	0.983	0.0073	0.0059	0.0056	phospholipids in chylomicrons and largest vldl particles [27005778]	Phospholipids in chylomicrons and largest VLDL particles	27005778	Summary_statistics_MAGNETIC_XXL.VLDL.PL.txt.tab	Summary_statistics_MAGNETIC_XXL.VLDL.PL.txt.sumstats.gz
BP	Phospholipids in IDL	27005778	metabolites	European	SNPs from the MHC (chr6 26M~34M) region was removed for this traits	0.1002	0.0979	1.0239	0.3059	0.059	0.0459	1.0245	0.0221	-0.001	0.0062	phospholipids in idl [27005778]	Phospholipids in IDL	27005778	Summary_statistics_MAGNETIC_IDL.PL.txt.tab	Summary_statistics_MAGNETIC_IDL.PL.txt.sumstats.gz
BP	Phospholipids in large HDL	27005778	metabolites	European	SNPs from the MHC (chr6 26M~34M) region was removed for this traits	-0.107	0.0687	-1.5574	0.1194	0.1222	0.0303	0.9998	0.0149	-0.0032	0.0055	phospholipids in large hdl [27005778]	Phospholipids in large HDL	27005778	Summary_statistics_MAGNETIC_L.HDL.PL.txt.tab	Summary_statistics_MAGNETIC_L.HDL.PL.txt.sumstats.gz
BP	Phospholipids in large LDL	27005778	metabolites	European	SNPs from the MHC (chr6 26M~34M) region was removed for this traits	0.1131	0.1002	1.1287	0.259	0.0601	0.0491	1.0215	0.0249	-0.0037	0.0063	phospholipids in large ldl [27005778]	Phospholipids in large LDL	27005778	Summary_statistics_MAGNETIC_L.LDL.PL.txt.tab	Summary_statistics_MAGNETIC_L.LDL.PL.txt.sumstats.gz
BP	Phospholipids in large VLDL	27005778	metabolites	European	SNPs from the MHC (chr6 26M~34M) region was removed for this traits	0.1059	0.0653	1.6228	0.1046	0.1235	0.0331	0.9863	0.0075	0.0057	0.0055	phospholipids in large vldl [27005778]	Phospholipids in large VLDL	27005778	Summary_statistics_MAGNETIC_L.VLDL.PL.txt.tab	Summary_statistics_MAGNETIC_L.VLDL.PL.txt.sumstats.gz
BP	Phospholipids in medium HDL	27005778	metabolites	European	SNPs from the MHC (chr6 26M~34M) region was removed for this traits	-0.1387	0.0771	-1.7994	0.072	0.072	0.0237	0.9935	0.0085	0.0045	0.0054	phospholipids in medium hdl [27005778]	Phospholipids in medium HDL	27005778	Summary_statistics_MAGNETIC_M.HDL.PL.txt.tab	Summary_statistics_MAGNETIC_M.HDL.PL.txt.sumstats.gz
BP	Phospholipids in medium LDL	27005778	metabolites	European	SNPs from the MHC (chr6 26M~34M) region was removed for this traits	0.1052	0.088	1.1952	0.232	0.0745	0.0458	1.0103	0.0218	-0.003	0.0058	phospholipids in medium ldl [27005778]	Phospholipids in medium LDL	27005778	Summary_statistics_MAGNETIC_M.LDL.PL.txt.tab	Summary_statistics_MAGNETIC_M.LDL.PL.txt.sumstats.gz
BP	Phospholipids in medium VLDL	27005778	metabolites	European	SNPs from the MHC (chr6 26M~34M) region was removed for this traits	0.112	0.0682	1.6419	0.1006	0.12	0.0347	0.9919	0.0072	0.0051	0.0053	phospholipids in medium vldl [27005778]	Phospholipids in medium VLDL	27005778	Summary_statistics_MAGNETIC_M.VLDL.PL.txt.tab	Summary_statistics_MAGNETIC_M.VLDL.PL.txt.sumstats.gz
BP	Phospholipids in small VLDL	27005778	metabolites	European	SNPs from the MHC (chr6 26M~34M) region was removed for this traits	0.0651	0.067	0.973	0.3306	0.1246	0.0369	0.9953	0.0092	0.003	0.0053	phospholipids in small vldl [27005778]	Phospholipids in small VLDL	27005778	Summary_statistics_MAGNETIC_S.VLDL.PL.txt.tab	Summary_statistics_MAGNETIC_S.VLDL.PL.txt.sumstats.gz
BP	Phospholipids in very large HDL	27005778	metabolites	European	SNPs from the MHC (chr6 26M~34M) region was removed for this traits	-0.0836	0.0803	-1.0401	0.2983	0.0867	0.0296	1.0076	0.0169	-0.0039	0.0054	phospholipids in very large hdl [27005778]	Phospholipids in very large HDL	27005778	Summary_statistics_MAGNETIC_XL.HDL.PL.txt.tab	Summary_statistics_MAGNETIC_XL.HDL.PL.txt.sumstats.gz
BP	Phospholipids in very large VLDL	27005778	metabolites	European	SNPs from the MHC (chr6 26M~34M) region was removed for this traits	0.0705	0.0685	1.03	0.303	0.109	0.0286	0.9838	0.007	0.0065	0.0055	phospholipids in very large vldl [27005778]	Phospholipids in very large VLDL	27005778	Summary_statistics_MAGNETIC_XL.VLDL.PL.txt.tab	Summary_statistics_MAGNETIC_XL.VLDL.PL.txt.sumstats.gz
BP	Phospholipids in very small VLDL	27005778	metabolites	European	SNPs from the MHC (chr6 26M~34M) region was removed for this traits	0.1078	0.0786	1.3706	0.1705	0.0901	0.0407	1.0146	0.0163	-0.0035	0.0059	phospholipids in very small vldl [27005778]	Phospholipids in very small VLDL	27005778	Summary_statistics_MAGNETIC_XS.VLDL.PL.txt.tab	Summary_statistics_MAGNETIC_XS.VLDL.PL.txt.sumstats.gz
BP	Platelet count	22139419	haemotological	European	SNPs from the MHC (chr6 26M~34M) region was removed for this traits	0.018	0.0354	0.508	0.6115	0.1189	0.0116	0.9865	0.0081	0.0066	0.005	platelet count [22139419]	Platelet count	22139419	PLT.txt.tab	PLT.txt.tab.sumstats.gz
BP	Primary biliary cirrhosis	26394269	autoimmune	European	SNPs from the MHC (chr6 26M~34M) region was removed for this traits	0.0453	0.0569	0.7968	0.4256	0.3971	0.0628	1.0022	0.0099	0.0131	0.0066	primary biliary cirrhosis [26394269]	primary biliary cirrhosis	26394269	PASS_Primary_biliary_cirrhosis.sumstats	PASS_Primary_biliary_cirrhosis.noMHC.sumstats.gz
BP	Ratio of bisallylic groups to double bonds	27005778	metabolites	European	Caution: using this data may yield results outside bounds due to relative low Z score of the SNP heritability of the trait; SNPs from the MHC (chr6 26M~34M) region was removed for this traits	-0.1432	0.0621	-2.3065	0.0211	0.2891	0.1089	0.9787	0.01	-0.0018	0.0056	ratio of bisallylic groups to double bonds [27005778]	Ratio of bisallylic groups to double bonds	27005778	Summary_statistics_MAGNETIC_Bis.DB.ratio.txt.tab	Summary_statistics_MAGNETIC_Bis.DB.ratio.txt.sumstats.gz
BP	Ratio of bisallylic groups to total fatty acids	27005778	metabolites	European	Caution: using this data may yield results outside bounds due to relative low Z score of the SNP heritability of the trait; SNPs from the MHC (chr6 26M~34M) region was removed for this traits	-0.1694	0.0681	-2.4895	0.0128	0.2619	0.0979	0.9877	0.009	-0.0034	0.0058	ratio of bisallylic groups to total fatty acids [27005778]	Ratio of bisallylic groups to total fatty acids	27005778	Summary_statistics_MAGNETIC_Bis.FA.ratio.txt.tab	Summary_statistics_MAGNETIC_Bis.FA.ratio.txt.sumstats.gz
BP	Rheumatoid Arthritis	24390342	autoimmune	European	SNPs from the MHC (chr6 26M~34M) region was removed for this traits	0.1303	0.036	3.6195	0.0003	0.1633	0.0302	1.0225	0.0188	0.0102	0.006	rheumatoid arthritis [24390342]	Rheumatoid Arthritis	24390342	RA_GWASmeta_European_v2.txt.tab	RA_GWASmeta_European_v2.txt.gz.uniform.txt.noMHC.sumstats_deGC.gz
BP	Schizophrenia	25056061	psychiatric	Mixed	Caution: using this data may yield less robust results due to minor departure of the LD structure; SNPs from the MHC (chr6 26M~34M) region was removed for this traits	0.0468	0.0279	1.68	0.093	0.4624	0.0192	1.045	0.0137	0.0031	0.0077	schizophrenia [25056061]	Schizophrenia	25056061	ckqny.scz2snpres.gz.tab	Schizophrenia.sumstats.gz
BP	Serum creatinine	26831199	kidney	Mixed	Caution: using this data may yield less robust results due to minor departure of the LD structure; SNPs from the MHC (chr6 26M~34M) region was removed for this traits	-0.0161	0.0344	-0.4679	0.6399	0.1089	0.0101	0.973	0.0139	0.004	0.0068	serum creatinine [26831199]	Serum creatinine	26831199	formatted_round3meta_eGFRcrea_DM_IV_2GC_b36_MAFget005_Nget50_20140331.csv.tab	formatted_round3meta_eGFRcrea_overall_IV_2GC_b36_MAFget005_Nget50_20120705_b37.csv.noMHC.sumstats.gz
BP	Serum creatinine (non-diabetes)	26831199	kidney	Mixed	Caution: using this data may yield less robust results due to minor departure of the LD structure; SNPs from the MHC (chr6 26M~34M) region was removed for this traits	-0.019	0.0343	-0.5556	0.5785	0.1176	0.0116	0.9733	0.0137	0.0038	0.0064	serum creatinine (non-diabetes) [26831199]	Serum creatinine (non-diabetes)	26831199	formatted_round3meta_eGFRcrea_nonDM_IV_2GC_b36_MAFget005_Nget50_20120627_b37.csv.tab	formatted_round3meta_eGFRcrea_nonDM_IV_2GC_b36_MAFget005_Nget50_20120627_b37.csv.noMHC.sumstats.gz
BP	Serum cystatin c	26831199	kidney	Mixed	Caution: using this data may yield less robust results due to minor departure of the LD structure; SNPs from the MHC (chr6 26M~34M) region was removed for this traits	-0.0525	0.048	-1.093	0.2744	0.1632	0.0696	0.9674	0.0146	-0.0088	0.0059	serum cystatin c [26831199]	Serum cystatin c	26831199	formatted_round3meta_eGFRcys_overall_IV_2GC_b36_MAFget005_Nget50_20120725_b37.csv.tab	formatted_round3meta_eGFRcys_overall_IV_2GC_b36_MAFget005_Nget50_20120725_b37.csv.noMHC.sumstats_deGC.gz
BP	Serum total cholesterol	27005778	metabolites	European	Caution: using this data may yield results outside bounds due to relative low Z score of the SNP heritability of the trait; SNPs from the MHC (chr6 26M~34M) region was removed for this traits	0.0142	0.0924	0.1537	0.8778	0.0629	0.0421	1.0241	0.0171	-0.0011	0.006	serum total cholesterol [27005778]	Serum total cholesterol	27005778	Summary_statistics_MAGNETIC_Serum.C.txt.tab	Summary_statistics_MAGNETIC_Serum.C.txt.sumstats.gz
BP	Serum total triglycerides	27005778	metabolites	European	SNPs from the MHC (chr6 26M~34M) region was removed for this traits	0.1171	0.0659	1.7775	0.0755	0.1367	0.038	0.9864	0.008	0.0039	0.0055	serum total triglycerides [27005778]	Serum total triglycerides	27005778	Summary_statistics_MAGNETIC_Serum.TG.txt.tab	Summary_statistics_MAGNETIC_Serum.TG.txt.sumstats.gz
BP	Serumurate overweight	25811787	uric_acid	European	Caution: using this data may yield results outside bounds due to relative low Z score of the SNP heritability of the trait; SNPs from the MHC (chr6 26M~34M) region was removed for this traits	0.0133	0.0457	0.2907	0.7713	0.5311	0.3227	0.9693	0.029	-0.0059	0.0052	serumurate overweight [25811787]	Serumurate overweight	25811787	METAserumurate_overweight_all.txt.tab	METAserumurate_overweight_all.txt.noMHC.sumstats.gz
BP	Sitting height ratio	25865494	anthropometric	European	SNPs from the MHC (chr6 26M~34M) region was removed for this traits	0.0622	0.0544	1.1449	0.2522	0.2284	0.0289	0.9784	0.0078	0.001	0.0063	sitting height ratio [25865494]	Sitting height ratio	25865494	SHR.INVNORMAL.EuropeanAncestry.Stage1.RELEASE.ROUNDED.tbl.gz.tab	SHR.INVNORMAL.EuropeanAncestry.Stage1.RELEASE.ROUNDED.tbl.gz.tab.sumstats.gz
BP	Sleep duration	27494321	sleeping	European	SNPs from the MHC (chr6 26M~34M) region was removed for this traits	-0.3019	0.038	-7.9338	2.13e-15	0.0549	0.005	1.0194	0.0077	-0.0153	0.0052	sleep duration [27494321]	Sleep duration	27494321	Sleep_Duration_SIN_BOLT.output_plus.metrics_MAF0.001_HWE1E-5_qual0.4.txt.gz.tab	Sleep_Duration_SIN_BOLT.output_plus.metrics_MAF0.001_HWE1E.5_qual0.4.txt.gz.tab.sumstats.gz
BP	Squamous cell lung cancer	27488534	cancer	European	SNPs from the MHC (chr6 26M~34M) region was removed for this traits	0.3252	0.0868	3.7484	0.0002	0.0382	0.0119	1.0105	0.0064	-0.0039	0.0049	squamous cell lung cancer [27488534]	Squamous cell lung cancer	27488534	TRICL_Meta_032114_Squamous.csv.tab	TRICL_Meta_032114_Squamous.csv.tab.sumstats.gz
BP	Subjective well being	27089181	psychiatric	European	SNPs from the MHC (chr6 26M~34M) region was removed for this traits	-0.313	0.0457	-6.8482	7.48e-12	0.0253	0.0022	0.9984	0.0081	-0.0104	0.006	subjective well being [27089181]	Subjective well being	27089181	SWB_Full.txt.gz.tab	SWB_Full.txt.gz.tab.sumstats.gz
BP	Systemic lupus erythematosus	26502338	autoimmune	European	SNPs from the MHC (chr6 26M~34M) region was removed for this traits	0.0474	0.0449	1.0567	0.2907	0.3741	0.0612	1.1101	0.0105	0.0004	0.0059	systemic lupus erythematosus [26502338]	systemic lupus erythematosus	26502338	PASS_Lupus.sumstats	PASS_Lupus.noMHC.sumstats.gz
BP	Total Cholesterol	20686565	lipids	European	SNPs from the MHC (chr6 26M~34M) region was removed for this traits	0.1087	0.041	2.6507	0.008	0.1363	0.0262	1.0224	0.0405	-0.0164	0.0075	total cholesterol [20686565]	Total Cholesterol	20686565	jointGwasMc_TC.txt.tab.all_pos	Total_cholesterol.sumstats_deGC.gz
BP	Total cholesterol in HDL	27005778	metabolites	European	SNPs from the MHC (chr6 26M~34M) region was removed for this traits	-0.178	0.084	-2.1186	0.0341	0.0893	0.0284	1.0085	0.0137	-0.0005	0.0055	total cholesterol in hdl [27005778]	Total cholesterol in HDL	27005778	Summary_statistics_MAGNETIC_HDL.C.txt.tab	Summary_statistics_MAGNETIC_HDL.C.txt.sumstats.gz
BP	Total cholesterol in IDL	27005778	metabolites	European	SNPs from the MHC (chr6 26M~34M) region was removed for this traits	0.0652	0.0935	0.697	0.4858	0.066	0.052	1.0237	0.0229	-0.0034	0.0061	total cholesterol in idl [27005778]	Total cholesterol in IDL	27005778	Summary_statistics_MAGNETIC_IDL.C.txt.tab	Summary_statistics_MAGNETIC_IDL.C.txt.sumstats.gz
BP	Total cholesterol in large HDL	27005778	metabolites	European	SNPs from the MHC (chr6 26M~34M) region was removed for this traits	-0.1781	0.076	-2.3445	0.0191	0.1001	0.0279	1.008	0.0153	-0.0002	0.0054	total cholesterol in large hdl [27005778]	Total cholesterol in large HDL	27005778	Summary_statistics_MAGNETIC_L.HDL.C.txt.tab	Summary_statistics_MAGNETIC_L.HDL.C.txt.sumstats.gz
BP	Total cholesterol in large LDL	27005778	metabolites	European	SNPs from the MHC (chr6 26M~34M) region was removed for this traits	0.1074	0.1013	1.0603	0.289	0.0607	0.052	1.0205	0.0267	-0.0055	0.0063	total cholesterol in large ldl [27005778]	Total cholesterol in large LDL	27005778	Summary_statistics_MAGNETIC_L.LDL.C.txt.tab	Summary_statistics_MAGNETIC_L.LDL.C.txt.sumstats.gz
BP	Total cholesterol in large VLDL	27005778	metabolites	European	SNPs from the MHC (chr6 26M~34M) region was removed for this traits	0.0839	0.0672	1.2486	0.2118	0.1222	0.0305	0.9889	0.007	0.0038	0.0055	total cholesterol in large vldl [27005778]	Total cholesterol in large VLDL	27005778	Summary_statistics_MAGNETIC_L.VLDL.C.txt.tab	Summary_statistics_MAGNETIC_L.VLDL.C.txt.sumstats.gz
BP	Total cholesterol in LDL	27005778	metabolites	European	SNPs from the MHC (chr6 26M~34M) region was removed for this traits	0.1291	0.1039	1.2429	0.2139	0.0665	0.0564	1.0182	0.0279	-0.0053	0.0063	total cholesterol in ldl [27005778]	Total cholesterol in LDL	27005778	Summary_statistics_MAGNETIC_LDL.C.txt.tab	Summary_statistics_MAGNETIC_LDL.C.txt.sumstats.gz
BP	Total cholesterol in medium HDL	27005778	metabolites	European	Caution: using this data may yield results outside bounds due to relative low Z score of the SNP heritability of the trait; SNPs from the MHC (chr6 26M~34M) region was removed for this traits	-0.2263	0.1027	-2.2033	0.0276	0.0565	0.0254	0.9995	0.0103	0.0048	0.0056	total cholesterol in medium hdl [27005778]	Total cholesterol in medium HDL	27005778	Summary_statistics_MAGNETIC_M.HDL.C.txt.tab	Summary_statistics_MAGNETIC_M.HDL.C.txt.sumstats.gz
BP	Total cholesterol in medium LDL	27005778	metabolites	European	SNPs from the MHC (chr6 26M~34M) region was removed for this traits	0.1315	0.1002	1.3121	0.1895	0.0677	0.0519	1.0165	0.0257	-0.0062	0.0061	total cholesterol in medium ldl [27005778]	Total cholesterol in medium LDL	27005778	Summary_statistics_MAGNETIC_M.LDL.C.txt.tab	Summary_statistics_MAGNETIC_M.LDL.C.txt.sumstats.gz
BP	Total cholesterol in medium VLDL	27005778	metabolites	European	SNPs from the MHC (chr6 26M~34M) region was removed for this traits	0.0742	0.0659	1.1263	0.26	0.1322	0.0369	0.9881	0.0081	0.0044	0.0053	total cholesterol in medium vldl [27005778]	Total cholesterol in medium VLDL	27005778	Summary_statistics_MAGNETIC_M.VLDL.C.txt.tab	Summary_statistics_MAGNETIC_M.VLDL.C.txt.sumstats.gz
BP	Total cholesterol in small LDL	27005778	metabolites	European	SNPs from the MHC (chr6 26M~34M) region was removed for this traits	0.08	0.0924	0.8656	0.3867	0.0697	0.0492	1.0185	0.0222	-0.0026	0.0059	total cholesterol in small ldl [27005778]	Total cholesterol in small LDL	27005778	Summary_statistics_MAGNETIC_S.LDL.C.txt.tab	Summary_statistics_MAGNETIC_S.LDL.C.txt.sumstats.gz
BP	Total cholesterol in small VLDL	27005778	metabolites	European	SNPs from the MHC (chr6 26M~34M) region was removed for this traits	0.0598	0.0762	0.7849	0.4325	0.0929	0.0346	1.0062	0.0106	0.0008	0.0055	total cholesterol in small vldl [27005778]	Total cholesterol in small VLDL	27005778	Summary_statistics_MAGNETIC_S.VLDL.C.txt.tab	Summary_statistics_MAGNETIC_S.VLDL.C.txt.sumstats.gz
BP	Total cholesterol in very large HDL	27005778	metabolites	European	Caution: using this data may yield results outside bounds due to relative low Z score of the SNP heritability of the trait; SNPs from the MHC (chr6 26M~34M) region was removed for this traits	-0.105	0.1281	-0.8193	0.4126	0.031	0.023	1.0128	0.0118	-0.0028	0.0052	total cholesterol in very large hdl [27005778]	Total cholesterol in very large HDL	27005778	Summary_statistics_MAGNETIC_XL.HDL.C.txt.tab	Summary_statistics_MAGNETIC_XL.HDL.C.txt.sumstats.gz
BP	Total lipids in chylomicrons and largest VLDL particles	27005778	metabolites	European	SNPs from the MHC (chr6 26M~34M) region was removed for this traits	0.0524	0.0649	0.8078	0.4192	0.1286	0.0285	0.9862	0.0073	0.0073	0.0054	total lipids in chylomicrons and largest vldl particles [27005778]	Total lipids in chylomicrons and largest VLDL particles	27005778	Summary_statistics_MAGNETIC_XXL.VLDL.L.txt.tab	Summary_statistics_MAGNETIC_XXL.VLDL.L.txt.sumstats.gz
BP	Total lipids in IDL	27005778	metabolites	European	SNPs from the MHC (chr6 26M~34M) region was removed for this traits	0.0899	0.0903	0.9956	0.3194	0.0724	0.0491	1.022	0.0213	-0.0026	0.006	total lipids in idl [27005778]	Total lipids in IDL	27005778	Summary_statistics_MAGNETIC_IDL.L.txt.tab	Summary_statistics_MAGNETIC_IDL.L.txt.sumstats.gz
BP	Total lipids in large HDL	27005778	metabolites	European	SNPs from the MHC (chr6 26M~34M) region was removed for this traits	-0.118	0.069	-1.7089	0.0875	0.1249	0.0304	1.0023	0.0156	-0.0028	0.0055	total lipids in large hdl [27005778]	Total lipids in large HDL	27005778	Summary_statistics_MAGNETIC_L.HDL.L.txt.tab	Summary_statistics_MAGNETIC_L.HDL.L.txt.sumstats.gz
BP	Total lipids in large LDL	27005778	metabolites	European	SNPs from the MHC (chr6 26M~34M) region was removed for this traits	0.0922	0.095	0.9706	0.3317	0.0722	0.0578	1.0188	0.0258	-0.004	0.0061	total lipids in large ldl [27005778]	Total lipids in large LDL	27005778	Summary_statistics_MAGNETIC_L.LDL.L.txt.tab	Summary_statistics_MAGNETIC_L.LDL.L.txt.sumstats.gz
BP	Total lipids in large VLDL	27005778	metabolites	European	SNPs from the MHC (chr6 26M~34M) region was removed for this traits	0.0911	0.0605	1.5041	0.1325	0.1491	0.0331	0.9813	0.0077	0.0061	0.0054	total lipids in large vldl [27005778]	Total lipids in large VLDL	27005778	Summary_statistics_MAGNETIC_L.VLDL.L.txt.tab	Summary_statistics_MAGNETIC_L.VLDL.L.txt.sumstats.gz
BP	Total lipids in medium HDL	27005778	metabolites	European	Caution: using this data may yield results outside bounds due to relative low Z score of the SNP heritability of the trait; SNPs from the MHC (chr6 26M~34M) region was removed for this traits	-0.142	0.0888	-1.5992	0.1098	0.0651	0.0262	0.9959	0.0087	0.0034	0.0055	total lipids in medium hdl [27005778]	Total lipids in medium HDL	27005778	Summary_statistics_MAGNETIC_M.HDL.L.txt.tab	Summary_statistics_MAGNETIC_M.HDL.L.txt.sumstats.gz
BP	Total lipids in medium LDL	27005778	metabolites	European	SNPs from the MHC (chr6 26M~34M) region was removed for this traits	0.0911	0.0899	1.0142	0.3105	0.081	0.0552	1.0126	0.0241	-0.0039	0.006	total lipids in medium ldl [27005778]	Total lipids in medium LDL	27005778	Summary_statistics_MAGNETIC_M.LDL.L.txt.tab	Summary_statistics_MAGNETIC_M.LDL.L.txt.sumstats.gz
BP	Total lipids in medium VLDL	27005778	metabolites	European	SNPs from the MHC (chr6 26M~34M) region was removed for this traits	0.0926	0.0612	1.514	0.13	0.1541	0.037	0.9799	0.0073	0.0048	0.0053	total lipids in medium vldl [27005778]	Total lipids in medium VLDL	27005778	Summary_statistics_MAGNETIC_M.VLDL.L.txt.tab	Summary_statistics_MAGNETIC_M.VLDL.L.txt.sumstats.gz
BP	Total lipids in small HDL	27005778	metabolites	European	Caution: using this data may yield results outside bounds due to relative low Z score of the SNP heritability of the trait; SNPs from the MHC (chr6 26M~34M) region was removed for this traits	-0.0869	0.0903	-0.9634	0.3353	0.0591	0.0258	1	0.0074	0.0025	0.0052	total lipids in small hdl [27005778]	Total lipids in small HDL	27005778	Summary_statistics_MAGNETIC_S.HDL.L.txt.tab	Summary_statistics_MAGNETIC_S.HDL.L.txt.sumstats.gz
BP	Total lipids in small LDL	27005778	metabolites	European	SNPs from the MHC (chr6 26M~34M) region was removed for this traits	0.104	0.0864	1.2042	0.2285	0.0878	0.0492	1.0093	0.0199	-0.0035	0.0057	total lipids in small ldl [27005778]	Total lipids in small LDL	27005778	Summary_statistics_MAGNETIC_S.LDL.L.txt.tab	Summary_statistics_MAGNETIC_S.LDL.L.txt.sumstats.gz
BP	Total lipids in small VLDL	27005778	metabolites	European	SNPs from the MHC (chr6 26M~34M) region was removed for this traits	0.09	0.0614	1.4667	0.1424	0.1556	0.0401	0.9878	0.0091	0.0013	0.0051	total lipids in small vldl [27005778]	Total lipids in small VLDL	27005778	Summary_statistics_MAGNETIC_S.VLDL.L.txt.tab	Summary_statistics_MAGNETIC_S.VLDL.L.txt.sumstats.gz
BP	Total lipids in very large HDL	27005778	metabolites	European	Caution: using this data may yield results outside bounds due to relative low Z score of the SNP heritability of the trait; SNPs from the MHC (chr6 26M~34M) region was removed for this traits	-0.061	0.1043	-0.5844	0.559	0.0528	0.0278	1.0165	0.015	-0.0037	0.0054	total lipids in very large hdl [27005778]	Total lipids in very large HDL	27005778	Summary_statistics_MAGNETIC_XL.HDL.L.txt.tab	Summary_statistics_MAGNETIC_XL.HDL.L.txt.sumstats.gz
BP	Total lipids in very large VLDL	27005778	metabolites	European	SNPs from the MHC (chr6 26M~34M) region was removed for this traits	0.0552	0.0607	0.9106	0.3625	0.1424	0.0305	0.976	0.0075	0.0054	0.0054	total lipids in very large vldl [27005778]	Total lipids in very large VLDL	27005778	Summary_statistics_MAGNETIC_XL.VLDL.L.txt.tab	Summary_statistics_MAGNETIC_XL.VLDL.L.txt.sumstats.gz
BP	Total lipids in very small VLDL	27005778	metabolites	European	SNPs from the MHC (chr6 26M~34M) region was removed for this traits	0.0722	0.07	1.0315	0.3023	0.1151	0.0385	1.0072	0.0124	0.0004	0.0055	total lipids in very small vldl [27005778]	Total lipids in very small VLDL	27005778	Summary_statistics_MAGNETIC_XS.VLDL.L.txt.tab	Summary_statistics_MAGNETIC_XS.VLDL.L.txt.sumstats.gz
BP	Transferrin	25352340	metal	European	Caution: using this data may yield results outside bounds due to relative low Z score of the SNP heritability of the trait; SNPs from the MHC (chr6 26M~34M) region was removed for this traits	0.0515	0.0661	0.7796	0.4356	0.1699	0.0801	1.061	0.0258	-0.0147	0.0072	transferrin [25352340]	Transferrin	25352340	Transferrin_Benyamin_NatCom_2014.txt	Transferrin_Benyamin_NatCom_2014.txt.tab.sumstats.gz
BP	Triglycerides	20686565	lipids	European	SNPs from the MHC (chr6 26M~34M) region was removed for this traits	0.1994	0.0377	5.2961	1.18e-07	0.1723	0.031	0.9665	0.0185	-0.0119	0.0062	triglycerides [20686565]	Triglycerides	20686565	jointGwasMc_TG.txt.tab.all_pos	TG_with_Effect.tbl.noMHC.sumstats_deGC.gz
BP	Triglycerides in chylomicrons and largest VLDL particles	27005778	metabolites	European	SNPs from the MHC (chr6 26M~34M) region was removed for this traits	0.0796	0.0747	1.0661	0.2864	0.0942	0.0288	0.9891	0.0073	0.0067	0.0054	triglycerides in chylomicrons and largest vldl particles [27005778]	Triglycerides in chylomicrons and largest VLDL particles	27005778	Summary_statistics_MAGNETIC_XXL.VLDL.TG.txt.tab	Summary_statistics_MAGNETIC_XXL.VLDL.TG.txt.sumstats.gz
BP	Triglycerides in IDL	27005778	metabolites	European	SNPs from the MHC (chr6 26M~34M) region was removed for this traits	0.1398	0.0739	1.8918	0.0585	0.1183	0.0367	1.0072	0.0143	-0.0021	0.0057	triglycerides in idl [27005778]	Triglycerides in IDL	27005778	Summary_statistics_MAGNETIC_IDL.TG.txt.tab	Summary_statistics_MAGNETIC_IDL.TG.txt.sumstats.gz
BP	Triglycerides in large VLDL	27005778	metabolites	European	SNPs from the MHC (chr6 26M~34M) region was removed for this traits	0.1036	0.0668	1.5509	0.1209	0.1205	0.0309	0.9851	0.0076	0.0072	0.0057	triglycerides in large vldl [27005778]	Triglycerides in large VLDL	27005778	Summary_statistics_MAGNETIC_L.VLDL.TG.txt.tab	Summary_statistics_MAGNETIC_L.VLDL.TG.txt.sumstats.gz
BP	Triglycerides in medium VLDL	27005778	metabolites	European	SNPs from the MHC (chr6 26M~34M) region was removed for this traits	0.1318	0.0727	1.8132	0.0698	0.1039	0.0317	0.9954	0.007	0.0056	0.0056	triglycerides in medium vldl [27005778]	Triglycerides in medium VLDL	27005778	Summary_statistics_MAGNETIC_M.VLDL.TG.txt.tab	Summary_statistics_MAGNETIC_M.VLDL.TG.txt.sumstats.gz
BP	Triglycerides in small HDL	27005778	metabolites	European	Caution: using this data may yield results outside bounds due to relative low Z score of the SNP heritability of the trait; SNPs from the MHC (chr6 26M~34M) region was removed for this traits	0.2026	0.0868	2.3344	0.0196	0.0753	0.0289	0.9955	0.0088	-0.0001	0.0053	triglycerides in small hdl [27005778]	Triglycerides in small HDL	27005778	Summary_statistics_MAGNETIC_S.HDL.TG.txt.tab	Summary_statistics_MAGNETIC_S.HDL.TG.txt.sumstats.gz
BP	Triglycerides in small VLDL	27005778	metabolites	European	SNPs from the MHC (chr6 26M~34M) region was removed for this traits	0.135	0.067	2.0154	0.0439	0.1282	0.0383	0.9901	0.0083	0.003	0.0054	triglycerides in small vldl [27005778]	Triglycerides in small VLDL	27005778	Summary_statistics_MAGNETIC_S.VLDL.TG.txt.tab	Summary_statistics_MAGNETIC_S.VLDL.TG.txt.sumstats.gz
BP	Triglycerides in very large HDL	27005778	metabolites	European	Caution: using this data may yield results outside bounds due to relative low Z score of the SNP heritability of the trait; SNPs from the MHC (chr6 26M~34M) region was removed for this traits	0.0781	0.0754	1.0362	0.3001	0.0851	0.0256	1.0115	0.0252	-0.0021	0.0053	triglycerides in very large hdl [27005778]	Triglycerides in very large HDL	27005778	Summary_statistics_MAGNETIC_XL.HDL.TG.txt.tab	Summary_statistics_MAGNETIC_XL.HDL.TG.txt.sumstats.gz
BP	Triglycerides in very large VLDL	27005778	metabolites	European	SNPs from the MHC (chr6 26M~34M) region was removed for this traits	0.0589	0.0656	0.8977	0.3693	0.1225	0.0292	0.9792	0.0069	0.0074	0.0056	triglycerides in very large vldl [27005778]	Triglycerides in very large VLDL	27005778	Summary_statistics_MAGNETIC_XL.VLDL.TG.txt.tab	Summary_statistics_MAGNETIC_XL.VLDL.TG.txt.sumstats.gz
BP	Triglycerides in very small VLDL	27005778	metabolites	European	SNPs from the MHC (chr6 26M~34M) region was removed for this traits	0.1165	0.0643	1.8118	0.07	0.1551	0.0402	0.9926	0.01	0.0013	0.0054	triglycerides in very small vldl [27005778]	Triglycerides in very small VLDL	27005778	Summary_statistics_MAGNETIC_XS.VLDL.TG.txt.tab	Summary_statistics_MAGNETIC_XS.VLDL.TG.txt.sumstats.gz
BP	Type 2 Diabetes	22885922	glycemic	European	SNPs from the MHC (chr6 26M~34M) region was removed for this traits	0.1181	0.0445	2.6509	0.008	0.0892	0.0095	1.0089	0.0078	0.0048	0.0061	type 2 diabetes [22885922]	Type 2 Diabetes	22885922	DIAGRAMv3.2012DEC17.txt.tab.all_pos	DIAGRAMv3.2012DEC17.txt.noMHC.sumstats.gz
BP	Tyrosine	27005778	metabolites	European	Caution: using this data may yield results outside bounds due to relative low Z score of the SNP heritability of the trait; SNPs from the MHC (chr6 26M~34M) region was removed for this traits	0.1475	0.0707	2.0846	0.0371	0.0749	0.0286	0.9992	0.0076	-0.0038	0.0052	tyrosine [27005778]	Tyrosine	27005778	Summary_statistics_MAGNETIC_Tyr.txt.tab	Summary_statistics_MAGNETIC_Tyr.txt.sumstats.gz
BP	Ulcerative colitis	26192919	autoimmune	European	SNPs from the MHC (chr6 26M~34M) region was removed for this traits	-0.0017	0.041	-0.0407	0.9676	0.2614	0.033	1.0434	0.0106	0.0043	0.0055	ulcerative colitis [26192919]	Ulcerative colitis	26192919	EUR.UC.gwas.assoc.gz.tab	EUR.UC.gwas.assoc.gz.noMHC.sumstats.gz
BP	Urate	23263486	other	European	SNPs from the MHC (chr6 26M~34M) region was removed for this traits	0.0468	0.03	1.5624	0.1182	0.1806	0.0628	0.9475	0.056	0.0016	0.0062	urate [23263486]	Urate	23263486	GUGC_MetaAnalysis_Results_UA.csv.tab	GUGC_MetaAnalysis_Results_UA.csv.tab.sumstats_deGC.gz
BP	Urinary albumin-to-creatinine ratio	26631737	kidney	European	SNPs from the MHC (chr6 26M~34M) region was removed for this traits	0.0489	0.0691	0.7082	0.4789	0.0446	0.0094	0.9969	0.0072	-0.0024	0.0057	urinary albumin-to-creatinine ratio [26631737]	Urinary albumin-to-creatinine ratio	26631737	formatted_round3meta_UACR_overall_IV_2GC_b36_MAFget005_Nget50_20140505.csv.tab	formatted_round3meta_UACR_overall_IV_2GC_b36_MAFget005_Nget50_20140505.csv.noMHC.sumstats.gz
BP	Urinary albumin-to-creatinine ratio (non-diabetes)	26631737	kidney	European	SNPs from the MHC (chr6 26M~34M) region was removed for this traits	-0.0085	0.0673	-0.126	0.8997	0.0522	0.0109	0.9948	0.0075	-0.0016	0.0055	urinary albumin-to-creatinine ratio (non-diabetes) [26631737]	Urinary albumin-to-creatinine ratio (non-diabetes)	26631737	formatted_Round3_UACR_noDM_2GC_b36_MAFget005_Nget50_2014_09_29.csv.tab	formatted_Round3_UACR_noDM_2GC_b36_MAFget005_Nget50_2014_09_29.csv.noMHC.sumstats.gz
BP	Valine	27005778	metabolites	European	SNPs from the MHC (chr6 26M~34M) region was removed for this traits	-0.0136	0.0855	-0.1586	0.874	0.056	0.0201	1.0183	0.0073	0.005	0.0055	valine [27005778]	Valine	27005778	Summary_statistics_MAGNETIC_Val.txt.tab	Summary_statistics_MAGNETIC_Val.txt.sumstats.gz
BP	Waist circumference	25673412	anthropometric	European	SNPs from the MHC (chr6 26M~34M) region was removed for this traits	0.2893	0.0262	11.0633	1.89e-28	0.1217	0.005	0.8404	0.0082	0.0055	0.006	waist circumference [25673412]	Waist circumference	25673412	GIANT_2015_WC_COMBINED_EUR.txt.gz.new.tab	Waist_circumference.sumstats_deGC.gz
BP	Waist-to-hip ratio	25673412	anthropometric	European	SNPs from the MHC (chr6 26M~34M) region was removed for this traits	0.2181	0.0284	7.6886	1.49e-14	0.113	0.0072	0.919	0.0094	0.009	0.006	waist-to-hip ratio [25673412]	Waist-to-hip ratio	25673412	GIANT_2015_WHR_COMBINED_EUR.txt.gz.tab	Waist_hip_ratio.sumstats_deGC.gz
BP	Years of schooling (proxy cognitive performance)	25201988	education	European	SNPs from the MHC (chr6 26M~34M) region was removed for this traits	-0.5084	0.0377	-13.4779	2.11e-41	0.1038	0.0075	1.029	0.0096	0.0026	0.0072	years of schooling (proxy cognitive performance) [25201988]	Years of schooling	25201988	MA_EA_1st_stage.txt.gz.tab	MA_EA_1st_stage.txt.gz.noMHC.sumstats.gz
BP	Years of schooling 2013	23722424	education	European	SNPs from the MHC (chr6 26M~34M) region was removed for this traits	-0.5004	0.0366	-13.6796	1.34e-42	0.084	0.0063	1.0159	0.0096	0.0044	0.0067	years of schooling 2013 [23722424]	Years of schooling	23722424	SSGAC_EduYears_Rietveld2013_publicrelease.txt.gz.tab	SSGAC_EduYears_Rietveld2013_publicrelease.txt.gz.noMHC.sumstats.gz
BP	Years of schooling 2016	27225129	education	European	SNPs from the MHC (chr6 26M~34M) region was removed for this traits	-0.4741	0.0221	-21.4942	1.76e-102	0.1251	0.0044	0.9283	0.0106	-0.0269	0.0066	years of schooling 2016 [27225129]	Years of schooling	27225129	EduYears_Main.txt.gz.tab	EduYears_Main.txt.gz.tab.sumstats.gz

## Sheet: 20181213_gen_corrs_35x35
Cigarettes smoked per day [20418890]	Lung cancer (all) [24880342]	Lung cancer [27488534]	Coronary artery disease [26343387]	Healthspan (log_e(HR)) [this study]	Fathers age at death [27015805]	Parents age at death [27015805]	Mothers age at death [27015805]	Depressive symptoms [27089181]	Former vs Current smoker [20418890]	Age of first birth [27798627]	Years of schooling 2016 [27225129]	College completion [23722424]	Extreme waist-to-hip ratio [23563607]	Waist-to-hip ratio [25673412]	Fasting insulin main effect [22581228]	HOMA-IR [20081858]	Total cholesterol in large HDL [27005778]	Free cholesterol in large HDL [27005778]	HDL cholesterol [20686565]	Mean diameter for HDL particles [27005778]	Cholesterol esters in large HDL [27005778]	Phospholipids in large HDL [27005778]	Total lipids in large HDL [27005778]	Concentration of large HDL particles [27005778]	Body fat [26833246]	Leptin_not_adjBMI [26833098]	Waist circumference [25673412]	Overweight [23563607]	Obesity class 2 [23563607]	Obesity class 1 [23563607]	Body mass index [20935630]	Extreme bmi [23563607]	HbA1C [20858683]	Type 2 Diabetes [22885922]	Fasting glucose main effect [22581228]
Cigarettes smoked per day [20418890]	1	0.766	0.749	0.252	0.4373	-0.422	-0.349	-0.465	0.253	-0.619	-0.374	-0.262	-0.29	0.285	0.346	0.033	0.024	-0.263	-0.218	-0.332	-0.127	-0.184	-0.125	-0.155	-0.14	0.464	0.292	0.291	0.338	0.322	0.329	0.227	0.263	0.13	0.218	0.059
Lung cancer (all) [24880342]	0.766	1	0.96	0.078	0.3131	-0.546	-0.486	-0.447	0.287	-0.468	-0.272	-0.344	-0.334	0.159	0.148	0.125	0.15	-0.19	-0.15	-0.13	-0.168	-0.187	-0.134	-0.159	-0.148	0.07	0.018	0.115	0.152	0.066	0.123	0.113	0.042	0.176	0.098	0.175
Lung cancer [27488534]	0.749	0.96	1	0.089	0.3282	-0.52	-0.46	-0.335	0.282	-0.466	-0.295	-0.377	-0.353	0.203	0.169	0.095	0.105	-0.14	-0.13	-0.118	-0.153	-0.146	-0.092	-0.118	-0.108	0.147	-0.045	0.12	0.155	0.099	0.124	0.106	0.104	0.149	0.062	0.179
Coronary artery disease [26343387]	0.252	0.078	0.089	1	0.6202	-0.706	-0.575	-0.495	0.142	-0.319	-0.325	-0.285	-0.279	0.316	0.301	0.269	0.223	-0.299	-0.299	-0.314	-0.316	-0.294	-0.233	-0.261	-0.247	0.222	0.178	0.262	0.204	0.234	0.205	0.22	0.252	0.24	0.367	0.106
Healthspan (log_e(HR)) [this study]	0.4373	0.3131	0.3282	0.6202	1	-0.7379	-0.7573	-0.6599	0.3275	-0.4782	-0.4278	-0.341	-0.3158	0.368	0.3918	0.3888	0.4139	-0.4433	-0.4247	-0.38	-0.416	-0.4352	-0.383	-0.4054	-0.3978	0.3768	0.3875	0.3948	0.3091	0.3252	0.3433	0.3017	0.3478	0.4196	0.5849	0.365
Fathers age at death [27015805]	-0.422	-0.546	-0.52	-0.706	-0.7379	1	0.972	0.807	-0.2	0.578	0.497	0.543	0.434	-0.204	-0.312	-0.373	-0.368	0.454	0.393	0.278	0.326	0.415	0.342	0.356	0.341	-0.453	-0.449	-0.311	-0.365	-0.375	-0.344	-0.322	-0.242	-0.232	-0.261	-0.27
Parents age at death [27015805]	-0.349	-0.486	-0.46	-0.575	-0.7573	0.972	1	0.984	-0.278	0.727	0.48	0.469	0.451	-0.258	-0.367	-0.297	-0.202	0.375	0.371	0.223	0.302	0.33	0.301	0.312	0.311	-0.31	-0.216	-0.31	-0.302	-0.336	-0.31	-0.304	-0.243	-0.28	-0.208	-0.091
Mothers age at death [27015805]	-0.465	-0.447	-0.335	-0.495	-0.6599	0.807	0.984	1	-0.334	0.555	0.632	0.554	0.459	-0.327	-0.339	-0.282	-0.304	0.376	0.423	0.201	0.299	0.332	0.289	0.318	0.307	-0.311	-0.295	-0.307	-0.36	-0.36	-0.34	-0.328	-0.322	-0.222	-0.312	-0.087
Depressive symptoms [27089181]	0.253	0.287	0.282	0.142	0.3275	-0.2	-0.278	-0.334	1	-0.158	-0.333	-0.325	-0.398	0.242	0.176	0.14	0.142	-0.014	0.003	-0.1	0.027	0.003	-0.005	-0.002	-0.005	0.202	0.223	0.144	0.144	0.118	0.118	0.096	0.099	0.023	0.07	0.055
Former vs Current smoker [20418890]	-0.619	-0.468	-0.466	-0.319	-0.4782	0.578	0.727	0.555	-0.158	1	0.561	0.513	0.555	-0.541	-0.322	-0.135	-0.182	0.121	0.067	0.266	0.1	0.133	0.105	0.117	0.122	-0.371	-0.229	-0.269	-0.188	-0.138	-0.154	-0.177	-0.126	-0.321	-0.153	-0.201
Age of first birth [27798627]	-0.374	-0.272	-0.295	-0.325	-0.4278	0.497	0.48	0.632	-0.333	0.561	1	0.722	0.686	-0.298	-0.342	-0.304	-0.293	0.319	0.303	0.29	0.277	0.296	0.284	0.285	0.28	-0.352	-0.336	-0.305	-0.31	-0.28	-0.327	-0.295	-0.246	-0.098	-0.162	-0.133
Years of schooling 2016 [27225129]	-0.262	-0.344	-0.377	-0.285	-0.341	0.543	0.469	0.554	-0.325	0.513	0.722	1	1	-0.234	-0.329	-0.306	-0.326	0.187	0.162	0.228	0.176	0.162	0.116	0.138	0.132	-0.338	-0.257	-0.278	-0.319	-0.292	-0.3	-0.272	-0.227	-0.183	-0.135	-0.167
College completion [23722424]	-0.29	-0.334	-0.353	-0.279	-0.3158	0.434	0.451	0.459	-0.398	0.555	0.686	1	1	-0.24	-0.285	-0.258	-0.257	0.183	0.16	0.283	0.155	0.124	0.099	0.11	0.107	-0.331	-0.288	-0.239	-0.267	-0.271	-0.253	-0.219	-0.21	-0.203	-0.178	-0.074
Extreme waist-to-hip ratio [23563607]	0.285	0.159	0.203	0.316	0.368	-0.204	-0.258	-0.327	0.242	-0.541	-0.298	-0.234	-0.24	1	0.76	0.31	0.346	-0.515	-0.509	-0.427	-0.398	-0.41	-0.384	-0.395	-0.389	0.167	0.166	0.297	0.084	-0.068	0.047	0.019	-0.089	0.242	0.115	0.212
Waist-to-hip ratio [25673412]	0.346	0.148	0.169	0.301	0.3918	-0.312	-0.367	-0.339	0.176	-0.322	-0.342	-0.329	-0.285	0.76	1	0.661	0.653	-0.619	-0.605	-0.471	-0.507	-0.57	-0.511	-0.535	-0.521	0.554	0.577	0.733	0.587	0.566	0.583	0.547	0.522	0.264	0.419	0.202
Fasting insulin main effect [22581228]	0.033	0.125	0.095	0.269	0.3888	-0.373	-0.297	-0.282	0.14	-0.135	-0.304	-0.306	-0.258	0.31	0.661	1	1	-0.752	-0.76	-0.554	-0.693	-0.755	-0.711	-0.719	-0.705	0.453	0.674	0.729	0.635	0.669	0.606	0.567	0.645	0.166	0.483	0.296
HOMA-IR [20081858]	0.024	0.15	0.105	0.223	0.4139	-0.368	-0.202	-0.304	0.142	-0.182	-0.293	-0.326	-0.257	0.346	0.653	1	1	-0.708	-0.723	-0.543	-0.634	-0.692	-0.67	-0.67	-0.662	0.458	0.768	0.721	0.669	0.659	0.614	0.665	0.653	0.214	0.487	0.497
Total cholesterol in large HDL [27005778]	-0.263	-0.19	-0.14	-0.299	-0.4433	0.454	0.375	0.376	-0.014	0.121	0.319	0.187	0.183	-0.515	-0.619	-0.752	-0.708	1	0.996	1	0.741	0.764	0.771	0.778	0.781	-0.344	-0.426	-0.601	-0.535	-0.633	-0.545	-0.512	-0.71	-0.073	-0.47	-0.232
Free cholesterol in large HDL [27005778]	-0.218	-0.15	-0.13	-0.299	-0.4247	0.393	0.371	0.423	0.003	0.067	0.303	0.162	0.16	-0.509	-0.605	-0.76	-0.723	0.996	1	1	0.776	0.784	0.777	0.786	0.788	-0.36	-0.457	-0.602	-0.523	-0.597	-0.525	-0.507	-0.667	-0.101	-0.47	-0.238
HDL cholesterol [20686565]	-0.332	-0.13	-0.118	-0.314	-0.38	0.278	0.223	0.201	-0.1	0.266	0.29	0.228	0.283	-0.427	-0.471	-0.554	-0.543	1	1	1	1	1	1	1	1	-0.285	-0.267	-0.424	-0.415	-0.346	-0.384	-0.345	-0.349	-0.188	-0.404	-0.208
Mean diameter for HDL particles [27005778]	-0.127	-0.168	-0.153	-0.316	-0.416	0.326	0.302	0.299	0.027	0.1	0.277	0.176	0.155	-0.398	-0.507	-0.693	-0.634	0.741	0.776	1	1	0.966	0.945	0.967	0.97	-0.258	-0.314	-0.435	-0.416	-0.468	-0.407	-0.406	-0.559	-0.104	-0.366	-0.224
Cholesterol esters in large HDL [27005778]	-0.184	-0.187	-0.146	-0.294	-0.4352	0.415	0.33	0.332	0.003	0.133	0.296	0.162	0.124	-0.41	-0.57	-0.755	-0.692	0.764	0.784	1	0.966	1	0.979	0.997	0.994	-0.325	-0.405	-0.538	-0.523	-0.629	-0.52	-0.487	-0.746	-0.074	-0.426	-0.228
Phospholipids in large HDL [27005778]	-0.125	-0.134	-0.092	-0.233	-0.383	0.342	0.301	0.289	-0.005	0.105	0.284	0.116	0.099	-0.384	-0.511	-0.711	-0.67	0.771	0.777	1	0.945	0.979	1	0.994	0.998	-0.325	-0.333	-0.504	-0.509	-0.606	-0.506	-0.464	-0.687	-0.052	-0.377	-0.24
Total lipids in large HDL [27005778]	-0.155	-0.159	-0.118	-0.261	-0.4054	0.356	0.312	0.318	-0.002	0.117	0.285	0.138	0.11	-0.395	-0.535	-0.719	-0.67	0.778	0.786	1	0.967	0.997	0.994	1	1	-0.325	-0.359	-0.512	-0.506	-0.602	-0.505	-0.468	-0.699	-0.069	-0.399	-0.234
Concentration of large HDL particles [27005778]	-0.14	-0.148	-0.108	-0.247	-0.3978	0.341	0.311	0.307	-0.005	0.122	0.28	0.132	0.107	-0.389	-0.521	-0.705	-0.662	0.781	0.788	1	0.97	0.994	0.998	1	1	-0.319	-0.34	-0.499	-0.496	-0.589	-0.493	-0.458	-0.675	-0.062	-0.381	-0.238
Body fat [26833246]	0.464	0.07	0.147	0.222	0.3768	-0.453	-0.31	-0.311	0.202	-0.371	-0.352	-0.338	-0.331	0.167	0.554	0.453	0.458	-0.344	-0.36	-0.285	-0.258	-0.325	-0.325	-0.325	-0.319	1	1	0.855	0.871	0.914	0.906	0.867	0.941	0.242	0.387	0.175
Leptin_not_adjBMI [26833098]	0.292	0.018	-0.045	0.178	0.3875	-0.449	-0.216	-0.295	0.223	-0.229	-0.336	-0.257	-0.288	0.166	0.577	0.674	0.768	-0.426	-0.457	-0.267	-0.314	-0.405	-0.333	-0.359	-0.34	1	1	0.808	0.858	0.885	0.824	0.825	0.938	0.262	0.448	0.36
Waist circumference [25673412]	0.291	0.115	0.12	0.262	0.3948	-0.311	-0.31	-0.307	0.144	-0.269	-0.305	-0.278	-0.239	0.297	0.733	0.729	0.721	-0.601	-0.602	-0.424	-0.435	-0.538	-0.504	-0.512	-0.499	0.855	0.808	1	0.897	0.947	0.918	0.873	0.893	0.174	0.401	0.302
Overweight [23563607]	0.338	0.152	0.155	0.204	0.3091	-0.365	-0.302	-0.36	0.144	-0.188	-0.31	-0.319	-0.267	0.084	0.587	0.635	0.669	-0.535	-0.523	-0.415	-0.416	-0.523	-0.509	-0.506	-0.496	0.871	0.858	0.897	1	1	1	1	1	0.213	0.389	0.271
Obesity class 2 [23563607]	0.322	0.066	0.099	0.234	0.3252	-0.375	-0.336	-0.36	0.118	-0.138	-0.28	-0.292	-0.271	-0.068	0.566	0.669	0.659	-0.633	-0.597	-0.346	-0.468	-0.629	-0.606	-0.602	-0.589	0.914	0.885	0.947	1	1	1	1	1	0.165	0.323	0.249
Obesity class 1 [23563607]	0.329	0.123	0.124	0.205	0.3433	-0.344	-0.31	-0.34	0.118	-0.154	-0.327	-0.3	-0.253	0.047	0.583	0.606	0.614	-0.545	-0.525	-0.384	-0.407	-0.52	-0.506	-0.505	-0.493	0.906	0.824	0.918	1	1	1	1	1	0.205	0.357	0.26
Body mass index [20935630]	0.227	0.113	0.106	0.22	0.3017	-0.322	-0.304	-0.328	0.096	-0.177	-0.295	-0.272	-0.219	0.019	0.547	0.567	0.665	-0.512	-0.507	-0.345	-0.406	-0.487	-0.464	-0.468	-0.458	0.867	0.825	0.873	1	1	1	1	1	0.142	0.347	0.237
Extreme bmi [23563607]	0.263	0.042	0.104	0.252	0.3478	-0.242	-0.243	-0.322	0.099	-0.126	-0.246	-0.227	-0.21	-0.089	0.522	0.645	0.653	-0.71	-0.667	-0.349	-0.559	-0.746	-0.687	-0.699	-0.675	0.941	0.938	0.893	1	1	1	1	1	0.125	0.362	0.225
HbA1C [20858683]	0.13	0.176	0.149	0.24	0.4196	-0.232	-0.28	-0.222	0.023	-0.321	-0.098	-0.183	-0.203	0.242	0.264	0.166	0.214	-0.073	-0.101	-0.188	-0.104	-0.074	-0.052	-0.069	-0.062	0.242	0.262	0.174	0.213	0.165	0.205	0.142	0.125	1	0.586	0.4
Type 2 Diabetes [22885922]	0.218	0.098	0.062	0.367	0.5849	-0.261	-0.208	-0.312	0.07	-0.153	-0.162	-0.135	-0.178	0.115	0.419	0.483	0.487	-0.47	-0.47	-0.404	-0.366	-0.426	-0.377	-0.399	-0.381	0.387	0.448	0.401	0.389	0.323	0.357	0.347	0.362	0.586	1	0.667
Fasting glucose main effect [22581228]	0.059	0.175	0.179	0.106	0.365	-0.27	-0.091	-0.087	0.055	-0.201	-0.133	-0.167	-0.074	0.212	0.202	0.296	0.497	-0.232	-0.238	-0.208	-0.224	-0.228	-0.24	-0.234	-0.238	0.175	0.36	0.302	0.271	0.249	0.26	0.237	0.225	0.4	0.667	1

## Sheet: andersen_list4ldhub
PMID: PubMed ID of the manuscript reporting this trait GWAS
rg: estimate of the genetic correlation between healthspan and the trait
se: standar error of above estimate
z: value of the Z-test statistic
p: p-value
h2: estimate of heritability of the trait
h2_se: standard error of above estimate
trait1	trait2	PMID	Category	ethnicity	note	rg	se	z	p	h2_obs	h2_obs_se	h2_int	h2_int_se	gcov_int	gcov_int_se
andersen_list	Adiponectin	22479202	cardiometabolic	Mixed	Caution: using this data may yield less robust results due to minor departure of the LD structure; SNPs from the MHC (chr6 26M~34M) region was removed for this traits	-0.0788	0.0782	-1.008	0.3134	0.1205	0.0252	1.0219	0.0122	-0.0056	0.006
andersen_list	Age of smoking initiation	20418890	smoking_behaviour	European	SNPs from the MHC (chr6 26M~34M) region was removed for this traits	-0.3796	0.1206	-3.1486	0.0016	0.0622	0.0182	0.9991	0.006	0.0013	0.0048
andersen_list	Child birth length	25281659	anthropometric	European	SNPs from the MHC (chr6 26M~34M) region was removed for this traits	-0.1241	0.0745	-1.6644	0.096	0.17	0.0232	0.9924	0.007	0.0056	0.0058
andersen_list	Child birth weight	23202124	anthropometric	European	SNPs from the MHC (chr6 26M~34M) region was removed for this traits	-0.1945	0.0756	-2.5726	0.0101	0.1139	0.018	1.0037	0.0059	0.0029	0.0043
andersen_list	Body mass index	20935630	anthropometric	European	SNPs from the MHC (chr6 26M~34M) region was removed for this traits	0.3017	0.0392	7.7042	1.3171e-14	0.1895	0.0097	1.0108	0.0106	0.0029	0.0058
andersen_list	Body fat	26833246	anthropometric	Mixed	Caution: using this data may yield less robust results due to minor departure of the LD structure; SNPs from the MHC (chr6 26M~34M) region was removed for this traits	0.3768	0.0559	6.744	1.5404e-11	0.1072	0.0082	0.9041	0.0063	-0.0053	0.0052
andersen_list	Coronary artery disease	26343387	cardiometabolic	Mixed	Caution: using this data may yield less robust results due to minor departure of the LD structure; SNPs from the MHC (chr6 26M~34M) region was removed for this traits	0.6202	0.0429	14.4736	1.7785e-47	0.0794	0.0058	1.0439	0.0093	0.0066	0.0051
andersen_list	Childhood IQ	23358156	education	European	SNPs from the MHC (chr6 26M~34M) region was removed for this traits	-0.2934	0.0901	-3.2567	0.0011	0.2747	0.0451	1.0019	0.0092	0.0007	0.0063
andersen_list	Childhood obesity	22484627	anthropometric	European	SNPs from the MHC (chr6 26M~34M) region was removed for this traits	0.1651	0.0634	2.604	0.0092	0.4149	0.0461	0.9259	0.0076	0.0052	0.0047
andersen_list	Cigarettes smoked per day	20418890	smoking_behaviour	European	SNPs from the MHC (chr6 26M~34M) region was removed for this traits	0.4373	0.0927	4.7194	2.3654e-06	0.0596	0.0151	1.005	0.0061	-0.0061	0.0044
andersen_list	Type 2 Diabetes	22885922	glycemic	European	SNPs from the MHC (chr6 26M~34M) region was removed for this traits	0.5849	0.0543	10.7682	4.8652e-27	0.0875	0.0093	1.0085	0.0071	0.0073	0.0052
andersen_list	Depressive symptoms	27089181	psychiatric	European	SNPs from the MHC (chr6 26M~34M) region was removed for this traits	0.3275	0.0569	5.7557	8.6299e-09	0.0475	0.0037	0.9999	0.0072	0.0209	0.0052
andersen_list	Eczema	26482879	autoimmune	Mixed	Caution: using this data may yield less robust results due to minor departure of the LD structure; SNPs from the MHC (chr6 26M~34M) region was removed for this traits	0.0092	0.083	0.1108	0.9118	0.067	0.0153	1.0244	0.0073	-0.0013	0.0051
andersen_list	Years of schooling 2016	27225129	education	European	SNPs from the MHC (chr6 26M~34M) region was removed for this traits	-0.341	0.0285	-11.9602	5.7435e-33	0.1268	0.0044	0.9266	0.01	-0.0134	0.0056
andersen_list	ICV	25607358	brain_volume	European	SNPs from the MHC (chr6 26M~34M) region was removed for this traits	-0.2143	0.0995	-2.1552	0.0311	0.1765	0.0449	1.002	0.0067	0.0085	0.0054
andersen_list	Mean Accumbens	25607358	brain_volume	European	Caution: using this data may yield results outside bounds due to relative low Z score of the SNP heritability of the trait; SNPs from the MHC (chr6 26M~34M) region was removed for this traits	-0.1975	0.1261	-1.5667	0.1172	0.0917	0.0363	0.979	0.0065	0.0045	0.0051
andersen_list	Mean Caudate	25607358	brain_volume	European	SNPs from the MHC (chr6 26M~34M) region was removed for this traits	0.0583	0.0748	0.7799	0.4354	0.2493	0.0388	0.9685	0.0061	0.0017	0.0051
andersen_list	Mean Hippocampus	25607358	brain_volume	European	SNPs from the MHC (chr6 26M~34M) region was removed for this traits	-0.0306	0.0946	-0.3238	0.7461	0.1411	0.0389	0.9874	0.0065	-0.002	0.0047
andersen_list	Mean Pallidum	25607358	brain_volume	European	SNPs from the MHC (chr6 26M~34M) region was removed for this traits	-0.0565	0.099	-0.5708	0.5681	0.1606	0.0414	0.9779	0.0069	0.0055	0.0051
andersen_list	Mean Putamen	25607358	brain_volume	European	SNPs from the MHC (chr6 26M~34M) region was removed for this traits	0.0381	0.0601	0.6343	0.5259	0.2994	0.0462	0.95	0.0068	-0.0003	0.0045
andersen_list	Mean Thalamus	25607358	brain_volume	European	SNPs from the MHC (chr6 26M~34M) region was removed for this traits	-0.0189	0.0927	-0.2038	0.8385	0.1376	0.0352	0.9798	0.0062	0.0055	0.0049
andersen_list	Crohns disease	26192919	autoimmune	European	SNPs from the MHC (chr6 26M~34M) region was removed for this traits	0.0797	0.0453	1.7595	0.0785	0.5049	0.0574	1.0217	0.0109	0.0018	0.0051
andersen_list	Inflammatory Bowel Disease (Euro)	26192919	autoimmune	European	SNPs from the MHC (chr6 26M~34M) region was removed for this traits	0.0328	0.0466	0.7042	0.4813	0.3356	0.0332	1.0521	0.0097	0.0083	0.0053
andersen_list	Ulcerative colitis	26192919	autoimmune	European	SNPs from the MHC (chr6 26M~34M) region was removed for this traits	-0.0183	0.0565	-0.3235	0.7463	0.2594	0.0314	1.0463	0.0093	0.0107	0.0049
andersen_list	Extreme bmi	23563607	anthropometric	European	SNPs from the MHC (chr6 26M~34M) region was removed for this traits	0.3478	0.0607	5.7254	1.0318e-08	0.6942	0.0552	1.0293	0.0113	0.0005	0.0075
andersen_list	Forearm Bone mineral density	26367794	bone	Mixed	Caution: using this data may yield results outside bounds due to relative low Z score of the SNP heritability of the trait; using this data may yield less robust results due to minor departure of the LD structure; SNPs from the MHC (chr6 26M~34M) region was removed for this traits	0.0757	0.1304	0.5807	0.5614	0.0899	0.0418	1.0112	0.0065	0.0026	0.0047
andersen_list	Fasting glucose main effect	22581228	glycemic	European	SNPs from the MHC (chr6 26M~34M) region was removed for this traits	0.365	0.07	5.2175	1.8136e-07	0.0987	0.019	0.998	0.0094	-0.0023	0.0052
andersen_list	Fasting insulin main effect	22581228	glycemic	European	SNPs from the MHC (chr6 26M~34M) region was removed for this traits	0.3888	0.0796	4.8828	1.0457e-06	0.07	0.01	1.0155	0.0068	-0.0017	0.0054
andersen_list	Fasting proinsulin	20081858	glycemic	European	Caution: using this data may yield results outside bounds due to relative low Z score of the SNP heritability of the trait; SNPs from the MHC (chr6 26M~34M) region was removed for this traits	0.1359	0.1026	1.3246	0.1853	0.1723	0.0887	0.9844	0.0096	0.006	0.0048
andersen_list	Femoral Neck bone mineral density	26367794	bone	Mixed	Caution: using this data may yield less robust results due to minor departure of the LD structure; SNPs from the MHC (chr6 26M~34M) region was removed for this traits	0.0487	0.0603	0.8084	0.4189	0.1263	0.0144	0.9749	0.0079	-0.0011	0.0051
andersen_list	Urinary albumin-to-creatinine ratio (non-diabetes)	26631737	kidney	European	SNPs from the MHC (chr6 26M~34M) region was removed for this traits	0.193	0.0813	2.3742	0.0176	0.0531	0.0104	0.9952	0.0071	-0.0013	0.0055
andersen_list	Chronic Kidney Disease	26831199	kidney	Mixed	Caution: using this data may yield less robust results due to minor departure of the LD structure; SNPs from the MHC (chr6 26M~34M) region was removed for this traits	0.1513	0.0967	1.5651	0.1176	0.018	0.0059	1.0171	0.0089	-0.0021	0.0063
andersen_list	Serum creatinine (non-diabetes)	26831199	kidney	Mixed	Caution: using this data may yield less robust results due to minor departure of the LD structure; SNPs from the MHC (chr6 26M~34M) region was removed for this traits	0.0025	0.0471	0.0521	0.9584	0.1152	0.0107	0.9779	0.0132	0.0016	0.0065
andersen_list	Serum creatinine	26831199	kidney	Mixed	Caution: using this data may yield less robust results due to minor departure of the LD structure; SNPs from the MHC (chr6 26M~34M) region was removed for this traits	0.0123	0.0441	0.2785	0.7806	0.1077	0.0094	0.9751	0.0132	0.0002	0.0064
andersen_list	Serum cystatin c	26831199	kidney	Mixed	Caution: using this data may yield less robust results due to minor departure of the LD structure; SNPs from the MHC (chr6 26M~34M) region was removed for this traits	-0.1305	0.0656	-1.9879	0.0468	0.1683	0.0666	0.9623	0.014	-0.0059	0.0056
andersen_list	Urinary albumin-to-creatinine ratio	26631737	kidney	European	SNPs from the MHC (chr6 26M~34M) region was removed for this traits	0.2787	0.0873	3.1929	0.0014	0.0453	0.0087	0.9966	0.0067	-0.0013	0.0058
andersen_list	Former vs Current smoker	20418890	smoking_behaviour	European	SNPs from the MHC (chr6 26M~34M) region was removed for this traits	-0.4782	0.0866	-5.5228	3.3368e-08	0.0632	0.0102	1.0004	0.0064	0.0068	0.0046
andersen_list	Asthma	17611496	autoimmune	European	SNPs from the MHC (chr6 26M~34M) region was removed for this traits	0.2351	0.0926	2.5379	0.0112	0.1123	0.0265	1.0137	0.0083	-0.0055	0.0055
andersen_list	Anorexia Nervosa	24514567	psychiatric	European	SNPs from the MHC (chr6 26M~34M) region was removed for this traits	-0.038	0.0478	-0.7944	0.427	0.5612	0.0309	0.8968	0.0071	-0.0065	0.0055
andersen_list	Extreme height	23563607	anthropometric	European	SNPs from the MHC (chr6 26M~34M) region was removed for this traits	-0.0142	0.046	-0.3087	0.7576	1.2289	0.1076	1.0368	0.0175	0.0031	0.0083
andersen_list	Extreme waist-to-hip ratio	23563607	anthropometric	European	SNPs from the MHC (chr6 26M~34M) region was removed for this traits	0.368	0.0849	4.3333	1.4692e-05	0.3591	0.0575	0.9775	0.0085	0.003	0.0063
andersen_list	Height_2010	20881960	anthropometric	European	SNPs from the MHC (chr6 26M~34M) region was removed for this traits	-0.0469	0.0321	-1.4642	0.1431	0.2848	0.0163	1.0195	0.0186	0.0051	0.0063
andersen_list	Obesity class 1	23563607	anthropometric	European	SNPs from the MHC (chr6 26M~34M) region was removed for this traits	0.3433	0.0402	8.5379	1.3672e-17	0.2175	0.0116	1.0178	0.0109	0.0038	0.006
andersen_list	Obesity class 2	23563607	anthropometric	European	SNPs from the MHC (chr6 26M~34M) region was removed for this traits	0.3252	0.051	6.3746	1.8343e-10	0.1842	0.0123	1.0023	0.0098	0.0074	0.0067
andersen_list	Obesity class 3	23563607	anthropometric	European	SNPs from the MHC (chr6 26M~34M) region was removed for this traits	0.2972	0.072	4.1294	3.6367e-05	0.1217	0.0141	0.9801	0.0091	0.0095	0.007
andersen_list	Overweight	23563607	anthropometric	European	SNPs from the MHC (chr6 26M~34M) region was removed for this traits	0.3091	0.0443	6.9843	2.8631e-12	0.1096	0.0065	1.0244	0.0096	0.0062	0.0057
andersen_list	Neo-conscientiousness	21173776	personality	European	Caution: using this data may yield results outside bounds due to relative low Z score of the SNP heritability of the trait; SNPs from the MHC (chr6 26M~34M) region was removed for this traits	-0.1177	0.1356	-0.8681	0.3853	0.0731	0.0299	1.0002	0.0068	0.0021	0.0056
andersen_list	Neo-openness to experience	21173776	personality	European	SNPs from the MHC (chr6 26M~34M) region was removed for this traits	0.023	0.0946	0.2429	0.8081	0.1073	0.027	0.9913	0.0066	-0.0076	0.005
andersen_list	HDL cholesterol	20686565	lipids	European	SNPs from the MHC (chr6 26M~34M) region was removed for this traits	-0.38	0.0502	-7.5679	3.7923e-14	0.1274	0.0231	1.0581	0.0493	-0.0088	0.0061
andersen_list	Hip circumference	25673412	anthropometric	European	SNPs from the MHC (chr6 26M~34M) region was removed for this traits	0.2725	0.0404	6.7446	1.5343e-11	0.127	0.0058	0.8613	0.0079	0.0003	0.0052
andersen_list	Alzheimers disease	24162737	neurological	European	SNPs from the MHC (chr6 26M~34M) region was removed for this traits	0.027	0.09	0.2999	0.7643	0.0444	0.021	1.066	0.0291	0.0003	0.0052
andersen_list	Infant head circumference	22504419	anthropometric	European	SNPs from the MHC (chr6 26M~34M) region was removed for this traits	0.0075	0.0847	0.0884	0.9296	0.2274	0.0448	0.9911	0.0067	-0.0054	0.0045
andersen_list	LDL cholesterol	20686565	lipids	European	SNPs from the MHC (chr6 26M~34M) region was removed for this traits	0.1705	0.058	2.9398	0.0033	0.1044	0.0283	1.0507	0.0481	0.0104	0.0063
andersen_list	Leptin_adjBMI	26833098	hormone	European	SNPs from the MHC (chr6 26M~34M) region was removed for this traits	0.1321	0.0803	1.6444	0.1001	0.0947	0.0174	1.0035	0.0069	-0.0052	0.0049
andersen_list	Leptin_not_adjBMI	26833098	hormone	European	SNPs from the MHC (chr6 26M~34M) region was removed for this traits	0.3875	0.0816	4.7493	2.0413e-06	0.0991	0.0159	0.9944	0.0065	-0.0082	0.0052
andersen_list	Lumbar Spine bone mineral density	26367794	bone	Mixed	Caution: using this data may yield less robust results due to minor departure of the LD structure; SNPs from the MHC (chr6 26M~34M) region was removed for this traits	0.0023	0.0629	0.0361	0.9712	0.1322	0.0151	0.9767	0.0081	0.0008	0.005
andersen_list	2hr glucose adjusted for BMI	20081857	glycemic	European	Caution: using this data may yield results outside bounds due to relative low Z score of the SNP heritability of the trait; SNPs from the MHC (chr6 26M~34M) region was removed for this traits	0.204	0.0969	2.1044	0.0353	0.1017	0.0345	0.9936	0.0071	0.0048	0.0049
andersen_list	HbA1C	20858683	glycemic	European	SNPs from the MHC (chr6 26M~34M) region was removed for this traits	0.4196	0.07	5.9933	2.0566e-09	0.0664	0.0117	0.9979	0.0071	-0.0076	0.0045
andersen_list	HOMA-B	20081858	glycemic	European	SNPs from the MHC (chr6 26M~34M) region was removed for this traits	0.1368	0.0805	1.6991	0.0893	0.0906	0.0135	0.9888	0.0064	0.0022	0.005
andersen_list	HOMA-IR	20081858	glycemic	European	SNPs from the MHC (chr6 26M~34M) region was removed for this traits	0.4139	0.0915	4.5263	6.0022e-06	0.0679	0.0124	1.0034	0.0064	0.0022	0.0046
andersen_list	Age at Menarche	25231870	reproductive	European	SNPs from the MHC (chr6 26M~34M) region was removed for this traits	-0.1921	0.0316	-6.0763	1.23e-09	0.202	0.0099	0.9537	0.0116	0.0037	0.0056
andersen_list	Age at Menopause	26414677	reproductive	European	SNPs from the MHC (chr6 26M~34M) region was removed for this traits	-0.0795	0.0484	-1.6413	0.1007	0.1361	0.0158	0.9893	0.0138	0.0032	0.0052
andersen_list	Heart rate	23583979	haemotological	Mixed	Caution: using this data may yield less robust results due to minor departure of the LD structure; SNPs from the MHC (chr6 26M~34M) region was removed for this traits	0.0066	0.0538	0.1229	0.9022	0.0849	0.0091	1.0115	0.0085	0.0065	0.0054
andersen_list	Serumurate overweight	25811787	uric_acid	European	Caution: using this data may yield results outside bounds due to relative low Z score of the SNP heritability of the trait; SNPs from the MHC (chr6 26M~34M) region was removed for this traits	0.159	0.0768	2.0716	0.0383	0.5101	0.2925	0.9717	0.0257	-0.0052	0.0052
andersen_list	Mean platelet volume	22139419	haemotological	European	SNPs from the MHC (chr6 26M~34M) region was removed for this traits	0.093	0.0594	1.5645	0.1177	0.3193	0.051	0.9816	0.0108	-0.0008	0.0057
andersen_list	Neuroticism	27089181	personality	European	SNPs from the MHC (chr6 26M~34M) region was removed for this traits	0.1369	0.0601	2.2792	0.0227	0.0896	0.0074	0.989	0.0117	0.011	0.0062
andersen_list	Attention deficit hyperactivity disorder	20732625	psychiatric	European	Caution: using this data may yield results outside bounds due to relative low Z score of the SNP heritability of the trait; SNPs from the MHC (chr6 26M~34M) region was removed for this traits	0.0771	0.1029	0.749	0.4538	0.2541	0.0908	1.005	0.0061	0.0079	0.0048
andersen_list	Bipolar disorder	21926972	psychiatric	European	SNPs from the MHC (chr6 26M~34M) region was removed for this traits	-0.0864	0.0554	-1.5589	0.119	0.4322	0.0369	1.0227	0.0073	0.0097	0.0054
andersen_list	PGC cross-disorder analysis	23453885	psychiatric	European	SNPs from the MHC (chr6 26M~34M) region was removed for this traits	-0.0429	0.0515	-0.8322	0.4053	0.1736	0.0132	1.012	0.0115	0.011	0.0072
andersen_list	Major depressive disorder	22472876	psychiatric	European	SNPs from the MHC (chr6 26M~34M) region was removed for this traits	0.1383	0.0692	1.9993	0.0456	0.1749	0.0257	1.0034	0.0059	0.0039	0.0045
andersen_list	Autism spectrum disorder	0	psychiatric	European	SNPs from the MHC (chr6 26M~34M) region was removed for this traits	-0.1011	0.0668	-1.5134	0.1302	0.4604	0.0516	0.9642	0.0066	-0.002	0.0047
andersen_list	Parkinsons disease	19915575	neurological	European	SNPs from the MHC (chr6 26M~34M) region was removed for this traits	0.1228	0.0639	1.9217	0.0546	0.396	0.1181	1.1248	0.0089	-0.0103	0.0045
andersen_list	Platelet count	22139419	haemotological	European	SNPs from the MHC (chr6 26M~34M) region was removed for this traits	0.0023	0.0438	0.0514	0.959	0.1211	0.0115	0.9836	0.0081	0.0009	0.0044
andersen_list	Rheumatoid Arthritis	24390342	autoimmune	European	SNPs from the MHC (chr6 26M~34M) region was removed for this traits	0.0202	0.0518	0.3899	0.6966	0.1613	0.0285	1.0215	0.016	0.0043	0.0055
andersen_list	Schizophrenia	25056061	psychiatric	Mixed	Caution: using this data may yield less robust results due to minor departure of the LD structure; SNPs from the MHC (chr6 26M~34M) region was removed for this traits	-0.0327	0.0371	-0.8823	0.3776	0.4604	0.0193	1.0504	0.0131	0.0009	0.0078
andersen_list	College completion	23722424	education	European	SNPs from the MHC (chr6 26M~34M) region was removed for this traits	-0.3158	0.0507	-6.2236	4.8587e-10	0.0792	0.0057	1.0211	0.0087	-0.0057	0.0066
andersen_list	Acetoacetate	27005778	metabolites	European	Caution: using this data may yield results outside bounds due to relative low Z score of the SNP heritability of the trait; SNPs from the MHC (chr6 26M~34M) region was removed for this traits	-0.0557	0.0991	-0.5619	0.5742	0.0751	0.0274	0.9794	0.0072	0.0003	0.0047
andersen_list	Acetate	27005778	metabolites	European	Caution: using this data may yield results outside bounds due to relative low Z score of the SNP heritability of the trait; SNPs from the MHC (chr6 26M~34M) region was removed for this traits	-0.2851	0.1264	-2.2557	0.0241	0.0546	0.0192	1.002	0.0068	0.0011	0.0045
andersen_list	Alanine	27005778	metabolites	European	SNPs from the MHC (chr6 26M~34M) region was removed for this traits	0.0275	0.0878	0.3127	0.7545	0.0867	0.0271	1.0109	0.0072	0.0063	0.0048
andersen_list	Albumin	27005778	metabolites	European	Caution: using this data may yield results outside bounds due to relative low Z score of the SNP heritability of the trait; SNPs from the MHC (chr6 26M~34M) region was removed for this traits	-0.0519	0.1215	-0.4269	0.6695	0.0597	0.0245	0.9896	0.0067	0.0021	0.0042
andersen_list	Apolipoprotein A-I	27005778	metabolites	European	SNPs from the MHC (chr6 26M~34M) region was removed for this traits	-0.2243	0.1145	-1.9583	0.0502	0.0752	0.0308	1.0048	0.0117	0.005	0.0046
andersen_list	Apolipoprotein B	27005778	metabolites	European	SNPs from the MHC (chr6 26M~34M) region was removed for this traits	0.2843	0.1157	2.4583	0.014	0.0842	0.0398	1.0082	0.0146	0.0092	0.0049
andersen_list	Ratio of bisallylic groups to double bonds	27005778	metabolites	European	Caution: using this data may yield results outside bounds due to relative low Z score of the SNP heritability of the trait; SNPs from the MHC (chr6 26M~34M) region was removed for this traits	-0.1621	0.0894	-1.8135	0.0698	0.2945	0.107	0.9777	0.009	0.0021	0.0047
andersen_list	Ratio of bisallylic groups to total fatty acids	27005778	metabolites	European	Caution: using this data may yield results outside bounds due to relative low Z score of the SNP heritability of the trait; SNPs from the MHC (chr6 26M~34M) region was removed for this traits	-0.2072	0.0956	-2.1678	0.0302	0.2716	0.0949	0.9863	0.0078	0.0055	0.0046
andersen_list	Average number of methylene groups per a double bond	27005778	metabolites	European	Caution: using this data may yield results outside bounds due to relative low Z score of the SNP heritability of the trait; SNPs from the MHC (chr6 26M~34M) region was removed for this traits	0.2426	0.1091	2.2233	0.0262	0.2005	0.0781	0.9959	0.0082	-0.0066	0.0046
andersen_list	Citrate	27005778	metabolites	European	SNPs from the MHC (chr6 26M~34M) region was removed for this traits	-0.2822	0.099	-2.8509	0.0044	0.0705	0.0208	1.0122	0.0074	0.0008	0.0048
andersen_list	Creatinine	27005778	metabolites	European	SNPs from the MHC (chr6 26M~34M) region was removed for this traits	-0.044	0.0851	-0.5169	0.6052	0.1147	0.0244	1.0122	0.0072	0.0005	0.0052
andersen_list	Average number of double bonds in a fatty acid chain	27005778	metabolites	European	SNPs from the MHC (chr6 26M~34M) region was removed for this traits	-0.1933	0.0914	-2.116	0.0343	0.1698	0.0529	1.002	0.0077	0.0049	0.0047
andersen_list	22:6 docosahexaenoic acid	27005778	metabolites	European	SNPs from the MHC (chr6 26M~34M) region was removed for this traits	0.031	0.1055	0.2937	0.769	0.1311	0.0373	0.9957	0.0073	-0.006	0.0052
andersen_list	Free cholesterol to esterified cholesterol ratio	27005778	metabolites	European	Caution: using this data may yield results outside bounds due to relative low Z score of the SNP heritability of the trait; SNPs from the MHC (chr6 26M~34M) region was removed for this traits	-0.0898	0.1677	-0.5357	0.5922	0.0583	0.0502	1.0134	0.0126	0.0178	0.0052
andersen_list	Description of average fatty acid chain length; not actual carbon number	27005778	metabolites	European	SNPs from the MHC (chr6 26M~34M) region was removed for this traits	-0.1285	0.1177	-1.0914	0.2751	0.0997	0.0343	0.9832	0.0066	-0.0048	0.005
andersen_list	Omega-3 fatty acids	27005778	metabolites	European	SNPs from the MHC (chr6 26M~34M) region was removed for this traits	0.1421	0.0909	1.5639	0.1178	0.1571	0.0419	0.9904	0.0078	-0.0053	0.0049
andersen_list	Omega-9 and saturated fatty acids	27005778	metabolites	European	Caution: using this data may yield results outside bounds due to relative low Z score of the SNP heritability of the trait; SNPs from the MHC (chr6 26M~34M) region was removed for this traits	0.3169	0.1539	2.0594	0.0395	0.0859	0.043	0.9965	0.0078	0.0039	0.0048
andersen_list	Free cholesterol	27005778	metabolites	European	Caution: using this data may yield results outside bounds due to relative low Z score of the SNP heritability of the trait; SNPs from the MHC (chr6 26M~34M) region was removed for this traits	-0.093	0.1584	-0.5872	0.5571	0.0653	0.0427	1.0243	0.0107	0.0161	0.0052
andersen_list	Glucose	27005778	metabolites	European	SNPs from the MHC (chr6 26M~34M) region was removed for this traits	0.1478	0.0875	1.6894	0.0911	0.0892	0.0209	0.9946	0.0064	0.0049	0.0047
andersen_list	Glutamine	27005778	metabolites	European	SNPs from the MHC (chr6 26M~34M) region was removed for this traits	-0.5025	0.1326	-3.7884	0.0002	0.0627	0.0206	1.0182	0.0077	0.0141	0.0045
andersen_list	Glycoprotein acetyls; mainly a1-acid glycoprotein	27005778	metabolites	European	SNPs from the MHC (chr6 26M~34M) region was removed for this traits	0.3052	0.0929	3.2844	0.001	0.0989	0.0291	0.9861	0.0062	0.0062	0.0043
andersen_list	Total cholesterol in HDL	27005778	metabolites	European	SNPs from the MHC (chr6 26M~34M) region was removed for this traits	-0.3755	0.0958	-3.9178	8.935e-05	0.0945	0.0282	1.0066	0.0125	0.0018	0.0048
andersen_list	Mean diameter for HDL particles	27005778	metabolites	European	SNPs from the MHC (chr6 26M~34M) region was removed for this traits	-0.416	0.0907	-4.5881	4.474e-06	0.1217	0.0302	1.008	0.0189	0.0022	0.0048
andersen_list	Total cholesterol in IDL	27005778	metabolites	European	SNPs from the MHC (chr6 26M~34M) region was removed for this traits	0.0772	0.119	0.6489	0.5164	0.0714	0.0455	1.0187	0.0197	0.0136	0.0053
andersen_list	Free cholesterol in IDL	27005778	metabolites	European	SNPs from the MHC (chr6 26M~34M) region was removed for this traits	0.0725	0.1164	0.6228	0.5334	0.071	0.0411	1.0202	0.0198	0.0122	0.0052
andersen_list	Total lipids in IDL	27005778	metabolites	European	SNPs from the MHC (chr6 26M~34M) region was removed for this traits	0.1278	0.1166	1.0961	0.273	0.0736	0.0442	1.0192	0.0188	0.0133	0.0053
andersen_list	Concentration of IDL particles	27005778	metabolites	European	SNPs from the MHC (chr6 26M~34M) region was removed for this traits	0.1534	0.1157	1.3253	0.1851	0.075	0.0428	1.0185	0.018	0.0129	0.0053
andersen_list	Phospholipids in IDL	27005778	metabolites	European	SNPs from the MHC (chr6 26M~34M) region was removed for this traits	0.1425	0.1254	1.1359	0.256	0.0613	0.0413	1.021	0.0192	0.0125	0.0054
andersen_list	Triglycerides in IDL	27005778	metabolites	European	SNPs from the MHC (chr6 26M~34M) region was removed for this traits	0.2392	0.0988	2.4215	0.0155	0.1071	0.0347	1.0111	0.015	0.009	0.0051
andersen_list	Isoleucine	27005778	metabolites	European	SNPs from the MHC (chr6 26M~34M) region was removed for this traits	0.1533	0.093	1.6477	0.0994	0.0719	0.0235	0.9942	0.0066	0.0074	0.0047
andersen_list	Total cholesterol in large HDL	27005778	metabolites	European	SNPs from the MHC (chr6 26M~34M) region was removed for this traits	-0.4433	0.0936	-4.7343	2.1982e-06	0.1062	0.0286	1.0065	0.0143	0.0013	0.0047
andersen_list	Cholesterol esters in large HDL	27005778	metabolites	European	SNPs from the MHC (chr6 26M~34M) region was removed for this traits	-0.4352	0.0905	-4.8091	1.5163e-06	0.1248	0.0311	1.0007	0.0141	0.0013	0.0048
andersen_list	Free cholesterol in large HDL	27005778	metabolites	European	SNPs from the MHC (chr6 26M~34M) region was removed for this traits	-0.4247	0.0932	-4.5548	5.2435e-06	0.1066	0.0282	1.0085	0.014	-6.6722e-05	0.0046
andersen_list	Total lipids in large HDL	27005778	metabolites	European	SNPs from the MHC (chr6 26M~34M) region was removed for this traits	-0.4054	0.0856	-4.7372	2.1665e-06	0.1317	0.0308	1.0007	0.0148	0.0009	0.0048
andersen_list	Concentration of large HDL particles	27005778	metabolites	European	SNPs from the MHC (chr6 26M~34M) region was removed for this traits	-0.3978	0.0847	-4.695	2.6663e-06	0.1336	0.0302	0.9996	0.0151	0.0012	0.0048
andersen_list	Phospholipids in large HDL	27005778	metabolites	European	SNPs from the MHC (chr6 26M~34M) region was removed for this traits	-0.383	0.0855	-4.4794	7.4849e-06	0.1281	0.0303	0.9985	0.014	0.0005	0.0048
andersen_list	Total cholesterol in large LDL	27005778	metabolites	European	SNPs from the MHC (chr6 26M~34M) region was removed for this traits	0.1397	0.1178	1.1855	0.2358	0.0654	0.0464	1.0149	0.0224	0.0118	0.0053
andersen_list	Cholesterol esters in large LDL	27005778	metabolites	European	SNPs from the MHC (chr6 26M~34M) region was removed for this traits	0.1498	0.1159	1.2921	0.1963	0.0763	0.0505	1.0123	0.0217	0.0124	0.0053
andersen_list	Free cholesterol in large LDL	27005778	metabolites	European	SNPs from the MHC (chr6 26M~34M) region was removed for this traits	0.1034	0.1175	0.8794	0.3792	0.064	0.0478	1.0171	0.0234	0.0126	0.0053
andersen_list	Total lipids in large LDL	27005778	metabolites	European	SNPs from the MHC (chr6 26M~34M) region was removed for this traits	0.1577	0.118	1.3363	0.1815	0.0749	0.0511	1.0146	0.0219	0.0129	0.0053
andersen_list	Concentration of large LDL particles	27005778	metabolites	European	SNPs from the MHC (chr6 26M~34M) region was removed for this traits	0.1698	0.1186	1.4321	0.1521	0.0752	0.05	1.0161	0.0213	0.0128	0.0054
andersen_list	Phospholipids in large LDL	27005778	metabolites	European	SNPs from the MHC (chr6 26M~34M) region was removed for this traits	0.1663	0.1213	1.371	0.1704	0.0627	0.0444	1.0174	0.0212	0.0122	0.0053
andersen_list	Total cholesterol in large VLDL	27005778	metabolites	European	SNPs from the MHC (chr6 26M~34M) region was removed for this traits	0.2684	0.0811	3.3097	0.0009	0.1147	0.0286	0.9926	0.0065	0.0014	0.0048
andersen_list	Cholesterol esters in large VLDL	27005778	metabolites	European	SNPs from the MHC (chr6 26M~34M) region was removed for this traits	0.2381	0.076	3.1342	0.0017	0.1617	0.0343	0.9787	0.007	0.0004	0.0049
andersen_list	Free cholesterol in large VLDL	27005778	metabolites	European	SNPs from the MHC (chr6 26M~34M) region was removed for this traits	0.2402	0.08	3.0007	0.0027	0.1216	0.0294	0.9894	0.0067	0.0024	0.005
andersen_list	Total lipids in large VLDL	27005778	metabolites	European	SNPs from the MHC (chr6 26M~34M) region was removed for this traits	0.2951	0.08	3.6896	0.0002	0.1367	0.0298	0.9863	0.0063	0.0002	0.0049
andersen_list	Concentration of large VLDL particles	27005778	metabolites	European	SNPs from the MHC (chr6 26M~34M) region was removed for this traits	0.2688	0.0819	3.2835	0.001	0.1292	0.0343	0.9751	0.0068	0.0029	0.0047
andersen_list	Phospholipids in large VLDL	27005778	metabolites	European	SNPs from the MHC (chr6 26M~34M) region was removed for this traits	0.3002	0.0853	3.5192	0.0004	0.1154	0.0304	0.9899	0.0064	0.0008	0.0048
andersen_list	Triglycerides in large VLDL	27005778	metabolites	European	SNPs from the MHC (chr6 26M~34M) region was removed for this traits	0.31	0.087	3.5635	0.0004	0.1103	0.0285	0.9895	0.0063	0.0001	0.0049
andersen_list	18:2 linoleic acid (LA)	27005778	metabolites	European	SNPs from the MHC (chr6 26M~34M) region was removed for this traits	-0.1559	0.1123	-1.3885	0.165	0.127	0.0481	1.0034	0.0098	0.0184	0.0051
andersen_list	Total cholesterol in LDL	27005778	metabolites	European	SNPs from the MHC (chr6 26M~34M) region was removed for this traits	0.1774	0.1191	1.489	0.1365	0.0685	0.0503	1.0139	0.0237	0.0114	0.0051
andersen_list	Mean diameter for LDL particles	27005778	metabolites	European	Caution: using this data may yield results outside bounds due to relative low Z score of the SNP heritability of the trait; SNPs from the MHC (chr6 26M~34M) region was removed for this traits	-0.1367	0.1303	-1.0492	0.2941	0.0454	0.0264	1.0014	0.0123	0.0026	0.005
andersen_list	Leucine	27005778	metabolites	European	Caution: using this data may yield results outside bounds due to relative low Z score of the SNP heritability of the trait; SNPs from the MHC (chr6 26M~34M) region was removed for this traits	0.137	0.1239	1.1055	0.2689	0.046	0.0208	1.0089	0.0067	0.0071	0.0049
andersen_list	Total cholesterol in medium HDL	27005778	metabolites	European	Caution: using this data may yield results outside bounds due to relative low Z score of the SNP heritability of the trait; SNPs from the MHC (chr6 26M~34M) region was removed for this traits	-0.2881	0.1402	-2.0551	0.0399	0.0546	0.0248	0.9989	0.0089	-0.0019	0.0052
andersen_list	Cholesterol esters in medium HDL	27005778	metabolites	European	Caution: using this data may yield results outside bounds due to relative low Z score of the SNP heritability of the trait; SNPs from the MHC (chr6 26M~34M) region was removed for this traits	-0.3235	0.1594	-2.0296	0.0424	0.0552	0.0286	1.0003	0.0089	-0.0021	0.0054
andersen_list	Free cholesterol in medium HDL	27005778	metabolites	European	SNPs from the MHC (chr6 26M~34M) region was removed for this traits	-0.2189	0.113	-1.9371	0.0527	0.0677	0.0231	0.9975	0.0082	-6.3983e-05	0.005
andersen_list	Total lipids in medium HDL	27005778	metabolites	European	Caution: using this data may yield results outside bounds due to relative low Z score of the SNP heritability of the trait; SNPs from the MHC (chr6 26M~34M) region was removed for this traits	-0.1954	0.1296	-1.5073	0.1317	0.061	0.0262	0.9964	0.0079	-0.001	0.0053
andersen_list	Concentration of medium HDL particles	27005778	metabolites	European	Caution: using this data may yield results outside bounds due to relative low Z score of the SNP heritability of the trait; SNPs from the MHC (chr6 26M~34M) region was removed for this traits	-0.1428	0.1199	-1.1908	0.2337	0.0646	0.026	0.9949	0.0075	-0.0006	0.0052
andersen_list	Phospholipids in medium HDL	27005778	metabolites	European	SNPs from the MHC (chr6 26M~34M) region was removed for this traits	-0.155	0.1062	-1.4588	0.1446	0.0679	0.023	0.9949	0.0077	0.0007	0.005
andersen_list	Total cholesterol in medium LDL	27005778	metabolites	European	SNPs from the MHC (chr6 26M~34M) region was removed for this traits	0.1908	0.1152	1.6567	0.0976	0.0688	0.0468	1.013	0.0219	0.0106	0.0051
andersen_list	Cholesterol esters in medium LDL	27005778	metabolites	European	SNPs from the MHC (chr6 26M~34M) region was removed for this traits	0.1739	0.1131	1.5371	0.1243	0.0802	0.0493	1.0101	0.0206	0.0118	0.0052
andersen_list	Total lipids in medium LDL	27005778	metabolites	European	SNPs from the MHC (chr6 26M~34M) region was removed for this traits	0.1839	0.1144	1.6072	0.108	0.0811	0.0498	1.01	0.0206	0.0122	0.0053
andersen_list	Concentration of medium LDL particles	27005778	metabolites	European	SNPs from the MHC (chr6 26M~34M) region was removed for this traits	0.1925	0.1163	1.655	0.0979	0.0794	0.0485	1.0118	0.02	0.0123	0.0052
andersen_list	Phospholipids in medium LDL	27005778	metabolites	European	SNPs from the MHC (chr6 26M~34M) region was removed for this traits	0.1891	0.1111	1.7015	0.0889	0.0732	0.0426	1.0084	0.0191	0.0114	0.0051
andersen_list	Total cholesterol in medium VLDL	27005778	metabolites	European	SNPs from the MHC (chr6 26M~34M) region was removed for this traits	0.2337	0.082	2.8496	0.0044	0.124	0.0349	0.9927	0.0075	0.0056	0.005
andersen_list	Cholesterol esters in medium VLDL	27005778	metabolites	European	SNPs from the MHC (chr6 26M~34M) region was removed for this traits	0.2034	0.0762	2.6686	0.0076	0.1507	0.0374	0.9866	0.0079	0.0071	0.005
andersen_list	Free cholesterol in medium VLDL	27005778	metabolites	European	SNPs from the MHC (chr6 26M~34M) region was removed for this traits	0.2607	0.0885	2.9475	0.0032	0.11	0.0328	0.9963	0.007	0.005	0.0049
andersen_list	Total lipids in medium VLDL	27005778	metabolites	European	SNPs from the MHC (chr6 26M~34M) region was removed for this traits	0.295	0.0804	3.6682	0.0002	0.1386	0.0341	0.9864	0.0067	0.0035	0.0048
andersen_list	Concentration of medium VLDL particles	27005778	metabolites	European	SNPs from the MHC (chr6 26M~34M) region was removed for this traits	0.2526	0.0728	3.4671	0.0005	0.1487	0.0355	0.9811	0.0068	0.0038	0.0047
andersen_list	Phospholipids in medium VLDL	27005778	metabolites	European	SNPs from the MHC (chr6 26M~34M) region was removed for this traits	0.2872	0.0898	3.1973	0.0014	0.1096	0.0326	0.9973	0.0069	0.0042	0.0048
andersen_list	Triglycerides in medium VLDL	27005778	metabolites	European	SNPs from the MHC (chr6 26M~34M) region was removed for this traits	0.3462	0.0984	3.517	0.0004	0.0952	0.0298	0.9996	0.0065	0.0011	0.0048
andersen_list	Mono-unsaturated fatty acids	27005778	metabolites	European	Caution: using this data may yield results outside bounds due to relative low Z score of the SNP heritability of the trait; SNPs from the MHC (chr6 26M~34M) region was removed for this traits	0.333	0.1328	2.5065	0.0122	0.1037	0.0421	0.9886	0.0078	0.0017	0.0047
andersen_list	Phenylalanine	27005778	metabolites	European	Caution: using this data may yield results outside bounds due to relative low Z score of the SNP heritability of the trait; SNPs from the MHC (chr6 26M~34M) region was removed for this traits	0.3759	0.1421	2.6447	0.0082	0.0559	0.0216	1.0041	0.0069	-0.0015	0.005
andersen_list	Total lipids in small HDL	27005778	metabolites	European	Caution: using this data may yield results outside bounds due to relative low Z score of the SNP heritability of the trait; SNPs from the MHC (chr6 26M~34M) region was removed for this traits	0.3005	0.1401	2.1445	0.032	0.0547	0.0261	1.0023	0.0075	-0.0005	0.0052
andersen_list	Triglycerides in small HDL	27005778	metabolites	European	Caution: using this data may yield results outside bounds due to relative low Z score of the SNP heritability of the trait; SNPs from the MHC (chr6 26M~34M) region was removed for this traits	0.4917	0.1348	3.6485	0.0003	0.0658	0.0268	0.9989	0.0081	0.0015	0.0048
andersen_list	Total cholesterol in small LDL	27005778	metabolites	European	SNPs from the MHC (chr6 26M~34M) region was removed for this traits	0.1858	0.1208	1.5381	0.124	0.0695	0.0435	1.0165	0.019	0.0121	0.0053
andersen_list	Total lipids in small LDL	27005778	metabolites	European	SNPs from the MHC (chr6 26M~34M) region was removed for this traits	0.18	0.1095	1.6439	0.1002	0.086	0.0454	1.0083	0.0176	0.012	0.0052
andersen_list	Concentration of small LDL particles	27005778	metabolites	European	SNPs from the MHC (chr6 26M~34M) region was removed for this traits	0.1671	0.1053	1.5861	0.1127	0.0931	0.0434	1.0075	0.0159	0.012	0.0052
andersen_list	Total cholesterol in small VLDL	27005778	metabolites	European	SNPs from the MHC (chr6 26M~34M) region was removed for this traits	0.2499	0.1	2.4983	0.0125	0.0914	0.0321	1.0052	0.0096	0.0068	0.0051
andersen_list	Free cholesterol in small VLDL	27005778	metabolites	European	SNPs from the MHC (chr6 26M~34M) region was removed for this traits	0.2526	0.0896	2.8189	0.0048	0.1114	0.0334	1.0001	0.0087	0.0069	0.005
andersen_list	Total lipids in small VLDL	27005778	metabolites	European	SNPs from the MHC (chr6 26M~34M) region was removed for this traits	0.2646	0.0804	3.2917	0.001	0.1441	0.0373	0.992	0.008	0.0066	0.005
andersen_list	Concentration of small VLDL particles	27005778	metabolites	European	SNPs from the MHC (chr6 26M~34M) region was removed for this traits	0.2745	0.078	3.5171	0.0004	0.1494	0.0372	0.9906	0.0078	0.0056	0.005
andersen_list	Phospholipids in small VLDL	27005778	metabolites	European	SNPs from the MHC (chr6 26M~34M) region was removed for this traits	0.2735	0.0872	3.1374	0.0017	0.1164	0.035	0.9986	0.0084	0.0052	0.005
andersen_list	Triglycerides in small VLDL	27005778	metabolites	European	SNPs from the MHC (chr6 26M~34M) region was removed for this traits	0.3105	0.0886	3.5053	0.0005	0.12	0.0349	0.9942	0.0071	0.0045	0.0048
andersen_list	Serum total cholesterol	27005778	metabolites	European	Caution: using this data may yield results outside bounds due to relative low Z score of the SNP heritability of the trait; SNPs from the MHC (chr6 26M~34M) region was removed for this traits	0.0326	0.1229	0.2654	0.7907	0.0643	0.0379	1.0224	0.0154	0.0125	0.0049
andersen_list	Serum total triglycerides	27005778	metabolites	European	SNPs from the MHC (chr6 26M~34M) region was removed for this traits	0.2763	0.086	3.2139	0.0013	0.1239	0.0353	0.9928	0.0074	0.007	0.005
andersen_list	Tyrosine	27005778	metabolites	European	Caution: using this data may yield results outside bounds due to relative low Z score of the SNP heritability of the trait; SNPs from the MHC (chr6 26M~34M) region was removed for this traits	0.1394	0.0914	1.5252	0.1272	0.0764	0.027	0.9984	0.0065	0.0029	0.0048
andersen_list	Valine	27005778	metabolites	European	SNPs from the MHC (chr6 26M~34M) region was removed for this traits	0.1244	0.1199	1.0375	0.2995	0.0598	0.0193	1.0161	0.0074	0.005	0.0049
andersen_list	Mean diameter for VLDL particles	27005778	metabolites	European	SNPs from the MHC (chr6 26M~34M) region was removed for this traits	0.24	0.0814	2.9482	0.0032	0.1324	0.0345	0.991	0.0084	0.0008	0.0048
andersen_list	Total cholesterol in very large HDL	27005778	metabolites	European	Caution: using this data may yield results outside bounds due to relative low Z score of the SNP heritability of the trait; SNPs from the MHC (chr6 26M~34M) region was removed for this traits	-0.469	0.2259	-2.076	0.0379	0.0332	0.0229	1.0135	0.0115	0.0052	0.0046
andersen_list	Free cholesterol in very large HDL	27005778	metabolites	European	Caution: using this data may yield results outside bounds due to relative low Z score of the SNP heritability of the trait; SNPs from the MHC (chr6 26M~34M) region was removed for this traits	-0.4908	0.1714	-2.8627	0.0042	0.049	0.0249	1.0143	0.0136	0.003	0.0045
andersen_list	Total lipids in very large HDL	27005778	metabolites	European	Caution: using this data may yield results outside bounds due to relative low Z score of the SNP heritability of the trait; SNPs from the MHC (chr6 26M~34M) region was removed for this traits	-0.432	0.1545	-2.7952	0.0052	0.0598	0.028	1.0165	0.0148	0.0035	0.0048
andersen_list	Concentration of very large HDL particles	27005778	metabolites	European	Caution: using this data may yield results outside bounds due to relative low Z score of the SNP heritability of the trait; SNPs from the MHC (chr6 26M~34M) region was removed for this traits	-0.3467	0.1273	-2.7226	0.0065	0.0655	0.0266	1.0021	0.0148	-0.0008	0.0045
andersen_list	Phospholipids in very large HDL	27005778	metabolites	European	SNPs from the MHC (chr6 26M~34M) region was removed for this traits	-0.414	0.1108	-3.7364	0.0002	0.0923	0.0297	1.008	0.0167	0.0006	0.0047
andersen_list	Triglycerides in very large HDL	27005778	metabolites	European	Caution: using this data may yield results outside bounds due to relative low Z score of the SNP heritability of the trait; SNPs from the MHC (chr6 26M~34M) region was removed for this traits	-0.1531	0.1027	-1.4905	0.1361	0.0836	0.0256	1.0156	0.0275	0.0128	0.0047
andersen_list	Total lipids in very large VLDL	27005778	metabolites	European	SNPs from the MHC (chr6 26M~34M) region was removed for this traits	0.2122	0.0775	2.7388	0.0062	0.1345	0.03	0.9793	0.0071	0.003	0.0049
andersen_list	Concentration of very large VLDL particles	27005778	metabolites	European	SNPs from the MHC (chr6 26M~34M) region was removed for this traits	0.2303	0.0829	2.778	0.0055	0.1232	0.0297	0.9841	0.0069	0.0013	0.0049
andersen_list	Phospholipids in very large VLDL	27005778	metabolites	European	SNPs from the MHC (chr6 26M~34M) region was removed for this traits	0.2439	0.0837	2.9146	0.0036	0.105	0.0276	0.9862	0.0066	0.0043	0.0048
andersen_list	Triglycerides in very large VLDL	27005778	metabolites	European	SNPs from the MHC (chr6 26M~34M) region was removed for this traits	0.1976	0.0801	2.466	0.0137	0.1173	0.0294	0.982	0.007	0.0042	0.005
andersen_list	Total lipids in very small VLDL	27005778	metabolites	European	SNPs from the MHC (chr6 26M~34M) region was removed for this traits	0.177	0.0944	1.8746	0.0608	0.1067	0.0362	1.01	0.0127	0.0101	0.005
andersen_list	Concentration of very small VLDL particles	27005778	metabolites	European	SNPs from the MHC (chr6 26M~34M) region was removed for this traits	0.2026	0.0926	2.1889	0.0286	0.1157	0.0359	1.0057	0.0122	0.0096	0.0049
andersen_list	Phospholipids in very small VLDL	27005778	metabolites	European	SNPs from the MHC (chr6 26M~34M) region was removed for this traits	0.1407	0.1057	1.332	0.1829	0.0852	0.038	1.0149	0.0154	0.0111	0.005
andersen_list	Triglycerides in very small VLDL	27005778	metabolites	European	SNPs from the MHC (chr6 26M~34M) region was removed for this traits	0.2708	0.0862	3.1423	0.0017	0.1377	0.0366	0.9989	0.0096	0.0069	0.005
andersen_list	Total lipids in chylomicrons and largest VLDL particles	27005778	metabolites	European	SNPs from the MHC (chr6 26M~34M) region was removed for this traits	0.2138	0.0846	2.5282	0.0115	0.1172	0.0273	0.991	0.0066	0.004	0.0048
andersen_list	Concentration of chylomicrons and largest VLDL particles	27005778	metabolites	European	SNPs from the MHC (chr6 26M~34M) region was removed for this traits	0.3019	0.0882	3.4242	0.0006	0.1135	0.0265	0.9893	0.0064	0.0006	0.0046
andersen_list	Phospholipids in chylomicrons and largest VLDL particles	27005778	metabolites	European	SNPs from the MHC (chr6 26M~34M) region was removed for this traits	0.2108	0.0862	2.4461	0.0144	0.0949	0.0263	0.986	0.0066	0.0041	0.0047
andersen_list	Triglycerides in chylomicrons and largest VLDL particles	27005778	metabolites	European	SNPs from the MHC (chr6 26M~34M) region was removed for this traits	0.2051	0.0942	2.1783	0.0294	0.0897	0.0272	0.9913	0.0067	0.0071	0.0049
andersen_list	Subjective well being	27089181	psychiatric	European	SNPs from the MHC (chr6 26M~34M) region was removed for this traits	-0.0889	0.0587	-1.5144	0.1299	0.0252	0.0021	1.0007	0.0072	-0.0029	0.0059
andersen_list	Ever vs never smoked	20418890	smoking_behaviour	European	SNPs from the MHC (chr6 26M~34M) region was removed for this traits	0.2972	0.0595	4.9986	5.7762e-07	0.0748	0.0065	0.9972	0.006	0.0005	0.0049
andersen_list	Triglycerides	20686565	lipids	European	SNPs from the MHC (chr6 26M~34M) region was removed for this traits	0.2743	0.0548	5.0086	5.4834e-07	0.1684	0.029	0.9682	0.0162	0.0139	0.0058
andersen_list	Total Cholesterol	20686565	lipids	European	SNPs from the MHC (chr6 26M~34M) region was removed for this traits	0.1091	0.0479	2.2772	0.0228	0.1344	0.024	1.0207	0.0347	0.0108	0.0062
andersen_list	Lung cancer (all)	24880342	cancer	European	SNPs from the MHC (chr6 26M~34M) region was removed for this traits	0.3131	0.075	4.1754	2.9741e-05	0.1264	0.0294	1.0082	0.008	0.001	0.0051
andersen_list	Lung cancer (squamous cell)	24880342	cancer	European	Caution: using this data may yield results outside bounds due to relative low Z score of the SNP heritability of the trait; SNPs from the MHC (chr6 26M~34M) region was removed for this traits	0.4117	0.1346	3.0586	0.0022	0.0512	0.0195	1.0059	0.0067	-0.0018	0.0053
andersen_list	Waist circumference	25673412	anthropometric	European	SNPs from the MHC (chr6 26M~34M) region was removed for this traits	0.3948	0.0418	9.446	3.521e-21	0.1211	0.0051	0.8452	0.0076	0.0024	0.0055
andersen_list	Waist-to-hip ratio	25673412	anthropometric	European	SNPs from the MHC (chr6 26M~34M) region was removed for this traits	0.3918	0.0409	9.5682	1.0878e-21	0.1128	0.0069	0.9215	0.0089	0.005	0.0054
andersen_list	Multiple sclerosis	21833088	autoimmune	European	Caution: using this data may yield results outside bounds due to relative low Z score of the SNP heritability of the trait; SNPs from the MHC (chr6 26M~34M) region was removed for this traits	0.3378	0.1355	2.4931	0.0127	0.0587	0.028	1.0579	0.009	-0.0004	0.0056
andersen_list	Transferrin	25352340	metal	European	Caution: using this data may yield results outside bounds due to relative low Z score of the SNP heritability of the trait; SNPs from the MHC (chr6 26M~34M) region was removed for this traits	0.0417	0.0769	0.5422	0.5877	0.1613	0.0763	1.0624	0.0235	0.012	0.0065
andersen_list	Amyotrophic lateral sclerosis	27455348	neurological	European	Caution: using this data may yield results outside bounds due to relative low Z score of the SNP heritability of the trait; SNPs from the MHC (chr6 26M~34M) region was removed for this traits	-0.0555	0.0907	-0.6114	0.5409	0.0495	0.0131	0.9942	0.0063	0.0073	0.0044
andersen_list	Lung adenocarcinoma	27488534	cancer	European	Caution: using this data may yield results outside bounds due to relative low Z score of the SNP heritability of the trait; SNPs from the MHC (chr6 26M~34M) region was removed for this traits	0.3526	0.1228	2.8708	0.0041	0.0322	0.0111	1.0186	0.0062	-0.0014	0.0048
andersen_list	Squamous cell lung cancer	27488534	cancer	European	SNPs from the MHC (chr6 26M~34M) region was removed for this traits	0.3958	0.1161	3.4105	0.0006	0.0389	0.0121	1.0101	0.0065	-0.0033	0.0052
andersen_list	Ferritin	25352340	metal	European	SNPs from the MHC (chr6 26M~34M) region was removed for this traits	0.1071	0.1054	1.0164	0.3094	0.0916	0.0265	1.0277	0.0092	-0.0023	0.0065
andersen_list	Difference in height between adolescence and adulthood; age 14	23449627	anthropometric	European	SNPs from the MHC (chr6 26M~34M) region was removed for this traits	-0.0974	0.0852	-1.1431	0.253	0.4518	0.1079	0.9811	0.0067	-0.0043	0.0046
andersen_list	Parents age at death	27015805	aging	European	SNPs from the MHC (chr6 26M~34M) region was removed for this traits	-0.7573	0.1223	-6.1945	5.8468e-10	0.0288	0.0069	1.0161	0.0063	-0.0065	0.0051
andersen_list	Urate	23263486	other	European	SNPs from the MHC (chr6 26M~34M) region was removed for this traits	0.2849	0.0521	5.4653	4.6218e-08	0.176	0.0584	0.9536	0.049	-0.0058	0.006
andersen_list	Mothers age at death	27015805	aging	European	SNPs from the MHC (chr6 26M~34M) region was removed for this traits	-0.6599	0.0948	-6.96	3.4036e-12	0.0354	0.0076	1.0135	0.0072	-0.0123	0.0048
andersen_list	Lung cancer	27488534	cancer	European	SNPs from the MHC (chr6 26M~34M) region was removed for this traits	0.3282	0.0708	4.632	3.622e-06	0.3131	0.0652	1.0148	0.0072	-0.0007	0.005
andersen_list	Fathers age at death	27015805	aging	European	SNPs from the MHC (chr6 26M~34M) region was removed for this traits	-0.7379	0.0997	-7.399	1.3723e-13	0.0399	0.0069	1.0179	0.0068	-0.0134	0.0045
andersen_list	Systemic lupus erythematosus	26502338	autoimmune	European	SNPs from the MHC (chr6 26M~34M) region was removed for this traits	0.0614	0.0779	0.7885	0.4304	0.3912	0.067	1.1052	0.0097	-0.0012	0.0061
andersen_list	Primary biliary cirrhosis	26394269	autoimmune	European	SNPs from the MHC (chr6 26M~34M) region was removed for this traits	0.1787	0.071	2.5164	0.0119	0.3821	0.0636	1.0021	0.0099	-0.0057	0.006
andersen_list	Celiac disease	20190752	autoimmune	European	SNPs from the MHC (chr6 26M~34M) region was removed for this traits	-0.078	0.0767	-1.0159	0.3097	0.3141	0.0493	1.0638	0.0109	-0.0009	0.0074
andersen_list	Difference in height between childhood and adulthood; age 8	23449627	anthropometric	European	SNPs from the MHC (chr6 26M~34M) region was removed for this traits	-0.1754	0.0734	-2.3897	0.0169	0.3354	0.0508	0.9719	0.0077	0.0047	0.0052
andersen_list	Sitting height ratio	25865494	anthropometric	European	SNPs from the MHC (chr6 26M~34M) region was removed for this traits	0.0526	0.07	0.7504	0.453	0.2228	0.0281	0.9795	0.0075	-0.0023	0.0055
andersen_list	Height; Females at age 10 and males at age 12	23449627	anthropometric	European	SNPs from the MHC (chr6 26M~34M) region was removed for this traits	0.1298	0.0565	2.2967	0.0216	0.431	0.0482	0.9523	0.008	-0.0134	0.0055
andersen_list	Sleep duration	27494321	sleeping	European	SNPs from the MHC (chr6 26M~34M) region was removed for this traits	-0.1018	0.0598	-1.7029	0.0886	0.0559	0.0049	1.0185	0.0072	0.0051	0.0052
andersen_list	Birth weight	27680694	anthropometric	European	SNPs from the MHC (chr6 26M~34M) region was removed for this traits	-0.1608	0.0466	-3.4491	0.0006	0.1035	0.0066	1.039	0.0096	-0.001	0.0052
andersen_list	Chronotype	27494321	sleeping	European	SNPs from the MHC (chr6 26M~34M) region was removed for this traits	-0.0116	0.0437	-0.2654	0.7907	0.102	0.0058	1.0128	0.0075	0.0065	0.0052
andersen_list	Years of schooling (proxy cognitive performance)	25201988	education	European	SNPs from the MHC (chr6 26M~34M) region was removed for this traits	-0.364	0.0497	-7.3203	2.4733e-13	0.1067	0.0074	1.0269	0.0092	-0.0028	0.0067
andersen_list	Years of schooling 2013	23722424	education	European	SNPs from the MHC (chr6 26M~34M) region was removed for this traits	-0.3687	0.0473	-7.7968	6.3505e-15	0.0841	0.0063	1.0193	0.009	0.0017	0.006
andersen_list	Neuroticism	24828478	personality	European	SNPs from the MHC (chr6 26M~34M) region was removed for this traits	0.2058	0.1	2.0579	0.0396	0.0151	0.0033	1.0074	0.0062	-0.0067	0.0052
andersen_list	Lumbar spine bone mineral density	22504420	bone	Mixed	Caution: using these data may yield less robust results due to minor departure of the LD structure; SNPs from the MHC (chr6 26M-34M) region were removed for this trait	0.0606	0.0471	1.2869	0.1981	0.2714	0.0249	1.0123	0.0085	-0.0103	0.0049
andersen_list	Femoral neck bone mineral density	22504420	bone	Mixed	Caution: using these data may yield less robust results due to minor departure of the LD structure; SNPs from the MHC (chr6 26M-34M) region were removed for this trait	0.0385	0.0478	0.8054	0.4206	0.303	0.025	0.9803	0.0086	-0.0046	0.0057
andersen_list	Age of first birth	27798627	reproductive	European	SNPs from the MHC (chr6 26M~34M) region was removed for this traits	-0.4278	0.044	-9.7245	2.3718e-22	0.0628	0.0035	0.9516	0.0078	-0.0086	0.0051
andersen_list	Number of children ever born	27798627	reproductive	European	SNPs from the MHC (chr6 26M~34M) region was removed for this traits	0.2006	0.0505	3.9727	7.1051e-05	0.0257	0.0018	0.9698	0.007	-0.0004	0.005
andersen_list	Forced expiratory volume in 1 second (FEV1)	28166213	lung_function	European	SNPs from the MHC (chr6 26M~34M) region was removed for this traits	-0.0871	0.0477	-1.8264	0.0678	0.2659	0.0172	0.9696	0.0068	-0.0042	0.0057
andersen_list	Forced Vital capacity(FVC)	28166213	lung_function	European	SNPs from the MHC (chr6 26M~34M) region was removed for this traits	-0.1134	0.0463	-2.45	0.0143	0.2607	0.016	0.9759	0.007	-0.0049	0.0055
andersen_list	Forced expiratory volume in 1 second (FEV1)/Forced Vital capacity(FVC)	28166213	lung_function	European	SNPs from the MHC (chr6 26M~34M) region was removed for this traits	-0.0155	0.0439	-0.3537	0.7236	0.2612	0.0205	0.9704	0.0081	0.0016	0.0051
andersen_list	Forced expiratory volume in 1 second (FEV1)	26635082	lung_function	European	SNPs from the MHC (chr6 26M~34M) region was removed for this traits	-0.2222	0.0581	-3.8237	0.0001	0.1404	0.0156	0.992	0.0065	0.0048	0.0053
andersen_list	Forced expiratory volume in 1 second (FEV1)/Forced Vital capacity(FVC)	26635082	lung_function	European	SNPs from the MHC (chr6 26M~34M) region was removed for this traits	-0.099	0.0668	-1.4819	0.1384	0.1132	0.015	0.9815	0.007	0.004	0.005
andersen_list	Forced Vital capacity(FVC)	26635082	lung_function	European	SNPs from the MHC (chr6 26M~34M) region was removed for this traits	-0.1841	0.055	-3.347	0.0008	0.1465	0.0148	0.9857	0.0065	0.0024	0.0051
andersen_list	Forced expiratory volume in 1 second (FEV1)	21946350	lung_function	European	SNPs from the MHC (chr6 26M~34M) region was removed for this traits	-0.3	0.0821	-3.6547	0.0003	0.1732	0.0224	0.8803	0.0119	0.0093	0.0088
andersen_list	Forced expiratory volume in 1 second (FEV1)/Forced Vital capacity(FVC)	21946350	lung_function	European	SNPs from the MHC (chr6 26M~34M) region was removed for this traits	-0.1715	0.058	-2.9568	0.0031	0.1231	0.0134	0.9289	0.0078	0.0127	0.0052
andersen_list	Attention deficit hyperactivity disorder (GC)	27663945	psychiatric	European	Caution: using this data may yield results outside bounds due to relative low Z score of the SNP heritability of the trait; SNPs from the MHC (chr6 26M~34M) region was removed for this traits	0.307	0.1358	2.2607	0.0238	0.0733	0.0299	0.9927	0.0074	-0.0018	0.0051
andersen_list	Attention deficit hyperactivity disorder (No GC)	27663945	psychiatric	European	Caution: using this data may yield results outside bounds due to relative low Z score of the SNP heritability of the trait; SNPs from the MHC (chr6 26M~34M) region was removed for this traits	0.3063	0.1363	2.2476	0.0246	0.0743	0.0303	1.0074	0.0075	-0.0018	0.0052
andersen_list	Primary sclerosing cholangitis	27992413	autoimmune	Mixed	Caution: using this data may yield results outside bounds due to relative low Z score of the SNP heritability of the trait; SNPs from the MHC (chr6 26M~34M) region was removed for this traits	-0.044	0.0824	-0.5338	0.5935	0.3913	0.1566	0.9949	0.0152	0.0021	0.0056
andersen_list	Intelligence	28530673	cognitive	European	SNPs from the MHC (chr6 26M~34M) region was removed for this traits	-0.2124	0.042	-5.0605	4.1815e-07	0.1895	0.0101	1.0082	0.0079	-0.0078	0.005
andersen_list	Insomnia	28604731	sleeping	European	SNPs from the MHC (chr6 26M~34M) region was removed for this traits	0.3471	0.0664	5.2297	1.6982e-07	0.048	0.0048	1.0019	0.0069	0.016	0.0051
andersen_list	Ischemic stroke	26935894	cardiometabolic	Mixed	Caution: using these data may yield less robust results due to minor departure of the LD structure; SNPs from the MHC (chr6 26M-34M) region were removed for this trait
andersen_list	Insomnia	27992416	sleeping	European	SNPs from the MHC (chr6 26M~34M) region was removed for this traits	0.3146	0.0669	4.7036	2.556e-06	0.1338	0.0117	1.0019	0.0078	0.0117	0.0059
andersen_list	Excessive daytime sleepiness	27992416	sleeping	European	SNPs from the MHC (chr6 26M~34M) region was removed for this traits	0.2032	0.0552	3.6815	0.0002	0.0541	0.0052	1.0025	0.0069	0.0169	0.0047
andersen_list	Hand grip strength (left)	0	ukbb	European	SNPs from the MHC (chr6 26M~34M) region was removed for this traits	-0.0986	0.0381	-2.5871	0.0097	0.104	0.0041	1.0553	0.0123	-0.0348	0.0066
andersen_list	Hand grip strength (right)	0	ukbb	European	SNPs from the MHC (chr6 26M~34M) region was removed for this traits	-0.0945	0.0378	-2.5009	0.0124	0.1039	0.0042	1.061	0.0133	-0.0349	0.0067
andersen_list	Waist circumference	0	ukbb	European	SNPs from the MHC (chr6 26M~34M) region was removed for this traits	0.4955	0.0302	16.3971	2.0046e-60	0.2003	0.0072	1.0623	0.0168	0.1097	0.0071
andersen_list	Hip circumference	0	ukbb	European	SNPs from the MHC (chr6 26M~34M) region was removed for this traits	0.3369	0.0338	9.9758	1.945e-23	0.2174	0.0085	1.081	0.0188	0.0744	0.0074
andersen_list	Standing height	0	ukbb	European	SNPs from the MHC (chr6 26M~34M) region was removed for this traits	-0.0731	0.0277	-2.6426	0.0082	0.4501	0.0224	1.2528	0.0574	0.0103	0.0086
andersen_list	Heel bone mineral density (BMD) T-score_ automated	0	ukbb	European	SNPs from the MHC (chr6 26M~34M) region was removed for this traits	0.0256	0.0394	0.6495	0.516	0.2945	0.0338	1.0853	0.0346	-3.0522e-05	0.0071
andersen_list	Pulse rate_ automated reading	0	ukbb	European	SNPs from the MHC (chr6 26M~34M) region was removed for this traits	0.163	0.0303	5.3737	7.7154e-08	0.1542	0.0106	1.0475	0.0284	0.0363	0.0062
andersen_list	Number of self-reported cancers	0	ukbb	European	SNPs from the MHC (chr6 26M~34M) region was removed for this traits	0.6485	0.0674	9.6237	6.3482e-22	0.0065	0.0015	1.0137	0.0065	0.4676	0.0059
andersen_list	Number of self-reported non-cancer illnesses	0	ukbb	European	SNPs from the MHC (chr6 26M~34M) region was removed for this traits	0.5985	0.0361	16.5727	1.0972e-61	0.0612	0.0026	1.0272	0.0102	0.1367	0.0056
andersen_list	Number of operations_ self-reported	0	ukbb	European	SNPs from the MHC (chr6 26M~34M) region was removed for this traits	0.4871	0.0467	10.4233	1.9415e-25	0.0384	0.0023	1.0355	0.0076	0.1177	0.006
andersen_list	Number of treatments/medications taken	0	ukbb	European	SNPs from the MHC (chr6 26M~34M) region was removed for this traits	0.6543	0.0316	20.736	1.6416e-95	0.0605	0.0026	1.0322	0.009	0.1677	0.0057
andersen_list	Townsend deprivation index at recruitment	0	ukbb	European	SNPs from the MHC (chr6 26M~34M) region was removed for this traits	0.3328	0.0453	7.3534	1.9316e-13	0.0337	0.002	1.0352	0.0071	0.0598	0.0053
andersen_list	Number of incorrect matches in round	0	ukbb	European	SNPs from the MHC (chr6 26M~34M) region was removed for this traits	-0.0502	0.0396	-1.2678	0.2049	0.0546	0.0027	1.0044	0.009	-0.0112	0.0054
andersen_list	Length of working week for main job	0	ukbb	European	SNPs from the MHC (chr6 26M~34M) region was removed for this traits	0.2854	0.0696	4.0994	4.143e-05	0.0194	0.0029	1.0088	0.0066	0.009	0.0048
andersen_list	Frequency of travelling from home to job workplace	0	ukbb	European	SNPs from the MHC (chr6 26M~34M) region was removed for this traits	0.2752	0.0674	4.0812	4.4809e-05	0.0218	0.0027	1.0173	0.0068	0.0231	0.0045
andersen_list	Distance between home and job workplace	0	ukbb	European	SNPs from the MHC (chr6 26M~34M) region was removed for this traits	0.0667	0.1001	0.6657	0.5056	0.0116	0.0032	1.0073	0.0068	0.0012	0.005
andersen_list	Job involves mainly walking or standing	0	ukbb	European	SNPs from the MHC (chr6 26M~34M) region was removed for this traits	0.2509	0.0431	5.8166	6.0052e-09	0.08	0.0045	1.0309	0.0091	0.0028	0.0056
andersen_list	Job involves heavy manual or physical work	0	ukbb	European	SNPs from the MHC (chr6 26M~34M) region was removed for this traits	0.2957	0.0423	6.9847	2.8551e-12	0.087	0.0045	1.0363	0.0088	0.0065	0.0058
andersen_list	Job involves shift work	0	ukbb	European	SNPs from the MHC (chr6 26M~34M) region was removed for this traits	0.3899	0.0616	6.3302	2.449e-10	0.0308	0.0028	1.0018	0.0065	0.0137	0.0054
andersen_list	Age completed full time education	0	ukbb	European	SNPs from the MHC (chr6 26M~34M) region was removed for this traits	-0.3641	0.0364	-10.0117	1.3547e-23	0.0845	0.0045	1.0626	0.0094	-0.0118	0.0057
andersen_list	Number of days/week walked 10+ minutes	0	ukbb	European	SNPs from the MHC (chr6 26M~34M) region was removed for this traits	-0.1084	0.0416	-2.6078	0.0091	0.0423	0.0022	1.0096	0.0075	-0.0249	0.005
andersen_list	Duration of walks	0	ukbb	European	SNPs from the MHC (chr6 26M~34M) region was removed for this traits	0.115	0.0383	3.0047	0.0027	0.0466	0.0027	1.0067	0.0081	-0.0038	0.0045
andersen_list	Number of days/week of moderate physical activity 10+ minutes	0	ukbb	European	SNPs from the MHC (chr6 26M~34M) region was removed for this traits	-0.0394	0.0461	-0.8544	0.3929	0.042	0.0026	1.0124	0.0081	-0.0392	0.0054
andersen_list	Duration of moderate activity	0	ukbb	European	SNPs from the MHC (chr6 26M~34M) region was removed for this traits	0.0971	0.0532	1.826	0.0679	0.0318	0.0024	1.0093	0.0075	-0.012	0.005
andersen_list	Number of days/week of vigorous physical activity 10+ minutes	0	ukbb	European	SNPs from the MHC (chr6 26M~34M) region was removed for this traits	-0.0866	0.0461	-1.8763	0.0606	0.038	0.0024	1.0153	0.0083	-0.0328	0.0057
andersen_list	Duration of vigorous activity	0	ukbb	European	SNPs from the MHC (chr6 26M~34M) region was removed for this traits	0.18	0.053	3.3938	0.0007	0.0363	0.0032	0.9907	0.0074	-0.0049	0.0046
andersen_list	Usual walking pace	0	ukbb	European	SNPs from the MHC (chr6 26M~34M) region was removed for this traits	-0.4656	0.036	-12.918	3.5609e-38	0.0783	0.0028	1.0269	0.0096	-0.1115	0.0062
andersen_list	Frequency of stair climbing in last 4 weeks	0	ukbb	European	SNPs from the MHC (chr6 26M~34M) region was removed for this traits	-0.22	0.0477	-4.6114	4e-06	0.0351	0.0021	1.0168	0.0077	-0.0451	0.0052
andersen_list	Frequency of walking for pleasure in last 4 weeks	0	ukbb	European	SNPs from the MHC (chr6 26M~34M) region was removed for this traits	0.1498	0.0551	2.7175	0.0066	0.0345	0.0026	1.0072	0.0076	0.0085	0.0054
andersen_list	Duration walking for pleasure	0	ukbb	European	SNPs from the MHC (chr6 26M~34M) region was removed for this traits	-0.2208	0.0577	-3.8253	0.0001	0.0253	0.0023	1.0115	0.0069	-0.0409	0.0054
andersen_list	Duration of strenuous sports	0	ukbb	European	SNPs from the MHC (chr6 26M~34M) region was removed for this traits	0.01	0.136	0.0738	0.9411	0.0307	0.0137	0.994	0.0069	-0.0025	0.0053
andersen_list	Frequency of light DIY in last 4 weeks	0	ukbb	European	SNPs from the MHC (chr6 26M~34M) region was removed for this traits	0.0464	0.0714	0.6503	0.5155	0.0221	0.0029	1.0047	0.0063	-0.0177	0.0055
andersen_list	Duration of light DIY	0	ukbb	European	SNPs from the MHC (chr6 26M~34M) region was removed for this traits	0.1389	0.0604	2.2987	0.0215	0.035	0.0035	1.0036	0.0073	-0.0106	0.0052
andersen_list	Time spent watching television (TV)	0	ukbb	European	SNPs from the MHC (chr6 26M~34M) region was removed for this traits	0.2936	0.0366	8.0156	1.0958e-15	0.0993	0.0039	1.0566	0.0107	0.0429	0.0063
andersen_list	Time spent using computer	0	ukbb	European	SNPs from the MHC (chr6 26M~34M) region was removed for this traits	-0.0362	0.0357	-1.013	0.3111	0.096	0.0042	1.0451	0.0093	-0.0033	0.0059
andersen_list	Time spent driving	0	ukbb	European	SNPs from the MHC (chr6 26M~34M) region was removed for this traits	0.1673	0.0498	3.359	0.0008	0.0424	0.0029	1.0014	0.007	-0.0153	0.0053
andersen_list	Drive faster than motorway speed limit	0	ukbb	European	SNPs from the MHC (chr6 26M~34M) region was removed for this traits	-0.026	0.0423	-0.6145	0.5389	0.0565	0.0028	1.03	0.0088	-0.0065	0.0057
andersen_list	Sleep duration	0	ukbb	European	SNPs from the MHC (chr6 26M~34M) region was removed for this traits	-0.155	0.0434	-3.5742	0.0004	0.0714	0.0037	1.0234	0.0101	-0.009	0.0063
andersen_list	Getting up in morning	0	ukbb	European	SNPs from the MHC (chr6 26M~34M) region was removed for this traits	-0.0555	0.0364	-1.5231	0.1277	0.0683	0.0031	1.0401	0.0103	-0.0547	0.0058
andersen_list	Morning/evening person (chronotype)	0	ukbb	European	SNPs from the MHC (chr6 26M~34M) region was removed for this traits	-0.0257	0.0316	-0.8132	0.4161	0.1162	0.0042	1.0411	0.0113	0.019	0.0062
andersen_list	Nap during day	0	ukbb	European	SNPs from the MHC (chr6 26M~34M) region was removed for this traits	0.1636	0.0344	4.7547	1.9873e-06	0.0807	0.0034	1.0232	0.0097	0.0562	0.0056
andersen_list	Sleeplessness / insomnia	0	ukbb	European	SNPs from the MHC (chr6 26M~34M) region was removed for this traits	0.3246	0.0436	7.4395	1.0107e-13	0.0624	0.0027	1.0181	0.0085	0.0318	0.0063
andersen_list	Snoring	0	ukbb	European	SNPs from the MHC (chr6 26M~34M) region was removed for this traits	-0.2931	0.0411	-7.1219	1.0646e-12	0.0595	0.0028	1.0248	0.0091	-0.0075	0.0055
andersen_list	Daytime dozing / sleeping (narcolepsy)	0	ukbb	European	SNPs from the MHC (chr6 26M~34M) region was removed for this traits	0.1111	0.04	2.7789	0.0055	0.0488	0.0027	1.0094	0.0087	0.0417	0.0053
andersen_list	Current tobacco smoking	0	ukbb	European	SNPs from the MHC (chr6 26M~34M) region was removed for this traits	0.4246	0.037	11.4638	2.0049e-30	0.0551	0.0027	1.0136	0.0091	0.0478	0.0059
andersen_list	Past tobacco smoking	0	ukbb	European	SNPs from the MHC (chr6 26M~34M) region was removed for this traits	-0.272	0.036	-7.5625	3.9541e-14	0.0913	0.0041	1.0207	0.0103	-0.0351	0.0062
andersen_list	Smoking/smokers in household	0	ukbb	European	SNPs from the MHC (chr6 26M~34M) region was removed for this traits	0.369	0.0813	4.5392	5.6461e-06	0.0101	0.0019	1.0109	0.0074	0.0226	0.005
andersen_list	Exposure to tobacco smoke at home	0	ukbb	European	SNPs from the MHC (chr6 26M~34M) region was removed for this traits	0.4907	0.0663	7.3982	1.3809e-13	0.0117	0.0016	0.9989	0.0063	0.0283	0.0043
andersen_list	Exposure to tobacco smoke outside home	0	ukbb	European	SNPs from the MHC (chr6 26M~34M) region was removed for this traits	0.3772	0.0517	7.2952	2.9825e-13	0.0318	0.0024	1.0198	0.0083	0.0347	0.0057
andersen_list	Alcohol intake frequency.	0	ukbb	European	SNPs from the MHC (chr6 26M~34M) region was removed for this traits	0.2915	0.0339	8.5982	8.0952e-18	0.0836	0.004	1.0439	0.0103	0.0675	0.006
andersen_list	Average weekly red wine intake	0	ukbb	European	SNPs from the MHC (chr6 26M~34M) region was removed for this traits	-0.2225	0.0443	-5.0207	5.147e-07	0.0564	0.0034	1.0133	0.0074	-0.0333	0.0056
andersen_list	Average weekly champagne plus white wine intake	0	ukbb	European	SNPs from the MHC (chr6 26M~34M) region was removed for this traits	-0.2526	0.0525	-4.8061	1.539e-06	0.0306	0.0026	1.0407	0.0077	-0.0243	0.0057
andersen_list	Average weekly beer plus cider intake	0	ukbb	European	SNPs from the MHC (chr6 26M~34M) region was removed for this traits	0.0734	0.0491	1.4963	0.1346	0.0515	0.0035	1.063	0.0094	0.0301	0.0057
andersen_list	Average weekly spirits intake	0	ukbb	European	SNPs from the MHC (chr6 26M~34M) region was removed for this traits	0.3041	0.0632	4.8109	1.5023e-06	0.0316	0.0028	1.0167	0.0078	0.0027	0.0051
andersen_list	Average weekly fortified wine intake	0	ukbb	European	SNPs from the MHC (chr6 26M~34M) region was removed for this traits	-0.2756	0.084	-3.2831	0.001	0.0127	0.0022	1.0173	0.0066	-0.0175	0.0052
andersen_list	Alcohol usually taken with meals	0	ukbb	European	SNPs from the MHC (chr6 26M~34M) region was removed for this traits	-0.2753	0.038	-7.2426	4.4025e-13	0.11	0.0053	1.0592	0.009	-0.038	0.0058
andersen_list	Alcohol intake versus 10 years previously	0	ukbb	European	SNPs from the MHC (chr6 26M~34M) region was removed for this traits	0.2898	0.0532	5.4451	5.1778e-08	0.0347	0.0024	1.0299	0.0081	0.0695	0.0064
andersen_list	Breastfed as a baby	0	ukbb	European	SNPs from the MHC (chr6 26M~34M) region was removed for this traits	-0.2511	0.06	-4.1851	2.8508e-05	0.0258	0.0023	1.0217	0.0069	-0.0135	0.0058
andersen_list	Comparative body size at age 10	0	ukbb	European	SNPs from the MHC (chr6 26M~34M) region was removed for this traits	0.1461	0.0351	4.1589	3.1979e-05	0.1456	0.009	1.0166	0.0166	0.0021	0.0068
andersen_list	Comparative height size at age 10	0	ukbb	European	SNPs from the MHC (chr6 26M~34M) region was removed for this traits	0.0192	0.0276	0.697	0.4858	0.2409	0.0121	1.1153	0.0341	0.0203	0.0063
andersen_list	Adopted as a child	0	ukbb	European	SNPs from the MHC (chr6 26M~34M) region was removed for this traits	0.2646	0.092	2.8754	0.004	0.0058	0.0014	1.0016	0.0066	0.0141	0.0051
andersen_list	Maternal smoking around birth	0	ukbb	European	SNPs from the MHC (chr6 26M~34M) region was removed for this traits	0.3577	0.0418	8.5581	1.147e-17	0.0497	0.0028	1.0362	0.0088	0.0377	0.0053
andersen_list	Father still alive	0	ukbb	European	SNPs from the MHC (chr6 26M~34M) region was removed for this traits	-0.3676	0.1069	-3.4376	0.0006	0.0064	0.0015	1.0167	0.0065	0.025	0.0049
andersen_list	Fathers age at death	0	ukbb	European	SNPs from the MHC (chr6 26M~34M) region was removed for this traits	-0.7146	0.0534	-13.3725	8.7564e-41	0.0341	0.0031	1.0234	0.0078	-0.0471	0.0058
andersen_list	Number of full brothers	0	ukbb	European	SNPs from the MHC (chr6 26M~34M) region was removed for this traits	0.3163	0.0525	6.0253	1.6881e-09	0.0187	0.0018	1.0284	0.0074	0.0253	0.0049
andersen_list	Number of full sisters	0	ukbb	European	SNPs from the MHC (chr6 26M~34M) region was removed for this traits	0.3613	0.0585	6.1784	6.4735e-10	0.0186	0.0017	1.0402	0.0065	0.0228	0.0056
andersen_list	Mood swings	0	ukbb	European	SNPs from the MHC (chr6 26M~34M) region was removed for this traits	0.3129	0.0446	7.0123	2.3437e-12	0.071	0.0033	1.0174	0.0098	0.0491	0.0058
andersen_list	Miserableness	0	ukbb	European	SNPs from the MHC (chr6 26M~34M) region was removed for this traits	0.2295	0.0458	5.0073	5.5209e-07	0.0641	0.0036	1.0183	0.011	0.0443	0.006
andersen_list	Irritability	0	ukbb	European	SNPs from the MHC (chr6 26M~34M) region was removed for this traits	0.1795	0.0504	3.5574	0.0004	0.0679	0.0042	0.9929	0.0113	0.0273	0.0062
andersen_list	Sensitivity / hurt feelings	0	ukbb	European	SNPs from the MHC (chr6 26M~34M) region was removed for this traits	0.134	0.0468	2.8617	0.0042	0.0626	0.0032	1.0213	0.0093	0.0187	0.006
andersen_list	Fed-up feelings	0	ukbb	European	SNPs from the MHC (chr6 26M~34M) region was removed for this traits	0.3291	0.0439	7.4893	6.9262e-14	0.0719	0.0032	1.024	0.0101	0.0629	0.0062
andersen_list	Nervous feelings	0	ukbb	European	SNPs from the MHC (chr6 26M~34M) region was removed for this traits	-0.0666	0.05	-1.3305	0.1834	0.0662	0.0039	1.0144	0.0123	0.0068	0.0064
andersen_list	Worrier / anxious feelings	0	ukbb	European	SNPs from the MHC (chr6 26M~34M) region was removed for this traits	-0.0199	0.0489	-0.4061	0.6847	0.0794	0.005	1.001	0.012	0.0087	0.0064
andersen_list	Tense / highly strung	0	ukbb	European	SNPs from the MHC (chr6 26M~34M) region was removed for this traits	0.1065	0.055	1.9388	0.0525	0.0572	0.0032	0.9955	0.0095	0.0238	0.0063
andersen_list	Worry too long after embarrassment	0	ukbb	European	SNPs from the MHC (chr6 26M~34M) region was removed for this traits	-0.0701	0.0451	-1.555	0.1199	0.0651	0.0034	1.0169	0.0098	-0.002	0.0061
andersen_list	Suffer from nerves	0	ukbb	European	SNPs from the MHC (chr6 26M~34M) region was removed for this traits	0.027	0.052	0.5194	0.6035	0.0456	0.0031	0.9991	0.0094	0.0255	0.0059
andersen_list	Loneliness_ isolation	0	ukbb	European	SNPs from the MHC (chr6 26M~34M) region was removed for this traits	0.3714	0.0429	8.6526	5.0342e-18	0.0379	0.0022	1.023	0.0078	0.0414	0.0051
andersen_list	Guilty feelings	0	ukbb	European	SNPs from the MHC (chr6 26M~34M) region was removed for this traits	0.0733	0.0466	1.5749	0.1153	0.0512	0.0027	1.0077	0.0085	0.0127	0.0053
andersen_list	Risk taking	0	ukbb	European	SNPs from the MHC (chr6 26M~34M) region was removed for this traits	0.1844	0.0419	4.4034	1.0656e-05	0.0556	0.0028	1.0049	0.0088	0.0201	0.0058
andersen_list	Frequency of depressed mood in last 2 weeks	0	ukbb	European	SNPs from the MHC (chr6 26M~34M) region was removed for this traits	0.3161	0.0502	6.2918	3.1372e-10	0.0422	0.0028	1.0121	0.0084	0.0659	0.0054
andersen_list	Frequency of unenthusiasm / disinterest in last 2 weeks	0	ukbb	European	SNPs from the MHC (chr6 26M~34M) region was removed for this traits	0.423	0.0474	8.9279	4.3418e-19	0.0388	0.0027	1.0176	0.0089	0.0637	0.0051
andersen_list	Frequency of tenseness / restlessness in last 2 weeks	0	ukbb	European	SNPs from the MHC (chr6 26M~34M) region was removed for this traits	0.2644	0.0483	5.4759	4.3541e-08	0.0437	0.0026	1.0146	0.0093	0.0531	0.0053
andersen_list	Frequency of tiredness / lethargy in last 2 weeks	0	ukbb	European	SNPs from the MHC (chr6 26M~34M) region was removed for this traits	0.5116	0.0373	13.7012	9.9866e-43	0.06	0.0029	1.0248	0.0094	0.1063	0.0058
andersen_list	Seen doctor (GP) for nerves_ anxiety_ tension or depression	0	ukbb	European	SNPs from the MHC (chr6 26M~34M) region was removed for this traits	0.2621	0.0385	6.803	1.0249e-11	0.0613	0.003	1.0142	0.0096	0.0482	0.0053
andersen_list	Seen a psychiatrist for nerves_ anxiety_ tension or depression	0	ukbb	European	SNPs from the MHC (chr6 26M~34M) region was removed for this traits	0.2087	0.046	4.5339	5.7913e-06	0.0312	0.0021	1.0045	0.008	0.0486	0.005
andersen_list	Overall health rating	0	ukbb	European	SNPs from the MHC (chr6 26M~34M) region was removed for this traits	0.6257	0.0301	20.7684	8.3631e-96	0.0996	0.0031	1.0623	0.0105	0.2048	0.0066
andersen_list	Long-standing illness_ disability or infirmity	0	ukbb	European	SNPs from the MHC (chr6 26M~34M) region was removed for this traits	0.6986	0.0337	20.7504	1.2167e-95	0.05	0.0024	1.0275	0.0086	0.2205	0.0058
andersen_list	Wears glasses or contact lenses	0	ukbb	European	SNPs from the MHC (chr6 26M~34M) region was removed for this traits	-0.0804	0.0607	-1.3242	0.1854	0.0161	0.0017	1.001	0.0077	-0.0138	0.0053
andersen_list	Other eye problems	0	ukbb	European	SNPs from the MHC (chr6 26M~34M) region was removed for this traits	0.1993	0.0782	2.5481	0.0108	0.0092	0.0015	1.0243	0.0071	0.0414	0.005
andersen_list	Hearing difficulty/problems with background noise	0	ukbb	European	SNPs from the MHC (chr6 26M~34M) region was removed for this traits	0.0857	0.0406	2.1073	0.0351	0.0516	0.0026	1.02	0.0082	0.0182	0.0057
andersen_list	Falls in the last year	0	ukbb	European	SNPs from the MHC (chr6 26M~34M) region was removed for this traits	0.401	0.0484	8.2832	1.1986e-16	0.0326	0.0021	1.0038	0.0077	0.0506	0.0054
andersen_list	Weight change compared with 1 year ago	0	ukbb	European	SNPs from the MHC (chr6 26M~34M) region was removed for this traits	0.3003	0.0874	3.436	0.0006	0.0085	0.0014	1.0227	0.0063	-0.0078	0.0052
andersen_list	Wheeze or whistling in the chest in last year	0	ukbb	European	SNPs from the MHC (chr6 26M~34M) region was removed for this traits	0.4646	0.0384	12.107	9.7026e-34	0.0599	0.003	1.0318	0.0099	0.0756	0.0064
andersen_list	Chest pain or discomfort	0	ukbb	European	SNPs from the MHC (chr6 26M~34M) region was removed for this traits	0.5067	0.0409	12.3824	3.2558e-35	0.0332	0.0022	1.0166	0.0079	0.1114	0.0052
andersen_list	Ever had bowel cancer screening	0	ukbb	European	SNPs from the MHC (chr6 26M~34M) region was removed for this traits	0.1298	0.067	1.9361	0.0528	0.0129	0.0016	1.0206	0.0068	-0.0089	0.0052
andersen_list	Most recent bowel cancer screening	0	ukbb	European	SNPs from the MHC (chr6 26M~34M) region was removed for this traits	-0.1482	0.133	-1.1149	0.2649	0.0118	0.0058	1.0116	0.0059	0.0129	0.0048
andersen_list	Ever had prostate specific antigen (PSA) test	0	ukbb	European	SNPs from the MHC (chr6 26M~34M) region was removed for this traits	-0.1367	0.0633	-2.1576	0.031	0.0339	0.0034	1.0039	0.0073	0.0039	0.005
andersen_list	Relative age of first facial hair	0	ukbb	European	SNPs from the MHC (chr6 26M~34M) region was removed for this traits	-0.1075	0.042	-2.5616	0.0104	0.1229	0.0078	1.0472	0.0151	-0.0299	0.0065
andersen_list	Relative age voice broke	0	ukbb	European	SNPs from the MHC (chr6 26M~34M) region was removed for this traits	-0.1726	0.0446	-3.8648	0.0001	0.0721	0.0054	1.0111	0.0085	-0.0269	0.0059
andersen_list	Number of children fathered	0	ukbb	European	SNPs from the MHC (chr6 26M~34M) region was removed for this traits	0.1419	0.0643	2.2069	0.0273	0.0324	0.0036	1.0107	0.0072	-0.0181	0.0052
andersen_list	Had major operations	0	ukbb	European	SNPs from the MHC (chr6 26M~34M) region was removed for this traits	0.4305	0.0717	6.0015	1.9552e-09	0.0249	0.0036	1.0059	0.0073	0.0734	0.0051
andersen_list	Diabetes diagnosed by doctor	0	ukbb	European	SNPs from the MHC (chr6 26M~34M) region was removed for this traits	0.6866	0.0316	21.734	9.7855e-105	0.0438	0.0028	1.0399	0.0105	0.3089	0.0066
andersen_list	Cancer diagnosed by doctor	0	ukbb	European	SNPs from the MHC (chr6 26M~34M) region was removed for this traits	0.6297	0.0771	8.1646	3.2258e-16	0.0066	0.0015	1.0102	0.0064	0.4399	0.0058
andersen_list	Fractured/broken bones in last 5 years	0	ukbb	European	SNPs from the MHC (chr6 26M~34M) region was removed for this traits	0.2381	0.0614	3.8761	0.0001	0.0187	0.0021	1.0081	0.0074	0.0085	0.005
andersen_list	Other serious medical condition/disability diagnosed by doctor	0	ukbb	European	SNPs from the MHC (chr6 26M~34M) region was removed for this traits	0.4802	0.0485	9.8917	4.5213e-23	0.0254	0.0019	1.011	0.0072	0.1315	0.0046
andersen_list	Taking other prescription medications	0	ukbb	European	SNPs from the MHC (chr6 26M~34M) region was removed for this traits	0.6117	0.0394	15.5356	1.9911e-54	0.0433	0.0023	1.0163	0.0085	0.1611	0.0056
andersen_list	Frequency of heavy DIY in last 4 weeks	0	ukbb	European	SNPs from the MHC (chr6 26M~34M) region was removed for this traits	0.1605	0.0821	1.955	0.0506	0.0202	0.0036	1.0099	0.0062	-0.008	0.0047
andersen_list	Duration of heavy DIY	0	ukbb	European	SNPs from the MHC (chr6 26M~34M) region was removed for this traits	0.2193	0.0666	3.2916	0.001	0.0334	0.0038	1.0075	0.0067	-0.009	0.0052
andersen_list	Light smokers_ at least 100 smokes in lifetime	0	ukbb	European	SNPs from the MHC (chr6 26M~34M) region was removed for this traits	0.1293	0.0504	2.5648	0.0103	0.0772	0.0075	1.005	0.0075	0.0128	0.0054
andersen_list	Age when periods started (menarche)	0	ukbb	European	SNPs from the MHC (chr6 26M~34M) region was removed for this traits	-0.1861	0.0265	-7.012	2.3501e-12	0.2093	0.0104	1.0041	0.0124	-0.0119	0.0051
andersen_list	Had menopause	0	ukbb	European	SNPs from the MHC (chr6 26M~34M) region was removed for this traits	-0.0577	0.0773	-0.7469	0.4551	0.02	0.0041	1.005	0.0069	-0.0426	0.005
andersen_list	Number of live births	0	ukbb	European	SNPs from the MHC (chr6 26M~34M) region was removed for this traits	0.1016	0.0463	2.1939	0.0282	0.0615	0.0042	1.0077	0.008	-0.0028	0.0058
andersen_list	Birth weight of first child	0	ukbb	European	SNPs from the MHC (chr6 26M~34M) region was removed for this traits	-0.1405	0.0389	-3.6074	0.0003	0.1085	0.0064	1.0237	0.0098	0.0062	0.0056
andersen_list	Age at first live birth	0	ukbb	European	SNPs from the MHC (chr6 26M~34M) region was removed for this traits	-0.4113	0.0368	-11.1866	4.7454e-29	0.1662	0.0075	1.0469	0.009	-0.0317	0.0053
andersen_list	Age at last live birth	0	ukbb	European	SNPs from the MHC (chr6 26M~34M) region was removed for this traits	-0.3863	0.0495	-7.7973	6.326e-15	0.0883	0.0058	1.017	0.0082	-0.0152	0.0055
andersen_list	Ever had stillbirth_ spontaneous miscarriage or termination	0	ukbb	European	SNPs from the MHC (chr6 26M~34M) region was removed for this traits	0.3687	0.0774	4.7645	1.8932e-06	0.0198	0.0032	0.9957	0.0078	0.0048	0.0056
andersen_list	Ever taken oral contraceptive pill	0	ukbb	European	SNPs from the MHC (chr6 26M~34M) region was removed for this traits	0.0362	0.0701	0.5167	0.6053	0.0194	0.0029	1.0116	0.007	0.03	0.0052
andersen_list	Age started oral contraceptive pill	0	ukbb	European	SNPs from the MHC (chr6 26M~34M) region was removed for this traits	-0.3996	0.0546	-7.3225	2.4344e-13	0.0486	0.0042	1.015	0.0074	-0.0567	0.0049
andersen_list	Ever used hormone-replacement therapy (HRT)	0	ukbb	European	SNPs from the MHC (chr6 26M~34M) region was removed for this traits	0.2932	0.058	5.0562	4.2768e-07	0.0406	0.0033	0.9997	0.0072	-0.0262	0.0053
andersen_list	Bilateral oophorectomy (both ovaries removed)	0	ukbb	European	SNPs from the MHC (chr6 26M~34M) region was removed for this traits	0.5324	0.0748	7.1161	1.1105e-12	0.0212	0.0033	1.0113	0.0072	0.0494	0.0051
andersen_list	Had other major operations	0	ukbb	European	SNPs from the MHC (chr6 26M~34M) region was removed for this traits	0.5063	0.0589	8.5944	8.3711e-18	0.0305	0.0032	1.0096	0.0069	0.0754	0.005
andersen_list	Number of cigarettes previously smoked daily	0	ukbb	European	SNPs from the MHC (chr6 26M~34M) region was removed for this traits	0.4824	0.0617	7.8253	5.0636e-15	0.1004	0.014	1.0018	0.009	0.0256	0.0054
andersen_list	Ever stopped smoking for 6+ months	0	ukbb	European	SNPs from the MHC (chr6 26M~34M) region was removed for this traits	0.2278	0.1084	2.1007	0.0357	0.0198	0.0053	1.0008	0.0066	0.005	0.0052
andersen_list	Number of unsuccessful stop-smoking attempts	0	ukbb	European	SNPs from the MHC (chr6 26M~34M) region was removed for this traits	0.157	0.076	2.0656	0.0389	0.0502	0.0074	1.0066	0.0068	0.0111	0.0052
andersen_list	Started insulin within one year diagnosis of diabetes	0	ukbb	European	SNPs from the MHC (chr6 26M~34M) region was removed for this traits	-0.2618	0.0999	-2.6196	0.0088	0.1662	0.0456	1.0065	0.0083	-0.0012	0.0056
andersen_list	Fracture resulting from simple fall	0	ukbb	European	SNPs from the MHC (chr6 26M~34M) region was removed for this traits	0.0955	0.1017	0.9391	0.3477	0.0498	0.0137	0.9934	0.0062	0.0036	0.005
andersen_list	Forced vital capacity (FVC)	0	ukbb	European	SNPs from the MHC (chr6 26M~34M) region was removed for this traits	-0.1691	0.0332	-5.0919	3.5455e-07	0.17	0.0073	1.096	0.0168	-0.0274	0.0069
andersen_list	Forced expiratory volume in 1-second (FEV1)	0	ukbb	European	SNPs from the MHC (chr6 26M~34M) region was removed for this traits	-0.1724	0.0346	-4.9868	6.1402e-07	0.1475	0.0061	1.066	0.0134	-0.0217	0.0068
andersen_list	Peak expiratory flow (PEF)	0	ukbb	European	SNPs from the MHC (chr6 26M~34M) region was removed for this traits	-0.0741	0.0425	-1.7423	0.0815	0.09	0.0047	1.0553	0.0122	-0.005	0.0067
andersen_list	Used an inhaler for chest within last hour	0	ukbb	European	SNPs from the MHC (chr6 26M~34M) region was removed for this traits	0.1243	0.1114	1.1153	0.2647	0.0042	0.0016	1.0024	0.0063	0.0097	0.0049
andersen_list	Hearing aid user	0	ukbb	European	SNPs from the MHC (chr6 26M~34M) region was removed for this traits	0.2365	0.0799	2.9593	0.0031	0.0169	0.0027	1.0054	0.0067	0.0079	0.0057
andersen_list	Neck/shoulder pain for 3+ months	0	ukbb	European	SNPs from the MHC (chr6 26M~34M) region was removed for this traits	0.2824	0.1131	2.4962	0.0126	0.0213	0.0062	1.008	0.0074	0.0191	0.0047
andersen_list	Number of cigarettes currently smoked daily (current cigarette smokers)	0	ukbb	European	SNPs from the MHC (chr6 26M~34M) region was removed for this traits	0.382	0.0993	3.845	0.0001	0.1027	0.0263	1.0009	0.0068	0.0184	0.0047
andersen_list	Time from waking to first cigarette	0	ukbb	European	SNPs from the MHC (chr6 26M~34M) region was removed for this traits	-0.4408	0.1016	-4.339	1.4314e-05	0.0847	0.0257	1.0162	0.0075	-0.0249	0.0051
andersen_list	Difficulty not smoking for 1 day	0	ukbb	European	SNPs from the MHC (chr6 26M~34M) region was removed for this traits	0.2089	0.0799	2.6138	0.009	0.1116	0.0215	0.9893	0.0065	0.0118	0.0049
andersen_list	Mothers age at death	0	ukbb	European	SNPs from the MHC (chr6 26M~34M) region was removed for this traits	-0.7274	0.0693	-10.4953	9.0773e-26	0.0239	0.0032	1.0298	0.008	-0.0659	0.005
andersen_list	Back pain for 3+ months	0	ukbb	European	SNPs from the MHC (chr6 26M~34M) region was removed for this traits	0.387	0.0739	5.2376	1.6265e-07	0.0401	0.0057	0.9921	0.0066	0.0149	0.0053
andersen_list	Ever had hysterectomy (womb removed)	0	ukbb	European	SNPs from the MHC (chr6 26M~34M) region was removed for this traits	0.6122	0.0777	7.8752	3.4018e-15	0.0216	0.0034	1.0055	0.0073	0.0256	0.0049
andersen_list	Chest pain or discomfort walking normally	0	ukbb	European	SNPs from the MHC (chr6 26M~34M) region was removed for this traits	0.4883	0.0726	6.7238	1.7703e-11	0.075	0.0093	1.0086	0.0071	0.0845	0.0058
andersen_list	Frequency of other exercises in last 4 weeks	0	ukbb	European	SNPs from the MHC (chr6 26M~34M) region was removed for this traits	-0.1033	0.0759	-1.361	0.1735	0.0211	0.0033	0.9984	0.0064	-0.0037	0.0053
andersen_list	Duration of other exercises	0	ukbb	European	SNPs from the MHC (chr6 26M~34M) region was removed for this traits	-0.0094	0.0738	-0.1269	0.899	0.0187	0.0031	1.0088	0.007	-0.0049	0.0046
andersen_list	Length of menstrual cycle	0	ukbb	European	SNPs from the MHC (chr6 26M~34M) region was removed for this traits	0.0194	0.0723	0.2685	0.7883	0.1032	0.0205	0.9989	0.0068	-0.0089	0.005
andersen_list	Former alcohol drinker	0	ukbb	European	SNPs from the MHC (chr6 26M~34M) region was removed for this traits	0.226	0.0878	2.5743	0.01	0.1228	0.0213	0.9968	0.0063	0.019	0.0053
andersen_list	Knee pain for 3+ months	0	ukbb	European	SNPs from the MHC (chr6 26M~34M) region was removed for this traits	0.4086	0.1048	3.8983	9.6858e-05	0.0265	0.0069	1.0005	0.0064	0.0058	0.0048
andersen_list	Headaches for 3+ months	0	ukbb	European	SNPs from the MHC (chr6 26M~34M) region was removed for this traits	0.1492	0.0735	2.0297	0.0424	0.0555	0.0072	1.007	0.0065	0.0034	0.0056
andersen_list	Number of pregnancy terminations	0	ukbb	European	SNPs from the MHC (chr6 26M~34M) region was removed for this traits	-0.0187	0.082	-0.2277	0.8199	0.0599	0.0097	1.0076	0.0073	0.0119	0.0053
andersen_list	Diastolic blood pressure_ automated reading	0	ukbb	European	SNPs from the MHC (chr6 26M~34M) region was removed for this traits	0.254	0.0348	7.2985	2.909e-13	0.1359	0.0057	1.0664	0.0156	-0.0178	0.0066
andersen_list	Systolic blood pressure_ automated reading	0	ukbb	European	SNPs from the MHC (chr6 26M~34M) region was removed for this traits	0.278	0.0344	8.0809	6.4293e-16	0.1275	0.0055	1.0668	0.0154	-0.0276	0.0066
andersen_list	Heel bone mineral density (BMD) T-score_ automated (left)	0	ukbb	European	SNPs from the MHC (chr6 26M~34M) region was removed for this traits	0.0153	0.0423	0.3619	0.7174	0.3001	0.0359	1.0324	0.0213	0.0034	0.0069
andersen_list	Heel bone mineral density (BMD) T-score_ automated (right)	0	ukbb	European	SNPs from the MHC (chr6 26M~34M) region was removed for this traits	0.002	0.0417	0.048	0.9617	0.3014	0.0365	1.0318	0.0223	0.0043	0.0067
andersen_list	Pulse rate	0	ukbb	European	SNPs from the MHC (chr6 26M~34M) region was removed for this traits	0.1626	0.0414	3.9315	8.4405e-05	0.135	0.0121	1.0257	0.0143	0.0144	0.0053
andersen_list	Pulse wave reflection index	0	ukbb	European	SNPs from the MHC (chr6 26M~34M) region was removed for this traits	0.0361	0.0565	0.6398	0.5223	0.0546	0.0052	1.0082	0.0074	-0.0116	0.0047
andersen_list	Pulse wave peak to peak time	0	ukbb	European	SNPs from the MHC (chr6 26M~34M) region was removed for this traits	-0.3923	0.0709	-5.536	3.0947e-08	0.0395	0.0048	1.0099	0.0071	0.0045	0.0048
andersen_list	Non-accidental death in close genetic family	0	ukbb	European	SNPs from the MHC (chr6 26M~34M) region was removed for this traits	0.435	0.118	3.6865	0.0002	0.0179	0.0047	0.9955	0.0065	0.0072	0.0055
andersen_list	Happiness	0	ukbb	European	SNPs from the MHC (chr6 26M~34M) region was removed for this traits	0.0757	0.0529	1.4299	0.1527	0.0617	0.0049	1.0044	0.0076	0.0202	0.0048
andersen_list	Work/job satisfaction	0	ukbb	European	SNPs from the MHC (chr6 26M~34M) region was removed for this traits	0.0568	0.0681	0.834	0.4043	0.0486	0.0068	0.9945	0.0067	0.0055	0.0049
andersen_list	Health satisfaction	0	ukbb	European	SNPs from the MHC (chr6 26M~34M) region was removed for this traits	0.54	0.0464	11.6422	2.515e-31	0.0829	0.0053	1.0065	0.0076	0.1109	0.0051
andersen_list	Family relationship satisfaction	0	ukbb	European	SNPs from the MHC (chr6 26M~34M) region was removed for this traits	0.19	0.0551	3.45	0.0006	0.0576	0.005	1.0043	0.0072	0.0078	0.005
andersen_list	Friendships satisfaction	0	ukbb	European	SNPs from the MHC (chr6 26M~34M) region was removed for this traits	-0.0275	0.0506	-0.5432	0.587	0.0623	0.0053	0.9981	0.0072	0.0069	0.0048
andersen_list	Financial situation satisfaction	0	ukbb	European	SNPs from the MHC (chr6 26M~34M) region was removed for this traits	0.3913	0.0553	7.0816	1.4255e-12	0.0574	0.0059	1.0055	0.0081	0.0411	0.0054
andersen_list	Ever depressed for a whole week	0	ukbb	European	SNPs from the MHC (chr6 26M~34M) region was removed for this traits	0.2469	0.0558	4.4235	9.7131e-06	0.0636	0.0052	0.9925	0.0069	0.0179	0.0052
andersen_list	Number of depression episodes	0	ukbb	European	SNPs from the MHC (chr6 26M~34M) region was removed for this traits	0.0076	0.1273	0.0595	0.9525	0.0321	0.0119	1.0047	0.0064	0.0076	0.0053
andersen_list	Ever unenthusiastic/disinterested for a whole week	0	ukbb	European	SNPs from the MHC (chr6 26M~34M) region was removed for this traits	0.258	0.0563	4.5783	4.6885e-06	0.0575	0.0063	1.0003	0.0073	0.0334	0.0054
andersen_list	Ever manic/hyper for 2 days	0	ukbb	European	SNPs from the MHC (chr6 26M~34M) region was removed for this traits	0.245	0.0915	2.677	0.0074	0.0184	0.0048	0.9951	0.0064	0.0226	0.005
andersen_list	Ever highly irritable/argumentative for 2 days	0	ukbb	European	SNPs from the MHC (chr6 26M~34M) region was removed for this traits	0.3477	0.0673	5.1667	2.3822e-07	0.052	0.0058	0.9983	0.0077	0.0326	0.005
andersen_list	Shortness of breath walking on level ground	0	ukbb	European	SNPs from the MHC (chr6 26M~34M) region was removed for this traits	0.5443	0.061	8.924	4.4962e-19	0.0493	0.0051	1.0075	0.0065	0.0867	0.0056
andersen_list	Leg pain on walking	0	ukbb	European	SNPs from the MHC (chr6 26M~34M) region was removed for this traits	0.5547	0.06	9.2439	2.3777e-20	0.0568	0.005	1.0104	0.0067	0.0411	0.0056
andersen_list	Noisy workplace	0	ukbb	European	SNPs from the MHC (chr6 26M~34M) region was removed for this traits	0.4671	0.058	8.0592	7.6775e-16	0.0616	0.0056	1.0285	0.0072	0.0116	0.0055
andersen_list	Loud music exposure frequency	0	ukbb	European	SNPs from the MHC (chr6 26M~34M) region was removed for this traits	0.2664	0.0843	3.1606	0.0016	0.0292	0.0047	1.0126	0.0069	0.0172	0.0056
andersen_list	Number of older siblings	0	ukbb	European	SNPs from the MHC (chr6 26M~34M) region was removed for this traits	0.5835	0.2932	1.99	0.0466	0.006	0.005	1.0068	0.006	0.0054	0.005
andersen_list	Average weekly intake of other alcoholic drinks	0	ukbb	European	SNPs from the MHC (chr6 26M~34M) region was removed for this traits	0.1331	0.1577	0.8441	0.3986	0.0081	0.0059	1.0035	0.0065	0.0058	0.0048
andersen_list	Maximum workload during fitness test	0	ukbb	European	SNPs from the MHC (chr6 26M~34M) region was removed for this traits	-0.523	0.0973	-5.3728	7.7527e-08	0.0427	0.01	1.0073	0.007	-0.0198	0.0047
andersen_list	Maximum heart rate during fitness test	0	ukbb	European	SNPs from the MHC (chr6 26M~34M) region was removed for this traits	-0.2792	0.0697	-4.0032	6.2489e-05	0.0679	0.0134	1.0165	0.0086	-0.0171	0.0048
andersen_list	Target heart rate achieved	0	ukbb	European	SNPs from the MHC (chr6 26M~34M) region was removed for this traits	-0.0364	0.0883	-0.4126	0.6799	0.0336	0.0104	1.0067	0.0069	-0.0101	0.0045
andersen_list	Number of trend entries	0	ukbb	European	SNPs from the MHC (chr6 26M~34M) region was removed for this traits	-0.6142	0.1164	-5.2753	1.3256e-07	0.0315	0.0093	1.0055	0.0066	-0.0146	0.0046
andersen_list	Duration of fitness test	0	ukbb	European	SNPs from the MHC (chr6 26M~34M) region was removed for this traits	-0.6425	0.1739	-3.6951	0.0002	0.0202	0.0088	1.0043	0.0063	-0.0133	0.0049
andersen_list	Sitting height	0	ukbb	European	SNPs from the MHC (chr6 26M~34M) region was removed for this traits	0.014	0.0294	0.4774	0.6331	0.3211	0.0183	1.1383	0.0419	0.0157	0.0077
andersen_list	Fluid intelligence score	0	ukbb	European	SNPs from the MHC (chr6 26M~34M) region was removed for this traits	-0.1872	0.0385	-4.8677	1.1293e-06	0.2376	0.0107	1.0429	0.0102	-0.027	0.0061
andersen_list	Prospective memory result	0	ukbb	European	SNPs from the MHC (chr6 26M~34M) region was removed for this traits	0.1312	0.0553	2.3734	0.0176	0.0576	0.0052	1.0118	0.0078	0.0074	0.005
andersen_list	Birth weight	0	ukbb	European	SNPs from the MHC (chr6 26M~34M) region was removed for this traits	-0.1666	0.0413	-4.0306	5.5631e-05	0.1084	0.0061	1.0513	0.0137	-0.0091	0.0064
andersen_list	Mean time to correctly identify matches	0	ukbb	European	SNPs from the MHC (chr6 26M~34M) region was removed for this traits	-0.0962	0.0358	-2.6882	0.0072	0.0733	0.0031	1.0307	0.0095	0.0031	0.0059
andersen_list	Neuroticism score	0	ukbb	European	SNPs from the MHC (chr6 26M~34M) region was removed for this traits	0.1615	0.0451	3.584	0.0003	0.1184	0.0063	1.0177	0.0134	0.0398	0.0064
andersen_list	Forced expiratory volume in 1-second (FEV1)_ Best measure	0	ukbb	European	SNPs from the MHC (chr6 26M~34M) region was removed for this traits	-0.1603	0.0345	-4.6428	3.4367e-06	0.1624	0.0071	1.0582	0.0134	-0.0195	0.0067
andersen_list	Forced vital capacity (FVC)_ Best measure	0	ukbb	European	SNPs from the MHC (chr6 26M~34M) region was removed for this traits	-0.1651	0.0333	-4.9642	6.8985e-07	0.1884	0.0084	1.0824	0.0164	-0.0219	0.0068
andersen_list	Reproduciblity of spirometry measurement using ERS/ATS criteria	0	ukbb	European	SNPs from the MHC (chr6 26M~34M) region was removed for this traits	0.0554	0.0861	0.6437	0.5198	0.0144	0.0023	1.008	0.0072	0.001	0.0059
andersen_list	Forced expiratory volume in 1-second (FEV1)_ predicted	0	ukbb	European	SNPs from the MHC (chr6 26M~34M) region was removed for this traits	-0.03	0.0395	-0.7584	0.4482	0.1716	0.0123	1.0397	0.0118	0.0407	0.0056
andersen_list	Forced expiratory volume in 1-second (FEV1)_ predicted percentage	0	ukbb	European	SNPs from the MHC (chr6 26M~34M) region was removed for this traits	-0.187	0.0389	-4.805	1.5476e-06	0.2017	0.0099	1.0337	0.0097	-0.022	0.0061
andersen_list	Ever smoked	0	ukbb	European	SNPs from the MHC (chr6 26M~34M) region was removed for this traits	0.2028	0.0372	5.449	5.0653e-08	0.0753	0.0034	1.0217	0.0101	0.0265	0.0061
andersen_list	Pack years of smoking PREVIEW ONLY	0	ukbb	European	SNPs from the MHC (chr6 26M~34M) region was removed for this traits	0.5574	0.0513	10.8733	1.5449e-27	0.1095	0.0098	1.0156	0.0088	0.0532	0.0055
andersen_list	Pack years adult smoking as proportion of life span exposed to smoking PREVIEW ONLY	0	ukbb	European	SNPs from the MHC (chr6 26M~34M) region was removed for this traits	0.5503	0.0477	11.5369	8.5924e-31	0.1269	0.011	1.0152	0.0092	0.0601	0.0055
andersen_list	Body mass index (BMI)	0	ukbb	European	SNPs from the MHC (chr6 26M~34M) region was removed for this traits	0.4618	0.032	14.4532	2.3929e-47	0.2474	0.0084	1.0738	0.0184	0.0928	0.0078
andersen_list	Weight	0	ukbb	European	SNPs from the MHC (chr6 26M~34M) region was removed for this traits	0.3784	0.0319	11.8614	1.8785e-32	0.265	0.0097	1.0865	0.0217	0.0962	0.0076
andersen_list	Pulse wave Arterial Stiffness index	0	ukbb	European	SNPs from the MHC (chr6 26M~34M) region was removed for this traits	0.3661	0.0726	5.04	4.6557e-07	0.0385	0.005	1.0087	0.0072	-0.003	0.0049
andersen_list	Doctor diagnosed hayfever or allergic rhinitis	0	ukbb	European	SNPs from the MHC (chr6 26M~34M) region was removed for this traits	-0.0089	0.0541	-0.165	0.869	0.0786	0.009	1.009	0.0081	0.003	0.0048
andersen_list	Doctor diagnosed asthma	0	ukbb	European	SNPs from the MHC (chr6 26M~34M) region was removed for this traits	0.0601	0.0626	0.9597	0.3372	0.0693	0.0097	0.9992	0.0077	0.0175	0.0058
andersen_list	Cough on most days	0	ukbb	European	SNPs from the MHC (chr6 26M~34M) region was removed for this traits	0.2314	0.0755	3.0655	0.0022	0.0481	0.0064	0.9987	0.0069	0.0145	0.0049
andersen_list	Bring up phlegm/sputum/mucus on most days	0	ukbb	European	SNPs from the MHC (chr6 26M~34M) region was removed for this traits	0.2927	0.0913	3.2053	0.0013	0.0263	0.0061	1.0081	0.0072	0.0161	0.0049
andersen_list	Body fat percentage	0	ukbb	European	SNPs from the MHC (chr6 26M~34M) region was removed for this traits	0.4256	0.0322	13.2302	5.8736e-40	0.2166	0.0068	1.0836	0.0174	0.0733	0.0076
andersen_list	Whole body fat mass	0	ukbb	European	SNPs from the MHC (chr6 26M~34M) region was removed for this traits	0.4309	0.0316	13.6148	3.269e-42	0.2344	0.0078	1.0749	0.0178	0.0892	0.0076
andersen_list	Whole body fat-free mass	0	ukbb	European	SNPs from the MHC (chr6 26M~34M) region was removed for this traits	0.226	0.0316	7.1466	8.8959e-13	0.2888	0.0122	1.1309	0.0294	0.082	0.0073
andersen_list	Whole body water mass	0	ukbb	European	SNPs from the MHC (chr6 26M~34M) region was removed for this traits	0.227	0.0316	7.1768	7.1351e-13	0.2888	0.0121	1.1302	0.0292	0.0824	0.0073
andersen_list	Basal metabolic rate	0	ukbb	European	SNPs from the MHC (chr6 26M~34M) region was removed for this traits	0.2732	0.0318	8.5843	9.1383e-18	0.2842	0.0115	1.1175	0.0273	0.0905	0.0074
andersen_list	Impedance of whole body	0	ukbb	European	SNPs from the MHC (chr6 26M~34M) region was removed for this traits	-0.2511	0.0321	-7.8306	4.8539e-15	0.2578	0.0093	1.0901	0.0217	-0.0624	0.0074
andersen_list	Impedance of leg (right)	0	ukbb	European	SNPs from the MHC (chr6 26M~34M) region was removed for this traits	-0.232	0.0331	-7.0127	2.3372e-12	0.2398	0.0089	1.0927	0.0216	-0.0517	0.0077
andersen_list	Impedance of leg (left)	0	ukbb	European	SNPs from the MHC (chr6 26M~34M) region was removed for this traits	-0.2288	0.0331	-6.9127	4.7539e-12	0.2409	0.009	1.0823	0.0217	-0.0548	0.0078
andersen_list	Impedance of arm (right)	0	ukbb	European	SNPs from the MHC (chr6 26M~34M) region was removed for this traits	-0.2511	0.0314	-8.0022	1.2224e-15	0.2365	0.0081	1.0815	0.0218	-0.0502	0.007
andersen_list	Impedance of arm (left)	0	ukbb	European	SNPs from the MHC (chr6 26M~34M) region was removed for this traits	-0.2557	0.0309	-8.2791	1.2407e-16	0.2331	0.0082	1.0975	0.0212	-0.0554	0.007
andersen_list	Leg fat percentage (right)	0	ukbb	European	SNPs from the MHC (chr6 26M~34M) region was removed for this traits	0.4328	0.0309	13.9969	1.6289e-44	0.2081	0.0062	1.0816	0.0166	0.0704	0.0073
andersen_list	Leg fat mass (right)	0	ukbb	European	SNPs from the MHC (chr6 26M~34M) region was removed for this traits	0.4438	0.0314	14.142	2.0937e-45	0.2305	0.0077	1.071	0.0175	0.0946	0.0076
andersen_list	Leg fat-free mass (right)	0	ukbb	European	SNPs from the MHC (chr6 26M~34M) region was removed for this traits	0.2623	0.0325	8.0674	7.184e-16	0.264	0.0107	1.1144	0.0255	0.0915	0.0075
andersen_list	Leg predicted mass (right)	0	ukbb	European	SNPs from the MHC (chr6 26M~34M) region was removed for this traits	0.261	0.0324	8.0541	8.0089e-16	0.2638	0.0106	1.1141	0.0255	0.0916	0.0074
andersen_list	Leg fat percentage (left)	0	ukbb	European	SNPs from the MHC (chr6 26M~34M) region was removed for this traits	0.438	0.0312	14.0432	8.48e-45	0.2081	0.0061	1.0844	0.0162	0.0687	0.0074
andersen_list	Leg fat mass (left)	0	ukbb	European	SNPs from the MHC (chr6 26M~34M) region was removed for this traits	0.4438	0.0314	14.1335	2.3624e-45	0.2316	0.0077	1.0716	0.0174	0.0932	0.0076
andersen_list	Leg fat-free mass (left)	0	ukbb	European	SNPs from the MHC (chr6 26M~34M) region was removed for this traits	0.2765	0.0325	8.5087	1.7595e-17	0.2663	0.0107	1.1072	0.025	0.0961	0.0075
andersen_list	Leg predicted mass (left)	0	ukbb	European	SNPs from the MHC (chr6 26M~34M) region was removed for this traits	0.2755	0.0325	8.4696	2.4616e-17	0.266	0.0106	1.1069	0.0248	0.0963	0.0075
andersen_list	Arm fat percentage (right)	0	ukbb	European	SNPs from the MHC (chr6 26M~34M) region was removed for this traits	0.4439	0.0331	13.4195	4.6467e-41	0.2157	0.007	1.0794	0.0175	0.0779	0.0076
andersen_list	Arm fat mass (right)	0	ukbb	European	SNPs from the MHC (chr6 26M~34M) region was removed for this traits	0.4534	0.0325	13.9397	3.6324e-44	0.231	0.008	1.0713	0.0174	0.0892	0.0077
andersen_list	Arm fat-free mass (right)	0	ukbb	European	SNPs from the MHC (chr6 26M~34M) region was removed for this traits	0.2554	0.0317	8.0626	7.4699e-16	0.2658	0.011	1.1046	0.0269	0.0753	0.0071
andersen_list	Arm predicted mass (right)	0	ukbb	European	SNPs from the MHC (chr6 26M~34M) region was removed for this traits	0.2523	0.0319	7.9179	2.4149e-15	0.2646	0.0109	1.1064	0.027	0.0777	0.0072
andersen_list	Arm fat percentage (left)	0	ukbb	European	SNPs from the MHC (chr6 26M~34M) region was removed for this traits	0.4402	0.033	13.336	1.4284e-40	0.2193	0.0072	1.0742	0.0177	0.0796	0.0076
andersen_list	Arm fat mass (left)	0	ukbb	European	SNPs from the MHC (chr6 26M~34M) region was removed for this traits	0.4458	0.0326	13.6931	1.1168e-42	0.2317	0.008	1.0679	0.0173	0.0905	0.0076
andersen_list	Arm fat-free mass (left)	0	ukbb	European	SNPs from the MHC (chr6 26M~34M) region was removed for this traits	0.2701	0.032	8.4403	3.1652e-17	0.2648	0.0107	1.1108	0.0258	0.0788	0.0072
andersen_list	Arm predicted mass (left)	0	ukbb	European	SNPs from the MHC (chr6 26M~34M) region was removed for this traits	0.2714	0.032	8.4908	2.0525e-17	0.2641	0.0107	1.1129	0.0262	0.0783	0.0072
andersen_list	Trunk fat percentage	0	ukbb	European	SNPs from the MHC (chr6 26M~34M) region was removed for this traits	0.4041	0.033	12.2474	1.7337e-34	0.2065	0.0068	1.0849	0.0175	0.0669	0.0077
andersen_list	Trunk fat mass	0	ukbb	European	SNPs from the MHC (chr6 26M~34M) region was removed for this traits	0.4078	0.0317	12.8432	9.3962e-38	0.2312	0.0076	1.0795	0.0182	0.0841	0.0076
andersen_list	Trunk fat-free mass	0	ukbb	European	SNPs from the MHC (chr6 26M~34M) region was removed for this traits	0.1788	0.0314	5.6964	1.2237e-08	0.2864	0.0127	1.1385	0.0312	0.0685	0.0072
andersen_list	Trunk predicted mass	0	ukbb	European	SNPs from the MHC (chr6 26M~34M) region was removed for this traits	0.1768	0.0313	5.639	1.7103e-08	0.2849	0.0126	1.1378	0.0309	0.0684	0.0072
andersen_list	Creatinine (enzymatic) in urine	0	ukbb	European	SNPs from the MHC (chr6 26M~34M) region was removed for this traits	0.2862	0.0429	6.6785	2.4148e-11	0.0661	0.0029	1.0188	0.0087	0.034	0.0062
andersen_list	Potassium in urine	0	ukbb	European	SNPs from the MHC (chr6 26M~34M) region was removed for this traits	0.1253	0.048	2.6106	0.009	0.0428	0.0023	1.0172	0.0086	0.0026	0.0064
andersen_list	Sodium in urine	0	ukbb	European	SNPs from the MHC (chr6 26M~34M) region was removed for this traits	0.2481	0.0412	6.0154	1.794e-09	0.0713	0.0032	1.0288	0.01	0.0226	0.006
andersen_list	No-wear time bias adjusted acceleration standard deviation	0	ukbb	European	SNPs from the MHC (chr6 26M~34M) region was removed for this traits	-0.2757	0.0535	-5.1503	2.6012e-07	0.0895	0.0081	1.0011	0.0075	-0.0292	0.0047
andersen_list	Handedness (chirality/laterality): Left-handed	0	ukbb	European	SNPs from the MHC (chr6 26M~34M) region was removed for this traits	-0.0465	0.0733	-0.6339	0.5262	0.0098	0.0016	1.0058	0.0071	-0.004	0.0048
andersen_list	Handedness (chirality/laterality): Use both right and left hands equally	0	ukbb	European	SNPs from the MHC (chr6 26M~34M) region was removed for this traits	0.2104	0.1106	1.9022	0.0571	0.0042	0.0014	1.0059	0.0066	0.0078	0.0051
andersen_list	Cancer code_ self-reported: lung cancer	0	ukbb	European	SNPs from the MHC (chr6 26M~34M) region was removed for this traits	0.1067	0.46	0.2319	0.8166	0.0004	0.0012	0.9928	0.0065	0.0372	0.0048
andersen_list	Cancer code_ self-reported: breast cancer	0	ukbb	European	SNPs from the MHC (chr6 26M~34M) region was removed for this traits	0.2628	0.0716	3.673	0.0002	0.0098	0.0018	1.0191	0.008	0.2511	0.0053
andersen_list	Cancer code_ self-reported: small intestine/small bowel cancer	0	ukbb	European	SNPs from the MHC (chr6 26M~34M) region was removed for this traits	0.1496	0.2117	0.7067	0.4798	0.0011	0.0014	0.9988	0.007	0.0243	0.0044
andersen_list	Cancer code_ self-reported: prostate cancer	0	ukbb	European	SNPs from the MHC (chr6 26M~34M) region was removed for this traits	0.2618	0.1035	2.5287	0.0114	0.0062	0.0015	1.0143	0.0075	0.1121	0.0054
andersen_list	Cancer code_ self-reported: malignant melanoma	0	ukbb	European	SNPs from the MHC (chr6 26M~34M) region was removed for this traits	0.2964	0.0978	3.0307	0.0024	0.005	0.0015	0.9936	0.0061	0.143	0.005
andersen_list	Cancer code_ self-reported: basal cell carcinoma	0	ukbb	European	SNPs from the MHC (chr6 26M~34M) region was removed for this traits	0.1769	0.0756	2.3409	0.0192	0.0105	0.0019	0.9971	0.0079	0.1595	0.0052
andersen_list	Cancer code_ self-reported: squamous cell carcinoma	0	ukbb	European	SNPs from the MHC (chr6 26M~34M) region was removed for this traits	0.3065	0.1613	1.9004	0.0574	0.0022	0.0013	0.9997	0.0065	0.0387	0.0048
andersen_list	Non-cancer illness code_ self-reported: hypertension	0	ukbb	European	SNPs from the MHC (chr6 26M~34M) region was removed for this traits	0.4817	0.0315	15.2892	9.0274e-53	0.1146	0.0051	1.0565	0.0172	0.1081	0.0066
andersen_list	Non-cancer illness code_ self-reported: angina	0	ukbb	European	SNPs from the MHC (chr6 26M~34M) region was removed for this traits	0.695	0.0475	14.617	2.1885e-48	0.0227	0.0021	1.0219	0.0077	0.1948	0.006
andersen_list	Non-cancer illness code_ self-reported: heart attack/myocardial infarction	0	ukbb	European	SNPs from the MHC (chr6 26M~34M) region was removed for this traits	0.6712	0.0498	13.4706	2.3305e-41	0.0193	0.0018	1.0104	0.0073	0.2182	0.0059
andersen_list	Non-cancer illness code_ self-reported: pulmonary embolism +/- dvt	0	ukbb	European	SNPs from the MHC (chr6 26M~34M) region was removed for this traits	0.2425	0.0934	2.5967	0.0094	0.0056	0.0015	1.0077	0.0076	0.0396	0.0053
andersen_list	Non-cancer illness code_ self-reported: deep venous thrombosis (dvt)	0	ukbb	European	SNPs from the MHC (chr6 26M~34M) region was removed for this traits	0.3645	0.0836	4.3629	1.2838e-05	0.0109	0.0018	1.0095	0.0092	0.0303	0.0055
andersen_list	Non-cancer illness code_ self-reported: asthma	0	ukbb	European	SNPs from the MHC (chr6 26M~34M) region was removed for this traits	0.1799	0.0418	4.3055	1.6657e-05	0.0579	0.0057	1.0274	0.0148	0.0369	0.006
andersen_list	Non-cancer illness code_ self-reported: chronic obstructive airways disease/copd	0	ukbb	European	SNPs from the MHC (chr6 26M~34M) region was removed for this traits	0.3075	0.0892	3.447	0.0006	0.006	0.0015	0.9926	0.007	0.07	0.005
andersen_list	Non-cancer illness code_ self-reported: emphysema/chronic bronchitis	0	ukbb	European	SNPs from the MHC (chr6 26M~34M) region was removed for this traits	0.5124	0.0812	6.3111	2.7712e-10	0.0099	0.0016	0.9875	0.007	0.0528	0.0053
andersen_list	Non-cancer illness code_ self-reported: sleep apnoea	0	ukbb	European	SNPs from the MHC (chr6 26M~34M) region was removed for this traits	0.3195	0.132	2.4193	0.0155	0.0033	0.0014	1.0036	0.0069	0.0205	0.0048
andersen_list	Non-cancer illness code_ self-reported: gastro-oesophageal reflux (gord) / gastric reflux	0	ukbb	European	SNPs from the MHC (chr6 26M~34M) region was removed for this traits	0.2648	0.0661	4.0078	6.1275e-05	0.0114	0.0016	1.0139	0.0072	0.0238	0.0051
andersen_list	Non-cancer illness code_ self-reported: cholelithiasis/gall stones	0	ukbb	European	SNPs from the MHC (chr6 26M~34M) region was removed for this traits	0.2478	0.0884	2.8015	0.0051	0.0083	0.0017	1.0209	0.0078	0.0214	0.0056
andersen_list	Non-cancer illness code_ self-reported: kidney stone/ureter stone/bladder stone	0	ukbb	European	SNPs from the MHC (chr6 26M~34M) region was removed for this traits	0.1784	0.0796	2.2412	0.025	0.009	0.0017	1.0027	0.0077	0.0106	0.0049
andersen_list	Non-cancer illness code_ self-reported: bladder problem (not cancer)	0	ukbb	European	SNPs from the MHC (chr6 26M~34M) region was removed for this traits	0.0858	0.1648	0.5207	0.6025	0.0022	0.0013	1.002	0.007	0.0129	0.0053
andersen_list	Non-cancer illness code_ self-reported: diabetes	0	ukbb	European	SNPs from the MHC (chr6 26M~34M) region was removed for this traits	0.6763	0.0335	20.2028	9.2418e-91	0.0358	0.0026	1.038	0.0103	0.2842	0.0063
andersen_list	Non-cancer illness code_ self-reported: type 2 diabetes	0	ukbb	European	SNPs from the MHC (chr6 26M~34M) region was removed for this traits	0.6658	0.1073	6.2053	5.4586e-10	0.0063	0.0014	1.0114	0.0064	0.1184	0.0056
andersen_list	Non-cancer illness code_ self-reported: hyperthyroidism/thyrotoxicosis	0	ukbb	European	SNPs from the MHC (chr6 26M~34M) region was removed for this traits	0.1049	0.0828	1.2665	0.2053	0.0089	0.0026	1.0048	0.0077	0.0026	0.0053
andersen_list	Non-cancer illness code_ self-reported: hypothyroidism/myxoedema	0	ukbb	European	SNPs from the MHC (chr6 26M~34M) region was removed for this traits	0.089	0.0528	1.6857	0.0919	0.0509	0.0058	1.0322	0.0151	0.0134	0.0072
andersen_list	Non-cancer illness code_ self-reported: migraine	0	ukbb	European	SNPs from the MHC (chr6 26M~34M) region was removed for this traits	0.0669	0.0666	1.0056	0.3146	0.0166	0.0018	1.0121	0.0073	-0.0069	0.0053
andersen_list	Non-cancer illness code_ self-reported: glaucoma	0	ukbb	European	SNPs from the MHC (chr6 26M~34M) region was removed for this traits	0.0589	0.0762	0.7734	0.4393	0.011	0.0017	1.0148	0.0079	0.0025	0.0055
andersen_list	Non-cancer illness code_ self-reported: retinal detachment	0	ukbb	European	SNPs from the MHC (chr6 26M~34M) region was removed for this traits	-0.0911	0.1367	-0.6669	0.5049	0.0033	0.0013	1.0032	0.0065	-0.0004	0.0055
andersen_list	Non-cancer illness code_ self-reported: depression	0	ukbb	European	SNPs from the MHC (chr6 26M~34M) region was removed for this traits	0.1746	0.0571	3.0545	0.0023	0.0186	0.0017	0.9994	0.0072	0.0394	0.0046
andersen_list	Non-cancer illness code_ self-reported: anxiety/panic attacks	0	ukbb	European	SNPs from the MHC (chr6 26M~34M) region was removed for this traits	0.0282	0.0923	0.3058	0.7598	0.0061	0.0012	0.9999	0.006	0.008	0.0051
andersen_list	Non-cancer illness code_ self-reported: mania/bipolar disorder/manic depression	0	ukbb	European	SNPs from the MHC (chr6 26M~34M) region was removed for this traits	-0.2062	0.1002	-2.0582	0.0396	0.0055	0.0014	1.0006	0.0061	0.0086	0.0052
andersen_list	Non-cancer illness code_ self-reported: bone disorder	0	ukbb	European	SNPs from the MHC (chr6 26M~34M) region was removed for this traits	-0.1629	0.1697	-0.9601	0.337	0.0018	0.0012	1.0037	0.0061	0.0097	0.0049
andersen_list	Non-cancer illness code_ self-reported: back problem	0	ukbb	European	SNPs from the MHC (chr6 26M~34M) region was removed for this traits	0.2825	0.1123	2.5152	0.0119	0.005	0.0013	1.0056	0.0063	-0.0013	0.0046
andersen_list	Non-cancer illness code_ self-reported: joint disorder	0	ukbb	European	SNPs from the MHC (chr6 26M~34M) region was removed for this traits	0.121	0.1444	0.8378	0.4021	0.0022	0.0013	0.9915	0.0063	-0.0027	0.0047
andersen_list	Non-cancer illness code_ self-reported: osteoporosis	0	ukbb	European	SNPs from the MHC (chr6 26M~34M) region was removed for this traits	-0.0656	0.071	-0.9239	0.3555	0.0149	0.0019	1.0001	0.0075	0.0088	0.0056
andersen_list	Non-cancer illness code_ self-reported: ankylosing spondylitis	0	ukbb	European	SNPs from the MHC (chr6 26M~34M) region was removed for this traits	0.3215	0.2195	1.4645	0.143	0.0016	0.0014	1.0028	0.0064	0.0003	0.0052
andersen_list	Non-cancer illness code_ self-reported: iron deficiency anaemia	0	ukbb	European	SNPs from the MHC (chr6 26M~34M) region was removed for this traits	-0.2155	0.1045	-2.0621	0.0392	0.0045	0.0013	0.99	0.006	0.0194	0.005
andersen_list	Non-cancer illness code_ self-reported: pernicious anaemia	0	ukbb	European	SNPs from the MHC (chr6 26M~34M) region was removed for this traits	-0.2146	0.1276	-1.6814	0.0927	0.0035	0.0012	0.9915	0.0063	0.0193	0.0055
andersen_list	Non-cancer illness code_ self-reported: uterine fibroids	0	ukbb	European	SNPs from the MHC (chr6 26M~34M) region was removed for this traits	0.2948	0.0921	3.2005	0.0014	0.007	0.0014	1.0077	0.0068	-0.0025	0.0051
andersen_list	Non-cancer illness code_ self-reported: vaginal prolapse/uterine prolapse	0	ukbb	European	SNPs from the MHC (chr6 26M~34M) region was removed for this traits	-0.0483	0.1173	-0.4118	0.6805	0.0047	0.0015	1.006	0.0067	0.0032	0.0057
andersen_list	Non-cancer illness code_ self-reported: allergy or anaphylactic reaction to drug	0	ukbb	European	SNPs from the MHC (chr6 26M~34M) region was removed for this traits	0.221	0.2717	0.8133	0.4161	0.001	0.0013	1.0078	0.0061	0.0131	0.0047
andersen_list	Non-cancer illness code_ self-reported: hayfever/allergic rhinitis	0	ukbb	European	SNPs from the MHC (chr6 26M~34M) region was removed for this traits	-0.0836	0.0528	-1.5825	0.1135	0.023	0.0024	1.0184	0.0085	-0.0111	0.0057
andersen_list	Non-cancer illness code_ self-reported: enlarged prostate	0	ukbb	European	SNPs from the MHC (chr6 26M~34M) region was removed for this traits	0.0673	0.0835	0.8063	0.4201	0.0063	0.0015	1.004	0.0065	7.4655e-05	0.0045
andersen_list	Non-cancer illness code_ self-reported: muscle or soft tissue injuries	0	ukbb	European	SNPs from the MHC (chr6 26M~34M) region was removed for this traits	0.0043	0.1676	0.0258	0.9794	0.0023	0.0014	1.0003	0.0071	0.0042	0.0054
andersen_list	Non-cancer illness code_ self-reported: nasal polyps	0	ukbb	European	SNPs from the MHC (chr6 26M~34M) region was removed for this traits	-0.0657	0.1021	-0.6436	0.5198	0.0051	0.0016	1.0069	0.0065	-0.0013	0.0051
andersen_list	Non-cancer illness code_ self-reported: hypopituitarism	0	ukbb	European	SNPs from the MHC (chr6 26M~34M) region was removed for this traits	0.0194	0.1938	0.1001	0.9203	0.0015	0.0012	0.9907	0.0061	0.0004	0.005
andersen_list	Non-cancer illness code_ self-reported: eczema/dermatitis	0	ukbb	European	SNPs from the MHC (chr6 26M~34M) region was removed for this traits	-0.0784	0.0838	-0.9355	0.3495	0.0083	0.0022	1.015	0.0071	-0.0104	0.0049
andersen_list	Non-cancer illness code_ self-reported: psoriasis	0	ukbb	European	SNPs from the MHC (chr6 26M~34M) region was removed for this traits	0.0647	0.1004	0.6446	0.5192	0.0072	0.0016	1.0174	0.0081	0.0151	0.0058
andersen_list	Non-cancer illness code_ self-reported: malabsorption/coeliac disease	0	ukbb	European	SNPs from the MHC (chr6 26M~34M) region was removed for this traits	0.1665	0.1008	1.6507	0.0988	0.0167	0.012	0.9956	0.0205	-0.0156	0.0055
andersen_list	Non-cancer illness code_ self-reported: diverticular disease/diverticulitis	0	ukbb	European	SNPs from the MHC (chr6 26M~34M) region was removed for this traits	0.1752	0.064	2.7362	0.0062	0.0126	0.0016	0.9941	0.007	0.0107	0.0051
andersen_list	Non-cancer illness code_ self-reported: crohns disease	0	ukbb	European	SNPs from the MHC (chr6 26M~34M) region was removed for this traits	0.1544	0.1042	1.482	0.1383	0.0053	0.0015	1.0053	0.0068	-0.0006	0.005
andersen_list	Non-cancer illness code_ self-reported: ulcerative colitis	0	ukbb	European	SNPs from the MHC (chr6 26M~34M) region was removed for this traits	0.0645	0.1039	0.6206	0.5349	0.006	0.0017	1.0107	0.0079	0.0082	0.0055
andersen_list	Non-cancer illness code_ self-reported: rheumatoid arthritis	0	ukbb	European	SNPs from the MHC (chr6 26M~34M) region was removed for this traits	0.3068	0.1059	2.8985	0.0037	0.0048	0.0014	1.0043	0.0063	0.0143	0.0054
andersen_list	Non-cancer illness code_ self-reported: osteoarthritis	0	ukbb	European	SNPs from the MHC (chr6 26M~34M) region was removed for this traits	0.447	0.0539	8.2933	1.1011e-16	0.0189	0.0017	1.028	0.0076	0.0034	0.0052
andersen_list	Non-cancer illness code_ self-reported: gout	0	ukbb	European	SNPs from the MHC (chr6 26M~34M) region was removed for this traits	0.1646	0.0589	2.7955	0.0052	0.0247	0.0066	0.9926	0.0188	0.0209	0.0055
andersen_list	Non-cancer illness code_ self-reported: high cholesterol	0	ukbb	European	SNPs from the MHC (chr6 26M~34M) region was removed for this traits	0.5118	0.0501	10.2112	1.7668e-24	0.0404	0.0054	1.0565	0.0273	0.1009	0.006
andersen_list	Non-cancer illness code_ self-reported: hiatus hernia	0	ukbb	European	SNPs from the MHC (chr6 26M~34M) region was removed for this traits	0.3963	0.0848	4.6754	2.9343e-06	0.0083	0.0014	1.0327	0.0065	0.0138	0.0051
andersen_list	Non-cancer illness code_ self-reported: varicose veins	0	ukbb	European	SNPs from the MHC (chr6 26M~34M) region was removed for this traits	0.0876	0.1034	0.8474	0.3968	0.0044	0.0014	1.0113	0.0064	-0.0064	0.0047
andersen_list	Non-cancer illness code_ self-reported: pneumothorax	0	ukbb	European	SNPs from the MHC (chr6 26M~34M) region was removed for this traits	0.0427	0.1441	0.2966	0.7668	0.0029	0.0014	0.9885	0.007	0.0023	0.0052
andersen_list	Non-cancer illness code_ self-reported: polio / poliomyelitis	0	ukbb	European	SNPs from the MHC (chr6 26M~34M) region was removed for this traits	0.0021	0.1355	0.0154	0.9878	0.0027	0.0012	0.9923	0.0065	-0.0012	0.0047
andersen_list	Non-cancer illness code_ self-reported: arthritis (nos)	0	ukbb	European	SNPs from the MHC (chr6 26M~34M) region was removed for this traits	0.2899	0.1972	1.4703	0.1415	0.0017	0.0014	1.0153	0.0064	0.0117	0.0049
andersen_list	Non-cancer illness code_ self-reported: hypertrophic cardiomyopathy (hcm / hocm)	0	ukbb	European	SNPs from the MHC (chr6 26M~34M) region was removed for this traits	0.2307	0.2011	1.1471	0.2513	0.0015	0.0013	1.0017	0.0066	-0.0029	0.0048
andersen_list	Non-cancer illness code_ self-reported: vitiligo	0	ukbb	European	SNPs from the MHC (chr6 26M~34M) region was removed for this traits	-0.1462	0.1659	-0.8813	0.3782	0.0017	0.0014	0.9933	0.007	0.0005	0.0046
andersen_list	Treatment/medication code: lisinopril	0	ukbb	European	SNPs from the MHC (chr6 26M~34M) region was removed for this traits
andersen_list	Treatment/medication code: ramipril	0	ukbb	European	SNPs from the MHC (chr6 26M~34M) region was removed for this traits
andersen_list	Treatment/medication code: isosorbide mononitrate	0	ukbb	European	SNPs from the MHC (chr6 26M~34M) region was removed for this traits
andersen_list	Treatment/medication code: isosorbide dinitrate	0	ukbb	European	SNPs from the MHC (chr6 26M~34M) region was removed for this traits
andersen_list	Treatment/medication code: tranexamic acid	0	ukbb	European	SNPs from the MHC (chr6 26M~34M) region was removed for this traits
andersen_list	Treatment/medication code: simvastatin	0	ukbb	European	SNPs from the MHC (chr6 26M~34M) region was removed for this traits
andersen_list	Treatment/medication code: ventolin 100micrograms inhaler	0	ukbb	European	SNPs from the MHC (chr6 26M~34M) region was removed for this traits
andersen_list	Treatment/medication code: atrovent 20micrograms inhaler	0	ukbb	European	SNPs from the MHC (chr6 26M~34M) region was removed for this traits
andersen_list	Treatment/medication code: becotide 50 inhaler	0	ukbb	European	SNPs from the MHC (chr6 26M~34M) region was removed for this traits
andersen_list	Treatment/medication code: kapake tablet	0	ukbb	European	SNPs from the MHC (chr6 26M~34M) region was removed for this traits
andersen_list	Treatment/medication code: lansoprazole	0	ukbb	European	SNPs from the MHC (chr6 26M~34M) region was removed for this traits
andersen_list	Treatment/medication code: lisinopril+hydrochlorothiazide 10mg/12.5mg tablet	0	ukbb	European	SNPs from the MHC (chr6 26M~34M) region was removed for this traits
andersen_list	Treatment/medication code: tramadol	0	ukbb	European	SNPs from the MHC (chr6 26M~34M) region was removed for this traits
andersen_list	Treatment/medication code: omeprazole	0	ukbb	European	SNPs from the MHC (chr6 26M~34M) region was removed for this traits
andersen_list	Treatment/medication code: senna	0	ukbb	European	SNPs from the MHC (chr6 26M~34M) region was removed for this traits
andersen_list	Treatment/medication code: atenolol	0	ukbb	European	SNPs from the MHC (chr6 26M~34M) region was removed for this traits
andersen_list	Treatment/medication code: aspirin	0	ukbb	European	SNPs from the MHC (chr6 26M~34M) region was removed for this traits
andersen_list	Treatment/medication code: logynon tablet	0	ukbb	European	SNPs from the MHC (chr6 26M~34M) region was removed for this traits
andersen_list	Treatment/medication code: hydroxocobalamin product	0	ukbb	European	SNPs from the MHC (chr6 26M~34M) region was removed for this traits
andersen_list	Treatment/medication code: vitamin b12 preparation	0	ukbb	European	SNPs from the MHC (chr6 26M~34M) region was removed for this traits
andersen_list	Treatment/medication code: ibuprofen	0	ukbb	European	SNPs from the MHC (chr6 26M~34M) region was removed for this traits
andersen_list	Treatment/medication code: morphine	0	ukbb	European	SNPs from the MHC (chr6 26M~34M) region was removed for this traits
andersen_list	Treatment/medication code: quinine	0	ukbb	European	SNPs from the MHC (chr6 26M~34M) region was removed for this traits
andersen_list	Treatment/medication code: gliclazide	0	ukbb	European	SNPs from the MHC (chr6 26M~34M) region was removed for this traits
andersen_list	Treatment/medication code: carbimazole	0	ukbb	European	SNPs from the MHC (chr6 26M~34M) region was removed for this traits
andersen_list	Treatment/medication code: prednisolone	0	ukbb	European	SNPs from the MHC (chr6 26M~34M) region was removed for this traits
andersen_list	Treatment/medication code: allopurinol	0	ukbb	European	SNPs from the MHC (chr6 26M~34M) region was removed for this traits
andersen_list	Treatment/medication code: beconase 50micrograms nasal spray	0	ukbb	European	SNPs from the MHC (chr6 26M~34M) region was removed for this traits
andersen_list	Treatment/medication code: rhinocort 50micrograms nasal spray	0	ukbb	European	SNPs from the MHC (chr6 26M~34M) region was removed for this traits
andersen_list	Treatment/medication code: ranitidine	0	ukbb	European	SNPs from the MHC (chr6 26M~34M) region was removed for this traits
andersen_list	Treatment/medication code: amitriptyline	0	ukbb	European	SNPs from the MHC (chr6 26M~34M) region was removed for this traits
andersen_list	Treatment/medication code: dothiepin	0	ukbb	European	SNPs from the MHC (chr6 26M~34M) region was removed for this traits
andersen_list	Treatment/medication code: bisoprolol	0	ukbb	European	SNPs from the MHC (chr6 26M~34M) region was removed for this traits
andersen_list	Treatment/medication code: doxazosin	0	ukbb	European	SNPs from the MHC (chr6 26M~34M) region was removed for this traits
andersen_list	Treatment/medication code: amlodipine	0	ukbb	European	SNPs from the MHC (chr6 26M~34M) region was removed for this traits
andersen_list	Treatment/medication code: salbutamol	0	ukbb	European	SNPs from the MHC (chr6 26M~34M) region was removed for this traits
andersen_list	Treatment/medication code: eumovate cream	0	ukbb	European	SNPs from the MHC (chr6 26M~34M) region was removed for this traits
andersen_list	Treatment/medication code: insulin product	0	ukbb	European	SNPs from the MHC (chr6 26M~34M) region was removed for this traits
andersen_list	Treatment/medication code: cetirizine	0	ukbb	European	SNPs from the MHC (chr6 26M~34M) region was removed for this traits
andersen_list	Treatment/medication code: codeine	0	ukbb	European	SNPs from the MHC (chr6 26M~34M) region was removed for this traits
andersen_list	Treatment/medication code: diclofenac	0	ukbb	European	SNPs from the MHC (chr6 26M~34M) region was removed for this traits
andersen_list	Treatment/medication code: liothyronine	0	ukbb	European	SNPs from the MHC (chr6 26M~34M) region was removed for this traits
andersen_list	Treatment/medication code: thyroxine product	0	ukbb	European	SNPs from the MHC (chr6 26M~34M) region was removed for this traits
andersen_list	Treatment/medication code: metformin	0	ukbb	European	SNPs from the MHC (chr6 26M~34M) region was removed for this traits
andersen_list	Treatment/medication code: warfarin	0	ukbb	European	SNPs from the MHC (chr6 26M~34M) region was removed for this traits
andersen_list	Treatment/medication code: enalapril	0	ukbb	European	SNPs from the MHC (chr6 26M~34M) region was removed for this traits
andersen_list	Treatment/medication code: perindopril	0	ukbb	European	SNPs from the MHC (chr6 26M~34M) region was removed for this traits
andersen_list	Treatment/medication code: flecainide	0	ukbb	European	SNPs from the MHC (chr6 26M~34M) region was removed for this traits
andersen_list	Treatment/medication code: furosemide	0	ukbb	European	SNPs from the MHC (chr6 26M~34M) region was removed for this traits
andersen_list	Treatment/medication code: nicorandil	0	ukbb	European	SNPs from the MHC (chr6 26M~34M) region was removed for this traits
andersen_list	Treatment/medication code: flax oil tablet	0	ukbb	European	SNPs from the MHC (chr6 26M~34M) region was removed for this traits
andersen_list	Treatment/medication code: venlafaxine	0	ukbb	European	SNPs from the MHC (chr6 26M~34M) region was removed for this traits
andersen_list	Treatment/medication code: losartan	0	ukbb	European	SNPs from the MHC (chr6 26M~34M) region was removed for this traits
andersen_list	Treatment/medication code: evening primrose oil	0	ukbb	European	SNPs from the MHC (chr6 26M~34M) region was removed for this traits
andersen_list	Treatment/medication code: citalopram	0	ukbb	European	SNPs from the MHC (chr6 26M~34M) region was removed for this traits
andersen_list	Treatment/medication code: alendronate sodium	0	ukbb	European	SNPs from the MHC (chr6 26M~34M) region was removed for this traits
andersen_list	Treatment/medication code: co-codamol	0	ukbb	European	SNPs from the MHC (chr6 26M~34M) region was removed for this traits
andersen_list	Treatment/medication code: co-amilofruse	0	ukbb	European	SNPs from the MHC (chr6 26M~34M) region was removed for this traits
andersen_list	Treatment/medication code: letrozole	0	ukbb	European	SNPs from the MHC (chr6 26M~34M) region was removed for this traits
andersen_list	Treatment/medication code: xalatan 0.005% eye drops	0	ukbb	European	SNPs from the MHC (chr6 26M~34M) region was removed for this traits
andersen_list	Treatment/medication code: atorvastatin	0	ukbb	European	SNPs from the MHC (chr6 26M~34M) region was removed for this traits
andersen_list	Treatment/medication code: candesartan cilexetil	0	ukbb	European	SNPs from the MHC (chr6 26M~34M) region was removed for this traits
andersen_list	Treatment/medication code: salmeterol product	0	ukbb	European	SNPs from the MHC (chr6 26M~34M) region was removed for this traits
andersen_list	Treatment/medication code: adcal-d3 1.5g/10micrograms chewable tablet	0	ukbb	European	SNPs from the MHC (chr6 26M~34M) region was removed for this traits
andersen_list	Treatment/medication code: clopidogrel	0	ukbb	European	SNPs from the MHC (chr6 26M~34M) region was removed for this traits
andersen_list	Treatment/medication code: indivina 1mg/2.5mg tablet	0	ukbb	European	SNPs from the MHC (chr6 26M~34M) region was removed for this traits
andersen_list	Treatment/medication code: symbicort 100/6 turbohaler	0	ukbb	European	SNPs from the MHC (chr6 26M~34M) region was removed for this traits
andersen_list	Treatment/medication code: seretide 50 evohaler	0	ukbb	European	SNPs from the MHC (chr6 26M~34M) region was removed for this traits
andersen_list	Treatment/medication code: rosiglitazone	0	ukbb	European	SNPs from the MHC (chr6 26M~34M) region was removed for this traits
andersen_list	Treatment/medication code: arcoxia 90mg tablet	0	ukbb	European	SNPs from the MHC (chr6 26M~34M) region was removed for this traits
andersen_list	Treatment/medication code: omacor 1g capsule	0	ukbb	European	SNPs from the MHC (chr6 26M~34M) region was removed for this traits
andersen_list	Treatment/medication code: spiriva 18micrograms inhalation capsule	0	ukbb	European	SNPs from the MHC (chr6 26M~34M) region was removed for this traits
andersen_list	Treatment/medication code: glucosamine product	0	ukbb	European	SNPs from the MHC (chr6 26M~34M) region was removed for this traits
andersen_list	Treatment/medication code: cipralex 5mg tablet	0	ukbb	European	SNPs from the MHC (chr6 26M~34M) region was removed for this traits
andersen_list	Treatment/medication code: levothyroxine sodium	0	ukbb	European	SNPs from the MHC (chr6 26M~34M) region was removed for this traits
andersen_list	Treatment/medication code: ezetimibe	0	ukbb	European	SNPs from the MHC (chr6 26M~34M) region was removed for this traits
andersen_list	Treatment/medication code: testogel 50mg gel 5g sachet	0	ukbb	European	SNPs from the MHC (chr6 26M~34M) region was removed for this traits
andersen_list	Treatment/medication code: bendroflumethiazide	0	ukbb	European	SNPs from the MHC (chr6 26M~34M) region was removed for this traits
andersen_list	Treatment/medication code: paracetamol	0	ukbb	European	SNPs from the MHC (chr6 26M~34M) region was removed for this traits
andersen_list	Illnesses of father: Heart disease	0	ukbb	European	SNPs from the MHC (chr6 26M~34M) region was removed for this traits	0.4013	0.0514	7.8131	5.5813e-15	0.0305	0.0027	1.0011	0.0087	0.0294	0.0052
andersen_list	Illnesses of father: None of the above (group 1)	0	ukbb	European	SNPs from the MHC (chr6 26M~34M) region was removed for this traits	-0.5233	0.0711	-7.3651	1.7701e-13	0.0148	0.0018	1.0229	0.0068	-0.0338	0.0053
andersen_list	Illnesses of father: None of the above (group 2)	0	ukbb	European	SNPs from the MHC (chr6 26M~34M) region was removed for this traits	-0.1358	0.0929	-1.4619	0.1438	0.0094	0.0017	1.0017	0.0072	-0.0033	0.0049
andersen_list	Illnesses of father: Prostate cancer	0	ukbb	European	SNPs from the MHC (chr6 26M~34M) region was removed for this traits	-0.0494	0.0919	-0.5375	0.5909	0.0084	0.0018	1.0121	0.0078	0.0055	0.0052
andersen_list	Illnesses of father: Lung cancer	0	ukbb	European	SNPs from the MHC (chr6 26M~34M) region was removed for this traits	0.2258	0.0688	3.2836	0.001	0.0148	0.002	0.9934	0.0071	0.0053	0.0046
andersen_list	Illnesses of father: Chronic bronchitis/emphysema	0	ukbb	European	SNPs from the MHC (chr6 26M~34M) region was removed for this traits	0.2302	0.0706	3.2598	0.0011	0.0148	0.0019	1.0237	0.0069	0.0037	0.0051
andersen_list	Illnesses of father: High blood pressure	0	ukbb	European	SNPs from the MHC (chr6 26M~34M) region was removed for this traits	0.2829	0.0603	4.6929	2.6932e-06	0.0194	0.0017	1.0135	0.007	0.031	0.005
andersen_list	Illnesses of father: Diabetes	0	ukbb	European	SNPs from the MHC (chr6 26M~34M) region was removed for this traits	0.4564	0.0629	7.2614	3.8323e-13	0.0184	0.0022	1.0273	0.0076	0.0309	0.0057
andersen_list	Illnesses of mother: Heart disease	0	ukbb	European	SNPs from the MHC (chr6 26M~34M) region was removed for this traits	0.5983	0.0644	9.2902	1.5406e-20	0.0156	0.0018	1.0112	0.0068	0.0243	0.005
andersen_list	Illnesses of mother: Alzheimers disease/dementia	0	ukbb	European	SNPs from the MHC (chr6 26M~34M) region was removed for this traits	-0.4309	0.1949	-2.211	0.027	0.0041	0.0045	1.0337	0.0339	-0.0193	0.0057
andersen_list	Illnesses of mother: None of the above (group 1)	0	ukbb	European	SNPs from the MHC (chr6 26M~34M) region was removed for this traits	-0.5375	0.0598	-8.9915	2.4381e-19	0.0169	0.0018	1.0127	0.0074	-0.0209	0.0054
andersen_list	Illnesses of mother: None of the above (group 2)	0	ukbb	European	SNPs from the MHC (chr6 26M~34M) region was removed for this traits	-0.3903	0.0811	-4.8138	1.4809e-06	0.0093	0.0018	1.0007	0.0066	-0.0151	0.005
andersen_list	Illnesses of mother: Breast cancer	0	ukbb	European	SNPs from the MHC (chr6 26M~34M) region was removed for this traits	0.3862	0.0802	4.8161	1.4638e-06	0.0094	0.0019	1.0071	0.0081	0.0117	0.0054
andersen_list	Illnesses of mother: Chronic bronchitis/emphysema	0	ukbb	European	SNPs from the MHC (chr6 26M~34M) region was removed for this traits	0.3114	0.0776	4.0128	6.0001e-05	0.0128	0.0019	1.0036	0.0067	0.0173	0.0054
andersen_list	Illnesses of mother: High blood pressure	0	ukbb	European	SNPs from the MHC (chr6 26M~34M) region was removed for this traits	0.337	0.0479	7.0281	2.0937e-12	0.0295	0.0022	1.0181	0.0086	0.0193	0.0052
andersen_list	Illnesses of mother: Diabetes	0	ukbb	European	SNPs from the MHC (chr6 26M~34M) region was removed for this traits	0.5936	0.061	9.7342	2.1553e-22	0.0208	0.0019	1.0157	0.0091	0.044	0.0059
andersen_list	Illnesses of siblings: Heart disease	0	ukbb	European	SNPs from the MHC (chr6 26M~34M) region was removed for this traits	0.6811	0.066	10.3252	5.4191e-25	0.0171	0.0022	1.0124	0.0071	0.0357	0.0052
andersen_list	Illnesses of siblings: None of the above (group 1)	0	ukbb	European	SNPs from the MHC (chr6 26M~34M) region was removed for this traits	-0.6111	0.0486	-12.5639	3.3348e-36	0.0362	0.0026	1.0141	0.0077	-0.0352	0.0052
andersen_list	Illnesses of siblings: None of the above (group 2)	0	ukbb	European	SNPs from the MHC (chr6 26M~34M) region was removed for this traits	-0.5115	0.0973	-5.2574	1.4609e-07	0.0089	0.0018	1.0031	0.0069	-0.0082	0.0053
andersen_list	Illnesses of siblings: Severe depression	0	ukbb	European	SNPs from the MHC (chr6 26M~34M) region was removed for this traits	0.1864	0.0725	2.5698	0.0102	0.014	0.0018	1.0051	0.0065	0.0097	0.0049
andersen_list	Illnesses of siblings: Stroke	0	ukbb	European	SNPs from the MHC (chr6 26M~34M) region was removed for this traits	0.4883	0.1649	2.9607	0.0031	0.0043	0.0018	1.0079	0.0064	0.0076	0.0052
andersen_list	Illnesses of siblings: High blood pressure	0	ukbb	European	SNPs from the MHC (chr6 26M~34M) region was removed for this traits	0.466	0.0507	9.1832	4.1847e-20	0.0366	0.0027	1.007	0.008	0.018	0.0054
andersen_list	Illnesses of siblings: Diabetes	0	ukbb	European	SNPs from the MHC (chr6 26M~34M) region was removed for this traits	0.6392	0.0656	9.7469	1.9023e-22	0.0206	0.0021	1.0095	0.0068	0.047	0.0054
andersen_list	Smoking status: Previous	0	ukbb	European	SNPs from the MHC (chr6 26M~34M) region was removed for this traits	0.2159	0.0404	5.3484	8.8745e-08	0.052	0.003	1.02	0.0095	0.0213	0.0058
andersen_list	Smoking status: Current	0	ukbb	European	SNPs from the MHC (chr6 26M~34M) region was removed for this traits	0.4095	0.0382	10.7299	7.3653e-27	0.0519	0.0027	1.0142	0.0089	0.044	0.0059
andersen_list	Alcohol drinker status: Never	0	ukbb	European	SNPs from the MHC (chr6 26M~34M) region was removed for this traits	0.0924	0.0692	1.336	0.1815	0.0144	0.0016	1.0159	0.0065	0.0104	0.0051
andersen_list	Alcohol drinker status: Previous	0	ukbb	European	SNPs from the MHC (chr6 26M~34M) region was removed for this traits	0.3437	0.069	4.9777	6.4334e-07	0.0132	0.0015	1.0073	0.0066	0.0443	0.0052
andersen_list	Home area population density - urban or rural: Scotland - Large Urban Area	0	ukbb	European	SNPs from the MHC (chr6 26M~34M) region was removed for this traits	-0.2989	0.0937	-3.1904	0.0014	0.0112	0.0032	2.1365	0.0147	0.0036	0.0074
andersen_list	Home area population density - urban or rural: England/Wales - Village - less sparse	0	ukbb	European	SNPs from the MHC (chr6 26M~34M) region was removed for this traits	-0.1591	0.1571	-1.0125	0.3113	0.0022	0.0014	1.0243	0.0064	-0.0197	0.0049
andersen_list	Hearing difficulty/problems: Yes	0	ukbb	European	SNPs from the MHC (chr6 26M~34M) region was removed for this traits	0.2174	0.0449	4.8373	1.3162e-06	0.0417	0.0024	1.0142	0.0089	0.003	0.0056
andersen_list	Tobacco smoking: Ex-smoker	0	ukbb	European	SNPs from the MHC (chr6 26M~34M) region was removed for this traits	0.2826	0.061	4.6341	3.5846e-06	0.0769	0.008	1.0084	0.008	0.0117	0.0054
andersen_list	Hair/balding pattern: Pattern 2	0	ukbb	European	SNPs from the MHC (chr6 26M~34M) region was removed for this traits	0.0497	0.0523	0.9515	0.3414	0.0517	0.0065	1.0345	0.0133	-0.0101	0.005
andersen_list	Hair/balding pattern: Pattern 3	0	ukbb	European	SNPs from the MHC (chr6 26M~34M) region was removed for this traits	-0.0662	0.0539	-1.2281	0.2194	0.056	0.0141	1.02	0.0192	-0.0039	0.0054
andersen_list	Hair/balding pattern: Pattern 4	0	ukbb	European	SNPs from the MHC (chr6 26M~34M) region was removed for this traits	0.0185	0.0401	0.4614	0.6445	0.1676	0.0197	1.0982	0.0242	0.0102	0.0073
andersen_list	Reason for reducing amount of alcohol drunk: Health precaution	0	ukbb	European	SNPs from the MHC (chr6 26M~34M) region was removed for this traits	-0.264	0.0602	-4.3839	1.1657e-05	0.0461	0.0046	0.997	0.0068	-0.0028	0.0052
andersen_list	Type of tobacco previously smoked: Cigars or pipes	0	ukbb	European	SNPs from the MHC (chr6 26M~34M) region was removed for this traits	0.0675	0.1314	0.5136	0.6075	0.0125	0.0053	0.9996	0.0061	-0.0023	0.005
andersen_list	Underlying (primary) cause of death: ICD10: E85.4 Organ-limited amyloidosis	0	ukbb	European	SNPs from the MHC (chr6 26M~34M) region was removed for this traits	-0.2347	0.1986	-1.1817	0.2373	0.0605	0.0604	0.9999	0.0069	0.0014	0.0046
andersen_list	Underlying (primary) cause of death: ICD10: J84.1 Other interstitial pulmonary diseases with fibrosis	0	ukbb	European	SNPs from the MHC (chr6 26M~34M) region was removed for this traits	-0.2062	0.1624	-1.2695	0.2043	0.0946	0.0658	0.9944	0.007	0.0011	0.0048
andersen_list	Tinnitus: Yes_ now most or all of the time	0	ukbb	European	SNPs from the MHC (chr6 26M~34M) region was removed for this traits	0.0427	0.0688	0.6212	0.5345	0.0334	0.0047	1.0016	0.0067	0.0038	0.0047
andersen_list	Tinnitus: Yes_ now some of the time	0	ukbb	European	SNPs from the MHC (chr6 26M~34M) region was removed for this traits	0.2384	0.1572	1.5162	0.1295	0.0089	0.004	0.999	0.0063	0.012	0.0055
andersen_list	Tinnitus: Yes_ but not now_ but have in the past	0	ukbb	European	SNPs from the MHC (chr6 26M~34M) region was removed for this traits	0.2996	0.095	3.1556	0.0016	0.0182	0.0043	0.9915	0.0063	0.0087	0.0049
andersen_list	Qualifications: College or University degree	0	ukbb	European	SNPs from the MHC (chr6 26M~34M) region was removed for this traits	-0.3501	0.0289	-12.1237	7.9114e-34	0.1682	0.0053	1.1169	0.0134	-0.0286	0.0064
andersen_list	Qualifications: None of the above	0	ukbb	European	SNPs from the MHC (chr6 26M~34M) region was removed for this traits	0.2974	0.0341	8.7188	2.8111e-18	0.0975	0.0039	1.0669	0.0116	0.0341	0.0069
andersen_list	Qualifications: A levels/AS levels or equivalent	0	ukbb	European	SNPs from the MHC (chr6 26M~34M) region was removed for this traits	-0.3172	0.0346	-9.1691	4.7699e-20	0.0966	0.0036	1.0536	0.0117	-0.0262	0.0064
andersen_list	Qualifications: O levels/GCSEs or equivalent	0	ukbb	European	SNPs from the MHC (chr6 26M~34M) region was removed for this traits	-0.3119	0.0392	-7.965	1.6519e-15	0.0484	0.0025	1.0171	0.0094	-0.0129	0.0057
andersen_list	Qualifications: CSEs or equivalent	0	ukbb	European	SNPs from the MHC (chr6 26M~34M) region was removed for this traits	0.3306	0.0547	6.0465	1.4803e-09	0.0207	0.0019	1.0599	0.0072	0.0315	0.0051
andersen_list	Qualifications: NVQ or HND or HNC or equivalent	0	ukbb	European	SNPs from the MHC (chr6 26M~34M) region was removed for this traits	0.4733	0.068	6.9607	3.3858e-12	0.0151	0.0017	1.0106	0.0068	0.0077	0.0049
andersen_list	Qualifications: Other professional qualifications eg: nursing_ teaching	0	ukbb	European	SNPs from the MHC (chr6 26M~34M) region was removed for this traits	-0.2824	0.042	-6.7216	1.797e-11	0.0471	0.0026	1.0263	0.0092	-0.0247	0.006
andersen_list	Current employment status: In paid employment or self-employed	0	ukbb	European	SNPs from the MHC (chr6 26M~34M) region was removed for this traits	-0.1747	0.0839	-2.0831	0.0372	0.0081	0.0015	1.0192	0.0067	0.0034	0.0051
andersen_list	Current employment status: Retired	0	ukbb	European	SNPs from the MHC (chr6 26M~34M) region was removed for this traits	-0.3064	0.0844	-3.6308	0.0003	0.0084	0.0015	1.0168	0.007	-0.0547	0.0053
andersen_list	Current employment status: Looking after home and/or family	0	ukbb	European	SNPs from the MHC (chr6 26M~34M) region was removed for this traits	-0.0897	0.0893	-1.0053	0.3147	0.0062	0.0014	1.0001	0.0068	-0.0051	0.0049
andersen_list	Current employment status: Unable to work because of sickness or disability	0	ukbb	European	SNPs from the MHC (chr6 26M~34M) region was removed for this traits	0.5785	0.048	12.0556	1.8126e-33	0.0246	0.0019	1.0175	0.0073	0.1288	0.0055
andersen_list	Current employment status: Doing unpaid or voluntary work	0	ukbb	European	SNPs from the MHC (chr6 26M~34M) region was removed for this traits	-0.3254	0.0752	-4.329	1.4979e-05	0.0091	0.0014	1.0085	0.0062	-0.0088	0.0051
andersen_list	Transport type for commuting to job workplace: Car/motor vehicle	0	ukbb	European	SNPs from the MHC (chr6 26M~34M) region was removed for this traits	0.2403	0.0691	3.4769	0.0005	0.0243	0.003	1.0242	0.0069	0.0113	0.0052
andersen_list	Transport type for commuting to job workplace: Walk	0	ukbb	European	SNPs from the MHC (chr6 26M~34M) region was removed for this traits	-0.1358	0.0801	-1.6941	0.0902	0.0166	0.0027	1.0042	0.0062	-0.0121	0.005
andersen_list	Transport type for commuting to job workplace: Public transport	0	ukbb	European	SNPs from the MHC (chr6 26M~34M) region was removed for this traits	-0.1794	0.0626	-2.8677	0.0041	0.0314	0.0034	1.0252	0.0074	-0.0067	0.0054
andersen_list	Transport type for commuting to job workplace: Cycle	0	ukbb	European	SNPs from the MHC (chr6 26M~34M) region was removed for this traits	-0.2129	0.0563	-3.7816	0.0002	0.0314	0.0033	1.0159	0.0076	-0.0217	0.0046
andersen_list	Illness_ injury_ bereavement_ stress in last 2 years: Serious illness_ injury or assault to yourself	0	ukbb	European	SNPs from the MHC (chr6 26M~34M) region was removed for this traits	0.6838	0.0608	11.2439	2.4808e-29	0.0142	0.0016	1.0112	0.0069	0.1889	0.0053
andersen_list	Illness_ injury_ bereavement_ stress in last 2 years: None of the above	0	ukbb	European	SNPs from the MHC (chr6 26M~34M) region was removed for this traits	-0.5149	0.0538	-9.5696	1.0727e-21	0.0231	0.0017	1.0118	0.0059	-0.0924	0.0048
andersen_list	Illness_ injury_ bereavement_ stress in last 2 years: Serious illness_ injury or assault of a close relative	0	ukbb	European	SNPs from the MHC (chr6 26M~34M) region was removed for this traits	0.1786	0.0861	2.0745	0.038	0.0111	0.0017	1.0106	0.0071	0.0054	0.0056
andersen_list	Illness_ injury_ bereavement_ stress in last 2 years: Death of a close relative	0	ukbb	European	SNPs from the MHC (chr6 26M~34M) region was removed for this traits	0.3138	0.1016	3.089	0.002	0.0063	0.0015	1.0044	0.0062	0.0061	0.0046
andersen_list	Illness_ injury_ bereavement_ stress in last 2 years: Marital separation/divorce	0	ukbb	European	SNPs from the MHC (chr6 26M~34M) region was removed for this traits	0.1444	0.1181	1.2227	0.2215	0.004	0.0015	1.0102	0.0068	0.0227	0.0053
andersen_list	Illness_ injury_ bereavement_ stress in last 2 years: Financial difficulties	0	ukbb	European	SNPs from the MHC (chr6 26M~34M) region was removed for this traits	0.5051	0.0446	11.3153	1.1023e-29	0.0333	0.0022	1.0271	0.0079	0.0547	0.0056
andersen_list	Reason for glasses/contact lenses: For short-sightedness_ i.e. only or mainly for distance viewing such as driving_ cinema etc (called myopia)	0	ukbb	European	SNPs from the MHC (chr6 26M~34M) region was removed for this traits	-0.1831	0.0493	-3.7139	0.0002	0.0254	0.0021	1.1157	0.0086	0.0005	0.0054
andersen_list	Reason for glasses/contact lenses: For long-sightedness_ i.e. for distance and near_ but particularly for near tasks like reading (called hypermetropia)	0	ukbb	European	SNPs from the MHC (chr6 26M~34M) region was removed for this traits	0.0387	0.0742	0.5216	0.602	0.01	0.0016	1.0637	0.0072	0.0049	0.0053
andersen_list	Reason for glasses/contact lenses: For just reading/near work as you are getting older (called presbyopia)	0	ukbb	European	SNPs from the MHC (chr6 26M~34M) region was removed for this traits	-0.2075	0.1281	-1.6195	0.1053	0.0038	0.0017	1.137	0.008	-0.0053	0.0051
andersen_list	Reason for glasses/contact lenses: For astigmatism	0	ukbb	European	SNPs from the MHC (chr6 26M~34M) region was removed for this traits	-0.1319	0.0815	-1.6177	0.1057	0.009	0.0015	1.0266	0.0067	-0.0014	0.005
andersen_list	Eye problems/disorders: Diabetes related eye disease	0	ukbb	European	SNPs from the MHC (chr6 26M~34M) region was removed for this traits	0.6679	0.0962	6.9458	3.7645e-12	0.0201	0.0042	1.0065	0.0062	0.1093	0.005
andersen_list	Eye problems/disorders: Glaucoma	0	ukbb	European	SNPs from the MHC (chr6 26M~34M) region was removed for this traits	0.0553	0.0723	0.7648	0.4444	0.0385	0.0055	1.0194	0.0079	0.0025	0.0056
andersen_list	Eye problems/disorders: Injury or trauma resulting in loss of vision	0	ukbb	European	SNPs from the MHC (chr6 26M~34M) region was removed for this traits	1.1281	2.3036	0.4897	0.6243	0.0012	0.0039	1.0104	0.0061	0.0048	0.0054
andersen_list	Eye problems/disorders: Cataract	0	ukbb	European	SNPs from the MHC (chr6 26M~34M) region was removed for this traits	0.0871	0.0851	1.0241	0.3058	0.0233	0.0043	1.0132	0.0067	0.0079	0.0049
andersen_list	Mouth/teeth dental problems: Mouth ulcers	0	ukbb	European	SNPs from the MHC (chr6 26M~34M) region was removed for this traits	-0.055	0.0483	-1.1379	0.2551	0.0291	0.0038	1.0316	0.011	0.0043	0.005
andersen_list	Mouth/teeth dental problems: None of the above	0	ukbb	European	SNPs from the MHC (chr6 26M~34M) region was removed for this traits	-0.319	0.0404	-7.902	2.745e-15	0.0375	0.002	1.0183	0.008	-0.03	0.0053
andersen_list	Mouth/teeth dental problems: Painful gums	0	ukbb	European	SNPs from the MHC (chr6 26M~34M) region was removed for this traits	0.1965	0.0776	2.5319	0.0113	0.0069	0.0015	1.0046	0.0064	0.0253	0.0047
andersen_list	Mouth/teeth dental problems: Bleeding gums	0	ukbb	European	SNPs from the MHC (chr6 26M~34M) region was removed for this traits	0.2144	0.0553	3.8759	0.0001	0.0223	0.0019	1.011	0.0079	0.0117	0.0056
andersen_list	Mouth/teeth dental problems: Loose teeth	0	ukbb	European	SNPs from the MHC (chr6 26M~34M) region was removed for this traits	0.2346	0.0665	3.5269	0.0004	0.0145	0.0017	1.0109	0.0069	0.0197	0.0054
andersen_list	Mouth/teeth dental problems: Toothache	0	ukbb	European	SNPs from the MHC (chr6 26M~34M) region was removed for this traits	0.2401	0.0805	2.9828	0.0029	0.0084	0.0016	1.0044	0.0072	0.0152	0.0051
andersen_list	Mouth/teeth dental problems: Dentures	0	ukbb	European	SNPs from the MHC (chr6 26M~34M) region was removed for this traits	0.3196	0.0439	7.2832	3.2599e-13	0.0481	0.0027	1.0358	0.0094	0.0234	0.0057
andersen_list	Vascular/heart problems diagnosed by doctor: Heart attack	0	ukbb	European	SNPs from the MHC (chr6 26M~34M) region was removed for this traits	0.6841	0.0502	13.6215	2.9853e-42	0.0189	0.0018	1.0123	0.0074	0.2169	0.0059
andersen_list	Vascular/heart problems diagnosed by doctor: None of the above	0	ukbb	European	SNPs from the MHC (chr6 26M~34M) region was removed for this traits	-0.5376	0.03	-17.9044	1.0897e-71	0.1133	0.0047	1.06	0.0158	-0.1666	0.0065
andersen_list	Vascular/heart problems diagnosed by doctor: Angina	0	ukbb	European	SNPs from the MHC (chr6 26M~34M) region was removed for this traits	0.701	0.0481	14.5866	3.4161e-48	0.0221	0.0021	1.0251	0.0077	0.1933	0.0061
andersen_list	Vascular/heart problems diagnosed by doctor: High blood pressure	0	ukbb	European	SNPs from the MHC (chr6 26M~34M) region was removed for this traits	0.4844	0.0315	15.4016	1.5957e-53	0.1163	0.0051	1.0614	0.0171	0.1035	0.0065
andersen_list	Fractured bone site(s): Ankle	0	ukbb	European	SNPs from the MHC (chr6 26M~34M) region was removed for this traits	0.2718	0.0975	2.7887	0.0053	0.0065	0.0016	0.9951	0.0066	0.0054	0.0049
andersen_list	Fractured bone site(s): Wrist	0	ukbb	European	SNPs from the MHC (chr6 26M~34M) region was removed for this traits	0.0264	0.0944	0.28	0.7795	0.0065	0.0016	1.0082	0.007	-0.0045	0.0052
andersen_list	Fractured bone site(s): Arm	0	ukbb	European	SNPs from the MHC (chr6 26M~34M) region was removed for this traits	0.0922	0.1081	0.853	0.3937	0.0052	0.0015	0.9968	0.0069	0.0099	0.0047
andersen_list	Fractured bone site(s): Other bones	0	ukbb	European	SNPs from the MHC (chr6 26M~34M) region was removed for this traits	0.2315	0.0839	2.7593	0.0058	0.009	0.0016	1.0006	0.0069	0.0127	0.0051
andersen_list	Blood clot_ DVT_ bronchitis_ emphysema_ asthma_ rhinitis_ eczema_ allergy diagnosed by doctor: None of the above	0	ukbb	European	SNPs from the MHC (chr6 26M~34M) region was removed for this traits	-0.0914	0.0371	-2.4618	0.0138	0.0767	0.0063	1.0372	0.0167	-0.0217	0.0058
andersen_list	Blood clot_ DVT_ bronchitis_ emphysema_ asthma_ rhinitis_ eczema_ allergy diagnosed by doctor: Blood clot in the leg (DVT)	0	ukbb	European	SNPs from the MHC (chr6 26M~34M) region was removed for this traits	0.3985	0.0859	4.6376	3.5249e-06	0.0105	0.0017	1.0116	0.0093	0.0303	0.0053
andersen_list	Blood clot_ DVT_ bronchitis_ emphysema_ asthma_ rhinitis_ eczema_ allergy diagnosed by doctor: Emphysema/chronic bronchitis	0	ukbb	European	SNPs from the MHC (chr6 26M~34M) region was removed for this traits	0.5276	0.0708	7.4495	9.3676e-14	0.0127	0.0017	0.9849	0.0073	0.0549	0.0053
andersen_list	Blood clot_ DVT_ bronchitis_ emphysema_ asthma_ rhinitis_ eczema_ allergy diagnosed by doctor: Blood clot in the lung	0	ukbb	European	SNPs from the MHC (chr6 26M~34M) region was removed for this traits	0.2427	0.0919	2.6419	0.0082	0.0059	0.0015	1.0083	0.0074	0.0392	0.0052
andersen_list	Blood clot_ DVT_ bronchitis_ emphysema_ asthma_ rhinitis_ eczema_ allergy diagnosed by doctor: Asthma	0	ukbb	European	SNPs from the MHC (chr6 26M~34M) region was removed for this traits	0.1747	0.0419	4.1709	3.0337e-05	0.0572	0.0056	1.0265	0.0148	0.0372	0.0061
andersen_list	Blood clot_ DVT_ bronchitis_ emphysema_ asthma_ rhinitis_ eczema_ allergy diagnosed by doctor: Hayfever_ allergic rhinitis or eczema	0	ukbb	European	SNPs from the MHC (chr6 26M~34M) region was removed for this traits	-0.0377	0.0345	-1.0934	0.2742	0.0726	0.0055	1.0423	0.0152	-0.0137	0.0054
andersen_list	Medication for cholesterol_ blood pressure_ diabetes_ or take exogenous hormones: Cholesterol lowering medication	0	ukbb	European	SNPs from the MHC (chr6 26M~34M) region was removed for this traits	0.7007	0.0505	13.8887	7.4154e-44	0.0508	0.0056	1.0248	0.0137	0.1098	0.0054
andersen_list	Medication for cholesterol_ blood pressure_ diabetes_ or take exogenous hormones: None of the above	0	ukbb	European	SNPs from the MHC (chr6 26M~34M) region was removed for this traits	-0.6107	0.0411	-14.8693	5.2169e-50	0.0659	0.0044	1.0183	0.0086	-0.0806	0.0055
andersen_list	Medication for cholesterol_ blood pressure_ diabetes_ or take exogenous hormones: Blood pressure medication	0	ukbb	European	SNPs from the MHC (chr6 26M~34M) region was removed for this traits	0.4712	0.0395	11.9388	7.4273e-33	0.1047	0.0068	1.0328	0.012	0.0726	0.0061
andersen_list	Medication for cholesterol_ blood pressure_ diabetes_ or take exogenous hormones: Hormone replacement therapy	0	ukbb	European	SNPs from the MHC (chr6 26M~34M) region was removed for this traits	0.1917	0.0871	2.2021	0.0277	0.0156	0.0027	1.0012	0.006	0.0052	0.0053
andersen_list	Medication for pain relief_ constipation_ heartburn: Aspirin	0	ukbb	European	SNPs from the MHC (chr6 26M~34M) region was removed for this traits	0.8021	0.0501	15.9996	1.2859e-57	0.0211	0.0019	1.0133	0.007	0.1852	0.006
andersen_list	Medication for pain relief_ constipation_ heartburn: None of the above	0	ukbb	European	SNPs from the MHC (chr6 26M~34M) region was removed for this traits	-0.5586	0.0368	-15.1685	5.7143e-52	0.0543	0.0027	1.0297	0.0088	-0.1165	0.0058
andersen_list	Medication for pain relief_ constipation_ heartburn: Ibuprofen (e.g. Nurofen)	0	ukbb	European	SNPs from the MHC (chr6 26M~34M) region was removed for this traits	0.2193	0.059	3.7172	0.0002	0.0226	0.0017	0.9976	0.0064	-0.0106	0.0051
andersen_list	Medication for pain relief_ constipation_ heartburn: Paracetamol	0	ukbb	European	SNPs from the MHC (chr6 26M~34M) region was removed for this traits	0.3749	0.0427	8.7853	1.5592e-18	0.043	0.0024	1.0267	0.0083	0.0206	0.0055
andersen_list	Medication for pain relief_ constipation_ heartburn: Omeprazole (e.g. Zanprol)	0	ukbb	European	SNPs from the MHC (chr6 26M~34M) region was removed for this traits	0.4688	0.057	8.2274	1.9139e-16	0.0182	0.0017	1.0196	0.0071	0.061	0.0049
andersen_list	Medication for pain relief_ constipation_ heartburn: Laxatives (e.g. Dulcolax_ Senokot)	0	ukbb	European	SNPs from the MHC (chr6 26M~34M) region was removed for this traits	0.3752	0.0659	5.6971	1.2186e-08	0.0115	0.0016	1.0094	0.0067	0.0258	0.0048
andersen_list	Vitamin and mineral supplements: Vitamin A	0	ukbb	European	SNPs from the MHC (chr6 26M~34M) region was removed for this traits	0.0018	0.1178	0.0151	0.988	0.0036	0.0015	1.0037	0.0063	-0.0038	0.0051
andersen_list	Vitamin and mineral supplements: None of the above	0	ukbb	European	SNPs from the MHC (chr6 26M~34M) region was removed for this traits	0.0781	0.0488	1.601	0.1094	0.03	0.0018	0.9947	0.0067	0.0045	0.0057
andersen_list	Vitamin and mineral supplements: Vitamin B	0	ukbb	European	SNPs from the MHC (chr6 26M~34M) region was removed for this traits	0.0048	0.086	0.0562	0.9552	0.0075	0.0015	0.9994	0.0067	0.0154	0.0054
andersen_list	Vitamin and mineral supplements: Vitamin C	0	ukbb	European	SNPs from the MHC (chr6 26M~34M) region was removed for this traits	-0.0606	0.0651	-0.9314	0.3517	0.0131	0.0017	0.9989	0.0075	-0.0074	0.0049
andersen_list	Vitamin and mineral supplements: Vitamin D	0	ukbb	European	SNPs from the MHC (chr6 26M~34M) region was removed for this traits	-0.3171	0.0984	-3.223	0.0013	0.006	0.0016	0.9978	0.0071	0.0072	0.0049
andersen_list	Vitamin and mineral supplements: Vitamin E	0	ukbb	European	SNPs from the MHC (chr6 26M~34M) region was removed for this traits	0.0696	0.0968	0.7196	0.4718	0.0067	0.0013	0.9952	0.0062	-0.0065	0.0056
andersen_list	Vitamin and mineral supplements: Multivitamins +/- minerals	0	ukbb	European	SNPs from the MHC (chr6 26M~34M) region was removed for this traits	-0.0648	0.0529	-1.224	0.221	0.0236	0.0019	1.0076	0.0074	-0.008	0.0054
andersen_list	Why stopped smoking: None of the above	0	ukbb	European	SNPs from the MHC (chr6 26M~34M) region was removed for this traits	0.1724	0.0665	2.5939	0.0095	0.0403	0.0058	0.9975	0.0066	-0.0123	0.0046
andersen_list	Why stopped smoking: Doctors advice	0	ukbb	European	SNPs from the MHC (chr6 26M~34M) region was removed for this traits	0.5035	0.1155	4.3579	1.3132e-05	0.0184	0.0052	0.9973	0.0059	0.0488	0.0049
andersen_list	Why stopped smoking: Health precaution	0	ukbb	European	SNPs from the MHC (chr6 26M~34M) region was removed for this traits	-0.3827	0.0646	-5.9262	3.0997e-09	0.0546	0.0062	0.9988	0.0066	-0.039	0.0048
andersen_list	Why reduced smoking: Illness or ill health	0	ukbb	European	SNPs from the MHC (chr6 26M~34M) region was removed for this traits	0.3607	0.1258	2.8685	0.0041	0.1083	0.0429	0.9984	0.0065	0.0469	0.0048
andersen_list	Pain type(s) experienced in last month: Headache	0	ukbb	European	SNPs from the MHC (chr6 26M~34M) region was removed for this traits	0.148	0.0457	3.2367	0.0012	0.045	0.0027	1.0041	0.0093	0.0245	0.0059
andersen_list	Pain type(s) experienced in last month: None of the above	0	ukbb	European	SNPs from the MHC (chr6 26M~34M) region was removed for this traits	-0.4314	0.0405	-10.6571	1.616e-26	0.0552	0.0027	1.0367	0.0086	-0.0485	0.0061
andersen_list	Pain type(s) experienced in last month: Facial pain	0	ukbb	European	SNPs from the MHC (chr6 26M~34M) region was removed for this traits	0.239	0.1129	2.1169	0.0343	0.0069	0.0014	0.9971	0.0061	0.0174	0.0059
andersen_list	Pain type(s) experienced in last month: Neck or shoulder pain	0	ukbb	European	SNPs from the MHC (chr6 26M~34M) region was removed for this traits	0.4528	0.0438	10.3339	4.9522e-25	0.033	0.0019	1.0247	0.0073	0.0347	0.0052
andersen_list	Pain type(s) experienced in last month: Back pain	0	ukbb	European	SNPs from the MHC (chr6 26M~34M) region was removed for this traits	0.3808	0.0445	8.5604	1.1248e-17	0.0392	0.0023	1.0247	0.0093	0.0432	0.006
andersen_list	Pain type(s) experienced in last month: Stomach or abdominal pain	0	ukbb	European	SNPs from the MHC (chr6 26M~34M) region was removed for this traits	0.296	0.0597	4.9607	7.0241e-07	0.0216	0.0017	1.0064	0.0071	0.0531	0.0058
andersen_list	Pain type(s) experienced in last month: Hip pain	0	ukbb	European	SNPs from the MHC (chr6 26M~34M) region was removed for this traits	0.4885	0.053	9.217	3.0544e-20	0.0236	0.0019	1.0188	0.0077	0.0378	0.0055
andersen_list	Pain type(s) experienced in last month: Knee pain	0	ukbb	European	SNPs from the MHC (chr6 26M~34M) region was removed for this traits	0.4591	0.0441	10.4127	2.1688e-25	0.0407	0.0023	1.0145	0.0082	0.0236	0.0062
andersen_list	Pain type(s) experienced in last month: Pain all over the body	0	ukbb	European	SNPs from the MHC (chr6 26M~34M) region was removed for this traits	0.5304	0.0787	6.7413	1.5696e-11	0.0103	0.0016	1.0036	0.0074	0.0439	0.0051
andersen_list	Types of transport used (excluding work): Car/motor vehicle	0	ukbb	European	SNPs from the MHC (chr6 26M~34M) region was removed for this traits	0.0279	0.0528	0.5281	0.5974	0.0244	0.0017	1.0094	0.007	-0.0092	0.0056
andersen_list	Types of transport used (excluding work): Walk	0	ukbb	European	SNPs from the MHC (chr6 26M~34M) region was removed for this traits	-0.3003	0.0471	-6.3716	1.8702e-10	0.033	0.0023	1.0352	0.0087	-0.0307	0.0054
andersen_list	Types of transport used (excluding work): Public transport	0	ukbb	European	SNPs from the MHC (chr6 26M~34M) region was removed for this traits	-0.1696	0.0565	-3.0019	0.0027	0.0221	0.0019	1.0268	0.0071	-0.0036	0.0054
andersen_list	Types of transport used (excluding work): Cycle	0	ukbb	European	SNPs from the MHC (chr6 26M~34M) region was removed for this traits	-0.312	0.0496	-6.2857	3.2637e-10	0.0247	0.0018	1.0256	0.0068	-0.0286	0.005
andersen_list	Types of physical activity in last 4 weeks: Walking for pleasure (not as a means of transport)	0	ukbb	European	SNPs from the MHC (chr6 26M~34M) region was removed for this traits	-0.4035	0.0462	-8.7403	2.3252e-18	0.0373	0.002	1.0403	0.0072	-0.0503	0.0057
andersen_list	Types of physical activity in last 4 weeks: None of the above	0	ukbb	European	SNPs from the MHC (chr6 26M~34M) region was removed for this traits	0.5292	0.0533	9.9239	3.2779e-23	0.0241	0.0018	1.017	0.0073	0.0658	0.0054
andersen_list	Types of physical activity in last 4 weeks: Other exercises (eg: swimming_ cycling_ keep fit_ bowling)	0	ukbb	European	SNPs from the MHC (chr6 26M~34M) region was removed for this traits	-0.2988	0.0388	-7.7089	1.2688e-14	0.0466	0.0024	1.0125	0.0084	-0.0528	0.0052
andersen_list	Types of physical activity in last 4 weeks: Strenuous sports	0	ukbb	European	SNPs from the MHC (chr6 26M~34M) region was removed for this traits	-0.3585	0.0511	-7.011	2.3661e-12	0.0221	0.0017	1.0104	0.0069	-0.0233	0.0048
andersen_list	Types of physical activity in last 4 weeks: Light DIY (eg: pruning_ watering the lawn)	0	ukbb	European	SNPs from the MHC (chr6 26M~34M) region was removed for this traits	-0.3403	0.0453	-7.5066	6.0696e-14	0.0388	0.0022	1.0058	0.0081	-0.0145	0.006
andersen_list	Types of physical activity in last 4 weeks: Heavy DIY (eg: weeding_ lawn mowing_ carpentry_ digging)	0	ukbb	European	SNPs from the MHC (chr6 26M~34M) region was removed for this traits	-0.2538	0.0499	-5.0842	3.6918e-07	0.0342	0.002	1.0061	0.0072	-0.0439	0.0055
andersen_list	Medication for cholesterol_ blood pressure or diabetes: Cholesterol lowering medication	0	ukbb	European	SNPs from the MHC (chr6 26M~34M) region was removed for this traits	0.6428	0.0456	14.1032	3.6269e-45	0.0683	0.0063	1.033	0.0142	0.1906	0.0057
andersen_list	Medication for cholesterol_ blood pressure or diabetes: None of the above	0	ukbb	European	SNPs from the MHC (chr6 26M~34M) region was removed for this traits	-0.6249	0.0384	-16.258	1.9588e-59	0.0888	0.0051	1.0327	0.0102	-0.1762	0.0058
andersen_list	Medication for cholesterol_ blood pressure or diabetes: Blood pressure medication	0	ukbb	European	SNPs from the MHC (chr6 26M~34M) region was removed for this traits	0.556	0.0386	14.4076	4.637e-47	0.1046	0.0055	1.0317	0.0102	0.1432	0.006
andersen_list	Medication for cholesterol_ blood pressure or diabetes: Insulin	0	ukbb	European	SNPs from the MHC (chr6 26M~34M) region was removed for this traits	0.6911	0.1398	4.9435	7.6713e-07	0.0097	0.0033	1.011	0.007	0.1098	0.005
andersen_list	Mineral and other dietary supplements: Fish oil (including cod liver oil)	0	ukbb	European	SNPs from the MHC (chr6 26M~34M) region was removed for this traits	-0.1656	0.0588	-2.8177	0.0048	0.027	0.0019	1.0059	0.0072	-0.0367	0.0056
andersen_list	Mineral and other dietary supplements: None of the above	0	ukbb	European	SNPs from the MHC (chr6 26M~34M) region was removed for this traits	0.1192	0.0533	2.2341	0.0255	0.0301	0.002	1.0095	0.0067	0.0419	0.0059
andersen_list	Mineral and other dietary supplements: Glucosamine	0	ukbb	European	SNPs from the MHC (chr6 26M~34M) region was removed for this traits	-0.0685	0.0479	-1.43	0.1527	0.0245	0.002	1.0084	0.0074	-0.0524	0.0049
andersen_list	Mineral and other dietary supplements: Calcium	0	ukbb	European	SNPs from the MHC (chr6 26M~34M) region was removed for this traits	-0.1794	0.0679	-2.6438	0.0082	0.0124	0.0016	0.9978	0.0063	0.0041	0.0047
andersen_list	Mineral and other dietary supplements: Zinc	0	ukbb	European	SNPs from the MHC (chr6 26M~34M) region was removed for this traits	-0.041	0.0686	-0.5972	0.5504	0.011	0.0014	0.9892	0.0058	-0.0079	0.0049
andersen_list	Mineral and other dietary supplements: Selenium	0	ukbb	European	SNPs from the MHC (chr6 26M~34M) region was removed for this traits	-0.035	0.0914	-0.3827	0.702	0.0063	0.0016	1.0004	0.0071	0.0006	0.0051
andersen_list	Diagnoses - main ICD10: B37 Candidiasis	0	ukbb	European	SNPs from the MHC (chr6 26M~34M) region was removed for this traits	0.5305	0.9576	0.554	0.5796	0.0006	0.0014	1.0016	0.0064	0.0018	0.0053
andersen_list	Diagnoses - main ICD10: C44 Other malignant neoplasms of skin	0	ukbb	European	SNPs from the MHC (chr6 26M~34M) region was removed for this traits	0.2613	0.071	3.6818	0.0002	0.0098	0.0023	1.0103	0.0086	0.1873	0.0062
andersen_list	Diagnoses - main ICD10: C50 Malignant neoplasm of breast	0	ukbb	European	SNPs from the MHC (chr6 26M~34M) region was removed for this traits	0.3145	0.0724	4.3431	1.4046e-05	0.0089	0.0016	1.0034	0.0076	0.2064	0.005
andersen_list	Diagnoses - main ICD10: C61 Malignant neoplasm of prostate	0	ukbb	European	SNPs from the MHC (chr6 26M~34M) region was removed for this traits	0.2277	0.1103	2.0649	0.0389	0.0043	0.0015	1.0188	0.0067	0.1092	0.0053
andersen_list	Diagnoses - main ICD10: D12 Benign neoplasm of colon_ rectum_ anus and anal canal	0	ukbb	European	SNPs from the MHC (chr6 26M~34M) region was removed for this traits	0.2773	0.0834	3.3243	0.0009	0.0086	0.0014	1.0037	0.0064	0.0308	0.0048
andersen_list	Diagnoses - main ICD10: D25 Leiomyoma of uterus	0	ukbb	European	SNPs from the MHC (chr6 26M~34M) region was removed for this traits	0.2043	0.0861	2.3734	0.0176	0.0059	0.0014	0.9933	0.006	0.0147	0.0046
andersen_list	Diagnoses - main ICD10: E03 Other hypothyroidism	0	ukbb	European	SNPs from the MHC (chr6 26M~34M) region was removed for this traits
andersen_list	Diagnoses - main ICD10: E04 Other non-toxic goitre	0	ukbb	European	SNPs from the MHC (chr6 26M~34M) region was removed for this traits	0.2473	0.1042	2.3726	0.0177	0.0053	0.0013	0.992	0.0063	0.009	0.005
andersen_list	Diagnoses - main ICD10: F31 Bipolar affective disorder	0	ukbb	European	SNPs from the MHC (chr6 26M~34M) region was removed for this traits	-0.0397	0.0948	-0.4183	0.6757	0.0049	0.0015	0.9869	0.007	0.0192	0.0044
andersen_list	Diagnoses - main ICD10: F43 Reaction to severe stress_ and adjustment disorders	0	ukbb	European	SNPs from the MHC (chr6 26M~34M) region was removed for this traits	0.2588	0.3806	0.6799	0.4966	0.0007	0.0013	1.003	0.0055	0.0149	0.0052
andersen_list	Diagnoses - main ICD10: G47 Sleep disorders	0	ukbb	European	SNPs from the MHC (chr6 26M~34M) region was removed for this traits	0.2452	0.1028	2.3853	0.0171	0.0063	0.0016	0.994	0.0069	0.0254	0.0058
andersen_list	Diagnoses - main ICD10: G56 Mononeuropathies of upper limb	0	ukbb	European	SNPs from the MHC (chr6 26M~34M) region was removed for this traits	0.3968	0.0631	6.2916	3.1428e-10	0.0139	0.0018	1.0086	0.0073	0.0202	0.005
andersen_list	Diagnoses - main ICD10: H25 Senile cataract	0	ukbb	European	SNPs from the MHC (chr6 26M~34M) region was removed for this traits	0.0803	0.1286	0.6243	0.5324	0.0033	0.0014	1.013	0.0069	0.01	0.0054
andersen_list	Diagnoses - main ICD10: H26 Other cataract	0	ukbb	European	SNPs from the MHC (chr6 26M~34M) region was removed for this traits	-0.0239	0.0765	-0.3125	0.7547	0.0094	0.0016	0.9933	0.0073	0.0256	0.0047
andersen_list	Diagnoses - main ICD10: I10 Essential (primary) hypertension	0	ukbb	European	SNPs from the MHC (chr6 26M~34M) region was removed for this traits	0.247	0.1349	1.8307	0.0672	0.0026	0.0013	0.9976	0.006	0.0227	0.0052
andersen_list	Diagnoses - main ICD10: I20 Angina pectoris	0	ukbb	European	SNPs from the MHC (chr6 26M~34M) region was removed for this traits	0.6823	0.0939	7.267	3.6766e-13	0.0082	0.0015	1.0097	0.007	0.1345	0.0055
andersen_list	Diagnoses - main ICD10: I21 Acute myocardial infarction	0	ukbb	European	SNPs from the MHC (chr6 26M~34M) region was removed for this traits	0.6633	0.0707	9.3866	6.1977e-21	0.0103	0.0016	1.0056	0.0072	0.1508	0.0052
andersen_list	Diagnoses - main ICD10: I25 Chronic ischaemic heart disease	0	ukbb	European	SNPs from the MHC (chr6 26M~34M) region was removed for this traits	0.6615	0.0506	13.0832	4.1095e-39	0.0198	0.0023	1.0209	0.0073	0.2325	0.0056
andersen_list	Diagnoses - main ICD10: I30 Acute pericarditis	0	ukbb	European	SNPs from the MHC (chr6 26M~34M) region was removed for this traits	0.0839	0.1426	0.5881	0.5565	0.0023	0.0014	0.9949	0.0068	0.0031	0.0046
andersen_list	Diagnoses - main ICD10: I48 Atrial fibrillation and flutter	0	ukbb	European	SNPs from the MHC (chr6 26M~34M) region was removed for this traits	0.0802	0.0674	1.191	0.2336	0.0128	0.0021	1.0109	0.0079	0.0588	0.0052
andersen_list	Diagnoses - main ICD10: I80 Phlebitis and thrombophlebitis	0	ukbb	European	SNPs from the MHC (chr6 26M~34M) region was removed for this traits	0.1793	0.0886	2.0224	0.0431	0.008	0.0017	0.9942	0.0084	0.016	0.0053
andersen_list	Diagnoses - main ICD10: I83 Varicose veins of lower extremities	0	ukbb	European	SNPs from the MHC (chr6 26M~34M) region was removed for this traits	0.1428	0.0625	2.2871	0.0222	0.0192	0.0023	1.0346	0.0111	0.0034	0.0054
andersen_list	Diagnoses - main ICD10: I84 Haemorrhoids	0	ukbb	European	SNPs from the MHC (chr6 26M~34M) region was removed for this traits	0.1183	0.0744	1.5903	0.1118	0.0094	0.0016	1.0017	0.0074	0.0229	0.0049
andersen_list	Diagnoses - main ICD10: J22 Unspecified acute lower respiratory infection	0	ukbb	European	SNPs from the MHC (chr6 26M~34M) region was removed for this traits	0.5597	0.2075	2.6974	0.007	0.0028	0.0015	0.9995	0.0073	0.049	0.0046
andersen_list	Diagnoses - main ICD10: J33 Nasal polyp	0	ukbb	European	SNPs from the MHC (chr6 26M~34M) region was removed for this traits	0.0333	0.131	0.2544	0.7992	0.0032	0.0015	1.0073	0.0072	0.0085	0.005
andersen_list	Diagnoses - main ICD10: J34 Other disorders of nose and nasal sinuses	0	ukbb	European	SNPs from the MHC (chr6 26M~34M) region was removed for this traits	0.3121	0.1568	1.9906	0.0465	0.0025	0.0014	1.0076	0.0066	0.0103	0.0051
andersen_list	Diagnoses - main ICD10: J44 Other chronic obstructive pulmonary disease	0	ukbb	European	SNPs from the MHC (chr6 26M~34M) region was removed for this traits	0.3878	0.1249	3.1045	0.0019	0.0047	0.0014	0.996	0.0067	0.0657	0.0053
andersen_list	Diagnoses - main ICD10: K20 Oesophagitis	0	ukbb	European	SNPs from the MHC (chr6 26M~34M) region was removed for this traits	0.6516	0.2284	2.8527	0.0043	0.0022	0.0013	1.0065	0.0065	0.0211	0.005
andersen_list	Diagnoses - main ICD10: K21 Gastro-oesophageal reflux disease	0	ukbb	European	SNPs from the MHC (chr6 26M~34M) region was removed for this traits	0.4209	0.093	4.5274	5.9707e-06	0.0064	0.0013	1.0023	0.0058	0.0178	0.0053
andersen_list	Diagnoses - main ICD10: K22 Other diseases of oesophagus	0	ukbb	European	SNPs from the MHC (chr6 26M~34M) region was removed for this traits	0.3375	0.1141	2.9571	0.0031	0.0041	0.0015	1.0045	0.0065	0.0249	0.0056
andersen_list	Diagnoses - main ICD10: K29 Gastritis and duodenitis	0	ukbb	European	SNPs from the MHC (chr6 26M~34M) region was removed for this traits	0.444	0.0861	5.1567	2.5129e-07	0.0073	0.0015	1.0047	0.0066	0.0297	0.0052
andersen_list	Diagnoses - main ICD10: K30 Dyspepsia	0	ukbb	European	SNPs from the MHC (chr6 26M~34M) region was removed for this traits	0.2562	0.1263	2.0289	0.0425	0.0031	0.0014	1.0038	0.0064	0.0157	0.005
andersen_list	Diagnoses - main ICD10: K35 Acute appendicitis	0	ukbb	European	SNPs from the MHC (chr6 26M~34M) region was removed for this traits	0.2452	0.1575	1.5567	0.1195	0.0023	0.0013	1.0044	0.0068	-0.001	0.0051
andersen_list	Diagnoses - main ICD10: K40 Inguinal hernia	0	ukbb	European	SNPs from the MHC (chr6 26M~34M) region was removed for this traits	-0.0369	0.0611	-0.6046	0.5454	0.0184	0.0021	0.9915	0.0069	-0.0024	0.0053
andersen_list	Diagnoses - main ICD10: K43 Ventral hernia	0	ukbb	European	SNPs from the MHC (chr6 26M~34M) region was removed for this traits	0.2986	0.0989	3.018	0.0025	0.0054	0.0014	0.993	0.0066	0.0242	0.0049
andersen_list	Diagnoses - main ICD10: K44 Diaphragmatic hernia	0	ukbb	European	SNPs from the MHC (chr6 26M~34M) region was removed for this traits	0.4278	0.1103	3.8799	0.0001	0.0051	0.0013	1.0049	0.0064	0.0196	0.0049
andersen_list	Diagnoses - main ICD10: K50 Crohns disease [regional enteritis]	0	ukbb	European	SNPs from the MHC (chr6 26M~34M) region was removed for this traits	0.2501	0.1179	2.1208	0.0339	0.0044	0.0014	1.0029	0.0066	0.0024	0.0052
andersen_list	Diagnoses - main ICD10: K51 Ulcerative colitis	0	ukbb	European	SNPs from the MHC (chr6 26M~34M) region was removed for this traits	0.0748	0.1115	0.6711	0.5021	0.0047	0.0016	1.013	0.0067	0.0125	0.0054
andersen_list	Diagnoses - main ICD10: K52 Other non-infective gastro-enteritis and colitis	0	ukbb	European	SNPs from the MHC (chr6 26M~34M) region was removed for this traits	0.4153	0.1141	3.6382	0.0003	0.0049	0.0013	1.0036	0.006	0.0334	0.0048
andersen_list	Diagnoses - main ICD10: K57 Diverticular disease of intestine	0	ukbb	European	SNPs from the MHC (chr6 26M~34M) region was removed for this traits	0.3078	0.0641	4.7981	1.6019e-06	0.013	0.0015	1.0038	0.0066	0.0201	0.0052
andersen_list	Diagnoses - main ICD10: K60 Fissure and fistula of anal and rectal regions	0	ukbb	European	SNPs from the MHC (chr6 26M~34M) region was removed for this traits	0.0748	0.0896	0.835	0.4037	0.0056	0.0014	0.9818	0.0067	0.0146	0.0047
andersen_list	Diagnoses - main ICD10: K62 Other diseases of anus and rectum	0	ukbb	European	SNPs from the MHC (chr6 26M~34M) region was removed for this traits	0.3431	0.1092	3.1417	0.0017	0.005	0.0015	1.0019	0.0068	0.0352	0.005
andersen_list	Diagnoses - main ICD10: K76 Other diseases of liver	0	ukbb	European	SNPs from the MHC (chr6 26M~34M) region was removed for this traits	0.2075	0.1258	1.6496	0.099	0.0037	0.0013	0.9929	0.0062	0.0223	0.0053
andersen_list	Diagnoses - main ICD10: K80 Cholelithiasis	0	ukbb	European	SNPs from the MHC (chr6 26M~34M) region was removed for this traits	0.45	0.0844	5.3341	9.6034e-08	0.0095	0.0018	1.0237	0.0084	0.0212	0.0056
andersen_list	Diagnoses - main ICD10: L03 Cellulitis	0	ukbb	European	SNPs from the MHC (chr6 26M~34M) region was removed for this traits	0.2655	0.1275	2.0827	0.0373	0.0039	0.0015	1.003	0.0069	0.0383	0.0052
andersen_list	Diagnoses - main ICD10: M10 Gout	0	ukbb	European	SNPs from the MHC (chr6 26M~34M) region was removed for this traits	0.2625	0.1701	1.5431	0.1228	0.0022	0.0015	0.9997	0.0067	0.0087	0.0053
andersen_list	Diagnoses - main ICD10: M16 Coxarthrosis [arthrosis of hip]	0	ukbb	European	SNPs from the MHC (chr6 26M~34M) region was removed for this traits	0.0988	0.0772	1.2801	0.2005	0.0107	0.0018	1.0104	0.008	-0.0019	0.0052
andersen_list	Diagnoses - main ICD10: M17 Gonarthrosis [arthrosis of knee]	0	ukbb	European	SNPs from the MHC (chr6 26M~34M) region was removed for this traits	0.4683	0.0596	7.8632	3.7433e-15	0.014	0.0017	1.0062	0.0069	0.0055	0.005
andersen_list	Diagnoses - main ICD10: M20 Acquired deformities of fingers and toes	0	ukbb	European	SNPs from the MHC (chr6 26M~34M) region was removed for this traits	0.1244	0.0712	1.7471	0.0806	0.0095	0.0015	1.0003	0.0071	0.003	0.0048
andersen_list	Diagnoses - main ICD10: M21 Other acquired deformities of limbs	0	ukbb	European	SNPs from the MHC (chr6 26M~34M) region was removed for this traits	0.8739	3.0573	0.2858	0.775	0.0003	0.0012	1.0081	0.0066	-0.0025	0.0047
andersen_list	Diagnoses - main ICD10: M23 Internal derangement of knee	0	ukbb	European	SNPs from the MHC (chr6 26M~34M) region was removed for this traits	0.3238	0.0873	3.7088	0.0002	0.008	0.0018	1.005	0.0072	0.0033	0.0049
andersen_list	Diagnoses - main ICD10: M24 Other specific joint derangements	0	ukbb	European	SNPs from the MHC (chr6 26M~34M) region was removed for this traits	0.2906	0.1358	2.1403	0.0323	0.0035	0.0013	0.9882	0.0061	0.003	0.0054
andersen_list	Diagnoses - main ICD10: M25 Other joint disorders_ not elsewhere classified	0	ukbb	European	SNPs from the MHC (chr6 26M~34M) region was removed for this traits	1.2952	0.8409	1.5403	0.1235	0.0011	0.0013	1.0154	0.0068	0.0079	0.0045
andersen_list	Diagnoses - main ICD10: M54 Dorsalgia	0	ukbb	European	SNPs from the MHC (chr6 26M~34M) region was removed for this traits	0.5154	0.0766	6.7249	1.7575e-11	0.01	0.0015	1.0045	0.0072	0.0283	0.0053
andersen_list	Diagnoses - main ICD10: M67 Other disorders of synovium and tendon	0	ukbb	European	SNPs from the MHC (chr6 26M~34M) region was removed for this traits	0.2853	0.18	1.585	0.113	0.0021	0.0013	0.9994	0.0062	0.0066	0.0053
andersen_list	Diagnoses - main ICD10: M70 Soft tissue disorders related to use_ overuse and pressure	0	ukbb	European	SNPs from the MHC (chr6 26M~34M) region was removed for this traits	0.1119	0.1087	1.0288	0.3036	0.004	0.0013	0.9832	0.0066	0.0098	0.0047
andersen_list	Diagnoses - main ICD10: M72 Fibroblastic disorders	0	ukbb	European	SNPs from the MHC (chr6 26M~34M) region was removed for this traits	0.0663	0.075	0.8842	0.3766	0.0105	0.0031	1.0166	0.0206	0.0054	0.0053
andersen_list	Diagnoses - main ICD10: N19 Unspecified renal failure	0	ukbb	European	SNPs from the MHC (chr6 26M~34M) region was removed for this traits	-0.1117	0.138	-0.8094	0.4183	0.003	0.0014	0.9992	0.0068	0.0136	0.0053
andersen_list	Diagnoses - main ICD10: N20 Calculus of kidney and ureter	0	ukbb	European	SNPs from the MHC (chr6 26M~34M) region was removed for this traits	0.2513	0.0857	2.9322	0.0034	0.0081	0.0014	1.008	0.0067	0.0177	0.0047
andersen_list	Diagnoses - main ICD10: N32 Other disorders of bladder	0	ukbb	European	SNPs from the MHC (chr6 26M~34M) region was removed for this traits	0.1848	0.1059	1.7452	0.081	0.004	0.0012	0.9897	0.0058	0.0294	0.0051
andersen_list	Diagnoses - main ICD10: N40 Hyperplasia of prostate	0	ukbb	European	SNPs from the MHC (chr6 26M~34M) region was removed for this traits	0.1533	0.0976	1.5702	0.1164	0.0059	0.0015	1.0099	0.0068	0.0144	0.0051
andersen_list	Diagnoses - main ICD10: N81 Female genital prolapse	0	ukbb	European	SNPs from the MHC (chr6 26M~34M) region was removed for this traits	0.3132	0.1022	3.0646	0.0022	0.0072	0.0015	1.0242	0.0065	-0.0101	0.0053
andersen_list	Diagnoses - main ICD10: N92 Excessive_ frequent and irregular menstruation	0	ukbb	European	SNPs from the MHC (chr6 26M~34M) region was removed for this traits	0.4962	0.0905	5.4798	4.2581e-08	0.0071	0.0017	1.0008	0.0073	0.0083	0.0054
andersen_list	Diagnoses - main ICD10: O75 Other complications of labour and delivery_ not elsewhere classified	0	ukbb	European	SNPs from the MHC (chr6 26M~34M) region was removed for this traits	0.2114	0.1316	1.606	0.1083	0.003	0.0012	0.9877	0.0058	-0.0006	0.0047
andersen_list	Diagnoses - main ICD10: R04 Haemorrhage from respiratory passages	0	ukbb	European	SNPs from the MHC (chr6 26M~34M) region was removed for this traits	0.4356	0.1619	2.6902	0.0071	0.0026	0.0014	0.9971	0.0063	0.0342	0.0048
andersen_list	Diagnoses - main ICD10: R07 Pain in throat and chest	0	ukbb	European	SNPs from the MHC (chr6 26M~34M) region was removed for this traits	0.6754	0.059	11.4439	2.5237e-30	0.0163	0.0017	1.0052	0.0076	0.1118	0.0052
andersen_list	Diagnoses - main ICD10: R10 Abdominal and pelvic pain	0	ukbb	European	SNPs from the MHC (chr6 26M~34M) region was removed for this traits	0.521	0.0717	7.2643	3.7488e-13	0.0121	0.0017	0.9961	0.0073	0.0443	0.0055
andersen_list	Diagnoses - main ICD10: R11 Nausea and vomiting	0	ukbb	European	SNPs from the MHC (chr6 26M~34M) region was removed for this traits	0.6719	0.3772	1.7813	0.0749	0.0012	0.0013	0.9948	0.0062	0.0346	0.005
andersen_list	Diagnoses - main ICD10: R14 Flatulence and related conditions	0	ukbb	European	SNPs from the MHC (chr6 26M~34M) region was removed for this traits	0.0516	0.1257	0.4103	0.6816	0.0032	0.0013	0.9925	0.0068	0.0069	0.0047
andersen_list	Diagnoses - main ICD10: R31 Unspecified haematuria	0	ukbb	European	SNPs from the MHC (chr6 26M~34M) region was removed for this traits	0.4101	0.1439	2.8489	0.0044	0.0033	0.0015	1.0073	0.0062	0.0338	0.0047
andersen_list	Diagnoses - main ICD10: R35 Polyuria	0	ukbb	European	SNPs from the MHC (chr6 26M~34M) region was removed for this traits	-0.0033	0.1442	-0.0229	0.9817	0.0029	0.0015	0.9984	0.0066	0.0219	0.0053
andersen_list	Diagnoses - main ICD10: R55 Syncope and collapse	0	ukbb	European	SNPs from the MHC (chr6 26M~34M) region was removed for this traits	0.3332	0.0994	3.3508	0.0008	0.0054	0.0014	1.0083	0.0071	0.0382	0.005
andersen_list	Diagnoses - main ICD10: R69 Unknown and unspecified causes of morbidity	0	ukbb	European	SNPs from the MHC (chr6 26M~34M) region was removed for this traits	0.4706	0.1112	4.2329	2.3068e-05	0.0053	0.0014	0.9981	0.0067	0.0508	0.0048
andersen_list	Diagnoses - main ICD10: S09 Other and unspecified injuries of head	0	ukbb	European	SNPs from the MHC (chr6 26M~34M) region was removed for this traits	0.2794	0.1108	2.5215	0.0117	0.0039	0.0015	0.9941	0.0064	0.0163	0.0048
andersen_list	Diagnoses - main ICD10: S52 Fracture of forearm	0	ukbb	European	SNPs from the MHC (chr6 26M~34M) region was removed for this traits	-0.1316	0.0999	-1.3179	0.1876	0.0064	0.0018	0.9988	0.007	0.0032	0.0055
andersen_list	Diagnoses - main ICD10: S66 Injury of muscle and tendon at wrist and hand level	0	ukbb	European	SNPs from the MHC (chr6 26M~34M) region was removed for this traits	0.1982	0.1584	1.2515	0.2108	0.0023	0.0012	0.9997	0.0066	-0.0006	0.0052
andersen_list	Diagnoses - main ICD10: S76 Injury of muscle and tendon at hip and thigh level	0	ukbb	European	SNPs from the MHC (chr6 26M~34M) region was removed for this traits	0.0917	0.1945	0.4712	0.6375	0.0015	0.0012	0.9983	0.0064	0.0047	0.0048
andersen_list	Diagnoses - main ICD10: T84 Complications of internal orthopaedic prosthetic devices_ implants and grafts	0	ukbb	European	SNPs from the MHC (chr6 26M~34M) region was removed for this traits	0.4161	0.109	3.8163	0.0001	0.0052	0.0016	0.9907	0.0069	0.0048	0.005
andersen_list	Diagnoses - main ICD10: Z09 Follow-up examination after treatment for conditions other than malignant neoplasms	0	ukbb	European	SNPs from the MHC (chr6 26M~34M) region was removed for this traits	0.7102	0.184	3.8588	0.0001	0.0031	0.0013	0.9992	0.0061	0.0249	0.0046
andersen_list	Diagnoses - main ICD10: Z47 Other orthopaedic follow-up care	0	ukbb	European	SNPs from the MHC (chr6 26M~34M) region was removed for this traits	0.2372	0.1253	1.8927	0.0584	0.0035	0.0012	0.9972	0.0062	0.0056	0.0051
andersen_list	Diagnoses - main ICD10: Z80 Family history of malignant neoplasm	0	ukbb	European	SNPs from the MHC (chr6 26M~34M) region was removed for this traits	0.1115	0.1886	0.5908	0.5546	0.0013	0.0013	0.9906	0.0059	0.0017	0.0049

## Sheet: LD_hub_rg_214x214
	adipogen.discovery.eur_.meta_.public.release.txt.noMHC.sumstats_deGC.gz	AgeFirstBirth_Pooled.txt.gz.sumstats.gz	Age_of_smoking.sumstats.gz	als.sumstats.meta.txt.tab.sumstats.gz	Birthlength.sumstats.gz	Birthweight.sumstats.gz	BMI_2010.sumstats_deGC.gz	body_fat_percentage_GWAS_PLUS_MC_ALL_ancestry_se_Sex_combined_for_locus_zoom_plot.TBL.txt.tab.sumstats.gz	BW3_EUR_summary_stats.txt.gz.tab.sumstats.gz	cad.add.160614.website.txt.tab.noMHC.sumstats_deGC.gz	Childhood_IQ.sumstats.gz	Childobesity.sumstats_deGC.gz	Chronotype_SIN_BOLT.output_plus.metrics_MAF0.001_HWE1E-5_qual0.4.txt.gz.tab.sumstats.gz	Cigarettes_per_day.sumstats.gz	DIAGRAMv3.2012DEC17.txt.noMHC.sumstats.gz	DS_Full.txt.gz.tab.sumstats.gz	ecz_mhc_flg.sumstats.gz	EduYears_Main.txt.gz.tab.sumstats.gz	EUR.CD.gwas.assoc.gz.noMHC.sumstats.gz	EUR.IBD.gwas.assoc.gz.noMHC.sumstats.gz	EUR.UC.gwas.assoc.gz.noMHC.sumstats.gz	Extreme_BMI.sumstats_deGC.gz	fa2stu.MAF0_.005.pos_.out_.gz.tab.sumstats.gz	Fasting_glucose.sumstats.gz	Fasting_insulin.sumstats.gz	Fastingproinsulin.sumstats.gz	FEV1_SpiroMeta-CHARGE_results_PMID21946350.a1a2.txt.tab.sumstats.gz	FF_SpiroMeta-CHARGE_results_PMID21946350.a1a2.txt.tab.sumstats.gz	FinnuncorrNLITUK1UK3hap300_unadjusted.cmh.txt.tab.sumstats.gz	fn2stu.MAF0_.005.pos_.out_.gz.tab.sumstats.gz	formatted_round3meta_CKD_overall_IV_2GC_b36_MAFget005_Nget50_20120725_b37.csv.noMHC.sumstats.gz	formatted_round3meta_eGFRcrea_nonDM_IV_2GC_b36_MAFget005_Nget50_20120627_b37.csv.noMHC.sumstats.gz	formatted_round3meta_eGFRcrea_overall_IV_2GC_b36_MAFget005_Nget50_20120705_b37.csv.noMHC.sumstats.gz	formatted_round3meta_eGFRcys_overall_IV_2GC_b36_MAFget005_Nget50_20120725_b37.csv.noMHC.sumstats_deGC.gz	formatted_round3meta_UACR_overall_IV_2GC_b36_MAFget005_Nget50_20140505.csv.noMHC.sumstats.gz	formatted_Round3_UACR_noDM_2GC_b36_MAFget005_Nget50_2014_09_29.csv.noMHC.sumstats.gz	Former_smoker.sumstats.gz	gabriel_results.txt.noMHC.sumstats.gz	gcan_meta.out.gz.noMHC.sumstats_deGC.gz	GEFOS2_FNBMD_POOLED_GC.txt.gz.noMHC.sumstats_deGC.gz	GEFOS2_LSBMD_POOLED_GC.txt.gz.noMHC.sumstats_deGC.gz	GIANT_EXTREME_HEIGHT_Stage1_Berndt2013_publicrelease_HapMapCeuFreq.txt.noMHC.sumstats_deGC.gz	GIANT_EXTREME_WHR_Stage1_Berndt2013_publicrelease_HapMapCeuFreq.txt.noMHC.sumstats_deGC.gz	GIANT_HEIGHT_LangoAllen2010_publicrelease_HapMapCeuFreq.txt.noMHC.sumstats_deGC.gz	GIANT_OBESITY_CLASS1_Stage1_Berndt2013_publicrelease_HapMapCeuFreq.txt.noMHC.sumstats_deGC.gz	GIANT_OBESITY_CLASS2_Stage1_Berndt2013_publicrelease_HapMapCeuFreq.txt.noMHC.sumstats_deGC.gz	GIANT_OBESITY_CLASS3_Stage1_Berndt2013_publicrelease_HapMapCeuFreq.txt.noMHC.sumstats_deGC.gz	GIANT_OVERWEIGHT_Stage1_Berndt2013_publicrelease_HapMapCeuFreq.txt.noMHC.sumstats_deGC.gz	GPC-1.NEO-CONSCIENTIOUSNESS.full.txt.noMHC.sumstats.gz
adipogen.discovery.eur_.meta_.public.release.txt.noMHC.sumstats_deGC.gz	1	0.109	0.158	-0.016	0.21	0.23	0.182	0.259	0.235	-0.144	-0.452	0.095	0.07	-0.124	-0.261	-0.069	0.065	0.087	0.103	-0.012	-0.103	0.334	-0.048	-0.086	-0.426	0.021	-0.164	-0.082	-0.131	-0.209	0.154	-0.1	-0.099	-0.08	-0.227	-0.174	0.098	-0.131	-0.097	-0.103	-0.127	0.027	-0.482	0.067	0.167	0.249	0.328	0.135	0.058
AgeFirstBirth_Pooled.txt.gz.sumstats.gz	0.109	1	0.295	-0.167	0.149	0.193	-0.295	-0.352	0.122	-0.325	0.552	-0.186	-0.1	-0.374	-0.162	-0.333	-0.025	0.722	-0.073	-0.034	0.015	-0.246	-0.071	-0.133	-0.304	-0.162	0.215	0.071	0.065	0.022	0.064	-0.027	-0.051	0.107	-0.127	-0.079	0.561	-0.122	0.108	0.002	-0.02	0.129	-0.298	0.134	-0.327	-0.28	-0.329	-0.31	0.107
Age_of_smoking.sumstats.gz	0.158	0.295	1	0.374	0.061	0.324	-0.086	0.017	0.046	-0.213	0.223	-0.214	0.049	0.242	0.014	-0.232	0.133	0.281	0.06	0.063	0.059	-0.076	-0.189	-0.087	-0.149	-0.33	-0.117	-0.01	0.285	-0.059	0.08	-0.054	0.022	-0.28	-0.067	0.03	-0.202	0.05	0.096	0.075	0.107	0.098	-0.376	0.092	-0.159	-0.227	-0.107	-0.166	0.186
als.sumstats.meta.txt.tab.sumstats.gz	-0.016	-0.167	0.374	1	0.089	0.243	0.107	0.087	0.139	-0.065	-0.194	0.026	-0.009	0.193	0.079	0.101	-0.041	-0.148	0.175	0.193	0.125	0.162	-0.129	0.079	-0.172	-0.112	0.247	-0.134	0.135	0.043	-0.155	0.032	0.09	0.084	-0.195	-0.355	0.121	0.184	0.203	-0.005	-0.032	-0.051	-0.128	-0.051	0.16	0.083	0.177	0.206	-0.104
Birthlength.sumstats.gz	0.21	0.149	0.061	0.089	1	0.721	0.037	0.1	0.804	-0.176	0.043	0.036	-0.049	-0.014	-0.213	-0.044	0.064	0.116	0.024	0.111	0.189	-0.054	-0.156	-0.07	0.051	-0.004	0.064	-0.033	-0.076	-0.037	-0.084	0.005	-0.002	0.096	0.209	0.181	-0.131	-0.02	0.027	0.013	0.014	0.525	0.027	0.514	0.03	-0.034	-0.066	0.026	-0.078
Birthweight.sumstats.gz	0.23	0.193	0.324	0.243	0.721	1	0.11	-0.022	1.394	-0.146	0.141	0.092	-0.107	-0.284	-0.337	0.051	-0.038	0.119	0.097	0.052	-0.014	0.028	0.169	-0.177	-0.186	-0.069	0.052	0.02	-0.059	-0.08	-0.147	-0.008	0.017	0.049	0.033	0.105	-0.058	0.023	-0.054	0.004	0.037	0.374	-0.117	0.41	0.074	0.076	0.098	0.071	-0.024
BMI_2010.sumstats_deGC.gz	0.182	-0.295	-0.086	0.107	0.037	0.11	1	0.867	0.119	0.22	-0.163	0.79	0.054	0.227	0.347	0.096	0.146	-0.272	0.026	-0.052	-0.126	1.021	0.162	0.237	0.567	0.205	-0.159	0.016	-0.151	0.084	0.18	-0.045	-0.032	-0.242	0.068	0.052	-0.177	0.107	-0.123	0.09	0.087	-0.046	0.019	-0.056	1.044	1.042	1.023	1.031	0.063
body_fat_percentage_GWAS_PLUS_MC_ALL_ancestry_se_Sex_combined_for_locus_zoom_plot.TBL.txt.tab.sumstats.gz	0.259	-0.352	0.017	0.087	0.1	-0.022	0.867	1	0.054	0.222	-0.274	0.61	-0.007	0.464	0.387	0.202	0.129	-0.338	0.135	0.032	-0.063	0.941	-0.142	0.175	0.453	0.368	-0.272	0.045	-0.135	-0.024	0.075	0.069	0.088	-0.274	0.064	0.039	-0.371	0.109	-0.156	-0.007	-0.029	-0.039	0.167	-0.017	0.906	0.914	0.831	0.871	0.08
BW3_EUR_summary_stats.txt.gz.tab.sumstats.gz	0.235	0.122	0.046	0.139	0.804	1.394	0.119	0.054	1	-0.177	0.133	0.185	-0.044	-0.046	-0.272	-0.063	-0.092	0.113	0.036	0.027	0.01	0.115	-0.047	-0.123	-0.169	0.001	0.068	-0.015	-0.146	-0.063	-0.006	-0.049	-0.049	-0.016	-0.05	0.016	0.084	-0.045	0.029	0.017	-0.024	0.391	-0.238	0.394	0.103	0.101	0.126	0.065	-0.043
cad.add.160614.website.txt.tab.noMHC.sumstats_deGC.gz	-0.144	-0.325	-0.213	-0.065	-0.176	-0.146	0.22	0.222	-0.177	1	-0.066	0.163	0.029	0.252	0.367	0.142	0.11	-0.285	0.078	0.068	0.025	0.252	0.178	0.106	0.269	0.01	-0.067	-0.05	-0.02	0.066	0.065	-0.01	-0.009	-0.126	0.231	0.219	-0.319	0.028	-0.052	0.035	0.047	-0.13	0.316	-0.098	0.205	0.234	0.212	0.204	-0.184
Childhood_IQ.sumstats.gz	-0.452	0.552	0.223	-0.194	0.043	0.141	-0.163	-0.274	0.133	-0.066	1	-0.14	-0.062	-0.181	-0.091	-0.15	-0.233	0.748	-0.119	-0.103	-0.012	-0.14	-0.293	0	-0.23	-0.137	0.053	-0.032	0.119	-0.132	-0.133	-0.025	0.008	-0.007	0.043	0.099	0.41	-0.097	0.062	-0.004	0.066	0.158	-0.057	0.108	-0.177	-0.138	-0.204	-0.156	0.124
Childobesity.sumstats_deGC.gz	0.095	-0.186	-0.214	0.026	0.036	0.092	0.79	0.61	0.185	0.163	-0.14	1	0.077	0.266	0.223	0.028	-0.111	-0.188	-0.013	-0.164	-0.239	0.852	0.289	0.049	0.322	-0.071	-0.04	-0.012	-0.263	0.113	0.1	0.031	0.055	-0.062	0.133	0.105	-0.153	-0.042	-0.112	0.008	0.047	-0.057	-0.041	-0.025	0.787	0.845	0.8	0.815	0.17
Chronotype_SIN_BOLT.output_plus.metrics_MAF0.001_HWE1E-5_qual0.4.txt.gz.tab.sumstats.gz	0.07	-0.1	0.049	-0.009	-0.049	-0.107	0.054	-0.007	-0.044	0.029	-0.062	0.077	1	0.07	0.035	-0.154	-0.093	-0.13	-0.04	-0.02	0.003	0.046	0.025	0.021	0.012	-0.058	0.047	-0.004	0.016	0.044	0.008	-0.001	-0.01	-0.02	0.062	0.095	-0.182	0.086	-0.034	0.038	0.008	0.008	0.014	0.016	0.049	0.064	0.028	0.023	0.336
Cigarettes_per_day.sumstats.gz	-0.124	-0.374	0.242	0.193	-0.014	-0.284	0.227	0.464	-0.046	0.252	-0.181	0.266	0.07	1	0.218	0.253	0.332	-0.262	0.217	0.175	0.117	0.263	0.048	0.059	0.033	0.102	-0.333	-0.158	0.045	-0.029	0.153	0.016	0.03	-0.324	0.199	0.143	-0.619	0.004	-0.064	0.022	0.062	-0.067	0.285	-0.015	0.329	0.322	0.29	0.338	0.17
DIAGRAMv3.2012DEC17.txt.noMHC.sumstats.gz	-0.261	-0.162	0.014	0.079	-0.213	-0.337	0.347	0.387	-0.272	0.367	-0.091	0.223	0.035	0.218	1	0.07	0.002	-0.135	0.034	0.039	0.076	0.362	0.006	0.667	0.483	0.227	-0.048	0.021	0.195	0.229	0.32	-0.078	-0.074	-0.17	0.163	0.106	-0.153	0.197	-0.004	0.175	0.136	-0.038	0.115	-0.043	0.357	0.323	0.328	0.389	0.202
DS_Full.txt.gz.tab.sumstats.gz	-0.069	-0.333	-0.232	0.101	-0.044	0.051	0.096	0.202	-0.063	0.142	-0.15	0.028	-0.154	0.253	0.07	1	0.166	-0.325	0.066	0.112	0.087	0.099	-0.041	0.055	0.14	-0.045	-0.047	-0.019	0.029	-0.185	0.128	-0.069	-0.065	-0.101	-0.025	-0.077	-0.158	0.081	0.082	0.006	0.007	-0.006	0.242	-0.052	0.118	0.118	0.24	0.144	-0.337
ecz_mhc_flg.sumstats.gz	0.065	-0.025	0.133	-0.041	0.064	-0.038	0.146	0.129	-0.092	0.11	-0.233	-0.111	-0.093	0.332	0.002	0.166	1	-0.022	0.185	0.196	0.094	0.137	-0.145	-0.012	0.136	-0.101	0.026	0.005	0.207	-0.02	-0.074	-0.114	-0.14	-0.039	-0.021	-0.011	-0.022	0.556	0.087	0.012	0.054	0.038	-0.234	0.045	0.092	0.192	0.14	0.059	-0.269
EduYears_Main.txt.gz.tab.sumstats.gz	0.087	0.722	0.281	-0.148	0.116	0.119	-0.272	-0.338	0.113	-0.285	0.748	-0.188	-0.13	-0.262	-0.135	-0.325	-0.022	1	-0.066	-0.044	0.008	-0.227	-0.127	-0.167	-0.306	-0.168	0.169	0.034	0.211	0.027	-0.115	-0.004	-0.001	0.103	-0.116	-0.086	0.513	-0.01	0.163	0.025	0.006	0.11	-0.234	0.127	-0.3	-0.292	-0.287	-0.319	0.03
EUR.CD.gwas.assoc.gz.noMHC.sumstats.gz	0.103	-0.073	0.06	0.175	0.024	0.097	0.026	0.135	0.036	0.078	-0.119	-0.013	-0.04	0.217	0.034	0.066	0.185	-0.066	1	0.964	0.7	-0.037	-0.184	-0.097	-0.006	0.186	-0.034	0.047	0.278	-0.149	-0.106	0.026	0.025	-0.019	-0.086	-0.046	-0.015	0.229	-0.019	-0.111	-0.04	0.095	-0.069	0.087	0.007	-0.033	-0.098	-0.02	0.272
EUR.IBD.gwas.assoc.gz.noMHC.sumstats.gz	-0.012	-0.034	0.063	0.193	0.111	0.052	-0.052	0.032	0.027	0.068	-0.103	-0.164	-0.02	0.175	0.039	0.112	0.196	-0.044	0.964	1	0.941	-0.127	-0.332	-0.019	-0.006	0.13	-0.096	-0.056	0.299	-0.108	-0.185	0.045	0.052	0.004	-0.001	0.043	0.085	0.152	0.017	-0.118	-0.08	0.084	-0.082	0.073	-0.058	-0.098	-0.11	-0.066	0.26
EUR.UC.gwas.assoc.gz.noMHC.sumstats.gz	-0.103	0.015	0.059	0.125	0.189	-0.014	-0.126	-0.063	0.01	0.025	-0.012	-0.239	0.003	0.117	0.076	0.087	0.094	0.008	0.7	0.941	1	-0.196	-0.437	0.044	-0.051	0.088	-0.123	-0.161	0.242	-0.047	-0.261	0.062	0.073	0.019	0.048	0.091	0.213	0.072	0.059	-0.083	-0.098	0.045	-0.066	0.042	-0.13	-0.153	-0.109	-0.125	0.197
Extreme_BMI.sumstats_deGC.gz	0.334	-0.246	-0.076	0.162	-0.054	0.028	1.021	0.941	0.115	0.252	-0.14	0.852	0.046	0.263	0.362	0.099	0.137	-0.227	-0.037	-0.127	-0.196	1	0.181	0.225	0.645	0.307	-0.259	-0.086	-0.087	0.048	0.15	-0.028	-0.008	-0.255	0.08	0.083	-0.126	0.038	-0.102	0.049	0.039	-0.069	-0.089	-0.079	1.002	1.029	1.057	1.022	0.083
fa2stu.MAF0_.005.pos_.out_.gz.tab.sumstats.gz	-0.048	-0.071	-0.189	-0.129	-0.156	0.169	0.162	-0.142	-0.047	0.178	-0.293	0.289	0.025	0.048	0.006	-0.041	-0.145	-0.127	-0.184	-0.332	-0.437	0.181	1	0.083	0.219	-0.398	NA	0.216	0.058	0.859	0.234	-0.145	-0.169	0.144	-0.264	-0.28	-0.018	0.358	0.035	1.176	1.2	-0.307	0.081	-0.245	0.162	0.167	0.148	0.118	0.02
Fasting_glucose.sumstats.gz	-0.086	-0.133	-0.087	0.079	-0.07	-0.177	0.237	0.175	-0.123	0.106	0	0.049	0.021	0.059	0.667	0.055	-0.012	-0.167	-0.097	-0.019	0.044	0.225	0.083	1	0.296	0.359	-0.007	0.001	-0.101	0.218	-0.17	0.043	0.047	0.044	0.217	0.133	-0.201	-0.04	-0.07	0.141	0.125	0.048	0.212	-0.018	0.26	0.249	0.258	0.271	0.114
Fasting_insulin.sumstats.gz	-0.426	-0.304	-0.149	-0.172	0.051	-0.186	0.567	0.453	-0.169	0.269	-0.23	0.322	0.012	0.033	0.483	0.14	0.136	-0.306	-0.006	-0.006	-0.051	0.645	0.219	0.296	1	0.252	-0.143	0.099	-0.271	0.065	0.267	-0.04	-0.017	-0.246	0.384	0.423	-0.135	0.031	-0.254	0.119	0.047	0.011	0.31	0.044	0.606	0.669	0.632	0.635	0.029
Fastingproinsulin.sumstats.gz	0.021	-0.162	-0.33	-0.112	-0.004	-0.069	0.205	0.368	0.001	0.01	-0.137	-0.071	-0.058	0.102	0.227	-0.045	-0.101	-0.168	0.186	0.13	0.088	0.307	-0.398	0.359	0.252	1	NA	-0.099	0.24	0.02	-0.427	0.091	0.08	-0.279	0.086	-0.013	-0.24	0.17	-0.149	-0.028	0.028	0.146	0.009	0.076	0.265	0.218	0.263	0.219	-0.196
FEV1_SpiroMeta-CHARGE_results_PMID21946350.a1a2.txt.tab.sumstats.gz	-0.164	0.215	-0.117	0.247	0.064	0.052	-0.159	-0.272	0.068	-0.067	0.053	-0.04	0.047	-0.333	-0.048	-0.047	0.026	0.169	-0.034	-0.096	-0.123	-0.259	NA	-0.007	-0.143	NA	1	0.419	0.119	0.042	-0.296	-0.028	-0.023	0.282	0.126	0.075	0.036	-0.35	0.29	0.019	-0.09	0.07	-0.018	0.013	-0.169	-0.214	-0.279	-0.163	-0.114
FF_SpiroMeta-CHARGE_results_PMID21946350.a1a2.txt.tab.sumstats.gz	-0.082	0.071	-0.01	-0.134	-0.033	0.02	0.016	0.045	-0.015	-0.05	-0.032	-0.012	-0.004	-0.158	0.021	-0.019	0.005	0.034	0.047	-0.056	-0.161	-0.086	0.216	0.001	0.099	-0.099	0.419	1	-0.184	0.081	-0.135	0.031	0.029	-0.022	0.09	0.104	0.016	-0.314	0.033	0.055	0.067	0.087	0.031	0.036	-0.001	-0.045	-0.123	-0.016	-0.19
FinnuncorrNLITUK1UK3hap300_unadjusted.cmh.txt.tab.sumstats.gz	-0.131	0.065	0.285	0.135	-0.076	-0.059	-0.151	-0.135	-0.146	-0.02	0.119	-0.263	0.016	0.045	0.195	0.029	0.207	0.211	0.278	0.299	0.242	-0.087	0.058	-0.101	-0.271	0.24	0.119	-0.184	1	-0.002	0.308	-0.074	-0.108	-0.07	-0.177	-0.275	0.18	0.033	0.118	0.062	0.031	0.11	-0.229	0.162	-0.218	-0.084	-0.085	-0.177	0.072
fn2stu.MAF0_.005.pos_.out_.gz.tab.sumstats.gz	-0.209	0.022	-0.059	0.043	-0.037	-0.08	0.084	-0.024	-0.063	0.066	-0.132	0.113	0.044	-0.029	0.229	-0.185	-0.02	0.027	-0.149	-0.108	-0.047	0.048	0.859	0.218	0.065	0.02	0.042	0.081	-0.002	1	0.148	-0.107	-0.112	-0.049	0.085	0.009	-0.131	-0.048	0.044	1.394	0.9	-0.044	-0.001	0.017	0.029	-0.007	-0.025	0.02	0.086
formatted_round3meta_CKD_overall_IV_2GC_b36_MAFget005_Nget50_20120725_b37.csv.noMHC.sumstats.gz	0.154	0.064	0.08	-0.155	-0.084	-0.147	0.18	0.075	-0.006	0.065	-0.133	0.1	0.008	0.153	0.32	0.128	-0.074	-0.115	-0.106	-0.185	-0.261	0.15	0.234	-0.17	0.267	-0.427	-0.296	-0.135	0.308	0.148	1	-1.078	-1.11	-0.456	-0.173	-0.216	0.058	0.027	-0.133	0.118	0.113	0.108	-0.155	0.102	0.133	0.138	0.105	0.234	0.407
formatted_round3meta_eGFRcrea_nonDM_IV_2GC_b36_MAFget005_Nget50_20120627_b37.csv.noMHC.sumstats.gz	-0.1	-0.027	-0.054	0.032	0.005	-0.008	-0.045	0.069	-0.049	-0.01	-0.025	0.031	-0.001	0.016	-0.078	-0.069	-0.114	-0.004	0.026	0.045	0.062	-0.028	-0.145	0.043	-0.04	0.091	-0.028	0.031	-0.074	-0.107	-1.078	1	0.991	0.471	0.385	0.389	-0.097	-0.033	-0.046	-0.099	-0.141	-0.175	0.199	-0.121	-0.006	-0.063	0.003	-0.045	-0.143
formatted_round3meta_eGFRcrea_overall_IV_2GC_b36_MAFget005_Nget50_20120705_b37.csv.noMHC.sumstats.gz	-0.099	-0.051	0.022	0.09	-0.002	0.017	-0.032	0.088	-0.049	-0.009	0.008	0.055	-0.01	0.03	-0.074	-0.065	-0.14	-0.001	0.025	0.052	0.073	-0.008	-0.169	0.047	-0.017	0.08	-0.023	0.029	-0.108	-0.112	-1.11	0.991	1	0.463	0.388	0.386	-0.142	0	-0.064	-0.09	-0.145	-0.17	0.215	-0.114	0.022	-0.034	0.026	-0.028	-0.163
formatted_round3meta_eGFRcys_overall_IV_2GC_b36_MAFget005_Nget50_20120725_b37.csv.noMHC.sumstats_deGC.gz	-0.08	0.107	-0.28	0.084	0.096	0.049	-0.242	-0.274	-0.016	-0.126	-0.007	-0.062	-0.02	-0.324	-0.17	-0.101	-0.039	0.103	-0.019	0.004	0.019	-0.255	0.144	0.044	-0.246	-0.279	0.282	-0.022	-0.07	-0.049	-0.456	0.471	0.463	1	0.195	0.247	0.19	0.054	0.056	-0.017	0.002	-0.121	0.137	-0.101	-0.226	-0.266	-0.244	-0.238	-0.065
formatted_round3meta_UACR_overall_IV_2GC_b36_MAFget005_Nget50_20140505.csv.noMHC.sumstats.gz	-0.227	-0.127	-0.067	-0.195	0.209	0.033	0.068	0.064	-0.05	0.231	0.043	0.133	0.062	0.199	0.163	-0.025	-0.021	-0.116	-0.086	-0.001	0.048	0.08	-0.264	0.217	0.384	0.086	0.126	0.09	-0.177	0.085	-0.173	0.385	0.388	0.195	1	1.177	-0.207	0.319	0.032	0.005	-0.073	-0.054	-0.044	0.039	0.035	-0.007	0.009	0.056	-0.059
formatted_Round3_UACR_noDM_2GC_b36_MAFget005_Nget50_2014_09_29.csv.noMHC.sumstats.gz	-0.174	-0.079	0.03	-0.355	0.181	0.105	0.052	0.039	0.016	0.219	0.099	0.105	0.095	0.143	0.106	-0.077	-0.011	-0.086	-0.046	0.043	0.091	0.083	-0.28	0.133	0.423	-0.013	0.075	0.104	-0.275	0.009	-0.216	0.389	0.386	0.247	1.177	1	-0.152	0.301	0.034	0.004	-0.028	-0.021	-0.047	0.078	0.012	0.026	0.016	0.009	-0.037
Former_smoker.sumstats.gz	0.098	0.561	-0.202	0.121	-0.131	-0.058	-0.177	-0.371	0.084	-0.319	0.41	-0.153	-0.182	-0.619	-0.153	-0.158	-0.022	0.513	-0.015	0.085	0.213	-0.126	-0.018	-0.201	-0.135	-0.24	0.036	0.016	0.18	-0.131	0.058	-0.097	-0.142	0.19	-0.207	-0.152	1	-0.109	0.193	-0.053	0.019	0.009	-0.541	0.03	-0.154	-0.138	-0.107	-0.188	-0.248
gabriel_results.txt.noMHC.sumstats.gz	-0.131	-0.122	0.05	0.184	-0.02	0.023	0.107	0.109	-0.045	0.028	-0.097	-0.042	0.086	0.004	0.197	0.081	0.556	-0.01	0.229	0.152	0.072	0.038	0.358	-0.04	0.031	0.17	-0.35	-0.314	0.033	-0.048	0.027	-0.033	0	0.054	0.319	0.301	-0.109	1	-0.13	0.036	-0.028	-0.081	-0.083	-0.108	0.15	0.113	0.11	0.118	-0.055
gcan_meta.out.gz.noMHC.sumstats_deGC.gz	-0.097	0.108	0.096	0.203	0.027	-0.054	-0.123	-0.156	0.029	-0.052	0.062	-0.112	-0.034	-0.064	-0.004	0.082	0.087	0.163	-0.019	0.017	0.059	-0.102	0.035	-0.07	-0.254	-0.149	0.29	0.033	0.118	0.044	-0.133	-0.046	-0.064	0.056	0.032	0.034	0.193	-0.13	1.001	0.026	0.069	-0.038	-0.17	-0.027	-0.155	-0.164	-0.171	-0.112	0.183
GEFOS2_FNBMD_POOLED_GC.txt.gz.noMHC.sumstats_deGC.gz	-0.103	0.002	0.075	-0.005	0.013	0.004	0.09	-0.007	0.017	0.035	-0.004	0.008	0.038	0.022	0.175	0.006	0.012	0.025	-0.111	-0.118	-0.083	0.049	1.176	0.141	0.119	-0.028	0.019	0.055	0.062	1.394	0.118	-0.099	-0.09	-0.017	0.005	0.004	-0.053	0.036	0.026	1	0.808	-0.005	-0.058	0.037	0.046	0.029	-0.056	0.051	-0.049
GEFOS2_LSBMD_POOLED_GC.txt.gz.noMHC.sumstats_deGC.gz	-0.127	-0.02	0.107	-0.032	0.014	0.037	0.087	-0.029	-0.024	0.047	0.066	0.047	0.008	0.062	0.136	0.007	0.054	0.006	-0.04	-0.08	-0.098	0.039	1.2	0.125	0.047	0.028	-0.09	0.067	0.031	0.9	0.113	-0.141	-0.145	0.002	-0.073	-0.028	0.019	-0.028	0.069	0.808	1	0.023	0.044	0.071	0.063	0.005	-0.009	0.065	0.036
GIANT_EXTREME_HEIGHT_Stage1_Berndt2013_publicrelease_HapMapCeuFreq.txt.noMHC.sumstats_deGC.gz	0.027	0.129	0.098	-0.051	0.525	0.374	-0.046	-0.039	0.391	-0.13	0.158	-0.057	0.008	-0.067	-0.038	-0.006	0.038	0.11	0.095	0.084	0.045	-0.069	-0.307	0.048	0.011	0.146	0.07	0.087	0.11	-0.044	0.108	-0.175	-0.17	-0.121	-0.054	-0.021	0.009	-0.081	-0.038	-0.005	0.023	1	0.032	0.98	-0.069	-0.016	-0.086	-0.052	-0.072
GIANT_EXTREME_WHR_Stage1_Berndt2013_publicrelease_HapMapCeuFreq.txt.noMHC.sumstats_deGC.gz	-0.482	-0.298	-0.376	-0.128	0.027	-0.117	0.019	0.167	-0.238	0.316	-0.057	-0.041	0.014	0.285	0.115	0.242	-0.234	-0.234	-0.069	-0.082	-0.066	-0.089	0.081	0.212	0.31	0.009	-0.018	0.031	-0.229	-0.001	-0.155	0.199	0.215	0.137	-0.044	-0.047	-0.541	-0.083	-0.17	-0.058	0.044	0.032	1	0.05	0.047	-0.068	0.051	0.084	-0.132
GIANT_HEIGHT_LangoAllen2010_publicrelease_HapMapCeuFreq.txt.noMHC.sumstats_deGC.gz	0.067	0.134	0.092	-0.051	0.514	0.41	-0.056	-0.017	0.394	-0.098	0.108	-0.025	0.016	-0.015	-0.043	-0.052	0.045	0.127	0.087	0.073	0.042	-0.079	-0.245	-0.018	0.044	0.076	0.013	0.036	0.162	0.017	0.102	-0.121	-0.114	-0.101	0.039	0.078	0.03	-0.108	-0.027	0.037	0.071	0.98	0.05	1	-0.068	-0.062	-0.11	-0.063	-0.132
GIANT_OBESITY_CLASS1_Stage1_Berndt2013_publicrelease_HapMapCeuFreq.txt.noMHC.sumstats_deGC.gz	0.167	-0.327	-0.159	0.16	0.03	0.074	1.044	0.906	0.103	0.205	-0.177	0.787	0.049	0.329	0.357	0.118	0.092	-0.3	0.007	-0.058	-0.13	1.002	0.162	0.26	0.606	0.265	-0.169	-0.001	-0.218	0.029	0.133	-0.006	0.022	-0.226	0.035	0.012	-0.154	0.15	-0.155	0.046	0.063	-0.069	0.047	-0.068	1	1.017	0.987	1.022	-0.001
GIANT_OBESITY_CLASS2_Stage1_Berndt2013_publicrelease_HapMapCeuFreq.txt.noMHC.sumstats_deGC.gz	0.249	-0.28	-0.227	0.083	-0.034	0.076	1.042	0.914	0.101	0.234	-0.138	0.845	0.064	0.322	0.323	0.118	0.192	-0.292	-0.033	-0.098	-0.153	1.029	0.167	0.249	0.669	0.218	-0.214	-0.045	-0.084	-0.007	0.138	-0.063	-0.034	-0.266	-0.007	0.026	-0.138	0.113	-0.164	0.029	0.005	-0.016	-0.068	-0.062	1.017	1	1.012	1.033	0.006
GIANT_OBESITY_CLASS3_Stage1_Berndt2013_publicrelease_HapMapCeuFreq.txt.noMHC.sumstats_deGC.gz	0.328	-0.329	-0.107	0.177	-0.066	0.098	1.023	0.831	0.126	0.212	-0.204	0.8	0.028	0.29	0.328	0.24	0.14	-0.287	-0.098	-0.11	-0.109	1.057	0.148	0.258	0.632	0.263	-0.279	-0.123	-0.085	-0.025	0.105	0.003	0.026	-0.244	0.009	0.016	-0.107	0.11	-0.171	-0.056	-0.009	-0.086	0.051	-0.11	0.987	1.012	1	0.962	-0.286
GIANT_OVERWEIGHT_Stage1_Berndt2013_publicrelease_HapMapCeuFreq.txt.noMHC.sumstats_deGC.gz	0.135	-0.31	-0.166	0.206	0.026	0.071	1.031	0.871	0.065	0.204	-0.156	0.815	0.023	0.338	0.389	0.144	0.059	-0.319	-0.02	-0.066	-0.125	1.022	0.118	0.271	0.635	0.219	-0.163	-0.016	-0.177	0.02	0.234	-0.045	-0.028	-0.238	0.056	0.009	-0.188	0.118	-0.112	0.051	0.065	-0.052	0.084	-0.063	1.022	1.033	0.962	1	0.077
GPC-1.NEO-CONSCIENTIOUSNESS.full.txt.noMHC.sumstats.gz	0.058	0.107	0.186	-0.104	-0.078	-0.024	0.063	0.08	-0.043	-0.184	0.124	0.17	0.336	0.17	0.202	-0.337	-0.269	0.03	0.272	0.26	0.197	0.083	0.02	0.114	0.029	-0.196	-0.114	-0.19	0.072	0.086	0.407	-0.143	-0.163	-0.065	-0.059	-0.037	-0.248	-0.055	0.183	-0.049	0.036	-0.072	-0.132	-0.132	-0.001	0.006	-0.286	0.077	1
GPC-1.NEO-OPENNESS.full.txt.noMHC.sumstats.gz	0.289	0.1	-0.398	0.208	-0.09	0.048	0.097	-0.061	0.005	-0.061	0.477	0.081	-0.206	-0.082	-0.102	-0.068	0.007	0.531	-0.099	-0.097	-0.032	0.176	-0.028	-0.093	-0.186	0.023	0.02	-0.016	0.092	0.013	-0.548	0.091	0.101	0.118	0.075	0.111	0.125	0.179	0.059	0	0.054	0	0.132	-0.043	0.055	0.145	0.152	0.011	0.29
GPC-2.NEUROTICISM.full.txt.noMHC.sumstats.gz	-0.258	-0.242	-0.166	0.218	0.013	-0.053	0.001	0.124	-0.116	0.118	0.003	0.08	0.015	0.44	0.057	0.983	-0.018	-0.399	-0.005	-0.01	-0.019	0.073	0.049	0.041	-0.008	0.122	-0.176	-0.104	0.071	-0.214	0.125	0.053	0.032	-0.119	0.071	-0.111	-0.106	0.058	0.324	-0.191	-0.14	-0.174	0.393	-0.118	0.004	0.101	-0.028	0.008	-0.796
GUGC_MetaAnalysis_Results_UA.csv.tab.sumstats_deGC.gz	-0.172	-0.151	0.052	-0.121	0.009	-0.064	0.257	0.248	-0.077	0.159	-0.064	0.097	-0.003	0.098	0.281	0.014	0.08	-0.094	0.036	-0.028	-0.093	0.247	0.142	0.17	0.324	0.097	-0.19	-0.127	-0.103	0.105	0.218	-0.189	-0.186	-0.257	0.079	0.04	-0.136	0.132	-0.028	0.07	0.069	0.002	0.098	0.017	0.25	0.274	0.244	0.259	0.13
HDL.sumstats_deGC.gz	0.508	0.29	0.07	-0.124	0.042	0.057	-0.345	-0.285	0.086	-0.314	0.137	-0.187	-0.004	-0.332	-0.404	-0.1	-0.085	0.228	-0.052	-0.02	0.035	-0.349	0.03	-0.208	-0.554	-0.235	0.101	-0.075	0.013	-0.082	-0.092	-0.008	-0.011	0.217	-0.07	-0.043	0.266	-0.125	0.098	-0.054	-0.044	0.023	-0.427	0.005	-0.384	-0.346	-0.39	-0.415	-0.013
Hip_circumference.sumstats_deGC.gz	0.211	-0.182	0.068	0.03	0.265	0.242	0.819	0.824	0.272	0.139	-0.078	0.629	0.018	0.152	0.282	0.074	0.055	-0.152	0.022	-0.035	-0.079	0.861	-0.102	0.238	0.554	0.289	-0.227	-0.025	-0.115	-0.022	0.174	-0.098	-0.073	-0.346	0.15	0.144	-0.121	-0.015	-0.112	-0.006	0.009	0.398	-0.094	0.407	0.848	0.902	0.854	0.828	-0.055
IGAP_stage_1.txt.gz.noMHC.sumstats.gz	-0.066	-0.094	0.18	0.259	-0.135	-0.034	-0.096	-0.074	-0.034	-0.039	-0.362	-0.095	0.056	0.079	0.062	0.022	-0.03	-0.33	-0.107	-0.117	-0.156	-0.056	0.448	0.183	-0.237	-0.423	0.044	-0.094	0	0.137	-0.451	0.131	0.135	0.139	0.233	0.184	0.037	0.226	0.108	0.112	0.206	-0.015	-0.035	-0.105	-0.064	-0.017	0.1	-0.061	-0.016
Infant_head_circumference.sumstats.gz	0.027	0.227	-0.029	0.068	0.562	0.407	0.172	0.003	0.394	-0.062	0.381	0.273	0.072	0.135	-0.082	-0.073	-0.279	0.26	0.071	0.028	-0.023	0.134	-0.177	0.008	0.038	0.073	-0.142	0.03	-0.1	0.132	-0.263	0.123	0.139	0.197	0.002	-0.081	-0.014	-0.076	-0.236	0.097	0.139	0.202	-0.067	0.264	0.155	0.141	0.209	0.174	-0.034
LDL.sumstats_deGC.gz	-0.053	-0.131	-0.188	0.025	-0.151	-0.145	0.029	0.009	-0.13	0.221	-0.253	-0.135	-0.063	-0.032	0.066	-0.007	-0.071	-0.132	-0.085	-0.091	-0.108	0.056	0.02	-0.055	0.082	0.074	0.063	-0.005	-0.142	-0.071	-0.089	0.034	0.039	0.072	0.089	0.116	-0.176	-0.041	-0.056	-0.134	-0.15	-0.12	0.101	-0.115	0.046	0.019	-0.014	0.08	0.085
Leptin_Adjusted_for_BMI.txt.tab.sumstats.gz	-0.109	-0.094	-0.102	0.079	-0.05	-0.219	0.064	0.436	-0.129	0.015	-0.14	-0.012	-0.049	0.164	0.206	0.09	0.149	-0.059	0.078	0.11	0.107	0.111	-0.062	0.212	0.389	0.127	-0.213	0.07	0.078	-0.055	0.111	-0.075	-0.072	-0.083	0	-0.049	-0.004	-0.148	-0.195	0.008	-0.002	0.158	0.173	0.083	0.094	0.089	0.09	0.157	-0.072
Leptin_Not_Adjusted_for_BMI.txt.tab.sumstats.gz	0.036	-0.336	-0.078	0.088	0.076	-0.136	0.825	1.022	0.031	0.178	-0.221	0.532	0.023	0.292	0.448	0.223	0.047	-0.257	0.054	-0.019	-0.108	0.938	0.195	0.36	0.674	0.318	-0.283	0.02	-0.211	-0.011	0.198	-0.138	-0.122	-0.228	0.232	0.212	-0.229	-0.021	-0.25	0.05	0.095	0.097	0.166	0.031	0.824	0.885	0.858	0.858	0.168
Log10Ferritin_Benyamin_NatCom_2014.txt.tab.sumstats.gz	-0.175	-0.038	-0.219	-0.068	-0.042	0.018	0.193	0.237	-0.095	0.086	0.18	-0.071	0.084	0.142	0.269	-0.024	0.103	-0.11	-0.162	-0.095	-0.006	0.079	-0.174	0.325	0.399	-0.06	-0.207	-0.008	-0.269	-0.11	0.288	-0.001	-0.029	0.034	0.075	0.094	-0.126	0.188	-0.201	0.036	0.119	0.121	0.16	0.057	0.17	0.181	0.231	0.205	0.263
ls2stu.MAF0_.005.pos_.out_.gz.tab.sumstats.gz	-0.225	-0.008	-0.009	-0.225	-0.024	0.009	0.051	-0.063	-0.074	0.064	-0.07	0.072	0.067	-0.013	0.089	-0.111	0.067	0.021	-0.067	-0.116	-0.114	-0.011	0.83	0.149	0.006	0.024	0.045	0.08	0.06	0.712	0.172	-0.106	-0.12	-0.021	-0.046	-0.057	-0.063	-0.092	0.084	0.907	1.493	-0.089	0.189	0.021	-0.005	-0.068	-0.046	0.005	0.111
MA_EA_1st_stage.txt.gz.noMHC.sumstats.gz	0.144	0.705	0.21	-0.093	0.175	0.079	-0.252	-0.365	0.109	-0.299	0.757	-0.229	-0.139	-0.318	-0.201	-0.335	-0.039	1.081	-0.07	-0.046	0.018	-0.201	0.012	-0.135	-0.242	-0.2	0.264	0.069	0.21	0.096	-0.168	-0.041	-0.034	0.122	-0.001	-0.023	0.577	0.025	0.173	0.064	0.072	0.071	-0.187	0.121	-0.284	-0.288	-0.351	-0.303	-0.084
MAGIC_2hrGlucose_AdjustedForBMI.txt.noMHC.sumstats.gz	-0.208	-0.067	-0.448	0.013	-0.09	-0.28	-0.097	-0.053	-0.247	0.258	0.274	0.003	0.058	0.26	0.352	0.007	0.007	0.005	-0.109	0	0.121	-0.053	0.131	0.079	-0.003	-0.009	0.304	0.024	-0.306	0.186	-0.036	0.132	0.124	0.088	0.18	0.239	-0.062	0.18	-0.267	0.165	-0.114	-0.214	-0.006	-0.202	-0.057	-0.076	-0.018	-0.076	0.226
MAGIC_HbA1C.txt.uniform.txt.noMHC.sumstats.gz	-0.236	-0.098	0.069	0.01	-0.181	-0.397	0.142	0.242	-0.149	0.24	-0.047	0.115	0.068	0.13	0.586	0.023	0.055	-0.183	-0.002	-0.022	-0.059	0.125	0.209	0.4	0.166	0.063	0.03	-0.036	0.092	0.239	0.237	-0.029	-0.013	-0.137	0.121	0.034	-0.321	0.099	0.082	0.22	0.165	-0.118	0.242	-0.1	0.205	0.165	0.076	0.213	-0.038
MAGIC_ln_HOMA-B.txt.uniform.txt.noMHC.sumstats.gz	-0.189	-0.142	0.081	-0.115	0.089	-0.009	0.398	0.329	-0.057	0.126	-0.251	0.344	-0.033	0.041	0.01	0.121	0.157	-0.155	0.025	0.014	0.013	0.512	0.255	-0.47	1.102	-0.011	-0.149	0.061	-0.07	-0.057	0.403	-0.093	-0.082	-0.245	0.347	0.405	0.083	0.004	-0.187	-0.035	-0.075	-0.035	0.166	0.027	0.4	0.463	0.452	0.42	0.007
MAGIC_ln_HOMA-IR.txt.noMHC.sumstats.gz	-0.265	-0.293	-0.048	-0.147	0.143	-0.093	0.665	0.458	-0.122	0.223	-0.122	0.397	-0.093	0.024	0.487	0.142	0.006	-0.326	-0.046	-0.034	-0.02	0.653	0.401	0.497	1.532	0.257	-0.217	0.036	-0.345	0.114	0.301	-0.071	-0.034	-0.171	0.471	0.499	-0.182	-0.124	-0.288	0.096	-0.013	0.067	0.346	0.039	0.614	0.659	0.71	0.669	0.122
Menarche_Nature2014_GWASMetaResults_17122014.txt.uniform.af.txt.noMHC.sumstats_deGC.gz	-0.017	0.204	0.017	0.124	0.014	-0.067	-0.331	-0.197	0.031	-0.109	-0.076	-0.355	-0.009	-0.08	-0.126	-0.087	-0.005	0.06	0.045	0.049	0.041	-0.345	0.065	-0.04	-0.188	-0.095	0.061	0.025	-0.007	-0.054	-0.027	-0.062	-0.053	0.057	-0.162	-0.112	0.05	-0.068	0.007	-0.069	-0.067	0.099	-0.064	0.106	-0.316	-0.362	-0.391	-0.331	-0.04
Menopause_HapMap2_DayNG2015_18112015.txt.tab.sumstats.gz	-0.034	0.178	0.075	0.105	-0.097	-0.023	-0.102	-0.198	-4.4e-05	-0.079	0.105	-0.097	-0.023	-0.078	-0.076	-0.106	-0.167	0.141	0.004	0.032	0.066	-0.124	0.302	-0.027	-0.038	0.006	-0.025	0.036	0.038	0.071	-0.216	0.039	0.039	0.157	-0.081	-0.074	0.263	-0.023	0.087	0.046	0.021	-0.043	0.093	-0.029	-0.123	-0.1	-0.102	-0.094	-0.242
METAserumurate_overweight_all.txt.noMHC.sumstats.gz	-0.128	-0.05	0.215	0.007	0.011	-0.113	0.002	-0.028	-0.119	0.112	-0.02	-0.132	-0.039	0.012	0.09	-0.06	0.054	-0.029	-0.058	-0.033	-0.042	-0.018	0.14	0.041	-0.001	0.015	-0.167	-0.09	-0.055	0.093	0.151	-0.163	-0.175	-0.147	-0.014	0.02	0.024	0.091	-0.013	0.016	0.067	0.031	0.123	0.032	-0.036	-0.03	-0.125	-0.02	0.321
META_STAGE1_GWASHR_SUMSTATS.txt.tab.sumstats.gz	-0.012	-0.183	-0.068	0.149	-0.009	-0.019	-0.028	0.006	-0.117	-0.012	-0.135	-0.114	-0.029	0.065	0.058	0.106	0.032	-0.135	0.014	0.083	0.136	-0.028	0.147	0.062	0.08	-0.123	-0.084	-0.005	-0.054	-0.001	-0.155	0.092	0.102	0.102	0.163	0.205	-0.177	0.168	-0.124	-0.097	-0.039	-0.167	-0.021	-0.098	0.005	0.022	0.017	-0.021	0.06
MPV.txt.tab.sumstats.gz	-0.001	-0.1	-0.001	0.099	-0.027	-0.108	0.088	0.063	-0.055	0.079	0.059	0.078	0.03	0.04	0.024	-0.04	0.08	-0.115	-0.044	-0.006	0.013	0.075	0.076	-0.074	0.011	0.044	-0.073	-0.044	0.008	0.093	0.059	-0.005	-0.012	-0.035	-0.009	-0.049	-0.169	-0.008	-0.057	0.059	0.03	0.012	-0.036	-0.012	0.092	0.147	0.083	0.115	0.354
Neuroticism_Full.txt.gz.tab.sumstats.gz	-0.1	-0.185	-0.142	0.068	0.014	0.019	-0.035	0.056	-0.059	0.078	-0.14	-0.006	-0.054	0.163	-0.043	0.721	0.034	-0.253	0.012	0.061	0.075	-0.037	-0.037	0.007	0.105	-0.11	-0.083	-0.046	-0.013	-0.13	0.112	-0.042	-0.037	0.008	0.036	-0.026	-0.058	-0.022	0.207	-0.03	-0.023	-0.017	0.143	-0.055	-0.036	-0.043	-0.004	-0.028	-0.364
NumberChildrenEverBorn_Pooled.txt.gz.sumstats.gz	0.022	-0.666	-0.212	0.063	-0.105	-0.039	0.13	0.171	0.001	0.134	-0.378	0.007	0.018	0.129	0.071	0.163	0.199	-0.263	0.029	-0.021	-0.059	0.115	0.004	0.003	0.022	0.217	-0.128	-0.15	0.029	-0.083	-0.059	-0.007	0.024	-0.03	0.02	-0.024	-0.26	0.103	-0.011	0.003	0.016	-0.03	0.174	-0.042	0.145	0.108	0.091	0.109	-0.154
PASS_Lupus.noMHC.sumstats.gz	-0.067	-0.036	0.364	0.044	-0.092	0.031	-0.015	0.045	-0.081	0.057	0.015	-0.036	0.07	0.052	0.1	-0.016	-0.07	-0.077	0.07	0.122	0.142	-0.022	0.171	0.001	-0.113	0.207	-0.271	0.053	0.197	0.072	-0.176	0.027	0.021	-0.073	0.059	0.074	-0.159	-0.115	-0.05	-0.009	-0.011	0.004	0.122	0.056	-0.04	0	0.013	-0.039	0.024
PASS_Primary_biliary_cirrhosis.noMHC.sumstats.gz	0.075	-0.075	0.135	0.12	-0.096	0.013	0.156	0.113	0.037	0.108	0.014	0.037	0.044	0.153	0.242	0.062	0.005	-0.064	0.232	0.28	0.271	0.051	0.156	0.095	0.177	0.161	-0.115	0.01	0.019	0.048	-0.139	-0.017	0.01	-0.164	-0.127	-0.161	-0.006	0.046	-0.056	-0.068	-0.049	-0.036	-0.051	-0.043	0.066	0.072	0.008	0.095	0.216
pgc.adhd.full.2012-10.txt.gz.noMHC.sumstats.gz	0.147	-0.419	-0.148	0.071	-0.043	0.067	0.281	0.224	-0.098	0.208	-0.115	0.119	-0.047	0.218	0.128	0.232	0.142	-0.303	0.066	0.092	0.168	0.181	-0.267	-0.024	-0.005	0.016	-0.222	-0.098	-0.13	-0.162	0.097	-0.092	-0.073	0.108	0.174	0.211	0.156	0.008	0.174	-0.018	-0.071	0.011	-0.047	-0.037	0.215	0.162	-0.014	0.266	-0.517
pgcasdeuro.gz.uniform.txt.noMHC.sumstats.gz	-0.135	0.153	-0.07	-0.15	0.195	0.044	0.004	0.026	0.025	-0.063	0.425	-0.058	-0.138	-0.082	-0.048	0.111	-0.014	0.277	-0.034	-0.026	0.003	0.016	-0.021	-0.157	0.025	0.057	0.214	-0.042	-0.048	-0.021	-0.123	-0.055	-0.03	0.141	-0.082	-0.168	0.088	-0.114	0.009	0.041	0.055	-0.13	0.04	-0.082	0.03	0.027	0.057	0.001	-0.255
pgc.bip.full.2012-04.txt.noMHC.sumstats.gz	-0.008	0.059	0.269	0.128	-0.005	-0.008	-0.062	-0.06	0.031	0.004	0.132	-0.004	-0.037	0.056	0.069	0.254	0.066	0.291	0.209	0.195	0.207	-0.077	0.125	0.011	-0.025	-0.021	-0.004	-0.05	0.292	0.087	-0.121	0.067	0.081	0.162	0.05	0.105	0.141	0.165	0.158	0.195	0.102	0.065	0.057	0.046	-0.121	-0.165	-0.205	-0.086	-0.181
pgc.cross.full.2013-03.txt.noMHC.sumstats.gz	-0.103	-0.023	0.16	0.186	-0.05	-0.006	-0.014	0.035	-0.064	0.002	0.1	-0.021	-0.155	0.022	-0.051	0.429	-0.005	0.187	0.135	0.177	0.213	-0.032	-0.074	-0.04	-0.073	-0.013	0.082	-0.034	0.189	-0.069	-0.122	0.022	0.036	0.164	0.042	-0.02	0.077	0.132	0.245	0.118	0.081	-0.015	0.092	-0.064	-0.065	-0.108	-0.123	-0.041	-0.343
pgc.mdd.full.2012-04.txt.gz.noMHC.sumstats.gz	-0.175	-0.24	-0.067	0.234	-0.078	-0.08	-0.049	0.005	-0.091	0.147	-0.025	-0.07	-0.172	0.045	0.051	1.008	-0.01	-0.086	0.003	0.116	0.194	-0.149	-0.137	-0.061	-0.105	-0.019	0.02	0.015	0.194	-0.123	0.021	0.019	0.007	0.099	0.135	0.051	-0.109	0.086	0.189	0.091	0.044	-0.025	0.28	-0.062	-0.052	-0.116	-0.024	-0.049	-0.459
phs000089.pha002868.txt.gz.noMHC.sumstats.gz	-0.014	0.051	-0.04	0.348	0.075	0.082	0.064	0.054	0.055	0.032	0.018	0.01	-0.064	-0.1	0.154	0.066	0.089	-0.041	0.118	0.061	0.015	0.197	0.162	-0.031	0.019	0.027	-0.076	0.049	-0.025	-0.028	0.099	0.013	0.026	-0.074	-0.169	-0.13	0.13	0.046	0.15	-0.081	-0.079	-0.065	-0.065	-0.012	0.1	0.182	0.15	0.136	-0.007
PLT.txt.tab.sumstats.gz	0.002	-0.031	-0.078	-0.135	-0.098	-0.088	-0.006	-0.024	-0.067	0.055	0.024	-0.047	-0.057	0.047	0.023	0.085	-0.028	-0.052	-0.013	-0.025	-0.016	-0.031	-0.233	-0.034	0.034	-0.089	0.013	0.052	0.005	-0.038	-0.032	0.036	0.028	0.09	-0.046	-0.007	0.018	0.094	-0.042	-0.041	-0.05	-0.142	0.116	-0.126	-0.006	-0.025	0.014	-0.063	0.046
Pubertal_growth_10F_12M_combined.txt.gz.tab.sumstats.gz	0.103	0.069	0.075	-0.049	0.455	0.27	0.228	0.219	0.26	-0.034	0.07	0.274	0.002	-0.085	0.09	-0.079	0.086	0.101	0.032	-0.051	-0.115	0.258	-0.061	0.036	0.166	0.215	-0.151	-0.092	0.258	0.066	0.053	-0.053	-0.054	-0.133	0.013	0.003	-0.028	0.048	-0.066	0.017	0.084	0.759	0.128	0.736	0.191	0.224	0.225	0.199	-0.175
Pubertal_growth_PGF_PGM_combined.txt.gz.tab.sumstats.gz	-0.068	0.18	-0.08	0.139	0.031	-0.1	-0.365	-0.302	0.165	-0.154	-0.127	-0.621	0.011	-0.05	-0.042	0.018	0.045	0.022	0.036	0.015	-0.04	-0.299	-0.114	-0.05	-0.227	-0.001	0.113	-0.061	0.191	-0.041	0.026	-0.086	-0.08	-0.012	0.026	0.052	-0.079	-0.026	-0.042	-0.094	-0.096	0.491	-0.203	0.507	-0.371	-0.333	-0.379	-0.362	-0.367
Pubertal_growth_PTF_PTM_combined.txt.gz.tab.sumstats.gz	0.056	0.079	0.068	0.312	0.031	0.18	-0.362	-0.215	0.12	-0.162	-0.257	-0.359	-0.114	-0.016	-0.103	-0.082	0.186	0.018	-0.135	-0.084	-0.025	-0.345	-0.012	-0.143	-0.306	-0.075	0.273	-0.005	0.058	-0.161	0.199	-0.128	-0.156	-0.079	-0.243	-0.129	-0.134	0.068	0.068	-0.13	-0.083	0.163	0.173	0.211	-0.381	-0.337	-0.413	-0.344	-0.106
RA_GWASmeta_European_v2.txt.gz.uniform.txt.noMHC.sumstats_deGC.gz	0.127	-0.219	-0.003	0.122	-0.014	-0.066	0.068	0.079	0.005	0.078	-0.222	0.058	0.018	0.123	-0.062	0.029	-0.068	-0.214	0.071	0.1	0.098	0.074	0.057	0.035	0.033	0.044	-0.116	0.015	0.23	0.016	-0.104	0.005	0.02	-0.111	-0.092	-0.163	-0.21	0.188	-0.117	-0.03	-0.14	0.042	-0.047	0.046	0.05	0.069	0.081	0.025	-0.166
results.UKBiobank_9millionSNPs.parents_lifespan.Pilling_et_al_2016_Aging.txt.gz.BETA_fathers_age_death.tab.sumstats.gz	0.069	0.497	0.403	-0.308	0.183	0.203	-0.322	-0.453	0.166	-0.706	0.547	-0.268	-0.01	-0.422	-0.261	-0.2	-0.225	0.543	-0.117	-0.113	-0.037	-0.242	-0.297	-0.27	-0.373	-0.155	0.433	0.124	0.208	-0.002	0.105	-0.048	-0.075	0.144	-0.238	-0.189	0.578	-0.201	0.08	-0.055	-0.063	0.133	-0.204	0.125	-0.344	-0.375	-0.191	-0.365	0.153
results.UKBiobank_9millionSNPs.parents_lifespan.Pilling_et_al_2016_Aging.txt.gz.BETA_mothers_age_death.tab.sumstats.gz	0.084	0.632	0.329	-0.003	0.089	0.194	-0.328	-0.311	0.126	-0.495	0.36	-0.302	-0.051	-0.465	-0.312	-0.334	0.001	0.554	-0.148	-0.088	-0.009	-0.322	-0.085	-0.087	-0.282	-0.319	0.234	-0.103	0.125	0.006	0.243	0.027	-0.008	0.015	-0.235	0.014	0.555	-0.246	0.123	-0.109	-0.136	0.1	-0.327	0.098	-0.34	-0.36	-0.273	-0.36	0.314
results.UKBiobank_9millionSNPs.parents_lifespan.Pilling_et_al_2016_Aging.txt.gz.BETA_parents_age_death.tab.sumstats.gz	0.063	0.48	0.275	-0.065	0.107	0.041	-0.304	-0.31	0.111	-0.575	0.351	-0.322	-0.01	-0.349	-0.208	-0.278	0.059	0.469	-0.098	-0.137	-0.067	-0.243	0.113	-0.091	-0.297	-0.295	0.164	-0.01	0.363	0.03	0.203	-0.092	-0.108	0.022	-0.143	0.045	0.727	0.039	0.164	-0.061	-0.069	-0.004	-0.258	0.012	-0.31	-0.336	-0.061	-0.302	0.341
Schizophrenia.sumstats.gz	-0.004	-0.027	0.131	0.266	0.032	-0.002	-0.075	-0.02	-0.023	-0.027	-0.055	-0.045	-0.118	0.105	-0.024	0.308	0.02	0.098	0.101	0.115	0.112	-0.041	-0.041	-0.037	-0.008	-0.008	-0.003	-0.013	0.141	-0.013	-0.166	0.067	0.066	0.098	-0.003	0.001	-0.031	0.103	0.186	0.054	0.044	0.042	-0.006	-0.008	-0.083	-0.088	-0.059	-0.066	-0.098
SHR.INVNORMAL.EuropeanAncestry.Stage1.RELEASE.ROUNDED.tbl.gz.tab.sumstats.gz	-0.022	-0.067	0.102	-0.025	0.037	0.066	-0.004	-0.056	0.058	0.028	0.125	0.019	-0.013	0.074	0.044	0.093	0.024	0.026	0.131	0.136	0.083	0.037	-0.033	0.088	-0.049	-0.065	0.165	-0.044	0.04	0.118	-0.097	0.018	0.012	0.079	0.149	0.099	-0.002	0.026	0.05	0.178	0.401	0.003	-0.391	-0.046	0.013	0.013	0.03	0.001	-0.066
Sleep_Duration_SIN_BOLT.output_plus.metrics_MAF0.001_HWE1E-5_qual0.4.txt.gz.tab.sumstats.gz	-0.023	0.073	0.178	0.029	-0.093	-0.252	-0.058	0.011	0	-0.024	0.004	-0.08	-0.057	-0.116	0.1	-0.077	-0.011	0.073	0.139	0.037	-0.07	-0.011	0.128	-0.027	0.026	0.053	0.012	-0.017	0.17	0.083	-0.081	-0.062	-0.063	-0.013	-0.015	-0.049	-0.035	-0.061	-0.057	0.124	0.088	0.061	0.096	0.028	-0.065	-0.097	-0.111	-0.053	0.19
SSGAC_College_Rietveld2013_publicrelease.txt.gz.noMHC.sumstats.gz	0.169	0.686	0.302	-0.151	0.133	0.066	-0.219	-0.331	0.105	-0.279	0.731	-0.214	-0.075	-0.29	-0.178	-0.398	-0.127	1.109	-0.055	-0.021	0.057	-0.21	0.014	-0.074	-0.258	-0.156	0.277	0.112	0.245	0.035	-0.183	-0.014	-0.007	0.117	-0.012	-0.025	0.555	0.011	0.162	0.035	0.046	0.078	-0.24	0.11	-0.253	-0.271	-0.332	-0.267	-0.099
SSGAC_EduYears_Rietveld2013_publicrelease.txt.gz.noMHC.sumstats.gz	0.162	0.691	0.216	-0.091	0.146	0.096	-0.258	-0.335	0.105	-0.324	0.752	-0.23	-0.138	-0.308	-0.21	-0.297	-0.009	1.089	-0.051	-0.026	0.039	-0.215	-0.072	-0.11	-0.204	-0.152	0.26	0.093	0.222	0.084	-0.145	-0.058	-0.054	0.136	-0.005	-0.013	0.523	0.034	0.175	0.084	0.083	0.075	-0.214	0.129	-0.295	-0.304	-0.353	-0.316	-0.084
Summary_statistics_MAGNETIC_AcAce.txt.sumstats.gz	0.093	0.03	-0.111	-0.051	0.286	0.278	0.008	-0.006	0.079	0.079	-0.137	0.018	0.058	0.238	0.1	0.003	0.024	0.053	0.073	0.157	0.229	0.163	0.242	0.343	-0.099	0.165	0.123	-0.238	0.062	0.035	-0.09	0.009	-0.006	-0.01	-0.075	-0.297	0.167	-0.013	0.041	0.097	0.068	0.06	-0.074	0.083	0.054	0.176	0.159	0.015	-0.167
Summary_statistics_MAGNETIC_Ace.txt.sumstats.gz	0.237	0.17	0.225	0	0.388	-0.047	-0.298	-0.324	0.109	-0.131	0.238	-0.127	-0.12	-0.141	0.079	0.074	-0.205	0.272	-0.01	-0.091	-0.143	-0.294	-0.143	0.22	-0.416	-0.186	0.296	-0.036	0.024	0.052	-0.044	-0.107	-0.086	-0.011	-0.11	-0.211	0.389	-0.117	0.065	0.167	0.169	0.06	-0.245	0.034	-0.233	-0.229	-0.234	-0.248	-0.484
Summary_statistics_MAGNETIC_Ala.txt.sumstats.gz	-0.338	0.135	-0.16	0.049	0.058	0.074	0.083	0.011	-0.04	0.104	0.076	-0.011	0	0.072	0.388	-0.018	0.163	0.029	0.108	-0.006	-0.102	-0.089	-0.043	0.019	0.248	-0.061	0.006	0.127	0.04	0.041	0.37	-0.085	-0.088	-0.149	0.406	0.419	-0.036	-0.091	0.059	0.113	0.043	-0.054	-0.169	-0.005	0.065	-0.002	-0.098	0.054	-0.105
Summary_statistics_MAGNETIC_Alb.txt.sumstats.gz	-0.086	0.116	-0.177	0.01	-0.189	0.227	-0.181	-0.229	0.229	0.177	0.12	0.082	-0.079	0.066	0.17	-0.254	0.152	-0.001	-0.01	-0.116	-0.117	0.002	0.474	0.253	-0.152	0.093	0.223	-0.117	-0.365	0.183	-0.143	0.066	0.07	0.273	0.258	0.11	-0.065	-0.029	0.103	0.31	0.345	0.041	-0.251	-0.063	-0.147	-0.072	-0.066	-0.163	-0.022
Summary_statistics_MAGNETIC_ApoA1.txt.sumstats.gz	0.476	0.322	-0.062	-0.159	-0.13	0.17	-0.317	-0.242	0.098	-0.019	-0.216	-0.226	-0.031	-0.159	-0.166	0.076	-0.162	0.035	-0.095	-0.049	0.037	-0.557	0.178	-0.338	-0.543	-0.356	0.184	-0.088	-0.371	-0.005	-0.004	-0.047	-0.045	0.125	-0.106	-0.231	-0.068	0.1	0.086	0.055	0.013	0.014	-0.107	-0.07	-0.333	-0.54	-0.522	-0.328	0.113
Summary_statistics_MAGNETIC_ApoB.txt.sumstats.gz	-0.029	-0.148	-0.318	0.024	-0.207	-0.079	0.354	0.289	-0.113	0.452	-0.223	0.019	0.026	0.1	0.321	-0.022	0.001	-0.157	-0.021	-0.056	-0.051	0.331	0.158	0.01	0.374	0.099	0.091	0.023	0.032	-0.118	-0.055	0.056	0.032	-0.084	0.106	0.079	-0.247	-0.229	0.008	-0.107	-0.059	-0.055	0.216	-0.036	0.355	0.366	0.371	0.424	0.213
Summary_statistics_MAGNETIC_Bis.DB.ratio.txt.sumstats.gz	0.191	0.139	0.352	-0.282	0.203	-0.002	-0.167	-0.085	0.074	-0.188	0.052	-0.175	0.048	-0.229	-0.1	-0.036	0.029	0.157	-0.106	-0.055	-0.02	-0.095	0.085	0.082	-0.347	-0.095	0.034	0.004	0.146	0.024	-0.163	0.109	0.117	0.187	0.099	0.071	0.18	-0.053	-0.019	0.09	0.067	0.085	-0.123	0.064	-0.201	-0.17	-0.202	-0.155	-0.168
Summary_statistics_MAGNETIC_Bis.FA.ratio.txt.sumstats.gz	0.214	0.156	0.343	-0.273	0.164	0.022	-0.168	-0.067	0.094	-0.156	0.066	-0.198	0.048	-0.272	-0.152	-0.033	0.064	0.186	-0.103	-0.072	-0.044	-0.132	0.004	0.076	-0.402	-0.027	0.072	0.034	0.199	-0.033	-0.169	0.102	0.116	0.178	0.102	0.098	0.243	-0.089	0.033	0.065	0.056	0.106	-0.157	0.061	-0.219	-0.195	-0.232	-0.178	-0.205
Summary_statistics_MAGNETIC_CH2.DB.ratio.txt.sumstats.gz	-0.153	-0.15	-0.465	0.4	0.028	0.062	0.165	0.018	-0.085	0.128	-0.095	0.212	-0.045	0.248	0.201	0.043	-0.035	-0.171	0.123	0.121	0.1	0.158	0.006	-0.046	0.45	-0.033	-0.112	0.032	-0.09	0.055	0.245	-0.078	-0.105	-0.184	-0.13	-0.127	-0.21	0.1	-0.074	-0.014	0.021	-0.081	0.232	-0.021	0.206	0.2	0.274	0.162	0.243
Summary_statistics_MAGNETIC_Cit.txt.sumstats.gz	-0.136	0.127	-0.005	0.024	0.294	0.145	-0.284	-0.184	0.105	-0.057	0.181	-0.133	-0.093	-0.334	0.032	-0.053	0.091	0.105	0.066	0.025	0.006	-0.127	0.078	0.316	-0.13	0.31	0.025	-0.148	0.163	-0.027	0.081	-0.236	-0.231	-0.102	0.012	0.109	0.219	-0.009	0.054	0.129	0.2	0.032	-0.183	0.143	-0.19	-0.071	-0.018	-0.293	-0.21
Summary_statistics_MAGNETIC_Crea.txt.sumstats.gz	-0.114	0.066	-0.205	-0.217	0.259	0.222	-0.085	-0.133	0.13	0.023	-0.068	0.009	0.028	-0.092	0.011	-0.043	0.061	0.071	-0.021	0.004	0.049	-0.038	0.15	0.043	-0.059	-0.101	-0.067	-0.118	0.06	0.02	1.132	-1.084	-1.069	-0.471	-0.323	-0.39	-0.017	0	0.04	0.189	0.274	0.19	-0.106	0.199	-0.051	0.036	-0.093	-0.037	0.552
Summary_statistics_MAGNETIC_DB.in.FA.txt.sumstats.gz	0.242	0.113	0.393	-0.4	-0.011	-0.002	-0.136	-0.022	0.078	-0.118	0.042	-0.17	0.008	-0.308	-0.143	-0.023	0.028	0.163	-0.098	-0.11	-0.101	-0.137	0.056	0.12	-0.356	0.089	0.076	0.008	0.156	-0.044	-0.158	0.053	0.069	0.169	0.058	0.028	0.221	-0.039	0.051	0.021	-0.028	0.058	-0.235	0.017	-0.186	-0.162	-0.306	-0.126	-0.282
Summary_statistics_MAGNETIC_DHA.txt.sumstats.gz	0.266	0.383	0.219	-0.333	0.074	0.033	-0.068	-0.027	-0.045	0.081	0.237	0.007	-0.088	-0.029	0.083	-0.028	-0.215	0.304	0	-0.026	-0.03	-0.136	0.105	0.08	-0.07	-0.159	0.241	-0.079	-0.054	-0.102	0.022	0.057	0.079	0.248	0.212	0.136	0.076	-0.105	0.059	0.08	0.071	0.067	-0.097	0.055	-0.126	-0.167	-0.189	-0.01	-0.055
Summary_statistics_MAGNETIC_Est.C.txt.sumstats.gz	0.373	0.139	-0.091	-0.351	-0.237	0.171	0.019	-0.002	0.007	0.334	-0.152	-0.121	0.004	-0.085	0.004	-0.113	-0.007	-0.086	0.03	-0.025	0.043	-0.156	-0.058	-0.195	-0.012	-0.113	0.086	-0.016	0.006	-0.094	-0.117	0.113	0.084	0.223	0.322	0.254	-0.083	-0.294	0.199	-0.042	-0.065	-0.064	-0.006	-0.114	0.003	-0.049	0.047	0.014	0.418
Summary_statistics_MAGNETIC_FALen.txt.sumstats.gz	0.593	0.088	-0.046	-0.291	0.224	0.291	0.003	0.035	0.198	-0.105	-0.067	-0.078	-0.024	-0.391	-0.058	-0.052	-0.045	0.171	-0.059	-0.107	-0.118	0.004	0.086	0.106	-0.297	0.061	-0.472	0.043	0.425	-0.055	0.192	-0.017	-0.021	0.108	-0.017	-0.016	0.332	-0.003	0.028	0.174	0.294	0.059	-0.162	0.086	-0.102	-0.011	-0.045	-0.033	-0.285
Summary_statistics_MAGNETIC_FAw3.txt.sumstats.gz	0.025	0.25	0.222	-0.174	-0.049	-0.092	0.028	-0.016	-0.07	0.138	0.013	-0.019	-0.079	0.072	0.2	0.018	-0.254	0.197	-0.016	-0.047	-0.048	-0.043	0.123	0.062	0.087	-0.083	0.121	-0.055	-0.069	-0.049	-0.045	0.009	0.036	0.108	0.279	0.245	0.013	-0.133	0.107	0.001	-0.036	0.026	-0.081	-0.015	0.005	-0.04	-0.107	0.109	0.107
Summary_statistics_MAGNETIC_FAw79S.txt.sumstats.gz	0.029	0.008	-0.366	-0.008	-0.139	-0.028	0.211	0.127	-0.15	0.367	-0.206	0.187	-0.086	0.305	0.348	0.027	-0.12	-0.12	0.152	0.054	0.031	0.024	-0.094	0.002	0.497	0.006	0.049	-0.044	-0.18	-0.164	0.02	-0.055	-0.059	-0.075	0.115	0.113	-0.229	-0.065	0.114	-0.082	-0.071	-0.09	0.161	-0.075	0.289	0.128	0.142	0.311	0.389
Summary_statistics_MAGNETIC_Free.C.txt.sumstats.gz	0.375	0.168	-0.185	-0.285	-0.119	0.153	0.025	-0.053	-0.037	0.267	-0.013	-0.069	-0.018	-0.122	-0.094	-0.154	0.068	-0.025	0.005	0.025	0.089	-0.146	-0.126	-0.07	-0.11	-0.071	0.035	0.047	0.22	-0.285	-0.128	0.062	0.011	0.108	0.093	0.089	-0.13	-0.342	0.081	-0.112	-0.124	0.048	-0.029	0.013	-0.044	-0.099	0.044	0.047	0.481
Summary_statistics_MAGNETIC_Glc.txt.sumstats.gz	-0.193	-0.039	0.031	0.179	-0.109	0.049	0.092	0.156	-0.059	0.14	0.003	0.026	0.005	-0.24	0.542	0.071	-0.095	-0.104	-0.024	-0.073	-0.055	0.036	0.241	0.964	0.146	0.02	-0.008	0.066	-0.268	0.108	0.02	0.025	0.005	0.111	0.005	-0.064	0.072	-0.107	0.06	0.086	0.053	-0.045	0.034	-0.026	0.182	0.124	0.044	0.157	0.15
Summary_statistics_MAGNETIC_Gln.txt.sumstats.gz	-0.107	0.123	0.185	0.251	-0.159	0.139	-0.394	-0.308	0.206	-0.187	0.488	-0.105	0.109	-0.341	-0.156	-0.223	0.121	0.125	-0.035	-0.087	-0.116	-0.446	-0.179	-0.003	-0.409	0.216	0.323	0.063	0.501	0.138	0.265	0.086	0.068	0.103	-0.005	-0.037	0.316	0	0.314	0.102	0.135	0.085	-0.305	0.086	-0.315	-0.469	-0.537	-0.34	0.138
Summary_statistics_MAGNETIC_Gp.txt.sumstats.gz	-0.194	-0.128	-0.093	0.265	-0.319	-0.242	0.445	0.37	-0.183	0.255	-0.153	0.278	0.15	0.397	0.486	0.158	-0.055	-0.229	0.111	0.063	0.039	0.371	0.058	0.071	0.629	0.038	-0.14	-0.109	-0.075	-0.007	0.113	0.082	0.075	0.016	0.06	0.006	-0.141	-0.117	0.042	-0.026	-0.019	-0.157	0.13	-0.038	0.451	0.343	0.333	0.433	0.057
Summary_statistics_MAGNETIC_HDL.C.txt.sumstats.gz	0.562	0.348	0.076	-0.184	0.083	0.111	-0.482	-0.324	0.163	-0.152	-0.074	-0.184	-0.071	-0.225	-0.388	-0.022	0.002	0.119	-0.01	-0.007	0.027	-0.752	0.008	-0.287	-0.714	-0.354	0.129	-0.066	-0.181	-0.021	0.114	-0.121	-0.139	0.124	-0.169	-0.204	0.092	0.009	0.138	0.063	0.054	-0.007	-0.519	-0.048	-0.511	-0.639	-0.699	-0.516	0.153
Summary_statistics_MAGNETIC_HDL.D.txt.sumstats.gz	0.444	0.277	0.131	-0.063	0.233	0.248	-0.406	-0.258	0.225	-0.316	0.04	-0.068	-0.076	-0.127	-0.366	0.027	0.058	0.176	-0.048	-0.01	0.041	-0.559	-0.118	-0.224	-0.693	-0.341	0.107	-0.038	-0.14	0.087	0.22	-0.177	-0.182	-0.062	-0.219	-0.243	0.1	0.118	0.127	0.093	0.064	0.103	-0.398	0.042	-0.407	-0.468	-0.616	-0.416	0.042
Summary_statistics_MAGNETIC_IDL.C.txt.sumstats.gz	0.287	-0.058	-0.169	0.114	-0.275	0.064	0.195	0.084	0.031	0.368	0.068	-0.035	0.018	-0.091	0.153	-0.166	0.069	-0.083	-0.018	-0.097	-0.089	0.208	0.014	-0.027	0.019	-0.073	0.143	0.025	0.087	-0.109	-0.073	0.071	0.031	0.082	0.053	0.03	-0.022	-0.072	0.053	-0.053	0.009	-0.055	-0.102	-0.138	0.222	0.225	0.227	0.278	0.226
Summary_statistics_MAGNETIC_IDL.FC.txt.sumstats.gz	0.262	-0.067	-0.203	0.002	-0.279	0.147	0.178	0.053	0.022	0.326	0.063	-0.066	-0.008	0	0.03	-0.163	0.074	-0.102	-0.068	-0.114	-0.1	0.185	-0.061	-0.095	0.02	-0.096	0.178	0.034	0.014	-0.117	-0.062	0.03	-0.007	0.029	-0.013	-0.01	-0.025	-0.075	0.036	-0.072	-0.056	-0.046	-0.075	-0.126	0.181	0.174	0.197	0.221	0.121
Summary_statistics_MAGNETIC_IDL.L.txt.sumstats.gz	0.268	-0.061	-0.181	0.131	-0.265	0.039	0.25	0.123	4.93e-05	0.398	0.054	0.017	-0.007	-0.033	0.202	-0.136	0.039	-0.117	-0.012	-0.09	-0.087	0.268	0.004	-0.044	0.089	-0.046	0.141	0.004	0.075	-0.118	-0.037	0.055	0.015	0.045	0.076	0.061	-0.047	-0.072	0.041	-0.062	0.007	-0.074	-0.072	-0.145	0.288	0.282	0.291	0.331	0.205
Summary_statistics_MAGNETIC_IDL.PL.txt.sumstats.gz	0.184	-0.095	-0.26	0.003	-0.32	0.093	0.245	0.095	-0.006	0.415	0.03	-0.029	-0.025	0.039	0.13	-0.159	0.031	-0.159	-0.06	-0.105	-0.098	0.275	0.017	-0.101	0.117	-0.013	0.178	0.008	-0.022	-0.15	-0.073	0.027	-0.012	0.01	0.003	0.018	-0.035	-0.124	0.024	-0.098	-0.038	-0.064	0.001	-0.13	0.269	0.253	0.277	0.295	0.118
Summary_statistics_MAGNETIC_IDL.P.txt.sumstats.gz	0.246	-0.064	-0.195	0.145	-0.256	0.023	0.279	0.14	-0.018	0.415	0.036	0.038	-0.021	0.003	0.225	-0.12	0.028	-0.13	-0.012	-0.085	-0.083	0.307	0.009	-0.05	0.135	-0.029	0.136	-0.012	0.063	-0.125	-0.018	0.043	0.004	0.021	0.092	0.08	-0.065	-0.071	0.038	-0.068	0.006	-0.081	-0.049	-0.148	0.321	0.317	0.326	0.357	0.19
Summary_statistics_MAGNETIC_IDL.TG.txt.sumstats.gz	0.119	-0.069	-0.21	0.2	-0.107	-0.098	0.331	0.174	-0.114	0.397	-0.036	0.131	-0.059	0.205	0.316	0.032	-0.044	-0.124	-0.025	-0.046	-0.024	0.402	0.018	-0.038	0.246	-0.033	0.057	-0.09	0.079	-0.141	0.015	-0.013	-0.039	-0.082	0.142	0.118	-0.18	-0.174	0.035	-0.062	-0.025	-0.122	0.061	-0.147	0.369	0.384	0.353	0.407	0.204
Summary_statistics_MAGNETIC_Ile.txt.sumstats.gz	-0.447	0.027	0.048	-0.179	-0.06	-0.117	0.376	0.341	-0.109	0.283	-0.053	0.163	0.016	0.095	0.699	0.002	0.121	-0.055	0.024	-0.011	-0.005	0.469	-0.123	0.124	0.596	-0.023	-0.198	0.161	-0.106	-0.045	0.325	-0.036	-0.069	-0.217	0.143	0.104	0.022	0.038	-0.015	-0.018	0.015	0.009	0.299	0.024	0.342	0.383	0.345	0.354	-0.041
Summary_statistics_MAGNETIC_LA.txt.sumstats.gz	0.096	0.157	-0.164	0.154	-0.222	0.002	0.026	0	-0.015	0.135	0.04	-0.073	-0.051	-0.115	0.031	-0.182	-0.005	-0.027	0.028	0.041	0.132	-0.087	-0.102	-0.162	0	-0.057	0.083	0.042	0.027	0.031	-0.247	0.043	0.034	0.019	0.048	0.044	-0.029	-0.272	0.184	-0.069	-0.054	-0.046	-0.16	-0.108	0.034	-0.114	-0.099	0.046	0.262
Summary_statistics_MAGNETIC_LDL.C.txt.sumstats.gz	0.121	-0.089	-0.184	0.005	-0.236	-0.005	0.246	0.147	-0.068	0.457	-0.023	-0.057	-0.01	-0.034	0.172	-0.119	0.011	-0.124	0.008	-0.093	-0.119	0.239	0.215	0.009	0.108	-0.036	0.105	0.002	-0.033	-0.131	-0.079	0.087	0.048	0.014	0.08	0.029	-0.175	-0.074	0.007	-0.054	0.013	-0.091	0.068	-0.136	0.263	0.257	0.288	0.319	0.115
Summary_statistics_MAGNETIC_LDL.D.txt.sumstats.gz	0.148	-0.052	-0.163	0.23	0.034	0.286	-0.109	-0.155	0.273	-0.12	0.29	0.041	0.001	-0.075	-0.195	-0.192	0.274	0.043	-0.103	-0.072	-0.047	0.038	-0.577	-0.16	-0.414	-0.004	0.111	-0.058	0.435	-0.082	0.183	-0.098	-0.088	0.146	0.173	0.314	0.236	-0.062	0.127	-0.054	0.072	-0.038	-0.599	-0.051	-0.146	-0.042	-0.143	-0.145	0.249
Summary_statistics_MAGNETIC_Leu.txt.sumstats.gz	-0.389	0.006	-0.143	-0.361	-0.03	-0.103	0.377	0.288	-0.102	0.312	0.057	0.219	0.179	-0.046	0.749	0.048	0.192	0.028	-0.029	-0.01	0.051	0.404	-0.183	0.144	0.601	-0.218	-0.208	0.156	-0.171	-0.13	0.513	-0.105	-0.146	-0.3	0.17	0.1	0.302	-0.085	0.089	-0.048	-0.016	0.023	0.099	0.004	0.307	0.354	0.359	0.31	-0.009
Summary_statistics_MAGNETIC_L.HDL.CE.txt.sumstats.gz	0.435	0.296	0.16	-0.153	0.187	0.24	-0.487	-0.325	0.227	-0.294	-0.015	-0.163	-0.024	-0.184	-0.426	0.003	0.052	0.162	-0.047	-0.005	0.054	-0.746	-0.134	-0.228	-0.755	-0.345	0.058	-0.047	-0.161	0.073	0.079	-0.109	-0.109	0.059	-0.166	-0.216	0.133	0.12	0.129	0.123	0.053	0.092	-0.41	0.036	-0.52	-0.629	-0.818	-0.523	0.066
Summary_statistics_MAGNETIC_L.HDL.C.txt.sumstats.gz	0.499	0.319	0.159	-0.09	0.212	0.175	-0.512	-0.344	0.215	-0.299	0.031	-0.146	-0.064	-0.263	-0.47	-0.014	0.057	0.187	-0.033	-0.008	0.037	-0.71	-0.149	-0.232	-0.752	-0.382	0.11	-0.073	-0.105	0.038	0.111	-0.132	-0.146	0.058	-0.181	-0.231	0.121	-0.005	0.167	0.1	0.053	0.059	-0.515	0.015	-0.545	-0.633	-0.756	-0.535	0.116
Summary_statistics_MAGNETIC_L.HDL.FC.txt.sumstats.gz	0.507	0.303	0.167	-0.099	0.219	0.167	-0.507	-0.36	0.203	-0.299	0.053	-0.149	-0.07	-0.218	-0.47	0.003	0.08	0.162	-0.025	-0.001	0.034	-0.667	-0.154	-0.238	-0.76	-0.33	0.073	-0.079	-0.154	0.035	0.18	-0.149	-0.163	0.019	-0.171	-0.216	0.067	0.02	0.151	0.083	0.039	0.044	-0.509	-0.001	-0.525	-0.597	-0.706	-0.523	0.133
Summary_statistics_MAGNETIC_L.HDL.L.txt.sumstats.gz	0.422	0.285	0.141	-0.164	0.144	0.211	-0.468	-0.325	0.201	-0.261	-0.005	-0.152	-0.055	-0.155	-0.399	-0.002	0.08	0.138	-0.045	-0.005	0.04	-0.699	-0.091	-0.234	-0.719	-0.279	0.088	-0.061	-0.176	0.046	0.143	-0.149	-0.147	0.049	-0.186	-0.208	0.117	0.089	0.124	0.104	0.055	0.076	-0.395	0.01	-0.505	-0.602	-0.774	-0.506	0.114
Summary_statistics_MAGNETIC_L.HDL.PL.txt.sumstats.gz	0.429	0.284	0.129	-0.182	0.082	0.186	-0.464	-0.325	0.183	-0.233	-0.024	-0.145	-0.062	-0.125	-0.377	-0.005	0.085	0.116	-0.05	-0.012	0.029	-0.687	-0.076	-0.24	-0.711	-0.26	0.115	-0.072	-0.175	0.028	0.158	-0.153	-0.152	0.058	-0.185	-0.196	0.105	0.077	0.12	0.098	0.051	0.056	-0.384	-0.011	-0.506	-0.606	-0.762	-0.509	0.143
Summary_statistics_MAGNETIC_L.HDL.P.txt.sumstats.gz	0.419	0.28	0.138	-0.153	0.128	0.198	-0.458	-0.319	0.195	-0.247	-0.016	-0.148	-0.068	-0.14	-0.381	-0.005	0.084	0.132	-0.04	-0.001	0.04	-0.675	-0.08	-0.238	-0.705	-0.256	0.111	-0.075	-0.18	0.038	0.159	-0.15	-0.148	0.056	-0.173	-0.185	0.122	0.087	0.122	0.101	0.058	0.074	-0.389	0.004	-0.493	-0.589	-0.759	-0.496	0.121
Summary_statistics_MAGNETIC_L.LDL.CE.txt.sumstats.gz	0.171	-0.058	-0.128	0.034	-0.264	0.044	0.219	0.092	-0.023	0.403	0.002	-0.073	0.008	-0.044	0.157	-0.137	0.029	-0.102	-0.002	-0.085	-0.085	0.216	0.172	-0.006	0.115	-0.058	0.118	0.009	0.001	-0.115	-0.133	0.109	0.068	0.084	0.073	0.02	-0.078	-0.073	0.022	-0.061	-0.014	-0.06	0.039	-0.123	0.243	0.241	0.274	0.302	0.165
Summary_statistics_MAGNETIC_L.LDL.C.txt.sumstats.gz	0.225	-0.056	-0.216	-9.59e-05	-0.254	-0.012	0.215	0.09	-0.031	0.409	0.001	-0.089	-0.001	-0.039	0.099	-0.128	-0.032	-0.105	-0.023	-0.093	-0.1	0.202	0.143	-0.041	0.02	-0.077	0.119	0.02	0	-0.135	-0.107	0.06	0.016	0.031	0.008	-0.021	-0.064	-0.182	0.045	-0.06	-0.009	-0.084	0.031	-0.116	0.229	0.214	0.281	0.297	0.157
Summary_statistics_MAGNETIC_L.LDL.FC.txt.sumstats.gz	0.28	-0.053	-0.2	-0.009	-0.242	0.004	0.186	0.066	0.004	0.395	0.044	-0.085	-0.006	-0.052	0.076	-0.132	-0.005	-0.107	-0.024	-0.1	-0.107	0.177	0.105	-0.027	-0.05	-0.06	0.148	0.024	-0.024	-0.12	-0.093	0.023	-0.019	0.015	-0.028	-0.042	-0.022	-0.146	0.042	-0.053	-0.001	-0.075	-0.024	-0.125	0.2	0.195	0.272	0.259	0.106
Summary_statistics_MAGNETIC_L.LDL.L.txt.sumstats.gz	0.19	-0.055	-0.153	0.049	-0.257	0.034	0.239	0.108	-0.031	0.421	-0.001	-0.051	-0.003	-0.02	0.182	-0.123	0.027	-0.117	0	-0.084	-0.085	0.241	0.151	-0.009	0.124	-0.05	0.132	0.005	-0.016	-0.118	-0.122	0.089	0.046	0.051	0.062	0.015	-0.079	-0.062	0.019	-0.064	-0.015	-0.065	0.035	-0.133	0.269	0.264	0.301	0.319	0.15
Summary_statistics_MAGNETIC_L.LDL.PL.txt.sumstats.gz	0.198	-0.062	-0.243	0.025	-0.274	-0.055	0.233	0.106	-0.038	0.434	0.004	-0.074	-0.002	0.004	0.152	-0.11	-0.044	-0.143	-0.016	-0.083	-0.088	0.226	0.167	-0.06	0.03	-0.013	0.124	0.007	-0.032	-0.145	-0.12	0.037	-0.007	-0.006	0.023	0.013	-0.074	-0.181	0.039	-0.069	0.006	-0.096	0.022	-0.127	0.251	0.221	0.291	0.307	0.161
Summary_statistics_MAGNETIC_L.LDL.P.txt.sumstats.gz	0.188	-0.055	-0.173	0.06	-0.25	0.021	0.254	0.122	-0.039	0.429	-0.008	-0.033	-0.009	-0.001	0.2	-0.11	0.02	-0.125	0	-0.083	-0.083	0.257	0.136	-0.016	0.136	-0.05	0.13	-0.002	-0.018	-0.119	-0.105	0.08	0.035	0.028	0.061	0.015	-0.09	-0.063	0.02	-0.062	-0.014	-0.072	0.037	-0.137	0.287	0.28	0.314	0.334	0.148
Summary_statistics_MAGNETIC_L.VLDL.CE.txt.sumstats.gz	-0.223	-0.083	-0.074	0.198	-0.125	-0.209	0.354	0.305	-0.162	0.196	-0.068	0.215	-0.018	0.229	0.321	0.035	-0.17	-0.076	0.03	0.002	-0.009	0.412	0.033	0.033	0.526	0.102	-0.082	-0.023	0.007	-0.045	0.135	-0.019	-0.016	-0.229	0.06	0.043	-0.223	-0.104	-0.047	-0.058	-0.058	-0.077	0.203	-0.002	0.4	0.393	0.402	0.405	0.187
Summary_statistics_MAGNETIC_L.VLDL.C.txt.sumstats.gz	-0.26	-0.088	-0.063	0.109	-0.154	-0.119	0.31	0.225	-0.14	0.236	-0.099	0.123	-0.043	0.335	0.296	0.017	-0.229	-0.087	0.032	0.036	0.03	0.349	-0.054	-0.031	0.585	0.134	0.136	0.034	-0.087	-0.138	0.02	-0.008	-0.002	-0.203	0.003	0.006	-0.197	-0.07	-0.031	-0.109	-0.138	-0.104	0.159	0.014	0.397	0.351	0.393	0.372	-0.051
Summary_statistics_MAGNETIC_L.VLDL.FC.txt.sumstats.gz	-0.192	-0.072	-0.002	0.032	-0.174	-0.082	0.296	0.215	-0.093	0.238	-0.121	0.149	-0.005	0.336	0.302	0.021	-0.199	-0.09	0.017	0.037	0.05	0.298	0.018	-0.039	0.538	0.166	0.066	-0.02	-0.101	-0.115	0.054	-0.031	-0.022	-0.23	-0.039	-0.036	-0.168	-0.081	-0.034	-0.121	-0.141	-0.085	0.142	0.011	0.381	0.32	0.335	0.342	-0.008
Summary_statistics_MAGNETIC_L.VLDL.L.txt.sumstats.gz	-0.287	-0.055	0.075	0.21	-0.132	-0.135	0.319	0.301	-0.111	0.219	-0.082	0.147	0.005	0.291	0.316	-0.03	-0.201	-0.068	0.051	0.015	-0.027	0.377	0.206	0.013	0.612	0.184	0.01	-0.067	-0.084	-0.068	0.092	-0.049	-0.032	-0.251	-0.055	-0.056	-0.211	-0.034	-0.068	-0.083	-0.04	-0.076	0.266	0.001	0.379	0.351	0.408	0.359	0.018
Summary_statistics_MAGNETIC_L.VLDL.PL.txt.sumstats.gz	-0.255	-0.062	0.004	0.166	-0.13	-0.038	0.323	0.284	-0.068	0.262	-0.165	0.121	0.02	0.33	0.297	-0.044	-0.172	-0.093	0.024	0.037	0.039	0.348	0.107	-0.022	0.603	0.193	0.069	-0.034	-0.093	-0.126	-0.031	-0.046	-0.026	-0.257	-0.078	-0.068	-0.169	-0.07	-0.098	-0.123	-0.075	-0.052	0.344	0.033	0.395	0.332	0.349	0.361	0.053
Summary_statistics_MAGNETIC_L.VLDL.P.txt.sumstats.gz	-0.298	-0.08	-0.012	0.145	-0.093	-0.198	0.333	0.242	-0.169	0.232	-0.146	0.127	-0.027	0.287	0.35	-0.034	-0.127	-0.086	0.055	0.04	0.016	0.365	0.216	0.004	0.615	0.131	-0.048	-0.074	-0.073	-0.062	0.094	-0.044	-0.033	-0.19	-0.016	-0.051	-0.178	-0.053	-0.054	-0.044	-0.069	-0.037	0.289	-0.004	0.367	0.342	0.431	0.369	0.078
Summary_statistics_MAGNETIC_L.VLDL.TG.txt.sumstats.gz	-0.361	-0.078	0.007	0.139	-0.169	-0.053	0.322	0.31	-0.091	0.244	-0.13	0.124	0.011	0.349	0.309	-0.026	-0.195	-0.093	0.022	0.027	0.031	0.326	0.138	0.009	0.654	0.218	0.03	-0.065	-0.129	-0.112	-0.002	-0.034	-0.01	-0.263	-0.128	-0.111	-0.203	0.001	-0.087	-0.13	-0.099	-0.024	0.309	0.033	0.378	0.317	0.371	0.359	-0.048
Summary_statistics_MAGNETIC_M.HDL.CE.txt.sumstats.gz	0.333	0.351	0.082	-0.327	-0.273	0.12	-0.482	-0.327	0.057	-0.157	-0.268	-0.159	0.035	-0.126	-0.279	-0.083	0.038	0.037	-0.018	-0.014	-0.026	-0.882	0.057	-0.339	-0.568	-0.244	0.108	0.053	-0.099	-0.063	-0.019	-0.085	-0.063	0.254	-0.175	-0.104	0.121	0.09	0.058	0.043	0.067	0.084	-0.298	0.007	-0.554	-0.793	-0.807	-0.628	0.251
Summary_statistics_MAGNETIC_M.HDL.C.txt.sumstats.gz	0.361	0.348	0.101	-0.16	-0.264	-0.008	-0.457	-0.288	0.026	-0.101	-0.195	-0.143	-0.023	-0.17	-0.276	-0.127	0.029	0.057	0.021	-0.013	-0.045	-0.794	0.062	-0.319	-0.53	-0.234	0.101	0.02	-0.001	-0.078	-0.017	-0.12	-0.112	0.193	-0.227	-0.134	0.126	0.042	0.07	0.013	0.068	0.002	-0.412	-0.038	-0.5	-0.693	-0.704	-0.556	0.287
Summary_statistics_MAGNETIC_M.HDL.FC.txt.sumstats.gz	0.38	0.279	0.005	-0.208	-0.283	-0.094	-0.387	-0.288	-0.002	0.008	-0.102	-0.173	-0.032	-0.102	-0.207	-0.106	0.042	0.006	0.006	-0.032	-0.058	-0.621	0.031	-0.316	-0.5	-0.2	0.156	-0.008	0.007	-0.099	0.045	-0.151	-0.154	0.12	-0.214	-0.142	0.089	0.022	0.094	0.013	0.051	-0.05	-0.325	-0.106	-0.434	-0.582	-0.59	-0.454	0.286
Summary_statistics_MAGNETIC_M.HDL.L.txt.sumstats.gz	0.301	0.297	-0.013	-0.267	-0.275	0.013	-0.349	-0.24	0.011	-0.017	-0.208	-0.123	0.007	-0.045	-0.123	-0.063	0.029	-0.034	-0.007	-0.013	-0.026	-0.658	0.065	-0.364	-0.435	-0.189	0.146	0.006	-0.033	-0.105	0.056	-0.11	-0.096	0.147	-0.138	-0.05	0.074	0.044	0.063	0.02	0.07	-0.003	-0.176	-0.053	-0.401	-0.608	-0.645	-0.46	0.276
Summary_statistics_MAGNETIC_M.HDL.PL.txt.sumstats.gz	0.33	0.267	-0.036	-0.144	-0.242	-0.08	-0.297	-0.207	-0.027	0.031	-0.14	-0.067	-0.036	-0.025	-0.112	-0.07	-0.039	-0.023	0.006	-0.012	-0.024	-0.493	0.092	-0.353	-0.374	-0.185	0.123	-0.041	0.014	-0.103	-0.014	-0.116	-0.117	0.097	-0.138	-0.06	0.041	-0.03	0.068	0.004	0.046	-0.075	-0.228	-0.09	-0.323	-0.472	-0.495	-0.36	0.239
Summary_statistics_MAGNETIC_M.HDL.P.txt.sumstats.gz	0.269	0.27	-0.038	-0.237	-0.262	-0.008	-0.296	-0.198	-0.004	0.031	-0.187	-0.099	0.002	-0.003	-0.063	-0.054	0.007	-0.053	0.001	-0.007	-0.019	-0.572	0.091	-0.361	-0.37	-0.149	0.149	-0.009	-0.025	-0.115	0.076	-0.109	-0.097	0.115	-0.103	-0.021	0.049	0.018	0.061	0.013	0.07	-0.03	-0.141	-0.064	-0.34	-0.534	-0.578	-0.393	0.289
Summary_statistics_MAGNETIC_M.LDL.CE.txt.sumstats.gz	0.129	-0.063	-0.131	0.009	-0.254	0.011	0.24	0.103	-0.059	0.411	-0.02	-0.071	-0.001	-0.023	0.178	-0.104	0.027	-0.112	0.003	-0.082	-0.088	0.237	0.225	0	0.186	-0.048	0.105	0.003	-0.051	-0.1	-0.127	0.111	0.069	0.068	0.063	-0.001	-0.099	-0.082	0.014	-0.053	-0.018	-0.06	0.104	-0.119	0.267	0.264	0.309	0.324	0.111
Summary_statistics_MAGNETIC_M.LDL.C.txt.sumstats.gz	0.128	-0.087	-0.181	0.052	-0.219	-0.063	0.229	0.136	-0.086	0.441	-0.013	-0.035	-0.026	-0.014	0.169	-0.093	0.032	-0.114	-0.006	-0.094	-0.114	0.244	0.311	-0.005	0.129	-0.072	0.065	-0.022	-0.015	-0.108	-0.075	0.099	0.055	0.024	0.1	0.04	-0.202	-0.079	0.01	-0.037	0.005	-0.104	0.096	-0.149	0.259	0.263	0.32	0.321	0.086
Summary_statistics_MAGNETIC_M.LDL.L.txt.sumstats.gz	0.113	-0.059	-0.154	0.022	-0.256	-0.011	0.257	0.125	-0.071	0.423	-0.024	-0.057	-0.005	-0.001	0.21	-0.089	0.007	-0.12	0.01	-0.072	-0.074	0.245	0.226	0.001	0.206	-0.038	0.109	0.004	-0.083	-0.106	-0.146	0.108	0.064	0.036	0.063	-0.003	-0.101	-0.059	0.006	-0.051	-0.021	-0.058	0.1	-0.118	0.291	0.277	0.326	0.337	0.093
Summary_statistics_MAGNETIC_M.LDL.PL.txt.sumstats.gz	0.076	-0.085	-0.215	0.055	-0.219	-0.097	0.228	0.154	-0.086	0.441	-0.002	-0.045	0.007	-0.005	0.21	-0.087	-0.012	-0.126	-0.006	-0.082	-0.083	0.216	0.303	-0.036	0.119	0.003	0.075	-0.004	-0.028	-0.125	-0.089	0.09	0.051	0.003	0.148	0.089	-0.211	-0.057	0.028	-0.034	0.014	-0.104	0.091	-0.143	0.256	0.245	0.268	0.309	0.163
Summary_statistics_MAGNETIC_M.LDL.P.txt.sumstats.gz	0.118	-0.055	-0.171	0.019	-0.254	-0.019	0.266	0.139	-0.076	0.43	-0.036	-0.041	-0.01	0.011	0.215	-0.074	-0.003	-0.124	0.01	-0.072	-0.071	0.251	0.236	-0.017	0.215	-0.042	0.108	0.001	-0.091	-0.117	-0.129	0.1	0.056	0.012	0.064	-0.003	-0.112	-0.06	0.008	-0.055	-0.023	-0.061	0.123	-0.122	0.3	0.281	0.329	0.347	0.094
Summary_statistics_MAGNETIC_MUFA.txt.sumstats.gz	0.004	-0.049	-0.384	0.133	-0.152	-0.1	0.276	0.196	-0.184	0.383	-0.182	0.203	-0.094	0.421	0.335	0.043	-0.147	-0.173	0.134	0.046	0.021	0.139	-0.219	-0.026	0.488	0.002	-0.032	-0.069	-0.079	-0.168	0.142	-0.048	-0.054	-0.126	0.052	0.028	-0.276	-0.112	0.04	-0.119	-0.138	-0.093	0.15	-0.096	0.314	0.208	0.212	0.347	0.406
Summary_statistics_MAGNETIC_M.VLDL.CE.txt.sumstats.gz	-0.179	-0.052	-0.062	0.182	-0.098	-0.095	0.316	0.207	-0.114	0.264	-0.072	0.108	-0.003	0.115	0.307	-0.009	-0.081	-0.057	0.047	0.022	0.023	0.375	0.088	-0.028	0.465	0.068	0.003	0.011	0.086	-0.099	0.042	0.005	0.005	-0.174	0.088	0.079	-0.117	-0.151	0.004	-0.095	-0.018	-0.075	0.225	-0.023	0.371	0.361	0.368	0.399	0.2
Summary_statistics_MAGNETIC_M.VLDL.C.txt.sumstats.gz	-0.237	-0.063	-0.131	0.121	-0.149	-0.067	0.32	0.211	-0.13	0.271	-0.091	0.097	0.009	0.209	0.304	-0.02	-0.117	-0.08	0.006	0.024	0.051	0.366	0.112	-0.087	0.531	0.062	0.003	-0.005	0	-0.116	-0.043	0.012	0.015	-0.205	0.037	0.034	-0.113	-0.163	-0.009	-0.117	-0.07	-0.089	0.272	-0.011	0.369	0.32	0.357	0.387	0.133
Summary_statistics_MAGNETIC_M.VLDL.FC.txt.sumstats.gz	-0.315	-0.094	-0.173	0.103	-0.197	-0.099	0.35	0.259	-0.158	0.283	-0.126	0.094	0.015	0.255	0.324	0.008	-0.136	-0.116	-0.008	0.016	0.038	0.361	0.118	-0.091	0.588	0.154	-0.017	-0.054	-0.071	-0.151	-0.009	-0.029	-0.022	-0.277	0.019	0.035	-0.139	-0.116	-0.042	-0.107	-0.098	-0.092	0.299	-0.014	0.396	0.333	0.399	0.394	0.112
Summary_statistics_MAGNETIC_M.VLDL.L.txt.sumstats.gz	-0.356	-0.074	-0.081	0.22	-0.116	-0.129	0.334	0.256	-0.153	0.286	-0.077	0.132	0.012	0.217	0.392	-0.007	-0.115	-0.088	0.058	0.033	0.015	0.383	0.257	-0.022	0.571	0.185	-0.04	-0.043	-0.067	-0.095	-0.009	-0.007	0.004	-0.197	0.054	0.072	-0.16	-0.069	-0.04	-0.097	-0.022	-0.083	0.253	-0.025	0.379	0.357	0.417	0.382	0.134
Summary_statistics_MAGNETIC_M.VLDL.PL.txt.sumstats.gz	-0.364	-0.104	-0.167	0.111	-0.19	-0.097	0.356	0.275	-0.143	0.308	-0.102	0.083	0.01	0.278	0.348	0.008	-0.126	-0.114	0.004	0.021	0.042	0.393	0.145	-0.066	0.598	0.217	0.003	-0.044	-0.084	-0.135	-0.063	-0.04	-0.026	-0.241	-0.014	0.019	-0.111	-0.107	-0.043	-0.105	-0.076	-0.086	0.315	-0.012	0.409	0.359	0.414	0.389	0.114
Summary_statistics_MAGNETIC_M.VLDL.P.txt.sumstats.gz	-0.349	-0.096	-0.021	0.212	-0.113	-0.218	0.345	0.25	-0.179	0.257	-0.112	0.12	0.012	0.208	0.386	-0.04	-0.143	-0.109	0.038	0.018	-0.005	0.35	0.26	0.014	0.588	0.208	-0.071	-0.049	-0.011	-0.07	-0.013	0.046	0.05	-0.162	0.068	0.078	-0.18	-0.048	-0.04	-0.093	-0.034	-0.07	0.245	-0.025	0.384	0.356	0.413	0.395	0.134
Summary_statistics_MAGNETIC_M.VLDL.TG.txt.sumstats.gz	-0.484	-0.121	-0.147	0.148	-0.192	-0.088	0.373	0.328	-0.15	0.315	-0.118	0.125	0.028	0.317	0.385	0.013	-0.169	-0.122	0.002	0.019	0.028	0.4	0.236	-0.038	0.692	0.307	-0.021	-0.084	-0.163	-0.144	-0.059	-0.026	-0.01	-0.259	-0.087	-0.024	-0.172	-0.023	-0.068	-0.119	-0.089	-0.061	0.324	-0.001	0.42	0.35	0.438	0.396	0.068
Summary_statistics_MAGNETIC_Phe.txt.sumstats.gz	-0.009	0.024	-0.309	-0.038	-0.127	-0.142	0.477	0.614	-0.064	0.404	-0.209	0.477	-0.025	-0.066	0.533	0.183	0.163	-0.188	0.11	0.045	-0.018	0.555	-0.239	0.13	0.656	-0.068	-0.374	-0.026	-0.496	-0.152	0.486	-0.199	-0.225	-0.14	0.386	0.439	-0.111	-0.491	-0.07	-0.114	-0.073	0.003	0.104	0.079	0.444	0.493	0.494	0.421	-0.021
Summary_statistics_MAGNETIC_Serum.C.txt.sumstats.gz	0.221	0.019	-0.183	-0.098	-0.315	0.107	0.115	0.015	-0.008	0.327	-0.057	-0.152	0.033	-0.026	0.045	-0.126	-0.022	-0.079	-0.06	-0.07	-0.003	0.029	0.022	-0.148	0.022	-0.116	0.168	-0.017	-0.109	-0.138	-0.173	0.093	0.048	0.023	0.066	0.003	-0.007	-0.023	0.041	-0.053	-0.058	-0.027	0.054	-0.112	0.123	0.076	0.044	0.161	0.129
Summary_statistics_MAGNETIC_Serum.TG.txt.sumstats.gz	-0.249	-0.11	-0.189	0.129	-0.171	-0.109	0.368	0.244	-0.181	0.343	-0.148	0.128	-0.016	0.242	0.372	0.039	-0.168	-0.125	9.02e-05	0.012	0.036	0.383	0.094	-0.046	0.569	0.124	-0.033	-0.041	-0.076	-0.132	-0.118	0.024	0.022	-0.189	0.102	0.086	-0.181	-0.115	-0.057	-0.114	-0.096	-0.076	0.289	-0.039	0.406	0.345	0.328	0.414	0.01
Summary_statistics_MAGNETIC_S.HDL.L.txt.sumstats.gz	-0.008	0.012	-0.293	-0.464	-0.37	-0.132	0.011	-0.06	-0.201	0.363	-0.137	-0.214	0.078	0.169	0.16	-0.017	-0.172	-0.212	-0.008	-0.036	-0.035	-0.169	0.553	-0.233	0.006	0.107	0.047	-0.071	-0.143	-0.227	-0.345	0.1	0.096	0.287	0.219	0.221	-0.119	-0.001	0.027	-0.071	0.019	-0.097	0.196	-0.163	-0.034	-0.145	-0.038	-0.055	0.082
Summary_statistics_MAGNETIC_S.HDL.TG.txt.sumstats.gz	-0.426	-0.183	-0.324	0.128	-0.081	-0.085	0.469	0.283	-0.172	0.449	-0.016	0.095	-0.106	0.393	0.471	0.064	-0.149	-0.192	0.041	0.024	0.027	0.646	0.426	-0.023	0.656	0.328	NA	-0.142	-0.114	-0.176	-0.081	-0.003	-0.01	-0.109	0.21	0.238	-0.155	-0.234	0.005	-0.135	-0.041	-0.111	0.385	-0.079	0.538	0.584	0.549	0.484	0.189
Summary_statistics_MAGNETIC_S.LDL.C.txt.sumstats.gz	0.123	-0.093	-0.189	-0.028	-0.231	0.05	0.29	0.152	-0.097	0.44	-0.114	-0.019	0.019	-0.024	0.249	-0.119	0.002	-0.124	0.041	-0.045	-0.048	0.259	0.189	0.009	0.297	-0.112	0.122	0.03	-0.095	-0.101	-0.15	0.143	0.106	0.007	0.099	0.015	-0.092	-0.055	-0.041	-0.085	-0.028	-0.046	0.113	-0.1	0.332	0.294	0.345	0.379	0.069
Summary_statistics_MAGNETIC_S.LDL.L.txt.sumstats.gz	0.091	-0.03	-0.129	0.05	-0.237	-0.039	0.284	0.157	-0.118	0.404	-0.071	-0.002	-0.005	0.008	0.268	-0.046	-0.011	-0.111	0.036	-0.059	-0.078	0.244	0.233	-0.005	0.283	-0.021	0.107	0.036	-0.127	-0.101	-0.107	0.098	0.057	-0.043	0.026	-0.047	-0.103	-0.036	-0.025	-0.053	-0.022	-0.044	0.173	-0.096	0.329	0.278	0.361	0.364	0.068
Summary_statistics_MAGNETIC_S.LDL.P.txt.sumstats.gz	0.118	-0.018	-0.117	0.023	-0.23	-0.061	0.262	0.147	-0.114	0.391	-0.067	-0.012	-0.005	0.027	0.243	-0.032	-0.045	-0.112	0.023	-0.052	-0.05	0.215	0.19	-0.035	0.245	-0.028	0.105	0.025	-0.129	-0.102	-0.11	0.098	0.056	-0.035	0.041	-0.034	-0.136	-0.048	-0.008	-0.041	-0.026	-0.057	0.166	-0.102	0.308	0.259	0.32	0.339	0.076
Summary_statistics_MAGNETIC_S.VLDL.C.txt.sumstats.gz	-0.025	-0.084	-0.15	0.133	-0.19	-0.007	0.361	0.192	-0.139	0.343	-0.055	0.02	0.053	0.149	0.232	-0.064	-0.131	-0.095	0.021	0.003	0.001	0.398	0.07	-0.063	0.454	-0.049	0.031	-0.016	0.084	-0.148	-0.076	0.093	0.073	-0.086	0.151	0.118	-0.147	-0.195	0.059	-0.121	-0.07	-0.104	0.127	-0.06	0.383	0.368	0.392	0.439	0.229
Summary_statistics_MAGNETIC_S.VLDL.FC.txt.sumstats.gz	-0.142	-0.11	-0.138	0.094	-0.183	-0.071	0.362	0.188	-0.161	0.367	-0.105	0.066	0.032	0.174	0.293	-0.021	-0.133	-0.119	0.002	0.007	0.028	0.353	0.101	-0.052	0.487	0.064	-0.051	-0.049	0.055	-0.152	-0.06	0.047	0.041	-0.115	0.158	0.141	-0.129	-0.108	0.021	-0.134	-0.075	-0.085	0.119	-0.062	0.38	0.361	0.349	0.432	0.185
Summary_statistics_MAGNETIC_S.VLDL.L.txt.sumstats.gz	-0.167	-0.097	-0.085	0.178	-0.15	-0.136	0.357	0.209	-0.169	0.332	-0.053	0.094	0.015	0.156	0.364	0.016	-0.14	-0.1	0.037	0.005	-0.004	0.377	0.142	-0.02	0.512	0.082	-0.03	-0.019	0.036	-0.102	-0.032	0.056	0.052	-0.095	0.175	0.148	-0.157	-0.104	0.011	-0.095	-0.035	-0.096	0.173	-0.059	0.39	0.379	0.389	0.429	0.181
Summary_statistics_MAGNETIC_S.VLDL.PL.txt.sumstats.gz	-0.11	-0.094	-0.153	0.14	-0.196	-0.084	0.338	0.197	-0.169	0.331	-0.073	0.072	0.009	0.198	0.307	0.007	-0.139	-0.118	-0.007	-0.007	0.009	0.369	0.089	-0.093	0.513	-0.031	-0.002	-0.027	0.028	-0.148	-0.077	0.074	0.063	-0.086	0.155	0.126	-0.158	-0.157	0.026	-0.14	-0.105	-0.119	0.185	-0.073	0.364	0.346	0.378	0.4	0.187
Summary_statistics_MAGNETIC_S.VLDL.P.txt.sumstats.gz	-0.202	-0.104	-0.096	0.17	-0.141	-0.151	0.355	0.213	-0.183	0.328	-0.054	0.103	0.01	0.165	0.376	0.024	-0.151	-0.103	0.033	0.007	0.001	0.369	0.146	-0.025	0.522	0.092	-0.042	-0.032	0.022	-0.105	-0.034	0.048	0.045	-0.106	0.162	0.143	-0.165	-0.105	0.002	-0.095	-0.04	-0.091	0.186	-0.06	0.384	0.371	0.386	0.416	0.16
Summary_statistics_MAGNETIC_S.VLDL.TG.txt.sumstats.gz	-0.303	-0.142	-0.208	0.188	-0.178	-0.136	0.38	0.259	-0.208	0.367	-0.09	0.113	0.005	0.274	0.379	0.038	-0.159	-0.133	-0.001	-0.002	0.012	0.396	0.177	-0.048	0.584	0.148	-0.071	-0.063	-0.053	-0.161	-0.113	0.032	0.033	-0.157	0.106	0.117	-0.167	-0.088	-0.039	-0.138	-0.101	-0.094	0.225	-0.05	0.405	0.368	0.371	0.424	0.088
Summary_statistics_MAGNETIC_Tyr.txt.sumstats.gz	-0.052	-0.104	-0.187	-0.114	0.015	-0.036	0.227	0.234	-0.09	0.202	-0.192	0.196	0.068	-0.115	0.351	0.035	0.057	-0.002	-0.068	-0.086	-0.071	0.198	-0.04	0.185	0.522	-0.201	-0.176	0.111	-0.032	-0.029	0.363	0.063	0.054	-0.072	0.356	0.299	-0.107	-0.088	0.046	0.037	0.054	-0.015	0.034	0.081	0.254	0.203	0.253	0.286	0.215
Summary_statistics_MAGNETIC_Val.txt.sumstats.gz	-0.345	-0.096	-0.057	-0.301	-0.085	-0.037	0.308	0.261	-0.042	0.292	0.09	0.263	0.105	0.065	0.736	-0.007	0.141	0.035	-0.083	-0.115	-0.12	0.425	-0.037	0.35	0.566	-0.139	-0.283	0.181	-0.054	0.023	0.46	-0.037	-0.078	-0.132	0.188	0.146	0.294	-0.245	0.027	0.034	0.141	0.006	0.027	-0.007	0.289	0.352	0.342	0.285	-0.122
Summary_statistics_MAGNETIC_VLDL.D.txt.sumstats.gz	-0.415	-0.105	-0.035	0.133	-0.081	-0.196	0.271	0.209	-0.201	0.177	-0.086	0.107	0.018	0.213	0.352	0.056	-0.22	-0.083	0.093	0.073	0.042	0.249	0.189	0.029	0.602	0.142	-0.17	-0.075	-0.181	-0.051	-0.041	0.007	0.026	-0.184	-0.005	-0.01	-0.129	-0.106	-0.023	-0.076	-0.062	-0.043	0.262	0.021	0.302	0.248	0.314	0.288	-0.014
Summary_statistics_MAGNETIC_XL.HDL.C.txt.sumstats.gz	0.73	0.38	0.016	-0.017	0.371	0.092	-0.346	-0.104	0.215	-0.219	-0.034	-0.036	-0.041	-0.382	-0.303	0.146	-0.161	0.195	0.062	0.021	0.085	-0.583	-0.335	-0.287	-0.712	-0.348	0.179	0.011	-0.304	0.059	0.238	-0.086	-0.142	-0.158	-0.186	-0.313	-0.109	-0.007	0.111	0.113	0.015	0.068	-0.451	0.029	-0.327	-0.394	-0.395	-0.292	0.073
Summary_statistics_MAGNETIC_XL.HDL.FC.txt.sumstats.gz	0.638	0.366	0.079	-0.093	0.374	0.199	-0.468	-0.282	0.211	-0.292	0.118	-0.117	-0.069	-0.326	-0.396	0.032	-0.005	0.204	0.022	-0.002	0.047	-0.703	-0.388	-0.258	-0.837	-0.329	0.269	0.065	-0.338	0.07	0.366	-0.171	-0.227	-0.221	-0.256	-0.355	-0.001	0.077	0.14	0.114	0.063	0.081	-0.529	0.027	-0.449	-0.546	-0.544	-0.439	0.149
Summary_statistics_MAGNETIC_XL.HDL.L.txt.sumstats.gz	0.516	0.33	0.129	-0.196	0.309	0.272	-0.394	-0.242	0.214	-0.284	-0.002	-0.113	-0.037	-0.166	-0.363	0.055	0.005	0.179	0.015	0.035	0.112	-0.659	-0.192	-0.235	-0.723	-0.306	0.224	-0.042	-0.322	0.146	0.252	-0.13	-0.163	-0.185	-0.24	-0.321	-0.038	0.149	0.088	0.2	0.043	0.118	-0.3	0.062	-0.391	-0.484	-0.569	-0.379	-0.027
Summary_statistics_MAGNETIC_XL.HDL.PL.txt.sumstats.gz	0.465	0.298	0.144	-0.112	0.319	0.29	-0.436	-0.331	0.216	-0.328	0.04	-0.131	-0.071	-0.163	-0.43	0.01	0.102	0.176	-0.011	0.032	0.098	-0.625	-0.205	-0.208	-0.71	-0.277	0.197	-0.028	-0.25	0.109	0.335	-0.171	-0.191	-0.133	-0.239	-0.288	0.026	0.121	0.114	0.159	0.079	0.127	-0.35	0.065	-0.434	-0.493	-0.631	-0.446	0.137
Summary_statistics_MAGNETIC_XL.HDL.P.txt.sumstats.gz	0.55	0.348	0.026	-0.067	0.307	0.339	-0.33	-0.201	0.262	-0.35	0.011	-0.021	-0.03	-0.113	-0.323	0.108	0.042	0.197	-0.052	-0.021	0.071	-0.573	-0.196	-0.22	-0.732	-0.251	0.153	-0.018	-0.37	0.148	0.229	-0.146	-0.174	-0.063	-0.201	-0.316	0.081	0.115	0.165	0.205	0.089	0.099	-0.406	0.057	-0.313	-0.377	-0.529	-0.317	-0.125
Summary_statistics_MAGNETIC_XL.HDL.TG.txt.sumstats.gz	0.161	0.141	-0.133	0.25	-0.05	0.058	0.009	-0.003	0.056	0.068	0.032	0.08	-0.146	0.008	0.03	0.083	-0.031	0.041	-0.085	-0.058	0.001	0.043	-0.168	-0.225	-0.175	-0.039	0.087	-0.123	-0.138	-0.101	0.336	-0.128	-0.151	-0.27	-0.09	-0.1	-0.241	-0.306	0.125	0.015	0.047	0.082	-0.155	-6.25e-05	0.039	-0.013	-0.09	0.085	0.345
Summary_statistics_MAGNETIC_XL.VLDL.L.txt.sumstats.gz	-0.21	-0.042	0.028	0.161	-0.135	-0.143	0.303	0.236	-0.102	0.195	-0.059	0.188	0.035	0.283	0.334	-0.004	-0.188	-0.058	0.06	0.015	-0.016	0.341	0.006	0.003	0.5	0.161	0.011	0.014	-0.028	-0.049	0.194	-0.027	-0.024	-0.198	0.028	0.013	-0.242	0.014	-0.034	-0.096	-0.094	-0.084	0.14	0	0.388	0.368	0.371	0.377	0.033
Summary_statistics_MAGNETIC_XL.VLDL.PL.txt.sumstats.gz	-0.241	-0.075	0.012	0.141	-0.169	-0.086	0.351	0.282	-0.1	0.225	-0.107	0.14	0.027	0.323	0.317	-0.008	-0.193	-0.084	0.063	0.048	0.03	0.343	-0.101	-0.006	0.592	0.246	0.031	0.008	-0.074	-0.115	0.102	-0.042	-0.031	-0.213	-0.04	-0.063	-0.194	0.012	-0.071	-0.131	-0.133	-0.073	0.197	0.019	0.442	0.39	0.368	0.39	-0.088
Summary_statistics_MAGNETIC_XL.VLDL.P.txt.sumstats.gz	-0.307	-0.053	0.069	0.142	-0.143	-0.13	0.36	0.301	-0.102	0.23	-0.108	0.126	0.011	0.183	0.31	-0.079	-0.212	-0.076	0.086	0.045	-0.009	0.417	0.112	-0.028	0.558	0.221	-0.035	-0.054	0.064	-0.059	0.068	0.028	0.04	-0.189	0.019	-0.007	-0.285	-0.116	-0.048	-0.067	-0.068	-0.074	0.242	-0.003	0.386	0.374	0.359	0.377	0.014
Summary_statistics_MAGNETIC_XL.VLDL.TG.txt.sumstats.gz	-0.246	-0.067	-0.03	0.126	-0.172	-0.071	0.309	0.232	-0.088	0.214	-0.149	0.143	0.018	0.33	0.309	0.011	-0.151	-0.089	0.041	0.043	0.044	0.294	0.022	-0.022	0.552	0.171	0.024	0.017	-0.09	-0.058	0.081	0.003	0.007	-0.208	0.012	-0.017	-0.174	0.06	-0.056	-0.13	-0.139	-0.053	0.202	0.01	0.392	0.329	0.317	0.37	-0.052
Summary_statistics_MAGNETIC_XS.VLDL.L.txt.sumstats.gz	0.133	-0.076	-0.165	0.22	-0.215	-0.068	0.333	0.162	-0.082	0.353	0.108	0.114	-0.015	0.061	0.303	-0.042	-0.04	-0.103	-0.017	-0.057	-0.039	0.364	-0.09	-0.05	0.292	-0.002	0.098	0	0.139	-0.101	0.051	0.008	-0.011	-0.055	0.195	0.201	-0.082	-0.117	0.06	-0.077	-0.005	-0.089	-0.056	-0.125	0.372	0.38	0.37	0.4	0.273
Summary_statistics_MAGNETIC_XS.VLDL.PL.txt.sumstats.gz	0.22	-0.067	-0.157	0.18	-0.207	0.02	0.284	0.106	-0.031	0.373	0.079	0.08	-0.05	0.066	0.228	-0.104	0.055	-0.116	-0.028	-0.088	-0.084	0.325	-0.062	-0.044	0.151	-0.004	0.129	-0.007	0.116	-0.102	0.091	-0.011	-0.04	0.005	0.135	0.146	-0.083	-0.141	0.067	-0.083	0.007	-0.069	-0.074	-0.143	0.32	0.331	0.329	0.344	0.276
Summary_statistics_MAGNETIC_XS.VLDL.P.txt.sumstats.gz	0.078	-0.077	-0.15	0.184	-0.199	-0.078	0.324	0.146	-0.095	0.367	0.072	0.145	-0.014	0.089	0.294	-0.03	-0.033	-0.097	-0.012	-0.035	-0.01	0.356	-0.019	-0.047	0.308	0.044	0.068	-0.026	0.129	-0.097	0.036	-0.011	-0.027	-0.072	0.192	0.193	-0.096	-0.122	0.048	-0.078	-0.009	-0.083	-0.024	-0.119	0.357	0.367	0.367	0.395	0.257
Summary_statistics_MAGNETIC_XS.VLDL.TG.txt.sumstats.gz	-0.079	-0.099	-0.158	0.188	-0.143	-0.162	0.351	0.196	-0.17	0.375	-0.033	0.125	-0.031	0.203	0.369	0.045	-0.114	-0.112	-0.013	-0.028	-0.012	0.371	0.099	-0.042	0.418	0.038	0.002	-0.072	0.042	-0.116	-0.008	0.014	0.005	-0.105	0.208	0.184	-0.186	-0.169	0.021	-0.076	-0.032	-0.102	0.125	-0.106	0.382	0.363	0.334	0.419	0.174
Summary_statistics_MAGNETIC_XXL.VLDL.L.txt.sumstats.gz	-0.206	-0.071	0.011	0.205	-0.102	-0.202	0.34	0.277	-0.136	0.201	0.002	0.225	0.015	0.297	0.369	0.032	-0.146	-0.073	0.079	0.038	0.012	0.38	0.115	-0.004	0.494	0.258	-0.037	-0.006	-0.053	-0.045	0.174	-0.061	-0.056	-0.178	0.003	0.021	-0.223	0.067	-0.069	-0.039	-0.06	-0.141	0.196	-0.024	0.443	0.399	0.427	0.385	0.006
Summary_statistics_MAGNETIC_XXL.VLDL.PL.txt.sumstats.gz	-0.254	-0.087	-0.046	0.282	-0.125	-0.091	0.331	0.301	-0.104	0.191	-0.091	0.215	0.008	0.285	0.354	-0.005	-0.137	-0.068	0.041	0.017	0.016	0.309	0.004	-0.037	0.552	0.24	-0.032	0.02	-0.09	-0.057	0.06	-0.003	0.011	-0.19	0.026	0.03	-0.247	0.209	-0.1	-0.1	-0.095	-0.084	0.253	-0.018	0.435	0.339	0.312	0.368	-0.079
Summary_statistics_MAGNETIC_XXL.VLDL.P.txt.sumstats.gz	-0.241	-0.074	0.092	0.082	-0.178	-0.341	0.284	0.271	-0.137	0.205	-0.171	0.176	-0.002	0.327	0.378	0.052	-0.219	-0.093	0.089	0.089	0.08	0.333	0.279	-0.028	0.386	0.245	-0.055	-0.059	0.005	0.004	0.097	0.013	0.016	-0.202	0.026	-0.012	-0.348	0.015	-0.066	-0.045	-0.021	-0.175	0.444	-0.054	0.38	0.312	0.279	0.353	-0.088
Summary_statistics_MAGNETIC_XXL.VLDL.TG.txt.sumstats.gz	-0.332	-0.107	-0.094	0.162	-0.166	-0.111	0.393	0.353	-0.176	0.217	-0.142	0.219	0.04	0.25	0.401	0.031	-0.121	-0.118	0.113	0.096	0.095	0.345	0.255	-0.021	0.651	0.235	-0.083	-0.002	0.006	-0.045	-0.04	0.055	0.053	-0.198	-0.005	-0.054	-0.234	0.042	-0.142	-0.095	-0.108	-0.092	0.387	-0.026	0.463	0.399	0.375	0.427	0.04
SWB_Full.txt.gz.tab.sumstats.gz	0.019	0.088	-0.167	0.015	0.04	-0.001	0.046	-0.012	0.04	0.008	-0.044	-0.088	0.208	-0.071	-0.02	-0.783	-0.006	0.128	0.014	-0.049	-0.067	0.013	0.045	-0.061	-0.001	0.176	0.033	-0.012	0.117	0.113	-0.102	0.06	0.054	-0.018	0.044	0.054	0.107	-0.051	-0.103	-0.037	0.003	-0.019	0	0.03	0.008	0.012	0.02	0.029	0.495
tag.evrsmk.tbl.uniform.af.txt.noMHC.sumstats.gz	-0.045	-0.357	-0.305	0.15	-0.098	-0.064	0.164	0.243	0.005	0.266	-0.23	0.177	-0.027	0.366	0.04	0.249	-0.012	-0.348	-0.02	0.001	0.009	0.183	0.065	0.088	0.182	0.281	-0.197	-0.057	-0.069	-0.014	-0.154	0.097	0.101	-0.172	0.25	0.253	-0.535	0.043	-0.178	0.018	-0.014	-0.075	0.172	-0.045	0.216	0.174	0.183	0.146	-0.317
TG_with_Effect.tbl.noMHC.sumstats_deGC.gz	-0.402	-0.214	-0.178	0.044	-0.106	-0.174	0.231	0.184	-0.163	0.269	-0.181	0.111	-0.027	0.263	0.334	0.138	0.054	-0.208	0.016	-0.006	-0.034	0.208	-0.105	0.117	0.457	0.127	-0.146	-0.063	-0.129	0.031	0.141	-0.074	-0.08	-0.14	0.078	0.034	-0.159	0.093	-0.1	-0.025	-0.036	-0.068	0.445	-0.084	0.257	0.233	0.251	0.271	0.01
Total_cholesterol.sumstats_deGC.gz	0.004	-0.086	-0.173	-0.009	-0.123	-0.131	-0.021	-0.023	-0.122	0.155	-0.221	-0.111	-0.062	-0.028	0.009	0.004	-0.063	-0.11	-0.08	-0.085	-0.09	-0.004	-0.003	-0.096	0.035	0.012	0.015	-0.063	-0.154	-0.074	-0.03	0.025	0.025	0.088	0.116	0.129	-0.11	-0.075	-0.054	-0.131	-0.151	-0.106	0.119	-0.122	0.003	-0.021	-0.05	0.023	0.06
Transferrin_Benyamin_NatCom_2014.txt.tab.sumstats.gz	1.88e-05	-0.039	0.299	0.113	0.059	-0.114	0.076	-0.009	-0.069	0.093	-0.071	0.073	0.049	0.182	0.016	0.102	-0.007	-0.015	0.054	0.009	-0.016	0.037	0.358	-0.088	-0.012	-0.001	-0.12	-0.014	0.107	0.131	-0.062	0.044	0.027	-0.018	0.348	0.125	-0.144	0.185	0.067	0.049	-0.007	-0.017	-0.033	-0.031	0.058	0.032	-0.094	0.092	-0.076
TRICL_ICR_MDACC_IARC_NIH_GWAMA_overall.rsid.txt.noMHC.sumstats.gz	-0.154	-0.272	-0.234	0.246	0.116	0.105	0.113	0.07	0.023	0.078	-0.359	0.208	-0.007	0.766	0.098	0.287	0.007	-0.344	0.236	0.165	0.073	0.042	0.116	0.175	0.125	0.25	-0.186	-0.113	-0.169	-0.045	-0.054	0.008	-0.015	-1.48e-05	-0.05	-0.003	-0.468	0.05	-0.032	0.008	0.015	0.045	0.159	0.036	0.123	0.066	-0.073	0.152	-0.243
TRICL_ICR_MDACC_IARC_NIH_GWAMA_Squamous.rsid.txt.noMHC.sumstats.gz	-0.15	-0.248	-0.039	0.09	0.047	0.212	0.23	0.239	0.115	-0.014	-0.625	0.439	0.093	0.852	0.078	0.314	0.218	-0.302	0.253	0.153	0.032	0.142	0.171	0.496	0.237	0.386	-0.202	-0.306	-0.17	-0.045	-0.122	0.032	-0.035	0.047	0.026	0.111	-0.595	0.041	-0.064	-0.004	-0.003	0.019	0.186	-0.005	0.213	0.203	0.046	0.215	-0.371
TRICL_Meta_032114_Adeno.csv.tab.sumstats.gz	-0.046	-0.29	-0.341	0.294	0.372	0.161	-0.075	0.013	-0.009	0.113	-0.221	0.024	-0.071	0.651	-0.112	0.309	0.058	-0.391	0.23	0.192	0.137	-0.072	0.333	0.001	0.044	0.103	-0.473	-0.221	-0.198	0.203	-0.118	-0.027	-0.051	0.163	-0.079	-0.122	-0.313	0.04	-0.022	0.055	-0.037	0.124	0.155	0.028	-0.055	-0.015	-0.012	0.019	-0.371
TRICL_Meta_032114_Overall.csv.tab.sumstats.gz	-0.068	-0.295	-0.332	0.231	0.085	0.055	0.106	0.147	0.029	0.089	-0.292	0.202	0.037	0.749	0.062	0.282	0.047	-0.377	0.224	0.174	0.096	0.104	0.058	0.179	0.095	0.166	-0.172	-0.115	-0.152	0.003	-0.022	-0.017	-0.039	-0.051	0.001	0.017	-0.466	0.078	-0.036	0.014	-0.006	0.03	0.203	0.007	0.124	0.099	-0.004	0.155	-0.348
TRICL_Meta_032114_Squamous.csv.tab.sumstats.gz	-0.061	-0.251	-0.143	0.165	0.085	0.108	0.19	0.283	0.083	0.017	-0.537	0.421	0.086	0.782	0.064	0.304	0.134	-0.337	0.204	0.137	0.04	0.136	-0.103	0.384	0.174	0.229	-0.193	-0.214	-0.214	-0.06	0.014	-0.025	-0.081	-0.045	0.042	0.118	-0.563	0.08	-0.089	0.025	0.021	0.005	0.231	-0.003	0.177	0.168	0.073	0.201	-0.354
Waist_circumference.sumstats_deGC.gz	0.002	-0.305	-0.036	0.032	0.167	0.139	0.873	0.855	0.156	0.262	-0.156	0.608	0.039	0.291	0.401	0.144	0.005	-0.278	0.002	-0.056	-0.106	0.893	-0.006	0.302	0.729	0.329	-0.27	-0.048	-0.198	0.018	0.132	-0.027	-0.007	-0.308	0.145	0.11	-0.269	0.043	-0.206	0.005	0.03	0.225	0.297	0.249	0.918	0.947	0.892	0.897	-0.083
Waist_hip_ratio.sumstats_deGC.gz	-0.277	-0.342	-0.149	0.022	-0.019	-0.084	0.547	0.554	-0.051	0.301	-0.145	0.353	0.033	0.346	0.419	0.176	-0.097	-0.329	-0.014	-0.05	-0.079	0.522	0.095	0.202	0.661	0.23	-0.239	-0.009	-0.25	0.068	0.025	0.046	0.054	-0.124	0.115	0.048	-0.322	0.094	-0.219	0.008	0.049	-0.086	0.76	-0.056	0.583	0.566	0.568	0.587	-0.092
WTCCC2_2011.txt.tab.sumstats.gz	0.004	0.13	-0.099	0.382	-0.166	-0.11	0.195	0.176	-0.117	0.279	0.037	0.268	-0.04	0.231	0.466	0.243	0.246	-0.015	0.32	0.508	0.604	0.2	0.375	0.143	0.095	0.574	-0.135	0.032	-0.047	-0.136	-0.015	0.083	0.094	-0.025	0.232	0.12	0.062	0.326	0.14	0.043	0.04	-0.033	-0.244	0.003	0.109	0.166	0.159	0.091	0.004
[truncated: 165 more columns]
