# Supplementary material for: Identification of 12 genetic loci associated with human healthspan
Source: Commun Biol. 2019 Jan 30;2:41. doi: 10.1038/s42003-019-0290-0 (PMC6353874; doi:10.1038/s42003-019-0290-0)
Supplement: Supplementary file 11 — Supplementary Data 9 [file 42003_2019_290_MOESM11_ESM.xlsx]

## Sheet: PAINTOR Credible Set
CHR	pos	rsid	chr	Posterior_Prob	locus_id	above_threshold
6	32634405	rs1049053	6	0.935538	rs1049053	TRUE
6	32644553	rs3134986	6	0.766632	rs1049053	TRUE
6	32625952	rs9273354	6	0.738766	rs1049053	TRUE
6	32587157	rs28688825	6	0.619796	rs1049053	TRUE
6	32627480	rs1064173	6	0.552593	rs1049053	TRUE
6	32591567	rs73728618	6	0.528926	rs1049053	TRUE
6	32623371	6:32623371_C_T	6	0.526077	rs1049053	TRUE
6	32633852	rs9274488	6	0.489871	rs1049053	TRUE
6	32593270	rs34720986	6	0.137123	rs1049053	TRUE
6	32621290	6:32621290_C_T	6	0.0898724	rs1049053	TRUE
6	32592068	rs35867827	6	0.0737536	rs1049053	TRUE
6	32584880	rs73730377	6	0.0737405	rs1049053	TRUE
6	32594103	rs34518860	6	0.0680403	rs1049053	TRUE
6	32615950	rs17843593	6	0.0657286	rs1049053	TRUE
6	32590768	rs34831921	6	0.0638201	rs1049053	TRUE
6	32592313	rs35224566	6	0.0403706	rs1049053	TRUE
6	32626272	rs9273363	6	0.0353225	rs1049053	TRUE
6	32626475	rs9273368	6	0.0333724	rs1049053	TRUE
6	32626302	rs9273364	6	0.032827	rs1049053	TRUE
6	32635605	rs2647027	6	0.021191	rs1049053	TRUE
6	32605189	rs9272426	6	0.0206631	rs1049053	TRUE
6	32625235	rs778393561	6	0.01832	rs1049053	TRUE
6	32586794	rs9271365	6	0.0170798	rs1049053	TRUE
6	32607666	rs9272602	6	0.0157416	rs1049053	TRUE
6	32607453	rs9272583	6	0.0155972	rs1049053	FALSE
6	32585504	rs3129761	6	0.0104143	rs1049053	FALSE
6	32615945	rs17612712	6	0.0103225	rs1049053	FALSE
6	32585967	rs3104412	6	0.00879266	rs1049053	FALSE
6	32621954	6:32621954_G_A	6	0.00494953	rs1049053	FALSE
2	202204741	rs10197246	2	0.149547	rs10197246	TRUE
2	202176294	rs7582362	2	0.125868	rs10197246	TRUE
2	202176024	rs6719014	2	0.12491	rs10197246	TRUE
2	202153920	rs6743068	2	0.124388	rs10197246	TRUE
2	202153225	rs700635	2	0.121966	rs10197246	TRUE
2	202181247	rs1830298	2	0.11997	rs10197246	TRUE
2	202153684	rs6714430	2	0.119269	rs10197246	TRUE
2	202184331	rs9677180	2	0.118917	rs10197246	TRUE
2	202151163	rs3769818	2	0.105431	rs10197246	TRUE
2	202143928	rs10931936	2	0.0954256	rs10197246	TRUE
2	202170655	rs10200279	2	0.050779	rs10197246	TRUE
2	202130308	rs2349070	2	0.0337203	rs10197246	TRUE
2	202127947	rs6435074	2	0.033636	rs10197246	TRUE
2	202124502	rs6735656	2	0.033569	rs10197246	TRUE
2	202124997	rs6754084	2	0.0334102	rs10197246	TRUE
2	202126615	rs1861270	2	0.0331036	rs10197246	TRUE
11	88358544	rs7481199	11	0.804984	rs7481199	TRUE
11	88420837	rs12792431	11	0.220099	rs7481199	TRUE
10	114768609	rs6585200	10	0.999923	rs34872471	TRUE
10	114785424	rs7074440	10	0.584615	rs34872471	TRUE
10	114754784	rs35198068	10	0.584517	rs34872471	TRUE
10	114777670	rs10885405	10	0.553276	rs34872471	TRUE
10	114762064	rs6585197	10	0.553276	rs34872471	TRUE
10	114758349	rs7903146	10	0.415483	rs34872471	TRUE
10	114785278	rs4309084	10	0.415385	rs34872471	TRUE
10	114781400	rs10787473	10	0.415385	rs34872471	TRUE
10	114774433	rs36090025	10	0.415385	rs34872471	TRUE
10	114783838	rs11196193	10	0.0312408	rs34872471	TRUE
10	114767771	rs4132670	10	0.0312408	rs34872471	FALSE
10	114773927	rs7904519	10	7.68789e-05	rs34872471	FALSE
10	114768783	rs6585201	10	7.68789e-05	rs34872471	FALSE
10	114780633	rs11196191	10	2.07813e-05	rs34872471	FALSE
10	114778252	rs11196190	10	4.63715e-08	rs34872471	FALSE
10	114777396	rs7918599	10	4.55462e-08	rs34872471	FALSE
10	114801525	rs7895340	10	4.54767e-08	rs34872471	FALSE
10	114787012	rs7924080	10	4.98678e-09	rs34872471	FALSE
10	114753259	rs61875120	10	4.98678e-09	rs34872471	FALSE
10	114813041	rs4077527	10	6.95379e-11	rs34872471	FALSE
10	114754071	rs34872471	10	6.95379e-11	rs34872471	FALSE
10	114752503	rs17747324	10	2.89128e-15	rs34872471	FALSE
10	114789077	rs7077039	10	2.89128e-15	rs34872471	FALSE
10	114765747	rs4575195	10	2.89128e-15	rs34872471	FALSE
10	114783403	rs6585203	10	2.89128e-15	rs34872471	FALSE
10	114799172	rs56087297	10	2.89128e-15	rs34872471	FALSE
10	114794719	rs7919152	10	2.35722e-16	rs34872471	FALSE
10	114762237	rs6585198	10	2.35722e-16	rs34872471	FALSE
10	114806697	rs61872786	10	1.68039e-16	rs34872471	FALSE
10	114788436	rs56299331	10	1.68039e-16	rs34872471	FALSE
10	114783586	rs6585204	10	4.78642e-17	rs34872471	FALSE
10	114801938	rs11196200	10	1.95701e-17	rs34872471	FALSE
10	114773608	rs55899248	10	2.78121e-20	rs34872471	FALSE
10	114779538	rs7899529	10	2.78121e-20	rs34872471	FALSE
10	114765171	rs6585199	10	4.36644e-21	rs34872471	FALSE
10	114750236	rs61875118	10	1.29104e-21	rs34872471	FALSE
10	114807047	rs11196205	10	1.29104e-21	rs34872471	FALSE
10	114810240	rs12265291	10	1.29104e-21	rs34872471	FALSE
10	114791490	rs12260037	10	1.44427e-22	rs34872471	FALSE
10	114748617	rs4074718	10	1.44411e-22	rs34872471	FALSE
10	114785939	rs4128598	10	3.02843e-23	rs34872471	FALSE
10	114764661	rs10787471	10	3.02839e-23	rs34872471	FALSE
10	114781698	rs12258200	10	2.95063e-23	rs34872471	FALSE
10	114782803	rs6585202	10	1.94712e-24	rs34872471	FALSE
10	114746580	rs4073980	10	1.94661e-24	rs34872471	FALSE
10	114750500	rs72826075	10	1.94661e-24	rs34872471	FALSE
10	114748029	rs11196180	10	7.05323e-25	rs34872471	FALSE
10	114754088	rs7901695	10	1.04333e-25	rs34872471	FALSE
10	114773926	rs12244851	10	4.96572e-26	rs34872471	FALSE
10	114781297	rs10787472	10	4.12348e-26	rs34872471	FALSE
10	114791388	rs10885408	10	3.81236e-26	rs34872471	FALSE
10	114813047	rs12718338	10	2.88879e-26	rs34872471	FALSE
10	114796048	rs7100927	10	1.5948e-26	rs34872471	FALSE
10	114808902	rs12255372	10	1.30993e-26	rs34872471	FALSE
10	114786154	rs4128597	10	2.15574e-27	rs34872471	FALSE
10	114777724	rs10885406	10	1.38678e-27	rs34872471	FALSE
10	114795256	rs4367880	10	2.61002e-28	rs34872471	FALSE
10	114782790	rs55972445	10	2.61002e-28	rs34872471	FALSE
10	114783333	rs7921525	10	1.08018e-28	rs34872471	FALSE
10	114756041	rs4506565	10	1.07741e-28	rs34872471	FALSE
10	114748497	rs4074720	10	1.03554e-28	rs34872471	FALSE
10	114758779	rs4267006	10	7.78013e-29	rs34872471	FALSE
10	114798893	rs61872784	10	7.2236e-29	rs34872471	FALSE
10	114781950	rs55853916	10	6.29651e-29	rs34872471	FALSE
10	114793823	rs7900150	10	4.34168e-29	rs34872471	FALSE
10	114788815	rs12243326	10	8.47294e-30	rs34872471	FALSE
10	114811316	rs11196208	10	1.69985e-30	rs34872471	FALSE
10	114749734	rs35011184	10	6.97679e-31	rs34872471	FALSE
10	114793451	rs12359102	10	2.11341e-31	rs34872471	FALSE
10	114817009	rs11196211	10	2.00511e-31	rs34872471	FALSE
10	114801488	rs72826094	10	1.55825e-31	rs34872471	FALSE
10	114747277	rs4073288	10	2.08096e-32	rs34872471	FALSE
10	114787090	rs7907610	10	1.05703e-32	rs34872471	FALSE
10	114793237	rs7086857	10	1.0188e-32	rs34872471	FALSE
10	114750380	rs61875119	10	1.88162e-33	rs34872471	FALSE
10	114761697	rs10885402	10	1.52832e-33	rs34872471	FALSE
10	114808072	rs10885409	10	3.16412e-34	rs34872471	FALSE
10	114818754	rs35519679	10	3.35128e-35	rs34872471	FALSE
10	114812071	rs7077247	10	1.88202e-37	rs34872471	FALSE
10	114817527	rs7071302	10	2.84862e-38	rs34872471	FALSE
10	114736614	rs11196175	10	1.97096e-40	rs34872471	FALSE
10	114734096	rs11196174	10	1.8159e-40	rs34872471	FALSE
6	421281	rs62389423	6	1	rs12203592	TRUE
6	422631	rs62389424	6	1	rs12203592	TRUE
6	453415	rs9392026	6	1	rs12203592	TRUE
6	396321	rs12203592	6	1	rs12203592	TRUE
6	161010118	rs10455872	6	0.693359	rs10455872	TRUE
6	161005610	rs55730499	6	0.342205	rs10455872	TRUE
6	160985526	rs118039278	6	0.280532	rs10455872	TRUE
6	160997118	rs74617384	6	0.225872	rs10455872	TRUE
6	161089307	rs56393506	6	0.0946726	rs10455872	TRUE
16	89769725	rs34265416	16	1	rs35063026	TRUE
16	89755903	rs258322	16	1	rs35063026	TRUE
16	89742979	rs35414122	16	1	rs35063026	TRUE
16	89714981	rs4968051	16	0.999979	rs35063026	TRUE
16	89722390	rs164752	16	0.999979	rs35063026	TRUE
16	89744809	rs12922197	16	2.09557e-05	rs35063026	FALSE
16	89716493	rs35749174	16	2.09554e-05	rs35063026	FALSE
16	89723870	rs34878706	16	3.27348e-10	rs35063026	FALSE
16	89733206	rs4785702	16	1.04919e-26	rs35063026	FALSE
16	89728475	rs34526810	16	1.04919e-26	rs35063026	FALSE
16	89724268	rs35415928	16	1.04919e-26	rs35063026	FALSE
16	89741403	rs12918773	16	1.09906e-41	rs35063026	FALSE
16	89736157	rs35063026	16	1.09906e-41	rs35063026	FALSE
16	89721135	rs113974432	16	1.45258e-42	rs35063026	FALSE
16	89691045	rs34323930	16	2.50241e-60	rs35063026	FALSE
16	89687407	rs2280374	16	2.50241e-60	rs35063026	FALSE
16	89686693	rs3764253	16	4.39558e-70	rs35063026	FALSE
16	89726550	rs71396950	16	1.07119e-76	rs35063026	FALSE
16	89708037	rs12921177	16	1.03843e-82	rs35063026	FALSE
16	89678165	rs7191697	16	1.43847e-88	rs35063026	FALSE
16	89693099	rs4248913	16	3.68343e-102	rs35063026	FALSE
16	89682190	rs57856222	16	3.20964e-102	rs35063026	FALSE
16	89659511	rs34395984	16	1.90412e-102	rs35063026	FALSE
16	89726593	rs71396951	16	1.77931e-102	rs35063026	FALSE
16	89693191	rs112233725	16	2.67685e-105	rs35063026	FALSE
16	89675579	rs34934239	16	7.27746e-108	rs35063026	FALSE
16	89685234	rs61408277	16	5.77303e-108	rs35063026	FALSE
16	89690079	rs4968054	16	6.93482e-109	rs35063026	FALSE
16	89687812	rs79172130	16	2.67062e-115	rs35063026	FALSE
16	89683288	rs77110324	16	8.70753e-116	rs35063026	FALSE
16	89720724	rs35850949	16	6.92115e-117	rs35063026	FALSE
16	89507330	rs74836424	16	4.42455e-121	rs35063026	FALSE
16	89690991	rs79138604	16	2.23599e-131	rs35063026	FALSE
16	89690990	rs75923656	16	3.08059e-134	rs35063026	FALSE
9	22102165	rs7859727	9	0.174396	rs7859727	TRUE
9	22119195	rs1333045	9	0.121363	rs7859727	TRUE
9	22088260	rs10757272	9	0.0923929	rs7859727	TRUE
9	22100176	rs1556516	9	0.0820762	rs7859727	TRUE
9	22096055	rs10757274	9	0.0802846	rs7859727	TRUE
9	22099568	rs1537371	9	0.0793872	rs7859727	TRUE
9	22098574	rs4977574	9	0.077067	rs7859727	TRUE
9	22103341	rs1537373	9	0.0748397	rs7859727	TRUE
9	22098619	rs2891168	9	0.0742915	rs7859727	TRUE
9	22088094	rs10738607	9	0.0640498	rs7859727	TRUE
9	22088090	rs10738606	9	0.0587015	rs7859727	TRUE
9	22103813	rs1333042	9	0.0584212	rs7859727	TRUE
9	22124504	rs1333047	9	0.0576581	rs7859727	TRUE
9	22112599	rs10511701	9	0.05701	rs7859727	TRUE
9	22124123	rs1333046	9	0.054761	rs7859727	TRUE
9	22124140	rs7857118	9	0.053466	rs7859727	TRUE
9	22124744	rs4977575	9	0.0529556	rs7859727	TRUE
9	22124472	rs10811656	9	0.0508986	rs7859727	TRUE
9	22124450	rs10757277	9	0.0502639	rs7859727	TRUE
9	22124477	rs10757278	9	0.0495312	rs7859727	TRUE
9	22116071	rs1537375	9	0.0491283	rs7859727	TRUE
9	22112241	rs7341786	9	0.0490248	rs7859727	TRUE
9	22125503	rs1333049	9	0.0467037	rs7859727	TRUE
9	22124630	rs10757279	9	0.046679	rs7859727	TRUE
9	22112427	rs7341791	9	0.0461486	rs7859727	TRUE
9	22115589	rs1004638	9	0.045755	rs7859727	TRUE
9	22125347	rs1333048	9	0.045215	rs7859727	TRUE
9	22105927	rs7859362	9	0.0447171	rs7859727	TRUE
9	22116046	rs1537374	9	0.0435828	rs7859727	TRUE
9	22115959	rs2383207	9	0.0428126	rs7859727	TRUE
9	22114495	rs10738609	9	0.042661	rs7859727	TRUE
9	22106731	rs1333043	9	0.0418755	rs7859727	TRUE
9	22115286	rs944797	9	0.0418577	rs7859727	TRUE
9	22115026	rs2383206	9	0.0418164	rs7859727	TRUE
9	22114469	rs10733376	9	0.0405121	rs7859727	TRUE
9	22110131	rs1412834	9	0.040399	rs7859727	TRUE
9	22106271	rs6475609	9	0.039957	rs7859727	TRUE
9	22106225	rs10757275	9	0.0398651	rs7859727	TRUE
9	22116220	rs1537376	9	0.0383578	rs7859727	TRUE
9	22121349	rs10217586	9	0.0369985	rs7859727	TRUE
9	22085598	rs1970112	9	0.031749	rs7859727	TRUE
9	22084310	rs1537370	9	0.0303768	rs7859727	TRUE
9	22081850	rs6475606	9	0.0284355	rs7859727	TRUE
9	22081397	rs10116277	9	0.0279291	rs7859727	TRUE
9	22123766	rs10738610	9	0.0276309	rs7859727	TRUE
9	22072638	rs9632885	9	0.0259012	rs7859727	TRUE
9	22076795	rs10757271	9	0.025564	rs7859727	TRUE
9	22076071	rs1831733	9	0.0249153	rs7859727	TRUE
9	22077085	rs10811652	9	0.0238337	rs7859727	TRUE
9	22072264	rs10757269	9	0.0236452	rs7859727	FALSE
16	90078022	rs77381714	16	1	rs4268748	TRUE
16	90054704	rs11866420	16	1	rs4268748	TRUE
16	90066936	rs4785763	16	1	rs4268748	TRUE
16	90064454	rs75319471	16	1	rs4268748	TRUE
16	90063461	rs112119225	16	1	rs4268748	TRUE
16	90062479	rs35176381	16	3.45135e-70	rs4268748	FALSE
16	89795360	rs79139787	16	3.45135e-70	rs4268748	FALSE
16	90059712	rs112153252	16	3.45135e-70	rs4268748	FALSE
16	90056195	rs113178244	16	4.13662e-80	rs4268748	FALSE
16	90047757	rs113891247	16	4.13662e-80	rs4268748	FALSE
16	90065100	rs76581091	16	6.16394e-128	rs4268748	FALSE
16	89781756	rs34714188	16	6.16335e-128	rs4268748	FALSE
16	90067184	rs73283869	16	6.16335e-128	rs4268748	FALSE
16	89791126	rs12924124	16	5.92628e-132	rs4268748	FALSE
16	90067513	rs59574756	16	5.92628e-132	rs4268748	FALSE
16	90066260	rs73283867	16	2.48837e-134	rs4268748	FALSE
16	89986117	rs1805007	16	4.75253e-143	rs4268748	FALSE
16	90065033	rs74336735	16	4.75253e-143	rs4268748	FALSE
16	90062520	rs73283859	16	3.71724e-143	rs4268748	FALSE
16	90048395	rs45610233	16	3.71724e-143	rs4268748	FALSE
16	89887249	rs35096708	16	3.71724e-143	rs4268748	FALSE
16	89886519	rs34357723	16	9.18489e-161	rs4268748	FALSE
16	90065956	rs59038611	16	6.53741e-162	rs4268748	FALSE
16	89893375	rs34177108	16	6.51793e-162	rs4268748	FALSE
16	90045986	rs11648898	16	1.94794e-164	rs4268748	FALSE
16	90055664	rs73283845	16	2.08956e-175	rs4268748	FALSE
16	90043531	rs56850194	16	5.08494e-283	rs4268748	FALSE
16	90047605	rs112001009	16	4.05643e-288	rs4268748	FALSE
16	90022693	rs146972365	16	4.05643e-288	rs4268748	FALSE
16	90067136	rs78800020	16	2.80751e-301	rs4268748	FALSE
16	90024202	rs8049897	16	2.80751e-301	rs4268748	FALSE
16	90067202	rs73283871	16	0	rs4268748	FALSE
16	89792856	rs12925026	16	0	rs4268748	FALSE
16	89818732	rs12931267	16	0	rs4268748	FALSE
16	89846677	rs75570604	16	0	rs4268748	FALSE
16	89791279	rs35026726	16	0	rs4268748	FALSE
16	89859753	rs12921383	16	0	rs4268748	FALSE
16	90093075	rs77270200	16	0	rs4268748	FALSE
16	90122562	rs11076664	16	0	rs4268748	FALSE
16	89796017	rs34659644	16	0	rs4268748	FALSE
16	90043010	rs77770855	16	0	rs4268748	FALSE
16	90043036	rs113955373	16	0	rs4268748	FALSE
16	90024206	rs8051733	16	0	rs4268748	FALSE
16	90058754	rs58827852	16	0	rs4268748	FALSE
16	90024970	rs74800773	16	0	rs4268748	FALSE
16	90054709	rs8063160	16	0	rs4268748	FALSE
16	90026152	rs62052243	16	0	rs4268748	FALSE
16	90053691	rs77606435	16	0	rs4268748	FALSE
16	90053048	rs9939542	16	0	rs4268748	FALSE
16	90051337	rs112460025	16	0	rs4268748	FALSE
16	90027626	rs8063761	16	0	rs4268748	FALSE
16	90030355	rs13330431	16	0	rs4268748	FALSE
16	90026512	rs4268748	16	0	rs4268748	FALSE
6	161013013	rs140570886	6	0.335705	rs140570886	TRUE
6	160848743	rs9457925	6	0.15058	rs140570886	TRUE
6	160853746	rs4709431	6	0.121879	rs140570886	TRUE
6	160916058	rs117791490	6	0.110893	rs140570886	TRUE
6	160894878	rs1510224	6	0.108955	rs140570886	TRUE
6	160961137	rs3798220	6	0.107718	rs140570886	TRUE
6	160941641	rs7452960	6	0.103396	rs140570886	TRUE
6	160910282	rs9457927	6	0.0999243	rs140570886	TRUE
6	160922870	rs117733303	6	0.0916781	rs140570886	TRUE
11	89022673	rs501301	11	0.999861	rs1126809	TRUE
11	89028043	rs10830253	11	0.996319	rs1126809	TRUE
11	89022446	rs12363772	11	0.994023	rs1126809	TRUE
11	89001126	rs4087499	11	0.951754	rs1126809	TRUE
11	89037064	rs1847140	11	0.945673	rs1126809	TRUE
11	88874884	rs10765189	11	0.945526	rs1126809	TRUE
11	89021574	rs1847142	11	0.0461083	rs1126809	TRUE
11	89017961	rs1126809	11	0.00312032	rs1126809	FALSE
11	89028969	rs28521275	11	0.00311524	rs1126809	FALSE
11	89033227	rs1954771	11	0.00283266	rs1126809	FALSE
11	89007922	rs7101897	11	0.00187528	rs1126809	FALSE
11	89021065	rs3900053	11	0.00177535	rs1126809	FALSE
11	89044911	rs11018569	11	0.00171702	rs1126809	FALSE
11	89057348	rs3829229	11	0.000606386	rs1126809	FALSE
11	89011046	rs1393350	11	0.0003637	rs1126809	FALSE
11	88938933	rs12286618	11	0.000363623	rs1126809	FALSE
11	89033269	rs1954772	11	0.000261892	rs1126809	FALSE
11	89053302	rs7950615	11	0.000182676	rs1126809	FALSE
11	89005253	rs1847134	11	0.000158554	rs1126809	FALSE
11	88953846	rs11018536	11	0.000148006	rs1126809	FALSE
11	89029931	rs4121404	11	0.000139932	rs1126809	FALSE
11	88799731	rs34749698	11	0.000131552	rs1126809	FALSE
11	88925242	rs10765196	11	0.000124515	rs1126809	FALSE
11	88865300	rs144161465	11	8.74124e-05	rs1126809	FALSE
11	88973201	rs7933594	11	5.53016e-05	rs1126809	FALSE
11	88879205	rs11018509	11	5.44217e-05	rs1126809	FALSE
11	89056614	rs7101579	11	3.88968e-05	rs1126809	FALSE
11	89024455	rs4121403	11	3.60678e-05	rs1126809	FALSE
11	89014355	rs12273884	11	2.52753e-05	rs1126809	FALSE
11	88791508	rs7118021	11	1.99018e-05	rs1126809	FALSE
11	89058101	rs11018578	11	1.61491e-05	rs1126809	FALSE
11	89037936	rs1806319	11	1.58573e-05	rs1126809	FALSE
11	89040251	rs10830254	11	1.50848e-05	rs1126809	FALSE
11	89036245	rs1502259	11	8.75768e-06	rs1126809	FALSE
11	88921572	rs72963135	11	5.14029e-06	rs1126809	FALSE
11	89043946	rs3907665	11	5.00758e-06	rs1126809	FALSE
11	89030399	rs7951935	11	4.80634e-06	rs1126809	FALSE
11	88970138	rs7358418	11	4.74956e-06	rs1126809	FALSE
11	88849859	rs72957024	11	4.65716e-06	rs1126809	FALSE
11	88931487	rs7107143	11	4.10626e-06	rs1126809	FALSE
11	89018440	rs1827430	11	3.81602e-06	rs1126809	FALSE
11	89030529	rs7924538	11	3.74843e-06	rs1126809	FALSE
11	88893001	rs67279079	11	2.53156e-06	rs1126809	FALSE
11	88977364	rs10501698	11	2.39103e-06	rs1126809	FALSE
11	88969774	rs10765198	11	2.14578e-06	rs1126809	FALSE
11	88971269	rs11018545	11	2.05643e-06	rs1126809	FALSE
11	88971373	rs7940368	11	1.90166e-06	rs1126809	FALSE
11	89053387	rs7943603	11	1.85305e-06	rs1126809	FALSE
11	88877686	rs11018508	11	1.72347e-06	rs1126809	FALSE
11	89044525	rs10830255	11	1.69786e-06	rs1126809	FALSE
11	89042883	rs11018567	11	1.37529e-06	rs1126809	FALSE
11	88971704	rs10765201	11	1.30387e-06	rs1126809	FALSE
11	88971638	rs10765199	11	1.1505e-06	rs1126809	FALSE
11	88971134	rs12365043	11	1.12157e-06	rs1126809	FALSE
11	88912190	rs12270717	11	1.07773e-06	rs1126809	FALSE
11	88971684	rs10765200	11	1.00657e-06	rs1126809	FALSE
11	88930377	rs11018528	11	1.00208e-06	rs1126809	FALSE
11	89046097	rs34993346	11	9.37359e-07	rs1126809	FALSE
11	88973361	rs11018546	11	8.03155e-07	rs1126809	FALSE
11	88930907	rs12789914	11	6.04549e-07	rs1126809	FALSE
11	89043574	rs7129131	11	5.898e-07	rs1126809	FALSE
11	88971035	rs7939929	11	5.2629e-07	rs1126809	FALSE
11	89020590	rs9919559	11	4.93741e-07	rs1126809	FALSE
11	89057130	rs3750923	11	2.97114e-07	rs1126809	FALSE
11	88972346	rs6415994	11	1.98617e-07	rs1126809	FALSE
11	89035134	rs11018564	11	1.69239e-07	rs1126809	FALSE
11	88889350	rs11018513	11	1.61408e-07	rs1126809	FALSE
11	89055293	rs1967203	11	1.56009e-07	rs1126809	FALSE
11	88938356	rs10830240	11	1.2083e-07	rs1126809	FALSE
11	88943035	rs72963168	11	1.07155e-07	rs1126809	FALSE
11	88930581	rs12791412	11	8.06123e-08	rs1126809	FALSE
11	88972562	rs1939262	11	7.82705e-08	rs1126809	FALSE
11	88921524	rs17793678	11	4.58258e-08	rs1126809	FALSE
11	89045556	rs10830256	11	3.65651e-08	rs1126809	FALSE
11	89045079	rs655108	11	3.41469e-08	rs1126809	FALSE
11	88979846	rs4121401	11	2.7638e-08	rs1126809	FALSE
11	88943630	rs11018534	11	1.64564e-08	rs1126809	FALSE
11	88914415	rs11018522	11	1.40476e-08	rs1126809	FALSE
11	88919816	rs11018524	11	1.37495e-08	rs1126809	FALSE
11	88972118	rs7358330	11	1.76317e-09	rs1126809	FALSE
10	123351302	rs2860197	10	0.212725	rs2860197	TRUE
10	123351324	rs2420946	10	0.190405	rs2860197	TRUE
10	123353869	rs3135718	10	0.167506	rs2860197	TRUE
10	123352136	rs2162540	10	0.1368	rs2860197	TRUE
10	123352317	rs2981582	10	0.0798865	rs2860197	TRUE
10	123350216	rs2981584	10	0.0795064	rs2860197	TRUE
10	123348902	rs2936870	10	0.0770659	rs2860197	TRUE
10	123348662	rs2912774	10	0.0762126	rs2860197	TRUE
10	123348389	rs1219642	10	0.0673826	rs2860197	TRUE
10	123344501	rs1219651	10	0.0665873	rs2860197	TRUE
10	123346116	rs2981575	10	0.0644515	rs2860197	TRUE
10	123346190	rs1219648	10	0.0587933	rs2860197	TRUE
10	123342567	rs4752571	10	0.0497162	rs2860197	TRUE
1	17724767	rs12134662	1	0.142078	rs12134662	TRUE
1	17720088	rs6695531	1	0.132939	rs12134662	TRUE
1	17720391	rs6678552	1	0.131364	rs12134662	TRUE
1	17722363	rs7538876	1	0.122217	rs12134662	TRUE
1	17724331	rs7545115	1	0.12033	rs12134662	TRUE
1	17723870	rs12129263	1	0.119199	rs12134662	TRUE
1	17723964	rs12132197	1	0.118818	rs12134662	TRUE
1	17724112	rs12132237	1	0.118751	rs12134662	TRUE
1	17722952	rs56384645	1	0.117768	rs12134662	TRUE
1	17723739	rs12129196	1	0.116996	rs12134662	TRUE

## Sheet: 1000Genomes SNPs
CHR_A	BP_A	SNP_A	CHR_B	BP_B	SNP_B	R2
10	114754784	rs35198068	10	114754071	rs34872471	0.99144
10	114754784	rs35198068	10	114754088	rs7901695	0.870542
10	114754784	rs35198068	10	114754784	rs35198068	1
10	114754784	rs35198068	10	114756041	rs4506565	0.879741
10	114754784	rs35198068	10	114758349	rs7903146	1
10	114754784	rs35198068	10	114765747	rs4575195	0.828535
10	114754784	rs35198068	10	114767771	rs4132670	0.828535
10	114754784	rs35198068	10	114773926	rs12244851	0.812111
10	114754784	rs35198068	10	114774433	rs36090025	0.915252
10	114754784	rs35198068	10	114782581	rs10659211	0.915252
10	114754784	rs35198068	10	114785424	rs7074440	0.915252
10	114758349	rs7903146	10	114754071	rs34872471	0.99144
10	114758349	rs7903146	10	114754088	rs7901695	0.870542
10	114758349	rs7903146	10	114754784	rs35198068	1
10	114758349	rs7903146	10	114756041	rs4506565	0.879741
10	114758349	rs7903146	10	114758349	rs7903146	1
10	114758349	rs7903146	10	114765747	rs4575195	0.828535
10	114758349	rs7903146	10	114767771	rs4132670	0.828535
10	114758349	rs7903146	10	114773926	rs12244851	0.812111
10	114758349	rs7903146	10	114774433	rs36090025	0.915252
10	114758349	rs7903146	10	114782581	rs10659211	0.915252
10	114758349	rs7903146	10	114785424	rs7074440	0.915252
10	114762064	rs6585197	10	114746580	rs4073980	0.916042
10	114762064	rs6585197	10	114748497	rs4074720	0.919791
10	114762064	rs6585197	10	114748617	rs4074718	0.919791
10	114762064	rs6585197	10	114761697	rs10885402	0.996098
10	114762064	rs6585197	10	114762064	rs6585197	1
10	114762064	rs6585197	10	114762237	rs6585198	1
10	114762064	rs6585197	10	114764661	rs10787471	0.944143
10	114762064	rs6585197	10	114765171	rs6585199	1
10	114762064	rs6585197	10	114768609	rs6585200	0.996098
10	114762064	rs6585197	10	114768783	rs6585201	0.980872
10	114762064	rs6585197	10	114772253	rs11386117	0.968867
10	114762064	rs6585197	10	114772873	rs564227807	0.901671
10	114762064	rs6585197	10	114773927	rs7904519	0.965076
10	114762064	rs6585197	10	114777138	rs71973726	0.961081
10	114762064	rs6585197	10	114777396	rs7918599	0.968867
10	114762064	rs6585197	10	114777670	rs10885405	0.961081
10	114762064	rs6585197	10	114777724	rs10885406	0.968867
10	114762064	rs6585197	10	114778252	rs11196190	0.968867
10	114762064	rs6585197	10	114779538	rs7899529	0.968867
10	114762064	rs6585197	10	114779557	rs140235023	0.965028
10	114762064	rs6585197	10	114780633	rs11196191	0.968867
10	114762064	rs6585197	10	114781297	rs10787472	0.968867
10	114762064	rs6585197	10	114781400	rs10787473	0.968867
10	114762064	rs6585197	10	114781698	rs12258200	0.968867
10	114762064	rs6585197	10	114782803	rs6585202	0.961081
10	114762064	rs6585197	10	114783333	rs7921525	0.968867
10	114762064	rs6585197	10	114783403	rs6585203	0.968867
10	114762064	rs6585197	10	114783586	rs6585204	0.961081
10	114762064	rs6585197	10	114783838	rs11196193	0.968867
10	114762064	rs6585197	10	114785278	rs4309084	0.968867
10	114762064	rs6585197	10	114785939	rs4128598	0.968867
10	114762064	rs6585197	10	114786154	rs4128597	0.965028
10	114762064	rs6585197	10	114787012	rs7924080	0.961253
10	114762064	rs6585197	10	114787090	rs7907610	0.961253
10	114762064	rs6585197	10	114789077	rs7077039	0.90338
10	114762064	rs6585197	10	114791388	rs10885408	0.914647
10	114762064	rs6585197	10	114793237	rs7086857	0.915013
10	114762064	rs6585197	10	114793451	rs12359102	0.915013
10	114762064	rs6585197	10	114793823	rs7900150	0.915013
10	114762064	rs6585197	10	114794719	rs7919152	0.903829
10	114762064	rs6585197	10	114796048	rs7100927	0.907868
10	114762064	rs6585197	10	114801525	rs7895340	0.915013
10	114762064	rs6585197	10	114801938	rs11196200	0.910999
10	114762064	rs6585197	10	114807047	rs11196205	0.891585
10	114762064	rs6585197	10	114808072	rs10885409	0.883756
10	114762064	rs6585197	10	114810240	rs12265291	0.887663
10	114762064	rs6585197	10	114811316	rs11196208	0.887663
10	114762064	rs6585197	10	114812071	rs7077247	0.880455
10	114762064	rs6585197	10	114813041	rs4077527	0.891585
10	114762064	rs6585197	10	114813047	rs12718338	0.891585
10	114762064	rs6585197	10	114817527	rs7071302	0.887663
10	114768609	rs6585200	10	114746580	rs4073980	0.912233
10	114768609	rs6585200	10	114748497	rs4074720	0.915982
10	114768609	rs6585200	10	114748617	rs4074718	0.915982
10	114768609	rs6585200	10	114761697	rs10885402	0.992197
10	114768609	rs6585200	10	114762064	rs6585197	0.996098
10	114768609	rs6585200	10	114762237	rs6585198	0.996098
10	114768609	rs6585200	10	114764661	rs10787471	0.940043
10	114768609	rs6585200	10	114765171	rs6585199	0.996098
10	114768609	rs6585200	10	114768609	rs6585200	1
10	114768609	rs6585200	10	114768783	rs6585201	0.984652
10	114768609	rs6585200	10	114772253	rs11386117	0.972736
10	114768609	rs6585200	10	114772873	rs564227807	0.904967
10	114768609	rs6585200	10	114773927	rs7904519	0.968945
10	114768609	rs6585200	10	114777138	rs71973726	0.964888
10	114768609	rs6585200	10	114777396	rs7918599	0.972736
10	114768609	rs6585200	10	114777670	rs10885405	0.964888
10	114768609	rs6585200	10	114777724	rs10885406	0.972736
10	114768609	rs6585200	10	114778252	rs11196190	0.972736
10	114768609	rs6585200	10	114779538	rs7899529	0.972736
10	114768609	rs6585200	10	114779557	rs140235023	0.968896
10	114768609	rs6585200	10	114780633	rs11196191	0.972736
10	114768609	rs6585200	10	114781297	rs10787472	0.972736
10	114768609	rs6585200	10	114781400	rs10787473	0.972736
10	114768609	rs6585200	10	114781698	rs12258200	0.972736
10	114768609	rs6585200	10	114782803	rs6585202	0.964888
10	114768609	rs6585200	10	114783333	rs7921525	0.972736
10	114768609	rs6585200	10	114783403	rs6585203	0.972736
10	114768609	rs6585200	10	114783586	rs6585204	0.964888
10	114768609	rs6585200	10	114783838	rs11196193	0.972736
10	114768609	rs6585200	10	114785278	rs4309084	0.972736
10	114768609	rs6585200	10	114785939	rs4128598	0.972736
10	114768609	rs6585200	10	114786154	rs4128597	0.968896
10	114768609	rs6585200	10	114787012	rs7924080	0.965121
10	114768609	rs6585200	10	114787090	rs7907610	0.965121
10	114768609	rs6585200	10	114789077	rs7077039	0.906816
10	114768609	rs6585200	10	114791388	rs10885408	0.918142
10	114768609	rs6585200	10	114793237	rs7086857	0.918481
10	114768609	rs6585200	10	114793451	rs12359102	0.918481
10	114768609	rs6585200	10	114793823	rs7900150	0.918481
10	114768609	rs6585200	10	114794719	rs7919152	0.907237
10	114768609	rs6585200	10	114796048	rs7100927	0.911278
10	114768609	rs6585200	10	114801525	rs7895340	0.918481
10	114768609	rs6585200	10	114801938	rs11196200	0.914465
10	114768609	rs6585200	10	114807047	rs11196205	0.89505
10	114768609	rs6585200	10	114808072	rs10885409	0.887219
10	114768609	rs6585200	10	114810240	rs12265291	0.891127
10	114768609	rs6585200	10	114811316	rs11196208	0.891127
10	114768609	rs6585200	10	114812071	rs7077247	0.883861
10	114768609	rs6585200	10	114813041	rs4077527	0.89505
10	114768609	rs6585200	10	114813047	rs12718338	0.89505
10	114768609	rs6585200	10	114817527	rs7071302	0.891127
10	114774433	rs36090025	10	114754071	rs34872471	0.914979
10	114774433	rs36090025	10	114754784	rs35198068	0.915252
10	114774433	rs36090025	10	114756041	rs4506565	0.808353
10	114774433	rs36090025	10	114758349	rs7903146	0.915252
10	114774433	rs36090025	10	114765747	rs4575195	0.8352
10	114774433	rs36090025	10	114767771	rs4132670	0.8352
10	114774433	rs36090025	10	114773926	rs12244851	0.874055
10	114774433	rs36090025	10	114774433	rs36090025	1
10	114774433	rs36090025	10	114782581	rs10659211	1
10	114774433	rs36090025	10	114785424	rs7074440	1
10	114774433	rs36090025	10	114788815	rs12243326	0.838049
10	114774433	rs36090025	10	114791490	rs12260037	0.841592
10	114774433	rs36090025	10	114798893	rs61872784	0.841592
10	114774433	rs36090025	10	114799172	rs56087297	0.846245
10	114774433	rs36090025	10	114808902	rs12255372	0.814823
10	114774433	rs36090025	10	114817009	rs11196211	0.81062
10	114777670	rs10885405	10	114746580	rs4073980	0.88519
10	114777670	rs10885405	10	114748497	rs4074720	0.888787
10	114777670	rs10885405	10	114748617	rs4074718	0.888787
10	114777670	rs10885405	10	114761697	rs10885402	0.964833
10	114777670	rs10885405	10	114762064	rs6585197	0.961081
10	114777670	rs10885405	10	114762237	rs6585198	0.961081
10	114777670	rs10885405	10	114764661	rs10787471	0.906562
10	114777670	rs10885405	10	114765171	rs6585199	0.961081
10	114777670	rs10885405	10	114768609	rs6585200	0.964888
10	114777670	rs10885405	10	114768783	rs6585201	0.965587
10	114777670	rs10885405	10	114772253	rs11386117	0.992091
10	114777670	rs10885405	10	114772873	rs564227807	0.901287
10	114777670	rs10885405	10	114773927	rs7904519	0.988177
10	114777670	rs10885405	10	114777138	rs71973726	1
10	114777670	rs10885405	10	114777396	rs7918599	0.992091
10	114777670	rs10885405	10	114777670	rs10885405	1
10	114777670	rs10885405	10	114777724	rs10885406	0.992091
10	114777670	rs10885405	10	114778252	rs11196190	0.992091
10	114777670	rs10885405	10	114779538	rs7899529	0.992091
10	114777670	rs10885405	10	114779557	rs140235023	0.98816
10	114777670	rs10885405	10	114780633	rs11196191	0.992091
10	114777670	rs10885405	10	114781297	rs10787472	0.992091
10	114777670	rs10885405	10	114781400	rs10787473	0.992091
10	114777670	rs10885405	10	114781698	rs12258200	0.992091
10	114777670	rs10885405	10	114782803	rs6585202	1
10	114777670	rs10885405	10	114783333	rs7921525	0.992091
10	114777670	rs10885405	10	114783403	rs6585203	0.992091
10	114777670	rs10885405	10	114783586	rs6585204	1
10	114777670	rs10885405	10	114783838	rs11196193	0.992091
10	114777670	rs10885405	10	114785278	rs4309084	0.992091
10	114777670	rs10885405	10	114785939	rs4128598	0.992091
10	114777670	rs10885405	10	114786154	rs4128597	0.98816
10	114777670	rs10885405	10	114787012	rs7924080	0.984262
10	114777670	rs10885405	10	114787090	rs7907610	0.984262
10	114777670	rs10885405	10	114789077	rs7077039	0.941307
10	114777670	rs10885405	10	114791388	rs10885408	0.929408
10	114777670	rs10885405	10	114793237	rs7086857	0.92984
10	114777670	rs10885405	10	114793451	rs12359102	0.92984
10	114777670	rs10885405	10	114793823	rs7900150	0.92984
10	114777670	rs10885405	10	114794719	rs7919152	0.94174
10	114777670	rs10885405	10	114796048	rs7100927	0.938102
10	114777670	rs10885405	10	114801525	rs7895340	0.92984
10	114777670	rs10885405	10	114801938	rs11196200	0.933503
10	114777670	rs10885405	10	114807047	rs11196205	0.905858
10	114777670	rs10885405	10	114808072	rs10885409	0.905541
10	114777670	rs10885405	10	114810240	rs12265291	0.909542
10	114777670	rs10885405	10	114811316	rs11196208	0.909542
10	114777670	rs10885405	10	114812071	rs7077247	0.917588
10	114777670	rs10885405	10	114813041	rs4077527	0.905858
10	114777670	rs10885405	10	114813047	rs12718338	0.905858
10	114777670	rs10885405	10	114817527	rs7071302	0.909542
10	114781400	rs10787473	10	114746580	rs4073980	0.892136
10	114781400	rs10787473	10	114748497	rs4074720	0.895731
10	114781400	rs10787473	10	114748617	rs4074718	0.895731
10	114781400	rs10787473	10	114761697	rs10885402	0.972619
10	114781400	rs10787473	10	114762064	rs6585197	0.968867
10	114781400	rs10787473	10	114762237	rs6585198	0.968867
10	114781400	rs10787473	10	114764661	rs10787471	0.914364
10	114781400	rs10787473	10	114765171	rs6585199	0.968867
10	114781400	rs10787473	10	114768609	rs6585200	0.972736
10	114781400	rs10787473	10	114768783	rs6585201	0.958097
10	114781400	rs10787473	10	114772253	rs11386117	1
10	114781400	rs10787473	10	114772873	rs564227807	0.901456
10	114781400	rs10787473	10	114773927	rs7904519	0.996023
10	114781400	rs10787473	10	114777138	rs71973726	0.992091
10	114781400	rs10787473	10	114777396	rs7918599	1
10	114781400	rs10787473	10	114777670	rs10885405	0.992091
10	114781400	rs10787473	10	114777724	rs10885406	1
10	114781400	rs10787473	10	114778252	rs11196190	1
10	114781400	rs10787473	10	114779538	rs7899529	1
10	114781400	rs10787473	10	114779557	rs140235023	0.996007
10	114781400	rs10787473	10	114780633	rs11196191	1
10	114781400	rs10787473	10	114781297	rs10787472	1
10	114781400	rs10787473	10	114781400	rs10787473	1
10	114781400	rs10787473	10	114781698	rs12258200	1
10	114781400	rs10787473	10	114782803	rs6585202	0.992091
10	114781400	rs10787473	10	114783333	rs7921525	1
10	114781400	rs10787473	10	114783403	rs6585203	1
10	114781400	rs10787473	10	114783586	rs6585204	0.992091
10	114781400	rs10787473	10	114783838	rs11196193	1
10	114781400	rs10787473	10	114785278	rs4309084	1
10	114781400	rs10787473	10	114785939	rs4128598	1
10	114781400	rs10787473	10	114786154	rs4128597	0.996007
10	114781400	rs10787473	10	114787012	rs7924080	0.992046
10	114781400	rs10787473	10	114787090	rs7907610	0.992046
10	114781400	rs10787473	10	114789077	rs7077039	0.933462
10	114781400	rs10787473	10	114791388	rs10885408	0.937137
10	114781400	rs10787473	10	114793237	rs7086857	0.937633
10	114781400	rs10787473	10	114793451	rs12359102	0.937633
10	114781400	rs10787473	10	114793823	rs7900150	0.937633
10	114781400	rs10787473	10	114794719	rs7919152	0.934013
10	114781400	rs10787473	10	114796048	rs7100927	0.930435
10	114781400	rs10787473	10	114801525	rs7895340	0.937633
10	114781400	rs10787473	10	114801938	rs11196200	0.941296
10	114781400	rs10787473	10	114807047	rs11196205	0.913275
10	114781400	rs10787473	10	114808072	rs10885409	0.912895
10	114781400	rs10787473	10	114810240	rs12265291	0.916957
10	114781400	rs10787473	10	114811316	rs11196208	0.916957
10	114781400	rs10787473	10	114812071	rs7077247	0.909635
10	114781400	rs10787473	10	114813041	rs4077527	0.913275
10	114781400	rs10787473	10	114813047	rs12718338	0.913275
10	114781400	rs10787473	10	114817527	rs7071302	0.916957
10	114783838	rs11196193	10	114746580	rs4073980	0.892136
10	114783838	rs11196193	10	114748497	rs4074720	0.895731
10	114783838	rs11196193	10	114748617	rs4074718	0.895731
10	114783838	rs11196193	10	114761697	rs10885402	0.972619
10	114783838	rs11196193	10	114762064	rs6585197	0.968867
10	114783838	rs11196193	10	114762237	rs6585198	0.968867
10	114783838	rs11196193	10	114764661	rs10787471	0.914364
10	114783838	rs11196193	10	114765171	rs6585199	0.968867
10	114783838	rs11196193	10	114768609	rs6585200	0.972736
10	114783838	rs11196193	10	114768783	rs6585201	0.958097
10	114783838	rs11196193	10	114772253	rs11386117	1
10	114783838	rs11196193	10	114772873	rs564227807	0.901456
10	114783838	rs11196193	10	114773927	rs7904519	0.996023
10	114783838	rs11196193	10	114777138	rs71973726	0.992091
10	114783838	rs11196193	10	114777396	rs7918599	1
10	114783838	rs11196193	10	114777670	rs10885405	0.992091
10	114783838	rs11196193	10	114777724	rs10885406	1
10	114783838	rs11196193	10	114778252	rs11196190	1
10	114783838	rs11196193	10	114779538	rs7899529	1
10	114783838	rs11196193	10	114779557	rs140235023	0.996007
10	114783838	rs11196193	10	114780633	rs11196191	1
10	114783838	rs11196193	10	114781297	rs10787472	1
10	114783838	rs11196193	10	114781400	rs10787473	1
10	114783838	rs11196193	10	114781698	rs12258200	1
10	114783838	rs11196193	10	114782803	rs6585202	0.992091
10	114783838	rs11196193	10	114783333	rs7921525	1
10	114783838	rs11196193	10	114783403	rs6585203	1
10	114783838	rs11196193	10	114783586	rs6585204	0.992091
10	114783838	rs11196193	10	114783838	rs11196193	1
10	114783838	rs11196193	10	114785278	rs4309084	1
10	114783838	rs11196193	10	114785939	rs4128598	1
10	114783838	rs11196193	10	114786154	rs4128597	0.996007
10	114783838	rs11196193	10	114787012	rs7924080	0.992046
10	114783838	rs11196193	10	114787090	rs7907610	0.992046
10	114783838	rs11196193	10	114789077	rs7077039	0.933462
10	114783838	rs11196193	10	114791388	rs10885408	0.937137
10	114783838	rs11196193	10	114793237	rs7086857	0.937633
10	114783838	rs11196193	10	114793451	rs12359102	0.937633
10	114783838	rs11196193	10	114793823	rs7900150	0.937633
10	114783838	rs11196193	10	114794719	rs7919152	0.934013
10	114783838	rs11196193	10	114796048	rs7100927	0.930435
10	114783838	rs11196193	10	114801525	rs7895340	0.937633
10	114783838	rs11196193	10	114801938	rs11196200	0.941296
10	114783838	rs11196193	10	114807047	rs11196205	0.913275
10	114783838	rs11196193	10	114808072	rs10885409	0.912895
10	114783838	rs11196193	10	114810240	rs12265291	0.916957
10	114783838	rs11196193	10	114811316	rs11196208	0.916957
10	114783838	rs11196193	10	114812071	rs7077247	0.909635
10	114783838	rs11196193	10	114813041	rs4077527	0.913275
10	114783838	rs11196193	10	114813047	rs12718338	0.913275
10	114783838	rs11196193	10	114817527	rs7071302	0.916957
10	114785278	rs4309084	10	114746580	rs4073980	0.892136
10	114785278	rs4309084	10	114748497	rs4074720	0.895731
10	114785278	rs4309084	10	114748617	rs4074718	0.895731
10	114785278	rs4309084	10	114761697	rs10885402	0.972619
10	114785278	rs4309084	10	114762064	rs6585197	0.968867
10	114785278	rs4309084	10	114762237	rs6585198	0.968867
10	114785278	rs4309084	10	114764661	rs10787471	0.914364
10	114785278	rs4309084	10	114765171	rs6585199	0.968867
10	114785278	rs4309084	10	114768609	rs6585200	0.972736
10	114785278	rs4309084	10	114768783	rs6585201	0.958097
10	114785278	rs4309084	10	114772253	rs11386117	1
10	114785278	rs4309084	10	114772873	rs564227807	0.901456
10	114785278	rs4309084	10	114773927	rs7904519	0.996023
10	114785278	rs4309084	10	114777138	rs71973726	0.992091
10	114785278	rs4309084	10	114777396	rs7918599	1
10	114785278	rs4309084	10	114777670	rs10885405	0.992091
10	114785278	rs4309084	10	114777724	rs10885406	1
10	114785278	rs4309084	10	114778252	rs11196190	1
10	114785278	rs4309084	10	114779538	rs7899529	1
10	114785278	rs4309084	10	114779557	rs140235023	0.996007
10	114785278	rs4309084	10	114780633	rs11196191	1
10	114785278	rs4309084	10	114781297	rs10787472	1
10	114785278	rs4309084	10	114781400	rs10787473	1
10	114785278	rs4309084	10	114781698	rs12258200	1
10	114785278	rs4309084	10	114782803	rs6585202	0.992091
10	114785278	rs4309084	10	114783333	rs7921525	1
10	114785278	rs4309084	10	114783403	rs6585203	1
10	114785278	rs4309084	10	114783586	rs6585204	0.992091
10	114785278	rs4309084	10	114783838	rs11196193	1
10	114785278	rs4309084	10	114785278	rs4309084	1
10	114785278	rs4309084	10	114785939	rs4128598	1
10	114785278	rs4309084	10	114786154	rs4128597	0.996007
10	114785278	rs4309084	10	114787012	rs7924080	0.992046
10	114785278	rs4309084	10	114787090	rs7907610	0.992046
10	114785278	rs4309084	10	114789077	rs7077039	0.933462
10	114785278	rs4309084	10	114791388	rs10885408	0.937137
10	114785278	rs4309084	10	114793237	rs7086857	0.937633
10	114785278	rs4309084	10	114793451	rs12359102	0.937633
10	114785278	rs4309084	10	114793823	rs7900150	0.937633
10	114785278	rs4309084	10	114794719	rs7919152	0.934013
10	114785278	rs4309084	10	114796048	rs7100927	0.930435
10	114785278	rs4309084	10	114801525	rs7895340	0.937633
10	114785278	rs4309084	10	114801938	rs11196200	0.941296
10	114785278	rs4309084	10	114807047	rs11196205	0.913275
10	114785278	rs4309084	10	114808072	rs10885409	0.912895
10	114785278	rs4309084	10	114810240	rs12265291	0.916957
10	114785278	rs4309084	10	114811316	rs11196208	0.916957
10	114785278	rs4309084	10	114812071	rs7077247	0.909635
10	114785278	rs4309084	10	114813041	rs4077527	0.913275
10	114785278	rs4309084	10	114813047	rs12718338	0.913275
10	114785278	rs4309084	10	114817527	rs7071302	0.916957
10	114785424	rs7074440	10	114754071	rs34872471	0.914979
10	114785424	rs7074440	10	114754784	rs35198068	0.915252
10	114785424	rs7074440	10	114756041	rs4506565	0.808353
10	114785424	rs7074440	10	114758349	rs7903146	0.915252
10	114785424	rs7074440	10	114765747	rs4575195	0.8352
10	114785424	rs7074440	10	114767771	rs4132670	0.8352
10	114785424	rs7074440	10	114773926	rs12244851	0.874055
10	114785424	rs7074440	10	114774433	rs36090025	1
10	114785424	rs7074440	10	114782581	rs10659211	1
10	114785424	rs7074440	10	114785424	rs7074440	1
10	114785424	rs7074440	10	114788815	rs12243326	0.838049
10	114785424	rs7074440	10	114791490	rs12260037	0.841592
10	114785424	rs7074440	10	114798893	rs61872784	0.841592
10	114785424	rs7074440	10	114799172	rs56087297	0.846245
10	114785424	rs7074440	10	114808902	rs12255372	0.814823
10	114785424	rs7074440	10	114817009	rs11196211	0.81062
10	123342567	rs4752571	10	123334930	rs11200014	0.878853
10	123342567	rs4752571	10	123335372	rs566488386;rs150005405	0.898187
10	123342567	rs4752571	10	123337066	rs4752570	0.880227
10	123342567	rs4752571	10	123337117	rs2912780	0.892251
10	123342567	rs4752571	10	123337182	rs2912779	0.892251
10	123342567	rs4752571	10	123337335	rs2981579	0.895199
10	123342567	rs4752571	10	123338975	rs1078806	0.881904
10	123342567	rs4752571	10	123340431	rs35054928	0.898567
10	123342567	rs4752571	10	123340664	rs11599804	0.885074
10	123342567	rs4752571	10	123341455	rs143845972	0.931948
10	123342567	rs4752571	10	123341525	rs34032268	0.970837
10	123342567	rs4752571	10	123342567	rs4752571	1
10	123342567	rs4752571	10	123343909	rs1696840	0.852223
10	123342567	rs4752571	10	123344501	rs1219651	0.985181
10	123342567	rs4752571	10	123346116	rs2981575	0.970721
10	123342567	rs4752571	10	123346190	rs1219648	0.985181
10	123342567	rs4752571	10	123348209	rs45631540	0.981558
10	123342567	rs4752571	10	123348389	rs1219642	0.981558
10	123342567	rs4752571	10	123348662	rs2912774	0.974345
10	123342567	rs4752571	10	123348902	rs2936870	0.974345
10	123342567	rs4752571	10	123350216	rs2981584	0.974345
10	123342567	rs4752571	10	123350521	rs1219641	0.800182
10	123342567	rs4752571	10	123350523	rs2981583	0.94149
10	123342567	rs4752571	10	123351302	rs2860197	0.937715
10	123342567	rs4752571	10	123351324	rs2420946	0.937715
10	123342567	rs4752571	10	123352136	rs2162540	0.934192
10	123342567	rs4752571	10	123352317	rs2981582	0.938001
10	123342567	rs4752571	10	123353869	rs3135718	0.915674
10	123344501	rs1219651	10	123334930	rs11200014	0.8712
10	123344501	rs1219651	10	123335372	rs566488386;rs150005405	0.897365
10	123344501	rs1219651	10	123337066	rs4752570	0.867999
10	123344501	rs1219651	10	123337117	rs2912780	0.891386
10	123344501	rs1219651	10	123337182	rs2912779	0.891386
10	123344501	rs1219651	10	123337335	rs2981579	0.894356
10	123344501	rs1219651	10	123338975	rs1078806	0.874245
10	123344501	rs1219651	10	123340431	rs35054928	0.897767
10	123344501	rs1219651	10	123340664	rs11599804	0.87029
10	123344501	rs1219651	10	123341455	rs143845972	0.924488
10	123344501	rs1219651	10	123341525	rs34032268	0.977974
10	123344501	rs1219651	10	123342567	rs4752571	0.985181
10	123344501	rs1219651	10	123343909	rs1696840	0.866187
10	123344501	rs1219651	10	123344501	rs1219651	1
10	123344501	rs1219651	10	123346116	rs2981575	0.985256
10	123344501	rs1219651	10	123346190	rs1219648	1
10	123344501	rs1219651	10	123348209	rs45631540	0.996288
10	123344501	rs1219651	10	123348389	rs1219642	0.996288
10	123344501	rs1219651	10	123348662	rs2912774	0.988933
10	123344501	rs1219651	10	123348902	rs2936870	0.988933
10	123344501	rs1219651	10	123350216	rs2981584	0.988933
10	123344501	rs1219651	10	123350521	rs1219641	0.812392
10	123344501	rs1219651	10	123350523	rs2981583	0.955826
10	123344501	rs1219651	10	123351302	rs2860197	0.952268
10	123344501	rs1219651	10	123351324	rs2420946	0.952268
10	123344501	rs1219651	10	123352136	rs2162540	0.94883
10	123344501	rs1219651	10	123352317	rs2981582	0.945382
10	123344501	rs1219651	10	123353869	rs3135718	0.929863
10	123346116	rs2981575	10	123334930	rs11200014	0.857047
10	123346116	rs2981575	10	123335372	rs566488386;rs150005405	0.88257
10	123346116	rs2981575	10	123337066	rs4752570	0.85186
10	123346116	rs2981575	10	123337117	rs2912780	0.88354
10	123346116	rs2981575	10	123337182	rs2912779	0.88354
10	123346116	rs2981575	10	123337335	rs2981579	0.886536
10	123346116	rs2981575	10	123338975	rs1078806	0.860092
10	123346116	rs2981575	10	123340431	rs35054928	0.904029
10	123346116	rs2981575	10	123340664	rs11599804	0.856066
10	123346116	rs2981575	10	123341455	rs143845972	0.910197
10	123346116	rs2981575	10	123341525	rs34032268	0.977882
10	123346116	rs2981575	10	123342567	rs4752571	0.970721
10	123346116	rs2981575	10	123343909	rs1696840	0.866965
10	123346116	rs2981575	10	123344501	rs1219651	0.985256
10	123346116	rs2981575	10	123346116	rs2981575	1
10	123346116	rs2981575	10	123346190	rs1219648	0.985256
10	123346116	rs2981575	10	123348209	rs45631540	0.981545
10	123346116	rs2981575	10	123348389	rs1219642	0.981545
10	123346116	rs2981575	10	123348662	rs2912774	0.988887
10	123346116	rs2981575	10	123348902	rs2936870	0.988887
10	123346116	rs2981575	10	123350216	rs2981584	0.988887
10	123346116	rs2981575	10	123350521	rs1219641	0.8108
10	123346116	rs2981575	10	123350523	rs2981583	0.956017
10	123346116	rs2981575	10	123351302	rs2860197	0.952895
10	123346116	rs2981575	10	123351324	rs2420946	0.952895
10	123346116	rs2981575	10	123352136	rs2162540	0.942356
10	123346116	rs2981575	10	123352317	rs2981582	0.938988
10	123346116	rs2981575	10	123353869	rs3135718	0.9302
10	123346190	rs1219648	10	123334930	rs11200014	0.8712
10	123346190	rs1219648	10	123335372	rs566488386;rs150005405	0.897365
10	123346190	rs1219648	10	123337066	rs4752570	0.867999
10	123346190	rs1219648	10	123337117	rs2912780	0.891386
10	123346190	rs1219648	10	123337182	rs2912779	0.891386
10	123346190	rs1219648	10	123337335	rs2981579	0.894356
10	123346190	rs1219648	10	123338975	rs1078806	0.874245
10	123346190	rs1219648	10	123340431	rs35054928	0.897767
10	123346190	rs1219648	10	123340664	rs11599804	0.87029
10	123346190	rs1219648	10	123341455	rs143845972	0.924488
10	123346190	rs1219648	10	123341525	rs34032268	0.977974
10	123346190	rs1219648	10	123342567	rs4752571	0.985181
10	123346190	rs1219648	10	123343909	rs1696840	0.866187
10	123346190	rs1219648	10	123344501	rs1219651	1
10	123346190	rs1219648	10	123346116	rs2981575	0.985256
10	123346190	rs1219648	10	123346190	rs1219648	1
10	123346190	rs1219648	10	123348209	rs45631540	0.996288
10	123346190	rs1219648	10	123348389	rs1219642	0.996288
10	123346190	rs1219648	10	123348662	rs2912774	0.988933
10	123346190	rs1219648	10	123348902	rs2936870	0.988933
10	123346190	rs1219648	10	123350216	rs2981584	0.988933
10	123346190	rs1219648	10	123350521	rs1219641	0.812392
10	123346190	rs1219648	10	123350523	rs2981583	0.955826
10	123346190	rs1219648	10	123351302	rs2860197	0.952268
10	123346190	rs1219648	10	123351324	rs2420946	0.952268
10	123346190	rs1219648	10	123352136	rs2162540	0.94883
10	123346190	rs1219648	10	123352317	rs2981582	0.945382
10	123346190	rs1219648	10	123353869	rs3135718	0.929863
10	123348389	rs1219642	10	123334930	rs11200014	0.867862
10	123348389	rs1219642	10	123335372	rs566488386;rs150005405	0.893817
10	123348389	rs1219642	10	123337066	rs4752570	0.864225
10	123348389	rs1219642	10	123337117	rs2912780	0.887833
10	123348389	rs1219642	10	123337182	rs2912779	0.887833
10	123348389	rs1219642	10	123337335	rs2981579	0.890805
10	123348389	rs1219642	10	123338975	rs1078806	0.870909
10	123348389	rs1219642	10	123340431	rs35054928	0.894214
10	123348389	rs1219642	10	123340664	rs11599804	0.866962
10	123348389	rs1219642	10	123341455	rs143845972	0.920983
10	123348389	rs1219642	10	123341525	rs34032268	0.97429
10	123348389	rs1219642	10	123342567	rs4752571	0.981558
10	123348389	rs1219642	10	123343909	rs1696840	0.863139
10	123348389	rs1219642	10	123344501	rs1219651	0.996288
10	123348389	rs1219642	10	123346116	rs2981575	0.981545
10	123348389	rs1219642	10	123346190	rs1219648	0.996288
10	123348389	rs1219642	10	123348209	rs45631540	1
10	123348389	rs1219642	10	123348389	rs1219642	1
10	123348389	rs1219642	10	123348662	rs2912774	0.992611
10	123348389	rs1219642	10	123348902	rs2936870	0.992611
10	123348389	rs1219642	10	123350216	rs2981584	0.992611
10	123348389	rs1219642	10	123350521	rs1219641	0.816032
10	123348389	rs1219642	10	123350523	rs2981583	0.95956
10	123348389	rs1219642	10	123351302	rs2860197	0.956152
10	123348389	rs1219642	10	123351324	rs2420946	0.956152
10	123348389	rs1219642	10	123352136	rs2162540	0.95279
10	123348389	rs1219642	10	123352317	rs2981582	0.949347
10	123348389	rs1219642	10	123353869	rs3135718	0.933703
10	123348662	rs2912774	10	123334930	rs11200014	0.860801
10	123348662	rs2912774	10	123335372	rs566488386;rs150005405	0.886435
10	123348662	rs2912774	10	123337066	rs4752570	0.856173
10	123348662	rs2912774	10	123337117	rs2912780	0.887406
10	123348662	rs2912774	10	123337182	rs2912779	0.887406
10	123348662	rs2912774	10	123337335	rs2981579	0.890405
10	123348662	rs2912774	10	123338975	rs1078806	0.863848
10	123348662	rs2912774	10	123340431	rs35054928	0.893836
10	123348662	rs2912774	10	123340664	rs11599804	0.859865
10	123348662	rs2912774	10	123341455	rs143845972	0.913854
10	123348662	rs2912774	10	123341525	rs34032268	0.966953
10	123348662	rs2912774	10	123342567	rs4752571	0.974345
10	123348662	rs2912774	10	123343909	rs1696840	0.856304
10	123348662	rs2912774	10	123344501	rs1219651	0.988933
10	123348662	rs2912774	10	123346116	rs2981575	0.988887
10	123348662	rs2912774	10	123346190	rs1219648	0.988933
10	123348662	rs2912774	10	123348209	rs45631540	0.992611
10	123348662	rs2912774	10	123348389	rs1219642	0.992611
10	123348662	rs2912774	10	123348662	rs2912774	1
10	123348662	rs2912774	10	123348902	rs2936870	1
10	123348662	rs2912774	10	123350216	rs2981584	1
10	123348662	rs2912774	10	123350521	rs1219641	0.822333
10	123348662	rs2912774	10	123350523	rs2981583	0.966941
10	123348662	rs2912774	10	123351302	rs2860197	0.96378
10	123348662	rs2912774	10	123351324	rs2420946	0.96378
10	123348662	rs2912774	10	123352136	rs2162540	0.953201
10	123348662	rs2912774	10	123352317	rs2981582	0.949787
10	123348662	rs2912774	10	123353869	rs3135718	0.94113
10	123348902	rs2936870	10	123334930	rs11200014	0.860801
10	123348902	rs2936870	10	123335372	rs566488386;rs150005405	0.886435
10	123348902	rs2936870	10	123337066	rs4752570	0.856173
10	123348902	rs2936870	10	123337117	rs2912780	0.887406
10	123348902	rs2936870	10	123337182	rs2912779	0.887406
10	123348902	rs2936870	10	123337335	rs2981579	0.890405
10	123348902	rs2936870	10	123338975	rs1078806	0.863848
10	123348902	rs2936870	10	123340431	rs35054928	0.893836
10	123348902	rs2936870	10	123340664	rs11599804	0.859865
10	123348902	rs2936870	10	123341455	rs143845972	0.913854
10	123348902	rs2936870	10	123341525	rs34032268	0.966953
10	123348902	rs2936870	10	123342567	rs4752571	0.974345
10	123348902	rs2936870	10	123343909	rs1696840	0.856304
10	123348902	rs2936870	10	123344501	rs1219651	0.988933
10	123348902	rs2936870	10	123346116	rs2981575	0.988887
10	123348902	rs2936870	10	123346190	rs1219648	0.988933
10	123348902	rs2936870	10	123348209	rs45631540	0.992611
10	123348902	rs2936870	10	123348389	rs1219642	0.992611
10	123348902	rs2936870	10	123348662	rs2912774	1
10	123348902	rs2936870	10	123348902	rs2936870	1
10	123348902	rs2936870	10	123350216	rs2981584	1
10	123348902	rs2936870	10	123350521	rs1219641	0.822333
10	123348902	rs2936870	10	123350523	rs2981583	0.966941
10	123348902	rs2936870	10	123351302	rs2860197	0.96378
10	123348902	rs2936870	10	123351324	rs2420946	0.96378
10	123348902	rs2936870	10	123352136	rs2162540	0.953201
10	123348902	rs2936870	10	123352317	rs2981582	0.949787
10	123348902	rs2936870	10	123353869	rs3135718	0.94113
10	123350216	rs2981584	10	123334930	rs11200014	0.860801
10	123350216	rs2981584	10	123335372	rs566488386;rs150005405	0.886435
10	123350216	rs2981584	10	123337066	rs4752570	0.856173
10	123350216	rs2981584	10	123337117	rs2912780	0.887406
10	123350216	rs2981584	10	123337182	rs2912779	0.887406
10	123350216	rs2981584	10	123337335	rs2981579	0.890405
10	123350216	rs2981584	10	123338975	rs1078806	0.863848
10	123350216	rs2981584	10	123340431	rs35054928	0.893836
10	123350216	rs2981584	10	123340664	rs11599804	0.859865
10	123350216	rs2981584	10	123341455	rs143845972	0.913854
10	123350216	rs2981584	10	123341525	rs34032268	0.966953
10	123350216	rs2981584	10	123342567	rs4752571	0.974345
10	123350216	rs2981584	10	123343909	rs1696840	0.856304
10	123350216	rs2981584	10	123344501	rs1219651	0.988933
10	123350216	rs2981584	10	123346116	rs2981575	0.988887
10	123350216	rs2981584	10	123346190	rs1219648	0.988933
10	123350216	rs2981584	10	123348209	rs45631540	0.992611
10	123350216	rs2981584	10	123348389	rs1219642	0.992611
10	123350216	rs2981584	10	123348662	rs2912774	1
10	123350216	rs2981584	10	123348902	rs2936870	1
10	123350216	rs2981584	10	123350216	rs2981584	1
10	123350216	rs2981584	10	123350521	rs1219641	0.822333
10	123350216	rs2981584	10	123350523	rs2981583	0.966941
10	123350216	rs2981584	10	123351302	rs2860197	0.96378
10	123350216	rs2981584	10	123351324	rs2420946	0.96378
10	123350216	rs2981584	10	123352136	rs2162540	0.953201
10	123350216	rs2981584	10	123352317	rs2981582	0.949787
10	123350216	rs2981584	10	123353869	rs3135718	0.94113
10	123351302	rs2860197	10	123334930	rs11200014	0.82768
10	123351302	rs2860197	10	123335372	rs566488386;rs150005405	0.853952
10	123351302	rs2860197	10	123337066	rs4752570	0.819889
10	123351302	rs2860197	10	123337117	rs2912780	0.855366
10	123351302	rs2860197	10	123337182	rs2912779	0.855366
10	123351302	rs2860197	10	123337335	rs2981579	0.858098
10	123351302	rs2860197	10	123338975	rs1078806	0.830452
10	123351302	rs2860197	10	123340431	rs35054928	0.861408
10	123351302	rs2860197	10	123340664	rs11599804	0.826443
10	123351302	rs2860197	10	123341455	rs143845972	0.879765
10	123351302	rs2860197	10	123341525	rs34032268	0.931421
10	123351302	rs2860197	10	123342567	rs4752571	0.937715
10	123351302	rs2860197	10	123343909	rs1696840	0.840398
10	123351302	rs2860197	10	123344501	rs1219651	0.952268
10	123351302	rs2860197	10	123346116	rs2981575	0.952895
10	123351302	rs2860197	10	123346190	rs1219648	0.952268
10	123351302	rs2860197	10	123348209	rs45631540	0.956152
10	123351302	rs2860197	10	123348389	rs1219642	0.956152
10	123351302	rs2860197	10	123348662	rs2912774	0.96378
10	123351302	rs2860197	10	123348902	rs2936870	0.96378
10	123351302	rs2860197	10	123350216	rs2981584	0.96378
10	123351302	rs2860197	10	123350521	rs1219641	0.80553
10	123351302	rs2860197	10	123350523	rs2981583	0.974443
10	123351302	rs2860197	10	123351302	rs2860197	1
10	123351302	rs2860197	10	123351324	rs2420946	1
10	123351302	rs2860197	10	123352136	rs2162540	0.988815
10	123351302	rs2860197	10	123352317	rs2981582	0.985137
10	123351302	rs2860197	10	123353869	rs3135718	0.977804
10	123351324	rs2420946	10	123334930	rs11200014	0.82768
10	123351324	rs2420946	10	123335372	rs566488386;rs150005405	0.853952
10	123351324	rs2420946	10	123337066	rs4752570	0.819889
10	123351324	rs2420946	10	123337117	rs2912780	0.855366
10	123351324	rs2420946	10	123337182	rs2912779	0.855366
10	123351324	rs2420946	10	123337335	rs2981579	0.858098
10	123351324	rs2420946	10	123338975	rs1078806	0.830452
10	123351324	rs2420946	10	123340431	rs35054928	0.861408
10	123351324	rs2420946	10	123340664	rs11599804	0.826443
10	123351324	rs2420946	10	123341455	rs143845972	0.879765
10	123351324	rs2420946	10	123341525	rs34032268	0.931421
10	123351324	rs2420946	10	123342567	rs4752571	0.937715
10	123351324	rs2420946	10	123343909	rs1696840	0.840398
10	123351324	rs2420946	10	123344501	rs1219651	0.952268
10	123351324	rs2420946	10	123346116	rs2981575	0.952895
10	123351324	rs2420946	10	123346190	rs1219648	0.952268
10	123351324	rs2420946	10	123348209	rs45631540	0.956152
10	123351324	rs2420946	10	123348389	rs1219642	0.956152
10	123351324	rs2420946	10	123348662	rs2912774	0.96378
10	123351324	rs2420946	10	123348902	rs2936870	0.96378
10	123351324	rs2420946	10	123350216	rs2981584	0.96378
10	123351324	rs2420946	10	123350521	rs1219641	0.80553
10	123351324	rs2420946	10	123350523	rs2981583	0.974443
10	123351324	rs2420946	10	123351302	rs2860197	1
10	123351324	rs2420946	10	123351324	rs2420946	1
10	123351324	rs2420946	10	123352136	rs2162540	0.988815
10	123351324	rs2420946	10	123352317	rs2981582	0.985137
10	123351324	rs2420946	10	123353869	rs3135718	0.977804
10	123352136	rs2162540	10	123334930	rs11200014	0.824545
10	123352136	rs2162540	10	123335372	rs566488386;rs150005405	0.851161
10	123352136	rs2162540	10	123337066	rs4752570	0.816609
10	123352136	rs2162540	10	123337117	rs2912780	0.852699
10	123352136	rs2162540	10	123337182	rs2912779	0.852699
10	123352136	rs2162540	10	123337335	rs2981579	0.855376
10	123352136	rs2162540	10	123338975	rs1078806	0.82726
10	123352136	rs2162540	10	123340431	rs35054928	0.858665
10	123352136	rs2162540	10	123340664	rs11599804	0.823237
10	123352136	rs2162540	10	123341455	rs143845972	0.876618
10	123352136	rs2162540	10	123341525	rs34032268	0.928176
10	123352136	rs2162540	10	123342567	rs4752571	0.934192
10	123352136	rs2162540	10	123343909	rs1696840	0.843363
10	123352136	rs2162540	10	123344501	rs1219651	0.94883
10	123352136	rs2162540	10	123346116	rs2981575	0.942356
10	123352136	rs2162540	10	123346190	rs1219648	0.94883
10	123352136	rs2162540	10	123348209	rs45631540	0.95279
10	123352136	rs2162540	10	123348389	rs1219642	0.95279
10	123352136	rs2162540	10	123348662	rs2912774	0.953201
10	123352136	rs2162540	10	123348902	rs2936870	0.953201
10	123352136	rs2162540	10	123350216	rs2981584	0.953201
10	123352136	rs2162540	10	123350523	rs2981583	0.963719
10	123352136	rs2162540	10	123351302	rs2860197	0.988815
10	123352136	rs2162540	10	123351324	rs2420946	0.988815
10	123352136	rs2162540	10	123352136	rs2162540	1
10	123352136	rs2162540	10	123352317	rs2981582	0.996238
10	123352136	rs2162540	10	123353869	rs3135718	0.966853
10	123352317	rs2981582	10	123334930	rs11200014	0.828456
10	123352317	rs2981582	10	123335372	rs566488386;rs150005405	0.85519
10	123352317	rs2981582	10	123337066	rs4752570	0.816609
10	123352317	rs2981582	10	123337117	rs2912780	0.85673
10	123352317	rs2981582	10	123337182	rs2912779	0.85673
10	123352317	rs2981582	10	123337335	rs2981579	0.85941
10	123352317	rs2981582	10	123338975	rs1078806	0.831174
10	123352317	rs2981582	10	123340431	rs35054928	0.86268
10	123352317	rs2981582	10	123340664	rs11599804	0.827192
10	123352317	rs2981582	10	123341455	rs143845972	0.873504
10	123352317	rs2981582	10	123341525	rs34032268	0.924856
10	123352317	rs2981582	10	123342567	rs4752571	0.938001
10	123352317	rs2981582	10	123343909	rs1696840	0.840144
10	123352317	rs2981582	10	123344501	rs1219651	0.945382
10	123352317	rs2981582	10	123346116	rs2981575	0.938988
10	123352317	rs2981582	10	123346190	rs1219648	0.945382
10	123352317	rs2981582	10	123348209	rs45631540	0.949347
10	123352317	rs2981582	10	123348389	rs1219642	0.949347
10	123352317	rs2981582	10	123348662	rs2912774	0.949787
10	123352317	rs2981582	10	123348902	rs2936870	0.949787
10	123352317	rs2981582	10	123350216	rs2981584	0.949787
10	123352317	rs2981582	10	123350523	rs2981583	0.960229
10	123352317	rs2981582	10	123351302	rs2860197	0.985137
10	123352317	rs2981582	10	123351324	rs2420946	0.985137
10	123352317	rs2981582	10	123352136	rs2162540	0.996238
10	123352317	rs2981582	10	123352317	rs2981582	1
10	123352317	rs2981582	10	123353869	rs3135718	0.963328
10	123353869	rs3135718	10	123334930	rs11200014	0.805383
10	123353869	rs3135718	10	123335372	rs566488386;rs150005405	0.830869
10	123353869	rs3135718	10	123337117	rs2912780	0.83224
10	123353869	rs3135718	10	123337182	rs2912779	0.83224
10	123353869	rs3135718	10	123337335	rs2981579	0.834961
10	123353869	rs3135718	10	123338975	rs1078806	0.808143
10	123353869	rs3135718	10	123340431	rs35054928	0.838367
10	123353869	rs3135718	10	123340664	rs11599804	0.803939
10	123353869	rs3135718	10	123341455	rs143845972	0.857725
10	123353869	rs3135718	10	123341525	rs34032268	0.909007
10	123353869	rs3135718	10	123342567	rs4752571	0.915674
10	123353869	rs3135718	10	123343909	rs1696840	0.817928
10	123353869	rs3135718	10	123344501	rs1219651	0.929863
10	123353869	rs3135718	10	123346116	rs2981575	0.9302
10	123353869	rs3135718	10	123346190	rs1219648	0.929863
10	123353869	rs3135718	10	123348209	rs45631540	0.933703
10	123353869	rs3135718	10	123348389	rs1219642	0.933703
10	123353869	rs3135718	10	123348662	rs2912774	0.94113
10	123353869	rs3135718	10	123348902	rs2936870	0.94113
10	123353869	rs3135718	10	123350216	rs2981584	0.94113
10	123353869	rs3135718	10	123350523	rs2981583	0.951985
10	123353869	rs3135718	10	123351302	rs2860197	0.977804
10	123353869	rs3135718	10	123351324	rs2420946	0.977804
10	123353869	rs3135718	10	123352136	rs2162540	0.966853
10	123353869	rs3135718	10	123352317	rs2981582	0.963328
10	123353869	rs3135718	10	123353869	rs3135718	1
6	396321	rs12203592	6	396321	rs12203592	1
6	421281	rs62389423	6	421281	rs62389423	1
6	421281	rs62389423	6	422631	rs62389424	0.847091
6	422631	rs62389424	6	421281	rs62389423	0.847091
6	422631	rs62389424	6	422631	rs62389424	1
6	453415	rs9392026	6	453415	rs9392026	1
6	32584880	rs73730377	6	32583584	rs115625939	0.94759
6	32584880	rs73730377	6	32584581	rs73730372	1
6	32584880	rs73730377	6	32584880	rs73730377	1
6	32584880	rs73730377	6	32584977	rs113016235	0.989784
6	32584880	rs73730377	6	32585071	rs113243185	0.971376
6	32584880	rs73730377	6	32585268	rs200675567	0.989445
6	32584880	rs73730377	6	32585371	rs62406305	0.897702
6	32584880	rs73730377	6	32590453	rs113705304	0.836498
6	32584880	rs73730377	6	32590768	rs34831921	0.836498
6	32584880	rs73730377	6	32591226	rs35407265	0.826803
6	32584880	rs73730377	6	32591232	rs35316732	0.826803
6	32584880	rs73730377	6	32591238	rs34376179	0.826803
6	32584880	rs73730377	6	32591248	rs34967069	0.826803
6	32584880	rs73730377	6	32591422	rs34915133	0.84645
6	32584880	rs73730377	6	32591567	rs73728618	0.84645
6	32584880	rs73730377	6	32591664	rs35001273	0.826803
6	32584880	rs73730377	6	32591687	rs201769738	0.817051
6	32584880	rs73730377	6	32592068	rs35867827	0.826803
6	32584880	rs73730377	6	32592313	rs35224566	0.805573
6	32584880	rs73730377	6	32593144	rs35508382	0.836498
6	32584880	rs73730377	6	32593270	rs34720986	0.84645
6	32584880	rs73730377	6	32594103	rs34518860	0.826691
6	32584880	rs73730377	6	32626119	rs28584179	0.826172
6	32586794	rs9271365	6	32586794	rs9271365	1
6	32586794	rs9271365	6	32605189	rs9272426	0.805831
6	32587157	rs28688825	6	32569435	rs576777795	0.871408
6	32587157	rs28688825	6	32585299	rs13202749	0.875046
6	32587157	rs28688825	6	32587157	rs28688825	1
6	32587157	rs28688825	6	32606658	rs28375776	0.868027
6	32590768	rs34831921	6	32583584	rs115625939	0.822699
6	32590768	rs34831921	6	32584581	rs73730372	0.836498
6	32590768	rs34831921	6	32584880	rs73730377	0.836498
6	32590768	rs34831921	6	32584977	rs113016235	0.810666
6	32590768	rs34831921	6	32585268	rs200675567	0.825124
6	32590768	rs34831921	6	32590453	rs113705304	0.976958
6	32590768	rs34831921	6	32590768	rs34831921	1
6	32590768	rs34831921	6	32591226	rs35407265	0.96547
6	32590768	rs34831921	6	32591232	rs35316732	0.96547
6	32590768	rs34831921	6	32591238	rs34376179	0.96547
6	32590768	rs34831921	6	32591248	rs34967069	0.96547
6	32590768	rs34831921	6	32591422	rs34915133	0.988525
6	32590768	rs34831921	6	32591567	rs73728618	0.988525
6	32590768	rs34831921	6	32591664	rs35001273	0.96547
6	32590768	rs34831921	6	32591687	rs201769738	0.954025
6	32590768	rs34831921	6	32592068	rs35867827	0.96547
6	32590768	rs34831921	6	32592152	rs532216409	0.8865
6	32590768	rs34831921	6	32592313	rs35224566	0.942278
6	32590768	rs34831921	6	32593144	rs35508382	0.976958
6	32590768	rs34831921	6	32593270	rs34720986	0.988525
6	32590768	rs34831921	6	32594103	rs34518860	0.96545
6	32590768	rs34831921	6	32596798	rs200911565	0.853455
6	32590768	rs34831921	6	32596856	rs73728889	0.92002
6	32590768	rs34831921	6	32596878	rs114786106	0.931301
6	32590768	rs34831921	6	32621443	rs28590669	0.85563
6	32590768	rs34831921	6	32621483	rs28704178	0.858539
6	32590768	rs34831921	6	32622035	rs28886951	0.854422
6	32590768	rs34831921	6	32622150	rs35932914	0.853814
6	32590768	rs34831921	6	32623713	rs55986091	0.864188
6	32590768	rs34831921	6	32626007	rs28442287	0.921581
6	32590768	rs34831921	6	32626119	rs28584179	0.965693
6	32590768	rs34831921	6	32627044	rs28579922	0.848397
6	32590768	rs34831921	6	32632777	rs1049068	0.819168
6	32591567	rs73728618	6	32583584	rs115625939	0.832085
6	32591567	rs73728618	6	32584581	rs73730372	0.84645
6	32591567	rs73728618	6	32584880	rs73730377	0.84645
6	32591567	rs73728618	6	32584977	rs113016235	0.820314
6	32591567	rs73728618	6	32585268	rs200675567	0.834742
6	32591567	rs73728618	6	32590453	rs113705304	0.988525
6	32591567	rs73728618	6	32590768	rs34831921	0.988525
6	32591567	rs73728618	6	32591226	rs35407265	0.976214
6	32591567	rs73728618	6	32591232	rs35316732	0.976214
6	32591567	rs73728618	6	32591238	rs34376179	0.976214
6	32591567	rs73728618	6	32591248	rs34967069	0.976214
6	32591567	rs73728618	6	32591422	rs34915133	1
6	32591567	rs73728618	6	32591567	rs73728618	1
6	32591567	rs73728618	6	32591664	rs35001273	0.976214
6	32591567	rs73728618	6	32591687	rs201769738	0.964407
6	32591567	rs73728618	6	32592068	rs35867827	0.976214
6	32591567	rs73728618	6	32592152	rs532216409	0.894741
6	32591567	rs73728618	6	32592313	rs35224566	0.952769
6	32591567	rs73728618	6	32593144	rs35508382	0.988525
6	32591567	rs73728618	6	32593270	rs34720986	1
6	32591567	rs73728618	6	32594103	rs34518860	0.976657
6	32591567	rs73728618	6	32596798	rs200911565	0.860646
6	32591567	rs73728618	6	32596856	rs73728889	0.929324
6	32591567	rs73728618	6	32596878	rs114786106	0.940962
6	32591567	rs73728618	6	32621443	rs28590669	0.858722
6	32591567	rs73728618	6	32621483	rs28704178	0.861471
6	32591567	rs73728618	6	32622035	rs28886951	0.857852
6	32591567	rs73728618	6	32622150	rs35932914	0.855992
6	32591567	rs73728618	6	32623713	rs55986091	0.867847
6	32591567	rs73728618	6	32626007	rs28442287	0.933513
6	32591567	rs73728618	6	32626119	rs28584179	0.977131
6	32591567	rs73728618	6	32627044	rs28579922	0.86118
6	32591567	rs73728618	6	32632777	rs1049068	0.832356
6	32592068	rs35867827	6	32583584	rs115625939	0.8327
6	32592068	rs35867827	6	32584581	rs73730372	0.826803
6	32592068	rs35867827	6	32584880	rs73730377	0.826803
6	32592068	rs35867827	6	32584977	rs113016235	0.80128
6	32592068	rs35867827	6	32585268	rs200675567	0.814969
6	32592068	rs35867827	6	32590453	rs113705304	0.96547
6	32592068	rs35867827	6	32590768	rs34831921	0.96547
6	32592068	rs35867827	6	32591226	rs35407265	0.952065
6	32592068	rs35867827	6	32591232	rs35316732	0.952065
6	32592068	rs35867827	6	32591238	rs34376179	0.952065
6	32592068	rs35867827	6	32591248	rs34967069	0.952065
6	32592068	rs35867827	6	32591422	rs34915133	0.976214
6	32592068	rs35867827	6	32591567	rs73728618	0.976214
6	32592068	rs35867827	6	32591664	rs35001273	0.975885
6	32592068	rs35867827	6	32591687	rs201769738	0.963839
6	32592068	rs35867827	6	32592068	rs35867827	1
6	32592068	rs35867827	6	32592152	rs532216409	0.916493
6	32592068	rs35867827	6	32592313	rs35224566	0.929208
6	32592068	rs35867827	6	32593144	rs35508382	0.96547
6	32592068	rs35867827	6	32593270	rs34720986	0.976214
6	32592068	rs35867827	6	32594103	rs34518860	0.953426
6	32592068	rs35867827	6	32596798	rs200911565	0.834728
6	32592068	rs35867827	6	32596856	rs73728889	0.904458
6	32592068	rs35867827	6	32596878	rs114786106	0.916274
6	32592068	rs35867827	6	32621443	rs28590669	0.852123
6	32592068	rs35867827	6	32621483	rs28704178	0.854642
6	32592068	rs35867827	6	32622035	rs28886951	0.851644
6	32592068	rs35867827	6	32622150	rs35932914	0.848454
6	32592068	rs35867827	6	32623713	rs55986091	0.861693
6	32592068	rs35867827	6	32626007	rs28442287	0.913793
6	32592068	rs35867827	6	32626119	rs28584179	0.954348
6	32592068	rs35867827	6	32627044	rs28579922	0.84661
6	32592068	rs35867827	6	32632777	rs1049068	0.81998
6	32592313	rs35224566	6	32584581	rs73730372	0.805573
6	32592313	rs35224566	6	32584880	rs73730377	0.805573
6	32592313	rs35224566	6	32590453	rs113705304	0.942278
6	32592313	rs35224566	6	32590768	rs34831921	0.942278
6	32592313	rs35224566	6	32591226	rs35407265	0.929208
6	32592313	rs35224566	6	32591232	rs35316732	0.929208
6	32592313	rs35224566	6	32591238	rs34376179	0.929208
6	32592313	rs35224566	6	32591248	rs34967069	0.929208
6	32592313	rs35224566	6	32591422	rs34915133	0.952769
6	32592313	rs35224566	6	32591567	rs73728618	0.952769
6	32592313	rs35224566	6	32591664	rs35001273	0.929208
6	32592313	rs35224566	6	32591687	rs201769738	0.917513
6	32592313	rs35224566	6	32592068	rs35867827	0.929208
6	32592313	rs35224566	6	32592152	rs532216409	0.894741
6	32592313	rs35224566	6	32592313	rs35224566	1
6	32592313	rs35224566	6	32593144	rs35508382	0.942278
6	32592313	rs35224566	6	32593270	rs34720986	0.952769
6	32592313	rs35224566	6	32594103	rs34518860	0.930528
6	32592313	rs35224566	6	32596798	rs200911565	0.837533
6	32592313	rs35224566	6	32596856	rs73728889	0.882762
6	32592313	rs35224566	6	32596878	rs114786106	0.894291
6	32592313	rs35224566	6	32621443	rs28590669	0.817794
6	32592313	rs35224566	6	32621483	rs28704178	0.82021
6	32592313	rs35224566	6	32622035	rs28886951	0.817425
6	32592313	rs35224566	6	32622150	rs35932914	0.813907
6	32592313	rs35224566	6	32623713	rs55986091	0.827328
6	32592313	rs35224566	6	32626007	rs28442287	0.891723
6	32592313	rs35224566	6	32626119	rs28584179	0.931314
6	32592313	rs35224566	6	32627044	rs28579922	0.826052
6	32593270	rs34720986	6	32583584	rs115625939	0.832085
6	32593270	rs34720986	6	32584581	rs73730372	0.84645
6	32593270	rs34720986	6	32584880	rs73730377	0.84645
6	32593270	rs34720986	6	32584977	rs113016235	0.820314
6	32593270	rs34720986	6	32585268	rs200675567	0.834742
6	32593270	rs34720986	6	32590453	rs113705304	0.988525
6	32593270	rs34720986	6	32590768	rs34831921	0.988525
6	32593270	rs34720986	6	32591226	rs35407265	0.976214
6	32593270	rs34720986	6	32591232	rs35316732	0.976214
6	32593270	rs34720986	6	32591238	rs34376179	0.976214
6	32593270	rs34720986	6	32591248	rs34967069	0.976214
6	32593270	rs34720986	6	32591422	rs34915133	1
6	32593270	rs34720986	6	32591567	rs73728618	1
6	32593270	rs34720986	6	32591664	rs35001273	0.976214
6	32593270	rs34720986	6	32591687	rs201769738	0.964407
6	32593270	rs34720986	6	32592068	rs35867827	0.976214
6	32593270	rs34720986	6	32592152	rs532216409	0.894741
6	32593270	rs34720986	6	32592313	rs35224566	0.952769
6	32593270	rs34720986	6	32593144	rs35508382	0.988525
6	32593270	rs34720986	6	32593270	rs34720986	1
6	32593270	rs34720986	6	32594103	rs34518860	0.976657
6	32593270	rs34720986	6	32596798	rs200911565	0.860646
6	32593270	rs34720986	6	32596856	rs73728889	0.929324
6	32593270	rs34720986	6	32596878	rs114786106	0.940962
6	32593270	rs34720986	6	32621443	rs28590669	0.858722
6	32593270	rs34720986	6	32621483	rs28704178	0.861471
6	32593270	rs34720986	6	32622035	rs28886951	0.857852
6	32593270	rs34720986	6	32622150	rs35932914	0.855992
6	32593270	rs34720986	6	32623713	rs55986091	0.867847
6	32593270	rs34720986	6	32626007	rs28442287	0.933513
6	32593270	rs34720986	6	32626119	rs28584179	0.977131
6	32593270	rs34720986	6	32627044	rs28579922	0.86118
6	32593270	rs34720986	6	32632777	rs1049068	0.832356
6	32594103	rs34518860	6	32583584	rs115625939	0.812662
6	32594103	rs34518860	6	32584581	rs73730372	0.826691
6	32594103	rs34518860	6	32584880	rs73730377	0.826691
6	32594103	rs34518860	6	32584977	rs113016235	0.801165
6	32594103	rs34518860	6	32585268	rs200675567	0.815257
6	32594103	rs34518860	6	32590453	rs113705304	0.96545
6	32594103	rs34518860	6	32590768	rs34831921	0.96545
6	32594103	rs34518860	6	32591226	rs35407265	0.953426
6	32594103	rs34518860	6	32591232	rs35316732	0.953426
6	32594103	rs34518860	6	32591238	rs34376179	0.953426
6	32594103	rs34518860	6	32591248	rs34967069	0.953426
6	32594103	rs34518860	6	32591422	rs34915133	0.976657
6	32594103	rs34518860	6	32591567	rs73728618	0.976657
6	32594103	rs34518860	6	32591664	rs35001273	0.953426
6	32594103	rs34518860	6	32591687	rs201769738	0.941895
6	32594103	rs34518860	6	32592068	rs35867827	0.953426
6	32594103	rs34518860	6	32592152	rs532216409	0.873855
6	32594103	rs34518860	6	32592313	rs35224566	0.930528
6	32594103	rs34518860	6	32593144	rs35508382	0.96545
6	32594103	rs34518860	6	32593270	rs34720986	0.976657
6	32594103	rs34518860	6	32594103	rs34518860	1
6	32594103	rs34518860	6	32596798	rs200911565	0.840556
6	32594103	rs34518860	6	32596856	rs73728889	0.907631
6	32594103	rs34518860	6	32596878	rs114786106	0.918997
6	32594103	rs34518860	6	32621443	rs28590669	0.838676
6	32594103	rs34518860	6	32621483	rs28704178	0.841361
6	32594103	rs34518860	6	32622035	rs28886951	0.837827
6	32594103	rs34518860	6	32622150	rs35932914	0.836011
6	32594103	rs34518860	6	32623713	rs55986091	0.847589
6	32594103	rs34518860	6	32626007	rs28442287	0.911722
6	32594103	rs34518860	6	32626119	rs28584179	0.954321
6	32594103	rs34518860	6	32627044	rs28579922	0.823834
6	32594103	rs34518860	6	32632777	rs1049068	0.812927
6	32605189	rs9272426	6	32586794	rs9271365	0.805831
6	32605189	rs9272426	6	32603668	rs1391372	0.816436
6	32605189	rs9272426	6	32605189	rs9272426	1
6	32607666	rs9272602	6	32607605	rs9272597	0.826642
6	32607666	rs9272602	6	32607611	rs9272598	0.834424
6	32607666	rs9272602	6	32607638	rs9272599	0.931115
6	32607666	rs9272602	6	32607652	rs9272601	0.972237
6	32607666	rs9272602	6	32607666	rs9272602	1
6	32607666	rs9272602	6	32614382	rs9273271	0.803076
6	32607666	rs9272602	6	32614392	rs9273273	0.805057
6	32607666	rs9272602	6	32614405	rs9273274	0.805703
6	32607666	rs9272602	6	32614407	rs9273275	0.805703
6	32607666	rs9272602	6	32614414	rs9273277	0.80209
6	32607666	rs9272602	6	32614415	rs9273278	0.80209
6	32607666	rs9272602	6	32621505	rs17613153	0.805001
6	32607666	rs9272602	6	32621513	rs17613167	0.805001
6	32607666	rs9272602	6	32621515	rs17613174	0.805001
6	32607666	rs9272602	6	32621526	rs17843661	0.801728
6	32607666	rs9272602	6	32621529	rs17843662	0.801728
6	32607666	rs9272602	6	32621550	rs17613181	0.800743
6	32607666	rs9272602	6	32621947	rs17843683	0.800329
6	32607666	rs9272602	6	32621948	rs17843684	0.800329
6	32615950	rs17843593	6	32606834	rs9272540	0.81956
6	32615950	rs17843593	6	32607158	rs9272563	0.800991
6	32615950	rs17843593	6	32607169	rs9272565	0.817263
6	32615950	rs17843593	6	32607200	rs9272567	0.825802
6	32615950	rs17843593	6	32607209	rs9272568	0.819521
6	32615950	rs17843593	6	32607510	rs9272587	0.817138
6	32615950	rs17843593	6	32607524	rs9272589	0.834258
6	32615950	rs17843593	6	32607526	rs116150265	0.834258
6	32615950	rs17843593	6	32607583	rs9279900	0.805537
6	32615950	rs17843593	6	32610892	rs9272917	0.806251
6	32615950	rs17843593	6	32610893	rs9272918	0.806251
6	32615950	rs17843593	6	32610935	rs1130151	0.840424
6	32615950	rs17843593	6	32610946	rs1130152	0.838545
6	32615950	rs17843593	6	32610951	rs1130155	0.838545
6	32615950	rs17843593	6	32610972	rs1130158	0.840352
6	32615950	rs17843593	6	32611012	rs1048726	0.822578
6	32615950	rs17843593	6	32611029	rs1065036	0.820346
6	32615950	rs17843593	6	32611092	rs9272943	0.869285
6	32615950	rs17843593	6	32611107	rs9272948	0.869285
6	32615950	rs17843593	6	32611117	rs9272950	0.872349
6	32615950	rs17843593	6	32611170	rs9272958	0.810651
6	32615950	rs17843593	6	32611341	rs9272976	0.80575
6	32615950	rs17843593	6	32611373	rs9272981	0.829888
6	32615950	rs17843593	6	32611450	rs9272994	0.847131
6	32615950	rs17843593	6	32611472	rs78074767	0.834258
6	32615950	rs17843593	6	32611504	rs115218431	0.81528
6	32615950	rs17843593	6	32611509	rs149654721	0.81528
6	32615950	rs17843593	6	32611510	rs116685323	0.81528
6	32615950	rs17843593	6	32612233	rs9273069	0.823771
6	32615950	rs17843593	6	32612287	rs9273074	0.848591
6	32615950	rs17843593	6	32612288	rs9273075	0.848591
6	32615950	rs17843593	6	32612309	rs9273078	0.82194
6	32615950	rs17843593	6	32612336	rs9273081	0.815308
6	32615950	rs17843593	6	32612339	rs9273082	0.808877
6	32615950	rs17843593	6	32612343	rs9273083	0.806635
6	32615950	rs17843593	6	32612655	rs9273113	0.802288
6	32615950	rs17843593	6	32612664	rs9273114	0.810403
6	32615950	rs17843593	6	32612672	rs9273115	0.814508
6	32615950	rs17843593	6	32612688	rs9273117	0.815887
6	32615950	rs17843593	6	32612691	rs9273118	0.820721
6	32615950	rs17843593	6	32612699	rs9273119	0.818627
6	32615950	rs17843593	6	32612725	rs9273121	0.822869
6	32615950	rs17843593	6	32612726	rs9273122	0.822869
6	32615950	rs17843593	6	32612733	rs9273123	0.827011
6	32615950	rs17843593	6	32612752	rs9273124	0.820753
6	32615950	rs17843593	6	32612754	rs9273125	0.820753
6	32615950	rs17843593	6	32613050	rs9273156	0.804129
6	32615950	rs17843593	6	32613104	rs9273160	0.808367
6	32615950	rs17843593	6	32613114	rs9273163	0.808226
6	32615950	rs17843593	6	32613424	rs9273191	0.832286
6	32615950	rs17843593	6	32613610	rs9273209	0.876632
6	32615950	rs17843593	6	32613696	rs9273213	0.841199
6	32615950	rs17843593	6	32613703	rs9273214	0.854061
6	32615950	rs17843593	6	32613712	rs9273215	0.847177
6	32615950	rs17843593	6	32613756	rs9273218	0.849993
6	32615950	rs17843593	6	32613759	rs9273220	0.849993
6	32615950	rs17843593	6	32613804	rs9273224	0.866686
6	32615950	rs17843593	6	32613817	rs9273225	0.870885
6	32615950	rs17843593	6	32613824	rs9273226	0.870885
6	32615950	rs17843593	6	32613930	rs9273230	0.870608
6	32615950	rs17843593	6	32613937	rs9273231	0.870608
6	32615950	rs17843593	6	32613944	rs9273232	0.868185
6	32615950	rs17843593	6	32613954	rs9273234	0.870608
6	32615950	rs17843593	6	32613957	rs9273235	0.870608
6	32615950	rs17843593	6	32613973	rs9273236	0.870608
6	32615950	rs17843593	6	32613976	rs9273237	0.870608
6	32615950	rs17843593	6	32613998	rs9273239	0.80681
6	32615950	rs17843593	6	32614000	rs9273240	0.802799
6	32615950	rs17843593	6	32614166	rs9273247	0.871659
6	32615950	rs17843593	6	32614167	rs9273248	0.871659
6	32615950	rs17843593	6	32614168	rs9273249	0.871659
6	32615950	rs17843593	6	32614180	rs9273250	0.864415
6	32615950	rs17843593	6	32614193	rs9273251	0.873063
6	32615950	rs17843593	6	32614207	rs9273253	0.867592
6	32615950	rs17843593	6	32614228	rs9273255	0.871764
6	32615950	rs17843593	6	32614240	rs9273257	0.871764
6	32615950	rs17843593	6	32614269	rs9273259	0.889358
6	32615950	rs17843593	6	32614270	rs9273260	0.889358
6	32615950	rs17843593	6	32614284	rs9273261	0.872927
6	32615950	rs17843593	6	32614303	rs9273264	0.872604
6	32615950	rs17843593	6	32614326	rs9273266	0.871778
6	32615950	rs17843593	6	32614330	rs9273267	0.871778
6	32615950	rs17843593	6	32614334	rs9273268	0.869485
6	32615950	rs17843593	6	32614343	rs9273269	0.869866
6	32615950	rs17843593	6	32614382	rs9273271	0.839852
6	32615950	rs17843593	6	32614392	rs9273273	0.842115
6	32615950	rs17843593	6	32614405	rs9273274	0.840612
6	32615950	rs17843593	6	32614407	rs9273275	0.840612
6	32615950	rs17843593	6	32614414	rs9273277	0.839192
6	32615950	rs17843593	6	32614415	rs9273278	0.839192
6	32615950	rs17843593	6	32614426	rs9273279	0.834632
6	32615950	rs17843593	6	32614495	rs9273287	0.871409
6	32615950	rs17843593	6	32614511	rs9273288	0.867247
6	32615950	rs17843593	6	32614552	rs9273290	0.883983
6	32615950	rs17843593	6	32614555	rs9273291	0.883983
6	32615950	rs17843593	6	32614575	rs9273294	0.880636
6	32615950	rs17843593	6	32614705	rs17843563	0.863094
6	32615950	rs17843593	6	32614706	rs17612475	0.863094
6	32615950	rs17843593	6	32614726	rs17612482	0.863094
6	32615950	rs17843593	6	32614749	rs17612489	0.865103
6	32615950	rs17843593	6	32614752	rs17612496	0.867534
6	32615950	rs17843593	6	32614842	rs17843564	0.880001
6	32615950	rs17843593	6	32614847	rs17843565	0.880001
6	32615950	rs17843593	6	32614866	rs17843567	0.885674
6	32615950	rs17843593	6	32614883	rs17612510	0.883983
6	32615950	rs17843593	6	32614927	rs17612518	0.873196
6	32615950	rs17843593	6	32614941	rs17843568	0.880636
6	32615950	rs17843593	6	32614946	rs17843570	0.880636
6	32615950	rs17843593	6	32615268	rs550204266	0.826565
6	32615950	rs17843593	6	32615597	rs17612604	0.80371
6	32615950	rs17843593	6	32615611	rs17612610	0.801662
6	32615950	rs17843593	6	32615613	rs17612617	0.801662
6	32615950	rs17843593	6	32615801	rs17843586	0.82558
6	32615950	rs17843593	6	32615802	rs17843587	0.82558
6	32615950	rs17843593	6	32615807	rs17843588	0.823401
6	32615950	rs17843593	6	32615813	rs17612654	0.82829
6	32615950	rs17843593	6	32615814	rs17612661	0.82829
6	32615950	rs17843593	6	32615841	rs17612676	0.829709
6	32615950	rs17843593	6	32615843	rs17843589	0.829709
6	32615950	rs17843593	6	32615856	rs17843591	0.831578
6	32615950	rs17843593	6	32615863	rs17843592	0.835354
6	32615950	rs17843593	6	32615877	rs17612683	0.860102
6	32615950	rs17843593	6	32615918	rs17612690	0.926285
6	32615950	rs17843593	6	32615919	rs17612697	0.926285
6	32615950	rs17843593	6	32615945	rs17612712	0.997735
6	32615950	rs17843593	6	32615950	rs17843593	1
6	32615950	rs17843593	6	32615952	rs17843594	1
6	32615950	rs17843593	6	32615971	rs17843595	0.946353
6	32615950	rs17843593	6	32615972	rs17843596	0.946353
6	32615950	rs17843593	6	32615990	rs17612719	0.895557
6	32615950	rs17843593	6	32616003	rs17612727	0.876588
6	32615950	rs17843593	6	32616004	rs17612734	0.876588
6	32615950	rs17843593	6	32616036	rs17612741	0.852341
6	32615950	rs17843593	6	32620148	rs17843600	0.861552
6	32615950	rs17843593	6	32620174	rs17612748	0.827918
6	32615950	rs17843593	6	32620454	rs17843608	0.814222
6	32615950	rs17843593	6	32620459	rs17612809	0.820817
6	32615950	rs17843593	6	32620469	rs17612816	0.81861
6	32615950	rs17843593	6	32620507	rs17612831	0.827483
6	32615950	rs17843593	6	32620513	rs17843609	0.824928
6	32615950	rs17843593	6	32620529	rs17843610	0.827089
6	32615950	rs17843593	6	32620531	rs17843611	0.827089
6	32615950	rs17843593	6	32620536	rs17843612	0.824857
6	32615950	rs17843593	6	32620538	rs17612838	0.822633
6	32615950	rs17843593	6	32620658	rs17843613	0.800805
6	32615950	rs17843593	6	32620663	rs17843615	0.802429
6	32615950	rs17843593	6	32620667	rs17843616	0.804473
6	32615950	rs17843593	6	32620723	rs17612865	0.828666
6	32615950	rs17843593	6	32620726	rs17612872	0.830591
6	32615950	rs17843593	6	32620733	rs17612878	0.839501
6	32615950	rs17843593	6	32620739	rs17612887	0.844005
6	32615950	rs17843593	6	32620743	rs17843618	0.846269
6	32615950	rs17843593	6	32620775	rs17843619	0.838298
6	32615950	rs17843593	6	32620827	rs17843621	0.845914
6	32615950	rs17843593	6	32620836	rs17612893	0.855983
6	32615950	rs17843593	6	32620838	rs17612900	0.855983
6	32615950	rs17843593	6	32620852	rs17612907	0.864765
6	32615950	rs17843593	6	32620885	rs17843624	0.84676
6	32615950	rs17843593	6	32620976	rs17612928	0.828666
6	32615950	rs17843593	6	32620992	rs17612935	0.830967
6	32615950	rs17843593	6	32621505	rs17613153	0.88647
6	32615950	rs17843593	6	32621513	rs17613167	0.88647
6	32615950	rs17843593	6	32621515	rs17613174	0.88647
6	32615950	rs17843593	6	32621526	rs17843661	0.888156
6	32615950	rs17843593	6	32621529	rs17843662	0.888156
6	32615950	rs17843593	6	32621550	rs17613181	0.890646
6	32615950	rs17843593	6	32621682	rs17843671	0.876986
6	32615950	rs17843593	6	32621683	rs17613243	0.876986
6	32615950	rs17843593	6	32621699	rs17613250	0.866451
6	32615950	rs17843593	6	32621726	rs17613257	0.879463
6	32615950	rs17843593	6	32621727	rs17613264	0.879463
6	32615950	rs17843593	6	32621759	rs17843676	0.811148
6	32615950	rs17843593	6	32621861	rs17613292	0.823582
6	32615950	rs17843593	6	32621888	rs17843679	0.877785
6	32615950	rs17843593	6	32621893	rs17843680	0.877785
6	32615950	rs17843593	6	32621901	rs17613299	0.877785
6	32615950	rs17843593	6	32621908	rs17613305	0.877785
6	32615950	rs17843593	6	32621911	rs17613312	0.877785
6	32615950	rs17843593	6	32621928	rs17843681	0.881121
6	32615950	rs17843593	6	32621932	rs17843682	0.881121
6	32615950	rs17843593	6	32621947	rs17843683	0.883636
6	32615950	rs17843593	6	32621948	rs17843684	0.883636
6	32615950	rs17843593	6	32621949	rs17613326	0.881121
6	32615950	rs17843593	6	32622103	rs17843692	0.847917
6	32615950	rs17843593	6	32622130	rs17613381	0.845614
6	32615950	rs17843593	6	32622167	rs17613395	0.84733
6	32615950	rs17843593	6	32622173	rs17843694	0.844978
6	32615950	rs17843593	6	32622178	rs17843696	0.844978
6	32615950	rs17843593	6	32622186	rs17613410	0.840299
6	32615950	rs17843593	6	32622190	rs17613417	0.842091
6	32615950	rs17843593	6	32622195	rs17613424	0.842091
6	32615950	rs17843593	6	32622203	rs17613431	0.83064
6	32615950	rs17843593	6	32622238	rs17843699	0.851087
6	32615950	rs17843593	6	32622256	rs17843701	0.866798
6	32615950	rs17843593	6	32622282	rs17613437	0.83257
6	32615950	rs17843593	6	32622928	rs9273306	0.833495
6	32615950	rs17843593	6	32622929	rs9273307	0.833495
6	32615950	rs17843593	6	32622949	rs9273309	0.842115
6	32615950	rs17843593	6	32622967	rs9273311	0.832651
6	32615950	rs17843593	6	32622973	rs9273312	0.832651
6	32615950	rs17843593	6	32622979	rs9273313	0.834845
6	32615950	rs17843593	6	32622986	rs9273314	0.839
6	32615950	rs17843593	6	32622990	rs9273315	0.839
6	32615950	rs17843593	6	32623003	rs9273317	0.845909
6	32615950	rs17843593	6	32623004	rs9273318	0.845909
6	32615950	rs17843593	6	32623050	rs9273319	0.854012
6	32615950	rs17843593	6	32623072	rs9273320	0.847087
6	32615950	rs17843593	6	32623096	rs9273321	0.851695
6	32615950	rs17843593	6	32623348	rs9273335	0.82521
6	32615950	rs17843593	6	32623377	rs9273337	0.824248
6	32615950	rs17843593	6	32623393	rs9273338	0.830887
6	32615950	rs17843593	6	32623430	rs9273339	0.846488
6	32615950	rs17843593	6	32623445	rs9273343	0.83831
6	32615950	rs17843593	6	32623458	rs9273344	0.834037
6	32615950	rs17843593	6	32623475	rs9273346	0.833979
6	32615950	rs17843593	6	32623487	rs9273348	0.831868
6	32615950	rs17843593	6	32624731	rs74824383	0.87982
6	32615950	rs17843593	6	32629015	rs576530137	0.814102
6	32615950	rs17843593	6	32631496	rs281863287	0.803681
6	32615950	rs17843593	6	32631499	rs281863284	0.803681
6	32615950	rs17843593	6	32631763	rs9274283	0.847456
6	32615950	rs17843593	6	32631843	rs281874798	0.834258
6	32615950	rs17843593	6	32631902	rs9274298	0.821654
6	32615950	rs17843593	6	32631970	rs9274300	0.862697
6	32615950	rs17843593	6	32632503	rs28746792	0.809819
6	32625952	rs9273354	6	32603487	rs3104367	0.85214
6	32625952	rs9273354	6	32603968	rs3104364	0.83619
6	32625952	rs9273354	6	32604000	rs3104363	0.851627
6	32625952	rs9273354	6	32604273	rs9272337	0.847761
6	32625952	rs9273354	6	32604410	rs9272350	0.800978
6	32625952	rs9273354	6	32604980	rs9272411	0.802056
6	32625952	rs9273354	6	32605043	rs9272416	0.885384
6	32625952	rs9273354	6	32605207	rs3187964	0.851494
6	32625952	rs9273354	6	32605274	rs1130034	0.905159
6	32625952	rs9273354	6	32605380	rs9272441	0.889038
6	32625952	rs9273354	6	32605400	rs9272442	0.881353
6	32625952	rs9273354	6	32605437	rs7751376	0.849161
6	32625952	rs9273354	6	32605705	rs9272467	0.831368
6	32625952	rs9273354	6	32605708	rs9272468	0.831368
6	32625952	rs9273354	6	32605738	rs9272473	0.82537
6	32625952	rs9273354	6	32605759	rs9272476	0.805491
6	32625952	rs9273354	6	32605920	rs9272482	0.888007
6	32625952	rs9273354	6	32605943	rs9272484	0.888007
6	32625952	rs9273354	6	32605982	rs9272486;rs147897616	0.920872
6	32625952	rs9273354	6	32606005	rs9272488	0.800506
6	32625952	rs9273354	6	32606085	rs9272494	0.821402
6	32625952	rs9273354	6	32606176	rs9272497	0.877868
6	32625952	rs9273354	6	32606885	rs9272545	0.807656
6	32625952	rs9273354	6	32607737	rs9272608	0.812302
6	32625952	rs9273354	6	32607780	rs9272611	0.830125
6	32625952	rs9273354	6	32607829	rs9272613	0.836252
6	32625952	rs9273354	6	32607859	rs9272614	0.841683
6	32625952	rs9273354	6	32608093	rs9272628	0.855881
6	32625952	rs9273354	6	32608096	rs9272629	0.852968
6	32625952	rs9273354	6	32608508	rs9272647	0.827593
6	32625952	rs9273354	6	32609105	rs1129740	0.81736
6	32625952	rs9273354	6	32609126	rs1071630	0.905159
6	32625952	rs9273354	6	32609513	rs9272725	0.905159
6	32625952	rs9273354	6	32609514	rs34719927	0.897325
6	32625952	rs9273354	6	32610047	rs9272756	0.905159
6	32625952	rs9273354	6	32610059	rs34843907	0.905159
6	32625952	rs9273354	6	32610109	rs34826728	0.901214
6	32625952	rs9273354	6	32610495	rs9272793	0.897325
6	32625952	rs9273354	6	32611649	rs9273013	0.816268
6	32625952	rs9273354	6	32613224	rs9273172	0.804403
6	32625952	rs9273354	6	32615668	rs17843584	0.811098
6	32625952	rs9273354	6	32615702	rs17612625	0.83103
6	32625952	rs9273354	6	32615710	rs17612633	0.83103
6	32625952	rs9273354	6	32615754	rs17612640	0.843955
6	32625952	rs9273354	6	32623219	rs9273326	0.826673
6	32625952	rs9273354	6	32623233	rs9273328	0.825794
6	32625952	rs9273354	6	32623242	rs9273329	0.82836
6	32625952	rs9273354	6	32623533	esv3608605	0.881781
6	32625952	rs9273354	6	32624896	esv3608606	0.902565
6	32625952	rs9273354	6	32625885	rs9273350	0.946956
6	32625952	rs9273354	6	32625906	rs9273351	0.960388
6	32625952	rs9273354	6	32625928	rs9273352	0.98048
6	32625952	rs9273354	6	32625952	rs9273354	1
6	32625952	rs9273354	6	32625960	rs9273355	0.996644
6	32625952	rs9273354	6	32625989	rs9273356	0.944119
6	32625952	rs9273354	6	32626590	rs9273372	0.904179
6	32625952	rs9273354	6	32626601	rs9273373	0.904179
6	32625952	rs9273354	6	32626614	rs9273374	0.904179
6	32625952	rs9273354	6	32626801	rs9273376	0.892104
6	32625952	rs9273354	6	32626920	rs36206058	0.807674
6	32625952	rs9273354	6	32626925	rs9273382	0.80996
6	32625952	rs9273354	6	32627321	rs9273416	0.816182
6	32625952	rs9273354	6	32627352	rs9273417	0.803589
6	32625952	rs9273354	6	32627362	rs9273418	0.800871
6	32625952	rs9273354	6	32627365	rs9273419	0.800871
6	32625952	rs9273354	6	32627573	rs9273441	0.801773
6	32625952	rs9273354	6	32627600	rs9273443	0.86118
6	32625952	rs9273354	6	32627635	rs9273444	0.881781
6	32625952	rs9273354	6	32627646	rs9273445	0.885384
6	32625952	rs9273354	6	32627714	rs1063355	0.908101
6	32625952	rs9273354	6	32627906	rs1063349	0.855157
6	32625952	rs9273354	6	32627923	rs1063348	0.849161
6	32625952	rs9273354	6	32628093	rs9273479	0.802558
6	32625952	rs9273354	6	32628127	rs9273482	0.823626
6	32625952	rs9273354	6	32628138	rs9273483	0.825794
6	32625952	rs9273354	6	32628247	rs9273493	0.852104
6	32625952	rs9273354	6	32628297	rs9273497	0.814302
6	32625952	rs9273354	6	32628473	rs9273509	0.843313
6	32625952	rs9273354	6	32628474	rs9273510	0.843313
6	32625952	rs9273354	6	32628595	rs9273524	0.843849
6	32625952	rs9273354	6	32629496	rs9273800	0.841683
6	32625952	rs9273354	6	32629802	rs1049092	0.896265
6	32625952	rs9273354	6	32629904	rs1049086	0.892285
6	32625952	rs9273354	6	32630176	rs9274106	0.822947
6	32625952	rs9273354	6	32630543	rs281863778	0.81252
6	32625952	rs9273354	6	32630557	rs281863770	0.815109
6	32625952	rs9273354	6	32630619	rs281863735	0.803575
6	32625952	rs9273354	6	32634032	rs9274501	0.8395
6	32625952	rs9273354	6	32634350	rs1049057	0.840033
6	32625952	rs9273354	6	32634514	rs9274529	0.801202
6	32625952	rs9273354	6	32634953	rs9274561	0.826133
6	32625952	rs9273354	6	32635000	rs9274562	0.800604
6	32625952	rs9273354	6	32635713	rs9274607	0.892104
6	32625952	rs9273354	6	32635754	rs3828789	0.895789
6	32625952	rs9273354	6	32635809	rs3828790	0.901214
6	32625952	rs9273354	6	32635813	rs3828791	0.901214
6	32625952	rs9273354	6	32636038	rs3828798	0.895185
6	32625952	rs9273354	6	32636130	rs3828806	0.858366
6	32625952	rs9273354	6	32636131	rs3828807	0.858366
6	32625952	rs9273354	6	32636221	rs3828811	0.87213
6	32625952	rs9273354	6	32636434	rs9274660	0.908101
6	32625952	rs9273354	6	32637778	rs3134993	0.882967
6	32626272	rs9273363	6	32626272	rs9273363	1
6	32626272	rs9273363	6	32626302	rs9273364	0.994901
6	32626272	rs9273363	6	32626438	rs9273367	0.96944
6	32626272	rs9273363	6	32626475	rs9273368	0.989807
6	32626302	rs9273364	6	32626272	rs9273363	0.994901
6	32626302	rs9273364	6	32626302	rs9273364	1
6	32626302	rs9273364	6	32626438	rs9273367	0.974567
6	32626302	rs9273364	6	32626475	rs9273368	0.994901
6	32626475	rs9273368	6	32626272	rs9273363	0.989807
6	32626475	rs9273368	6	32626302	rs9273364	0.994901
6	32626475	rs9273368	6	32626438	rs9273367	0.979591
6	32626475	rs9273368	6	32626475	rs9273368	1
6	32627480	rs1064173	6	32627480	rs1064173	1
6	32633852	rs9274488	6	32627367	rs1130457	0.812043
6	32633852	rs9274488	6	32627379	rs1130456	0.812043
6	32633852	rs9274488	6	32627390	rs9273423	0.815189
6	32633852	rs9274488	6	32627561	rs9273440	0.873925
6	32633852	rs9274488	6	32627582	rs9273442	0.871469
6	32633852	rs9274488	6	32627747	rs1049225	0.875038
6	32633852	rs9274488	6	32627773	rs1049213	0.803377
6	32633852	rs9274488	6	32627956	rs1063347	0.804427
6	32633852	rs9274488	6	32628301	rs9273498	0.835994
6	32633852	rs9274488	6	32628841	rs9273546	0.81514
6	32633852	rs9274488	6	32629240	rs530460066	0.806057
6	32633852	rs9274488	6	32629320	rs9273713	0.809516
6	32633852	rs9274488	6	32629409	rs9273754	0.81514
6	32633852	rs9274488	6	32629443	rs9273777	0.847881
6	32633852	rs9274488	6	32629447	rs9273781	0.847625
6	32633852	rs9274488	6	32629529	rs9273817	0.839216
6	32633852	rs9274488	6	32629582	rs9273841	0.869227
6	32633852	rs9274488	6	32629847	rs1049133	0.875038
6	32633852	rs9274488	6	32630194	rs9274112	0.844236
6	32633852	rs9274488	6	32630205	rs9274115	0.831542
6	32633852	rs9274488	6	32630674	rs17613535	0.82721
6	32633852	rs9274488	6	32630708	rs281863670	0.831425
6	32633852	rs9274488	6	32630868	rs41270929	0.824691
6	32633852	rs9274488	6	32630930	rs281863514	0.817868
6	32633852	rs9274488	6	32630967	rs281863486	0.836853
6	32633852	rs9274488	6	32631039	rs281863430	0.822257
6	32633852	rs9274488	6	32631113	rs281863375	0.834785
6	32633852	rs9274488	6	32631332	rs9274247	0.824368
6	32633852	rs9274488	6	32631430	rs281874818	0.839727
6	32633852	rs9274488	6	32631563	rs281863226	0.833405
6	32633852	rs9274488	6	32631652	rs281863148	0.83054
6	32633852	rs9274488	6	32631657	rs281863143	0.829399
6	32633852	rs9274488	6	32631783	rs9274284	0.815734
6	32633852	rs9274488	6	32631866	rs9274295	0.811457
6	32633852	rs9274488	6	32631986	rs9274304	0.834302
6	32633852	rs9274488	6	32632011	rs281862518	0.851944
6	32633852	rs9274488	6	32632165	rs281874787	0.838458
6	32633852	rs9274488	6	32632483	rs9274361	0.820865
6	32633852	rs9274488	6	32633023	rs533608307	0.826383
6	32633852	rs9274488	6	32633041	rs9274428	0.821454
6	32633852	rs9274488	6	32633054	rs9274430	0.822493
6	32633852	rs9274488	6	32633131	rs9274436	0.841849
6	32633852	rs9274488	6	32633239	rs9274443	0.824244
6	32633852	rs9274488	6	32633334	rs9274450	0.815713
6	32633852	rs9274488	6	32633489	rs9274464	0.808691
6	32633852	rs9274488	6	32633744	rs9274478	0.865479
6	32633852	rs9274488	6	32633852	rs9274488	1
6	32633852	rs9274488	6	32634010	rs3830058	0.888184
6	32633852	rs9274488	6	32634152	rs9274507	0.839781
6	32633852	rs9274488	6	32634387	rs1049055	0.877457
6	32633852	rs9274488	6	32634405	rs1049053	0.839727
6	32633852	rs9274488	6	32634485	rs9274526	0.833391
6	32633852	rs9274488	6	32634508	rs9274528	0.819939
6	32633852	rs9274488	6	32634620	rs9274535	0.84042
6	32633852	rs9274488	6	32634922	rs4403294	0.840539
6	32633852	rs9274488	6	32635091	rs4311549	0.8422
6	32633852	rs9274488	6	32635312	rs9274579	0.82369
6	32633852	rs9274488	6	32635394	rs4516984	0.814704
6	32633852	rs9274488	6	32635491	rs4377824	0.804544
6	32633852	rs9274488	6	32636040	rs9274626	0.833516
6	32633852	rs9274488	6	32636120	rs3828805	0.849189
6	32633852	rs9274488	6	32636137	rs9274637	0.839403
6	32633852	rs9274488	6	32637680	rs3134994	0.865365
6	32633852	rs9274488	6	32638783	rs3134992	0.854438
6	32633852	rs9274488	6	32642050	rs3134987	0.801536
6	32633852	rs9274488	6	32643839	rs9275032	0.815213
6	32633852	rs9274488	6	32646884	rs3134982	0.810275
6	32633852	rs9274488	6	32646900	rs3134981	0.805713
6	32633852	rs9274488	6	32647098	rs565113427	0.817453
6	32633852	rs9274488	6	32647701	rs3129780	0.815555
6	32633852	rs9274488	6	32648719	rs3129782	0.853418
6	32633852	rs9274488	6	32650178	rs3134979	0.865365
6	32633852	rs9274488	6	32652305	rs3134976	0.845431
6	32633852	rs9274488	6	32652581	rs3134975	0.841774
6	32633852	rs9274488	6	32654202	rs3134970	0.8424
6	32633852	rs9274488	6	32659308	rs3129717	0.855474
6	32633852	rs9274488	6	32659315	rs3134967	0.855474
6	32633852	rs9274488	6	32661779	rs3129719	0.85969
6	32633852	rs9274488	6	32663631	rs3129720	0.865365
6	32633852	rs9274488	6	32667119	rs3135006	0.865365
6	32633852	rs9274488	6	32667946	rs3135190	0.829083
6	32633852	rs9274488	6	32670136	rs3135001	0.832351
6	32633852	rs9274488	6	32672039	rs3134997	0.832351
6	32633852	rs9274488	6	32672089	rs3134995	0.832351
6	32633852	rs9274488	6	32674298	rs3134966	0.832351
6	32633852	rs9274488	6	32677560	rs3129724	0.816859
6	32633852	rs9274488	6	32678206	rs3129726	0.827464
6	32634405	rs1049053	6	32627367	rs1130457	0.820565
6	32634405	rs1049053	6	32627379	rs1130456	0.840843
6	32634405	rs1049053	6	32627390	rs9273423	0.857637
6	32634405	rs1049053	6	32627561	rs9273440	0.829462
6	32634405	rs1049053	6	32627582	rs9273442	0.83347
6	32634405	rs1049053	6	32627747	rs1049225	0.880212
6	32634405	rs1049053	6	32627773	rs1049213	0.817016
6	32634405	rs1049053	6	32627956	rs1063347	0.832935
6	32634405	rs1049053	6	32628301	rs9273498	0.819559
6	32634405	rs1049053	6	32629443	rs9273777	0.806517
6	32634405	rs1049053	6	32629447	rs9273781	0.805692
6	32634405	rs1049053	6	32629529	rs9273817	0.822997
6	32634405	rs1049053	6	32629582	rs9273841	0.874451
6	32634405	rs1049053	6	32629847	rs1049133	0.880212
6	32634405	rs1049053	6	32630194	rs9274112	0.838
6	32634405	rs1049053	6	32630205	rs9274115	0.832703
6	32634405	rs1049053	6	32630674	rs17613535	0.856307
6	32634405	rs1049053	6	32630708	rs281863670	0.834704
6	32634405	rs1049053	6	32630868	rs41270929	0.839665
6	32634405	rs1049053	6	32630930	rs281863514	0.811991
6	32634405	rs1049053	6	32630967	rs281863486	0.82318
6	32634405	rs1049053	6	32631039	rs281863430	0.830352
6	32634405	rs1049053	6	32631113	rs281863375	0.85761
6	32634405	rs1049053	6	32631332	rs9274247	0.88897
6	32634405	rs1049053	6	32631430	rs281874818	0.904548
6	32634405	rs1049053	6	32631563	rs281863226	0.862651
6	32634405	rs1049053	6	32631652	rs281863148	0.866024
6	32634405	rs1049053	6	32631657	rs281863143	0.864841
6	32634405	rs1049053	6	32631783	rs9274284	0.862526
6	32634405	rs1049053	6	32631866	rs9274295	0.811812
6	32634405	rs1049053	6	32631986	rs9274304	0.836481
6	32634405	rs1049053	6	32632011	rs281862518	0.853894
6	32634405	rs1049053	6	32632165	rs281874787	0.8349
6	32634405	rs1049053	6	32632483	rs9274361	0.856246
6	32634405	rs1049053	6	32633023	rs533608307	0.861664
6	32634405	rs1049053	6	32633041	rs9274428	0.856703
6	32634405	rs1049053	6	32633054	rs9274430	0.85778
6	32634405	rs1049053	6	32633131	rs9274436	0.824378
6	32634405	rs1049053	6	32633239	rs9274443	0.816138
6	32634405	rs1049053	6	32633334	rs9274450	0.863588
6	32634405	rs1049053	6	32633744	rs9274478	0.880827
6	32634405	rs1049053	6	32633852	rs9274488	0.839727
6	32634405	rs1049053	6	32634010	rs3830058	0.833956
6	32634405	rs1049053	6	32634152	rs9274507	0.896899
6	32634405	rs1049053	6	32634387	rs1049055	0.907954
6	32634405	rs1049053	6	32634405	rs1049053	1
6	32634405	rs1049053	6	32634485	rs9274526	0.930767
6	32634405	rs1049053	6	32634508	rs9274528	0.884749
6	32634405	rs1049053	6	32634620	rs9274535	0.877225
6	32634405	rs1049053	6	32634922	rs4403294	0.826832
6	32634405	rs1049053	6	32635091	rs4311549	0.838937
6	32634405	rs1049053	6	32635312	rs9274579	0.82438
6	32634405	rs1049053	6	32636040	rs9274626	0.838953
6	32634405	rs1049053	6	32636120	rs3828805	0.854855
6	32634405	rs1049053	6	32636137	rs9274637	0.845159
6	32634405	rs1049053	6	32637680	rs3134994	0.870513
6	32634405	rs1049053	6	32648719	rs3129782	0.850606
6	32634405	rs1049053	6	32650178	rs3134979	0.870513
6	32634405	rs1049053	6	32652305	rs3134976	0.828235
6	32634405	rs1049053	6	32652581	rs3134975	0.803612
6	32634405	rs1049053	6	32654202	rs3134970	0.824972
6	32634405	rs1049053	6	32659308	rs3129717	0.852453
6	32634405	rs1049053	6	32659315	rs3134967	0.852453
6	32634405	rs1049053	6	32661779	rs3129719	0.864888
6	32634405	rs1049053	6	32663631	rs3129720	0.870513
6	32634405	rs1049053	6	32667119	rs3135006	0.870513
6	32634405	rs1049053	6	32667946	rs3135190	0.84158
6	32634405	rs1049053	6	32670136	rs3135001	0.844962
6	32634405	rs1049053	6	32672039	rs3134997	0.844962
6	32634405	rs1049053	6	32672089	rs3134995	0.844962
6	32634405	rs1049053	6	32674298	rs3134966	0.844962
6	32634405	rs1049053	6	32677560	rs3129724	0.829394
6	32634405	rs1049053	6	32678206	rs3129726	0.840282
6	32644553	rs3134986	6	32577633	rs535777	0.836463
6	32644553	rs3134986	6	32583831	rs542851571	0.84899
6	32644553	rs3134986	6	32590364	rs28362367	0.84899
6	32644553	rs3134986	6	32600765	rs9272139	0.83345
6	32644553	rs3134986	6	32602698	rs2040410	0.839963
6	32644553	rs3134986	6	32602760	rs2040409	0.828933
6	32644553	rs3134986	6	32605884	rs2187668	0.851138
6	32644553	rs3134986	6	32605935	rs78045276	0.827855
6	32644553	rs3134986	6	32609594	rs9272729	0.851138
6	32644553	rs3134986	6	32626484	rs9273369	0.862495
6	32644553	rs3134986	6	32628428	rs2854275	0.867993
6	32644553	rs3134986	6	32636602	rs9274671	0.829478
6	32644553	rs3134986	6	32644553	rs3134986	1
6	32644553	rs3134986	6	32645029	rs3134984	0.975984
6	32644553	rs3134986	6	32646184	rs3129777	0.981975
6	32644553	rs3134986	6	32646838	rs3134983	0.954792
6	32644553	rs3134986	6	32646927	rs3129779	0.970442
6	32644553	rs3134986	6	32651477	rs3134978	0.871703
6	32644553	rs3134986	6	32651641	rs3134977	0.860332
6	32644553	rs3134986	6	32652281	rs2856694	0.876605
6	32644553	rs3134986	6	32654149	rs3134971	0.871703
6	32644553	rs3134986	6	32657436	rs3129716	0.869687
6	32644553	rs3134986	6	32659609	rs2647004	0.869687
6	32644553	rs3134986	6	32659645	rs2856674	0.869687
6	32644553	rs3134986	6	32662338	rs1794520	0.874017
6	32644553	rs3134986	6	32662473	rs1794519	0.869687
6	32644553	rs3134986	6	32663355	rs2647019	0.864151
6	32644553	rs3134986	6	32666358	rs1794283	0.869687
6	32644553	rs3134986	6	32667171	rs1794280	0.869687
6	32644553	rs3134986	6	32667910	rs2647044	0.869687
6	32644553	rs3134986	6	32668663	rs1794277	0.869687
6	32644553	rs3134986	6	32668946	rs1613056	0.869687
6	32644553	rs3134986	6	32671207	rs1794511	0.869687
6	32644553	rs3134986	6	32671800	rs1794530	0.860332
6	32644553	rs3134986	6	32672043	rs1794274	0.869687
6	32644553	rs3134986	6	32672216	rs1794272	0.869687
6	32644553	rs3134986	6	32672439	rs1794528	0.869687
6	32644553	rs3134986	6	32673893	rs1617322	0.869687
6	32644553	rs3134986	6	32679326	rs9275576	0.864151
6	160848743	rs9457925	6	160816409	rs1510226	0.907247
6	160848743	rs9457925	6	160848743	rs9457925	1
6	160848743	rs9457925	6	160853746	rs4709431	1
6	160848743	rs9457925	6	160894878	rs1510224	0.806353
6	160848743	rs9457925	6	160910282	rs9457927	0.806353
6	160848743	rs9457925	6	160916058	rs117791490	0.806353
6	160848743	rs9457925	6	160941641	rs7452960	0.806353
6	160848743	rs9457925	6	160961137	rs3798220	0.806353
6	160848743	rs9457925	6	161013013	rs140570886	0.806353
6	160848743	rs9457925	6	161075384	rs71033586	0.806353
6	160853746	rs4709431	6	160816409	rs1510226	0.907247
6	160853746	rs4709431	6	160848743	rs9457925	1
6	160853746	rs4709431	6	160853746	rs4709431	1
6	160853746	rs4709431	6	160894878	rs1510224	0.806353
6	160853746	rs4709431	6	160910282	rs9457927	0.806353
6	160853746	rs4709431	6	160916058	rs117791490	0.806353
6	160853746	rs4709431	6	160941641	rs7452960	0.806353
6	160853746	rs4709431	6	160961137	rs3798220	0.806353
6	160853746	rs4709431	6	161013013	rs140570886	0.806353
6	160853746	rs4709431	6	161075384	rs71033586	0.806353
6	160894878	rs1510224	6	160848743	rs9457925	0.806353
6	160894878	rs1510224	6	160853746	rs4709431	0.806353
6	160894878	rs1510224	6	160894878	rs1510224	1
6	160894878	rs1510224	6	160910282	rs9457927	1
6	160894878	rs1510224	6	160916058	rs117791490	1
6	160894878	rs1510224	6	160922870	rs117733303	0.829953
6	160894878	rs1510224	6	160941641	rs7452960	1
6	160894878	rs1510224	6	160961137	rs3798220	1
6	160894878	rs1510224	6	161013013	rs140570886	0.806353
6	160894878	rs1510224	6	161075384	rs71033586	0.806353
6	160910282	rs9457927	6	160848743	rs9457925	0.806353
6	160910282	rs9457927	6	160853746	rs4709431	0.806353
6	160910282	rs9457927	6	160894878	rs1510224	1
6	160910282	rs9457927	6	160910282	rs9457927	1
6	160910282	rs9457927	6	160916058	rs117791490	1
6	160910282	rs9457927	6	160922870	rs117733303	0.829953
6	160910282	rs9457927	6	160941641	rs7452960	1
6	160910282	rs9457927	6	160961137	rs3798220	1
6	160910282	rs9457927	6	161013013	rs140570886	0.806353
6	160910282	rs9457927	6	161075384	rs71033586	0.806353
6	160916058	rs117791490	6	160848743	rs9457925	0.806353
6	160916058	rs117791490	6	160853746	rs4709431	0.806353
6	160916058	rs117791490	6	160894878	rs1510224	1
6	160916058	rs117791490	6	160910282	rs9457927	1
6	160916058	rs117791490	6	160916058	rs117791490	1
6	160916058	rs117791490	6	160922870	rs117733303	0.829953
6	160916058	rs117791490	6	160941641	rs7452960	1
6	160916058	rs117791490	6	160961137	rs3798220	1
6	160916058	rs117791490	6	161013013	rs140570886	0.806353
6	160916058	rs117791490	6	161075384	rs71033586	0.806353
6	160922870	rs117733303	6	160894878	rs1510224	0.829953
6	160922870	rs117733303	6	160910282	rs9457927	0.829953
6	160922870	rs117733303	6	160916058	rs117791490	0.829953
6	160922870	rs117733303	6	160922870	rs117733303	1
6	160922870	rs117733303	6	160941641	rs7452960	0.829953
6	160922870	rs117733303	6	160961137	rs3798220	0.829953
6	160941641	rs7452960	6	160848743	rs9457925	0.806353
6	160941641	rs7452960	6	160853746	rs4709431	0.806353
6	160941641	rs7452960	6	160894878	rs1510224	1
6	160941641	rs7452960	6	160910282	rs9457927	1
6	160941641	rs7452960	6	160916058	rs117791490	1
6	160941641	rs7452960	6	160922870	rs117733303	0.829953
6	160941641	rs7452960	6	160941641	rs7452960	1
6	160941641	rs7452960	6	160961137	rs3798220	1
6	160941641	rs7452960	6	161013013	rs140570886	0.806353
6	160941641	rs7452960	6	161075384	rs71033586	0.806353
6	160961137	rs3798220	6	160848743	rs9457925	0.806353
6	160961137	rs3798220	6	160853746	rs4709431	0.806353
6	160961137	rs3798220	6	160894878	rs1510224	1
6	160961137	rs3798220	6	160910282	rs9457927	1
6	160961137	rs3798220	6	160916058	rs117791490	1
6	160961137	rs3798220	6	160922870	rs117733303	0.829953
6	160961137	rs3798220	6	160941641	rs7452960	1
6	160961137	rs3798220	6	160961137	rs3798220	1
6	160961137	rs3798220	6	161013013	rs140570886	0.806353
6	160961137	rs3798220	6	161075384	rs71033586	0.806353
6	160985526	rs118039278	6	160985526	rs118039278	1
6	160985526	rs118039278	6	160997118	rs74617384	0.986619
6	160985526	rs118039278	6	161005610	rs55730499	0.973361
6	160985526	rs118039278	6	161010118	rs10455872	1
6	160997118	rs74617384	6	160985526	rs118039278	0.986619
6	160997118	rs74617384	6	160997118	rs74617384	1
6	160997118	rs74617384	6	161005610	rs55730499	0.986611
6	160997118	rs74617384	6	161010118	rs10455872	0.986619
6	161005610	rs55730499	6	160985526	rs118039278	0.973361
6	161005610	rs55730499	6	160997118	rs74617384	0.986611
6	161005610	rs55730499	6	161005610	rs55730499	1
6	161005610	rs55730499	6	161010118	rs10455872	0.973361
6	161010118	rs10455872	6	160985526	rs118039278	1
6	161010118	rs10455872	6	160997118	rs74617384	0.986619
6	161010118	rs10455872	6	161005610	rs55730499	0.973361
6	161010118	rs10455872	6	161010118	rs10455872	1
6	161013013	rs140570886	6	160848743	rs9457925	0.806353
6	161013013	rs140570886	6	160853746	rs4709431	0.806353
6	161013013	rs140570886	6	160894878	rs1510224	0.806353
6	161013013	rs140570886	6	160910282	rs9457927	0.806353
6	161013013	rs140570886	6	160916058	rs117791490	0.806353
6	161013013	rs140570886	6	160941641	rs7452960	0.806353
6	161013013	rs140570886	6	160961137	rs3798220	0.806353
6	161013013	rs140570886	6	161013013	rs140570886	1
6	161013013	rs140570886	6	161075384	rs71033586	1
6	161089307	rs56393506	6	161089307	rs56393506	1
16	89714981	rs4968051	16	89708037	rs12921177	0.949944
16	89714981	rs4968051	16	89714981	rs4968051	1
16	89714981	rs4968051	16	89717781	rs141950187	0.987313
16	89714981	rs4968051	16	89721135	rs113974432	1
16	89714981	rs4968051	16	89722390	rs164752	0.950841
16	89714981	rs4968051	16	89723282	rs36093105	1
16	89714981	rs4968051	16	89723870	rs34878706	1
16	89714981	rs4968051	16	89724268	rs35415928	1
16	89714981	rs4968051	16	89728475	rs34526810	1
16	89714981	rs4968051	16	89731905	rs77646997	0.987313
16	89714981	rs4968051	16	89733206	rs4785702	0.987313
16	89714981	rs4968051	16	89741403	rs12918773	0.961666
16	89714981	rs4968051	16	89742979	rs35414122	0.939185
16	89714981	rs4968051	16	89744809	rs12922197	0.974896
16	89714981	rs4968051	16	89745091	rs58656226	0.974896
16	89714981	rs4968051	16	89750932	rs548707072	0.88018
16	89714981	rs4968051	16	89755903	rs258322	0.815984
16	89714981	rs4968051	16	89769725	rs34265416	0.88214
16	89714981	rs4968051	16	89772370	rs4785704	0.88214
16	89722390	rs164752	16	89708037	rs12921177	0.902596
16	89722390	rs164752	16	89714981	rs4968051	0.950841
16	89722390	rs164752	16	89717781	rs141950187	0.963044
16	89722390	rs164752	16	89721135	rs113974432	0.950841
16	89722390	rs164752	16	89722390	rs164752	1
16	89722390	rs164752	16	89723282	rs36093105	0.950841
16	89722390	rs164752	16	89723870	rs34878706	0.950841
16	89722390	rs164752	16	89724268	rs35415928	0.950841
16	89722390	rs164752	16	89728475	rs34526810	0.950841
16	89722390	rs164752	16	89731905	rs77646997	0.938549
16	89722390	rs164752	16	89733206	rs4785702	0.938549
16	89722390	rs164752	16	89741403	rs12918773	0.913746
16	89722390	rs164752	16	89742979	rs35414122	0.963313
16	89722390	rs164752	16	89744809	rs12922197	0.926519
16	89722390	rs164752	16	89745091	rs58656226	0.926519
16	89722390	rs164752	16	89750932	rs548707072	0.857907
16	89722390	rs164752	16	89755903	rs258322	0.857973
16	89722390	rs164752	16	89769725	rs34265416	0.905285
16	89722390	rs164752	16	89772370	rs4785704	0.882193
16	89742979	rs35414122	16	89708037	rs12921177	0.939039
16	89742979	rs35414122	16	89714981	rs4968051	0.939185
16	89742979	rs35414122	16	89717781	rs141950187	0.926987
16	89742979	rs35414122	16	89721135	rs113974432	0.939185
16	89742979	rs35414122	16	89722390	rs164752	0.963313
16	89742979	rs35414122	16	89723282	rs36093105	0.939185
16	89742979	rs35414122	16	89723870	rs34878706	0.939185
16	89742979	rs35414122	16	89724268	rs35415928	0.939185
16	89742979	rs35414122	16	89728475	rs34526810	0.939185
16	89742979	rs35414122	16	89731905	rs77646997	0.951234
16	89742979	rs35414122	16	89733206	rs4785702	0.951234
16	89742979	rs35414122	16	89741403	rs12918773	0.951179
16	89742979	rs35414122	16	89742979	rs35414122	1
16	89742979	rs35414122	16	89744809	rs12922197	0.963339
16	89742979	rs35414122	16	89745091	rs58656226	0.963339
16	89742979	rs35414122	16	89750932	rs548707072	0.892752
16	89742979	rs35414122	16	89755903	rs258322	0.868595
16	89742979	rs35414122	16	89769725	rs34265416	0.940446
16	89742979	rs35414122	16	89772370	rs4785704	0.917001
16	89755903	rs258322	16	89708037	rs12921177	0.815304
16	89755903	rs258322	16	89714981	rs4968051	0.815984
16	89755903	rs258322	16	89717781	rs141950187	0.826407
16	89755903	rs258322	16	89721135	rs113974432	0.815984
16	89755903	rs258322	16	89722390	rs164752	0.857973
16	89755903	rs258322	16	89723282	rs36093105	0.815984
16	89755903	rs258322	16	89723870	rs34878706	0.815984
16	89755903	rs258322	16	89724268	rs35415928	0.815984
16	89755903	rs258322	16	89728475	rs34526810	0.815984
16	89755903	rs258322	16	89731905	rs77646997	0.826407
16	89755903	rs258322	16	89733206	rs4785702	0.826407
16	89755903	rs258322	16	89741403	rs12918773	0.825884
16	89755903	rs258322	16	89742979	rs35414122	0.868595
16	89755903	rs258322	16	89744809	rs12922197	0.83688
16	89755903	rs258322	16	89745091	rs58656226	0.83688
16	89755903	rs258322	16	89750932	rs548707072	0.814786
16	89755903	rs258322	16	89755903	rs258322	1
16	89755903	rs258322	16	89769725	rs34265416	0.857306
16	89755903	rs258322	16	89772370	rs4785704	0.835979
16	89769725	rs34265416	16	89708037	rs12921177	0.882017
16	89769725	rs34265416	16	89714981	rs4968051	0.88214
16	89769725	rs34265416	16	89717781	rs141950187	0.870466
16	89769725	rs34265416	16	89721135	rs113974432	0.88214
16	89769725	rs34265416	16	89722390	rs164752	0.905285
16	89769725	rs34265416	16	89723282	rs36093105	0.88214
16	89769725	rs34265416	16	89723870	rs34878706	0.88214
16	89769725	rs34265416	16	89724268	rs35415928	0.88214
16	89769725	rs34265416	16	89728475	rs34526810	0.88214
16	89769725	rs34265416	16	89731905	rs77646997	0.893692
16	89769725	rs34265416	16	89733206	rs4785702	0.893692
16	89769725	rs34265416	16	89741403	rs12918773	0.893183
16	89769725	rs34265416	16	89742979	rs35414122	0.940446
16	89769725	rs34265416	16	89744809	rs12922197	0.905298
16	89769725	rs34265416	16	89745091	rs58656226	0.905298
16	89769725	rs34265416	16	89750932	rs548707072	0.882652
16	89769725	rs34265416	16	89755903	rs258322	0.857306
16	89769725	rs34265416	16	89769725	rs34265416	1
16	89769725	rs34265416	16	89772370	rs4785704	0.976098
16	89769725	rs34265416	16	89859753	rs12921383	0.824718
16	90054704	rs11866420	16	90042405	rs5818730	0.854818
16	90054704	rs11866420	16	90042498	rs5818731	0.859102
16	90054704	rs11866420	16	90043840	rs4350572	0.873039
16	90054704	rs11866420	16	90050689	rs4238833	0.899713
16	90054704	rs11866420	16	90051438	rs4785760	0.903606
16	90054704	rs11866420	16	90054704	rs11866420	1
16	90063461	rs112119225	16	89716493	rs35749174	0.804215
16	90063461	rs112119225	16	89720724	rs35850949	0.804215
16	90063461	rs112119225	16	89726550	rs71396950	0.804215
16	90063461	rs112119225	16	89726593	rs71396951	0.804215
16	90063461	rs112119225	16	89736157	rs35063026	0.818135
16	90063461	rs112119225	16	89781756	rs34714188	0.809392
16	90063461	rs112119225	16	89791126	rs12924124	0.821343
16	90063461	rs112119225	16	89791279	rs35026726	0.821343
16	90063461	rs112119225	16	89792856	rs12925026	0.809392
16	90063461	rs112119225	16	89795360	rs79139787	0.809392
16	90063461	rs112119225	16	89796017	rs34659644	0.809392
16	90063461	rs112119225	16	89818732	rs12931267	0.805603
16	90063461	rs112119225	16	89896054	esv3639600	0.833598
16	90063461	rs112119225	16	89913406	rs36100920	0.821343
16	90063461	rs112119225	16	89986117	rs1805007	0.901642
16	90063461	rs112119225	16	90022693	rs146972365	0.985694
16	90063461	rs112119225	16	90024970	rs74800773	0.828536
16	90063461	rs112119225	16	90043010	rs77770855	0.971137
16	90063461	rs112119225	16	90043036	rs113955373	0.942851
16	90063461	rs112119225	16	90043531	rs56850194	0.971137
16	90063461	rs112119225	16	90047605	rs112001009	0.871343
16	90063461	rs112119225	16	90047757	rs113891247	1
16	90063461	rs112119225	16	90048395	rs45610233	0.956846
16	90063461	rs112119225	16	90051337	rs112460025	1
16	90063461	rs112119225	16	90052185	rs201156703	0.985694
16	90063461	rs112119225	16	90052245	rs199600347	0.894704
16	90063461	rs112119225	16	90053691	rs77606435	0.985684
16	90063461	rs112119225	16	90054015	rs113923060	0.985684
16	90063461	rs112119225	16	90054089	rs111822773	0.894704
16	90063461	rs112119225	16	90054709	rs8063160	0.894704
16	90063461	rs112119225	16	90055664	rs73283845	0.894704
16	90063461	rs112119225	16	90056195	rs113178244	0.894704
16	90063461	rs112119225	16	90057662	rs113020559	0.894704
16	90063461	rs112119225	16	90058754	rs58827852	0.882891
16	90063461	rs112119225	16	90059712	rs112153252	0.894704
16	90063461	rs112119225	16	90062323	rs10584116	0.957254
16	90063461	rs112119225	16	90062520	rs73283859	0.985536
16	90063461	rs112119225	16	90063461	rs112119225	1
16	90063461	rs112119225	16	90064454	rs75319471	0.985536
16	90063461	rs112119225	16	90065033	rs74336735	0.985536
16	90063461	rs112119225	16	90065100	rs76581091	0.985536
16	90063461	rs112119225	16	90065956	rs59038611	0.985536
16	90063461	rs112119225	16	90066260	rs73283867	0.985536
16	90063461	rs112119225	16	90067136	rs78800020	0.985536
16	90063461	rs112119225	16	90067184	rs73283869	0.985536
16	90063461	rs112119225	16	90067202	rs73283871	0.971215
16	90063461	rs112119225	16	90067513	rs59574756	0.985536
16	90063461	rs112119225	16	90077343	rs149440033	0.845742
16	90063461	rs112119225	16	90078022	rs77381714	0.957254
16	90064454	rs75319471	16	89736157	rs35063026	0.803636
16	90064454	rs75319471	16	89791126	rs12924124	0.807521
16	90064454	rs75319471	16	89791279	rs35026726	0.807521
16	90064454	rs75319471	16	89896054	esv3639600	0.819568
16	90064454	rs75319471	16	89913406	rs36100920	0.807521
16	90064454	rs75319471	16	89986117	rs1805007	0.887586
16	90064454	rs75319471	16	90022693	rs146972365	0.9707
16	90064454	rs75319471	16	90024970	rs74800773	0.815642
16	90064454	rs75319471	16	90043010	rs77770855	0.956359
16	90064454	rs75319471	16	90043036	rs113955373	0.928514
16	90064454	rs75319471	16	90043531	rs56850194	0.956359
16	90064454	rs75319471	16	90047605	rs112001009	0.858799
16	90064454	rs75319471	16	90047757	rs113891247	0.985536
16	90064454	rs75319471	16	90048395	rs45610233	0.941532
16	90064454	rs75319471	16	90051337	rs112460025	0.985536
16	90064454	rs75319471	16	90052185	rs201156703	0.9707
16	90064454	rs75319471	16	90052245	rs199600347	0.881811
16	90064454	rs75319471	16	90053691	rs77606435	0.971433
16	90064454	rs75319471	16	90054015	rs113923060	0.971433
16	90064454	rs75319471	16	90054089	rs111822773	0.881811
16	90064454	rs75319471	16	90054709	rs8063160	0.881811
16	90064454	rs75319471	16	90055664	rs73283845	0.881811
16	90064454	rs75319471	16	90056195	rs113178244	0.881811
16	90064454	rs75319471	16	90057662	rs113020559	0.881811
16	90064454	rs75319471	16	90058754	rs58827852	0.870174
16	90064454	rs75319471	16	90059712	rs112153252	0.881811
16	90064454	rs75319471	16	90062323	rs10584116	0.971433
16	90064454	rs75319471	16	90062520	rs73283859	1
16	90064454	rs75319471	16	90063461	rs112119225	0.985536
16	90064454	rs75319471	16	90064454	rs75319471	1
16	90064454	rs75319471	16	90065033	rs74336735	1
16	90064454	rs75319471	16	90065100	rs76581091	1
16	90064454	rs75319471	16	90065956	rs59038611	1
16	90064454	rs75319471	16	90066260	rs73283867	1
16	90064454	rs75319471	16	90067136	rs78800020	1
16	90064454	rs75319471	16	90067184	rs73283869	1
16	90064454	rs75319471	16	90067202	rs73283871	0.985536
16	90064454	rs75319471	16	90067513	rs59574756	1
16	90064454	rs75319471	16	90077343	rs149440033	0.833251
16	90064454	rs75319471	16	90078022	rs77381714	0.943064
16	90066936	rs4785763	16	90062479	rs35176381	0.880773
16	90066936	rs4785763	16	90066936	rs4785763	1
16	90078022	rs77381714	16	89986117	rs1805007	0.861662
16	90078022	rs77381714	16	90022693	rs146972365	0.942737
16	90078022	rs77381714	16	90043010	rs77770855	0.928938
16	90078022	rs77381714	16	90043036	rs113955373	0.901642
16	90078022	rs77381714	16	90043531	rs56850194	0.928938
16	90078022	rs77381714	16	90047605	rs112001009	0.833012
16	90078022	rs77381714	16	90047757	rs113891247	0.957254
16	90078022	rs77381714	16	90048395	rs45610233	0.91443
16	90078022	rs77381714	16	90051337	rs112460025	0.957254
16	90078022	rs77381714	16	90052185	rs201156703	0.942737
16	90078022	rs77381714	16	90052245	rs199600347	0.855571
16	90078022	rs77381714	16	90053691	rs77606435	0.94343
16	90078022	rs77381714	16	90054015	rs113923060	0.94343
16	90078022	rs77381714	16	90054089	rs111822773	0.855571
16	90078022	rs77381714	16	90054709	rs8063160	0.855571
16	90078022	rs77381714	16	90055664	rs73283845	0.855571
16	90078022	rs77381714	16	90056195	rs113178244	0.855571
16	90078022	rs77381714	16	90057662	rs113020559	0.855571
16	90078022	rs77381714	16	90058754	rs58827852	0.844163
16	90078022	rs77381714	16	90059712	rs112153252	0.855571
16	90078022	rs77381714	16	90062323	rs10584116	0.915762
16	90078022	rs77381714	16	90062520	rs73283859	0.943064
16	90078022	rs77381714	16	90063461	rs112119225	0.957254
16	90078022	rs77381714	16	90064454	rs75319471	0.943064
16	90078022	rs77381714	16	90065033	rs74336735	0.943064
16	90078022	rs77381714	16	90065100	rs76581091	0.943064
16	90078022	rs77381714	16	90065956	rs59038611	0.943064
16	90078022	rs77381714	16	90066260	rs73283867	0.943064
16	90078022	rs77381714	16	90067136	rs78800020	0.943064
16	90078022	rs77381714	16	90067184	rs73283869	0.943064
16	90078022	rs77381714	16	90067202	rs73283871	0.92924
16	90078022	rs77381714	16	90067513	rs59574756	0.943064
16	90078022	rs77381714	16	90077343	rs149440033	0.833012
16	90078022	rs77381714	16	90078022	rs77381714	1
9	22072638	rs9632885	9	22065002	rs10811647	0.803688
9	22072638	rs9632885	9	22067593	rs10811650	0.808808
9	22072638	rs9632885	9	22072264	rs10757269	0.966738
9	22072638	rs9632885	9	22072301	rs9632884	0.977841
9	22072638	rs9632885	9	22072638	rs9632885	1
9	22072638	rs9632885	9	22072719	rs10757270	0.824045
9	22072638	rs9632885	9	22076071	rs1831733	0.940189
9	22072638	rs9632885	9	22076795	rs10757271	0.94497
9	22072638	rs9632885	9	22077085	rs10811652	0.936908
9	22072638	rs9632885	9	22081397	rs10116277	0.853674
9	22072638	rs9632885	9	22081850	rs6475606	0.853674
9	22072638	rs9632885	9	22084310	rs1537370	0.843462
9	22072638	rs9632885	9	22085598	rs1970112	0.858046
9	22076071	rs1831733	9	22072264	rs10757269	0.915513
9	22076071	rs1831733	9	22072301	rs9632884	0.919185
9	22076071	rs1831733	9	22072638	rs9632885	0.940189
9	22076071	rs1831733	9	22076071	rs1831733	1
9	22076071	rs1831733	9	22076795	rs10757271	0.937888
9	22076071	rs1831733	9	22077085	rs10811652	0.92949
9	22076071	rs1831733	9	22081397	rs10116277	0.838258
9	22076071	rs1831733	9	22081850	rs6475606	0.838258
9	22076071	rs1831733	9	22084310	rs1537370	0.842057
9	22076071	rs1831733	9	22085598	rs1970112	0.863506
9	22076795	rs10757271	9	22072264	rs10757269	0.962727
9	22076795	rs10757271	9	22072301	rs9632884	0.959215
9	22076795	rs10757271	9	22072638	rs9632885	0.94497
9	22076795	rs10757271	9	22076071	rs1831733	0.937888
9	22076795	rs10757271	9	22076795	rs10757271	1
9	22076795	rs10757271	9	22077085	rs10811652	0.970227
9	22076795	rs10757271	9	22081397	rs10116277	0.879298
9	22076795	rs10757271	9	22081850	rs6475606	0.879298
9	22076795	rs10757271	9	22084310	rs1537370	0.869006
9	22076795	rs10757271	9	22085598	rs1970112	0.849328
9	22076795	rs10757271	9	22090936	rs9644862	0.81247
9	22076795	rs10757271	9	22091924	rs7866503	0.80241
9	22076795	rs10757271	9	22092257	rs2210538	0.809312
9	22077085	rs10811652	9	22072264	rs10757269	0.940566
9	22077085	rs10811652	9	22072301	rs9632884	0.951662
9	22077085	rs10811652	9	22072638	rs9632885	0.936908
9	22077085	rs10811652	9	22076071	rs1831733	0.92949
9	22077085	rs10811652	9	22076795	rs10757271	0.970227
9	22077085	rs10811652	9	22077085	rs10811652	1
9	22077085	rs10811652	9	22081397	rs10116277	0.907562
9	22077085	rs10811652	9	22081850	rs6475606	0.907562
9	22077085	rs10811652	9	22084310	rs1537370	0.896994
9	22077085	rs10811652	9	22085598	rs1970112	0.876503
9	22077085	rs10811652	9	22090521	rs9644859	0.818305
9	22077085	rs10811652	9	22090603	rs9644860	0.815144
9	22077085	rs10811652	9	22090935	rs9644861	0.817704
9	22077085	rs10811652	9	22090936	rs9644862	0.800461
9	22077085	rs10811652	9	22091069	rs10811653	0.818305
9	22077085	rs10811652	9	22092257	rs2210538	0.804318
9	22077085	rs10811652	9	22099568	rs1537371	0.814585
9	22077085	rs10811652	9	22100176	rs1556516	0.814585
9	22077085	rs10811652	9	22103341	rs1537373	0.814585
9	22077085	rs10811652	9	22103813	rs1333042	0.810877
9	22081397	rs10116277	9	22072264	rs10757269	0.858281
9	22081397	rs10116277	9	22072301	rs9632884	0.868996
9	22081397	rs10116277	9	22072638	rs9632885	0.853674
9	22081397	rs10116277	9	22076071	rs1831733	0.838258
9	22081397	rs10116277	9	22076795	rs10757271	0.879298
9	22081397	rs10116277	9	22077085	rs10811652	0.907562
9	22081397	rs10116277	9	22081397	rs10116277	1
9	22081397	rs10116277	9	22081850	rs6475606	1
9	22081397	rs10116277	9	22084310	rs1537370	0.988551
9	22081397	rs10116277	9	22085598	rs1970112	0.966156
9	22081397	rs10116277	9	22085719	rs5896963	0.80629
9	22081397	rs10116277	9	22088090	rs10738606	0.869585
9	22081397	rs10116277	9	22088094	rs10738607	0.869585
9	22081397	rs10116277	9	22088260	rs10757272	0.862807
9	22081397	rs10116277	9	22090521	rs9644859	0.885306
9	22081397	rs10116277	9	22090603	rs9644860	0.881759
9	22081397	rs10116277	9	22090935	rs9644861	0.884898
9	22081397	rs10116277	9	22090936	rs9644862	0.867593
9	22081397	rs10116277	9	22091069	rs10811653	0.885306
9	22081397	rs10116277	9	22091924	rs7866503	0.86401
9	22081397	rs10116277	9	22092257	rs2210538	0.864464
9	22081397	rs10116277	9	22092924	rs10811654	0.837659
9	22081397	rs10116277	9	22093299	rs4007642	0.837925
9	22081397	rs10116277	9	22094330	rs4977757	0.861505
9	22081397	rs10116277	9	22094796	rs10738608	0.857895
9	22081397	rs10116277	9	22096055	rs10757274	0.848452
9	22081397	rs10116277	9	22098574	rs4977574	0.848452
9	22081397	rs10116277	9	22098619	rs2891168	0.848452
9	22081397	rs10116277	9	22099568	rs1537371	0.881649
9	22081397	rs10116277	9	22099746	rs540123042;rs555451825	0.861346
9	22081397	rs10116277	9	22100176	rs1556516	0.881649
9	22081397	rs10116277	9	22102165	rs7859727	0.869585
9	22081397	rs10116277	9	22103341	rs1537373	0.881649
9	22081397	rs10116277	9	22103813	rs1333042	0.878006
9	22081397	rs10116277	9	22105927	rs7859362	0.843704
9	22081397	rs10116277	9	22106225	rs10757275	0.834064
9	22081397	rs10116277	9	22106271	rs6475609	0.847211
9	22081397	rs10116277	9	22106731	rs1333043	0.847211
9	22081397	rs10116277	9	22110131	rs1412834	0.840717
9	22081397	rs10116277	9	22111584	rs112917455	0.829121
9	22081397	rs10116277	9	22112241	rs7341786	0.829121
9	22081397	rs10116277	9	22112427	rs7341791	0.829121
9	22081397	rs10116277	9	22112599	rs10511701	0.823004
9	22081397	rs10116277	9	22114469	rs10733376	0.841247
9	22081397	rs10116277	9	22114495	rs10738609	0.827943
9	22081397	rs10116277	9	22115026	rs2383206	0.833543
9	22081397	rs10116277	9	22115286	rs944797	0.805551
9	22081397	rs10116277	9	22115589	rs1004638	0.823645
9	22081397	rs10116277	9	22115959	rs2383207	0.837663
9	22081397	rs10116277	9	22116046	rs1537374	0.841247
9	22081397	rs10116277	9	22116071	rs1537375	0.827823
9	22081397	rs10116277	9	22116220	rs1537376	0.833543
9	22081397	rs10116277	9	22123766	rs10738610	0.848264
9	22081397	rs10116277	9	22124123	rs1333046	0.845074
9	22081397	rs10116277	9	22124140	rs7857118	0.86401
9	22081397	rs10116277	9	22124744	rs4977575	0.801455
9	22081397	rs10116277	9	22125347	rs1333048	0.845634
9	22081850	rs6475606	9	22072264	rs10757269	0.858281
9	22081850	rs6475606	9	22072301	rs9632884	0.868996
9	22081850	rs6475606	9	22072638	rs9632885	0.853674
9	22081850	rs6475606	9	22076071	rs1831733	0.838258
9	22081850	rs6475606	9	22076795	rs10757271	0.879298
9	22081850	rs6475606	9	22077085	rs10811652	0.907562
9	22081850	rs6475606	9	22081397	rs10116277	1
9	22081850	rs6475606	9	22081850	rs6475606	1
9	22081850	rs6475606	9	22084310	rs1537370	0.988551
9	22081850	rs6475606	9	22085598	rs1970112	0.966156
9	22081850	rs6475606	9	22085719	rs5896963	0.80629
9	22081850	rs6475606	9	22088090	rs10738606	0.869585
9	22081850	rs6475606	9	22088094	rs10738607	0.869585
9	22081850	rs6475606	9	22088260	rs10757272	0.862807
9	22081850	rs6475606	9	22090521	rs9644859	0.885306
9	22081850	rs6475606	9	22090603	rs9644860	0.881759
9	22081850	rs6475606	9	22090935	rs9644861	0.884898
9	22081850	rs6475606	9	22090936	rs9644862	0.867593
9	22081850	rs6475606	9	22091069	rs10811653	0.885306
9	22081850	rs6475606	9	22091924	rs7866503	0.86401
9	22081850	rs6475606	9	22092257	rs2210538	0.864464
9	22081850	rs6475606	9	22092924	rs10811654	0.837659
9	22081850	rs6475606	9	22093299	rs4007642	0.837925
9	22081850	rs6475606	9	22094330	rs4977757	0.861505
9	22081850	rs6475606	9	22094796	rs10738608	0.857895
9	22081850	rs6475606	9	22096055	rs10757274	0.848452
9	22081850	rs6475606	9	22098574	rs4977574	0.848452
9	22081850	rs6475606	9	22098619	rs2891168	0.848452
9	22081850	rs6475606	9	22099568	rs1537371	0.881649
9	22081850	rs6475606	9	22099746	rs540123042;rs555451825	0.861346
9	22081850	rs6475606	9	22100176	rs1556516	0.881649
9	22081850	rs6475606	9	22102165	rs7859727	0.869585
9	22081850	rs6475606	9	22103341	rs1537373	0.881649
9	22081850	rs6475606	9	22103813	rs1333042	0.878006
9	22081850	rs6475606	9	22105927	rs7859362	0.843704
9	22081850	rs6475606	9	22106225	rs10757275	0.834064
9	22081850	rs6475606	9	22106271	rs6475609	0.847211
9	22081850	rs6475606	9	22106731	rs1333043	0.847211
9	22081850	rs6475606	9	22110131	rs1412834	0.840717
9	22081850	rs6475606	9	22111584	rs112917455	0.829121
9	22081850	rs6475606	9	22112241	rs7341786	0.829121
9	22081850	rs6475606	9	22112427	rs7341791	0.829121
9	22081850	rs6475606	9	22112599	rs10511701	0.823004
9	22081850	rs6475606	9	22114469	rs10733376	0.841247
9	22081850	rs6475606	9	22114495	rs10738609	0.827943
9	22081850	rs6475606	9	22115026	rs2383206	0.833543
9	22081850	rs6475606	9	22115286	rs944797	0.805551
[truncated: 3,536 more rows]

## Sheet: SNPs for VEP analysis
rs1004638
rs10116277
rs10197246
rs10200279
rs10217586
rs10455872
rs1048726
rs1049053
rs1049055
rs1049057
rs1049068
rs1049086
rs1049092
rs1049133
rs1049213
rs1049225
rs10501698
rs10511701
rs10584116
rs1063347
rs1063348
rs1063349
rs1063355
rs10635401
rs1064173
rs1065036
rs10659211
rs1071630
rs10733376
rs10738606
rs10738607
rs10738608
rs10738609
rs10738610
rs10741305
rs10757269
rs10757270
rs10757271
rs10757272
rs10757274
rs10757275
rs10757277
rs10757278
rs10757279
rs10765189
rs10765193
rs10765194
rs10765196
rs10765198
rs10787471
rs10787472
rs10787473
rs1078806
rs10811647
rs10811650
rs10811652
rs10811653
rs10811654
rs10811656
rs10830222
rs10830236
rs10830240
rs10830253
rs10830256
rs10885402
rs10885405
rs10885406
rs10885408
rs10885409
rs10931936
rs11018508
rs11018509
rs11018513
rs11018518
rs11018520
rs11018522
rs11018524
rs11018528
rs11018534
rs11018536
rs11018545
rs11018546
rs11018578
rs111822773
rs111932154
rs11196190
rs11196191
rs11196193
rs11196200
rs11196205
rs11196208
rs11196211
rs11200014
rs112001009
rs11203390
rs112119225
rs112153252
rs112460025
rs112917455
rs1129740
rs1130034
rs1130151
rs1130152
rs1130155
rs1130158
rs113016235
rs113020559
rs1130456
rs1130457
rs113178244
rs113193222
rs113243185
rs113663016
rs113705304
rs113734571
rs11386117
rs113891247
rs113923060
rs113955373
rs113974432
rs114786106
rs115218431
rs115625939
rs11577822
rs11599804
rs116150265
rs116685323
rs117733303
rs117791490
rs118039278
rs11803970
rs11866420
rs12122129
rs12124893
rs12127405
rs12129196
rs12129263
rs12132197
rs12132237
rs12134662
rs1219641
rs1219642
rs1219648
rs1219651
rs12203592
rs12243326
rs12244851
rs12255372
rs12258200
rs12260037
rs12265291
rs12270717
rs12286459
rs12359102
rs12363772
rs12365043
rs12576761
rs12718338
rs12789914
rs12791412
rs12792431
rs12918773
rs12921177
rs12921383
rs12922197
rs12924124
rs12925026
rs12931267
rs13202749
rs1324367
rs1324368
rs1333042
rs1333043
rs1333045
rs1333046
rs1333047
rs1333048
rs1333049
rs1391372
rs140235023
rs140570886
rs140758620
rs1408420
rs1412834
rs141950187
rs143845972
rs146972365
rs147310450
rs149440033
rs149654721
rs1502259
rs1510224
rs1510226
rs1535875
rs1537370
rs1537371
rs1537372
rs1537373
rs1537374
rs1537375
rs1537376
rs1556516
rs1613056
rs1617322
rs164752
rs1696840
rs17612475
rs17612482
rs17612489
rs17612496
rs17612510
rs17612518
rs17612604
rs17612610
rs17612617
rs17612625
rs17612633
rs17612640
rs17612654
rs17612661
rs17612676
rs17612683
rs17612690
rs17612697
rs17612712
rs17612719
rs17612727
rs17612734
rs17612741
rs17612748
rs17612809
rs17612816
rs17612831
rs17612838
rs17612865
rs17612872
rs17612878
rs17612887
rs17612893
rs17612900
rs17612907
rs17612928
rs17612935
rs17613153
rs17613167
rs17613174
rs17613181
rs17613243
rs17613250
rs17613257
rs17613264
rs17613292
rs17613299
rs17613305
rs17613312
rs17613326
rs17613381
rs17613395
rs17613410
rs17613417
rs17613424
rs17613431
rs17613437
rs17613535
rs17793678
rs17843563
rs17843564
rs17843565
rs17843567
rs17843568
rs17843570
rs17843584
rs17843586
rs17843587
rs17843588
rs17843589
rs17843591
rs17843592
rs17843593
rs17843594
rs17843595
rs17843596
rs17843600
rs17843608
rs17843609
rs17843610
rs17843611
rs17843612
rs17843613
rs17843615
rs17843616
rs17843618
rs17843619
rs17843621
rs17843624
rs17843661
rs17843662
rs17843671
rs17843676
rs17843679
rs17843680
rs17843681
rs17843682
rs17843683
rs17843684
rs17843692
rs17843694
rs17843696
rs17843699
rs17843701
rs1794272
rs1794274
rs1794277
rs1794280
rs1794283
rs1794511
rs1794519
rs1794520
rs1794528
rs1794530
rs1805007
rs1830298
rs1831733
rs1847134
rs1847140
rs1847142
rs1861270
rs1939262
rs1954771
rs1954772
rs1967203
rs1970112
rs199600347
rs200675567
rs200911565
rs201156703
rs201769738
rs202208929
rs2040409
rs2040410
rs2080303
rs2162540
rs2187668
rs2210538
rs2349070
rs2349073
rs2383206
rs2383207
rs2420946
rs2526827
rs2526828
rs2526829
rs258322
rs2647004
rs2647019
rs2647027
rs2647044
rs2800696
rs281862518
rs281863143
rs281863148
rs281863226
rs281863284
rs281863287
rs281863375
rs281863430
rs281863486
rs281863514
rs281863670
rs281863735
rs281863770
rs281863778
rs281874787
rs281874798
rs281874818
rs28362367
rs28375776
rs28442287
rs28521275
rs2854275
rs2856674
rs2856694
rs28579922
rs28584179
rs28590669
rs2860197
rs28688825
rs28704178
rs28746792
rs28886951
rs2891168
rs2912774
rs2912779
rs2912780
rs2936870
rs2981575
rs2981579
rs2981582
rs2981583
rs2981584
rs3074266
rs3104363
rs3104364
rs3104367
rs3129716
rs3129717
rs3129719
rs3129720
rs3129724
rs3129726
rs3129777
rs3129779
rs3129780
rs3129782
rs3134966
rs3134967
rs3134970
rs3134971
rs3134975
rs3134976
rs3134977
rs3134978
rs3134979
rs3134981
rs3134982
rs3134983
rs3134984
rs3134986
rs3134987
rs3134992
rs3134993
rs3134994
rs3134995
rs3134997
rs3135001
rs3135006
rs3135190
rs3135718
rs3187964
rs34032268
rs34265416
rs34376179
rs34518860
rs34526810
rs34659644
rs34714188
rs34719927
rs34720986
rs34826728
rs34831921
rs34843907
rs34872471
rs34878706
rs34915133
rs34967069
rs34993346
rs35001273
rs35026726
rs35054928
rs35063026
rs35176381
rs35198068
rs35224566
rs35316732
rs35407265
rs35414122
rs35415928
rs35483349
rs35508382
rs35537664
rs35663695
rs35720805
rs35749174
rs35809536
rs35831924
rs35850949
rs35867827
rs35932914
rs36090025
rs36093105
rs36100920
rs36206058
rs3769818
rs3769823
rs3798220
rs3828789
rs3828790
rs3828791
rs3828798
rs3828805
rs3828806
rs3828807
rs3828811
rs3829229
rs3830058
rs3900053
rs4007642
rs4073980
rs4074718
rs4074720
rs4077527
rs4087499
rs4121403
rs4121404
rs41270929
rs4128597
rs4128598
rs4132670
rs4238833
rs4309084
rs4311549
rs4350572
rs4377824
rs4403294
rs4506565
rs4516984
rs45610233
rs45631540
rs4575195
rs4709431
rs4752570
rs4752571
rs4785702
rs4785704
rs4785760
rs4785763
rs4920603
rs4920606
rs4920607
rs4968051
rs4977574
rs4977575
rs4977757
rs501301
rs530460066
rs531198093
rs532216409
rs533608307
rs535777
rs540123042;rs555451825
rs542851571
rs548707072
rs550204266
rs552961923
rs55730499
rs55964714
rs55986091
rs56087297
rs56384645
rs56393506
rs564227807
rs565113427
rs566488386;rs150005405
rs567880659
rs56850194
rs57142672
rs574465778;rs75459209
rs576530137
rs576777795
rs5793399
rs5818730
rs5818731
rs58656226
rs58827852
rs5896963
rs59038611
rs591260
rs59308963
rs59574756
rs598769
rs60387933
rs60960598
rs61000653
rs61476146
rs61872784
rs62389423
rs62389424
rs62406305
rs6415994
rs6435074
rs645592
rs6475606
rs6475609
rs655108
rs6585197
rs6585198
rs6585199
rs6585200
rs6585201
rs6585202
rs6585203
rs6585204
rs6586542
rs66653240
rs6675912
rs6678552
rs6681150
rs6688886
rs66899010
rs6695531
rs6714430
rs6719014
rs6735656
rs6743068
rs67452501
rs6754084
rs700635
rs7071302
rs7074440
rs7077039
rs7077247
rs7086857
rs7100927
rs7101897
rs71022358
rs71033586
rs7107143
rs7114857
rs7129117
rs7129131
rs71396950
rs71396951
rs71469216
rs71973726
rs72292594
rs72637462
rs72637463
rs730153
rs73283845
rs73283859
rs73283867
rs73283869
rs73283871
rs7341786
rs7341791
rs7358330
rs73728618
rs73728889
rs73730372
rs73730377
rs74336735
rs7452960
rs74617384
rs74800773
rs7481199
rs74824383
rs750636
rs7523534
rs7528427
rs75319471
rs7538876
rs7545115
rs75507031
rs7556072
rs7582362
rs76581091
rs77381714
rs7751376
rs77606435
rs77646997
rs77770855
rs778393561
rs78045276
rs78074767
rs7857118
rs7859362
rs7859727
rs7866503
rs78800020
rs7895340
rs7899529
rs7900150
rs7901695
rs7903146
rs7904519
rs7907610
rs79139787
rs7918599
rs7919152
rs7921525
rs7924080
rs7925404
rs7949856
rs7950250
rs7950615
rs8063160
rs9271365
rs9272139
rs9272337
rs9272350
rs9272411
rs9272416
rs9272426
rs9272441
rs9272442
rs9272467
rs9272468
rs9272473
rs9272476
rs9272482
rs9272484
rs9272486;rs147897616
rs9272488
rs9272494
rs9272497
rs9272540
rs9272545
rs9272563
rs9272565
rs9272567
rs9272568
rs9272587
rs9272589
rs9272597
rs9272598
rs9272599
rs9272601
rs9272602
rs9272608
rs9272611
rs9272613
rs9272614
rs9272628
rs9272629
rs9272647
rs9272725
rs9272729
rs9272756
rs9272793
rs9272917
rs9272918
rs9272943
rs9272948
rs9272950
rs9272958
rs9272976
rs9272981
rs9272994
rs9273013
rs9273069
rs9273074
rs9273075
rs9273078
rs9273081
rs9273082
rs9273083
rs9273113
rs9273114
rs9273115
rs9273117
rs9273118
rs9273119
rs9273121
rs9273122
rs9273123
rs9273124
rs9273125
rs9273156
rs9273160
rs9273163
rs9273172
rs9273191
rs9273209
rs9273213
rs9273214
rs9273215
rs9273218
rs9273220
rs9273224
rs9273225
rs9273226
rs9273230
rs9273231
rs9273232
rs9273234
rs9273235
rs9273236
rs9273237
rs9273239
rs9273240
rs9273247
rs9273248
rs9273249
rs9273250
rs9273251
rs9273253
rs9273255
rs9273257
rs9273259
rs9273260
rs9273261
rs9273264
rs9273266
rs9273267
rs9273268
rs9273269
rs9273271
rs9273273
rs9273274
rs9273275
rs9273277
rs9273278
rs9273279
rs9273287
rs9273288
rs9273290
rs9273291
rs9273294
rs9273306
rs9273307
rs9273309
rs9273311
rs9273312
rs9273313
rs9273314
rs9273315
rs9273317
rs9273318
rs9273319
rs9273320
rs9273321
rs9273326
rs9273328
rs9273329
rs9273335
rs9273337
rs9273338
rs9273339
rs9273343
rs9273344
rs9273346
rs9273348
rs9273350
rs9273351
rs9273352
rs9273354
rs9273355
rs9273356
rs9273363
rs9273364
rs9273367
rs9273368
rs9273369
rs9273372
rs9273373
rs9273374
rs9273376
rs9273382
rs9273416
rs9273417
rs9273418
rs9273419
rs9273423
rs9273440
rs9273441
rs9273442
rs9273443
rs9273444
rs9273445
rs9273479
rs9273482
rs9273483
rs9273493
rs9273497
rs9273498
rs9273509
rs9273510
rs9273524
rs9273546
rs9273713
rs9273754
rs9273777
rs9273781
rs9273800
rs9273817
rs9273841
rs9274106
rs9274112
rs9274115
rs9274247
rs9274283
rs9274284
rs9274295
rs9274298
rs9274300
rs9274304
rs9274361
rs9274428
rs9274430
rs9274436
rs9274443
rs9274450
rs9274464
rs9274478
rs9274488
rs9274501
rs9274507
rs9274526
rs9274528
rs9274529
rs9274535
rs9274561
rs9274562
rs9274579
rs9274607
rs9274626
rs9274637
rs9274660
rs9274671
rs9275032
rs9275576
rs9279900
rs9392026
rs942457
rs944797
rs9457925
rs9457927
rs9632884
rs9632885
rs9644859
rs9644860
rs9644861
rs9644862
rs9677180
