# Supplementary material for: Identification of 12 genetic loci associated with human healthspan
Source: Commun Biol. 2019 Jan 30;2:41. doi: 10.1038/s42003-019-0290-0 (PMC6353874; doi:10.1038/s42003-019-0290-0)
Supplement: Supplementary file 12 — Supplementary Data 10 [file 42003_2019_290_MOESM12_ESM.xlsx]

## Sheet: Sheet1
#Uploaded_variation	Location	Allele	Consequence	IMPACT	SYMBOL	Gene	Feature_type	Feature	BIOTYPE	EXON	INTRON	HGVSc	HGVSp	cDNA_position	CDS_position	Protein_position	Amino_acids	Codons	Existing_variation	DISTANCE	STRAND	FLAGS	SYMBOL_SOURCE	HGNC_ID	TSL	APPRIS	SIFT	PolyPhen	AF	AFR_AF	AMR_AF	EAS_AF	EUR_AF	SAS_AF	AA_AF	EA_AF	gnomAD_AF	gnomAD_AFR_AF	gnomAD_AMR_AF	gnomAD_ASJ_AF	gnomAD_EAS_AF	gnomAD_FIN_AF	gnomAD_NFE_AF	gnomAD_OTH_AF	gnomAD_SAS_AF	CLIN_SIG	SOMATIC	PHENO	PUBMED
rs7556072	1:17708349-17708349	A	intron_variant,non_coding_transcript_variant	MODIFIER	PADI6	ENSG00000256049	Transcript	ENST00000358481	processed_transcript	-	2018-05-16	-	-	-	-	-	-	-	rs7556072	-	1	-	HGNC	20449	-	-	-	-	0.3241	0.3011	0.3919	0.1815	0.4036	0.3722	-	-	-	-	-	-	-	-	-	-	-	-	-	-	-
rs7556072	1:17708349-17708349	A	intron_variant,non_coding_transcript_variant	MODIFIER	PADI6	ENSG00000256049	Transcript	ENST00000434762	processed_transcript	-	2018-05-15	-	-	-	-	-	-	-	rs7556072	-	1	-	HGNC	20449	-	-	-	-	0.3241	0.3011	0.3919	0.1815	0.4036	0.3722	-	-	-	-	-	-	-	-	-	-	-	-	-	-	-
rs567880659	1:17711691-17711691	TG	intron_variant,non_coding_transcript_variant	MODIFIER	PADI6	ENSG00000256049	Transcript	ENST00000358481	processed_transcript	-	2018-06-16	-	-	-	-	-	-	-	rs567880659	-	1	-	HGNC	20449	-	-	-	-	0.3037	0.2799	0.3588	0.1726	0.3688	0.365	-	-	-	-	-	-	-	-	-	-	-	-	-	-	-
rs567880659	1:17711691-17711691	TG	intron_variant,non_coding_transcript_variant	MODIFIER	PADI6	ENSG00000256049	Transcript	ENST00000434762	processed_transcript	-	2018-06-15	-	-	-	-	-	-	-	rs567880659	-	1	-	HGNC	20449	-	-	-	-	0.3037	0.2799	0.3588	0.1726	0.3688	0.365	-	-	-	-	-	-	-	-	-	-	-	-	-	-	-
rs7523534	1:17711987-17711987	A	intron_variant,non_coding_transcript_variant	MODIFIER	PADI6	ENSG00000256049	Transcript	ENST00000358481	processed_transcript	-	2018-06-16	-	-	-	-	-	-	-	rs7523534	-	1	-	HGNC	20449	-	-	-	-	0.3341	0.3873	0.3732	0.1726	0.3688	0.365	-	-	-	-	-	-	-	-	-	-	-	-	-	-	-
rs7523534	1:17711987-17711987	A	intron_variant,non_coding_transcript_variant	MODIFIER	PADI6	ENSG00000256049	Transcript	ENST00000434762	processed_transcript	-	2018-06-15	-	-	-	-	-	-	-	rs7523534	-	1	-	HGNC	20449	-	-	-	-	0.3341	0.3873	0.3732	0.1726	0.3688	0.365	-	-	-	-	-	-	-	-	-	-	-	-	-	-	-
rs1535875	1:17712702-17712702	G	intron_variant,non_coding_transcript_variant	MODIFIER	PADI6	ENSG00000256049	Transcript	ENST00000358481	processed_transcript	-	2018-06-16	-	-	-	-	-	-	-	rs1535875	-	1	-	HGNC	20449	-	-	-	-	0.3351	0.3926	0.3703	0.1726	0.3688	0.365	-	-	-	-	-	-	-	-	-	-	-	-	-	-	-
rs1535875	1:17712702-17712702	G	intron_variant,non_coding_transcript_variant	MODIFIER	PADI6	ENSG00000256049	Transcript	ENST00000434762	processed_transcript	-	2018-06-15	-	-	-	-	-	-	-	rs1535875	-	1	-	HGNC	20449	-	-	-	-	0.3351	0.3926	0.3703	0.1726	0.3688	0.365	-	-	-	-	-	-	-	-	-	-	-	-	-	-	-
rs11803970	1:17713969-17713969	T	intron_variant,non_coding_transcript_variant	MODIFIER	PADI6	ENSG00000256049	Transcript	ENST00000358481	processed_transcript	-	2018-06-16	-	-	-	-	-	-	-	rs11803970	-	1	-	HGNC	20449	-	-	-	-	0.3205	0.3366	0.3674	0.1746	0.3688	0.3661	-	-	-	-	-	-	-	-	-	-	-	-	-	-	-
rs11803970	1:17713969-17713969	T	intron_variant,non_coding_transcript_variant	MODIFIER	PADI6	ENSG00000256049	Transcript	ENST00000434762	processed_transcript	-	2018-06-15	-	-	-	-	-	-	-	rs11803970	-	1	-	HGNC	20449	-	-	-	-	0.3205	0.3366	0.3674	0.1746	0.3688	0.3661	-	-	-	-	-	-	-	-	-	-	-	-	-	-	-
rs12124893	1:17717162-17717162	T	intron_variant,non_coding_transcript_variant	MODIFIER	PADI6	ENSG00000256049	Transcript	ENST00000358481	processed_transcript	-	2018-08-16	-	-	-	-	-	-	-	rs12124893	-	1	-	HGNC	20449	-	-	-	-	0.3029	0.2791	0.3602	0.1687	0.3698	0.364	-	-	-	-	-	-	-	-	-	-	-	-	-	-	-
rs12124893	1:17717162-17717162	T	intron_variant,non_coding_transcript_variant	MODIFIER	PADI6	ENSG00000256049	Transcript	ENST00000434762	processed_transcript	-	2018-08-15	-	-	-	-	-	-	-	rs12124893	-	1	-	HGNC	20449	-	-	-	-	0.3029	0.2791	0.3602	0.1687	0.3698	0.364	-	-	-	-	-	-	-	-	-	-	-	-	-	-	-
rs55964714	1:17717183-17717183	C	intron_variant,non_coding_transcript_variant	MODIFIER	PADI6	ENSG00000256049	Transcript	ENST00000358481	processed_transcript	-	2018-08-16	-	-	-	-	-	-	-	rs55964714	-	1	-	HGNC	20449	-	-	-	-	0.3029	0.2791	0.3602	0.1687	0.3698	0.364	-	-	-	-	-	-	-	-	-	-	-	-	-	-	-
rs55964714	1:17717183-17717183	C	intron_variant,non_coding_transcript_variant	MODIFIER	PADI6	ENSG00000256049	Transcript	ENST00000434762	processed_transcript	-	2018-08-15	-	-	-	-	-	-	-	rs55964714	-	1	-	HGNC	20449	-	-	-	-	0.3029	0.2791	0.3602	0.1687	0.3698	0.364	-	-	-	-	-	-	-	-	-	-	-	-	-	-	-
rs12127405	1:17718124-17718124	G	intron_variant,non_coding_transcript_variant	MODIFIER	PADI6	ENSG00000256049	Transcript	ENST00000358481	processed_transcript	-	2018-08-16	-	-	-	-	-	-	-	rs12127405	-	1	-	HGNC	20449	-	-	-	-	0.3047	0.2799	0.3602	0.1756	0.3698	0.365	-	-	-	-	-	-	-	-	-	-	-	-	-	-	-
rs12127405	1:17718124-17718124	G	intron_variant,non_coding_transcript_variant	MODIFIER	PADI6	ENSG00000256049	Transcript	ENST00000434762	processed_transcript	-	2018-08-15	-	-	-	-	-	-	-	rs12127405	-	1	-	HGNC	20449	-	-	-	-	0.3047	0.2799	0.3602	0.1756	0.3698	0.365	-	-	-	-	-	-	-	-	-	-	-	-	-	-	-
rs72637462	1:17718418-17718418	T	intron_variant,non_coding_transcript_variant	MODIFIER	PADI6	ENSG00000256049	Transcript	ENST00000358481	processed_transcript	-	2018-08-16	-	-	-	-	-	-	-	rs72637462	-	1	-	HGNC	20449	-	-	-	-	0.3043	0.2791	0.3602	0.1756	0.3698	0.364	-	-	-	-	-	-	-	-	-	-	-	-	-	-	-
rs72637462	1:17718418-17718418	T	intron_variant,non_coding_transcript_variant	MODIFIER	PADI6	ENSG00000256049	Transcript	ENST00000434762	processed_transcript	-	2018-08-15	-	-	-	-	-	-	-	rs72637462	-	1	-	HGNC	20449	-	-	-	-	0.3043	0.2791	0.3602	0.1756	0.3698	0.364	-	-	-	-	-	-	-	-	-	-	-	-	-	-	-
rs72637463	1:17719089-17719089	A	intron_variant,non_coding_transcript_variant	MODIFIER	PADI6	ENSG00000256049	Transcript	ENST00000358481	processed_transcript	-	2018-10-16	-	-	-	-	-	-	-	rs72637463	-	1	-	HGNC	20449	-	-	-	-	0.3053	0.2814	0.3602	0.1746	0.3708	0.3661	-	-	-	-	-	-	-	-	-	-	-	-	-	-	-
rs72637463	1:17719089-17719089	A	intron_variant,non_coding_transcript_variant	MODIFIER	PADI6	ENSG00000256049	Transcript	ENST00000434762	processed_transcript	-	2018-09-15	-	-	-	-	-	-	-	rs72637463	-	1	-	HGNC	20449	-	-	-	-	0.3053	0.2814	0.3602	0.1746	0.3708	0.3661	-	-	-	-	-	-	-	-	-	-	-	-	-	-	-
rs6695531	1:17720088-17720088	A	intron_variant,non_coding_transcript_variant	MODIFIER	PADI6	ENSG00000256049	Transcript	ENST00000358481	processed_transcript	-	2018-10-16	-	-	-	-	-	-	-	rs6695531	-	1	-	HGNC	20449	-	-	-	-	-	-	-	-	-	-	-	-	-	-	-	-	-	-	-	-	-	-	-	-	-
rs6695531	1:17720088-17720088	G	intron_variant,non_coding_transcript_variant	MODIFIER	PADI6	ENSG00000256049	Transcript	ENST00000358481	processed_transcript	-	2018-10-16	-	-	-	-	-	-	-	rs6695531	-	1	-	HGNC	20449	-	-	-	-	0.3183	0.3275	0.3646	0.1706	0.3748	0.3671	-	-	-	-	-	-	-	-	-	-	-	-	-	-	-
rs6695531	1:17720088-17720088	A	intron_variant,non_coding_transcript_variant	MODIFIER	PADI6	ENSG00000256049	Transcript	ENST00000434762	processed_transcript	-	2018-09-15	-	-	-	-	-	-	-	rs6695531	-	1	-	HGNC	20449	-	-	-	-	-	-	-	-	-	-	-	-	-	-	-	-	-	-	-	-	-	-	-	-	-
rs6695531	1:17720088-17720088	G	intron_variant,non_coding_transcript_variant	MODIFIER	PADI6	ENSG00000256049	Transcript	ENST00000434762	processed_transcript	-	2018-09-15	-	-	-	-	-	-	-	rs6695531	-	1	-	HGNC	20449	-	-	-	-	0.3183	0.3275	0.3646	0.1706	0.3748	0.3671	-	-	-	-	-	-	-	-	-	-	-	-	-	-	-
rs6695531	1:17720088-17720088	A	regulatory_region_variant	MODIFIER	-	-	RegulatoryFeature	ENSR00000002228	open_chromatin_region	-	-	-	-	-	-	-	-	-	rs6695531	-	-	-	-	-	-	-	-	-	-	-	-	-	-	-	-	-	-	-	-	-	-	-	-	-	-	-	-	-	-
rs6695531	1:17720088-17720088	G	regulatory_region_variant	MODIFIER	-	-	RegulatoryFeature	ENSR00000002228	open_chromatin_region	-	-	-	-	-	-	-	-	-	rs6695531	-	-	-	-	-	-	-	-	-	0.3183	0.3275	0.3646	0.1706	0.3748	0.3671	-	-	-	-	-	-	-	-	-	-	-	-	-	-	-
rs6678552	1:17720391-17720391	A	intron_variant,non_coding_transcript_variant	MODIFIER	PADI6	ENSG00000256049	Transcript	ENST00000358481	processed_transcript	-	2018-10-16	-	-	-	-	-	-	-	rs6678552	-	1	-	HGNC	20449	-	-	-	-	0.3181	0.3275	0.3646	0.1706	0.3738	0.3671	-	-	-	-	-	-	-	-	-	-	-	-	-	-	-
rs6678552	1:17720391-17720391	A	intron_variant,non_coding_transcript_variant	MODIFIER	PADI6	ENSG00000256049	Transcript	ENST00000434762	processed_transcript	-	2018-09-15	-	-	-	-	-	-	-	rs6678552	-	1	-	HGNC	20449	-	-	-	-	0.3181	0.3275	0.3646	0.1706	0.3738	0.3671	-	-	-	-	-	-	-	-	-	-	-	-	-	-	-
rs147310450	1:17721721-17721723	-	intron_variant,non_coding_transcript_variant	MODIFIER	PADI6	ENSG00000256049	Transcript	ENST00000358481	processed_transcript	-	13/16	-	-	-	-	-	-	-	rs147310450	-	1	-	HGNC	20449	-	-	-	-	0.3209	0.3389	0.366	0.1716	0.3738	0.364	-	-	-	-	-	-	-	-	-	-	-	-	-	-	-
rs147310450	1:17721721-17721723	-	intron_variant,non_coding_transcript_variant	MODIFIER	PADI6	ENSG00000256049	Transcript	ENST00000434762	processed_transcript	-	2018-12-15	-	-	-	-	-	-	-	rs147310450	-	1	-	HGNC	20449	-	-	-	-	0.3209	0.3389	0.366	0.1716	0.3738	0.364	-	-	-	-	-	-	-	-	-	-	-	-	-	-	-
rs7538876	1:17722363-17722363	A	intron_variant,non_coding_transcript_variant	MODIFIER	PADI6	ENSG00000256049	Transcript	ENST00000358481	processed_transcript	-	14/16	-	-	-	-	-	-	-	rs7538876	-	1	-	HGNC	20449	-	-	-	-	0.3225	0.3434	0.3674	0.1716	0.3728	0.3661	-	-	-	-	-	-	-	-	-	-	-	-	-	1	2.05052e+95
rs7538876	1:17722363-17722363	A	intron_variant,non_coding_transcript_variant	MODIFIER	PADI6	ENSG00000256049	Transcript	ENST00000434762	processed_transcript	-	13/15	-	-	-	-	-	-	-	rs7538876	-	1	-	HGNC	20449	-	-	-	-	0.3225	0.3434	0.3674	0.1716	0.3728	0.3661	-	-	-	-	-	-	-	-	-	-	-	-	-	1	2.05052e+95
rs56384645	1:17722952-17722952	C	intron_variant,non_coding_transcript_variant	MODIFIER	PADI6	ENSG00000256049	Transcript	ENST00000358481	processed_transcript	-	14/16	-	-	-	-	-	-	-	rs56384645	-	1	-	HGNC	20449	-	-	-	-	0.3353	0.3926	0.3674	0.1716	0.3728	0.365	-	-	-	-	-	-	-	-	-	-	-	-	-	-	-
rs56384645	1:17722952-17722952	C	intron_variant,non_coding_transcript_variant	MODIFIER	PADI6	ENSG00000256049	Transcript	ENST00000434762	processed_transcript	-	13/15	-	-	-	-	-	-	-	rs56384645	-	1	-	HGNC	20449	-	-	-	-	0.3353	0.3926	0.3674	0.1716	0.3728	0.365	-	-	-	-	-	-	-	-	-	-	-	-	-	-	-
rs61476146	1:17723476-17723476	CA	intron_variant,non_coding_transcript_variant	MODIFIER	PADI6	ENSG00000256049	Transcript	ENST00000358481	processed_transcript	-	14/16	-	-	-	-	-	-	-	rs61476146	-	1	-	HGNC	20449	-	-	-	-	0.3381	0.4024	0.3689	0.1716	0.3728	0.365	-	-	-	-	-	-	-	-	-	-	-	-	-	-	-
rs61476146	1:17723476-17723476	CA	intron_variant,non_coding_transcript_variant	MODIFIER	PADI6	ENSG00000256049	Transcript	ENST00000434762	processed_transcript	-	13/15	-	-	-	-	-	-	-	rs61476146	-	1	-	HGNC	20449	-	-	-	-	0.3381	0.4024	0.3689	0.1716	0.3728	0.365	-	-	-	-	-	-	-	-	-	-	-	-	-	-	-
rs12129196	1:17723739-17723739	A	intron_variant,non_coding_transcript_variant	MODIFIER	PADI6	ENSG00000256049	Transcript	ENST00000358481	processed_transcript	-	15/16	-	-	-	-	-	-	-	rs12129196	-	1	-	HGNC	20449	-	-	-	-	0.3365	0.3994	0.3674	0.1696	0.3728	0.364	-	-	-	-	-	-	-	-	-	-	-	-	-	-	-
rs12129196	1:17723739-17723739	T	intron_variant,non_coding_transcript_variant	MODIFIER	PADI6	ENSG00000256049	Transcript	ENST00000358481	processed_transcript	-	15/16	-	-	-	-	-	-	-	rs12129196	-	1	-	HGNC	20449	-	-	-	-	-	-	-	-	-	-	-	-	-	-	-	-	-	-	-	-	-	-	-	-	-
rs12129196	1:17723739-17723739	A	intron_variant,non_coding_transcript_variant	MODIFIER	PADI6	ENSG00000256049	Transcript	ENST00000434762	processed_transcript	-	14/15	-	-	-	-	-	-	-	rs12129196	-	1	-	HGNC	20449	-	-	-	-	0.3365	0.3994	0.3674	0.1696	0.3728	0.364	-	-	-	-	-	-	-	-	-	-	-	-	-	-	-
rs12129196	1:17723739-17723739	T	intron_variant,non_coding_transcript_variant	MODIFIER	PADI6	ENSG00000256049	Transcript	ENST00000434762	processed_transcript	-	14/15	-	-	-	-	-	-	-	rs12129196	-	1	-	HGNC	20449	-	-	-	-	-	-	-	-	-	-	-	-	-	-	-	-	-	-	-	-	-	-	-	-	-
rs12129263	1:17723870-17723870	A	intron_variant,non_coding_transcript_variant	MODIFIER	PADI6	ENSG00000256049	Transcript	ENST00000358481	processed_transcript	-	15/16	-	-	-	-	-	-	-	rs12129263	-	1	-	HGNC	20449	-	-	-	-	0.3381	0.4024	0.3689	0.1716	0.3728	0.365	-	-	-	-	-	-	-	-	-	-	-	-	-	-	-
rs12129263	1:17723870-17723870	A	intron_variant,non_coding_transcript_variant	MODIFIER	PADI6	ENSG00000256049	Transcript	ENST00000434762	processed_transcript	-	14/15	-	-	-	-	-	-	-	rs12129263	-	1	-	HGNC	20449	-	-	-	-	0.3381	0.4024	0.3689	0.1716	0.3728	0.365	-	-	-	-	-	-	-	-	-	-	-	-	-	-	-
rs12132197	1:17723964-17723964	A	intron_variant,non_coding_transcript_variant	MODIFIER	PADI6	ENSG00000256049	Transcript	ENST00000358481	processed_transcript	-	15/16	-	-	-	-	-	-	-	rs12132197	-	1	-	HGNC	20449	-	-	-	-	0.3381	0.4024	0.3689	0.1716	0.3728	0.365	-	-	-	-	-	-	-	-	-	-	-	-	-	-	-
rs12132197	1:17723964-17723964	A	intron_variant,non_coding_transcript_variant	MODIFIER	PADI6	ENSG00000256049	Transcript	ENST00000434762	processed_transcript	-	14/15	-	-	-	-	-	-	-	rs12132197	-	1	-	HGNC	20449	-	-	-	-	0.3381	0.4024	0.3689	0.1716	0.3728	0.365	-	-	-	-	-	-	-	-	-	-	-	-	-	-	-
rs12132237	1:17724112-17724112	T	intron_variant,non_coding_transcript_variant	MODIFIER	PADI6	ENSG00000256049	Transcript	ENST00000358481	processed_transcript	-	15/16	-	-	-	-	-	-	-	rs12132237	-	1	-	HGNC	20449	-	-	-	-	0.3375	0.4024	0.3689	0.1687	0.3728	0.365	-	-	-	-	-	-	-	-	-	-	-	-	-	-	-
rs12132237	1:17724112-17724112	T	intron_variant,non_coding_transcript_variant	MODIFIER	PADI6	ENSG00000256049	Transcript	ENST00000434762	processed_transcript	-	14/15	-	-	-	-	-	-	-	rs12132237	-	1	-	HGNC	20449	-	-	-	-	0.3375	0.4024	0.3689	0.1687	0.3728	0.365	-	-	-	-	-	-	-	-	-	-	-	-	-	-	-
rs7545115	1:17724331-17724331	T	intron_variant,non_coding_transcript_variant	MODIFIER	PADI6	ENSG00000256049	Transcript	ENST00000358481	processed_transcript	-	15/16	-	-	-	-	-	-	-	rs7545115	-	1	-	HGNC	20449	-	-	-	-	0.3375	0.4017	0.3689	0.1687	0.3728	0.3661	-	-	-	-	-	-	-	-	-	-	-	-	-	-	-
rs7545115	1:17724331-17724331	T	intron_variant,non_coding_transcript_variant	MODIFIER	PADI6	ENSG00000256049	Transcript	ENST00000434762	processed_transcript	-	14/15	-	-	-	-	-	-	-	rs7545115	-	1	-	HGNC	20449	-	-	-	-	0.3375	0.4017	0.3689	0.1687	0.3728	0.3661	-	-	-	-	-	-	-	-	-	-	-	-	-	-	-
rs12134662	1:17724767-17724767	G	intron_variant,non_coding_transcript_variant	MODIFIER	PADI6	ENSG00000256049	Transcript	ENST00000358481	processed_transcript	-	15/16	-	-	-	-	-	-	-	rs12134662	-	1	-	HGNC	20449	-	-	-	-	0.3389	0.4054	0.3689	0.1706	0.3738	0.365	-	-	-	-	-	-	-	-	-	-	-	-	-	-	-
rs12134662	1:17724767-17724767	G	intron_variant,non_coding_transcript_variant	MODIFIER	PADI6	ENSG00000256049	Transcript	ENST00000434762	processed_transcript	-	14/15	-	-	-	-	-	-	-	rs12134662	-	1	-	HGNC	20449	-	-	-	-	0.3389	0.4054	0.3689	0.1706	0.3738	0.365	-	-	-	-	-	-	-	-	-	-	-	-	-	-	-
rs12134662	1:17724767-17724767	G	regulatory_region_variant	MODIFIER	-	-	RegulatoryFeature	ENSR00000002229	open_chromatin_region	-	-	-	-	-	-	-	-	-	rs12134662	-	-	-	-	-	-	-	-	-	0.3389	0.4054	0.3689	0.1706	0.3738	0.365	-	-	-	-	-	-	-	-	-	-	-	-	-	-	-
rs4920603	1:17727379-17727379	C	intron_variant,non_coding_transcript_variant	MODIFIER	PADI6	ENSG00000256049	Transcript	ENST00000358481	processed_transcript	-	16/16	-	-	-	-	-	-	-	rs4920603	-	1	-	HGNC	20449	-	-	-	-	0.3187	0.3245	0.3602	0.1766	0.3678	0.3773	-	-	-	-	-	-	-	-	-	-	-	-	-	-	-
rs4920603	1:17727379-17727379	C	intron_variant,non_coding_transcript_variant	MODIFIER	PADI6	ENSG00000256049	Transcript	ENST00000434762	processed_transcript	-	15/15	-	-	-	-	-	-	-	rs4920603	-	1	-	HGNC	20449	-	-	-	-	0.3187	0.3245	0.3602	0.1766	0.3678	0.3773	-	-	-	-	-	-	-	-	-	-	-	-	-	-	-
rs4920603	1:17727379-17727379	C	regulatory_region_variant	MODIFIER	-	-	RegulatoryFeature	ENSR00000345375	TF_binding_site	-	-	-	-	-	-	-	-	-	rs4920603	-	-	-	-	-	-	-	-	-	0.3187	0.3245	0.3602	0.1766	0.3678	0.3773	-	-	-	-	-	-	-	-	-	-	-	-	-	-	-
rs2526829	1:17728231-17728231	G	downstream_gene_variant	MODIFIER	PADI6	ENSG00000256049	Transcript	ENST00000358481	processed_transcript	-	-	-	-	-	-	-	-	-	rs2526829	36	1	-	HGNC	20449	-	-	-	-	0.3508	0.4387	0.3746	0.1766	0.3678	0.3773	-	-	-	-	-	-	-	-	-	-	-	-	-	-	-
rs2526829	1:17728231-17728231	G	downstream_gene_variant	MODIFIER	PADI6	ENSG00000256049	Transcript	ENST00000434762	processed_transcript	-	-	-	-	-	-	-	-	-	rs2526829	36	1	-	HGNC	20449	-	-	-	-	0.3508	0.4387	0.3746	0.1766	0.3678	0.3773	-	-	-	-	-	-	-	-	-	-	-	-	-	-	-
rs3074266	1:17729346-17729346	GG	downstream_gene_variant	MODIFIER	PADI6	ENSG00000256049	Transcript	ENST00000358481	processed_transcript	-	-	-	-	-	-	-	-	-	rs3074266	1151	1	-	HGNC	20449	-	-	-	-	0.3185	0.3207	0.366	0.1766	0.3688	0.3763	-	-	-	-	-	-	-	-	-	-	-	-	-	-	-
rs3074266	1:17729346-17729346	GG	downstream_gene_variant	MODIFIER	RCC2	ENSG00000179051	Transcript	ENST00000375436	protein_coding	-	-	-	-	-	-	-	-	-	rs3074266	3909	-1	-	HGNC	30297	-	-	-	-	0.3185	0.3207	0.366	0.1766	0.3688	0.3763	-	-	-	-	-	-	-	-	-	-	-	-	-	-	-
rs3074266	1:17729346-17729346	GG	downstream_gene_variant	MODIFIER	PADI6	ENSG00000256049	Transcript	ENST00000434762	processed_transcript	-	-	-	-	-	-	-	-	-	rs3074266	1151	1	-	HGNC	20449	-	-	-	-	0.3185	0.3207	0.366	0.1766	0.3688	0.3763	-	-	-	-	-	-	-	-	-	-	-	-	-	-	-
rs3074266	1:17729346-17729346	GG	upstream_gene_variant	MODIFIER	RP1-20B21.4	ENSG00000227751	Transcript	ENST00000439577	antisense	-	-	-	-	-	-	-	-	-	rs3074266	3909	1	-	Clone_based_vega_gene	-	-	-	-	-	0.3185	0.3207	0.366	0.1766	0.3688	0.3763	-	-	-	-	-	-	-	-	-	-	-	-	-	-	-
rs3074266	1:17729346-17729346	GG	downstream_gene_variant	MODIFIER	RCC2	ENSG00000179051	Transcript	ENST00000474892	processed_transcript	-	-	-	-	-	-	-	-	-	rs3074266	4988	-1	-	HGNC	30297	-	-	-	-	0.3185	0.3207	0.366	0.1766	0.3688	0.3763	-	-	-	-	-	-	-	-	-	-	-	-	-	-	-
rs2526828	1:17729903-17729903	A	downstream_gene_variant	MODIFIER	PADI6	ENSG00000256049	Transcript	ENST00000358481	processed_transcript	-	-	-	-	-	-	-	-	-	rs2526828	1708	1	-	HGNC	20449	-	-	-	-	0.3532	0.4486	0.3761	0.1776	0.3678	0.3742	-	-	-	-	-	-	-	-	-	-	-	-	-	-	-
rs2526828	1:17729903-17729903	A	downstream_gene_variant	MODIFIER	RCC2	ENSG00000179051	Transcript	ENST00000375436	protein_coding	-	-	-	-	-	-	-	-	-	rs2526828	3353	-1	-	HGNC	30297	-	-	-	-	0.3532	0.4486	0.3761	0.1776	0.3678	0.3742	-	-	-	-	-	-	-	-	-	-	-	-	-	-	-
rs2526828	1:17729903-17729903	A	downstream_gene_variant	MODIFIER	PADI6	ENSG00000256049	Transcript	ENST00000434762	processed_transcript	-	-	-	-	-	-	-	-	-	rs2526828	1708	1	-	HGNC	20449	-	-	-	-	0.3532	0.4486	0.3761	0.1776	0.3678	0.3742	-	-	-	-	-	-	-	-	-	-	-	-	-	-	-
rs2526828	1:17729903-17729903	A	upstream_gene_variant	MODIFIER	RP1-20B21.4	ENSG00000227751	Transcript	ENST00000439577	antisense	-	-	-	-	-	-	-	-	-	rs2526828	3353	1	-	Clone_based_vega_gene	-	-	-	-	-	0.3532	0.4486	0.3761	0.1776	0.3678	0.3742	-	-	-	-	-	-	-	-	-	-	-	-	-	-	-
rs2526828	1:17729903-17729903	A	downstream_gene_variant	MODIFIER	RCC2	ENSG00000179051	Transcript	ENST00000474892	processed_transcript	-	-	-	-	-	-	-	-	-	rs2526828	4432	-1	-	HGNC	30297	-	-	-	-	0.3532	0.4486	0.3761	0.1776	0.3678	0.3742	-	-	-	-	-	-	-	-	-	-	-	-	-	-	-
rs2800696	1:17730238-17730238	T	downstream_gene_variant	MODIFIER	PADI6	ENSG00000256049	Transcript	ENST00000358481	processed_transcript	-	-	-	-	-	-	-	-	-	rs2800696	2043	1	-	HGNC	20449	-	-	-	-	0.3776	0.5303	0.3934	0.1776	0.3678	0.3763	-	-	-	-	-	-	-	-	-	-	-	-	-	-	-
rs2800696	1:17730238-17730238	T	downstream_gene_variant	MODIFIER	RCC2	ENSG00000179051	Transcript	ENST00000375433	protein_coding	-	-	-	-	-	-	-	-	-	rs2800696	4934	-1	-	HGNC	30297	-	-	-	-	0.3776	0.5303	0.3934	0.1776	0.3678	0.3763	-	-	-	-	-	-	-	-	-	-	-	-	-	-	-
rs2800696	1:17730238-17730238	T	downstream_gene_variant	MODIFIER	RCC2	ENSG00000179051	Transcript	ENST00000375436	protein_coding	-	-	-	-	-	-	-	-	-	rs2800696	3018	-1	-	HGNC	30297	-	-	-	-	0.3776	0.5303	0.3934	0.1776	0.3678	0.3763	-	-	-	-	-	-	-	-	-	-	-	-	-	-	-
rs2800696	1:17730238-17730238	T	downstream_gene_variant	MODIFIER	PADI6	ENSG00000256049	Transcript	ENST00000434762	processed_transcript	-	-	-	-	-	-	-	-	-	rs2800696	2043	1	-	HGNC	20449	-	-	-	-	0.3776	0.5303	0.3934	0.1776	0.3678	0.3763	-	-	-	-	-	-	-	-	-	-	-	-	-	-	-
rs2800696	1:17730238-17730238	T	upstream_gene_variant	MODIFIER	RP1-20B21.4	ENSG00000227751	Transcript	ENST00000439577	antisense	-	-	-	-	-	-	-	-	-	rs2800696	3018	1	-	Clone_based_vega_gene	-	-	-	-	-	0.3776	0.5303	0.3934	0.1776	0.3678	0.3763	-	-	-	-	-	-	-	-	-	-	-	-	-	-	-
rs2800696	1:17730238-17730238	T	downstream_gene_variant	MODIFIER	RCC2	ENSG00000179051	Transcript	ENST00000474892	processed_transcript	-	-	-	-	-	-	-	-	-	rs2800696	4097	-1	-	HGNC	30297	-	-	-	-	0.3776	0.5303	0.3934	0.1776	0.3678	0.3763	-	-	-	-	-	-	-	-	-	-	-	-	-	-	-
rs2526827	1:17730825-17730825	A	downstream_gene_variant	MODIFIER	PADI6	ENSG00000256049	Transcript	ENST00000358481	processed_transcript	-	-	-	-	-	-	-	-	-	rs2526827	2630	1	-	HGNC	20449	-	-	-	-	0.3494	0.4334	0.3761	0.1776	0.3678	0.3753	-	-	-	-	-	-	-	-	-	-	-	-	-	-	-
rs2526827	1:17730825-17730825	A	downstream_gene_variant	MODIFIER	RCC2	ENSG00000179051	Transcript	ENST00000375433	protein_coding	-	-	-	-	-	-	-	-	-	rs2526827	4347	-1	-	HGNC	30297	-	-	-	-	0.3494	0.4334	0.3761	0.1776	0.3678	0.3753	-	-	-	-	-	-	-	-	-	-	-	-	-	-	-
rs2526827	1:17730825-17730825	A	downstream_gene_variant	MODIFIER	RCC2	ENSG00000179051	Transcript	ENST00000375436	protein_coding	-	-	-	-	-	-	-	-	-	rs2526827	2431	-1	-	HGNC	30297	-	-	-	-	0.3494	0.4334	0.3761	0.1776	0.3678	0.3753	-	-	-	-	-	-	-	-	-	-	-	-	-	-	-
rs2526827	1:17730825-17730825	A	downstream_gene_variant	MODIFIER	PADI6	ENSG00000256049	Transcript	ENST00000434762	processed_transcript	-	-	-	-	-	-	-	-	-	rs2526827	2630	1	-	HGNC	20449	-	-	-	-	0.3494	0.4334	0.3761	0.1776	0.3678	0.3753	-	-	-	-	-	-	-	-	-	-	-	-	-	-	-
rs2526827	1:17730825-17730825	A	upstream_gene_variant	MODIFIER	RP1-20B21.4	ENSG00000227751	Transcript	ENST00000439577	antisense	-	-	-	-	-	-	-	-	-	rs2526827	2431	1	-	Clone_based_vega_gene	-	-	-	-	-	0.3494	0.4334	0.3761	0.1776	0.3678	0.3753	-	-	-	-	-	-	-	-	-	-	-	-	-	-	-
rs2526827	1:17730825-17730825	A	downstream_gene_variant	MODIFIER	RCC2	ENSG00000179051	Transcript	ENST00000474892	processed_transcript	-	-	-	-	-	-	-	-	-	rs2526827	3510	-1	-	HGNC	30297	-	-	-	-	0.3494	0.4334	0.3761	0.1776	0.3678	0.3753	-	-	-	-	-	-	-	-	-	-	-	-	-	-	-
rs113193222	1:17732965-17732965	CCT	downstream_gene_variant	MODIFIER	PADI6	ENSG00000256049	Transcript	ENST00000358481	processed_transcript	-	-	-	-	-	-	-	-	-	rs113193222	4770	1	-	HGNC	20449	-	-	-	-	0.3431	0.4153	0.3732	0.1667	0.3678	0.3804	-	-	-	-	-	-	-	-	-	-	-	-	-	-	-
rs113193222	1:17732965-17732965	CCT	downstream_gene_variant	MODIFIER	RCC2	ENSG00000179051	Transcript	ENST00000375433	protein_coding	-	-	-	-	-	-	-	-	-	rs113193222	2206	-1	-	HGNC	30297	-	-	-	-	0.3431	0.4153	0.3732	0.1667	0.3678	0.3804	-	-	-	-	-	-	-	-	-	-	-	-	-	-	-
rs113193222	1:17732965-17732965	CCT	downstream_gene_variant	MODIFIER	RCC2	ENSG00000179051	Transcript	ENST00000375436	protein_coding	-	-	-	-	-	-	-	-	-	rs113193222	290	-1	-	HGNC	30297	-	-	-	-	0.3431	0.4153	0.3732	0.1667	0.3678	0.3804	-	-	-	-	-	-	-	-	-	-	-	-	-	-	-
rs113193222	1:17732965-17732965	CCT	downstream_gene_variant	MODIFIER	PADI6	ENSG00000256049	Transcript	ENST00000434762	processed_transcript	-	-	-	-	-	-	-	-	-	rs113193222	4770	1	-	HGNC	20449	-	-	-	-	0.3431	0.4153	0.3732	0.1667	0.3678	0.3804	-	-	-	-	-	-	-	-	-	-	-	-	-	-	-
rs113193222	1:17732965-17732965	CCT	upstream_gene_variant	MODIFIER	RP1-20B21.4	ENSG00000227751	Transcript	ENST00000439577	antisense	-	-	-	-	-	-	-	-	-	rs113193222	290	1	-	Clone_based_vega_gene	-	-	-	-	-	0.3431	0.4153	0.3732	0.1667	0.3678	0.3804	-	-	-	-	-	-	-	-	-	-	-	-	-	-	-
rs113193222	1:17732965-17732965	CCT	downstream_gene_variant	MODIFIER	RCC2	ENSG00000179051	Transcript	ENST00000474892	processed_transcript	-	-	-	-	-	-	-	-	-	rs113193222	1369	-1	-	HGNC	30297	-	-	-	-	0.3431	0.4153	0.3732	0.1667	0.3678	0.3804	-	-	-	-	-	-	-	-	-	-	-	-	-	-	-
rs113193222	1:17732965-17732965	CCT	regulatory_region_variant	MODIFIER	-	-	RegulatoryFeature	ENSR00000002230	TF_binding_site	-	-	-	-	-	-	-	-	-	rs113193222	-	-	-	-	-	-	-	-	-	0.3431	0.4153	0.3732	0.1667	0.3678	0.3804	-	-	-	-	-	-	-	-	-	-	-	-	-	-	-
rs113193222	1:17732965-17732965	CCT	regulatory_region_variant	MODIFIER	-	-	RegulatoryFeature	ENSR00000345376	CTCF_binding_site	-	-	-	-	-	-	-	-	-	rs113193222	-	-	-	-	-	-	-	-	-	0.3431	0.4153	0.3732	0.1667	0.3678	0.3804	-	-	-	-	-	-	-	-	-	-	-	-	-	-	-
rs750636	1:17735266-17735266	A	3_prime_UTR_variant	MODIFIER	RCC2	ENSG00000179051	Transcript	ENST00000375433	protein_coding	2018-12-12	-	-	-	1936	-	-	-	-	rs750636	-	-1	-	HGNC	30297	-	-	-	-	0.3283	0.357	0.3689	0.1637	0.3708	0.3865	-	-	-	-	-	-	-	-	-	-	-	-	-	-	-
rs750636	1:17735266-17735266	A	3_prime_UTR_variant	MODIFIER	RCC2	ENSG00000179051	Transcript	ENST00000375436	protein_coding	13/13	-	-	-	2077	-	-	-	-	rs750636	-	-1	-	HGNC	30297	-	-	-	-	0.3283	0.357	0.3689	0.1637	0.3708	0.3865	-	-	-	-	-	-	-	-	-	-	-	-	-	-	-
rs750636	1:17735266-17735266	A	downstream_gene_variant	MODIFIER	RP1-20B21.4	ENSG00000227751	Transcript	ENST00000439577	antisense	-	-	-	-	-	-	-	-	-	rs750636	1388	1	-	Clone_based_vega_gene	-	-	-	-	-	0.3283	0.357	0.3689	0.1637	0.3708	0.3865	-	-	-	-	-	-	-	-	-	-	-	-	-	-	-
rs750636	1:17735266-17735266	A	intron_variant,non_coding_transcript_variant	MODIFIER	RCC2	ENSG00000179051	Transcript	ENST00000474892	processed_transcript	-	2018-01-01	-	-	-	-	-	-	-	rs750636	-	-1	-	HGNC	30297	-	-	-	-	0.3283	0.357	0.3689	0.1637	0.3708	0.3865	-	-	-	-	-	-	-	-	-	-	-	-	-	-	-
rs750636	1:17735266-17735266	A	downstream_gene_variant	MODIFIER	AC004824.1	ENSG00000266727	Transcript	ENST00000583469	miRNA	-	-	-	-	-	-	-	-	-	rs750636	4861	-1	-	Clone_based_ensembl_gene	-	-	-	-	-	0.3283	0.357	0.3689	0.1637	0.3708	0.3865	-	-	-	-	-	-	-	-	-	-	-	-	-	-	-
rs942457	1:17739586-17739586	A	synonymous_variant	LOW	RCC2	ENSG00000179051	Transcript	ENST00000375433	protein_coding	2018-09-12	-	-	-	1343	1296	432	I	atC/atT	rs942457	-	-1	-	HGNC	30297	-	-	-	-	0.3309	0.3661	0.3689	0.1647	0.3688	0.3885	0.3881	0.3514	0.3534	0.3883	0.3475	0.2454	0.1651	0.406	0.366	0.3314	0.403	-	-	-	-
rs942457	1:17739586-17739586	A	synonymous_variant	LOW	RCC2	ENSG00000179051	Transcript	ENST00000375436	protein_coding	2018-10-13	-	-	-	1484	1296	432	I	atC/atT	rs942457	-	-1	-	HGNC	30297	-	-	-	-	0.3309	0.3661	0.3689	0.1647	0.3688	0.3885	0.3881	0.3514	0.3534	0.3883	0.3475	0.2454	0.1651	0.406	0.366	0.3314	0.403	-	-	-	-
rs942457	1:17739586-17739586	A	upstream_gene_variant	MODIFIER	RCC2	ENSG00000179051	Transcript	ENST00000474892	processed_transcript	-	-	-	-	-	-	-	-	-	rs942457	4044	-1	-	HGNC	30297	-	-	-	-	0.3309	0.3661	0.3689	0.1647	0.3688	0.3885	0.3881	0.3514	0.3534	0.3883	0.3475	0.2454	0.1651	0.406	0.366	0.3314	0.403	-	-	-	-
rs942457	1:17739586-17739586	A	downstream_gene_variant	MODIFIER	AC004824.1	ENSG00000266727	Transcript	ENST00000583469	miRNA	-	-	-	-	-	-	-	-	-	rs942457	541	-1	-	Clone_based_ensembl_gene	-	-	-	-	-	0.3309	0.3661	0.3689	0.1647	0.3688	0.3885	0.3881	0.3514	0.3534	0.3883	0.3475	0.2454	0.1651	0.406	0.366	0.3314	0.403	-	-	-	-
rs60960598	1:17744531-17744531	T	intron_variant	MODIFIER	RCC2	ENSG00000179051	Transcript	ENST00000375433	protein_coding	-	2018-06-11	-	-	-	-	-	-	-	rs60960598	-	-1	-	HGNC	30297	-	-	-	-	0.3397	0.4145	0.3631	0.1607	0.3559	0.3896	-	-	-	-	-	-	-	-	-	-	-	-	-	-	-
rs60960598	1:17744531-17744531	T	intron_variant	MODIFIER	RCC2	ENSG00000179051	Transcript	ENST00000375436	protein_coding	-	2018-07-12	-	-	-	-	-	-	-	rs60960598	-	-1	-	HGNC	30297	-	-	-	-	0.3397	0.4145	0.3631	0.1607	0.3559	0.3896	-	-	-	-	-	-	-	-	-	-	-	-	-	-	-
rs60960598	1:17744531-17744531	T	upstream_gene_variant	MODIFIER	AC004824.1	ENSG00000266727	Transcript	ENST00000583469	miRNA	-	-	-	-	-	-	-	-	-	rs60960598	4341	-1	-	Clone_based_ensembl_gene	-	-	-	-	-	0.3397	0.4145	0.3631	0.1607	0.3559	0.3896	-	-	-	-	-	-	-	-	-	-	-	-	-	-	-
rs57142672	1:17744536-17744536	C	intron_variant	MODIFIER	RCC2	ENSG00000179051	Transcript	ENST00000375433	protein_coding	-	2018-06-11	-	-	-	-	-	-	-	rs57142672	-	-1	-	HGNC	30297	-	-	-	-	-	-	-	-	-	-	-	-	-	-	-	-	-	-	-	-	-	-	-	1	27539887
rs57142672	1:17744536-17744536	G	intron_variant	MODIFIER	RCC2	ENSG00000179051	Transcript	ENST00000375433	protein_coding	-	2018-06-11	-	-	-	-	-	-	-	rs57142672	-	-1	-	HGNC	30297	-	-	-	-	0.3397	0.4145	0.3631	0.1607	0.3559	0.3896	-	-	-	-	-	-	-	-	-	-	-	-	-	1	27539887
rs57142672	1:17744536-17744536	T	intron_variant	MODIFIER	RCC2	ENSG00000179051	Transcript	ENST00000375433	protein_coding	-	2018-06-11	-	-	-	-	-	-	-	rs57142672	-	-1	-	HGNC	30297	-	-	-	-	-	-	-	-	-	-	-	-	-	-	-	-	-	-	-	-	-	-	-	1	27539887
rs57142672	1:17744536-17744536	C	intron_variant	MODIFIER	RCC2	ENSG00000179051	Transcript	ENST00000375436	protein_coding	-	2018-07-12	-	-	-	-	-	-	-	rs57142672	-	-1	-	HGNC	30297	-	-	-	-	-	-	-	-	-	-	-	-	-	-	-	-	-	-	-	-	-	-	-	1	27539887
rs57142672	1:17744536-17744536	G	intron_variant	MODIFIER	RCC2	ENSG00000179051	Transcript	ENST00000375436	protein_coding	-	2018-07-12	-	-	-	-	-	-	-	rs57142672	-	-1	-	HGNC	30297	-	-	-	-	0.3397	0.4145	0.3631	0.1607	0.3559	0.3896	-	-	-	-	-	-	-	-	-	-	-	-	-	1	27539887
rs57142672	1:17744536-17744536	T	intron_variant	MODIFIER	RCC2	ENSG00000179051	Transcript	ENST00000375436	protein_coding	-	2018-07-12	-	-	-	-	-	-	-	rs57142672	-	-1	-	HGNC	30297	-	-	-	-	-	-	-	-	-	-	-	-	-	-	-	-	-	-	-	-	-	-	-	1	27539887
rs57142672	1:17744536-17744536	C	upstream_gene_variant	MODIFIER	AC004824.1	ENSG00000266727	Transcript	ENST00000583469	miRNA	-	-	-	-	-	-	-	-	-	rs57142672	4346	-1	-	Clone_based_ensembl_gene	-	-	-	-	-	-	-	-	-	-	-	-	-	-	-	-	-	-	-	-	-	-	-	-	1	27539887
rs57142672	1:17744536-17744536	G	upstream_gene_variant	MODIFIER	AC004824.1	ENSG00000266727	Transcript	ENST00000583469	miRNA	-	-	-	-	-	-	-	-	-	rs57142672	4346	-1	-	Clone_based_ensembl_gene	-	-	-	-	-	0.3397	0.4145	0.3631	0.1607	0.3559	0.3896	-	-	-	-	-	-	-	-	-	-	-	-	-	1	27539887
rs57142672	1:17744536-17744536	T	upstream_gene_variant	MODIFIER	AC004824.1	ENSG00000266727	Transcript	ENST00000583469	miRNA	-	-	-	-	-	-	-	-	-	rs57142672	4346	-1	-	Clone_based_ensembl_gene	-	-	-	-	-	-	-	-	-	-	-	-	-	-	-	-	-	-	-	-	-	-	-	-	1	27539887
rs7528427	1:17746273-17746273	T	intron_variant	MODIFIER	RCC2	ENSG00000179051	Transcript	ENST00000375433	protein_coding	-	2018-06-11	-	-	-	-	-	-	-	rs7528427	-	-1	-	HGNC	30297	-	-	-	-	0.3281	0.3714	0.3646	0.1657	0.3529	0.3855	-	-	-	-	-	-	-	-	-	-	-	-	-	-	-
rs7528427	1:17746273-17746273	T	intron_variant	MODIFIER	RCC2	ENSG00000179051	Transcript	ENST00000375436	protein_coding	-	2018-07-12	-	-	-	-	-	-	-	rs7528427	-	-1	-	HGNC	30297	-	-	-	-	0.3281	0.3714	0.3646	0.1657	0.3529	0.3855	-	-	-	-	-	-	-	-	-	-	-	-	-	-	-
rs4920606	1:17748288-17748288	A	intron_variant	MODIFIER	RCC2	ENSG00000179051	Transcript	ENST00000375433	protein_coding	-	2018-05-11	-	-	-	-	-	-	-	rs4920606	-	-1	-	HGNC	30297	-	-	-	-	0.3219	0.3502	0.3559	0.1667	0.3529	0.3875	-	-	-	-	-	-	-	-	-	-	-	-	-	-	-
rs4920606	1:17748288-17748288	A	intron_variant	MODIFIER	RCC2	ENSG00000179051	Transcript	ENST00000375436	protein_coding	-	2018-06-12	-	-	-	-	-	-	-	rs4920606	-	-1	-	HGNC	30297	-	-	-	-	0.3219	0.3502	0.3559	0.1667	0.3529	0.3875	-	-	-	-	-	-	-	-	-	-	-	-	-	-	-
rs730153	1:17749504-17749504	A	intron_variant	MODIFIER	RCC2	ENSG00000179051	Transcript	ENST00000375433	protein_coding	-	2018-03-11	-	-	-	-	-	-	-	rs730153	-	-1	-	HGNC	30297	-	-	-	-	0.3285	0.3722	0.3674	0.1667	0.3529	0.3834	-	-	-	-	-	-	-	-	-	-	-	-	-	-	-
rs730153	1:17749504-17749504	A	intron_variant	MODIFIER	RCC2	ENSG00000179051	Transcript	ENST00000375436	protein_coding	-	2018-04-12	-	-	-	-	-	-	-	rs730153	-	-1	-	HGNC	30297	-	-	-	-	0.3285	0.3722	0.3674	0.1667	0.3529	0.3834	-	-	-	-	-	-	-	-	-	-	-	-	-	-	-
rs6681150	1:17750685-17750685	A	intron_variant	MODIFIER	RCC2	ENSG00000179051	Transcript	ENST00000375433	protein_coding	-	2018-03-11	-	-	-	-	-	-	-	rs6681150	-	-1	-	HGNC	30297	-	-	-	-	0.3285	0.3714	0.3646	0.1657	0.3529	0.3875	-	-	-	-	-	-	-	-	-	-	-	-	-	-	-
rs6681150	1:17750685-17750685	A	intron_variant	MODIFIER	RCC2	ENSG00000179051	Transcript	ENST00000375436	protein_coding	-	2018-04-12	-	-	-	-	-	-	-	rs6681150	-	-1	-	HGNC	30297	-	-	-	-	0.3285	0.3714	0.3646	0.1657	0.3529	0.3875	-	-	-	-	-	-	-	-	-	-	-	-	-	-	-
rs1324368	1:17752000-17752000	G	intron_variant	MODIFIER	RCC2	ENSG00000179051	Transcript	ENST00000375433	protein_coding	-	2018-03-11	-	-	-	-	-	-	-	rs1324368	-	-1	-	HGNC	30297	-	-	-	-	0.3257	0.3638	0.3573	0.1657	0.3529	0.3885	0.3717	0.3355	0.3434	0.3732	0.3417	0.2444	0.1629	0.391	0.3513	0.3128	0.403	-	-	-	-
rs1324368	1:17752000-17752000	G	intron_variant	MODIFIER	RCC2	ENSG00000179051	Transcript	ENST00000375436	protein_coding	-	2018-04-12	-	-	-	-	-	-	-	rs1324368	-	-1	-	HGNC	30297	-	-	-	-	0.3257	0.3638	0.3573	0.1657	0.3529	0.3885	0.3717	0.3355	0.3434	0.3732	0.3417	0.2444	0.1629	0.391	0.3513	0.3128	0.403	-	-	-	-
rs1324367	1:17752451-17752451	G	intron_variant	MODIFIER	RCC2	ENSG00000179051	Transcript	ENST00000375433	protein_coding	-	2018-02-11	-	-	-	-	-	-	-	rs1324367	-	-1	-	HGNC	30297	-	-	-	-	0.3654	0.5023	0.3847	0.1657	0.3519	0.3865	-	-	-	-	-	-	-	-	-	-	-	-	-	-	-
rs1324367	1:17752451-17752451	G	intron_variant	MODIFIER	RCC2	ENSG00000179051	Transcript	ENST00000375436	protein_coding	-	2018-03-12	-	-	-	-	-	-	-	rs1324367	-	-1	-	HGNC	30297	-	-	-	-	0.3654	0.5023	0.3847	0.1657	0.3519	0.3865	-	-	-	-	-	-	-	-	-	-	-	-	-	-	-
rs552961923	1:17753255-17753268	-	intron_variant	MODIFIER	RCC2	ENSG00000179051	Transcript	ENST00000375433	protein_coding	-	2018-02-11	-	-	-	-	-	-	-	rs552961923	-	-1	-	HGNC	30297	-	-	-	-	0.3153	0.3275	0.3545	0.1687	0.3519	0.3845	-	-	-	-	-	-	-	-	-	-	-	-	-	-	-
rs552961923	1:17753255-17753268	-	intron_variant	MODIFIER	RCC2	ENSG00000179051	Transcript	ENST00000375436	protein_coding	-	2018-03-12	-	-	-	-	-	-	-	rs552961923	-	-1	-	HGNC	30297	-	-	-	-	0.3153	0.3275	0.3545	0.1687	0.3519	0.3845	-	-	-	-	-	-	-	-	-	-	-	-	-	-	-
rs60387933	1:17753340-17753340	A	intron_variant	MODIFIER	RCC2	ENSG00000179051	Transcript	ENST00000375433	protein_coding	-	2018-02-11	-	-	-	-	-	-	-	rs60387933	-	-1	-	HGNC	30297	-	-	-	-	0.3229	0.3548	0.3573	0.1657	0.3519	0.3875	-	-	-	-	-	-	-	-	-	-	-	-	-	-	-
rs60387933	1:17753340-17753340	A	intron_variant	MODIFIER	RCC2	ENSG00000179051	Transcript	ENST00000375436	protein_coding	-	2018-03-12	-	-	-	-	-	-	-	rs60387933	-	-1	-	HGNC	30297	-	-	-	-	0.3229	0.3548	0.3573	0.1657	0.3519	0.3875	-	-	-	-	-	-	-	-	-	-	-	-	-	-	-
rs6688886	1:17753639-17753639	A	intron_variant	MODIFIER	RCC2	ENSG00000179051	Transcript	ENST00000375433	protein_coding	-	2018-02-11	-	-	-	-	-	-	-	rs6688886	-	-1	-	HGNC	30297	-	-	-	-	0.3433	0.4251	0.3674	0.1657	0.3519	0.3896	-	-	-	-	-	-	-	-	-	-	-	-	-	-	-
rs6688886	1:17753639-17753639	A	intron_variant	MODIFIER	RCC2	ENSG00000179051	Transcript	ENST00000375436	protein_coding	-	2018-03-12	-	-	-	-	-	-	-	rs6688886	-	-1	-	HGNC	30297	-	-	-	-	0.3433	0.4251	0.3674	0.1657	0.3519	0.3896	-	-	-	-	-	-	-	-	-	-	-	-	-	-	-
rs11577822	1:17754608-17754608	A	intron_variant	MODIFIER	RCC2	ENSG00000179051	Transcript	ENST00000375433	protein_coding	-	2018-02-11	-	-	-	-	-	-	-	rs11577822	-	-1	-	HGNC	30297	-	-	-	-	-	0.0968	0.0187	0	0	0.0031	-	-	-	-	-	-	-	-	-	-	-	-	-	-	-
rs11577822	1:17754608-17754608	G	intron_variant	MODIFIER	RCC2	ENSG00000179051	Transcript	ENST00000375433	protein_coding	-	2018-02-11	-	-	-	-	-	-	-	rs11577822	-	-1	-	HGNC	30297	-	-	-	-	0.3476	0.4402	0.3674	0.1657	0.3559	0.3875	-	-	-	-	-	-	-	-	-	-	-	-	-	-	-
rs11577822	1:17754608-17754608	A	intron_variant	MODIFIER	RCC2	ENSG00000179051	Transcript	ENST00000375436	protein_coding	-	2018-03-12	-	-	-	-	-	-	-	rs11577822	-	-1	-	HGNC	30297	-	-	-	-	-	0.0968	0.0187	0	0	0.0031	-	-	-	-	-	-	-	-	-	-	-	-	-	-	-
rs11577822	1:17754608-17754608	G	intron_variant	MODIFIER	RCC2	ENSG00000179051	Transcript	ENST00000375436	protein_coding	-	2018-03-12	-	-	-	-	-	-	-	rs11577822	-	-1	-	HGNC	30297	-	-	-	-	0.3476	0.4402	0.3674	0.1657	0.3559	0.3875	-	-	-	-	-	-	-	-	-	-	-	-	-	-	-
rs1408420	1:17754815-17754815	A	intron_variant	MODIFIER	RCC2	ENSG00000179051	Transcript	ENST00000375433	protein_coding	-	2018-02-11	-	-	-	-	-	-	-	rs1408420	-	-1	-	HGNC	30297	-	-	-	-	0.3762	0.5393	0.3862	0.1657	0.3549	0.3875	-	-	-	-	-	-	-	-	-	-	-	-	-	-	-
rs1408420	1:17754815-17754815	A	intron_variant	MODIFIER	RCC2	ENSG00000179051	Transcript	ENST00000375436	protein_coding	-	2018-03-12	-	-	-	-	-	-	-	rs1408420	-	-1	-	HGNC	30297	-	-	-	-	0.3762	0.5393	0.3862	0.1657	0.3549	0.3875	-	-	-	-	-	-	-	-	-	-	-	-	-	-	-
rs111932154	1:17757221-17757221	C	intron_variant	MODIFIER	RCC2	ENSG00000179051	Transcript	ENST00000375433	protein_coding	-	2018-01-11	-	-	-	-	-	-	-	rs111932154	-	-1	-	HGNC	30297	-	-	-	-	-	-	-	-	-	-	-	-	-	-	-	-	-	-	-	-	-	-	-	-	-
rs111932154	1:17757221-17757221	G	intron_variant	MODIFIER	RCC2	ENSG00000179051	Transcript	ENST00000375433	protein_coding	-	2018-01-11	-	-	-	-	-	-	-	rs111932154	-	-1	-	HGNC	30297	-	-	-	-	0.3444	0.4115	0.3689	0.1677	0.3608	0.4018	-	-	-	-	-	-	-	-	-	-	-	-	-	-	-
rs111932154	1:17757221-17757221	C	intron_variant	MODIFIER	RCC2	ENSG00000179051	Transcript	ENST00000375436	protein_coding	-	2018-02-12	-	-	-	-	-	-	-	rs111932154	-	-1	-	HGNC	30297	-	-	-	-	-	-	-	-	-	-	-	-	-	-	-	-	-	-	-	-	-	-	-	-	-
rs111932154	1:17757221-17757221	G	intron_variant	MODIFIER	RCC2	ENSG00000179051	Transcript	ENST00000375436	protein_coding	-	2018-02-12	-	-	-	-	-	-	-	rs111932154	-	-1	-	HGNC	30297	-	-	-	-	0.3444	0.4115	0.3689	0.1677	0.3608	0.4018	-	-	-	-	-	-	-	-	-	-	-	-	-	-	-
rs4920607	1:17760098-17760098	G	intron_variant	MODIFIER	RCC2	ENSG00000179051	Transcript	ENST00000375433	protein_coding	-	2018-01-11	-	-	-	-	-	-	-	rs4920607	-	-1	-	HGNC	30297	-	-	-	-	0.3277	0.3646	0.3573	0.1657	0.3559	0.3947	-	-	-	-	-	-	-	-	-	-	-	-	-	-	-
rs4920607	1:17760098-17760098	G	intron_variant	MODIFIER	RCC2	ENSG00000179051	Transcript	ENST00000375436	protein_coding	-	2018-02-12	-	-	-	-	-	-	-	rs4920607	-	-1	-	HGNC	30297	-	-	-	-	0.3277	0.3646	0.3573	0.1657	0.3559	0.3947	-	-	-	-	-	-	-	-	-	-	-	-	-	-	-
rs6586542	1:17763566-17763566	C	intron_variant	MODIFIER	RCC2	ENSG00000179051	Transcript	ENST00000375433	protein_coding	-	2018-01-11	-	-	-	-	-	-	-	rs6586542	-	-1	-	HGNC	30297	-	-	-	-	0.3782	0.5401	0.3876	0.1657	0.3559	0.3947	-	-	-	-	-	-	-	-	-	-	-	-	-	-	24743186
rs6586542	1:17763566-17763566	C	intron_variant	MODIFIER	RCC2	ENSG00000179051	Transcript	ENST00000375436	protein_coding	-	2018-02-12	-	-	-	-	-	-	-	rs6586542	-	-1	-	HGNC	30297	-	-	-	-	0.3782	0.5401	0.3876	0.1657	0.3559	0.3947	-	-	-	-	-	-	-	-	-	-	-	-	-	-	24743186
rs113663016	1:17764627-17764627	A	intron_variant	MODIFIER	RCC2	ENSG00000179051	Transcript	ENST00000375433	protein_coding	-	2018-01-11	-	-	-	-	-	-	-	rs113663016	-	-1	-	HGNC	30297	-	-	-	-	0.3421	0.4107	0.3703	0.1657	0.3559	0.3967	-	-	-	-	-	-	-	-	-	-	-	-	-	-	-
rs113663016	1:17764627-17764627	A	intron_variant	MODIFIER	RCC2	ENSG00000179051	Transcript	ENST00000375436	protein_coding	-	2018-02-12	-	-	-	-	-	-	-	rs113663016	-	-1	-	HGNC	30297	-	-	-	-	0.3421	0.4107	0.3703	0.1657	0.3559	0.3967	-	-	-	-	-	-	-	-	-	-	-	-	-	-	-
rs113663016	1:17764627-17764627	A	regulatory_region_variant	MODIFIER	-	-	RegulatoryFeature	ENSR00000002234	promoter	-	-	-	-	-	-	-	-	-	rs113663016	-	-	-	-	-	-	-	-	-	0.3421	0.4107	0.3703	0.1657	0.3559	0.3967	-	-	-	-	-	-	-	-	-	-	-	-	-	-	-
rs6675912	1:17769290-17769290	G	upstream_gene_variant	MODIFIER	RCC2	ENSG00000179051	Transcript	ENST00000375433	protein_coding	-	-	-	-	-	-	-	-	-	rs6675912	4233	-1	-	HGNC	30297	-	-	-	-	0.3321	0.3744	0.366	0.1657	0.3549	0.3988	-	-	-	-	-	-	-	-	-	-	-	-	-	-	-
rs6675912	1:17769290-17769290	G	upstream_gene_variant	MODIFIER	RCC2	ENSG00000179051	Transcript	ENST00000375436	protein_coding	-	-	-	-	-	-	-	-	-	rs6675912	3070	-1	-	HGNC	30297	-	-	-	-	0.3321	0.3744	0.366	0.1657	0.3549	0.3988	-	-	-	-	-	-	-	-	-	-	-	-	-	-	-
rs11203390	1:17771479-17771479	T	upstream_gene_variant	MODIFIER	snoU13	ENSG00000239020	Transcript	ENST00000458798	snoRNA	-	-	-	-	-	-	-	-	-	rs11203390	4780	1	-	RFAM	-	-	-	-	-	0.3684	0.5182	0.3919	0.1429	0.3549	0.3957	-	-	-	-	-	-	-	-	-	-	-	-	-	-	-
rs12122129	1:17772148-17772148	A	upstream_gene_variant	MODIFIER	snoU13	ENSG00000239020	Transcript	ENST00000458798	snoRNA	-	-	-	-	-	-	-	-	-	rs12122129	4111	1	-	RFAM	-	-	-	-	-	0.3235	0.354	0.3588	0.1438	0.3549	0.41	-	-	-	-	-	-	-	-	-	-	-	-	-	-	-
rs4073980	10:114746580-114746580	G	intron_variant	MODIFIER	TCF7L2	ENSG00000148737	Transcript	ENST00000346198	protein_coding	-	2018-04-06	-	-	-	-	-	-	-	rs4073980	-	1	cds_start_NF,cds_end_NF	HGNC	11641	-	-	-	-	0.4381	0.7874	0.3386	0.0486	0.498	0.3763	-	-	-	-	-	-	-	-	-	-	-	-	-	-	-
rs4073980	10:114746580-114746580	G	intron_variant	MODIFIER	TCF7L2	ENSG00000148737	Transcript	ENST00000349937	protein_coding	-	2018-04-07	-	-	-	-	-	-	-	rs4073980	-	1	-	HGNC	11641	-	-	-	-	0.4381	0.7874	0.3386	0.0486	0.498	0.3763	-	-	-	-	-	-	-	-	-	-	-	-	-	-	-
rs4073980	10:114746580-114746580	G	intron_variant	MODIFIER	TCF7L2	ENSG00000148737	Transcript	ENST00000352065	protein_coding	-	2018-03-14	-	-	-	-	-	-	-	rs4073980	-	1	-	HGNC	11641	-	-	-	-	0.4381	0.7874	0.3386	0.0486	0.498	0.3763	-	-	-	-	-	-	-	-	-	-	-	-	-	-	-
rs4073980	10:114746580-114746580	G	intron_variant	MODIFIER	TCF7L2	ENSG00000148737	Transcript	ENST00000355717	protein_coding	-	2018-03-12	-	-	-	-	-	-	-	rs4073980	-	1	-	HGNC	11641	-	-	-	-	0.4381	0.7874	0.3386	0.0486	0.498	0.3763	-	-	-	-	-	-	-	-	-	-	-	-	-	-	-
rs4073980	10:114746580-114746580	G	intron_variant	MODIFIER	TCF7L2	ENSG00000148737	Transcript	ENST00000355995	protein_coding	-	2018-04-14	-	-	-	-	-	-	-	rs4073980	-	1	-	HGNC	11641	-	-	-	-	0.4381	0.7874	0.3386	0.0486	0.498	0.3763	-	-	-	-	-	-	-	-	-	-	-	-	-	-	-
rs4073980	10:114746580-114746580	G	intron_variant	MODIFIER	TCF7L2	ENSG00000148737	Transcript	ENST00000369395	protein_coding	-	2018-03-07	-	-	-	-	-	-	-	rs4073980	-	1	-	HGNC	11641	-	-	-	-	0.4381	0.7874	0.3386	0.0486	0.498	0.3763	-	-	-	-	-	-	-	-	-	-	-	-	-	-	-
rs4073980	10:114746580-114746580	G	intron_variant	MODIFIER	TCF7L2	ENSG00000148737	Transcript	ENST00000369397	protein_coding	-	2018-03-13	-	-	-	-	-	-	-	rs4073980	-	1	-	HGNC	11641	-	-	-	-	0.4381	0.7874	0.3386	0.0486	0.498	0.3763	-	-	-	-	-	-	-	-	-	-	-	-	-	-	-
rs4073980	10:114746580-114746580	G	upstream_gene_variant	MODIFIER	RP11-139K1.2	ENSG00000227560	Transcript	ENST00000420976	processed_pseudogene	-	-	-	-	-	-	-	-	-	rs4073980	655	1	-	Clone_based_vega_gene	-	-	-	-	-	0.4381	0.7874	0.3386	0.0486	0.498	0.3763	-	-	-	-	-	-	-	-	-	-	-	-	-	-	-
rs4073980	10:114746580-114746580	G	intron_variant	MODIFIER	TCF7L2	ENSG00000148737	Transcript	ENST00000534894	protein_coding	-	2018-04-14	-	-	-	-	-	-	-	rs4073980	-	1	-	HGNC	11641	-	-	-	-	0.4381	0.7874	0.3386	0.0486	0.498	0.3763	-	-	-	-	-	-	-	-	-	-	-	-	-	-	-
rs4073980	10:114746580-114746580	G	intron_variant	MODIFIER	TCF7L2	ENSG00000148737	Transcript	ENST00000536810	protein_coding	-	2018-04-13	-	-	-	-	-	-	-	rs4073980	-	1	-	HGNC	11641	-	-	-	-	0.4381	0.7874	0.3386	0.0486	0.498	0.3763	-	-	-	-	-	-	-	-	-	-	-	-	-	-	-
rs4073980	10:114746580-114746580	G	intron_variant	MODIFIER	TCF7L2	ENSG00000148737	Transcript	ENST00000538897	protein_coding	-	2018-04-13	-	-	-	-	-	-	-	rs4073980	-	1	-	HGNC	11641	-	-	-	-	0.4381	0.7874	0.3386	0.0486	0.498	0.3763	-	-	-	-	-	-	-	-	-	-	-	-	-	-	-
rs4073980	10:114746580-114746580	G	intron_variant	MODIFIER	TCF7L2	ENSG00000148737	Transcript	ENST00000542695	protein_coding	-	2018-03-14	-	-	-	-	-	-	-	rs4073980	-	1	-	HGNC	11641	-	-	-	-	0.4381	0.7874	0.3386	0.0486	0.498	0.3763	-	-	-	-	-	-	-	-	-	-	-	-	-	-	-
rs4073980	10:114746580-114746580	G	intron_variant	MODIFIER	TCF7L2	ENSG00000148737	Transcript	ENST00000543371	protein_coding	-	2018-04-13	-	-	-	-	-	-	-	rs4073980	-	1	-	HGNC	11641	-	-	-	-	0.4381	0.7874	0.3386	0.0486	0.498	0.3763	-	-	-	-	-	-	-	-	-	-	-	-	-	-	-
rs4073980	10:114746580-114746580	G	intron_variant	MODIFIER	TCF7L2	ENSG00000148737	Transcript	ENST00000545257	protein_coding	-	2018-04-14	-	-	-	-	-	-	-	rs4073980	-	1	-	HGNC	11641	-	-	-	-	0.4381	0.7874	0.3386	0.0486	0.498	0.3763	-	-	-	-	-	-	-	-	-	-	-	-	-	-	-
rs4073980	10:114746580-114746580	G	regulatory_region_variant	MODIFIER	-	-	RegulatoryFeature	ENSR00000033575	promoter_flanking_region	-	-	-	-	-	-	-	-	-	rs4073980	-	-	-	-	-	-	-	-	-	0.4381	0.7874	0.3386	0.0486	0.498	0.3763	-	-	-	-	-	-	-	-	-	-	-	-	-	-	-
rs4074720	10:114748497-114748497	T	intron_variant	MODIFIER	TCF7L2	ENSG00000148737	Transcript	ENST00000346198	protein_coding	-	2018-04-06	-	-	-	-	-	-	-	rs4074720	-	1	cds_start_NF,cds_end_NF	HGNC	11641	-	-	-	-	0.4367	0.7806	0.3372	0.0496	0.499	0.3773	-	-	-	-	-	-	-	-	-	-	-	-	-	1	1.66424e+47
rs4074720	10:114748497-114748497	T	intron_variant	MODIFIER	TCF7L2	ENSG00000148737	Transcript	ENST00000349937	protein_coding	-	2018-04-07	-	-	-	-	-	-	-	rs4074720	-	1	-	HGNC	11641	-	-	-	-	0.4367	0.7806	0.3372	0.0496	0.499	0.3773	-	-	-	-	-	-	-	-	-	-	-	-	-	1	1.66424e+47
rs4074720	10:114748497-114748497	T	intron_variant	MODIFIER	TCF7L2	ENSG00000148737	Transcript	ENST00000352065	protein_coding	-	2018-03-14	-	-	-	-	-	-	-	rs4074720	-	1	-	HGNC	11641	-	-	-	-	0.4367	0.7806	0.3372	0.0496	0.499	0.3773	-	-	-	-	-	-	-	-	-	-	-	-	-	1	1.66424e+47
rs4074720	10:114748497-114748497	T	intron_variant	MODIFIER	TCF7L2	ENSG00000148737	Transcript	ENST00000355717	protein_coding	-	2018-03-12	-	-	-	-	-	-	-	rs4074720	-	1	-	HGNC	11641	-	-	-	-	0.4367	0.7806	0.3372	0.0496	0.499	0.3773	-	-	-	-	-	-	-	-	-	-	-	-	-	1	1.66424e+47
rs4074720	10:114748497-114748497	T	intron_variant	MODIFIER	TCF7L2	ENSG00000148737	Transcript	ENST00000355995	protein_coding	-	2018-04-14	-	-	-	-	-	-	-	rs4074720	-	1	-	HGNC	11641	-	-	-	-	0.4367	0.7806	0.3372	0.0496	0.499	0.3773	-	-	-	-	-	-	-	-	-	-	-	-	-	1	1.66424e+47
rs4074720	10:114748497-114748497	T	intron_variant	MODIFIER	TCF7L2	ENSG00000148737	Transcript	ENST00000369395	protein_coding	-	2018-03-07	-	-	-	-	-	-	-	rs4074720	-	1	-	HGNC	11641	-	-	-	-	0.4367	0.7806	0.3372	0.0496	0.499	0.3773	-	-	-	-	-	-	-	-	-	-	-	-	-	1	1.66424e+47
rs4074720	10:114748497-114748497	T	intron_variant	MODIFIER	TCF7L2	ENSG00000148737	Transcript	ENST00000369397	protein_coding	-	2018-03-13	-	-	-	-	-	-	-	rs4074720	-	1	-	HGNC	11641	-	-	-	-	0.4367	0.7806	0.3372	0.0496	0.499	0.3773	-	-	-	-	-	-	-	-	-	-	-	-	-	1	1.66424e+47
rs4074720	10:114748497-114748497	T	downstream_gene_variant	MODIFIER	RP11-139K1.2	ENSG00000227560	Transcript	ENST00000420976	processed_pseudogene	-	-	-	-	-	-	-	-	-	rs4074720	873	1	-	Clone_based_vega_gene	-	-	-	-	-	0.4367	0.7806	0.3372	0.0496	0.499	0.3773	-	-	-	-	-	-	-	-	-	-	-	-	-	1	1.66424e+47
rs4074720	10:114748497-114748497	T	intron_variant	MODIFIER	TCF7L2	ENSG00000148737	Transcript	ENST00000534894	protein_coding	-	2018-04-14	-	-	-	-	-	-	-	rs4074720	-	1	-	HGNC	11641	-	-	-	-	0.4367	0.7806	0.3372	0.0496	0.499	0.3773	-	-	-	-	-	-	-	-	-	-	-	-	-	1	1.66424e+47
rs4074720	10:114748497-114748497	T	intron_variant	MODIFIER	TCF7L2	ENSG00000148737	Transcript	ENST00000536810	protein_coding	-	2018-04-13	-	-	-	-	-	-	-	rs4074720	-	1	-	HGNC	11641	-	-	-	-	0.4367	0.7806	0.3372	0.0496	0.499	0.3773	-	-	-	-	-	-	-	-	-	-	-	-	-	1	1.66424e+47
rs4074720	10:114748497-114748497	T	intron_variant	MODIFIER	TCF7L2	ENSG00000148737	Transcript	ENST00000538897	protein_coding	-	2018-04-13	-	-	-	-	-	-	-	rs4074720	-	1	-	HGNC	11641	-	-	-	-	0.4367	0.7806	0.3372	0.0496	0.499	0.3773	-	-	-	-	-	-	-	-	-	-	-	-	-	1	1.66424e+47
rs4074720	10:114748497-114748497	T	intron_variant	MODIFIER	TCF7L2	ENSG00000148737	Transcript	ENST00000542695	protein_coding	-	2018-03-14	-	-	-	-	-	-	-	rs4074720	-	1	-	HGNC	11641	-	-	-	-	0.4367	0.7806	0.3372	0.0496	0.499	0.3773	-	-	-	-	-	-	-	-	-	-	-	-	-	1	1.66424e+47
rs4074720	10:114748497-114748497	T	intron_variant	MODIFIER	TCF7L2	ENSG00000148737	Transcript	ENST00000543371	protein_coding	-	2018-04-13	-	-	-	-	-	-	-	rs4074720	-	1	-	HGNC	11641	-	-	-	-	0.4367	0.7806	0.3372	0.0496	0.499	0.3773	-	-	-	-	-	-	-	-	-	-	-	-	-	1	1.66424e+47
rs4074720	10:114748497-114748497	T	intron_variant	MODIFIER	TCF7L2	ENSG00000148737	Transcript	ENST00000545257	protein_coding	-	2018-04-14	-	-	-	-	-	-	-	rs4074720	-	1	-	HGNC	11641	-	-	-	-	0.4367	0.7806	0.3372	0.0496	0.499	0.3773	-	-	-	-	-	-	-	-	-	-	-	-	-	1	1.66424e+47
rs4074718	10:114748617-114748617	A	intron_variant	MODIFIER	TCF7L2	ENSG00000148737	Transcript	ENST00000346198	protein_coding	-	2018-04-06	-	-	-	-	-	-	-	rs4074718	-	1	cds_start_NF,cds_end_NF	HGNC	11641	-	-	-	-	0.4365	0.7799	0.3372	0.0496	0.499	0.3773	-	-	-	-	-	-	-	-	-	-	-	-	-	1	2.73832e+23
rs4074718	10:114748617-114748617	A	intron_variant	MODIFIER	TCF7L2	ENSG00000148737	Transcript	ENST00000349937	protein_coding	-	2018-04-07	-	-	-	-	-	-	-	rs4074718	-	1	-	HGNC	11641	-	-	-	-	0.4365	0.7799	0.3372	0.0496	0.499	0.3773	-	-	-	-	-	-	-	-	-	-	-	-	-	1	2.73832e+23
rs4074718	10:114748617-114748617	A	intron_variant	MODIFIER	TCF7L2	ENSG00000148737	Transcript	ENST00000352065	protein_coding	-	2018-03-14	-	-	-	-	-	-	-	rs4074718	-	1	-	HGNC	11641	-	-	-	-	0.4365	0.7799	0.3372	0.0496	0.499	0.3773	-	-	-	-	-	-	-	-	-	-	-	-	-	1	2.73832e+23
rs4074718	10:114748617-114748617	A	intron_variant	MODIFIER	TCF7L2	ENSG00000148737	Transcript	ENST00000355717	protein_coding	-	2018-03-12	-	-	-	-	-	-	-	rs4074718	-	1	-	HGNC	11641	-	-	-	-	0.4365	0.7799	0.3372	0.0496	0.499	0.3773	-	-	-	-	-	-	-	-	-	-	-	-	-	1	2.73832e+23
rs4074718	10:114748617-114748617	A	intron_variant	MODIFIER	TCF7L2	ENSG00000148737	Transcript	ENST00000355995	protein_coding	-	2018-04-14	-	-	-	-	-	-	-	rs4074718	-	1	-	HGNC	11641	-	-	-	-	0.4365	0.7799	0.3372	0.0496	0.499	0.3773	-	-	-	-	-	-	-	-	-	-	-	-	-	1	2.73832e+23
rs4074718	10:114748617-114748617	A	intron_variant	MODIFIER	TCF7L2	ENSG00000148737	Transcript	ENST00000369395	protein_coding	-	2018-03-07	-	-	-	-	-	-	-	rs4074718	-	1	-	HGNC	11641	-	-	-	-	0.4365	0.7799	0.3372	0.0496	0.499	0.3773	-	-	-	-	-	-	-	-	-	-	-	-	-	1	2.73832e+23
rs4074718	10:114748617-114748617	A	intron_variant	MODIFIER	TCF7L2	ENSG00000148737	Transcript	ENST00000369397	protein_coding	-	2018-03-13	-	-	-	-	-	-	-	rs4074718	-	1	-	HGNC	11641	-	-	-	-	0.4365	0.7799	0.3372	0.0496	0.499	0.3773	-	-	-	-	-	-	-	-	-	-	-	-	-	1	2.73832e+23
rs4074718	10:114748617-114748617	A	downstream_gene_variant	MODIFIER	RP11-139K1.2	ENSG00000227560	Transcript	ENST00000420976	processed_pseudogene	-	-	-	-	-	-	-	-	-	rs4074718	993	1	-	Clone_based_vega_gene	-	-	-	-	-	0.4365	0.7799	0.3372	0.0496	0.499	0.3773	-	-	-	-	-	-	-	-	-	-	-	-	-	1	2.73832e+23
rs4074718	10:114748617-114748617	A	intron_variant	MODIFIER	TCF7L2	ENSG00000148737	Transcript	ENST00000534894	protein_coding	-	2018-04-14	-	-	-	-	-	-	-	rs4074718	-	1	-	HGNC	11641	-	-	-	-	0.4365	0.7799	0.3372	0.0496	0.499	0.3773	-	-	-	-	-	-	-	-	-	-	-	-	-	1	2.73832e+23
rs4074718	10:114748617-114748617	A	intron_variant	MODIFIER	TCF7L2	ENSG00000148737	Transcript	ENST00000536810	protein_coding	-	2018-04-13	-	-	-	-	-	-	-	rs4074718	-	1	-	HGNC	11641	-	-	-	-	0.4365	0.7799	0.3372	0.0496	0.499	0.3773	-	-	-	-	-	-	-	-	-	-	-	-	-	1	2.73832e+23
rs4074718	10:114748617-114748617	A	intron_variant	MODIFIER	TCF7L2	ENSG00000148737	Transcript	ENST00000538897	protein_coding	-	2018-04-13	-	-	-	-	-	-	-	rs4074718	-	1	-	HGNC	11641	-	-	-	-	0.4365	0.7799	0.3372	0.0496	0.499	0.3773	-	-	-	-	-	-	-	-	-	-	-	-	-	1	2.73832e+23
rs4074718	10:114748617-114748617	A	intron_variant	MODIFIER	TCF7L2	ENSG00000148737	Transcript	ENST00000542695	protein_coding	-	2018-03-14	-	-	-	-	-	-	-	rs4074718	-	1	-	HGNC	11641	-	-	-	-	0.4365	0.7799	0.3372	0.0496	0.499	0.3773	-	-	-	-	-	-	-	-	-	-	-	-	-	1	2.73832e+23
rs4074718	10:114748617-114748617	A	intron_variant	MODIFIER	TCF7L2	ENSG00000148737	Transcript	ENST00000543371	protein_coding	-	2018-04-13	-	-	-	-	-	-	-	rs4074718	-	1	-	HGNC	11641	-	-	-	-	0.4365	0.7799	0.3372	0.0496	0.499	0.3773	-	-	-	-	-	-	-	-	-	-	-	-	-	1	2.73832e+23
rs4074718	10:114748617-114748617	A	intron_variant	MODIFIER	TCF7L2	ENSG00000148737	Transcript	ENST00000545257	protein_coding	-	2018-04-14	-	-	-	-	-	-	-	rs4074718	-	1	-	HGNC	11641	-	-	-	-	0.4365	0.7799	0.3372	0.0496	0.499	0.3773	-	-	-	-	-	-	-	-	-	-	-	-	-	1	2.73832e+23
rs34872471	10:114754071-114754071	C	intron_variant	MODIFIER	TCF7L2	ENSG00000148737	Transcript	ENST00000346198	protein_coding	-	2018-04-06	-	-	-	-	-	-	-	rs34872471	-	1	cds_start_NF,cds_end_NF	HGNC	11641	-	-	-	-	0.2424	0.3116	0.2435	0.0228	0.3151	0.2996	-	-	-	-	-	-	-	-	-	-	-	-	-	1	2.7189e+47
rs34872471	10:114754071-114754071	C	intron_variant	MODIFIER	TCF7L2	ENSG00000148737	Transcript	ENST00000349937	protein_coding	-	2018-04-07	-	-	-	-	-	-	-	rs34872471	-	1	-	HGNC	11641	-	-	-	-	0.2424	0.3116	0.2435	0.0228	0.3151	0.2996	-	-	-	-	-	-	-	-	-	-	-	-	-	1	2.7189e+47
rs34872471	10:114754071-114754071	C	intron_variant	MODIFIER	TCF7L2	ENSG00000148737	Transcript	ENST00000352065	protein_coding	-	2018-03-14	-	-	-	-	-	-	-	rs34872471	-	1	-	HGNC	11641	-	-	-	-	0.2424	0.3116	0.2435	0.0228	0.3151	0.2996	-	-	-	-	-	-	-	-	-	-	-	-	-	1	2.7189e+47
rs34872471	10:114754071-114754071	C	intron_variant	MODIFIER	TCF7L2	ENSG00000148737	Transcript	ENST00000355717	protein_coding	-	2018-03-12	-	-	-	-	-	-	-	rs34872471	-	1	-	HGNC	11641	-	-	-	-	0.2424	0.3116	0.2435	0.0228	0.3151	0.2996	-	-	-	-	-	-	-	-	-	-	-	-	-	1	2.7189e+47
rs34872471	10:114754071-114754071	C	intron_variant	MODIFIER	TCF7L2	ENSG00000148737	Transcript	ENST00000355995	protein_coding	-	2018-04-14	-	-	-	-	-	-	-	rs34872471	-	1	-	HGNC	11641	-	-	-	-	0.2424	0.3116	0.2435	0.0228	0.3151	0.2996	-	-	-	-	-	-	-	-	-	-	-	-	-	1	2.7189e+47
rs34872471	10:114754071-114754071	C	intron_variant	MODIFIER	TCF7L2	ENSG00000148737	Transcript	ENST00000369395	protein_coding	-	2018-03-07	-	-	-	-	-	-	-	rs34872471	-	1	-	HGNC	11641	-	-	-	-	0.2424	0.3116	0.2435	0.0228	0.3151	0.2996	-	-	-	-	-	-	-	-	-	-	-	-	-	1	2.7189e+47
rs34872471	10:114754071-114754071	C	intron_variant	MODIFIER	TCF7L2	ENSG00000148737	Transcript	ENST00000369397	protein_coding	-	2018-03-13	-	-	-	-	-	-	-	rs34872471	-	1	-	HGNC	11641	-	-	-	-	0.2424	0.3116	0.2435	0.0228	0.3151	0.2996	-	-	-	-	-	-	-	-	-	-	-	-	-	1	2.7189e+47
rs34872471	10:114754071-114754071	C	intron_variant	MODIFIER	TCF7L2	ENSG00000148737	Transcript	ENST00000534894	protein_coding	-	2018-04-14	-	-	-	-	-	-	-	rs34872471	-	1	-	HGNC	11641	-	-	-	-	0.2424	0.3116	0.2435	0.0228	0.3151	0.2996	-	-	-	-	-	-	-	-	-	-	-	-	-	1	2.7189e+47
rs34872471	10:114754071-114754071	C	intron_variant	MODIFIER	TCF7L2	ENSG00000148737	Transcript	ENST00000536810	protein_coding	-	2018-04-13	-	-	-	-	-	-	-	rs34872471	-	1	-	HGNC	11641	-	-	-	-	0.2424	0.3116	0.2435	0.0228	0.3151	0.2996	-	-	-	-	-	-	-	-	-	-	-	-	-	1	2.7189e+47
rs34872471	10:114754071-114754071	C	intron_variant	MODIFIER	TCF7L2	ENSG00000148737	Transcript	ENST00000538897	protein_coding	-	2018-04-13	-	-	-	-	-	-	-	rs34872471	-	1	-	HGNC	11641	-	-	-	-	0.2424	0.3116	0.2435	0.0228	0.3151	0.2996	-	-	-	-	-	-	-	-	-	-	-	-	-	1	2.7189e+47
rs34872471	10:114754071-114754071	C	intron_variant	MODIFIER	TCF7L2	ENSG00000148737	Transcript	ENST00000542695	protein_coding	-	2018-03-14	-	-	-	-	-	-	-	rs34872471	-	1	-	HGNC	11641	-	-	-	-	0.2424	0.3116	0.2435	0.0228	0.3151	0.2996	-	-	-	-	-	-	-	-	-	-	-	-	-	1	2.7189e+47
rs34872471	10:114754071-114754071	C	intron_variant	MODIFIER	TCF7L2	ENSG00000148737	Transcript	ENST00000543371	protein_coding	-	2018-04-13	-	-	-	-	-	-	-	rs34872471	-	1	-	HGNC	11641	-	-	-	-	0.2424	0.3116	0.2435	0.0228	0.3151	0.2996	-	-	-	-	-	-	-	-	-	-	-	-	-	1	2.7189e+47
rs34872471	10:114754071-114754071	C	intron_variant	MODIFIER	TCF7L2	ENSG00000148737	Transcript	ENST00000545257	protein_coding	-	2018-04-14	-	-	-	-	-	-	-	rs34872471	-	1	-	HGNC	11641	-	-	-	-	0.2424	0.3116	0.2435	0.0228	0.3151	0.2996	-	-	-	-	-	-	-	-	-	-	-	-	-	1	2.7189e+47
rs7901695	10:114754088-114754088	C	intron_variant	MODIFIER	TCF7L2	ENSG00000148737	Transcript	ENST00000346198	protein_coding	-	2018-04-06	-	-	-	-	-	-	-	rs7901695,CS071265	-	1	cds_start_NF,cds_end_NF	HGNC	11641	-	-	-	-	0.2821	0.4365	0.2565	0.0228	0.3439	0.2955	-	-	-	-	-	-	-	-	-	-	-	-	-	1,1	20075150,26648684,27730450,21278902,19161620,21507254,21347282,23386860,22189546,17463249,17786212,18533027,18591388,19096518,19526209,19931040,20017978,20144327,20362271,20816152,20862305,21103332,21368910,21444075,22350825,22377712,22558147,25477898,25774817,27053236,27383215,19056611,19207020,19323962,19602701,19734549,20886378,21297524,22307069,23462794,21658257,21411509,17668382,25469308,216…
rs7901695	10:114754088-114754088	C	intron_variant	MODIFIER	TCF7L2	ENSG00000148737	Transcript	ENST00000349937	protein_coding	-	2018-04-07	-	-	-	-	-	-	-	rs7901695,CS071265	-	1	-	HGNC	11641	-	-	-	-	0.2821	0.4365	0.2565	0.0228	0.3439	0.2955	-	-	-	-	-	-	-	-	-	-	-	-	-	1,1	20075150,26648684,27730450,21278902,19161620,21507254,21347282,23386860,22189546,17463249,17786212,18533027,18591388,19096518,19526209,19931040,20017978,20144327,20362271,20816152,20862305,21103332,21368910,21444075,22350825,22377712,22558147,25477898,25774817,27053236,27383215,19056611,19207020,19323962,19602701,19734549,20886378,21297524,22307069,23462794,21658257,21411509,17668382,25469308,216…
rs7901695	10:114754088-114754088	C	intron_variant	MODIFIER	TCF7L2	ENSG00000148737	Transcript	ENST00000352065	protein_coding	-	2018-03-14	-	-	-	-	-	-	-	rs7901695,CS071265	-	1	-	HGNC	11641	-	-	-	-	0.2821	0.4365	0.2565	0.0228	0.3439	0.2955	-	-	-	-	-	-	-	-	-	-	-	-	-	1,1	20075150,26648684,27730450,21278902,19161620,21507254,21347282,23386860,22189546,17463249,17786212,18533027,18591388,19096518,19526209,19931040,20017978,20144327,20362271,20816152,20862305,21103332,21368910,21444075,22350825,22377712,22558147,25477898,25774817,27053236,27383215,19056611,19207020,19323962,19602701,19734549,20886378,21297524,22307069,23462794,21658257,21411509,17668382,25469308,216…
rs7901695	10:114754088-114754088	C	intron_variant	MODIFIER	TCF7L2	ENSG00000148737	Transcript	ENST00000355717	protein_coding	-	2018-03-12	-	-	-	-	-	-	-	rs7901695,CS071265	-	1	-	HGNC	11641	-	-	-	-	0.2821	0.4365	0.2565	0.0228	0.3439	0.2955	-	-	-	-	-	-	-	-	-	-	-	-	-	1,1	20075150,26648684,27730450,21278902,19161620,21507254,21347282,23386860,22189546,17463249,17786212,18533027,18591388,19096518,19526209,19931040,20017978,20144327,20362271,20816152,20862305,21103332,21368910,21444075,22350825,22377712,22558147,25477898,25774817,27053236,27383215,19056611,19207020,19323962,19602701,19734549,20886378,21297524,22307069,23462794,21658257,21411509,17668382,25469308,216…
rs7901695	10:114754088-114754088	C	intron_variant	MODIFIER	TCF7L2	ENSG00000148737	Transcript	ENST00000355995	protein_coding	-	2018-04-14	-	-	-	-	-	-	-	rs7901695,CS071265	-	1	-	HGNC	11641	-	-	-	-	0.2821	0.4365	0.2565	0.0228	0.3439	0.2955	-	-	-	-	-	-	-	-	-	-	-	-	-	1,1	20075150,26648684,27730450,21278902,19161620,21507254,21347282,23386860,22189546,17463249,17786212,18533027,18591388,19096518,19526209,19931040,20017978,20144327,20362271,20816152,20862305,21103332,21368910,21444075,22350825,22377712,22558147,25477898,25774817,27053236,27383215,19056611,19207020,19323962,19602701,19734549,20886378,21297524,22307069,23462794,21658257,21411509,17668382,25469308,216…
rs7901695	10:114754088-114754088	C	intron_variant	MODIFIER	TCF7L2	ENSG00000148737	Transcript	ENST00000369395	protein_coding	-	2018-03-07	-	-	-	-	-	-	-	rs7901695,CS071265	-	1	-	HGNC	11641	-	-	-	-	0.2821	0.4365	0.2565	0.0228	0.3439	0.2955	-	-	-	-	-	-	-	-	-	-	-	-	-	1,1	20075150,26648684,27730450,21278902,19161620,21507254,21347282,23386860,22189546,17463249,17786212,18533027,18591388,19096518,19526209,19931040,20017978,20144327,20362271,20816152,20862305,21103332,21368910,21444075,22350825,22377712,22558147,25477898,25774817,27053236,27383215,19056611,19207020,19323962,19602701,19734549,20886378,21297524,22307069,23462794,21658257,21411509,17668382,25469308,216…
rs7901695	10:114754088-114754088	C	intron_variant	MODIFIER	TCF7L2	ENSG00000148737	Transcript	ENST00000369397	protein_coding	-	2018-03-13	-	-	-	-	-	-	-	rs7901695,CS071265	-	1	-	HGNC	11641	-	-	-	-	0.2821	0.4365	0.2565	0.0228	0.3439	0.2955	-	-	-	-	-	-	-	-	-	-	-	-	-	1,1	20075150,26648684,27730450,21278902,19161620,21507254,21347282,23386860,22189546,17463249,17786212,18533027,18591388,19096518,19526209,19931040,20017978,20144327,20362271,20816152,20862305,21103332,21368910,21444075,22350825,22377712,22558147,25477898,25774817,27053236,27383215,19056611,19207020,19323962,19602701,19734549,20886378,21297524,22307069,23462794,21658257,21411509,17668382,25469308,216…
rs7901695	10:114754088-114754088	C	intron_variant	MODIFIER	TCF7L2	ENSG00000148737	Transcript	ENST00000534894	protein_coding	-	2018-04-14	-	-	-	-	-	-	-	rs7901695,CS071265	-	1	-	HGNC	11641	-	-	-	-	0.2821	0.4365	0.2565	0.0228	0.3439	0.2955	-	-	-	-	-	-	-	-	-	-	-	-	-	1,1	20075150,26648684,27730450,21278902,19161620,21507254,21347282,23386860,22189546,17463249,17786212,18533027,18591388,19096518,19526209,19931040,20017978,20144327,20362271,20816152,20862305,21103332,21368910,21444075,22350825,22377712,22558147,25477898,25774817,27053236,27383215,19056611,19207020,19323962,19602701,19734549,20886378,21297524,22307069,23462794,21658257,21411509,17668382,25469308,216…
rs7901695	10:114754088-114754088	C	intron_variant	MODIFIER	TCF7L2	ENSG00000148737	Transcript	ENST00000536810	protein_coding	-	2018-04-13	-	-	-	-	-	-	-	rs7901695,CS071265	-	1	-	HGNC	11641	-	-	-	-	0.2821	0.4365	0.2565	0.0228	0.3439	0.2955	-	-	-	-	-	-	-	-	-	-	-	-	-	1,1	20075150,26648684,27730450,21278902,19161620,21507254,21347282,23386860,22189546,17463249,17786212,18533027,18591388,19096518,19526209,19931040,20017978,20144327,20362271,20816152,20862305,21103332,21368910,21444075,22350825,22377712,22558147,25477898,25774817,27053236,27383215,19056611,19207020,19323962,19602701,19734549,20886378,21297524,22307069,23462794,21658257,21411509,17668382,25469308,216…
rs7901695	10:114754088-114754088	C	intron_variant	MODIFIER	TCF7L2	ENSG00000148737	Transcript	ENST00000538897	protein_coding	-	2018-04-13	-	-	-	-	-	-	-	rs7901695,CS071265	-	1	-	HGNC	11641	-	-	-	-	0.2821	0.4365	0.2565	0.0228	0.3439	0.2955	-	-	-	-	-	-	-	-	-	-	-	-	-	1,1	20075150,26648684,27730450,21278902,19161620,21507254,21347282,23386860,22189546,17463249,17786212,18533027,18591388,19096518,19526209,19931040,20017978,20144327,20362271,20816152,20862305,21103332,21368910,21444075,22350825,22377712,22558147,25477898,25774817,27053236,27383215,19056611,19207020,19323962,19602701,19734549,20886378,21297524,22307069,23462794,21658257,21411509,17668382,25469308,216…
rs7901695	10:114754088-114754088	C	intron_variant	MODIFIER	TCF7L2	ENSG00000148737	Transcript	ENST00000542695	protein_coding	-	2018-03-14	-	-	-	-	-	-	-	rs7901695,CS071265	-	1	-	HGNC	11641	-	-	-	-	0.2821	0.4365	0.2565	0.0228	0.3439	0.2955	-	-	-	-	-	-	-	-	-	-	-	-	-	1,1	20075150,26648684,27730450,21278902,19161620,21507254,21347282,23386860,22189546,17463249,17786212,18533027,18591388,19096518,19526209,19931040,20017978,20144327,20362271,20816152,20862305,21103332,21368910,21444075,22350825,22377712,22558147,25477898,25774817,27053236,27383215,19056611,19207020,19323962,19602701,19734549,20886378,21297524,22307069,23462794,21658257,21411509,17668382,25469308,216…
rs7901695	10:114754088-114754088	C	intron_variant	MODIFIER	TCF7L2	ENSG00000148737	Transcript	ENST00000543371	protein_coding	-	2018-04-13	-	-	-	-	-	-	-	rs7901695,CS071265	-	1	-	HGNC	11641	-	-	-	-	0.2821	0.4365	0.2565	0.0228	0.3439	0.2955	-	-	-	-	-	-	-	-	-	-	-	-	-	1,1	20075150,26648684,27730450,21278902,19161620,21507254,21347282,23386860,22189546,17463249,17786212,18533027,18591388,19096518,19526209,19931040,20017978,20144327,20362271,20816152,20862305,21103332,21368910,21444075,22350825,22377712,22558147,25477898,25774817,27053236,27383215,19056611,19207020,19323962,19602701,19734549,20886378,21297524,22307069,23462794,21658257,21411509,17668382,25469308,216…
rs7901695	10:114754088-114754088	C	intron_variant	MODIFIER	TCF7L2	ENSG00000148737	Transcript	ENST00000545257	protein_coding	-	2018-04-14	-	-	-	-	-	-	-	rs7901695,CS071265	-	1	-	HGNC	11641	-	-	-	-	0.2821	0.4365	0.2565	0.0228	0.3439	0.2955	-	-	-	-	-	-	-	-	-	-	-	-	-	1,1	20075150,26648684,27730450,21278902,19161620,21507254,21347282,23386860,22189546,17463249,17786212,18533027,18591388,19096518,19526209,19931040,20017978,20144327,20362271,20816152,20862305,21103332,21368910,21444075,22350825,22377712,22558147,25477898,25774817,27053236,27383215,19056611,19207020,19323962,19602701,19734549,20886378,21297524,22307069,23462794,21658257,21411509,17668382,25469308,216…
rs35198068	10:114754784-114754784	C	intron_variant	MODIFIER	TCF7L2	ENSG00000148737	Transcript	ENST00000346198	protein_coding	-	2018-04-06	-	-	-	-	-	-	-	rs35198068	-	1	cds_start_NF,cds_end_NF	HGNC	11641	-	-	-	-	0.2408	0.3056	0.2406	0.0228	0.3171	0.2996	-	-	-	-	-	-	-	-	-	-	-	-	-	-	20980453
rs35198068	10:114754784-114754784	C	intron_variant	MODIFIER	TCF7L2	ENSG00000148737	Transcript	ENST00000349937	protein_coding	-	2018-04-07	-	-	-	-	-	-	-	rs35198068	-	1	-	HGNC	11641	-	-	-	-	0.2408	0.3056	0.2406	0.0228	0.3171	0.2996	-	-	-	-	-	-	-	-	-	-	-	-	-	-	20980453
rs35198068	10:114754784-114754784	C	intron_variant	MODIFIER	TCF7L2	ENSG00000148737	Transcript	ENST00000352065	protein_coding	-	2018-03-14	-	-	-	-	-	-	-	rs35198068	-	1	-	HGNC	11641	-	-	-	-	0.2408	0.3056	0.2406	0.0228	0.3171	0.2996	-	-	-	-	-	-	-	-	-	-	-	-	-	-	20980453
rs35198068	10:114754784-114754784	C	intron_variant	MODIFIER	TCF7L2	ENSG00000148737	Transcript	ENST00000355717	protein_coding	-	2018-03-12	-	-	-	-	-	-	-	rs35198068	-	1	-	HGNC	11641	-	-	-	-	0.2408	0.3056	0.2406	0.0228	0.3171	0.2996	-	-	-	-	-	-	-	-	-	-	-	-	-	-	20980453
rs35198068	10:114754784-114754784	C	intron_variant	MODIFIER	TCF7L2	ENSG00000148737	Transcript	ENST00000355995	protein_coding	-	2018-04-14	-	-	-	-	-	-	-	rs35198068	-	1	-	HGNC	11641	-	-	-	-	0.2408	0.3056	0.2406	0.0228	0.3171	0.2996	-	-	-	-	-	-	-	-	-	-	-	-	-	-	20980453
rs35198068	10:114754784-114754784	C	intron_variant	MODIFIER	TCF7L2	ENSG00000148737	Transcript	ENST00000369395	protein_coding	-	2018-03-07	-	-	-	-	-	-	-	rs35198068	-	1	-	HGNC	11641	-	-	-	-	0.2408	0.3056	0.2406	0.0228	0.3171	0.2996	-	-	-	-	-	-	-	-	-	-	-	-	-	-	20980453
rs35198068	10:114754784-114754784	C	intron_variant	MODIFIER	TCF7L2	ENSG00000148737	Transcript	ENST00000369397	protein_coding	-	2018-03-13	-	-	-	-	-	-	-	rs35198068	-	1	-	HGNC	11641	-	-	-	-	0.2408	0.3056	0.2406	0.0228	0.3171	0.2996	-	-	-	-	-	-	-	-	-	-	-	-	-	-	20980453
rs35198068	10:114754784-114754784	C	intron_variant	MODIFIER	TCF7L2	ENSG00000148737	Transcript	ENST00000534894	protein_coding	-	2018-04-14	-	-	-	-	-	-	-	rs35198068	-	1	-	HGNC	11641	-	-	-	-	0.2408	0.3056	0.2406	0.0228	0.3171	0.2996	-	-	-	-	-	-	-	-	-	-	-	-	-	-	20980453
rs35198068	10:114754784-114754784	C	intron_variant	MODIFIER	TCF7L2	ENSG00000148737	Transcript	ENST00000536810	protein_coding	-	2018-04-13	-	-	-	-	-	-	-	rs35198068	-	1	-	HGNC	11641	-	-	-	-	0.2408	0.3056	0.2406	0.0228	0.3171	0.2996	-	-	-	-	-	-	-	-	-	-	-	-	-	-	20980453
rs35198068	10:114754784-114754784	C	intron_variant	MODIFIER	TCF7L2	ENSG00000148737	Transcript	ENST00000538897	protein_coding	-	2018-04-13	-	-	-	-	-	-	-	rs35198068	-	1	-	HGNC	11641	-	-	-	-	0.2408	0.3056	0.2406	0.0228	0.3171	0.2996	-	-	-	-	-	-	-	-	-	-	-	-	-	-	20980453
rs35198068	10:114754784-114754784	C	intron_variant	MODIFIER	TCF7L2	ENSG00000148737	Transcript	ENST00000542695	protein_coding	-	2018-03-14	-	-	-	-	-	-	-	rs35198068	-	1	-	HGNC	11641	-	-	-	-	0.2408	0.3056	0.2406	0.0228	0.3171	0.2996	-	-	-	-	-	-	-	-	-	-	-	-	-	-	20980453
rs35198068	10:114754784-114754784	C	intron_variant	MODIFIER	TCF7L2	ENSG00000148737	Transcript	ENST00000543371	protein_coding	-	2018-04-13	-	-	-	-	-	-	-	rs35198068	-	1	-	HGNC	11641	-	-	-	-	0.2408	0.3056	0.2406	0.0228	0.3171	0.2996	-	-	-	-	-	-	-	-	-	-	-	-	-	-	20980453
rs35198068	10:114754784-114754784	C	intron_variant	MODIFIER	TCF7L2	ENSG00000148737	Transcript	ENST00000545257	protein_coding	-	2018-04-14	-	-	-	-	-	-	-	rs35198068	-	1	-	HGNC	11641	-	-	-	-	0.2408	0.3056	0.2406	0.0228	0.3171	0.2996	-	-	-	-	-	-	-	-	-	-	-	-	-	-	20980453
rs4506565	10:114756041-114756041	G	intron_variant	MODIFIER	TCF7L2	ENSG00000148737	Transcript	ENST00000346198	protein_coding	-	2018-04-06	-	-	-	-	-	-	-	rs4506565	-	1	cds_start_NF,cds_end_NF	HGNC	11641	-	-	-	-	-	-	-	-	-	-	-	-	-	-	-	-	-	-	-	-	-	-	-	1	24959828,19161620,18224312,20979565,19931040,20018066,20362271,21217814,21368910,22971100,25477898,25774817,27383215,27310578,20081858,23544013,19252133,21251252,20693352,21103350,21810599,23281810,25393876,21949744,19351735,27296613,21975967,27892471,27185397,23188737,21036813,21188353,17554300,20039379,27153677,23626757,27790247,27049325,19913122,22238593,26866580,22583123,27695091,19053027,223…
rs4506565	10:114756041-114756041	T	intron_variant	MODIFIER	TCF7L2	ENSG00000148737	Transcript	ENST00000346198	protein_coding	-	2018-04-06	-	-	-	-	-	-	-	rs4506565	-	1	cds_start_NF,cds_end_NF	HGNC	11641	-	-	-	-	0.2841	0.4349	0.2594	0.0228	0.3459	0.3037	-	-	-	-	-	-	-	-	-	-	-	-	-	1	24959828,19161620,18224312,20979565,19931040,20018066,20362271,21217814,21368910,22971100,25477898,25774817,27383215,27310578,20081858,23544013,19252133,21251252,20693352,21103350,21810599,23281810,25393876,21949744,19351735,27296613,21975967,27892471,27185397,23188737,21036813,21188353,17554300,20039379,27153677,23626757,27790247,27049325,19913122,22238593,26866580,22583123,27695091,19053027,223…
rs4506565	10:114756041-114756041	G	intron_variant	MODIFIER	TCF7L2	ENSG00000148737	Transcript	ENST00000349937	protein_coding	-	2018-04-07	-	-	-	-	-	-	-	rs4506565	-	1	-	HGNC	11641	-	-	-	-	-	-	-	-	-	-	-	-	-	-	-	-	-	-	-	-	-	-	-	1	24959828,19161620,18224312,20979565,19931040,20018066,20362271,21217814,21368910,22971100,25477898,25774817,27383215,27310578,20081858,23544013,19252133,21251252,20693352,21103350,21810599,23281810,25393876,21949744,19351735,27296613,21975967,27892471,27185397,23188737,21036813,21188353,17554300,20039379,27153677,23626757,27790247,27049325,19913122,22238593,26866580,22583123,27695091,19053027,223…
rs4506565	10:114756041-114756041	T	intron_variant	MODIFIER	TCF7L2	ENSG00000148737	Transcript	ENST00000349937	protein_coding	-	2018-04-07	-	-	-	-	-	-	-	rs4506565	-	1	-	HGNC	11641	-	-	-	-	0.2841	0.4349	0.2594	0.0228	0.3459	0.3037	-	-	-	-	-	-	-	-	-	-	-	-	-	1	24959828,19161620,18224312,20979565,19931040,20018066,20362271,21217814,21368910,22971100,25477898,25774817,27383215,27310578,20081858,23544013,19252133,21251252,20693352,21103350,21810599,23281810,25393876,21949744,19351735,27296613,21975967,27892471,27185397,23188737,21036813,21188353,17554300,20039379,27153677,23626757,27790247,27049325,19913122,22238593,26866580,22583123,27695091,19053027,223…
rs4506565	10:114756041-114756041	G	intron_variant	MODIFIER	TCF7L2	ENSG00000148737	Transcript	ENST00000352065	protein_coding	-	2018-03-14	-	-	-	-	-	-	-	rs4506565	-	1	-	HGNC	11641	-	-	-	-	-	-	-	-	-	-	-	-	-	-	-	-	-	-	-	-	-	-	-	1	24959828,19161620,18224312,20979565,19931040,20018066,20362271,21217814,21368910,22971100,25477898,25774817,27383215,27310578,20081858,23544013,19252133,21251252,20693352,21103350,21810599,23281810,25393876,21949744,19351735,27296613,21975967,27892471,27185397,23188737,21036813,21188353,17554300,20039379,27153677,23626757,27790247,27049325,19913122,22238593,26866580,22583123,27695091,19053027,223…
rs4506565	10:114756041-114756041	T	intron_variant	MODIFIER	TCF7L2	ENSG00000148737	Transcript	ENST00000352065	protein_coding	-	2018-03-14	-	-	-	-	-	-	-	rs4506565	-	1	-	HGNC	11641	-	-	-	-	0.2841	0.4349	0.2594	0.0228	0.3459	0.3037	-	-	-	-	-	-	-	-	-	-	-	-	-	1	24959828,19161620,18224312,20979565,19931040,20018066,20362271,21217814,21368910,22971100,25477898,25774817,27383215,27310578,20081858,23544013,19252133,21251252,20693352,21103350,21810599,23281810,25393876,21949744,19351735,27296613,21975967,27892471,27185397,23188737,21036813,21188353,17554300,20039379,27153677,23626757,27790247,27049325,19913122,22238593,26866580,22583123,27695091,19053027,223…
rs4506565	10:114756041-114756041	G	intron_variant	MODIFIER	TCF7L2	ENSG00000148737	Transcript	ENST00000355717	protein_coding	-	2018-03-12	-	-	-	-	-	-	-	rs4506565	-	1	-	HGNC	11641	-	-	-	-	-	-	-	-	-	-	-	-	-	-	-	-	-	-	-	-	-	-	-	1	24959828,19161620,18224312,20979565,19931040,20018066,20362271,21217814,21368910,22971100,25477898,25774817,27383215,27310578,20081858,23544013,19252133,21251252,20693352,21103350,21810599,23281810,25393876,21949744,19351735,27296613,21975967,27892471,27185397,23188737,21036813,21188353,17554300,20039379,27153677,23626757,27790247,27049325,19913122,22238593,26866580,22583123,27695091,19053027,223…
rs4506565	10:114756041-114756041	T	intron_variant	MODIFIER	TCF7L2	ENSG00000148737	Transcript	ENST00000355717	protein_coding	-	2018-03-12	-	-	-	-	-	-	-	rs4506565	-	1	-	HGNC	11641	-	-	-	-	0.2841	0.4349	0.2594	0.0228	0.3459	0.3037	-	-	-	-	-	-	-	-	-	-	-	-	-	1	24959828,19161620,18224312,20979565,19931040,20018066,20362271,21217814,21368910,22971100,25477898,25774817,27383215,27310578,20081858,23544013,19252133,21251252,20693352,21103350,21810599,23281810,25393876,21949744,19351735,27296613,21975967,27892471,27185397,23188737,21036813,21188353,17554300,20039379,27153677,23626757,27790247,27049325,19913122,22238593,26866580,22583123,27695091,19053027,223…
rs4506565	10:114756041-114756041	G	intron_variant	MODIFIER	TCF7L2	ENSG00000148737	Transcript	ENST00000355995	protein_coding	-	2018-04-14	-	-	-	-	-	-	-	rs4506565	-	1	-	HGNC	11641	-	-	-	-	-	-	-	-	-	-	-	-	-	-	-	-	-	-	-	-	-	-	-	1	24959828,19161620,18224312,20979565,19931040,20018066,20362271,21217814,21368910,22971100,25477898,25774817,27383215,27310578,20081858,23544013,19252133,21251252,20693352,21103350,21810599,23281810,25393876,21949744,19351735,27296613,21975967,27892471,27185397,23188737,21036813,21188353,17554300,20039379,27153677,23626757,27790247,27049325,19913122,22238593,26866580,22583123,27695091,19053027,223…
rs4506565	10:114756041-114756041	T	intron_variant	MODIFIER	TCF7L2	ENSG00000148737	Transcript	ENST00000355995	protein_coding	-	2018-04-14	-	-	-	-	-	-	-	rs4506565	-	1	-	HGNC	11641	-	-	-	-	0.2841	0.4349	0.2594	0.0228	0.3459	0.3037	-	-	-	-	-	-	-	-	-	-	-	-	-	1	24959828,19161620,18224312,20979565,19931040,20018066,20362271,21217814,21368910,22971100,25477898,25774817,27383215,27310578,20081858,23544013,19252133,21251252,20693352,21103350,21810599,23281810,25393876,21949744,19351735,27296613,21975967,27892471,27185397,23188737,21036813,21188353,17554300,20039379,27153677,23626757,27790247,27049325,19913122,22238593,26866580,22583123,27695091,19053027,223…
rs4506565	10:114756041-114756041	G	intron_variant	MODIFIER	TCF7L2	ENSG00000148737	Transcript	ENST00000369395	protein_coding	-	2018-03-07	-	-	-	-	-	-	-	rs4506565	-	1	-	HGNC	11641	-	-	-	-	-	-	-	-	-	-	-	-	-	-	-	-	-	-	-	-	-	-	-	1	24959828,19161620,18224312,20979565,19931040,20018066,20362271,21217814,21368910,22971100,25477898,25774817,27383215,27310578,20081858,23544013,19252133,21251252,20693352,21103350,21810599,23281810,25393876,21949744,19351735,27296613,21975967,27892471,27185397,23188737,21036813,21188353,17554300,20039379,27153677,23626757,27790247,27049325,19913122,22238593,26866580,22583123,27695091,19053027,223…
rs4506565	10:114756041-114756041	T	intron_variant	MODIFIER	TCF7L2	ENSG00000148737	Transcript	ENST00000369395	protein_coding	-	2018-03-07	-	-	-	-	-	-	-	rs4506565	-	1	-	HGNC	11641	-	-	-	-	0.2841	0.4349	0.2594	0.0228	0.3459	0.3037	-	-	-	-	-	-	-	-	-	-	-	-	-	1	24959828,19161620,18224312,20979565,19931040,20018066,20362271,21217814,21368910,22971100,25477898,25774817,27383215,27310578,20081858,23544013,19252133,21251252,20693352,21103350,21810599,23281810,25393876,21949744,19351735,27296613,21975967,27892471,27185397,23188737,21036813,21188353,17554300,20039379,27153677,23626757,27790247,27049325,19913122,22238593,26866580,22583123,27695091,19053027,223…
rs4506565	10:114756041-114756041	G	intron_variant	MODIFIER	TCF7L2	ENSG00000148737	Transcript	ENST00000369397	protein_coding	-	2018-03-13	-	-	-	-	-	-	-	rs4506565	-	1	-	HGNC	11641	-	-	-	-	-	-	-	-	-	-	-	-	-	-	-	-	-	-	-	-	-	-	-	1	24959828,19161620,18224312,20979565,19931040,20018066,20362271,21217814,21368910,22971100,25477898,25774817,27383215,27310578,20081858,23544013,19252133,21251252,20693352,21103350,21810599,23281810,25393876,21949744,19351735,27296613,21975967,27892471,27185397,23188737,21036813,21188353,17554300,20039379,27153677,23626757,27790247,27049325,19913122,22238593,26866580,22583123,27695091,19053027,223…
rs4506565	10:114756041-114756041	T	intron_variant	MODIFIER	TCF7L2	ENSG00000148737	Transcript	ENST00000369397	protein_coding	-	2018-03-13	-	-	-	-	-	-	-	rs4506565	-	1	-	HGNC	11641	-	-	-	-	0.2841	0.4349	0.2594	0.0228	0.3459	0.3037	-	-	-	-	-	-	-	-	-	-	-	-	-	1	24959828,19161620,18224312,20979565,19931040,20018066,20362271,21217814,21368910,22971100,25477898,25774817,27383215,27310578,20081858,23544013,19252133,21251252,20693352,21103350,21810599,23281810,25393876,21949744,19351735,27296613,21975967,27892471,27185397,23188737,21036813,21188353,17554300,20039379,27153677,23626757,27790247,27049325,19913122,22238593,26866580,22583123,27695091,19053027,223…
rs4506565	10:114756041-114756041	G	intron_variant	MODIFIER	TCF7L2	ENSG00000148737	Transcript	ENST00000534894	protein_coding	-	2018-04-14	-	-	-	-	-	-	-	rs4506565	-	1	-	HGNC	11641	-	-	-	-	-	-	-	-	-	-	-	-	-	-	-	-	-	-	-	-	-	-	-	1	24959828,19161620,18224312,20979565,19931040,20018066,20362271,21217814,21368910,22971100,25477898,25774817,27383215,27310578,20081858,23544013,19252133,21251252,20693352,21103350,21810599,23281810,25393876,21949744,19351735,27296613,21975967,27892471,27185397,23188737,21036813,21188353,17554300,20039379,27153677,23626757,27790247,27049325,19913122,22238593,26866580,22583123,27695091,19053027,223…
rs4506565	10:114756041-114756041	T	intron_variant	MODIFIER	TCF7L2	ENSG00000148737	Transcript	ENST00000534894	protein_coding	-	2018-04-14	-	-	-	-	-	-	-	rs4506565	-	1	-	HGNC	11641	-	-	-	-	0.2841	0.4349	0.2594	0.0228	0.3459	0.3037	-	-	-	-	-	-	-	-	-	-	-	-	-	1	24959828,19161620,18224312,20979565,19931040,20018066,20362271,21217814,21368910,22971100,25477898,25774817,27383215,27310578,20081858,23544013,19252133,21251252,20693352,21103350,21810599,23281810,25393876,21949744,19351735,27296613,21975967,27892471,27185397,23188737,21036813,21188353,17554300,20039379,27153677,23626757,27790247,27049325,19913122,22238593,26866580,22583123,27695091,19053027,223…
rs4506565	10:114756041-114756041	G	intron_variant	MODIFIER	TCF7L2	ENSG00000148737	Transcript	ENST00000536810	protein_coding	-	2018-04-13	-	-	-	-	-	-	-	rs4506565	-	1	-	HGNC	11641	-	-	-	-	-	-	-	-	-	-	-	-	-	-	-	-	-	-	-	-	-	-	-	1	24959828,19161620,18224312,20979565,19931040,20018066,20362271,21217814,21368910,22971100,25477898,25774817,27383215,27310578,20081858,23544013,19252133,21251252,20693352,21103350,21810599,23281810,25393876,21949744,19351735,27296613,21975967,27892471,27185397,23188737,21036813,21188353,17554300,20039379,27153677,23626757,27790247,27049325,19913122,22238593,26866580,22583123,27695091,19053027,223…
rs4506565	10:114756041-114756041	T	intron_variant	MODIFIER	TCF7L2	ENSG00000148737	Transcript	ENST00000536810	protein_coding	-	2018-04-13	-	-	-	-	-	-	-	rs4506565	-	1	-	HGNC	11641	-	-	-	-	0.2841	0.4349	0.2594	0.0228	0.3459	0.3037	-	-	-	-	-	-	-	-	-	-	-	-	-	1	24959828,19161620,18224312,20979565,19931040,20018066,20362271,21217814,21368910,22971100,25477898,25774817,27383215,27310578,20081858,23544013,19252133,21251252,20693352,21103350,21810599,23281810,25393876,21949744,19351735,27296613,21975967,27892471,27185397,23188737,21036813,21188353,17554300,20039379,27153677,23626757,27790247,27049325,19913122,22238593,26866580,22583123,27695091,19053027,223…
rs4506565	10:114756041-114756041	G	intron_variant	MODIFIER	TCF7L2	ENSG00000148737	Transcript	ENST00000538897	protein_coding	-	2018-04-13	-	-	-	-	-	-	-	rs4506565	-	1	-	HGNC	11641	-	-	-	-	-	-	-	-	-	-	-	-	-	-	-	-	-	-	-	-	-	-	-	1	24959828,19161620,18224312,20979565,19931040,20018066,20362271,21217814,21368910,22971100,25477898,25774817,27383215,27310578,20081858,23544013,19252133,21251252,20693352,21103350,21810599,23281810,25393876,21949744,19351735,27296613,21975967,27892471,27185397,23188737,21036813,21188353,17554300,20039379,27153677,23626757,27790247,27049325,19913122,22238593,26866580,22583123,27695091,19053027,223…
rs4506565	10:114756041-114756041	T	intron_variant	MODIFIER	TCF7L2	ENSG00000148737	Transcript	ENST00000538897	protein_coding	-	2018-04-13	-	-	-	-	-	-	-	rs4506565	-	1	-	HGNC	11641	-	-	-	-	0.2841	0.4349	0.2594	0.0228	0.3459	0.3037	-	-	-	-	-	-	-	-	-	-	-	-	-	1	24959828,19161620,18224312,20979565,19931040,20018066,20362271,21217814,21368910,22971100,25477898,25774817,27383215,27310578,20081858,23544013,19252133,21251252,20693352,21103350,21810599,23281810,25393876,21949744,19351735,27296613,21975967,27892471,27185397,23188737,21036813,21188353,17554300,20039379,27153677,23626757,27790247,27049325,19913122,22238593,26866580,22583123,27695091,19053027,223…
rs4506565	10:114756041-114756041	G	intron_variant	MODIFIER	TCF7L2	ENSG00000148737	Transcript	ENST00000542695	protein_coding	-	2018-03-14	-	-	-	-	-	-	-	rs4506565	-	1	-	HGNC	11641	-	-	-	-	-	-	-	-	-	-	-	-	-	-	-	-	-	-	-	-	-	-	-	1	24959828,19161620,18224312,20979565,19931040,20018066,20362271,21217814,21368910,22971100,25477898,25774817,27383215,27310578,20081858,23544013,19252133,21251252,20693352,21103350,21810599,23281810,25393876,21949744,19351735,27296613,21975967,27892471,27185397,23188737,21036813,21188353,17554300,20039379,27153677,23626757,27790247,27049325,19913122,22238593,26866580,22583123,27695091,19053027,223…
rs4506565	10:114756041-114756041	T	intron_variant	MODIFIER	TCF7L2	ENSG00000148737	Transcript	ENST00000542695	protein_coding	-	2018-03-14	-	-	-	-	-	-	-	rs4506565	-	1	-	HGNC	11641	-	-	-	-	0.2841	0.4349	0.2594	0.0228	0.3459	0.3037	-	-	-	-	-	-	-	-	-	-	-	-	-	1	24959828,19161620,18224312,20979565,19931040,20018066,20362271,21217814,21368910,22971100,25477898,25774817,27383215,27310578,20081858,23544013,19252133,21251252,20693352,21103350,21810599,23281810,25393876,21949744,19351735,27296613,21975967,27892471,27185397,23188737,21036813,21188353,17554300,20039379,27153677,23626757,27790247,27049325,19913122,22238593,26866580,22583123,27695091,19053027,223…
rs4506565	10:114756041-114756041	G	intron_variant	MODIFIER	TCF7L2	ENSG00000148737	Transcript	ENST00000543371	protein_coding	-	2018-04-13	-	-	-	-	-	-	-	rs4506565	-	1	-	HGNC	11641	-	-	-	-	-	-	-	-	-	-	-	-	-	-	-	-	-	-	-	-	-	-	-	1	24959828,19161620,18224312,20979565,19931040,20018066,20362271,21217814,21368910,22971100,25477898,25774817,27383215,27310578,20081858,23544013,19252133,21251252,20693352,21103350,21810599,23281810,25393876,21949744,19351735,27296613,21975967,27892471,27185397,23188737,21036813,21188353,17554300,20039379,27153677,23626757,27790247,27049325,19913122,22238593,26866580,22583123,27695091,19053027,223…
rs4506565	10:114756041-114756041	T	intron_variant	MODIFIER	TCF7L2	ENSG00000148737	Transcript	ENST00000543371	protein_coding	-	2018-04-13	-	-	-	-	-	-	-	rs4506565	-	1	-	HGNC	11641	-	-	-	-	0.2841	0.4349	0.2594	0.0228	0.3459	0.3037	-	-	-	-	-	-	-	-	-	-	-	-	-	1	24959828,19161620,18224312,20979565,19931040,20018066,20362271,21217814,21368910,22971100,25477898,25774817,27383215,27310578,20081858,23544013,19252133,21251252,20693352,21103350,21810599,23281810,25393876,21949744,19351735,27296613,21975967,27892471,27185397,23188737,21036813,21188353,17554300,20039379,27153677,23626757,27790247,27049325,19913122,22238593,26866580,22583123,27695091,19053027,223…
rs4506565	10:114756041-114756041	G	intron_variant	MODIFIER	TCF7L2	ENSG00000148737	Transcript	ENST00000545257	protein_coding	-	2018-04-14	-	-	-	-	-	-	-	rs4506565	-	1	-	HGNC	11641	-	-	-	-	-	-	-	-	-	-	-	-	-	-	-	-	-	-	-	-	-	-	-	1	24959828,19161620,18224312,20979565,19931040,20018066,20362271,21217814,21368910,22971100,25477898,25774817,27383215,27310578,20081858,23544013,19252133,21251252,20693352,21103350,21810599,23281810,25393876,21949744,19351735,27296613,21975967,27892471,27185397,23188737,21036813,21188353,17554300,20039379,27153677,23626757,27790247,27049325,19913122,22238593,26866580,22583123,27695091,19053027,223…
rs4506565	10:114756041-114756041	T	intron_variant	MODIFIER	TCF7L2	ENSG00000148737	Transcript	ENST00000545257	protein_coding	-	2018-04-14	-	-	-	-	-	-	-	rs4506565	-	1	-	HGNC	11641	-	-	-	-	0.2841	0.4349	0.2594	0.0228	0.3459	0.3037	-	-	-	-	-	-	-	-	-	-	-	-	-	1	24959828,19161620,18224312,20979565,19931040,20018066,20362271,21217814,21368910,22971100,25477898,25774817,27383215,27310578,20081858,23544013,19252133,21251252,20693352,21103350,21810599,23281810,25393876,21949744,19351735,27296613,21975967,27892471,27185397,23188737,21036813,21188353,17554300,20039379,27153677,23626757,27790247,27049325,19913122,22238593,26866580,22583123,27695091,19053027,223…
rs7903146	10:114758349-114758349	T	intron_variant	MODIFIER	TCF7L2	ENSG00000148737	Transcript	ENST00000346198	protein_coding	-	2018-04-06	-	-	-	-	-	-	-	rs7903146,CS065626	-	1	cds_start_NF,cds_end_NF	HGNC	11641	-	-	-	-	0.2278	0.2602	0.2349	0.0228	0.3171	0.2986	-	-	-	-	-	-	-	-	-	-	-	drug_response,risk_factor	-	1,1	24931982,21767357,27312935,23497168,17463246,21407270,21424820,24959828,18282109,26648684,27730450,21467728,17683561,18310307,18556337,19020323,19833889,20144318,21278902,24719615,19161620,24270849,18248681,26621708,26933222,25673413,25224558,20694148,21347282,21421807,22992668,23946381,18654799,24889212,26365620,22189546,20503258,25516658,27118880,27684940,22916254,21245030,18224312,18678618,202…
rs7903146	10:114758349-114758349	T	intron_variant	MODIFIER	TCF7L2	ENSG00000148737	Transcript	ENST00000349937	protein_coding	-	2018-04-07	-	-	-	-	-	-	-	rs7903146,CS065626	-	1	-	HGNC	11641	-	-	-	-	0.2278	0.2602	0.2349	0.0228	0.3171	0.2986	-	-	-	-	-	-	-	-	-	-	-	drug_response,risk_factor	-	1,1	24931982,21767357,27312935,23497168,17463246,21407270,21424820,24959828,18282109,26648684,27730450,21467728,17683561,18310307,18556337,19020323,19833889,20144318,21278902,24719615,19161620,24270849,18248681,26621708,26933222,25673413,25224558,20694148,21347282,21421807,22992668,23946381,18654799,24889212,26365620,22189546,20503258,25516658,27118880,27684940,22916254,21245030,18224312,18678618,202…
rs7903146	10:114758349-114758349	T	intron_variant	MODIFIER	TCF7L2	ENSG00000148737	Transcript	ENST00000352065	protein_coding	-	2018-03-14	-	-	-	-	-	-	-	rs7903146,CS065626	-	1	-	HGNC	11641	-	-	-	-	0.2278	0.2602	0.2349	0.0228	0.3171	0.2986	-	-	-	-	-	-	-	-	-	-	-	drug_response,risk_factor	-	1,1	24931982,21767357,27312935,23497168,17463246,21407270,21424820,24959828,18282109,26648684,27730450,21467728,17683561,18310307,18556337,19020323,19833889,20144318,21278902,24719615,19161620,24270849,18248681,26621708,26933222,25673413,25224558,20694148,21347282,21421807,22992668,23946381,18654799,24889212,26365620,22189546,20503258,25516658,27118880,27684940,22916254,21245030,18224312,18678618,202…
rs7903146	10:114758349-114758349	T	intron_variant	MODIFIER	TCF7L2	ENSG00000148737	Transcript	ENST00000355717	protein_coding	-	2018-03-12	-	-	-	-	-	-	-	rs7903146,CS065626	-	1	-	HGNC	11641	-	-	-	-	0.2278	0.2602	0.2349	0.0228	0.3171	0.2986	-	-	-	-	-	-	-	-	-	-	-	drug_response,risk_factor	-	1,1	24931982,21767357,27312935,23497168,17463246,21407270,21424820,24959828,18282109,26648684,27730450,21467728,17683561,18310307,18556337,19020323,19833889,20144318,21278902,24719615,19161620,24270849,18248681,26621708,26933222,25673413,25224558,20694148,21347282,21421807,22992668,23946381,18654799,24889212,26365620,22189546,20503258,25516658,27118880,27684940,22916254,21245030,18224312,18678618,202…
rs7903146	10:114758349-114758349	T	intron_variant	MODIFIER	TCF7L2	ENSG00000148737	Transcript	ENST00000355995	protein_coding	-	2018-04-14	-	-	-	-	-	-	-	rs7903146,CS065626	-	1	-	HGNC	11641	-	-	-	-	0.2278	0.2602	0.2349	0.0228	0.3171	0.2986	-	-	-	-	-	-	-	-	-	-	-	drug_response,risk_factor	-	1,1	24931982,21767357,27312935,23497168,17463246,21407270,21424820,24959828,18282109,26648684,27730450,21467728,17683561,18310307,18556337,19020323,19833889,20144318,21278902,24719615,19161620,24270849,18248681,26621708,26933222,25673413,25224558,20694148,21347282,21421807,22992668,23946381,18654799,24889212,26365620,22189546,20503258,25516658,27118880,27684940,22916254,21245030,18224312,18678618,202…
rs7903146	10:114758349-114758349	T	intron_variant	MODIFIER	TCF7L2	ENSG00000148737	Transcript	ENST00000369395	protein_coding	-	2018-03-07	-	-	-	-	-	-	-	rs7903146,CS065626	-	1	-	HGNC	11641	-	-	-	-	0.2278	0.2602	0.2349	0.0228	0.3171	0.2986	-	-	-	-	-	-	-	-	-	-	-	drug_response,risk_factor	-	1,1	24931982,21767357,27312935,23497168,17463246,21407270,21424820,24959828,18282109,26648684,27730450,21467728,17683561,18310307,18556337,19020323,19833889,20144318,21278902,24719615,19161620,24270849,18248681,26621708,26933222,25673413,25224558,20694148,21347282,21421807,22992668,23946381,18654799,24889212,26365620,22189546,20503258,25516658,27118880,27684940,22916254,21245030,18224312,18678618,202…
rs7903146	10:114758349-114758349	T	intron_variant	MODIFIER	TCF7L2	ENSG00000148737	Transcript	ENST00000369397	protein_coding	-	2018-03-13	-	-	-	-	-	-	-	rs7903146,CS065626	-	1	-	HGNC	11641	-	-	-	-	0.2278	0.2602	0.2349	0.0228	0.3171	0.2986	-	-	-	-	-	-	-	-	-	-	-	drug_response,risk_factor	-	1,1	24931982,21767357,27312935,23497168,17463246,21407270,21424820,24959828,18282109,26648684,27730450,21467728,17683561,18310307,18556337,19020323,19833889,20144318,21278902,24719615,19161620,24270849,18248681,26621708,26933222,25673413,25224558,20694148,21347282,21421807,22992668,23946381,18654799,24889212,26365620,22189546,20503258,25516658,27118880,27684940,22916254,21245030,18224312,18678618,202…
rs7903146	10:114758349-114758349	T	intron_variant	MODIFIER	TCF7L2	ENSG00000148737	Transcript	ENST00000534894	protein_coding	-	2018-04-14	-	-	-	-	-	-	-	rs7903146,CS065626	-	1	-	HGNC	11641	-	-	-	-	0.2278	0.2602	0.2349	0.0228	0.3171	0.2986	-	-	-	-	-	-	-	-	-	-	-	drug_response,risk_factor	-	1,1	24931982,21767357,27312935,23497168,17463246,21407270,21424820,24959828,18282109,26648684,27730450,21467728,17683561,18310307,18556337,19020323,19833889,20144318,21278902,24719615,19161620,24270849,18248681,26621708,26933222,25673413,25224558,20694148,21347282,21421807,22992668,23946381,18654799,24889212,26365620,22189546,20503258,25516658,27118880,27684940,22916254,21245030,18224312,18678618,202…
rs7903146	10:114758349-114758349	T	intron_variant	MODIFIER	TCF7L2	ENSG00000148737	Transcript	ENST00000536810	protein_coding	-	2018-04-13	-	-	-	-	-	-	-	rs7903146,CS065626	-	1	-	HGNC	11641	-	-	-	-	0.2278	0.2602	0.2349	0.0228	0.3171	0.2986	-	-	-	-	-	-	-	-	-	-	-	drug_response,risk_factor	-	1,1	24931982,21767357,27312935,23497168,17463246,21407270,21424820,24959828,18282109,26648684,27730450,21467728,17683561,18310307,18556337,19020323,19833889,20144318,21278902,24719615,19161620,24270849,18248681,26621708,26933222,25673413,25224558,20694148,21347282,21421807,22992668,23946381,18654799,24889212,26365620,22189546,20503258,25516658,27118880,27684940,22916254,21245030,18224312,18678618,202…
rs7903146	10:114758349-114758349	T	intron_variant	MODIFIER	TCF7L2	ENSG00000148737	Transcript	ENST00000538897	protein_coding	-	2018-04-13	-	-	-	-	-	-	-	rs7903146,CS065626	-	1	-	HGNC	11641	-	-	-	-	0.2278	0.2602	0.2349	0.0228	0.3171	0.2986	-	-	-	-	-	-	-	-	-	-	-	drug_response,risk_factor	-	1,1	24931982,21767357,27312935,23497168,17463246,21407270,21424820,24959828,18282109,26648684,27730450,21467728,17683561,18310307,18556337,19020323,19833889,20144318,21278902,24719615,19161620,24270849,18248681,26621708,26933222,25673413,25224558,20694148,21347282,21421807,22992668,23946381,18654799,24889212,26365620,22189546,20503258,25516658,27118880,27684940,22916254,21245030,18224312,18678618,202…
rs7903146	10:114758349-114758349	T	intron_variant	MODIFIER	TCF7L2	ENSG00000148737	Transcript	ENST00000542695	protein_coding	-	2018-03-14	-	-	-	-	-	-	-	rs7903146,CS065626	-	1	-	HGNC	11641	-	-	-	-	0.2278	0.2602	0.2349	0.0228	0.3171	0.2986	-	-	-	-	-	-	-	-	-	-	-	drug_response,risk_factor	-	1,1	24931982,21767357,27312935,23497168,17463246,21407270,21424820,24959828,18282109,26648684,27730450,21467728,17683561,18310307,18556337,19020323,19833889,20144318,21278902,24719615,19161620,24270849,18248681,26621708,26933222,25673413,25224558,20694148,21347282,21421807,22992668,23946381,18654799,24889212,26365620,22189546,20503258,25516658,27118880,27684940,22916254,21245030,18224312,18678618,202…
rs7903146	10:114758349-114758349	T	intron_variant	MODIFIER	TCF7L2	ENSG00000148737	Transcript	ENST00000543371	protein_coding	-	2018-04-13	-	-	-	-	-	-	-	rs7903146,CS065626	-	1	-	HGNC	11641	-	-	-	-	0.2278	0.2602	0.2349	0.0228	0.3171	0.2986	-	-	-	-	-	-	-	-	-	-	-	drug_response,risk_factor	-	1,1	24931982,21767357,27312935,23497168,17463246,21407270,21424820,24959828,18282109,26648684,27730450,21467728,17683561,18310307,18556337,19020323,19833889,20144318,21278902,24719615,19161620,24270849,18248681,26621708,26933222,25673413,25224558,20694148,21347282,21421807,22992668,23946381,18654799,24889212,26365620,22189546,20503258,25516658,27118880,27684940,22916254,21245030,18224312,18678618,202…
rs7903146	10:114758349-114758349	T	intron_variant	MODIFIER	TCF7L2	ENSG00000148737	Transcript	ENST00000545257	protein_coding	-	2018-04-14	-	-	-	-	-	-	-	rs7903146,CS065626	-	1	-	HGNC	11641	-	-	-	-	0.2278	0.2602	0.2349	0.0228	0.3171	0.2986	-	-	-	-	-	-	-	-	-	-	-	drug_response,risk_factor	-	1,1	24931982,21767357,27312935,23497168,17463246,21407270,21424820,24959828,18282109,26648684,27730450,21467728,17683561,18310307,18556337,19020323,19833889,20144318,21278902,24719615,19161620,24270849,18248681,26621708,26933222,25673413,25224558,20694148,21347282,21421807,22992668,23946381,18654799,24889212,26365620,22189546,20503258,25516658,27118880,27684940,22916254,21245030,18224312,18678618,202…
rs10885402	10:114761697-114761697	C	intron_variant	MODIFIER	TCF7L2	ENSG00000148737	Transcript	ENST00000346198	protein_coding	-	2018-04-06	-	-	-	-	-	-	-	rs10885402	-	1	cds_start_NF,cds_end_NF	HGNC	11641	-	-	-	-	0.4587	0.8601	0.3444	0.0496	0.4911	0.3855	-	-	-	-	-	-	-	-	-	-	-	-	-	1	-
rs10885402	10:114761697-114761697	C	intron_variant	MODIFIER	TCF7L2	ENSG00000148737	Transcript	ENST00000349937	protein_coding	-	2018-04-07	-	-	-	-	-	-	-	rs10885402	-	1	-	HGNC	11641	-	-	-	-	0.4587	0.8601	0.3444	0.0496	0.4911	0.3855	-	-	-	-	-	-	-	-	-	-	-	-	-	1	-
rs10885402	10:114761697-114761697	C	intron_variant	MODIFIER	TCF7L2	ENSG00000148737	Transcript	ENST00000352065	protein_coding	-	2018-03-14	-	-	-	-	-	-	-	rs10885402	-	1	-	HGNC	11641	-	-	-	-	0.4587	0.8601	0.3444	0.0496	0.4911	0.3855	-	-	-	-	-	-	-	-	-	-	-	-	-	1	-
rs10885402	10:114761697-114761697	C	intron_variant	MODIFIER	TCF7L2	ENSG00000148737	Transcript	ENST00000355717	protein_coding	-	2018-03-12	-	-	-	-	-	-	-	rs10885402	-	1	-	HGNC	11641	-	-	-	-	0.4587	0.8601	0.3444	0.0496	0.4911	0.3855	-	-	-	-	-	-	-	-	-	-	-	-	-	1	-
rs10885402	10:114761697-114761697	C	intron_variant	MODIFIER	TCF7L2	ENSG00000148737	Transcript	ENST00000355995	protein_coding	-	2018-04-14	-	-	-	-	-	-	-	rs10885402	-	1	-	HGNC	11641	-	-	-	-	0.4587	0.8601	0.3444	0.0496	0.4911	0.3855	-	-	-	-	-	-	-	-	-	-	-	-	-	1	-
rs10885402	10:114761697-114761697	C	intron_variant	MODIFIER	TCF7L2	ENSG00000148737	Transcript	ENST00000369395	protein_coding	-	2018-03-07	-	-	-	-	-	-	-	rs10885402	-	1	-	HGNC	11641	-	-	-	-	0.4587	0.8601	0.3444	0.0496	0.4911	0.3855	-	-	-	-	-	-	-	-	-	-	-	-	-	1	-
rs10885402	10:114761697-114761697	C	intron_variant	MODIFIER	TCF7L2	ENSG00000148737	Transcript	ENST00000369397	protein_coding	-	2018-03-13	-	-	-	-	-	-	-	rs10885402	-	1	-	HGNC	11641	-	-	-	-	0.4587	0.8601	0.3444	0.0496	0.4911	0.3855	-	-	-	-	-	-	-	-	-	-	-	-	-	1	-
rs10885402	10:114761697-114761697	C	intron_variant	MODIFIER	TCF7L2	ENSG00000148737	Transcript	ENST00000534894	protein_coding	-	2018-04-14	-	-	-	-	-	-	-	rs10885402	-	1	-	HGNC	11641	-	-	-	-	0.4587	0.8601	0.3444	0.0496	0.4911	0.3855	-	-	-	-	-	-	-	-	-	-	-	-	-	1	-
rs10885402	10:114761697-114761697	C	intron_variant	MODIFIER	TCF7L2	ENSG00000148737	Transcript	ENST00000536810	protein_coding	-	2018-04-13	-	-	-	-	-	-	-	rs10885402	-	1	-	HGNC	11641	-	-	-	-	0.4587	0.8601	0.3444	0.0496	0.4911	0.3855	-	-	-	-	-	-	-	-	-	-	-	-	-	1	-
rs10885402	10:114761697-114761697	C	intron_variant	MODIFIER	TCF7L2	ENSG00000148737	Transcript	ENST00000538897	protein_coding	-	2018-04-13	-	-	-	-	-	-	-	rs10885402	-	1	-	HGNC	11641	-	-	-	-	0.4587	0.8601	0.3444	0.0496	0.4911	0.3855	-	-	-	-	-	-	-	-	-	-	-	-	-	1	-
rs10885402	10:114761697-114761697	C	intron_variant	MODIFIER	TCF7L2	ENSG00000148737	Transcript	ENST00000542695	protein_coding	-	2018-03-14	-	-	-	-	-	-	-	rs10885402	-	1	-	HGNC	11641	-	-	-	-	0.4587	0.8601	0.3444	0.0496	0.4911	0.3855	-	-	-	-	-	-	-	-	-	-	-	-	-	1	-
rs10885402	10:114761697-114761697	C	intron_variant	MODIFIER	TCF7L2	ENSG00000148737	Transcript	ENST00000543371	protein_coding	-	2018-04-13	-	-	-	-	-	-	-	rs10885402	-	1	-	HGNC	11641	-	-	-	-	0.4587	0.8601	0.3444	0.0496	0.4911	0.3855	-	-	-	-	-	-	-	-	-	-	-	-	-	1	-
rs10885402	10:114761697-114761697	C	intron_variant	MODIFIER	TCF7L2	ENSG00000148737	Transcript	ENST00000545257	protein_coding	-	2018-04-14	-	-	-	-	-	-	-	rs10885402	-	1	-	HGNC	11641	-	-	-	-	0.4587	0.8601	0.3444	0.0496	0.4911	0.3855	-	-	-	-	-	-	-	-	-	-	-	-	-	1	-
rs6585197	10:114762064-114762064	T	intron_variant	MODIFIER	TCF7L2	ENSG00000148737	Transcript	ENST00000346198	protein_coding	-	2018-04-06	-	-	-	-	-	-	-	rs6585197	-	1	cds_start_NF,cds_end_NF	HGNC	11641	-	-	-	-	0.4579	0.8601	0.3444	0.0496	0.4901	0.3824	-	-	-	-	-	-	-	-	-	-	-	-	-	-	-
rs6585197	10:114762064-114762064	T	intron_variant	MODIFIER	TCF7L2	ENSG00000148737	Transcript	ENST00000349937	protein_coding	-	2018-04-07	-	-	-	-	-	-	-	rs6585197	-	1	-	HGNC	11641	-	-	-	-	0.4579	0.8601	0.3444	0.0496	0.4901	0.3824	-	-	-	-	-	-	-	-	-	-	-	-	-	-	-
rs6585197	10:114762064-114762064	T	intron_variant	MODIFIER	TCF7L2	ENSG00000148737	Transcript	ENST00000352065	protein_coding	-	2018-03-14	-	-	-	-	-	-	-	rs6585197	-	1	-	HGNC	11641	-	-	-	-	0.4579	0.8601	0.3444	0.0496	0.4901	0.3824	-	-	-	-	-	-	-	-	-	-	-	-	-	-	-
rs6585197	10:114762064-114762064	T	intron_variant	MODIFIER	TCF7L2	ENSG00000148737	Transcript	ENST00000355717	protein_coding	-	2018-03-12	-	-	-	-	-	-	-	rs6585197	-	1	-	HGNC	11641	-	-	-	-	0.4579	0.8601	0.3444	0.0496	0.4901	0.3824	-	-	-	-	-	-	-	-	-	-	-	-	-	-	-
rs6585197	10:114762064-114762064	T	intron_variant	MODIFIER	TCF7L2	ENSG00000148737	Transcript	ENST00000355995	protein_coding	-	2018-04-14	-	-	-	-	-	-	-	rs6585197	-	1	-	HGNC	11641	-	-	-	-	0.4579	0.8601	0.3444	0.0496	0.4901	0.3824	-	-	-	-	-	-	-	-	-	-	-	-	-	-	-
rs6585197	10:114762064-114762064	T	intron_variant	MODIFIER	TCF7L2	ENSG00000148737	Transcript	ENST00000369395	protein_coding	-	2018-03-07	-	-	-	-	-	-	-	rs6585197	-	1	-	HGNC	11641	-	-	-	-	0.4579	0.8601	0.3444	0.0496	0.4901	0.3824	-	-	-	-	-	-	-	-	-	-	-	-	-	-	-
rs6585197	10:114762064-114762064	T	intron_variant	MODIFIER	TCF7L2	ENSG00000148737	Transcript	ENST00000369397	protein_coding	-	2018-03-13	-	-	-	-	-	-	-	rs6585197	-	1	-	HGNC	11641	-	-	-	-	0.4579	0.8601	0.3444	0.0496	0.4901	0.3824	-	-	-	-	-	-	-	-	-	-	-	-	-	-	-
rs6585197	10:114762064-114762064	T	intron_variant	MODIFIER	TCF7L2	ENSG00000148737	Transcript	ENST00000534894	protein_coding	-	2018-04-14	-	-	-	-	-	-	-	rs6585197	-	1	-	HGNC	11641	-	-	-	-	0.4579	0.8601	0.3444	0.0496	0.4901	0.3824	-	-	-	-	-	-	-	-	-	-	-	-	-	-	-
rs6585197	10:114762064-114762064	T	intron_variant	MODIFIER	TCF7L2	ENSG00000148737	Transcript	ENST00000536810	protein_coding	-	2018-04-13	-	-	-	-	-	-	-	rs6585197	-	1	-	HGNC	11641	-	-	-	-	0.4579	0.8601	0.3444	0.0496	0.4901	0.3824	-	-	-	-	-	-	-	-	-	-	-	-	-	-	-
rs6585197	10:114762064-114762064	T	intron_variant	MODIFIER	TCF7L2	ENSG00000148737	Transcript	ENST00000538897	protein_coding	-	2018-04-13	-	-	-	-	-	-	-	rs6585197	-	1	-	HGNC	11641	-	-	-	-	0.4579	0.8601	0.3444	0.0496	0.4901	0.3824	-	-	-	-	-	-	-	-	-	-	-	-	-	-	-
rs6585197	10:114762064-114762064	T	intron_variant	MODIFIER	TCF7L2	ENSG00000148737	Transcript	ENST00000542695	protein_coding	-	2018-03-14	-	-	-	-	-	-	-	rs6585197	-	1	-	HGNC	11641	-	-	-	-	0.4579	0.8601	0.3444	0.0496	0.4901	0.3824	-	-	-	-	-	-	-	-	-	-	-	-	-	-	-
rs6585197	10:114762064-114762064	T	intron_variant	MODIFIER	TCF7L2	ENSG00000148737	Transcript	ENST00000543371	protein_coding	-	2018-04-13	-	-	-	-	-	-	-	rs6585197	-	1	-	HGNC	11641	-	-	-	-	0.4579	0.8601	0.3444	0.0496	0.4901	0.3824	-	-	-	-	-	-	-	-	-	-	-	-	-	-	-
rs6585197	10:114762064-114762064	T	intron_variant	MODIFIER	TCF7L2	ENSG00000148737	Transcript	ENST00000545257	protein_coding	-	2018-04-14	-	-	-	-	-	-	-	rs6585197	-	1	-	HGNC	11641	-	-	-	-	0.4579	0.8601	0.3444	0.0496	0.4901	0.3824	-	-	-	-	-	-	-	-	-	-	-	-	-	-	-
rs6585198	10:114762237-114762237	A	intron_variant	MODIFIER	TCF7L2	ENSG00000148737	Transcript	ENST00000346198	protein_coding	-	2018-04-06	-	-	-	-	-	-	-	rs6585198	-	1	cds_start_NF,cds_end_NF	HGNC	11641	-	-	-	-	0.4555	0.8517	0.3429	0.0496	0.4901	0.3824	-	-	-	-	-	-	-	-	-	-	-	-	-	1	20980453
rs6585198	10:114762237-114762237	A	intron_variant	MODIFIER	TCF7L2	ENSG00000148737	Transcript	ENST00000349937	protein_coding	-	2018-04-07	-	-	-	-	-	-	-	rs6585198	-	1	-	HGNC	11641	-	-	-	-	0.4555	0.8517	0.3429	0.0496	0.4901	0.3824	-	-	-	-	-	-	-	-	-	-	-	-	-	1	20980453
rs6585198	10:114762237-114762237	A	intron_variant	MODIFIER	TCF7L2	ENSG00000148737	Transcript	ENST00000352065	protein_coding	-	2018-03-14	-	-	-	-	-	-	-	rs6585198	-	1	-	HGNC	11641	-	-	-	-	0.4555	0.8517	0.3429	0.0496	0.4901	0.3824	-	-	-	-	-	-	-	-	-	-	-	-	-	1	20980453
rs6585198	10:114762237-114762237	A	intron_variant	MODIFIER	TCF7L2	ENSG00000148737	Transcript	ENST00000355717	protein_coding	-	2018-03-12	-	-	-	-	-	-	-	rs6585198	-	1	-	HGNC	11641	-	-	-	-	0.4555	0.8517	0.3429	0.0496	0.4901	0.3824	-	-	-	-	-	-	-	-	-	-	-	-	-	1	20980453
rs6585198	10:114762237-114762237	A	intron_variant	MODIFIER	TCF7L2	ENSG00000148737	Transcript	ENST00000355995	protein_coding	-	2018-04-14	-	-	-	-	-	-	-	rs6585198	-	1	-	HGNC	11641	-	-	-	-	0.4555	0.8517	0.3429	0.0496	0.4901	0.3824	-	-	-	-	-	-	-	-	-	-	-	-	-	1	20980453
rs6585198	10:114762237-114762237	A	intron_variant	MODIFIER	TCF7L2	ENSG00000148737	Transcript	ENST00000369395	protein_coding	-	2018-03-07	-	-	-	-	-	-	-	rs6585198	-	1	-	HGNC	11641	-	-	-	-	0.4555	0.8517	0.3429	0.0496	0.4901	0.3824	-	-	-	-	-	-	-	-	-	-	-	-	-	1	20980453
rs6585198	10:114762237-114762237	A	intron_variant	MODIFIER	TCF7L2	ENSG00000148737	Transcript	ENST00000369397	protein_coding	-	2018-03-13	-	-	-	-	-	-	-	rs6585198	-	1	-	HGNC	11641	-	-	-	-	0.4555	0.8517	0.3429	0.0496	0.4901	0.3824	-	-	-	-	-	-	-	-	-	-	-	-	-	1	20980453
rs6585198	10:114762237-114762237	A	intron_variant	MODIFIER	TCF7L2	ENSG00000148737	Transcript	ENST00000534894	protein_coding	-	2018-04-14	-	-	-	-	-	-	-	rs6585198	-	1	-	HGNC	11641	-	-	-	-	0.4555	0.8517	0.3429	0.0496	0.4901	0.3824	-	-	-	-	-	-	-	-	-	-	-	-	-	1	20980453
rs6585198	10:114762237-114762237	A	intron_variant	MODIFIER	TCF7L2	ENSG00000148737	Transcript	ENST00000536810	protein_coding	-	2018-04-13	-	-	-	-	-	-	-	rs6585198	-	1	-	HGNC	11641	-	-	-	-	0.4555	0.8517	0.3429	0.0496	0.4901	0.3824	-	-	-	-	-	-	-	-	-	-	-	-	-	1	20980453
rs6585198	10:114762237-114762237	A	intron_variant	MODIFIER	TCF7L2	ENSG00000148737	Transcript	ENST00000538897	protein_coding	-	2018-04-13	-	-	-	-	-	-	-	rs6585198	-	1	-	HGNC	11641	-	-	-	-	0.4555	0.8517	0.3429	0.0496	0.4901	0.3824	-	-	-	-	-	-	-	-	-	-	-	-	-	1	20980453
rs6585198	10:114762237-114762237	A	intron_variant	MODIFIER	TCF7L2	ENSG00000148737	Transcript	ENST00000542695	protein_coding	-	2018-03-14	-	-	-	-	-	-	-	rs6585198	-	1	-	HGNC	11641	-	-	-	-	0.4555	0.8517	0.3429	0.0496	0.4901	0.3824	-	-	-	-	-	-	-	-	-	-	-	-	-	1	20980453
rs6585198	10:114762237-114762237	A	intron_variant	MODIFIER	TCF7L2	ENSG00000148737	Transcript	ENST00000543371	protein_coding	-	2018-04-13	-	-	-	-	-	-	-	rs6585198	-	1	-	HGNC	11641	-	-	-	-	0.4555	0.8517	0.3429	0.0496	0.4901	0.3824	-	-	-	-	-	-	-	-	-	-	-	-	-	1	20980453
rs6585198	10:114762237-114762237	A	intron_variant	MODIFIER	TCF7L2	ENSG00000148737	Transcript	ENST00000545257	protein_coding	-	2018-04-14	-	-	-	-	-	-	-	rs6585198	-	1	-	HGNC	11641	-	-	-	-	0.4555	0.8517	0.3429	0.0496	0.4901	0.3824	-	-	-	-	-	-	-	-	-	-	-	-	-	1	20980453
rs6585198	10:114762237-114762237	A	regulatory_region_variant	MODIFIER	-	-	RegulatoryFeature	ENSR00000355626	open_chromatin_region	-	-	-	-	-	-	-	-	-	rs6585198	-	-	-	-	-	-	-	-	-	0.4555	0.8517	0.3429	0.0496	0.4901	0.3824	-	-	-	-	-	-	-	-	-	-	-	-	-	1	20980453
rs10787471	10:114764661-114764661	A	intron_variant	MODIFIER	TCF7L2	ENSG00000148737	Transcript	ENST00000346198	protein_coding	-	2018-04-06	-	-	-	-	-	-	-	rs10787471	-	1	cds_start_NF,cds_end_NF	HGNC	11641	-	-	-	-	0.4471	0.851	0.3314	0.0437	0.4751	0.3701	-	-	-	-	-	-	-	-	-	-	-	-	-	-	-
rs10787471	10:114764661-114764661	A	intron_variant	MODIFIER	TCF7L2	ENSG00000148737	Transcript	ENST00000349937	protein_coding	-	2018-04-07	-	-	-	-	-	-	-	rs10787471	-	1	-	HGNC	11641	-	-	-	-	0.4471	0.851	0.3314	0.0437	0.4751	0.3701	-	-	-	-	-	-	-	-	-	-	-	-	-	-	-
rs10787471	10:114764661-114764661	A	intron_variant	MODIFIER	TCF7L2	ENSG00000148737	Transcript	ENST00000352065	protein_coding	-	2018-03-14	-	-	-	-	-	-	-	rs10787471	-	1	-	HGNC	11641	-	-	-	-	0.4471	0.851	0.3314	0.0437	0.4751	0.3701	-	-	-	-	-	-	-	-	-	-	-	-	-	-	-
rs10787471	10:114764661-114764661	A	intron_variant	MODIFIER	TCF7L2	ENSG00000148737	Transcript	ENST00000355717	protein_coding	-	2018-03-12	-	-	-	-	-	-	-	rs10787471	-	1	-	HGNC	11641	-	-	-	-	0.4471	0.851	0.3314	0.0437	0.4751	0.3701	-	-	-	-	-	-	-	-	-	-	-	-	-	-	-
rs10787471	10:114764661-114764661	A	intron_variant	MODIFIER	TCF7L2	ENSG00000148737	Transcript	ENST00000355995	protein_coding	-	2018-04-14	-	-	-	-	-	-	-	rs10787471	-	1	-	HGNC	11641	-	-	-	-	0.4471	0.851	0.3314	0.0437	0.4751	0.3701	-	-	-	-	-	-	-	-	-	-	-	-	-	-	-
rs10787471	10:114764661-114764661	A	intron_variant	MODIFIER	TCF7L2	ENSG00000148737	Transcript	ENST00000369395	protein_coding	-	2018-03-07	-	-	-	-	-	-	-	rs10787471	-	1	-	HGNC	11641	-	-	-	-	0.4471	0.851	0.3314	0.0437	0.4751	0.3701	-	-	-	-	-	-	-	-	-	-	-	-	-	-	-
rs10787471	10:114764661-114764661	A	intron_variant	MODIFIER	TCF7L2	ENSG00000148737	Transcript	ENST00000369397	protein_coding	-	2018-03-13	-	-	-	-	-	-	-	rs10787471	-	1	-	HGNC	11641	-	-	-	-	0.4471	0.851	0.3314	0.0437	0.4751	0.3701	-	-	-	-	-	-	-	-	-	-	-	-	-	-	-
rs10787471	10:114764661-114764661	A	intron_variant	MODIFIER	TCF7L2	ENSG00000148737	Transcript	ENST00000534894	protein_coding	-	2018-04-14	-	-	-	-	-	-	-	rs10787471	-	1	-	HGNC	11641	-	-	-	-	0.4471	0.851	0.3314	0.0437	0.4751	0.3701	-	-	-	-	-	-	-	-	-	-	-	-	-	-	-
rs10787471	10:114764661-114764661	A	intron_variant	MODIFIER	TCF7L2	ENSG00000148737	Transcript	ENST00000536810	protein_coding	-	2018-04-13	-	-	-	-	-	-	-	rs10787471	-	1	-	HGNC	11641	-	-	-	-	0.4471	0.851	0.3314	0.0437	0.4751	0.3701	-	-	-	-	-	-	-	-	-	-	-	-	-	-	-
rs10787471	10:114764661-114764661	A	intron_variant	MODIFIER	TCF7L2	ENSG00000148737	Transcript	ENST00000538897	protein_coding	-	2018-04-13	-	-	-	-	-	-	-	rs10787471	-	1	-	HGNC	11641	-	-	-	-	0.4471	0.851	0.3314	0.0437	0.4751	0.3701	-	-	-	-	-	-	-	-	-	-	-	-	-	-	-
rs10787471	10:114764661-114764661	A	intron_variant	MODIFIER	TCF7L2	ENSG00000148737	Transcript	ENST00000542695	protein_coding	-	2018-03-14	-	-	-	-	-	-	-	rs10787471	-	1	-	HGNC	11641	-	-	-	-	0.4471	0.851	0.3314	0.0437	0.4751	0.3701	-	-	-	-	-	-	-	-	-	-	-	-	-	-	-
rs10787471	10:114764661-114764661	A	intron_variant	MODIFIER	TCF7L2	ENSG00000148737	Transcript	ENST00000543371	protein_coding	-	2018-04-13	-	-	-	-	-	-	-	rs10787471	-	1	-	HGNC	11641	-	-	-	-	0.4471	0.851	0.3314	0.0437	0.4751	0.3701	-	-	-	-	-	-	-	-	-	-	-	-	-	-	-
rs10787471	10:114764661-114764661	A	intron_variant	MODIFIER	TCF7L2	ENSG00000148737	Transcript	ENST00000545257	protein_coding	-	2018-04-14	-	-	-	-	-	-	-	rs10787471	-	1	-	HGNC	11641	-	-	-	-	0.4471	0.851	0.3314	0.0437	0.4751	0.3701	-	-	-	-	-	-	-	-	-	-	-	-	-	-	-
rs6585199	10:114765171-114765171	A	intron_variant	MODIFIER	TCF7L2	ENSG00000148737	Transcript	ENST00000346198	protein_coding	-	2018-04-06	-	-	-	-	-	-	-	rs6585199	-	1	cds_start_NF,cds_end_NF	HGNC	11641	-	-	-	-	0.4545	0.851	0.3444	0.0437	0.4901	0.3834	-	-	-	-	-	-	-	-	-	-	-	-	-	-	-
rs6585199	10:114765171-114765171	A	intron_variant	MODIFIER	TCF7L2	ENSG00000148737	Transcript	ENST00000349937	protein_coding	-	2018-04-07	-	-	-	-	-	-	-	rs6585199	-	1	-	HGNC	11641	-	-	-	-	0.4545	0.851	0.3444	0.0437	0.4901	0.3834	-	-	-	-	-	-	-	-	-	-	-	-	-	-	-
rs6585199	10:114765171-114765171	A	intron_variant	MODIFIER	TCF7L2	ENSG00000148737	Transcript	ENST00000352065	protein_coding	-	2018-03-14	-	-	-	-	-	-	-	rs6585199	-	1	-	HGNC	11641	-	-	-	-	0.4545	0.851	0.3444	0.0437	0.4901	0.3834	-	-	-	-	-	-	-	-	-	-	-	-	-	-	-
rs6585199	10:114765171-114765171	A	intron_variant	MODIFIER	TCF7L2	ENSG00000148737	Transcript	ENST00000355717	protein_coding	-	2018-03-12	-	-	-	-	-	-	-	rs6585199	-	1	-	HGNC	11641	-	-	-	-	0.4545	0.851	0.3444	0.0437	0.4901	0.3834	-	-	-	-	-	-	-	-	-	-	-	-	-	-	-
rs6585199	10:114765171-114765171	A	intron_variant	MODIFIER	TCF7L2	ENSG00000148737	Transcript	ENST00000355995	protein_coding	-	2018-04-14	-	-	-	-	-	-	-	rs6585199	-	1	-	HGNC	11641	-	-	-	-	0.4545	0.851	0.3444	0.0437	0.4901	0.3834	-	-	-	-	-	-	-	-	-	-	-	-	-	-	-
rs6585199	10:114765171-114765171	A	intron_variant	MODIFIER	TCF7L2	ENSG00000148737	Transcript	ENST00000369395	protein_coding	-	2018-03-07	-	-	-	-	-	-	-	rs6585199	-	1	-	HGNC	11641	-	-	-	-	0.4545	0.851	0.3444	0.0437	0.4901	0.3834	-	-	-	-	-	-	-	-	-	-	-	-	-	-	-
rs6585199	10:114765171-114765171	A	intron_variant	MODIFIER	TCF7L2	ENSG00000148737	Transcript	ENST00000369397	protein_coding	-	2018-03-13	-	-	-	-	-	-	-	rs6585199	-	1	-	HGNC	11641	-	-	-	-	0.4545	0.851	0.3444	0.0437	0.4901	0.3834	-	-	-	-	-	-	-	-	-	-	-	-	-	-	-
rs6585199	10:114765171-114765171	A	intron_variant	MODIFIER	TCF7L2	ENSG00000148737	Transcript	ENST00000534894	protein_coding	-	2018-04-14	-	-	-	-	-	-	-	rs6585199	-	1	-	HGNC	11641	-	-	-	-	0.4545	0.851	0.3444	0.0437	0.4901	0.3834	-	-	-	-	-	-	-	-	-	-	-	-	-	-	-
rs6585199	10:114765171-114765171	A	intron_variant	MODIFIER	TCF7L2	ENSG00000148737	Transcript	ENST00000536810	protein_coding	-	2018-04-13	-	-	-	-	-	-	-	rs6585199	-	1	-	HGNC	11641	-	-	-	-	0.4545	0.851	0.3444	0.0437	0.4901	0.3834	-	-	-	-	-	-	-	-	-	-	-	-	-	-	-
rs6585199	10:114765171-114765171	A	intron_variant	MODIFIER	TCF7L2	ENSG00000148737	Transcript	ENST00000538897	protein_coding	-	2018-04-13	-	-	-	-	-	-	-	rs6585199	-	1	-	HGNC	11641	-	-	-	-	0.4545	0.851	0.3444	0.0437	0.4901	0.3834	-	-	-	-	-	-	-	-	-	-	-	-	-	-	-
rs6585199	10:114765171-114765171	A	intron_variant	MODIFIER	TCF7L2	ENSG00000148737	Transcript	ENST00000542695	protein_coding	-	2018-03-14	-	-	-	-	-	-	-	rs6585199	-	1	-	HGNC	11641	-	-	-	-	0.4545	0.851	0.3444	0.0437	0.4901	0.3834	-	-	-	-	-	-	-	-	-	-	-	-	-	-	-
rs6585199	10:114765171-114765171	A	intron_variant	MODIFIER	TCF7L2	ENSG00000148737	Transcript	ENST00000543371	protein_coding	-	2018-04-13	-	-	-	-	-	-	-	rs6585199	-	1	-	HGNC	11641	-	-	-	-	0.4545	0.851	0.3444	0.0437	0.4901	0.3834	-	-	-	-	-	-	-	-	-	-	-	-	-	-	-
rs6585199	10:114765171-114765171	A	intron_variant	MODIFIER	TCF7L2	ENSG00000148737	Transcript	ENST00000545257	protein_coding	-	2018-04-14	-	-	-	-	-	-	-	rs6585199	-	1	-	HGNC	11641	-	-	-	-	0.4545	0.851	0.3444	0.0437	0.4901	0.3834	-	-	-	-	-	-	-	-	-	-	-	-	-	-	-
rs4575195	10:114765747-114765747	A	intron_variant	MODIFIER	TCF7L2	ENSG00000148737	Transcript	ENST00000346198	protein_coding	-	2018-04-06	-	-	-	-	-	-	-	rs4575195	-	1	cds_start_NF,cds_end_NF	HGNC	11641	-	-	-	-	0.3353	0.6649	0.268	0.0099	0.3449	0.2628	-	-	-	-	-	-	-	-	-	-	-	-	-	-	-
rs4575195	10:114765747-114765747	A	intron_variant	MODIFIER	TCF7L2	ENSG00000148737	Transcript	ENST00000349937	protein_coding	-	2018-04-07	-	-	-	-	-	-	-	rs4575195	-	1	-	HGNC	11641	-	-	-	-	0.3353	0.6649	0.268	0.0099	0.3449	0.2628	-	-	-	-	-	-	-	-	-	-	-	-	-	-	-
rs4575195	10:114765747-114765747	A	intron_variant	MODIFIER	TCF7L2	ENSG00000148737	Transcript	ENST00000352065	protein_coding	-	2018-03-14	-	-	-	-	-	-	-	rs4575195	-	1	-	HGNC	11641	-	-	-	-	0.3353	0.6649	0.268	0.0099	0.3449	0.2628	-	-	-	-	-	-	-	-	-	-	-	-	-	-	-
rs4575195	10:114765747-114765747	A	intron_variant	MODIFIER	TCF7L2	ENSG00000148737	Transcript	ENST00000355717	protein_coding	-	2018-03-12	-	-	-	-	-	-	-	rs4575195	-	1	-	HGNC	11641	-	-	-	-	0.3353	0.6649	0.268	0.0099	0.3449	0.2628	-	-	-	-	-	-	-	-	-	-	-	-	-	-	-
rs4575195	10:114765747-114765747	A	intron_variant	MODIFIER	TCF7L2	ENSG00000148737	Transcript	ENST00000355995	protein_coding	-	2018-04-14	-	-	-	-	-	-	-	rs4575195	-	1	-	HGNC	11641	-	-	-	-	0.3353	0.6649	0.268	0.0099	0.3449	0.2628	-	-	-	-	-	-	-	-	-	-	-	-	-	-	-
rs4575195	10:114765747-114765747	A	intron_variant	MODIFIER	TCF7L2	ENSG00000148737	Transcript	ENST00000369395	protein_coding	-	2018-03-07	-	-	-	-	-	-	-	rs4575195	-	1	-	HGNC	11641	-	-	-	-	0.3353	0.6649	0.268	0.0099	0.3449	0.2628	-	-	-	-	-	-	-	-	-	-	-	-	-	-	-
rs4575195	10:114765747-114765747	A	intron_variant	MODIFIER	TCF7L2	ENSG00000148737	Transcript	ENST00000369397	protein_coding	-	2018-03-13	-	-	-	-	-	-	-	rs4575195	-	1	-	HGNC	11641	-	-	-	-	0.3353	0.6649	0.268	0.0099	0.3449	0.2628	-	-	-	-	-	-	-	-	-	-	-	-	-	-	-
rs4575195	10:114765747-114765747	A	intron_variant	MODIFIER	TCF7L2	ENSG00000148737	Transcript	ENST00000534894	protein_coding	-	2018-04-14	-	-	-	-	-	-	-	rs4575195	-	1	-	HGNC	11641	-	-	-	-	0.3353	0.6649	0.268	0.0099	0.3449	0.2628	-	-	-	-	-	-	-	-	-	-	-	-	-	-	-
rs4575195	10:114765747-114765747	A	intron_variant	MODIFIER	TCF7L2	ENSG00000148737	Transcript	ENST00000536810	protein_coding	-	2018-04-13	-	-	-	-	-	-	-	rs4575195	-	1	-	HGNC	11641	-	-	-	-	0.3353	0.6649	0.268	0.0099	0.3449	0.2628	-	-	-	-	-	-	-	-	-	-	-	-	-	-	-
rs4575195	10:114765747-114765747	A	intron_variant	MODIFIER	TCF7L2	ENSG00000148737	Transcript	ENST00000538897	protein_coding	-	2018-04-13	-	-	-	-	-	-	-	rs4575195	-	1	-	HGNC	11641	-	-	-	-	0.3353	0.6649	0.268	0.0099	0.3449	0.2628	-	-	-	-	-	-	-	-	-	-	-	-	-	-	-
rs4575195	10:114765747-114765747	A	intron_variant	MODIFIER	TCF7L2	ENSG00000148737	Transcript	ENST00000542695	protein_coding	-	2018-03-14	-	-	-	-	-	-	-	rs4575195	-	1	-	HGNC	11641	-	-	-	-	0.3353	0.6649	0.268	0.0099	0.3449	0.2628	-	-	-	-	-	-	-	-	-	-	-	-	-	-	-
rs4575195	10:114765747-114765747	A	intron_variant	MODIFIER	TCF7L2	ENSG00000148737	Transcript	ENST00000543371	protein_coding	-	2018-04-13	-	-	-	-	-	-	-	rs4575195	-	1	-	HGNC	11641	-	-	-	-	0.3353	0.6649	0.268	0.0099	0.3449	0.2628	-	-	-	-	-	-	-	-	-	-	-	-	-	-	-
rs4575195	10:114765747-114765747	A	intron_variant	MODIFIER	TCF7L2	ENSG00000148737	Transcript	ENST00000545257	protein_coding	-	2018-04-14	-	-	-	-	-	-	-	rs4575195	-	1	-	HGNC	11641	-	-	-	-	0.3353	0.6649	0.268	0.0099	0.3449	0.2628	-	-	-	-	-	-	-	-	-	-	-	-	-	-	-
rs4132670	10:114767771-114767771	A	intron_variant	MODIFIER	TCF7L2	ENSG00000148737	Transcript	ENST00000346198	protein_coding	-	2018-04-06	-	-	-	-	-	-	-	rs4132670	-	1	cds_start_NF,cds_end_NF	HGNC	11641	-	-	-	-	0.3423	0.6906	0.2695	0.0099	0.3449	0.2628	-	-	-	-	-	-	-	-	-	-	-	-	-	1	2.0018e+95
rs4132670	10:114767771-114767771	A	intron_variant	MODIFIER	TCF7L2	ENSG00000148737	Transcript	ENST00000349937	protein_coding	-	2018-04-07	-	-	-	-	-	-	-	rs4132670	-	1	-	HGNC	11641	-	-	-	-	0.3423	0.6906	0.2695	0.0099	0.3449	0.2628	-	-	-	-	-	-	-	-	-	-	-	-	-	1	2.0018e+95
rs4132670	10:114767771-114767771	A	intron_variant	MODIFIER	TCF7L2	ENSG00000148737	Transcript	ENST00000352065	protein_coding	-	2018-03-14	-	-	-	-	-	-	-	rs4132670	-	1	-	HGNC	11641	-	-	-	-	0.3423	0.6906	0.2695	0.0099	0.3449	0.2628	-	-	-	-	-	-	-	-	-	-	-	-	-	1	2.0018e+95
rs4132670	10:114767771-114767771	A	intron_variant	MODIFIER	TCF7L2	ENSG00000148737	Transcript	ENST00000355717	protein_coding	-	2018-03-12	-	-	-	-	-	-	-	rs4132670	-	1	-	HGNC	11641	-	-	-	-	0.3423	0.6906	0.2695	0.0099	0.3449	0.2628	-	-	-	-	-	-	-	-	-	-	-	-	-	1	2.0018e+95
rs4132670	10:114767771-114767771	A	intron_variant	MODIFIER	TCF7L2	ENSG00000148737	Transcript	ENST00000355995	protein_coding	-	2018-04-14	-	-	-	-	-	-	-	rs4132670	-	1	-	HGNC	11641	-	-	-	-	0.3423	0.6906	0.2695	0.0099	0.3449	0.2628	-	-	-	-	-	-	-	-	-	-	-	-	-	1	2.0018e+95
rs4132670	10:114767771-114767771	A	intron_variant	MODIFIER	TCF7L2	ENSG00000148737	Transcript	ENST00000369395	protein_coding	-	2018-03-07	-	-	-	-	-	-	-	rs4132670	-	1	-	HGNC	11641	-	-	-	-	0.3423	0.6906	0.2695	0.0099	0.3449	0.2628	-	-	-	-	-	-	-	-	-	-	-	-	-	1	2.0018e+95
rs4132670	10:114767771-114767771	A	intron_variant	MODIFIER	TCF7L2	ENSG00000148737	Transcript	ENST00000369397	protein_coding	-	2018-03-13	-	-	-	-	-	-	-	rs4132670	-	1	-	HGNC	11641	-	-	-	-	0.3423	0.6906	0.2695	0.0099	0.3449	0.2628	-	-	-	-	-	-	-	-	-	-	-	-	-	1	2.0018e+95
rs4132670	10:114767771-114767771	A	intron_variant	MODIFIER	TCF7L2	ENSG00000148737	Transcript	ENST00000534894	protein_coding	-	2018-04-14	-	-	-	-	-	-	-	rs4132670	-	1	-	HGNC	11641	-	-	-	-	0.3423	0.6906	0.2695	0.0099	0.3449	0.2628	-	-	-	-	-	-	-	-	-	-	-	-	-	1	2.0018e+95
rs4132670	10:114767771-114767771	A	intron_variant	MODIFIER	TCF7L2	ENSG00000148737	Transcript	ENST00000536810	protein_coding	-	2018-04-13	-	-	-	-	-	-	-	rs4132670	-	1	-	HGNC	11641	-	-	-	-	0.3423	0.6906	0.2695	0.0099	0.3449	0.2628	-	-	-	-	-	-	-	-	-	-	-	-	-	1	2.0018e+95
rs4132670	10:114767771-114767771	A	intron_variant	MODIFIER	TCF7L2	ENSG00000148737	Transcript	ENST00000538897	protein_coding	-	2018-04-13	-	-	-	-	-	-	-	rs4132670	-	1	-	HGNC	11641	-	-	-	-	0.3423	0.6906	0.2695	0.0099	0.3449	0.2628	-	-	-	-	-	-	-	-	-	-	-	-	-	1	2.0018e+95
rs4132670	10:114767771-114767771	A	intron_variant	MODIFIER	TCF7L2	ENSG00000148737	Transcript	ENST00000542695	protein_coding	-	2018-03-14	-	-	-	-	-	-	-	rs4132670	-	1	-	HGNC	11641	-	-	-	-	0.3423	0.6906	0.2695	0.0099	0.3449	0.2628	-	-	-	-	-	-	-	-	-	-	-	-	-	1	2.0018e+95
rs4132670	10:114767771-114767771	A	intron_variant	MODIFIER	TCF7L2	ENSG00000148737	Transcript	ENST00000543371	protein_coding	-	2018-04-13	-	-	-	-	-	-	-	rs4132670	-	1	-	HGNC	11641	-	-	-	-	0.3423	0.6906	0.2695	0.0099	0.3449	0.2628	-	-	-	-	-	-	-	-	-	-	-	-	-	1	2.0018e+95
rs4132670	10:114767771-114767771	A	intron_variant	MODIFIER	TCF7L2	ENSG00000148737	Transcript	ENST00000545257	protein_coding	-	2018-04-14	-	-	-	-	-	-	-	rs4132670	-	1	-	HGNC	11641	-	-	-	-	0.3423	0.6906	0.2695	0.0099	0.3449	0.2628	-	-	-	-	-	-	-	-	-	-	-	-	-	1	2.0018e+95
rs4132670	10:114767771-114767771	A	regulatory_region_variant	MODIFIER	-	-	RegulatoryFeature	ENSR00000033579	promoter_flanking_region	-	-	-	-	-	-	-	-	-	rs4132670	-	-	-	-	-	-	-	-	-	0.3423	0.6906	0.2695	0.0099	0.3449	0.2628	-	-	-	-	-	-	-	-	-	-	-	-	-	1	2.0018e+95
rs6585200	10:114768609-114768609	G	intron_variant	MODIFIER	TCF7L2	ENSG00000148737	Transcript	ENST00000346198	protein_coding	-	2018-04-06	-	-	-	-	-	-	-	rs6585200	-	1	cds_start_NF,cds_end_NF	HGNC	11641	-	-	-	-	0.4587	0.8585	0.3458	0.0446	0.4891	0.3937	-	-	-	-	-	-	-	-	-	-	-	-	-	1	-
rs6585200	10:114768609-114768609	T	intron_variant	MODIFIER	TCF7L2	ENSG00000148737	Transcript	ENST00000346198	protein_coding	-	2018-04-06	-	-	-	-	-	-	-	rs6585200	-	1	cds_start_NF,cds_end_NF	HGNC	11641	-	-	-	-	-	-	-	-	-	-	-	-	-	-	-	-	-	-	-	-	-	-	-	1	-
rs6585200	10:114768609-114768609	G	intron_variant	MODIFIER	TCF7L2	ENSG00000148737	Transcript	ENST00000349937	protein_coding	-	2018-04-07	-	-	-	-	-	-	-	rs6585200	-	1	-	HGNC	11641	-	-	-	-	0.4587	0.8585	0.3458	0.0446	0.4891	0.3937	-	-	-	-	-	-	-	-	-	-	-	-	-	1	-
rs6585200	10:114768609-114768609	T	intron_variant	MODIFIER	TCF7L2	ENSG00000148737	Transcript	ENST00000349937	protein_coding	-	2018-04-07	-	-	-	-	-	-	-	rs6585200	-	1	-	HGNC	11641	-	-	-	-	-	-	-	-	-	-	-	-	-	-	-	-	-	-	-	-	-	-	-	1	-
rs6585200	10:114768609-114768609	G	intron_variant	MODIFIER	TCF7L2	ENSG00000148737	Transcript	ENST00000352065	protein_coding	-	2018-03-14	-	-	-	-	-	-	-	rs6585200	-	1	-	HGNC	11641	-	-	-	-	0.4587	0.8585	0.3458	0.0446	0.4891	0.3937	-	-	-	-	-	-	-	-	-	-	-	-	-	1	-
rs6585200	10:114768609-114768609	T	intron_variant	MODIFIER	TCF7L2	ENSG00000148737	Transcript	ENST00000352065	protein_coding	-	2018-03-14	-	-	-	-	-	-	-	rs6585200	-	1	-	HGNC	11641	-	-	-	-	-	-	-	-	-	-	-	-	-	-	-	-	-	-	-	-	-	-	-	1	-
rs6585200	10:114768609-114768609	G	intron_variant	MODIFIER	TCF7L2	ENSG00000148737	Transcript	ENST00000355717	protein_coding	-	2018-03-12	-	-	-	-	-	-	-	rs6585200	-	1	-	HGNC	11641	-	-	-	-	0.4587	0.8585	0.3458	0.0446	0.4891	0.3937	-	-	-	-	-	-	-	-	-	-	-	-	-	1	-
rs6585200	10:114768609-114768609	T	intron_variant	MODIFIER	TCF7L2	ENSG00000148737	Transcript	ENST00000355717	protein_coding	-	2018-03-12	-	-	-	-	-	-	-	rs6585200	-	1	-	HGNC	11641	-	-	-	-	-	-	-	-	-	-	-	-	-	-	-	-	-	-	-	-	-	-	-	1	-
rs6585200	10:114768609-114768609	G	intron_variant	MODIFIER	TCF7L2	ENSG00000148737	Transcript	ENST00000355995	protein_coding	-	2018-04-14	-	-	-	-	-	-	-	rs6585200	-	1	-	HGNC	11641	-	-	-	-	0.4587	0.8585	0.3458	0.0446	0.4891	0.3937	-	-	-	-	-	-	-	-	-	-	-	-	-	1	-
rs6585200	10:114768609-114768609	T	intron_variant	MODIFIER	TCF7L2	ENSG00000148737	Transcript	ENST00000355995	protein_coding	-	2018-04-14	-	-	-	-	-	-	-	rs6585200	-	1	-	HGNC	11641	-	-	-	-	-	-	-	-	-	-	-	-	-	-	-	-	-	-	-	-	-	-	-	1	-
rs6585200	10:114768609-114768609	G	intron_variant	MODIFIER	TCF7L2	ENSG00000148737	Transcript	ENST00000369395	protein_coding	-	2018-03-07	-	-	-	-	-	-	-	rs6585200	-	1	-	HGNC	11641	-	-	-	-	0.4587	0.8585	0.3458	0.0446	0.4891	0.3937	-	-	-	-	-	-	-	-	-	-	-	-	-	1	-
rs6585200	10:114768609-114768609	T	intron_variant	MODIFIER	TCF7L2	ENSG00000148737	Transcript	ENST00000369395	protein_coding	-	2018-03-07	-	-	-	-	-	-	-	rs6585200	-	1	-	HGNC	11641	-	-	-	-	-	-	-	-	-	-	-	-	-	-	-	-	-	-	-	-	-	-	-	1	-
rs6585200	10:114768609-114768609	G	intron_variant	MODIFIER	TCF7L2	ENSG00000148737	Transcript	ENST00000369397	protein_coding	-	2018-03-13	-	-	-	-	-	-	-	rs6585200	-	1	-	HGNC	11641	-	-	-	-	0.4587	0.8585	0.3458	0.0446	0.4891	0.3937	-	-	-	-	-	-	-	-	-	-	-	-	-	1	-
rs6585200	10:114768609-114768609	T	intron_variant	MODIFIER	TCF7L2	ENSG00000148737	Transcript	ENST00000369397	protein_coding	-	2018-03-13	-	-	-	-	-	-	-	rs6585200	-	1	-	HGNC	11641	-	-	-	-	-	-	-	-	-	-	-	-	-	-	-	-	-	-	-	-	-	-	-	1	-
rs6585200	10:114768609-114768609	G	intron_variant	MODIFIER	TCF7L2	ENSG00000148737	Transcript	ENST00000534894	protein_coding	-	2018-04-14	-	-	-	-	-	-	-	rs6585200	-	1	-	HGNC	11641	-	-	-	-	0.4587	0.8585	0.3458	0.0446	0.4891	0.3937	-	-	-	-	-	-	-	-	-	-	-	-	-	1	-
rs6585200	10:114768609-114768609	T	intron_variant	MODIFIER	TCF7L2	ENSG00000148737	Transcript	ENST00000534894	protein_coding	-	2018-04-14	-	-	-	-	-	-	-	rs6585200	-	1	-	HGNC	11641	-	-	-	-	-	-	-	-	-	-	-	-	-	-	-	-	-	-	-	-	-	-	-	1	-
rs6585200	10:114768609-114768609	G	intron_variant	MODIFIER	TCF7L2	ENSG00000148737	Transcript	ENST00000536810	protein_coding	-	2018-04-13	-	-	-	-	-	-	-	rs6585200	-	1	-	HGNC	11641	-	-	-	-	0.4587	0.8585	0.3458	0.0446	0.4891	0.3937	-	-	-	-	-	-	-	-	-	-	-	-	-	1	-
rs6585200	10:114768609-114768609	T	intron_variant	MODIFIER	TCF7L2	ENSG00000148737	Transcript	ENST00000536810	protein_coding	-	2018-04-13	-	-	-	-	-	-	-	rs6585200	-	1	-	HGNC	11641	-	-	-	-	-	-	-	-	-	-	-	-	-	-	-	-	-	-	-	-	-	-	-	1	-
rs6585200	10:114768609-114768609	G	intron_variant	MODIFIER	TCF7L2	ENSG00000148737	Transcript	ENST00000538897	protein_coding	-	2018-04-13	-	-	-	-	-	-	-	rs6585200	-	1	-	HGNC	11641	-	-	-	-	0.4587	0.8585	0.3458	0.0446	0.4891	0.3937	-	-	-	-	-	-	-	-	-	-	-	-	-	1	-
rs6585200	10:114768609-114768609	T	intron_variant	MODIFIER	TCF7L2	ENSG00000148737	Transcript	ENST00000538897	protein_coding	-	2018-04-13	-	-	-	-	-	-	-	rs6585200	-	1	-	HGNC	11641	-	-	-	-	-	-	-	-	-	-	-	-	-	-	-	-	-	-	-	-	-	-	-	1	-
rs6585200	10:114768609-114768609	G	intron_variant	MODIFIER	TCF7L2	ENSG00000148737	Transcript	ENST00000542695	protein_coding	-	2018-03-14	-	-	-	-	-	-	-	rs6585200	-	1	-	HGNC	11641	-	-	-	-	0.4587	0.8585	0.3458	0.0446	0.4891	0.3937	-	-	-	-	-	-	-	-	-	-	-	-	-	1	-
rs6585200	10:114768609-114768609	T	intron_variant	MODIFIER	TCF7L2	ENSG00000148737	Transcript	ENST00000542695	protein_coding	-	2018-03-14	-	-	-	-	-	-	-	rs6585200	-	1	-	HGNC	11641	-	-	-	-	-	-	-	-	-	-	-	-	-	-	-	-	-	-	-	-	-	-	-	1	-
rs6585200	10:114768609-114768609	G	intron_variant	MODIFIER	TCF7L2	ENSG00000148737	Transcript	ENST00000543371	protein_coding	-	2018-04-13	-	-	-	-	-	-	-	rs6585200	-	1	-	HGNC	11641	-	-	-	-	0.4587	0.8585	0.3458	0.0446	0.4891	0.3937	-	-	-	-	-	-	-	-	-	-	-	-	-	1	-
rs6585200	10:114768609-114768609	T	intron_variant	MODIFIER	TCF7L2	ENSG00000148737	Transcript	ENST00000543371	protein_coding	-	2018-04-13	-	-	-	-	-	-	-	rs6585200	-	1	-	HGNC	11641	-	-	-	-	-	-	-	-	-	-	-	-	-	-	-	-	-	-	-	-	-	-	-	1	-
rs6585200	10:114768609-114768609	G	intron_variant	MODIFIER	TCF7L2	ENSG00000148737	Transcript	ENST00000545257	protein_coding	-	2018-04-14	-	-	-	-	-	-	-	rs6585200	-	1	-	HGNC	11641	-	-	-	-	0.4587	0.8585	0.3458	0.0446	0.4891	0.3937	-	-	-	-	-	-	-	-	-	-	-	-	-	1	-
rs6585200	10:114768609-114768609	T	intron_variant	MODIFIER	TCF7L2	ENSG00000148737	Transcript	ENST00000545257	protein_coding	-	2018-04-14	-	-	-	-	-	-	-	rs6585200	-	1	-	HGNC	11641	-	-	-	-	-	-	-	-	-	-	-	-	-	-	-	-	-	-	-	-	-	-	-	1	-
rs6585201	10:114768783-114768783	A	intron_variant	MODIFIER	TCF7L2	ENSG00000148737	Transcript	ENST00000346198	protein_coding	-	2018-04-06	-	-	-	-	-	-	-	rs6585201	-	1	cds_start_NF,cds_end_NF	HGNC	11641	-	-	-	-	0.4257	0.8094	0.33	0.0308	0.4851	0.3211	-	-	-	-	-	-	-	-	-	-	-	-	-	1	-
rs6585201	10:114768783-114768783	A	intron_variant	MODIFIER	TCF7L2	ENSG00000148737	Transcript	ENST00000349937	protein_coding	-	2018-04-07	-	-	-	-	-	-	-	rs6585201	-	1	-	HGNC	11641	-	-	-	-	0.4257	0.8094	0.33	0.0308	0.4851	0.3211	-	-	-	-	-	-	-	-	-	-	-	-	-	1	-
rs6585201	10:114768783-114768783	A	intron_variant	MODIFIER	TCF7L2	ENSG00000148737	Transcript	ENST00000352065	protein_coding	-	2018-03-14	-	-	-	-	-	-	-	rs6585201	-	1	-	HGNC	11641	-	-	-	-	0.4257	0.8094	0.33	0.0308	0.4851	0.3211	-	-	-	-	-	-	-	-	-	-	-	-	-	1	-
rs6585201	10:114768783-114768783	A	intron_variant	MODIFIER	TCF7L2	ENSG00000148737	Transcript	ENST00000355717	protein_coding	-	2018-03-12	-	-	-	-	-	-	-	rs6585201	-	1	-	HGNC	11641	-	-	-	-	0.4257	0.8094	0.33	0.0308	0.4851	0.3211	-	-	-	-	-	-	-	-	-	-	-	-	-	1	-
rs6585201	10:114768783-114768783	A	intron_variant	MODIFIER	TCF7L2	ENSG00000148737	Transcript	ENST00000355995	protein_coding	-	2018-04-14	-	-	-	-	-	-	-	rs6585201	-	1	-	HGNC	11641	-	-	-	-	0.4257	0.8094	0.33	0.0308	0.4851	0.3211	-	-	-	-	-	-	-	-	-	-	-	-	-	1	-
rs6585201	10:114768783-114768783	A	intron_variant	MODIFIER	TCF7L2	ENSG00000148737	Transcript	ENST00000369395	protein_coding	-	2018-03-07	-	-	-	-	-	-	-	rs6585201	-	1	-	HGNC	11641	-	-	-	-	0.4257	0.8094	0.33	0.0308	0.4851	0.3211	-	-	-	-	-	-	-	-	-	-	-	-	-	1	-
rs6585201	10:114768783-114768783	A	intron_variant	MODIFIER	TCF7L2	ENSG00000148737	Transcript	ENST00000369397	protein_coding	-	2018-03-13	-	-	-	-	-	-	-	rs6585201	-	1	-	HGNC	11641	-	-	-	-	0.4257	0.8094	0.33	0.0308	0.4851	0.3211	-	-	-	-	-	-	-	-	-	-	-	-	-	1	-
rs6585201	10:114768783-114768783	A	intron_variant	MODIFIER	TCF7L2	ENSG00000148737	Transcript	ENST00000534894	protein_coding	-	2018-04-14	-	-	-	-	-	-	-	rs6585201	-	1	-	HGNC	11641	-	-	-	-	0.4257	0.8094	0.33	0.0308	0.4851	0.3211	-	-	-	-	-	-	-	-	-	-	-	-	-	1	-
rs6585201	10:114768783-114768783	A	intron_variant	MODIFIER	TCF7L2	ENSG00000148737	Transcript	ENST00000536810	protein_coding	-	2018-04-13	-	-	-	-	-	-	-	rs6585201	-	1	-	HGNC	11641	-	-	-	-	0.4257	0.8094	0.33	0.0308	0.4851	0.3211	-	-	-	-	-	-	-	-	-	-	-	-	-	1	-
rs6585201	10:114768783-114768783	A	intron_variant	MODIFIER	TCF7L2	ENSG00000148737	Transcript	ENST00000538897	protein_coding	-	2018-04-13	-	-	-	-	-	-	-	rs6585201	-	1	-	HGNC	11641	-	-	-	-	0.4257	0.8094	0.33	0.0308	0.4851	0.3211	-	-	-	-	-	-	-	-	-	-	-	-	-	1	-
rs6585201	10:114768783-114768783	A	intron_variant	MODIFIER	TCF7L2	ENSG00000148737	Transcript	ENST00000542695	protein_coding	-	2018-03-14	-	-	-	-	-	-	-	rs6585201	-	1	-	HGNC	11641	-	-	-	-	0.4257	0.8094	0.33	0.0308	0.4851	0.3211	-	-	-	-	-	-	-	-	-	-	-	-	-	1	-
rs6585201	10:114768783-114768783	A	intron_variant	MODIFIER	TCF7L2	ENSG00000148737	Transcript	ENST00000543371	protein_coding	-	2018-04-13	-	-	-	-	-	-	-	rs6585201	-	1	-	HGNC	11641	-	-	-	-	0.4257	0.8094	0.33	0.0308	0.4851	0.3211	-	-	-	-	-	-	-	-	-	-	-	-	-	1	-
rs6585201	10:114768783-114768783	A	intron_variant	MODIFIER	TCF7L2	ENSG00000148737	Transcript	ENST00000545257	protein_coding	-	2018-04-14	-	-	-	-	-	-	-	rs6585201	-	1	-	HGNC	11641	-	-	-	-	0.4257	0.8094	0.33	0.0308	0.4851	0.3211	-	-	-	-	-	-	-	-	-	-	-	-	-	1	-
rs11386117	10:114772253-114772253	A	intron_variant	MODIFIER	TCF7L2	ENSG00000148737	Transcript	ENST00000346198	protein_coding	-	2018-04-06	-	-	-	-	-	-	-	rs11386117	-	1	cds_start_NF,cds_end_NF	HGNC	11641	-	-	-	-	0.4585	0.8593	0.3501	0.0437	0.494	0.3845	-	-	-	-	-	-	-	-	-	-	-	-	-	-	-
rs11386117	10:114772253-114772253	A	intron_variant	MODIFIER	TCF7L2	ENSG00000148737	Transcript	ENST00000349937	protein_coding	-	2018-04-07	-	-	-	-	-	-	-	rs11386117	-	1	-	HGNC	11641	-	-	-	-	0.4585	0.8593	0.3501	0.0437	0.494	0.3845	-	-	-	-	-	-	-	-	-	-	-	-	-	-	-
rs11386117	10:114772253-114772253	A	intron_variant	MODIFIER	TCF7L2	ENSG00000148737	Transcript	ENST00000352065	protein_coding	-	2018-03-14	-	-	-	-	-	-	-	rs11386117	-	1	-	HGNC	11641	-	-	-	-	0.4585	0.8593	0.3501	0.0437	0.494	0.3845	-	-	-	-	-	-	-	-	-	-	-	-	-	-	-
rs11386117	10:114772253-114772253	A	intron_variant	MODIFIER	TCF7L2	ENSG00000148737	Transcript	ENST00000355717	protein_coding	-	2018-03-12	-	-	-	-	-	-	-	rs11386117	-	1	-	HGNC	11641	-	-	-	-	0.4585	0.8593	0.3501	0.0437	0.494	0.3845	-	-	-	-	-	-	-	-	-	-	-	-	-	-	-
rs11386117	10:114772253-114772253	A	intron_variant	MODIFIER	TCF7L2	ENSG00000148737	Transcript	ENST00000355995	protein_coding	-	2018-04-14	-	-	-	-	-	-	-	rs11386117	-	1	-	HGNC	11641	-	-	-	-	0.4585	0.8593	0.3501	0.0437	0.494	0.3845	-	-	-	-	-	-	-	-	-	-	-	-	-	-	-
rs11386117	10:114772253-114772253	A	intron_variant	MODIFIER	TCF7L2	ENSG00000148737	Transcript	ENST00000369395	protein_coding	-	2018-03-07	-	-	-	-	-	-	-	rs11386117	-	1	-	HGNC	11641	-	-	-	-	0.4585	0.8593	0.3501	0.0437	0.494	0.3845	-	-	-	-	-	-	-	-	-	-	-	-	-	-	-
rs11386117	10:114772253-114772253	A	intron_variant	MODIFIER	TCF7L2	ENSG00000148737	Transcript	ENST00000369397	protein_coding	-	2018-03-13	-	-	-	-	-	-	-	rs11386117	-	1	-	HGNC	11641	-	-	-	-	0.4585	0.8593	0.3501	0.0437	0.494	0.3845	-	-	-	-	-	-	-	-	-	-	-	-	-	-	-
rs11386117	10:114772253-114772253	A	intron_variant	MODIFIER	TCF7L2	ENSG00000148737	Transcript	ENST00000534894	protein_coding	-	2018-04-14	-	-	-	-	-	-	-	rs11386117	-	1	-	HGNC	11641	-	-	-	-	0.4585	0.8593	0.3501	0.0437	0.494	0.3845	-	-	-	-	-	-	-	-	-	-	-	-	-	-	-
rs11386117	10:114772253-114772253	A	intron_variant	MODIFIER	TCF7L2	ENSG00000148737	Transcript	ENST00000536810	protein_coding	-	2018-04-13	-	-	-	-	-	-	-	rs11386117	-	1	-	HGNC	11641	-	-	-	-	0.4585	0.8593	0.3501	0.0437	0.494	0.3845	-	-	-	-	-	-	-	-	-	-	-	-	-	-	-
rs11386117	10:114772253-114772253	A	intron_variant	MODIFIER	TCF7L2	ENSG00000148737	Transcript	ENST00000538897	protein_coding	-	2018-04-13	-	-	-	-	-	-	-	rs11386117	-	1	-	HGNC	11641	-	-	-	-	0.4585	0.8593	0.3501	0.0437	0.494	0.3845	-	-	-	-	-	-	-	-	-	-	-	-	-	-	-
rs11386117	10:114772253-114772253	A	intron_variant	MODIFIER	TCF7L2	ENSG00000148737	Transcript	ENST00000542695	protein_coding	-	2018-03-14	-	-	-	-	-	-	-	rs11386117	-	1	-	HGNC	11641	-	-	-	-	0.4585	0.8593	0.3501	0.0437	0.494	0.3845	-	-	-	-	-	-	-	-	-	-	-	-	-	-	-
rs11386117	10:114772253-114772253	A	intron_variant	MODIFIER	TCF7L2	ENSG00000148737	Transcript	ENST00000543371	protein_coding	-	2018-04-13	-	-	-	-	-	-	-	rs11386117	-	1	-	HGNC	11641	-	-	-	-	0.4585	0.8593	0.3501	0.0437	0.494	0.3845	-	-	-	-	-	-	-	-	-	-	-	-	-	-	-
rs11386117	10:114772253-114772253	A	intron_variant	MODIFIER	TCF7L2	ENSG00000148737	Transcript	ENST00000545257	protein_coding	-	2018-04-14	-	-	-	-	-	-	-	rs11386117	-	1	-	HGNC	11641	-	-	-	-	0.4585	0.8593	0.3501	0.0437	0.494	0.3845	-	-	-	-	-	-	-	-	-	-	-	-	-	-	-
rs564227807	10:114772873-114772875	-	intron_variant	MODIFIER	TCF7L2	ENSG00000148737	Transcript	ENST00000346198	protein_coding	-	2018-04-06	-	-	-	-	-	-	-	rs564227807	-	1	cds_start_NF,cds_end_NF	HGNC	11641	-	-	-	-	0.4004	0.6581	0.3271	0.0764	0.4742	0.362	-	-	-	-	-	-	-	-	-	-	-	-	-	-	-
rs564227807	10:114772873-114772875	-	intron_variant	MODIFIER	TCF7L2	ENSG00000148737	Transcript	ENST00000349937	protein_coding	-	2018-04-07	-	-	-	-	-	-	-	rs564227807	-	1	-	HGNC	11641	-	-	-	-	0.4004	0.6581	0.3271	0.0764	0.4742	0.362	-	-	-	-	-	-	-	-	-	-	-	-	-	-	-
rs564227807	10:114772873-114772875	-	intron_variant	MODIFIER	TCF7L2	ENSG00000148737	Transcript	ENST00000352065	protein_coding	-	2018-03-14	-	-	-	-	-	-	-	rs564227807	-	1	-	HGNC	11641	-	-	-	-	0.4004	0.6581	0.3271	0.0764	0.4742	0.362	-	-	-	-	-	-	-	-	-	-	-	-	-	-	-
rs564227807	10:114772873-114772875	-	intron_variant	MODIFIER	TCF7L2	ENSG00000148737	Transcript	ENST00000355717	protein_coding	-	2018-03-12	-	-	-	-	-	-	-	rs564227807	-	1	-	HGNC	11641	-	-	-	-	0.4004	0.6581	0.3271	0.0764	0.4742	0.362	-	-	-	-	-	-	-	-	-	-	-	-	-	-	-
rs564227807	10:114772873-114772875	-	intron_variant	MODIFIER	TCF7L2	ENSG00000148737	Transcript	ENST00000355995	protein_coding	-	2018-04-14	-	-	-	-	-	-	-	rs564227807	-	1	-	HGNC	11641	-	-	-	-	0.4004	0.6581	0.3271	0.0764	0.4742	0.362	-	-	-	-	-	-	-	-	-	-	-	-	-	-	-
rs564227807	10:114772873-114772875	-	intron_variant	MODIFIER	TCF7L2	ENSG00000148737	Transcript	ENST00000369395	protein_coding	-	2018-03-07	-	-	-	-	-	-	-	rs564227807	-	1	-	HGNC	11641	-	-	-	-	0.4004	0.6581	0.3271	0.0764	0.4742	0.362	-	-	-	-	-	-	-	-	-	-	-	-	-	-	-
rs564227807	10:114772873-114772875	-	intron_variant	MODIFIER	TCF7L2	ENSG00000148737	Transcript	ENST00000369397	protein_coding	-	2018-03-13	-	-	-	-	-	-	-	rs564227807	-	1	-	HGNC	11641	-	-	-	-	0.4004	0.6581	0.3271	0.0764	0.4742	0.362	-	-	-	-	-	-	-	-	-	-	-	-	-	-	-
rs564227807	10:114772873-114772875	-	intron_variant	MODIFIER	TCF7L2	ENSG00000148737	Transcript	ENST00000534894	protein_coding	-	2018-04-14	-	-	-	-	-	-	-	rs564227807	-	1	-	HGNC	11641	-	-	-	-	0.4004	0.6581	0.3271	0.0764	0.4742	0.362	-	-	-	-	-	-	-	-	-	-	-	-	-	-	-
rs564227807	10:114772873-114772875	-	intron_variant	MODIFIER	TCF7L2	ENSG00000148737	Transcript	ENST00000536810	protein_coding	-	2018-04-13	-	-	-	-	-	-	-	rs564227807	-	1	-	HGNC	11641	-	-	-	-	0.4004	0.6581	0.3271	0.0764	0.4742	0.362	-	-	-	-	-	-	-	-	-	-	-	-	-	-	-
rs564227807	10:114772873-114772875	-	intron_variant	MODIFIER	TCF7L2	ENSG00000148737	Transcript	ENST00000538897	protein_coding	-	2018-04-13	-	-	-	-	-	-	-	rs564227807	-	1	-	HGNC	11641	-	-	-	-	0.4004	0.6581	0.3271	0.0764	0.4742	0.362	-	-	-	-	-	-	-	-	-	-	-	-	-	-	-
rs564227807	10:114772873-114772875	-	intron_variant	MODIFIER	TCF7L2	ENSG00000148737	Transcript	ENST00000542695	protein_coding	-	2018-03-14	-	-	-	-	-	-	-	rs564227807	-	1	-	HGNC	11641	-	-	-	-	0.4004	0.6581	0.3271	0.0764	0.4742	0.362	-	-	-	-	-	-	-	-	-	-	-	-	-	-	-
rs564227807	10:114772873-114772875	-	intron_variant	MODIFIER	TCF7L2	ENSG00000148737	Transcript	ENST00000543371	protein_coding	-	2018-04-13	-	-	-	-	-	-	-	rs564227807	-	1	-	HGNC	11641	-	-	-	-	0.4004	0.6581	0.3271	0.0764	0.4742	0.362	-	-	-	-	-	-	-	-	-	-	-	-	-	-	-
rs564227807	10:114772873-114772875	-	intron_variant	MODIFIER	TCF7L2	ENSG00000148737	Transcript	ENST00000545257	protein_coding	-	2018-04-14	-	-	-	-	-	-	-	rs564227807	-	1	-	HGNC	11641	-	-	-	-	0.4004	0.6581	0.3271	0.0764	0.4742	0.362	-	-	-	-	-	-	-	-	-	-	-	-	-	-	-
rs12244851	10:114773926-114773926	T	intron_variant	MODIFIER	TCF7L2	ENSG00000148737	Transcript	ENST00000346198	protein_coding	-	2018-04-06	-	-	-	-	-	-	-	rs12244851	-	1	cds_start_NF,cds_end_NF	HGNC	11641	-	-	-	-	0.2614	0.3631	0.2579	0.0139	0.3469	0.2935	-	-	-	-	-	-	-	-	-	-	-	-	-	-	-
rs12244851	10:114773926-114773926	T	intron_variant	MODIFIER	TCF7L2	ENSG00000148737	Transcript	ENST00000349937	protein_coding	-	2018-04-07	-	-	-	-	-	-	-	rs12244851	-	1	-	HGNC	11641	-	-	-	-	0.2614	0.3631	0.2579	0.0139	0.3469	0.2935	-	-	-	-	-	-	-	-	-	-	-	-	-	-	-
rs12244851	10:114773926-114773926	T	intron_variant	MODIFIER	TCF7L2	ENSG00000148737	Transcript	ENST00000352065	protein_coding	-	2018-03-14	-	-	-	-	-	-	-	rs12244851	-	1	-	HGNC	11641	-	-	-	-	0.2614	0.3631	0.2579	0.0139	0.3469	0.2935	-	-	-	-	-	-	-	-	-	-	-	-	-	-	-
rs12244851	10:114773926-114773926	T	intron_variant	MODIFIER	TCF7L2	ENSG00000148737	Transcript	ENST00000355717	protein_coding	-	2018-03-12	-	-	-	-	-	-	-	rs12244851	-	1	-	HGNC	11641	-	-	-	-	0.2614	0.3631	0.2579	0.0139	0.3469	0.2935	-	-	-	-	-	-	-	-	-	-	-	-	-	-	-
rs12244851	10:114773926-114773926	T	intron_variant	MODIFIER	TCF7L2	ENSG00000148737	Transcript	ENST00000355995	protein_coding	-	2018-04-14	-	-	-	-	-	-	-	rs12244851	-	1	-	HGNC	11641	-	-	-	-	0.2614	0.3631	0.2579	0.0139	0.3469	0.2935	-	-	-	-	-	-	-	-	-	-	-	-	-	-	-
rs12244851	10:114773926-114773926	T	intron_variant	MODIFIER	TCF7L2	ENSG00000148737	Transcript	ENST00000369395	protein_coding	-	2018-03-07	-	-	-	-	-	-	-	rs12244851	-	1	-	HGNC	11641	-	-	-	-	0.2614	0.3631	0.2579	0.0139	0.3469	0.2935	-	-	-	-	-	-	-	-	-	-	-	-	-	-	-
rs12244851	10:114773926-114773926	T	intron_variant	MODIFIER	TCF7L2	ENSG00000148737	Transcript	ENST00000369397	protein_coding	-	2018-03-13	-	-	-	-	-	-	-	rs12244851	-	1	-	HGNC	11641	-	-	-	-	0.2614	0.3631	0.2579	0.0139	0.3469	0.2935	-	-	-	-	-	-	-	-	-	-	-	-	-	-	-
rs12244851	10:114773926-114773926	T	intron_variant	MODIFIER	TCF7L2	ENSG00000148737	Transcript	ENST00000534894	protein_coding	-	2018-04-14	-	-	-	-	-	-	-	rs12244851	-	1	-	HGNC	11641	-	-	-	-	0.2614	0.3631	0.2579	0.0139	0.3469	0.2935	-	-	-	-	-	-	-	-	-	-	-	-	-	-	-
rs12244851	10:114773926-114773926	T	intron_variant	MODIFIER	TCF7L2	ENSG00000148737	Transcript	ENST00000536810	protein_coding	-	2018-04-13	-	-	-	-	-	-	-	rs12244851	-	1	-	HGNC	11641	-	-	-	-	0.2614	0.3631	0.2579	0.0139	0.3469	0.2935	-	-	-	-	-	-	-	-	-	-	-	-	-	-	-
rs12244851	10:114773926-114773926	T	intron_variant	MODIFIER	TCF7L2	ENSG00000148737	Transcript	ENST00000538897	protein_coding	-	2018-04-13	-	-	-	-	-	-	-	rs12244851	-	1	-	HGNC	11641	-	-	-	-	0.2614	0.3631	0.2579	0.0139	0.3469	0.2935	-	-	-	-	-	-	-	-	-	-	-	-	-	-	-
rs12244851	10:114773926-114773926	T	intron_variant	MODIFIER	TCF7L2	ENSG00000148737	Transcript	ENST00000542695	protein_coding	-	2018-03-14	-	-	-	-	-	-	-	rs12244851	-	1	-	HGNC	11641	-	-	-	-	0.2614	0.3631	0.2579	0.0139	0.3469	0.2935	-	-	-	-	-	-	-	-	-	-	-	-	-	-	-
rs12244851	10:114773926-114773926	T	intron_variant	MODIFIER	TCF7L2	ENSG00000148737	Transcript	ENST00000543371	protein_coding	-	2018-04-13	-	-	-	-	-	-	-	rs12244851	-	1	-	HGNC	11641	-	-	-	-	0.2614	0.3631	0.2579	0.0139	0.3469	0.2935	-	-	-	-	-	-	-	-	-	-	-	-	-	-	-
rs12244851	10:114773926-114773926	T	intron_variant	MODIFIER	TCF7L2	ENSG00000148737	Transcript	ENST00000545257	protein_coding	-	2018-04-14	-	-	-	-	-	-	-	rs12244851	-	1	-	HGNC	11641	-	-	-	-	0.2614	0.3631	0.2579	0.0139	0.3469	0.2935	-	-	-	-	-	-	-	-	-	-	-	-	-	-	-
rs7904519	10:114773927-114773927	G	intron_variant	MODIFIER	TCF7L2	ENSG00000148737	Transcript	ENST00000346198	protein_coding	-	2018-04-06	-	-	-	-	-	-	-	rs7904519	-	1	cds_start_NF,cds_end_NF	HGNC	11641	-	-	-	-	0.4563	0.8601	0.3501	0.0347	0.495	0.3804	-	-	-	-	-	-	-	-	-	-	-	-	-	1	2.35357e+79
rs7904519	10:114773927-114773927	G	intron_variant	MODIFIER	TCF7L2	ENSG00000148737	Transcript	ENST00000349937	protein_coding	-	2018-04-07	-	-	-	-	-	-	-	rs7904519	-	1	-	HGNC	11641	-	-	-	-	0.4563	0.8601	0.3501	0.0347	0.495	0.3804	-	-	-	-	-	-	-	-	-	-	-	-	-	1	2.35357e+79
rs7904519	10:114773927-114773927	G	intron_variant	MODIFIER	TCF7L2	ENSG00000148737	Transcript	ENST00000352065	protein_coding	-	2018-03-14	-	-	-	-	-	-	-	rs7904519	-	1	-	HGNC	11641	-	-	-	-	0.4563	0.8601	0.3501	0.0347	0.495	0.3804	-	-	-	-	-	-	-	-	-	-	-	-	-	1	2.35357e+79
rs7904519	10:114773927-114773927	G	intron_variant	MODIFIER	TCF7L2	ENSG00000148737	Transcript	ENST00000355717	protein_coding	-	2018-03-12	-	-	-	-	-	-	-	rs7904519	-	1	-	HGNC	11641	-	-	-	-	0.4563	0.8601	0.3501	0.0347	0.495	0.3804	-	-	-	-	-	-	-	-	-	-	-	-	-	1	2.35357e+79
rs7904519	10:114773927-114773927	G	intron_variant	MODIFIER	TCF7L2	ENSG00000148737	Transcript	ENST00000355995	protein_coding	-	2018-04-14	-	-	-	-	-	-	-	rs7904519	-	1	-	HGNC	11641	-	-	-	-	0.4563	0.8601	0.3501	0.0347	0.495	0.3804	-	-	-	-	-	-	-	-	-	-	-	-	-	1	2.35357e+79
rs7904519	10:114773927-114773927	G	intron_variant	MODIFIER	TCF7L2	ENSG00000148737	Transcript	ENST00000369395	protein_coding	-	2018-03-07	-	-	-	-	-	-	-	rs7904519	-	1	-	HGNC	11641	-	-	-	-	0.4563	0.8601	0.3501	0.0347	0.495	0.3804	-	-	-	-	-	-	-	-	-	-	-	-	-	1	2.35357e+79
rs7904519	10:114773927-114773927	G	intron_variant	MODIFIER	TCF7L2	ENSG00000148737	Transcript	ENST00000369397	protein_coding	-	2018-03-13	-	-	-	-	-	-	-	rs7904519	-	1	-	HGNC	11641	-	-	-	-	0.4563	0.8601	0.3501	0.0347	0.495	0.3804	-	-	-	-	-	-	-	-	-	-	-	-	-	1	2.35357e+79
rs7904519	10:114773927-114773927	G	intron_variant	MODIFIER	TCF7L2	ENSG00000148737	Transcript	ENST00000534894	protein_coding	-	2018-04-14	-	-	-	-	-	-	-	rs7904519	-	1	-	HGNC	11641	-	-	-	-	0.4563	0.8601	0.3501	0.0347	0.495	0.3804	-	-	-	-	-	-	-	-	-	-	-	-	-	1	2.35357e+79
rs7904519	10:114773927-114773927	G	intron_variant	MODIFIER	TCF7L2	ENSG00000148737	Transcript	ENST00000536810	protein_coding	-	2018-04-13	-	-	-	-	-	-	-	rs7904519	-	1	-	HGNC	11641	-	-	-	-	0.4563	0.8601	0.3501	0.0347	0.495	0.3804	-	-	-	-	-	-	-	-	-	-	-	-	-	1	2.35357e+79
rs7904519	10:114773927-114773927	G	intron_variant	MODIFIER	TCF7L2	ENSG00000148737	Transcript	ENST00000538897	protein_coding	-	2018-04-13	-	-	-	-	-	-	-	rs7904519	-	1	-	HGNC	11641	-	-	-	-	0.4563	0.8601	0.3501	0.0347	0.495	0.3804	-	-	-	-	-	-	-	-	-	-	-	-	-	1	2.35357e+79
rs7904519	10:114773927-114773927	G	intron_variant	MODIFIER	TCF7L2	ENSG00000148737	Transcript	ENST00000542695	protein_coding	-	2018-03-14	-	-	-	-	-	-	-	rs7904519	-	1	-	HGNC	11641	-	-	-	-	0.4563	0.8601	0.3501	0.0347	0.495	0.3804	-	-	-	-	-	-	-	-	-	-	-	-	-	1	2.35357e+79
rs7904519	10:114773927-114773927	G	intron_variant	MODIFIER	TCF7L2	ENSG00000148737	Transcript	ENST00000543371	protein_coding	-	2018-04-13	-	-	-	-	-	-	-	rs7904519	-	1	-	HGNC	11641	-	-	-	-	0.4563	0.8601	0.3501	0.0347	0.495	0.3804	-	-	-	-	-	-	-	-	-	-	-	-	-	1	2.35357e+79
rs7904519	10:114773927-114773927	G	intron_variant	MODIFIER	TCF7L2	ENSG00000148737	Transcript	ENST00000545257	protein_coding	-	2018-04-14	-	-	-	-	-	-	-	rs7904519	-	1	-	HGNC	11641	-	-	-	-	0.4563	0.8601	0.3501	0.0347	0.495	0.3804	-	-	-	-	-	-	-	-	-	-	-	-	-	1	2.35357e+79
rs36090025	10:114774433-114774433	C	intron_variant	MODIFIER	TCF7L2	ENSG00000148737	Transcript	ENST00000346198	protein_coding	-	2018-04-06	-	-	-	-	-	-	-	rs36090025	-	1	cds_start_NF,cds_end_NF	HGNC	11641	-	-	-	-	0.1945	0.1838	0.2133	0.0109	0.3171	0.2587	-	-	-	-	-	-	-	-	-	-	-	-	-	-	-
rs36090025	10:114774433-114774433	C	intron_variant	MODIFIER	TCF7L2	ENSG00000148737	Transcript	ENST00000349937	protein_coding	-	2018-04-07	-	-	-	-	-	-	-	rs36090025	-	1	-	HGNC	11641	-	-	-	-	0.1945	0.1838	0.2133	0.0109	0.3171	0.2587	-	-	-	-	-	-	-	-	-	-	-	-	-	-	-
rs36090025	10:114774433-114774433	C	intron_variant	MODIFIER	TCF7L2	ENSG00000148737	Transcript	ENST00000352065	protein_coding	-	2018-03-14	-	-	-	-	-	-	-	rs36090025	-	1	-	HGNC	11641	-	-	-	-	0.1945	0.1838	0.2133	0.0109	0.3171	0.2587	-	-	-	-	-	-	-	-	-	-	-	-	-	-	-
rs36090025	10:114774433-114774433	C	intron_variant	MODIFIER	TCF7L2	ENSG00000148737	Transcript	ENST00000355717	protein_coding	-	2018-03-12	-	-	-	-	-	-	-	rs36090025	-	1	-	HGNC	11641	-	-	-	-	0.1945	0.1838	0.2133	0.0109	0.3171	0.2587	-	-	-	-	-	-	-	-	-	-	-	-	-	-	-
rs36090025	10:114774433-114774433	C	intron_variant	MODIFIER	TCF7L2	ENSG00000148737	Transcript	ENST00000355995	protein_coding	-	2018-04-14	-	-	-	-	-	-	-	rs36090025	-	1	-	HGNC	11641	-	-	-	-	0.1945	0.1838	0.2133	0.0109	0.3171	0.2587	-	-	-	-	-	-	-	-	-	-	-	-	-	-	-
rs36090025	10:114774433-114774433	C	intron_variant	MODIFIER	TCF7L2	ENSG00000148737	Transcript	ENST00000369395	protein_coding	-	2018-03-07	-	-	-	-	-	-	-	rs36090025	-	1	-	HGNC	11641	-	-	-	-	0.1945	0.1838	0.2133	0.0109	0.3171	0.2587	-	-	-	-	-	-	-	-	-	-	-	-	-	-	-
rs36090025	10:114774433-114774433	C	intron_variant	MODIFIER	TCF7L2	ENSG00000148737	Transcript	ENST00000369397	protein_coding	-	2018-03-13	-	-	-	-	-	-	-	rs36090025	-	1	-	HGNC	11641	-	-	-	-	0.1945	0.1838	0.2133	0.0109	0.3171	0.2587	-	-	-	-	-	-	-	-	-	-	-	-	-	-	-
rs36090025	10:114774433-114774433	C	intron_variant	MODIFIER	TCF7L2	ENSG00000148737	Transcript	ENST00000534894	protein_coding	-	2018-04-14	-	-	-	-	-	-	-	rs36090025	-	1	-	HGNC	11641	-	-	-	-	0.1945	0.1838	0.2133	0.0109	0.3171	0.2587	-	-	-	-	-	-	-	-	-	-	-	-	-	-	-
rs36090025	10:114774433-114774433	C	intron_variant	MODIFIER	TCF7L2	ENSG00000148737	Transcript	ENST00000536810	protein_coding	-	2018-04-13	-	-	-	-	-	-	-	rs36090025	-	1	-	HGNC	11641	-	-	-	-	0.1945	0.1838	0.2133	0.0109	0.3171	0.2587	-	-	-	-	-	-	-	-	-	-	-	-	-	-	-
rs36090025	10:114774433-114774433	C	intron_variant	MODIFIER	TCF7L2	ENSG00000148737	Transcript	ENST00000538897	protein_coding	-	2018-04-13	-	-	-	-	-	-	-	rs36090025	-	1	-	HGNC	11641	-	-	-	-	0.1945	0.1838	0.2133	0.0109	0.3171	0.2587	-	-	-	-	-	-	-	-	-	-	-	-	-	-	-
rs36090025	10:114774433-114774433	C	intron_variant	MODIFIER	TCF7L2	ENSG00000148737	Transcript	ENST00000542695	protein_coding	-	2018-03-14	-	-	-	-	-	-	-	rs36090025	-	1	-	HGNC	11641	-	-	-	-	0.1945	0.1838	0.2133	0.0109	0.3171	0.2587	-	-	-	-	-	-	-	-	-	-	-	-	-	-	-
rs36090025	10:114774433-114774433	C	intron_variant	MODIFIER	TCF7L2	ENSG00000148737	Transcript	ENST00000543371	protein_coding	-	2018-04-13	-	-	-	-	-	-	-	rs36090025	-	1	-	HGNC	11641	-	-	-	-	0.1945	0.1838	0.2133	0.0109	0.3171	0.2587	-	-	-	-	-	-	-	-	-	-	-	-	-	-	-
rs36090025	10:114774433-114774433	C	intron_variant	MODIFIER	TCF7L2	ENSG00000148737	Transcript	ENST00000545257	protein_coding	-	2018-04-14	-	-	-	-	-	-	-	rs36090025	-	1	-	HGNC	11641	-	-	-	-	0.1945	0.1838	0.2133	0.0109	0.3171	0.2587	-	-	-	-	-	-	-	-	-	-	-	-	-	-	-
rs71973726	10:114777138-114777146	-	intron_variant	MODIFIER	TCF7L2	ENSG00000148737	Transcript	ENST00000346198	protein_coding	-	2018-04-06	-	-	-	-	-	-	-	rs71973726	-	1	cds_start_NF,cds_end_NF	HGNC	11641	-	-	-	-	0.4325	0.8169	0.3343	0.0298	0.492	0.3364	-	-	-	-	-	-	-	-	-	-	-	-	-	-	-
rs71973726	10:114777138-114777146	-	intron_variant	MODIFIER	TCF7L2	ENSG00000148737	Transcript	ENST00000349937	protein_coding	-	2018-04-07	-	-	-	-	-	-	-	rs71973726	-	1	-	HGNC	11641	-	-	-	-	0.4325	0.8169	0.3343	0.0298	0.492	0.3364	-	-	-	-	-	-	-	-	-	-	-	-	-	-	-
rs71973726	10:114777138-114777146	-	intron_variant	MODIFIER	TCF7L2	ENSG00000148737	Transcript	ENST00000352065	protein_coding	-	2018-03-14	-	-	-	-	-	-	-	rs71973726	-	1	-	HGNC	11641	-	-	-	-	0.4325	0.8169	0.3343	0.0298	0.492	0.3364	-	-	-	-	-	-	-	-	-	-	-	-	-	-	-
rs71973726	10:114777138-114777146	-	intron_variant	MODIFIER	TCF7L2	ENSG00000148737	Transcript	ENST00000355717	protein_coding	-	2018-03-12	-	-	-	-	-	-	-	rs71973726	-	1	-	HGNC	11641	-	-	-	-	0.4325	0.8169	0.3343	0.0298	0.492	0.3364	-	-	-	-	-	-	-	-	-	-	-	-	-	-	-
rs71973726	10:114777138-114777146	-	intron_variant	MODIFIER	TCF7L2	ENSG00000148737	Transcript	ENST00000355995	protein_coding	-	2018-04-14	-	-	-	-	-	-	-	rs71973726	-	1	-	HGNC	11641	-	-	-	-	0.4325	0.8169	0.3343	0.0298	0.492	0.3364	-	-	-	-	-	-	-	-	-	-	-	-	-	-	-
rs71973726	10:114777138-114777146	-	intron_variant	MODIFIER	TCF7L2	ENSG00000148737	Transcript	ENST00000369395	protein_coding	-	2018-03-07	-	-	-	-	-	-	-	rs71973726	-	1	-	HGNC	11641	-	-	-	-	0.4325	0.8169	0.3343	0.0298	0.492	0.3364	-	-	-	-	-	-	-	-	-	-	-	-	-	-	-
rs71973726	10:114777138-114777146	-	intron_variant	MODIFIER	TCF7L2	ENSG00000148737	Transcript	ENST00000369397	protein_coding	-	2018-03-13	-	-	-	-	-	-	-	rs71973726	-	1	-	HGNC	11641	-	-	-	-	0.4325	0.8169	0.3343	0.0298	0.492	0.3364	-	-	-	-	-	-	-	-	-	-	-	-	-	-	-
rs71973726	10:114777138-114777146	-	intron_variant	MODIFIER	TCF7L2	ENSG00000148737	Transcript	ENST00000534894	protein_coding	-	2018-04-14	-	-	-	-	-	-	-	rs71973726	-	1	-	HGNC	11641	-	-	-	-	0.4325	0.8169	0.3343	0.0298	0.492	0.3364	-	-	-	-	-	-	-	-	-	-	-	-	-	-	-
rs71973726	10:114777138-114777146	-	intron_variant	MODIFIER	TCF7L2	ENSG00000148737	Transcript	ENST00000536810	protein_coding	-	2018-04-13	-	-	-	-	-	-	-	rs71973726	-	1	-	HGNC	11641	-	-	-	-	0.4325	0.8169	0.3343	0.0298	0.492	0.3364	-	-	-	-	-	-	-	-	-	-	-	-	-	-	-
rs71973726	10:114777138-114777146	-	intron_variant	MODIFIER	TCF7L2	ENSG00000148737	Transcript	ENST00000538897	protein_coding	-	2018-04-13	-	-	-	-	-	-	-	rs71973726	-	1	-	HGNC	11641	-	-	-	-	0.4325	0.8169	0.3343	0.0298	0.492	0.3364	-	-	-	-	-	-	-	-	-	-	-	-	-	-	-
rs71973726	10:114777138-114777146	-	intron_variant	MODIFIER	TCF7L2	ENSG00000148737	Transcript	ENST00000542695	protein_coding	-	2018-03-14	-	-	-	-	-	-	-	rs71973726	-	1	-	HGNC	11641	-	-	-	-	0.4325	0.8169	0.3343	0.0298	0.492	0.3364	-	-	-	-	-	-	-	-	-	-	-	-	-	-	-
rs71973726	10:114777138-114777146	-	intron_variant	MODIFIER	TCF7L2	ENSG00000148737	Transcript	ENST00000543371	protein_coding	-	2018-04-13	-	-	-	-	-	-	-	rs71973726	-	1	-	HGNC	11641	-	-	-	-	0.4325	0.8169	0.3343	0.0298	0.492	0.3364	-	-	-	-	-	-	-	-	-	-	-	-	-	-	-
rs71973726	10:114777138-114777146	-	intron_variant	MODIFIER	TCF7L2	ENSG00000148737	Transcript	ENST00000545257	protein_coding	-	2018-04-14	-	-	-	-	-	-	-	rs71973726	-	1	-	HGNC	11641	-	-	-	-	0.4325	0.8169	0.3343	0.0298	0.492	0.3364	-	-	-	-	-	-	-	-	-	-	-	-	-	-	-
rs7918599	10:114777396-114777396	T	intron_variant	MODIFIER	TCF7L2	ENSG00000148737	Transcript	ENST00000346198	protein_coding	-	2018-04-06	-	-	-	-	-	-	-	rs7918599	-	1	cds_start_NF,cds_end_NF	HGNC	11641	-	-	-	-	0.4545	0.8593	0.3458	0.0337	0.494	0.3773	-	-	-	-	-	-	-	-	-	-	-	-	-	-	-
rs7918599	10:114777396-114777396	T	intron_variant	MODIFIER	TCF7L2	ENSG00000148737	Transcript	ENST00000349937	protein_coding	-	2018-04-07	-	-	-	-	-	-	-	rs7918599	-	1	-	HGNC	11641	-	-	-	-	0.4545	0.8593	0.3458	0.0337	0.494	0.3773	-	-	-	-	-	-	-	-	-	-	-	-	-	-	-
rs7918599	10:114777396-114777396	T	intron_variant	MODIFIER	TCF7L2	ENSG00000148737	Transcript	ENST00000352065	protein_coding	-	2018-03-14	-	-	-	-	-	-	-	rs7918599	-	1	-	HGNC	11641	-	-	-	-	0.4545	0.8593	0.3458	0.0337	0.494	0.3773	-	-	-	-	-	-	-	-	-	-	-	-	-	-	-
rs7918599	10:114777396-114777396	T	intron_variant	MODIFIER	TCF7L2	ENSG00000148737	Transcript	ENST00000355717	protein_coding	-	2018-03-12	-	-	-	-	-	-	-	rs7918599	-	1	-	HGNC	11641	-	-	-	-	0.4545	0.8593	0.3458	0.0337	0.494	0.3773	-	-	-	-	-	-	-	-	-	-	-	-	-	-	-
rs7918599	10:114777396-114777396	T	intron_variant	MODIFIER	TCF7L2	ENSG00000148737	Transcript	ENST00000355995	protein_coding	-	2018-04-14	-	-	-	-	-	-	-	rs7918599	-	1	-	HGNC	11641	-	-	-	-	0.4545	0.8593	0.3458	0.0337	0.494	0.3773	-	-	-	-	-	-	-	-	-	-	-	-	-	-	-
rs7918599	10:114777396-114777396	T	intron_variant	MODIFIER	TCF7L2	ENSG00000148737	Transcript	ENST00000369395	protein_coding	-	2018-03-07	-	-	-	-	-	-	-	rs7918599	-	1	-	HGNC	11641	-	-	-	-	0.4545	0.8593	0.3458	0.0337	0.494	0.3773	-	-	-	-	-	-	-	-	-	-	-	-	-	-	-
rs7918599	10:114777396-114777396	T	intron_variant	MODIFIER	TCF7L2	ENSG00000148737	Transcript	ENST00000369397	protein_coding	-	2018-03-13	-	-	-	-	-	-	-	rs7918599	-	1	-	HGNC	11641	-	-	-	-	0.4545	0.8593	0.3458	0.0337	0.494	0.3773	-	-	-	-	-	-	-	-	-	-	-	-	-	-	-
rs7918599	10:114777396-114777396	T	intron_variant	MODIFIER	TCF7L2	ENSG00000148737	Transcript	ENST00000534894	protein_coding	-	2018-04-14	-	-	-	-	-	-	-	rs7918599	-	1	-	HGNC	11641	-	-	-	-	0.4545	0.8593	0.3458	0.0337	0.494	0.3773	-	-	-	-	-	-	-	-	-	-	-	-	-	-	-
rs7918599	10:114777396-114777396	T	intron_variant	MODIFIER	TCF7L2	ENSG00000148737	Transcript	ENST00000536810	protein_coding	-	2018-04-13	-	-	-	-	-	-	-	rs7918599	-	1	-	HGNC	11641	-	-	-	-	0.4545	0.8593	0.3458	0.0337	0.494	0.3773	-	-	-	-	-	-	-	-	-	-	-	-	-	-	-
rs7918599	10:114777396-114777396	T	intron_variant	MODIFIER	TCF7L2	ENSG00000148737	Transcript	ENST00000538897	protein_coding	-	2018-04-13	-	-	-	-	-	-	-	rs7918599	-	1	-	HGNC	11641	-	-	-	-	0.4545	0.8593	0.3458	0.0337	0.494	0.3773	-	-	-	-	-	-	-	-	-	-	-	-	-	-	-
rs7918599	10:114777396-114777396	T	intron_variant	MODIFIER	TCF7L2	ENSG00000148737	Transcript	ENST00000542695	protein_coding	-	2018-03-14	-	-	-	-	-	-	-	rs7918599	-	1	-	HGNC	11641	-	-	-	-	0.4545	0.8593	0.3458	0.0337	0.494	0.3773	-	-	-	-	-	-	-	-	-	-	-	-	-	-	-
rs7918599	10:114777396-114777396	T	intron_variant	MODIFIER	TCF7L2	ENSG00000148737	Transcript	ENST00000543371	protein_coding	-	2018-04-13	-	-	-	-	-	-	-	rs7918599	-	1	-	HGNC	11641	-	-	-	-	0.4545	0.8593	0.3458	0.0337	0.494	0.3773	-	-	-	-	-	-	-	-	-	-	-	-	-	-	-
rs7918599	10:114777396-114777396	T	intron_variant	MODIFIER	TCF7L2	ENSG00000148737	Transcript	ENST00000545257	protein_coding	-	2018-04-14	-	-	-	-	-	-	-	rs7918599	-	1	-	HGNC	11641	-	-	-	-	0.4545	0.8593	0.3458	0.0337	0.494	0.3773	-	-	-	-	-	-	-	-	-	-	-	-	-	-	-
rs10885405	10:114777670-114777670	T	intron_variant	MODIFIER	TCF7L2	ENSG00000148737	Transcript	ENST00000346198	protein_coding	-	2018-04-06	-	-	-	-	-	-	-	rs10885405	-	1	cds_start_NF,cds_end_NF	HGNC	11641	-	-	-	-	0.4303	0.8079	0.3329	0.0298	0.492	0.3384	-	-	-	-	-	-	-	-	-	-	-	-	-	1	-
rs10885405	10:114777670-114777670	T	intron_variant	MODIFIER	TCF7L2	ENSG00000148737	Transcript	ENST00000349937	protein_coding	-	2018-04-07	-	-	-	-	-	-	-	rs10885405	-	1	-	HGNC	11641	-	-	-	-	0.4303	0.8079	0.3329	0.0298	0.492	0.3384	-	-	-	-	-	-	-	-	-	-	-	-	-	1	-
rs10885405	10:114777670-114777670	T	intron_variant	MODIFIER	TCF7L2	ENSG00000148737	Transcript	ENST00000352065	protein_coding	-	2018-03-14	-	-	-	-	-	-	-	rs10885405	-	1	-	HGNC	11641	-	-	-	-	0.4303	0.8079	0.3329	0.0298	0.492	0.3384	-	-	-	-	-	-	-	-	-	-	-	-	-	1	-
rs10885405	10:114777670-114777670	T	intron_variant	MODIFIER	TCF7L2	ENSG00000148737	Transcript	ENST00000355717	protein_coding	-	2018-03-12	-	-	-	-	-	-	-	rs10885405	-	1	-	HGNC	11641	-	-	-	-	0.4303	0.8079	0.3329	0.0298	0.492	0.3384	-	-	-	-	-	-	-	-	-	-	-	-	-	1	-
rs10885405	10:114777670-114777670	T	intron_variant	MODIFIER	TCF7L2	ENSG00000148737	Transcript	ENST00000355995	protein_coding	-	2018-04-14	-	-	-	-	-	-	-	rs10885405	-	1	-	HGNC	11641	-	-	-	-	0.4303	0.8079	0.3329	0.0298	0.492	0.3384	-	-	-	-	-	-	-	-	-	-	-	-	-	1	-
rs10885405	10:114777670-114777670	T	intron_variant	MODIFIER	TCF7L2	ENSG00000148737	Transcript	ENST00000369395	protein_coding	-	2018-03-07	-	-	-	-	-	-	-	rs10885405	-	1	-	HGNC	11641	-	-	-	-	0.4303	0.8079	0.3329	0.0298	0.492	0.3384	-	-	-	-	-	-	-	-	-	-	-	-	-	1	-
rs10885405	10:114777670-114777670	T	intron_variant	MODIFIER	TCF7L2	ENSG00000148737	Transcript	ENST00000369397	protein_coding	-	2018-03-13	-	-	-	-	-	-	-	rs10885405	-	1	-	HGNC	11641	-	-	-	-	0.4303	0.8079	0.3329	0.0298	0.492	0.3384	-	-	-	-	-	-	-	-	-	-	-	-	-	1	-
rs10885405	10:114777670-114777670	T	intron_variant	MODIFIER	TCF7L2	ENSG00000148737	Transcript	ENST00000534894	protein_coding	-	2018-04-14	-	-	-	-	-	-	-	rs10885405	-	1	-	HGNC	11641	-	-	-	-	0.4303	0.8079	0.3329	0.0298	0.492	0.3384	-	-	-	-	-	-	-	-	-	-	-	-	-	1	-
rs10885405	10:114777670-114777670	T	intron_variant	MODIFIER	TCF7L2	ENSG00000148737	Transcript	ENST00000536810	protein_coding	-	2018-04-13	-	-	-	-	-	-	-	rs10885405	-	1	-	HGNC	11641	-	-	-	-	0.4303	0.8079	0.3329	0.0298	0.492	0.3384	-	-	-	-	-	-	-	-	-	-	-	-	-	1	-
rs10885405	10:114777670-114777670	T	intron_variant	MODIFIER	TCF7L2	ENSG00000148737	Transcript	ENST00000538897	protein_coding	-	2018-04-13	-	-	-	-	-	-	-	rs10885405	-	1	-	HGNC	11641	-	-	-	-	0.4303	0.8079	0.3329	0.0298	0.492	0.3384	-	-	-	-	-	-	-	-	-	-	-	-	-	1	-
rs10885405	10:114777670-114777670	T	intron_variant	MODIFIER	TCF7L2	ENSG00000148737	Transcript	ENST00000542695	protein_coding	-	2018-03-14	-	-	-	-	-	-	-	rs10885405	-	1	-	HGNC	11641	-	-	-	-	0.4303	0.8079	0.3329	0.0298	0.492	0.3384	-	-	-	-	-	-	-	-	-	-	-	-	-	1	-
rs10885405	10:114777670-114777670	T	intron_variant	MODIFIER	TCF7L2	ENSG00000148737	Transcript	ENST00000543371	protein_coding	-	2018-04-13	-	-	-	-	-	-	-	rs10885405	-	1	-	HGNC	11641	-	-	-	-	0.4303	0.8079	0.3329	0.0298	0.492	0.3384	-	-	-	-	-	-	-	-	-	-	-	-	-	1	-
rs10885405	10:114777670-114777670	T	intron_variant	MODIFIER	TCF7L2	ENSG00000148737	Transcript	ENST00000545257	protein_coding	-	2018-04-14	-	-	-	-	-	-	-	rs10885405	-	1	-	HGNC	11641	-	-	-	-	0.4303	0.8079	0.3329	0.0298	0.492	0.3384	-	-	-	-	-	-	-	-	-	-	-	-	-	1	-
rs10885406	10:114777724-114777724	G	intron_variant	MODIFIER	TCF7L2	ENSG00000148737	Transcript	ENST00000346198	protein_coding	-	2018-04-06	-	-	-	-	-	-	-	rs10885406	-	1	cds_start_NF,cds_end_NF	HGNC	11641	-	-	-	-	0.4545	0.851	0.3444	0.0437	0.494	0.3793	-	-	-	-	-	-	-	-	-	-	-	-	-	1	2.54779e+103
rs10885406	10:114777724-114777724	G	intron_variant	MODIFIER	TCF7L2	ENSG00000148737	Transcript	ENST00000349937	protein_coding	-	2018-04-07	-	-	-	-	-	-	-	rs10885406	-	1	-	HGNC	11641	-	-	-	-	0.4545	0.851	0.3444	0.0437	0.494	0.3793	-	-	-	-	-	-	-	-	-	-	-	-	-	1	2.54779e+103
rs10885406	10:114777724-114777724	G	intron_variant	MODIFIER	TCF7L2	ENSG00000148737	Transcript	ENST00000352065	protein_coding	-	2018-03-14	-	-	-	-	-	-	-	rs10885406	-	1	-	HGNC	11641	-	-	-	-	0.4545	0.851	0.3444	0.0437	0.494	0.3793	-	-	-	-	-	-	-	-	-	-	-	-	-	1	2.54779e+103
rs10885406	10:114777724-114777724	G	intron_variant	MODIFIER	TCF7L2	ENSG00000148737	Transcript	ENST00000355717	protein_coding	-	2018-03-12	-	-	-	-	-	-	-	rs10885406	-	1	-	HGNC	11641	-	-	-	-	0.4545	0.851	0.3444	0.0437	0.494	0.3793	-	-	-	-	-	-	-	-	-	-	-	-	-	1	2.54779e+103
rs10885406	10:114777724-114777724	G	intron_variant	MODIFIER	TCF7L2	ENSG00000148737	Transcript	ENST00000355995	protein_coding	-	2018-04-14	-	-	-	-	-	-	-	rs10885406	-	1	-	HGNC	11641	-	-	-	-	0.4545	0.851	0.3444	0.0437	0.494	0.3793	-	-	-	-	-	-	-	-	-	-	-	-	-	1	2.54779e+103
rs10885406	10:114777724-114777724	G	intron_variant	MODIFIER	TCF7L2	ENSG00000148737	Transcript	ENST00000369395	protein_coding	-	2018-03-07	-	-	-	-	-	-	-	rs10885406	-	1	-	HGNC	11641	-	-	-	-	0.4545	0.851	0.3444	0.0437	0.494	0.3793	-	-	-	-	-	-	-	-	-	-	-	-	-	1	2.54779e+103
rs10885406	10:114777724-114777724	G	intron_variant	MODIFIER	TCF7L2	ENSG00000148737	Transcript	ENST00000369397	protein_coding	-	2018-03-13	-	-	-	-	-	-	-	rs10885406	-	1	-	HGNC	11641	-	-	-	-	0.4545	0.851	0.3444	0.0437	0.494	0.3793	-	-	-	-	-	-	-	-	-	-	-	-	-	1	2.54779e+103
rs10885406	10:114777724-114777724	G	intron_variant	MODIFIER	TCF7L2	ENSG00000148737	Transcript	ENST00000534894	protein_coding	-	2018-04-14	-	-	-	-	-	-	-	rs10885406	-	1	-	HGNC	11641	-	-	-	-	0.4545	0.851	0.3444	0.0437	0.494	0.3793	-	-	-	-	-	-	-	-	-	-	-	-	-	1	2.54779e+103
rs10885406	10:114777724-114777724	G	intron_variant	MODIFIER	TCF7L2	ENSG00000148737	Transcript	ENST00000536810	protein_coding	-	2018-04-13	-	-	-	-	-	-	-	rs10885406	-	1	-	HGNC	11641	-	-	-	-	0.4545	0.851	0.3444	0.0437	0.494	0.3793	-	-	-	-	-	-	-	-	-	-	-	-	-	1	2.54779e+103
rs10885406	10:114777724-114777724	G	intron_variant	MODIFIER	TCF7L2	ENSG00000148737	Transcript	ENST00000538897	protein_coding	-	2018-04-13	-	-	-	-	-	-	-	rs10885406	-	1	-	HGNC	11641	-	-	-	-	0.4545	0.851	0.3444	0.0437	0.494	0.3793	-	-	-	-	-	-	-	-	-	-	-	-	-	1	2.54779e+103
rs10885406	10:114777724-114777724	G	intron_variant	MODIFIER	TCF7L2	ENSG00000148737	Transcript	ENST00000542695	protein_coding	-	2018-03-14	-	-	-	-	-	-	-	rs10885406	-	1	-	HGNC	11641	-	-	-	-	0.4545	0.851	0.3444	0.0437	0.494	0.3793	-	-	-	-	-	-	-	-	-	-	-	-	-	1	2.54779e+103
rs10885406	10:114777724-114777724	G	intron_variant	MODIFIER	TCF7L2	ENSG00000148737	Transcript	ENST00000543371	protein_coding	-	2018-04-13	-	-	-	-	-	-	-	rs10885406	-	1	-	HGNC	11641	-	-	-	-	0.4545	0.851	0.3444	0.0437	0.494	0.3793	-	-	-	-	-	-	-	-	-	-	-	-	-	1	2.54779e+103
rs10885406	10:114777724-114777724	G	intron_variant	MODIFIER	TCF7L2	ENSG00000148737	Transcript	ENST00000545257	protein_coding	-	2018-04-14	-	-	-	-	-	-	-	rs10885406	-	1	-	HGNC	11641	-	-	-	-	0.4545	0.851	0.3444	0.0437	0.494	0.3793	-	-	-	-	-	-	-	-	-	-	-	-	-	1	2.54779e+103
rs11196190	10:114778252-114778252	G	intron_variant	MODIFIER	TCF7L2	ENSG00000148737	Transcript	ENST00000346198	protein_coding	-	2018-04-06	-	-	-	-	-	-	-	rs11196190	-	1	cds_start_NF,cds_end_NF	HGNC	11641	-	-	-	-	0.4545	0.851	0.3444	0.0437	0.494	0.3793	-	-	-	-	-	-	-	-	-	-	-	-	-	-	-
rs11196190	10:114778252-114778252	G	intron_variant	MODIFIER	TCF7L2	ENSG00000148737	Transcript	ENST00000349937	protein_coding	-	2018-04-07	-	-	-	-	-	-	-	rs11196190	-	1	-	HGNC	11641	-	-	-	-	0.4545	0.851	0.3444	0.0437	0.494	0.3793	-	-	-	-	-	-	-	-	-	-	-	-	-	-	-
rs11196190	10:114778252-114778252	G	intron_variant	MODIFIER	TCF7L2	ENSG00000148737	Transcript	ENST00000352065	protein_coding	-	2018-03-14	-	-	-	-	-	-	-	rs11196190	-	1	-	HGNC	11641	-	-	-	-	0.4545	0.851	0.3444	0.0437	0.494	0.3793	-	-	-	-	-	-	-	-	-	-	-	-	-	-	-
rs11196190	10:114778252-114778252	G	intron_variant	MODIFIER	TCF7L2	ENSG00000148737	Transcript	ENST00000355717	protein_coding	-	2018-03-12	-	-	-	-	-	-	-	rs11196190	-	1	-	HGNC	11641	-	-	-	-	0.4545	0.851	0.3444	0.0437	0.494	0.3793	-	-	-	-	-	-	-	-	-	-	-	-	-	-	-
rs11196190	10:114778252-114778252	G	intron_variant	MODIFIER	TCF7L2	ENSG00000148737	Transcript	ENST00000355995	protein_coding	-	2018-04-14	-	-	-	-	-	-	-	rs11196190	-	1	-	HGNC	11641	-	-	-	-	0.4545	0.851	0.3444	0.0437	0.494	0.3793	-	-	-	-	-	-	-	-	-	-	-	-	-	-	-
rs11196190	10:114778252-114778252	G	intron_variant	MODIFIER	TCF7L2	ENSG00000148737	Transcript	ENST00000369395	protein_coding	-	2018-03-07	-	-	-	-	-	-	-	rs11196190	-	1	-	HGNC	11641	-	-	-	-	0.4545	0.851	0.3444	0.0437	0.494	0.3793	-	-	-	-	-	-	-	-	-	-	-	-	-	-	-
rs11196190	10:114778252-114778252	G	intron_variant	MODIFIER	TCF7L2	ENSG00000148737	Transcript	ENST00000369397	protein_coding	-	2018-03-13	-	-	-	-	-	-	-	rs11196190	-	1	-	HGNC	11641	-	-	-	-	0.4545	0.851	0.3444	0.0437	0.494	0.3793	-	-	-	-	-	-	-	-	-	-	-	-	-	-	-
rs11196190	10:114778252-114778252	G	intron_variant	MODIFIER	TCF7L2	ENSG00000148737	Transcript	ENST00000534894	protein_coding	-	2018-04-14	-	-	-	-	-	-	-	rs11196190	-	1	-	HGNC	11641	-	-	-	-	0.4545	0.851	0.3444	0.0437	0.494	0.3793	-	-	-	-	-	-	-	-	-	-	-	-	-	-	-
rs11196190	10:114778252-114778252	G	intron_variant	MODIFIER	TCF7L2	ENSG00000148737	Transcript	ENST00000536810	protein_coding	-	2018-04-13	-	-	-	-	-	-	-	rs11196190	-	1	-	HGNC	11641	-	-	-	-	0.4545	0.851	0.3444	0.0437	0.494	0.3793	-	-	-	-	-	-	-	-	-	-	-	-	-	-	-
rs11196190	10:114778252-114778252	G	intron_variant	MODIFIER	TCF7L2	ENSG00000148737	Transcript	ENST00000538897	protein_coding	-	2018-04-13	-	-	-	-	-	-	-	rs11196190	-	1	-	HGNC	11641	-	-	-	-	0.4545	0.851	0.3444	0.0437	0.494	0.3793	-	-	-	-	-	-	-	-	-	-	-	-	-	-	-
rs11196190	10:114778252-114778252	G	intron_variant	MODIFIER	TCF7L2	ENSG00000148737	Transcript	ENST00000542695	protein_coding	-	2018-03-14	-	-	-	-	-	-	-	rs11196190	-	1	-	HGNC	11641	-	-	-	-	0.4545	0.851	0.3444	0.0437	0.494	0.3793	-	-	-	-	-	-	-	-	-	-	-	-	-	-	-
rs11196190	10:114778252-114778252	G	intron_variant	MODIFIER	TCF7L2	ENSG00000148737	Transcript	ENST00000543371	protein_coding	-	2018-04-13	-	-	-	-	-	-	-	rs11196190	-	1	-	HGNC	11641	-	-	-	-	0.4545	0.851	0.3444	0.0437	0.494	0.3793	-	-	-	-	-	-	-	-	-	-	-	-	-	-	-
rs11196190	10:114778252-114778252	G	intron_variant	MODIFIER	TCF7L2	ENSG00000148737	Transcript	ENST00000545257	protein_coding	-	2018-04-14	-	-	-	-	-	-	-	rs11196190	-	1	-	HGNC	11641	-	-	-	-	0.4545	0.851	0.3444	0.0437	0.494	0.3793	-	-	-	-	-	-	-	-	-	-	-	-	-	-	-
rs7899529	10:114779538-114779538	A	intron_variant	MODIFIER	TCF7L2	ENSG00000148737	Transcript	ENST00000346198	protein_coding	-	2018-04-06	-	-	-	-	-	-	-	rs7899529	-	1	cds_start_NF,cds_end_NF	HGNC	11641	-	-	-	-	0.4501	0.851	0.3444	0.0337	0.494	0.3671	-	-	-	-	-	-	-	-	-	-	-	-	-	-	-
rs7899529	10:114779538-114779538	A	intron_variant	MODIFIER	TCF7L2	ENSG00000148737	Transcript	ENST00000349937	protein_coding	-	2018-04-07	-	-	-	-	-	-	-	rs7899529	-	1	-	HGNC	11641	-	-	-	-	0.4501	0.851	0.3444	0.0337	0.494	0.3671	-	-	-	-	-	-	-	-	-	-	-	-	-	-	-
rs7899529	10:114779538-114779538	A	intron_variant	MODIFIER	TCF7L2	ENSG00000148737	Transcript	ENST00000352065	protein_coding	-	2018-03-14	-	-	-	-	-	-	-	rs7899529	-	1	-	HGNC	11641	-	-	-	-	0.4501	0.851	0.3444	0.0337	0.494	0.3671	-	-	-	-	-	-	-	-	-	-	-	-	-	-	-
rs7899529	10:114779538-114779538	A	intron_variant	MODIFIER	TCF7L2	ENSG00000148737	Transcript	ENST00000355717	protein_coding	-	2018-03-12	-	-	-	-	-	-	-	rs7899529	-	1	-	HGNC	11641	-	-	-	-	0.4501	0.851	0.3444	0.0337	0.494	0.3671	-	-	-	-	-	-	-	-	-	-	-	-	-	-	-
rs7899529	10:114779538-114779538	A	intron_variant	MODIFIER	TCF7L2	ENSG00000148737	Transcript	ENST00000355995	protein_coding	-	2018-04-14	-	-	-	-	-	-	-	rs7899529	-	1	-	HGNC	11641	-	-	-	-	0.4501	0.851	0.3444	0.0337	0.494	0.3671	-	-	-	-	-	-	-	-	-	-	-	-	-	-	-
rs7899529	10:114779538-114779538	A	intron_variant	MODIFIER	TCF7L2	ENSG00000148737	Transcript	ENST00000369395	protein_coding	-	2018-03-07	-	-	-	-	-	-	-	rs7899529	-	1	-	HGNC	11641	-	-	-	-	0.4501	0.851	0.3444	0.0337	0.494	0.3671	-	-	-	-	-	-	-	-	-	-	-	-	-	-	-
rs7899529	10:114779538-114779538	A	intron_variant	MODIFIER	TCF7L2	ENSG00000148737	Transcript	ENST00000369397	protein_coding	-	2018-03-13	-	-	-	-	-	-	-	rs7899529	-	1	-	HGNC	11641	-	-	-	-	0.4501	0.851	0.3444	0.0337	0.494	0.3671	-	-	-	-	-	-	-	-	-	-	-	-	-	-	-
rs7899529	10:114779538-114779538	A	intron_variant	MODIFIER	TCF7L2	ENSG00000148737	Transcript	ENST00000534894	protein_coding	-	2018-04-14	-	-	-	-	-	-	-	rs7899529	-	1	-	HGNC	11641	-	-	-	-	0.4501	0.851	0.3444	0.0337	0.494	0.3671	-	-	-	-	-	-	-	-	-	-	-	-	-	-	-
rs7899529	10:114779538-114779538	A	intron_variant	MODIFIER	TCF7L2	ENSG00000148737	Transcript	ENST00000536810	protein_coding	-	2018-04-13	-	-	-	-	-	-	-	rs7899529	-	1	-	HGNC	11641	-	-	-	-	0.4501	0.851	0.3444	0.0337	0.494	0.3671	-	-	-	-	-	-	-	-	-	-	-	-	-	-	-
rs7899529	10:114779538-114779538	A	intron_variant	MODIFIER	TCF7L2	ENSG00000148737	Transcript	ENST00000538897	protein_coding	-	2018-04-13	-	-	-	-	-	-	-	rs7899529	-	1	-	HGNC	11641	-	-	-	-	0.4501	0.851	0.3444	0.0337	0.494	0.3671	-	-	-	-	-	-	-	-	-	-	-	-	-	-	-
rs7899529	10:114779538-114779538	A	intron_variant	MODIFIER	TCF7L2	ENSG00000148737	Transcript	ENST00000542695	protein_coding	-	2018-03-14	-	-	-	-	-	-	-	rs7899529	-	1	-	HGNC	11641	-	-	-	-	0.4501	0.851	0.3444	0.0337	0.494	0.3671	-	-	-	-	-	-	-	-	-	-	-	-	-	-	-
rs7899529	10:114779538-114779538	A	intron_variant	MODIFIER	TCF7L2	ENSG00000148737	Transcript	ENST00000543371	protein_coding	-	2018-04-13	-	-	-	-	-	-	-	rs7899529	-	1	-	HGNC	11641	-	-	-	-	0.4501	0.851	0.3444	0.0337	0.494	0.3671	-	-	-	-	-	-	-	-	-	-	-	-	-	-	-
rs7899529	10:114779538-114779538	A	intron_variant	MODIFIER	TCF7L2	ENSG00000148737	Transcript	ENST00000545257	protein_coding	-	2018-04-14	-	-	-	-	-	-	-	rs7899529	-	1	-	HGNC	11641	-	-	-	-	0.4501	0.851	0.3444	0.0337	0.494	0.3671	-	-	-	-	-	-	-	-	-	-	-	-	-	-	-
rs7899529	10:114779538-114779538	A	regulatory_region_variant	MODIFIER	-	-	RegulatoryFeature	ENSR00000033580	TF_binding_site	-	-	-	-	-	-	-	-	-	rs7899529	-	-	-	-	-	-	-	-	-	0.4501	0.851	0.3444	0.0337	0.494	0.3671	-	-	-	-	-	-	-	-	-	-	-	-	-	-	-
rs140235023	10:114779557-114779559	-	intron_variant	MODIFIER	TCF7L2	ENSG00000148737	Transcript	ENST00000346198	protein_coding	-	2018-04-06	-	-	-	-	-	-	-	rs140235023	-	1	cds_start_NF,cds_end_NF	HGNC	11641	-	-	-	-	0.4551	0.8578	0.3458	0.0347	0.495	0.3804	-	-	-	-	-	-	-	-	-	-	-	-	-	-	-
rs140235023	10:114779557-114779559	-	intron_variant	MODIFIER	TCF7L2	ENSG00000148737	Transcript	ENST00000349937	protein_coding	-	2018-04-07	-	-	-	-	-	-	-	rs140235023	-	1	-	HGNC	11641	-	-	-	-	0.4551	0.8578	0.3458	0.0347	0.495	0.3804	-	-	-	-	-	-	-	-	-	-	-	-	-	-	-
rs140235023	10:114779557-114779559	-	intron_variant	MODIFIER	TCF7L2	ENSG00000148737	Transcript	ENST00000352065	protein_coding	-	2018-03-14	-	-	-	-	-	-	-	rs140235023	-	1	-	HGNC	11641	-	-	-	-	0.4551	0.8578	0.3458	0.0347	0.495	0.3804	-	-	-	-	-	-	-	-	-	-	-	-	-	-	-
rs140235023	10:114779557-114779559	-	intron_variant	MODIFIER	TCF7L2	ENSG00000148737	Transcript	ENST00000355717	protein_coding	-	2018-03-12	-	-	-	-	-	-	-	rs140235023	-	1	-	HGNC	11641	-	-	-	-	0.4551	0.8578	0.3458	0.0347	0.495	0.3804	-	-	-	-	-	-	-	-	-	-	-	-	-	-	-
rs140235023	10:114779557-114779559	-	intron_variant	MODIFIER	TCF7L2	ENSG00000148737	Transcript	ENST00000355995	protein_coding	-	2018-04-14	-	-	-	-	-	-	-	rs140235023	-	1	-	HGNC	11641	-	-	-	-	0.4551	0.8578	0.3458	0.0347	0.495	0.3804	-	-	-	-	-	-	-	-	-	-	-	-	-	-	-
rs140235023	10:114779557-114779559	-	intron_variant	MODIFIER	TCF7L2	ENSG00000148737	Transcript	ENST00000369395	protein_coding	-	2018-03-07	-	-	-	-	-	-	-	rs140235023	-	1	-	HGNC	11641	-	-	-	-	0.4551	0.8578	0.3458	0.0347	0.495	0.3804	-	-	-	-	-	-	-	-	-	-	-	-	-	-	-
rs140235023	10:114779557-114779559	-	intron_variant	MODIFIER	TCF7L2	ENSG00000148737	Transcript	ENST00000369397	protein_coding	-	2018-03-13	-	-	-	-	-	-	-	rs140235023	-	1	-	HGNC	11641	-	-	-	-	0.4551	0.8578	0.3458	0.0347	0.495	0.3804	-	-	-	-	-	-	-	-	-	-	-	-	-	-	-
rs140235023	10:114779557-114779559	-	intron_variant	MODIFIER	TCF7L2	ENSG00000148737	Transcript	ENST00000534894	protein_coding	-	2018-04-14	-	-	-	-	-	-	-	rs140235023	-	1	-	HGNC	11641	-	-	-	-	0.4551	0.8578	0.3458	0.0347	0.495	0.3804	-	-	-	-	-	-	-	-	-	-	-	-	-	-	-
rs140235023	10:114779557-114779559	-	intron_variant	MODIFIER	TCF7L2	ENSG00000148737	Transcript	ENST00000536810	protein_coding	-	2018-04-13	-	-	-	-	-	-	-	rs140235023	-	1	-	HGNC	11641	-	-	-	-	0.4551	0.8578	0.3458	0.0347	0.495	0.3804	-	-	-	-	-	-	-	-	-	-	-	-	-	-	-
rs140235023	10:114779557-114779559	-	intron_variant	MODIFIER	TCF7L2	ENSG00000148737	Transcript	ENST00000538897	protein_coding	-	2018-04-13	-	-	-	-	-	-	-	rs140235023	-	1	-	HGNC	11641	-	-	-	-	0.4551	0.8578	0.3458	0.0347	0.495	0.3804	-	-	-	-	-	-	-	-	-	-	-	-	-	-	-
rs140235023	10:114779557-114779559	-	intron_variant	MODIFIER	TCF7L2	ENSG00000148737	Transcript	ENST00000542695	protein_coding	-	2018-03-14	-	-	-	-	-	-	-	rs140235023	-	1	-	HGNC	11641	-	-	-	-	0.4551	0.8578	0.3458	0.0347	0.495	0.3804	-	-	-	-	-	-	-	-	-	-	-	-	-	-	-
rs140235023	10:114779557-114779559	-	intron_variant	MODIFIER	TCF7L2	ENSG00000148737	Transcript	ENST00000543371	protein_coding	-	2018-04-13	-	-	-	-	-	-	-	rs140235023	-	1	-	HGNC	11641	-	-	-	-	0.4551	0.8578	0.3458	0.0347	0.495	0.3804	-	-	-	-	-	-	-	-	-	-	-	-	-	-	-
rs140235023	10:114779557-114779559	-	intron_variant	MODIFIER	TCF7L2	ENSG00000148737	Transcript	ENST00000545257	protein_coding	-	2018-04-14	-	-	-	-	-	-	-	rs140235023	-	1	-	HGNC	11641	-	-	-	-	0.4551	0.8578	0.3458	0.0347	0.495	0.3804	-	-	-	-	-	-	-	-	-	-	-	-	-	-	-
rs140235023	10:114779557-114779559	-	regulatory_region_variant	MODIFIER	-	-	RegulatoryFeature	ENSR00000033580	TF_binding_site	-	-	-	-	-	-	-	-	-	rs140235023	-	-	-	-	-	-	-	-	-	0.4551	0.8578	0.3458	0.0347	0.495	0.3804	-	-	-	-	-	-	-	-	-	-	-	-	-	-	-
rs11196191	10:114780633-114780633	C	intron_variant	MODIFIER	TCF7L2	ENSG00000148737	Transcript	ENST00000346198	protein_coding	-	2018-04-06	-	-	-	-	-	-	-	rs11196191	-	1	cds_start_NF,cds_end_NF	HGNC	11641	-	-	-	-	0.4573	0.8593	0.3458	0.0446	0.494	0.3804	-	-	-	-	-	-	-	-	-	-	-	-	-	-	-
rs11196191	10:114780633-114780633	C	intron_variant	MODIFIER	TCF7L2	ENSG00000148737	Transcript	ENST00000349937	protein_coding	-	2018-04-07	-	-	-	-	-	-	-	rs11196191	-	1	-	HGNC	11641	-	-	-	-	0.4573	0.8593	0.3458	0.0446	0.494	0.3804	-	-	-	-	-	-	-	-	-	-	-	-	-	-	-
rs11196191	10:114780633-114780633	C	intron_variant	MODIFIER	TCF7L2	ENSG00000148737	Transcript	ENST00000352065	protein_coding	-	2018-03-14	-	-	-	-	-	-	-	rs11196191	-	1	-	HGNC	11641	-	-	-	-	0.4573	0.8593	0.3458	0.0446	0.494	0.3804	-	-	-	-	-	-	-	-	-	-	-	-	-	-	-
rs11196191	10:114780633-114780633	C	intron_variant	MODIFIER	TCF7L2	ENSG00000148737	Transcript	ENST00000355717	protein_coding	-	2018-03-12	-	-	-	-	-	-	-	rs11196191	-	1	-	HGNC	11641	-	-	-	-	0.4573	0.8593	0.3458	0.0446	0.494	0.3804	-	-	-	-	-	-	-	-	-	-	-	-	-	-	-
rs11196191	10:114780633-114780633	C	intron_variant	MODIFIER	TCF7L2	ENSG00000148737	Transcript	ENST00000355995	protein_coding	-	2018-04-14	-	-	-	-	-	-	-	rs11196191	-	1	-	HGNC	11641	-	-	-	-	0.4573	0.8593	0.3458	0.0446	0.494	0.3804	-	-	-	-	-	-	-	-	-	-	-	-	-	-	-
rs11196191	10:114780633-114780633	C	intron_variant	MODIFIER	TCF7L2	ENSG00000148737	Transcript	ENST00000369395	protein_coding	-	2018-03-07	-	-	-	-	-	-	-	rs11196191	-	1	-	HGNC	11641	-	-	-	-	0.4573	0.8593	0.3458	0.0446	0.494	0.3804	-	-	-	-	-	-	-	-	-	-	-	-	-	-	-
rs11196191	10:114780633-114780633	C	intron_variant	MODIFIER	TCF7L2	ENSG00000148737	Transcript	ENST00000369397	protein_coding	-	2018-03-13	-	-	-	-	-	-	-	rs11196191	-	1	-	HGNC	11641	-	-	-	-	0.4573	0.8593	0.3458	0.0446	0.494	0.3804	-	-	-	-	-	-	-	-	-	-	-	-	-	-	-
rs11196191	10:114780633-114780633	C	intron_variant	MODIFIER	TCF7L2	ENSG00000148737	Transcript	ENST00000534894	protein_coding	-	2018-04-14	-	-	-	-	-	-	-	rs11196191	-	1	-	HGNC	11641	-	-	-	-	0.4573	0.8593	0.3458	0.0446	0.494	0.3804	-	-	-	-	-	-	-	-	-	-	-	-	-	-	-
rs11196191	10:114780633-114780633	C	intron_variant	MODIFIER	TCF7L2	ENSG00000148737	Transcript	ENST00000536810	protein_coding	-	2018-04-13	-	-	-	-	-	-	-	rs11196191	-	1	-	HGNC	11641	-	-	-	-	0.4573	0.8593	0.3458	0.0446	0.494	0.3804	-	-	-	-	-	-	-	-	-	-	-	-	-	-	-
rs11196191	10:114780633-114780633	C	intron_variant	MODIFIER	TCF7L2	ENSG00000148737	Transcript	ENST00000538897	protein_coding	-	2018-04-13	-	-	-	-	-	-	-	rs11196191	-	1	-	HGNC	11641	-	-	-	-	0.4573	0.8593	0.3458	0.0446	0.494	0.3804	-	-	-	-	-	-	-	-	-	-	-	-	-	-	-
rs11196191	10:114780633-114780633	C	intron_variant	MODIFIER	TCF7L2	ENSG00000148737	Transcript	ENST00000542695	protein_coding	-	2018-03-14	-	-	-	-	-	-	-	rs11196191	-	1	-	HGNC	11641	-	-	-	-	0.4573	0.8593	0.3458	0.0446	0.494	0.3804	-	-	-	-	-	-	-	-	-	-	-	-	-	-	-
rs11196191	10:114780633-114780633	C	intron_variant	MODIFIER	TCF7L2	ENSG00000148737	Transcript	ENST00000543371	protein_coding	-	2018-04-13	-	-	-	-	-	-	-	rs11196191	-	1	-	HGNC	11641	-	-	-	-	0.4573	0.8593	0.3458	0.0446	0.494	0.3804	-	-	-	-	-	-	-	-	-	-	-	-	-	-	-
rs11196191	10:114780633-114780633	C	intron_variant	MODIFIER	TCF7L2	ENSG00000148737	Transcript	ENST00000545257	protein_coding	-	2018-04-14	-	-	-	-	-	-	-	rs11196191	-	1	-	HGNC	11641	-	-	-	-	0.4573	0.8593	0.3458	0.0446	0.494	0.3804	-	-	-	-	-	-	-	-	-	-	-	-	-	-	-
rs11196191	10:114780633-114780633	C	regulatory_region_variant	MODIFIER	-	-	RegulatoryFeature	ENSR00000355629	enhancer	-	-	-	-	-	-	-	-	-	rs11196191	-	-	-	-	-	-	-	-	-	0.4573	0.8593	0.3458	0.0446	0.494	0.3804	-	-	-	-	-	-	-	-	-	-	-	-	-	-	-
rs10787472	10:114781297-114781297	C	intron_variant	MODIFIER	TCF7L2	ENSG00000148737	Transcript	ENST00000346198	protein_coding	-	2018-04-06	-	-	-	-	-	-	-	rs10787472	-	1	cds_start_NF,cds_end_NF	HGNC	11641	-	-	-	-	0.4549	0.851	0.3444	0.0446	0.494	0.3804	-	-	-	-	-	-	-	-	-	-	-	-	-	1	1.73571e+31
rs10787472	10:114781297-114781297	C	intron_variant	MODIFIER	TCF7L2	ENSG00000148737	Transcript	ENST00000349937	protein_coding	-	2018-04-07	-	-	-	-	-	-	-	rs10787472	-	1	-	HGNC	11641	-	-	-	-	0.4549	0.851	0.3444	0.0446	0.494	0.3804	-	-	-	-	-	-	-	-	-	-	-	-	-	1	1.73571e+31
rs10787472	10:114781297-114781297	C	intron_variant	MODIFIER	TCF7L2	ENSG00000148737	Transcript	ENST00000352065	protein_coding	-	2018-03-14	-	-	-	-	-	-	-	rs10787472	-	1	-	HGNC	11641	-	-	-	-	0.4549	0.851	0.3444	0.0446	0.494	0.3804	-	-	-	-	-	-	-	-	-	-	-	-	-	1	1.73571e+31
rs10787472	10:114781297-114781297	C	intron_variant	MODIFIER	TCF7L2	ENSG00000148737	Transcript	ENST00000355717	protein_coding	-	2018-03-12	-	-	-	-	-	-	-	rs10787472	-	1	-	HGNC	11641	-	-	-	-	0.4549	0.851	0.3444	0.0446	0.494	0.3804	-	-	-	-	-	-	-	-	-	-	-	-	-	1	1.73571e+31
rs10787472	10:114781297-114781297	C	intron_variant	MODIFIER	TCF7L2	ENSG00000148737	Transcript	ENST00000355995	protein_coding	-	2018-04-14	-	-	-	-	-	-	-	rs10787472	-	1	-	HGNC	11641	-	-	-	-	0.4549	0.851	0.3444	0.0446	0.494	0.3804	-	-	-	-	-	-	-	-	-	-	-	-	-	1	1.73571e+31
rs10787472	10:114781297-114781297	C	intron_variant	MODIFIER	TCF7L2	ENSG00000148737	Transcript	ENST00000369395	protein_coding	-	2018-03-07	-	-	-	-	-	-	-	rs10787472	-	1	-	HGNC	11641	-	-	-	-	0.4549	0.851	0.3444	0.0446	0.494	0.3804	-	-	-	-	-	-	-	-	-	-	-	-	-	1	1.73571e+31
rs10787472	10:114781297-114781297	C	intron_variant	MODIFIER	TCF7L2	ENSG00000148737	Transcript	ENST00000369397	protein_coding	-	2018-03-13	-	-	-	-	-	-	-	rs10787472	-	1	-	HGNC	11641	-	-	-	-	0.4549	0.851	0.3444	0.0446	0.494	0.3804	-	-	-	-	-	-	-	-	-	-	-	-	-	1	1.73571e+31
rs10787472	10:114781297-114781297	C	intron_variant	MODIFIER	TCF7L2	ENSG00000148737	Transcript	ENST00000534894	protein_coding	-	2018-04-14	-	-	-	-	-	-	-	rs10787472	-	1	-	HGNC	11641	-	-	-	-	0.4549	0.851	0.3444	0.0446	0.494	0.3804	-	-	-	-	-	-	-	-	-	-	-	-	-	1	1.73571e+31
rs10787472	10:114781297-114781297	C	intron_variant	MODIFIER	TCF7L2	ENSG00000148737	Transcript	ENST00000536810	protein_coding	-	2018-04-13	-	-	-	-	-	-	-	rs10787472	-	1	-	HGNC	11641	-	-	-	-	0.4549	0.851	0.3444	0.0446	0.494	0.3804	-	-	-	-	-	-	-	-	-	-	-	-	-	1	1.73571e+31
rs10787472	10:114781297-114781297	C	intron_variant	MODIFIER	TCF7L2	ENSG00000148737	Transcript	ENST00000538897	protein_coding	-	2018-04-13	-	-	-	-	-	-	-	rs10787472	-	1	-	HGNC	11641	-	-	-	-	0.4549	0.851	0.3444	0.0446	0.494	0.3804	-	-	-	-	-	-	-	-	-	-	-	-	-	1	1.73571e+31
rs10787472	10:114781297-114781297	C	intron_variant	MODIFIER	TCF7L2	ENSG00000148737	Transcript	ENST00000542695	protein_coding	-	2018-03-14	-	-	-	-	-	-	-	rs10787472	-	1	-	HGNC	11641	-	-	-	-	0.4549	0.851	0.3444	0.0446	0.494	0.3804	-	-	-	-	-	-	-	-	-	-	-	-	-	1	1.73571e+31
rs10787472	10:114781297-114781297	C	intron_variant	MODIFIER	TCF7L2	ENSG00000148737	Transcript	ENST00000543371	protein_coding	-	2018-04-13	-	-	-	-	-	-	-	rs10787472	-	1	-	HGNC	11641	-	-	-	-	0.4549	0.851	0.3444	0.0446	0.494	0.3804	-	-	-	-	-	-	-	-	-	-	-	-	-	1	1.73571e+31
rs10787472	10:114781297-114781297	C	intron_variant	MODIFIER	TCF7L2	ENSG00000148737	Transcript	ENST00000545257	protein_coding	-	2018-04-14	-	-	-	-	-	-	-	rs10787472	-	1	-	HGNC	11641	-	-	-	-	0.4549	0.851	0.3444	0.0446	0.494	0.3804	-	-	-	-	-	-	-	-	-	-	-	-	-	1	1.73571e+31
rs10787473	10:114781400-114781400	A	intron_variant	MODIFIER	TCF7L2	ENSG00000148737	Transcript	ENST00000346198	protein_coding	-	2018-04-06	-	-	-	-	-	-	-	rs10787473	-	1	cds_start_NF,cds_end_NF	HGNC	11641	-	-	-	-	0.4525	0.851	0.3444	0.0446	0.494	0.3681	-	-	-	-	-	-	-	-	-	-	-	-	-	-	-
rs10787473	10:114781400-114781400	A	intron_variant	MODIFIER	TCF7L2	ENSG00000148737	Transcript	ENST00000349937	protein_coding	-	2018-04-07	-	-	-	-	-	-	-	rs10787473	-	1	-	HGNC	11641	-	-	-	-	0.4525	0.851	0.3444	0.0446	0.494	0.3681	-	-	-	-	-	-	-	-	-	-	-	-	-	-	-
rs10787473	10:114781400-114781400	A	intron_variant	MODIFIER	TCF7L2	ENSG00000148737	Transcript	ENST00000352065	protein_coding	-	2018-03-14	-	-	-	-	-	-	-	rs10787473	-	1	-	HGNC	11641	-	-	-	-	0.4525	0.851	0.3444	0.0446	0.494	0.3681	-	-	-	-	-	-	-	-	-	-	-	-	-	-	-
rs10787473	10:114781400-114781400	A	intron_variant	MODIFIER	TCF7L2	ENSG00000148737	Transcript	ENST00000355717	protein_coding	-	2018-03-12	-	-	-	-	-	-	-	rs10787473	-	1	-	HGNC	11641	-	-	-	-	0.4525	0.851	0.3444	0.0446	0.494	0.3681	-	-	-	-	-	-	-	-	-	-	-	-	-	-	-
rs10787473	10:114781400-114781400	A	intron_variant	MODIFIER	TCF7L2	ENSG00000148737	Transcript	ENST00000355995	protein_coding	-	2018-04-14	-	-	-	-	-	-	-	rs10787473	-	1	-	HGNC	11641	-	-	-	-	0.4525	0.851	0.3444	0.0446	0.494	0.3681	-	-	-	-	-	-	-	-	-	-	-	-	-	-	-
rs10787473	10:114781400-114781400	A	intron_variant	MODIFIER	TCF7L2	ENSG00000148737	Transcript	ENST00000369395	protein_coding	-	2018-03-07	-	-	-	-	-	-	-	rs10787473	-	1	-	HGNC	11641	-	-	-	-	0.4525	0.851	0.3444	0.0446	0.494	0.3681	-	-	-	-	-	-	-	-	-	-	-	-	-	-	-
rs10787473	10:114781400-114781400	A	intron_variant	MODIFIER	TCF7L2	ENSG00000148737	Transcript	ENST00000369397	protein_coding	-	2018-03-13	-	-	-	-	-	-	-	rs10787473	-	1	-	HGNC	11641	-	-	-	-	0.4525	0.851	0.3444	0.0446	0.494	0.3681	-	-	-	-	-	-	-	-	-	-	-	-	-	-	-
rs10787473	10:114781400-114781400	A	intron_variant	MODIFIER	TCF7L2	ENSG00000148737	Transcript	ENST00000534894	protein_coding	-	2018-04-14	-	-	-	-	-	-	-	rs10787473	-	1	-	HGNC	11641	-	-	-	-	0.4525	0.851	0.3444	0.0446	0.494	0.3681	-	-	-	-	-	-	-	-	-	-	-	-	-	-	-
rs10787473	10:114781400-114781400	A	intron_variant	MODIFIER	TCF7L2	ENSG00000148737	Transcript	ENST00000536810	protein_coding	-	2018-04-13	-	-	-	-	-	-	-	rs10787473	-	1	-	HGNC	11641	-	-	-	-	0.4525	0.851	0.3444	0.0446	0.494	0.3681	-	-	-	-	-	-	-	-	-	-	-	-	-	-	-
rs10787473	10:114781400-114781400	A	intron_variant	MODIFIER	TCF7L2	ENSG00000148737	Transcript	ENST00000538897	protein_coding	-	2018-04-13	-	-	-	-	-	-	-	rs10787473	-	1	-	HGNC	11641	-	-	-	-	0.4525	0.851	0.3444	0.0446	0.494	0.3681	-	-	-	-	-	-	-	-	-	-	-	-	-	-	-
rs10787473	10:114781400-114781400	A	intron_variant	MODIFIER	TCF7L2	ENSG00000148737	Transcript	ENST00000542695	protein_coding	-	2018-03-14	-	-	-	-	-	-	-	rs10787473	-	1	-	HGNC	11641	-	-	-	-	0.4525	0.851	0.3444	0.0446	0.494	0.3681	-	-	-	-	-	-	-	-	-	-	-	-	-	-	-
rs10787473	10:114781400-114781400	A	intron_variant	MODIFIER	TCF7L2	ENSG00000148737	Transcript	ENST00000543371	protein_coding	-	2018-04-13	-	-	-	-	-	-	-	rs10787473	-	1	-	HGNC	11641	-	-	-	-	0.4525	0.851	0.3444	0.0446	0.494	0.3681	-	-	-	-	-	-	-	-	-	-	-	-	-	-	-
rs10787473	10:114781400-114781400	A	intron_variant	MODIFIER	TCF7L2	ENSG00000148737	Transcript	ENST00000545257	protein_coding	-	2018-04-14	-	-	-	-	-	-	-	rs10787473	-	1	-	HGNC	11641	-	-	-	-	0.4525	0.851	0.3444	0.0446	0.494	0.3681	-	-	-	-	-	-	-	-	-	-	-	-	-	-	-
rs12258200	10:114781698-114781698	C	intron_variant	MODIFIER	TCF7L2	ENSG00000148737	Transcript	ENST00000346198	protein_coding	-	2018-04-06	-	-	-	-	-	-	-	rs12258200	-	1	cds_start_NF,cds_end_NF	HGNC	11641	-	-	-	-	0.4573	0.8593	0.3458	0.0446	0.494	0.3804	-	-	-	-	-	-	-	-	-	-	-	-	-	-	-
rs12258200	10:114781698-114781698	C	intron_variant	MODIFIER	TCF7L2	ENSG00000148737	Transcript	ENST00000349937	protein_coding	-	2018-04-07	-	-	-	-	-	-	-	rs12258200	-	1	-	HGNC	11641	-	-	-	-	0.4573	0.8593	0.3458	0.0446	0.494	0.3804	-	-	-	-	-	-	-	-	-	-	-	-	-	-	-
rs12258200	10:114781698-114781698	C	intron_variant	MODIFIER	TCF7L2	ENSG00000148737	Transcript	ENST00000352065	protein_coding	-	2018-03-14	-	-	-	-	-	-	-	rs12258200	-	1	-	HGNC	11641	-	-	-	-	0.4573	0.8593	0.3458	0.0446	0.494	0.3804	-	-	-	-	-	-	-	-	-	-	-	-	-	-	-
rs12258200	10:114781698-114781698	C	intron_variant	MODIFIER	TCF7L2	ENSG00000148737	Transcript	ENST00000355717	protein_coding	-	2018-03-12	-	-	-	-	-	-	-	rs12258200	-	1	-	HGNC	11641	-	-	-	-	0.4573	0.8593	0.3458	0.0446	0.494	0.3804	-	-	-	-	-	-	-	-	-	-	-	-	-	-	-
rs12258200	10:114781698-114781698	C	intron_variant	MODIFIER	TCF7L2	ENSG00000148737	Transcript	ENST00000355995	protein_coding	-	2018-04-14	-	-	-	-	-	-	-	rs12258200	-	1	-	HGNC	11641	-	-	-	-	0.4573	0.8593	0.3458	0.0446	0.494	0.3804	-	-	-	-	-	-	-	-	-	-	-	-	-	-	-
rs12258200	10:114781698-114781698	C	intron_variant	MODIFIER	TCF7L2	ENSG00000148737	Transcript	ENST00000369395	protein_coding	-	2018-03-07	-	-	-	-	-	-	-	rs12258200	-	1	-	HGNC	11641	-	-	-	-	0.4573	0.8593	0.3458	0.0446	0.494	0.3804	-	-	-	-	-	-	-	-	-	-	-	-	-	-	-
rs12258200	10:114781698-114781698	C	intron_variant	MODIFIER	TCF7L2	ENSG00000148737	Transcript	ENST00000369397	protein_coding	-	2018-03-13	-	-	-	-	-	-	-	rs12258200	-	1	-	HGNC	11641	-	-	-	-	0.4573	0.8593	0.3458	0.0446	0.494	0.3804	-	-	-	-	-	-	-	-	-	-	-	-	-	-	-
rs12258200	10:114781698-114781698	C	intron_variant	MODIFIER	TCF7L2	ENSG00000148737	Transcript	ENST00000534894	protein_coding	-	2018-04-14	-	-	-	-	-	-	-	rs12258200	-	1	-	HGNC	11641	-	-	-	-	0.4573	0.8593	0.3458	0.0446	0.494	0.3804	-	-	-	-	-	-	-	-	-	-	-	-	-	-	-
rs12258200	10:114781698-114781698	C	intron_variant	MODIFIER	TCF7L2	ENSG00000148737	Transcript	ENST00000536810	protein_coding	-	2018-04-13	-	-	-	-	-	-	-	rs12258200	-	1	-	HGNC	11641	-	-	-	-	0.4573	0.8593	0.3458	0.0446	0.494	0.3804	-	-	-	-	-	-	-	-	-	-	-	-	-	-	-
rs12258200	10:114781698-114781698	C	intron_variant	MODIFIER	TCF7L2	ENSG00000148737	Transcript	ENST00000538897	protein_coding	-	2018-04-13	-	-	-	-	-	-	-	rs12258200	-	1	-	HGNC	11641	-	-	-	-	0.4573	0.8593	0.3458	0.0446	0.494	0.3804	-	-	-	-	-	-	-	-	-	-	-	-	-	-	-
rs12258200	10:114781698-114781698	C	intron_variant	MODIFIER	TCF7L2	ENSG00000148737	Transcript	ENST00000542695	protein_coding	-	2018-03-14	-	-	-	-	-	-	-	rs12258200	-	1	-	HGNC	11641	-	-	-	-	0.4573	0.8593	0.3458	0.0446	0.494	0.3804	-	-	-	-	-	-	-	-	-	-	-	-	-	-	-
rs12258200	10:114781698-114781698	C	intron_variant	MODIFIER	TCF7L2	ENSG00000148737	Transcript	ENST00000543371	protein_coding	-	2018-04-13	-	-	-	-	-	-	-	rs12258200	-	1	-	HGNC	11641	-	-	-	-	0.4573	0.8593	0.3458	0.0446	0.494	0.3804	-	-	-	-	-	-	-	-	-	-	-	-	-	-	-
rs12258200	10:114781698-114781698	C	intron_variant	MODIFIER	TCF7L2	ENSG00000148737	Transcript	ENST00000545257	protein_coding	-	2018-04-14	-	-	-	-	-	-	-	rs12258200	-	1	-	HGNC	11641	-	-	-	-	0.4573	0.8593	0.3458	0.0446	0.494	0.3804	-	-	-	-	-	-	-	-	-	-	-	-	-	-	-
rs10659211	10:114782581-114782581	CT	intron_variant	MODIFIER	TCF7L2	ENSG00000148737	Transcript	ENST00000346198	protein_coding	-	2018-04-06	-	-	-	-	-	-	-	rs10659211	-	1	cds_start_NF,cds_end_NF	HGNC	11641	-	-	-	-	0.1825	0.1399	0.2104	0.0109	0.3171	0.2587	-	-	-	-	-	-	-	-	-	-	-	-	-	-	-
rs10659211	10:114782581-114782581	CT	intron_variant	MODIFIER	TCF7L2	ENSG00000148737	Transcript	ENST00000349937	protein_coding	-	2018-04-07	-	-	-	-	-	-	-	rs10659211	-	1	-	HGNC	11641	-	-	-	-	0.1825	0.1399	0.2104	0.0109	0.3171	0.2587	-	-	-	-	-	-	-	-	-	-	-	-	-	-	-
rs10659211	10:114782581-114782581	CT	intron_variant	MODIFIER	TCF7L2	ENSG00000148737	Transcript	ENST00000352065	protein_coding	-	2018-03-14	-	-	-	-	-	-	-	rs10659211	-	1	-	HGNC	11641	-	-	-	-	0.1825	0.1399	0.2104	0.0109	0.3171	0.2587	-	-	-	-	-	-	-	-	-	-	-	-	-	-	-
rs10659211	10:114782581-114782581	CT	intron_variant	MODIFIER	TCF7L2	ENSG00000148737	Transcript	ENST00000355717	protein_coding	-	2018-03-12	-	-	-	-	-	-	-	rs10659211	-	1	-	HGNC	11641	-	-	-	-	0.1825	0.1399	0.2104	0.0109	0.3171	0.2587	-	-	-	-	-	-	-	-	-	-	-	-	-	-	-
rs10659211	10:114782581-114782581	CT	intron_variant	MODIFIER	TCF7L2	ENSG00000148737	Transcript	ENST00000355995	protein_coding	-	2018-04-14	-	-	-	-	-	-	-	rs10659211	-	1	-	HGNC	11641	-	-	-	-	0.1825	0.1399	0.2104	0.0109	0.3171	0.2587	-	-	-	-	-	-	-	-	-	-	-	-	-	-	-
rs10659211	10:114782581-114782581	CT	intron_variant	MODIFIER	TCF7L2	ENSG00000148737	Transcript	ENST00000369395	protein_coding	-	2018-03-07	-	-	-	-	-	-	-	rs10659211	-	1	-	HGNC	11641	-	-	-	-	0.1825	0.1399	0.2104	0.0109	0.3171	0.2587	-	-	-	-	-	-	-	-	-	-	-	-	-	-	-
rs10659211	10:114782581-114782581	CT	intron_variant	MODIFIER	TCF7L2	ENSG00000148737	Transcript	ENST00000369397	protein_coding	-	2018-03-13	-	-	-	-	-	-	-	rs10659211	-	1	-	HGNC	11641	-	-	-	-	0.1825	0.1399	0.2104	0.0109	0.3171	0.2587	-	-	-	-	-	-	-	-	-	-	-	-	-	-	-
rs10659211	10:114782581-114782581	CT	intron_variant	MODIFIER	TCF7L2	ENSG00000148737	Transcript	ENST00000534894	protein_coding	-	2018-04-14	-	-	-	-	-	-	-	rs10659211	-	1	-	HGNC	11641	-	-	-	-	0.1825	0.1399	0.2104	0.0109	0.3171	0.2587	-	-	-	-	-	-	-	-	-	-	-	-	-	-	-
rs10659211	10:114782581-114782581	CT	intron_variant	MODIFIER	TCF7L2	ENSG00000148737	Transcript	ENST00000536810	protein_coding	-	2018-04-13	-	-	-	-	-	-	-	rs10659211	-	1	-	HGNC	11641	-	-	-	-	0.1825	0.1399	0.2104	0.0109	0.3171	0.2587	-	-	-	-	-	-	-	-	-	-	-	-	-	-	-
rs10659211	10:114782581-114782581	CT	intron_variant	MODIFIER	TCF7L2	ENSG00000148737	Transcript	ENST00000538897	protein_coding	-	2018-04-13	-	-	-	-	-	-	-	rs10659211	-	1	-	HGNC	11641	-	-	-	-	0.1825	0.1399	0.2104	0.0109	0.3171	0.2587	-	-	-	-	-	-	-	-	-	-	-	-	-	-	-
rs10659211	10:114782581-114782581	CT	intron_variant	MODIFIER	TCF7L2	ENSG00000148737	Transcript	ENST00000542695	protein_coding	-	2018-03-14	-	-	-	-	-	-	-	rs10659211	-	1	-	HGNC	11641	-	-	-	-	0.1825	0.1399	0.2104	0.0109	0.3171	0.2587	-	-	-	-	-	-	-	-	-	-	-	-	-	-	-
rs10659211	10:114782581-114782581	CT	intron_variant	MODIFIER	TCF7L2	ENSG00000148737	Transcript	ENST00000543371	protein_coding	-	2018-04-13	-	-	-	-	-	-	-	rs10659211	-	1	-	HGNC	11641	-	-	-	-	0.1825	0.1399	0.2104	0.0109	0.3171	0.2587	-	-	-	-	-	-	-	-	-	-	-	-	-	-	-
rs10659211	10:114782581-114782581	CT	intron_variant	MODIFIER	TCF7L2	ENSG00000148737	Transcript	ENST00000545257	protein_coding	-	2018-04-14	-	-	-	-	-	-	-	rs10659211	-	1	-	HGNC	11641	-	-	-	-	0.1825	0.1399	0.2104	0.0109	0.3171	0.2587	-	-	-	-	-	-	-	-	-	-	-	-	-	-	-
rs6585202	10:114782803-114782803	C	intron_variant	MODIFIER	TCF7L2	ENSG00000148737	Transcript	ENST00000346198	protein_coding	-	2018-04-06	-	-	-	-	-	-	-	rs6585202	-	1	cds_start_NF,cds_end_NF	HGNC	11641	-	-	-	-	0.4309	0.8086	0.3329	0.0308	0.492	0.3395	-	-	-	-	-	-	-	-	-	-	-	-	-	1	2711770924128930
rs6585202	10:114782803-114782803	C	intron_variant	MODIFIER	TCF7L2	ENSG00000148737	Transcript	ENST00000349937	protein_coding	-	2018-04-07	-	-	-	-	-	-	-	rs6585202	-	1	-	HGNC	11641	-	-	-	-	0.4309	0.8086	0.3329	0.0308	0.492	0.3395	-	-	-	-	-	-	-	-	-	-	-	-	-	1	2711770924128930
rs6585202	10:114782803-114782803	C	intron_variant	MODIFIER	TCF7L2	ENSG00000148737	Transcript	ENST00000352065	protein_coding	-	2018-03-14	-	-	-	-	-	-	-	rs6585202	-	1	-	HGNC	11641	-	-	-	-	0.4309	0.8086	0.3329	0.0308	0.492	0.3395	-	-	-	-	-	-	-	-	-	-	-	-	-	1	2711770924128930
rs6585202	10:114782803-114782803	C	intron_variant	MODIFIER	TCF7L2	ENSG00000148737	Transcript	ENST00000355717	protein_coding	-	2018-03-12	-	-	-	-	-	-	-	rs6585202	-	1	-	HGNC	11641	-	-	-	-	0.4309	0.8086	0.3329	0.0308	0.492	0.3395	-	-	-	-	-	-	-	-	-	-	-	-	-	1	2711770924128930
rs6585202	10:114782803-114782803	C	intron_variant	MODIFIER	TCF7L2	ENSG00000148737	Transcript	ENST00000355995	protein_coding	-	2018-04-14	-	-	-	-	-	-	-	rs6585202	-	1	-	HGNC	11641	-	-	-	-	0.4309	0.8086	0.3329	0.0308	0.492	0.3395	-	-	-	-	-	-	-	-	-	-	-	-	-	1	2711770924128930
rs6585202	10:114782803-114782803	C	intron_variant	MODIFIER	TCF7L2	ENSG00000148737	Transcript	ENST00000369395	protein_coding	-	2018-03-07	-	-	-	-	-	-	-	rs6585202	-	1	-	HGNC	11641	-	-	-	-	0.4309	0.8086	0.3329	0.0308	0.492	0.3395	-	-	-	-	-	-	-	-	-	-	-	-	-	1	2711770924128930
rs6585202	10:114782803-114782803	C	intron_variant	MODIFIER	TCF7L2	ENSG00000148737	Transcript	ENST00000369397	protein_coding	-	2018-03-13	-	-	-	-	-	-	-	rs6585202	-	1	-	HGNC	11641	-	-	-	-	0.4309	0.8086	0.3329	0.0308	0.492	0.3395	-	-	-	-	-	-	-	-	-	-	-	-	-	1	2711770924128930
rs6585202	10:114782803-114782803	C	intron_variant	MODIFIER	TCF7L2	ENSG00000148737	Transcript	ENST00000534894	protein_coding	-	2018-04-14	-	-	-	-	-	-	-	rs6585202	-	1	-	HGNC	11641	-	-	-	-	0.4309	0.8086	0.3329	0.0308	0.492	0.3395	-	-	-	-	-	-	-	-	-	-	-	-	-	1	2711770924128930
rs6585202	10:114782803-114782803	C	intron_variant	MODIFIER	TCF7L2	ENSG00000148737	Transcript	ENST00000536810	protein_coding	-	2018-04-13	-	-	-	-	-	-	-	rs6585202	-	1	-	HGNC	11641	-	-	-	-	0.4309	0.8086	0.3329	0.0308	0.492	0.3395	-	-	-	-	-	-	-	-	-	-	-	-	-	1	2711770924128930
rs6585202	10:114782803-114782803	C	intron_variant	MODIFIER	TCF7L2	ENSG00000148737	Transcript	ENST00000538897	protein_coding	-	2018-04-13	-	-	-	-	-	-	-	rs6585202	-	1	-	HGNC	11641	-	-	-	-	0.4309	0.8086	0.3329	0.0308	0.492	0.3395	-	-	-	-	-	-	-	-	-	-	-	-	-	1	2711770924128930
rs6585202	10:114782803-114782803	C	intron_variant	MODIFIER	TCF7L2	ENSG00000148737	Transcript	ENST00000542695	protein_coding	-	2018-03-14	-	-	-	-	-	-	-	rs6585202	-	1	-	HGNC	11641	-	-	-	-	0.4309	0.8086	0.3329	0.0308	0.492	0.3395	-	-	-	-	-	-	-	-	-	-	-	-	-	1	2711770924128930
rs6585202	10:114782803-114782803	C	intron_variant	MODIFIER	TCF7L2	ENSG00000148737	Transcript	ENST00000543371	protein_coding	-	2018-04-13	-	-	-	-	-	-	-	rs6585202	-	1	-	HGNC	11641	-	-	-	-	0.4309	0.8086	0.3329	0.0308	0.492	0.3395	-	-	-	-	-	-	-	-	-	-	-	-	-	1	2711770924128930
rs6585202	10:114782803-114782803	C	intron_variant	MODIFIER	TCF7L2	ENSG00000148737	Transcript	ENST00000545257	protein_coding	-	2018-04-14	-	-	-	-	-	-	-	rs6585202	-	1	-	HGNC	11641	-	-	-	-	0.4309	0.8086	0.3329	0.0308	0.492	0.3395	-	-	-	-	-	-	-	-	-	-	-	-	-	1	2711770924128930
rs7921525	10:114783333-114783333	T	intron_variant	MODIFIER	TCF7L2	ENSG00000148737	Transcript	ENST00000346198	protein_coding	-	2018-04-06	-	-	-	-	-	-	-	rs7921525	-	1	cds_start_NF,cds_end_NF	HGNC	11641	-	-	-	-	0.4393	0.8094	0.3415	0.0347	0.494	0.3691	-	-	-	-	-	-	-	-	-	-	-	-	-	-	-
rs7921525	10:114783333-114783333	T	intron_variant	MODIFIER	TCF7L2	ENSG00000148737	Transcript	ENST00000349937	protein_coding	-	2018-04-07	-	-	-	-	-	-	-	rs7921525	-	1	-	HGNC	11641	-	-	-	-	0.4393	0.8094	0.3415	0.0347	0.494	0.3691	-	-	-	-	-	-	-	-	-	-	-	-	-	-	-
rs7921525	10:114783333-114783333	T	intron_variant	MODIFIER	TCF7L2	ENSG00000148737	Transcript	ENST00000352065	protein_coding	-	2018-03-14	-	-	-	-	-	-	-	rs7921525	-	1	-	HGNC	11641	-	-	-	-	0.4393	0.8094	0.3415	0.0347	0.494	0.3691	-	-	-	-	-	-	-	-	-	-	-	-	-	-	-
rs7921525	10:114783333-114783333	T	intron_variant	MODIFIER	TCF7L2	ENSG00000148737	Transcript	ENST00000355717	protein_coding	-	2018-03-12	-	-	-	-	-	-	-	rs7921525	-	1	-	HGNC	11641	-	-	-	-	0.4393	0.8094	0.3415	0.0347	0.494	0.3691	-	-	-	-	-	-	-	-	-	-	-	-	-	-	-
rs7921525	10:114783333-114783333	T	intron_variant	MODIFIER	TCF7L2	ENSG00000148737	Transcript	ENST00000355995	protein_coding	-	2018-04-14	-	-	-	-	-	-	-	rs7921525	-	1	-	HGNC	11641	-	-	-	-	0.4393	0.8094	0.3415	0.0347	0.494	0.3691	-	-	-	-	-	-	-	-	-	-	-	-	-	-	-
rs7921525	10:114783333-114783333	T	intron_variant	MODIFIER	TCF7L2	ENSG00000148737	Transcript	ENST00000369395	protein_coding	-	2018-03-07	-	-	-	-	-	-	-	rs7921525	-	1	-	HGNC	11641	-	-	-	-	0.4393	0.8094	0.3415	0.0347	0.494	0.3691	-	-	-	-	-	-	-	-	-	-	-	-	-	-	-
rs7921525	10:114783333-114783333	T	intron_variant	MODIFIER	TCF7L2	ENSG00000148737	Transcript	ENST00000369397	protein_coding	-	2018-03-13	-	-	-	-	-	-	-	rs7921525	-	1	-	HGNC	11641	-	-	-	-	0.4393	0.8094	0.3415	0.0347	0.494	0.3691	-	-	-	-	-	-	-	-	-	-	-	-	-	-	-
rs7921525	10:114783333-114783333	T	intron_variant	MODIFIER	TCF7L2	ENSG00000148737	Transcript	ENST00000534894	protein_coding	-	2018-04-14	-	-	-	-	-	-	-	rs7921525	-	1	-	HGNC	11641	-	-	-	-	0.4393	0.8094	0.3415	0.0347	0.494	0.3691	-	-	-	-	-	-	-	-	-	-	-	-	-	-	-
rs7921525	10:114783333-114783333	T	intron_variant	MODIFIER	TCF7L2	ENSG00000148737	Transcript	ENST00000536810	protein_coding	-	2018-04-13	-	-	-	-	-	-	-	rs7921525	-	1	-	HGNC	11641	-	-	-	-	0.4393	0.8094	0.3415	0.0347	0.494	0.3691	-	-	-	-	-	-	-	-	-	-	-	-	-	-	-
rs7921525	10:114783333-114783333	T	intron_variant	MODIFIER	TCF7L2	ENSG00000148737	Transcript	ENST00000538897	protein_coding	-	2018-04-13	-	-	-	-	-	-	-	rs7921525	-	1	-	HGNC	11641	-	-	-	-	0.4393	0.8094	0.3415	0.0347	0.494	0.3691	-	-	-	-	-	-	-	-	-	-	-	-	-	-	-
rs7921525	10:114783333-114783333	T	intron_variant	MODIFIER	TCF7L2	ENSG00000148737	Transcript	ENST00000542695	protein_coding	-	2018-03-14	-	-	-	-	-	-	-	rs7921525	-	1	-	HGNC	11641	-	-	-	-	0.4393	0.8094	0.3415	0.0347	0.494	0.3691	-	-	-	-	-	-	-	-	-	-	-	-	-	-	-
rs7921525	10:114783333-114783333	T	intron_variant	MODIFIER	TCF7L2	ENSG00000148737	Transcript	ENST00000543371	protein_coding	-	2018-04-13	-	-	-	-	-	-	-	rs7921525	-	1	-	HGNC	11641	-	-	-	-	0.4393	0.8094	0.3415	0.0347	0.494	0.3691	-	-	-	-	-	-	-	-	-	-	-	-	-	-	-
rs7921525	10:114783333-114783333	T	intron_variant	MODIFIER	TCF7L2	ENSG00000148737	Transcript	ENST00000545257	protein_coding	-	2018-04-14	-	-	-	-	-	-	-	rs7921525	-	1	-	HGNC	11641	-	-	-	-	0.4393	0.8094	0.3415	0.0347	0.494	0.3691	-	-	-	-	-	-	-	-	-	-	-	-	-	-	-
rs6585203	10:114783403-114783403	G	intron_variant	MODIFIER	TCF7L2	ENSG00000148737	Transcript	ENST00000346198	protein_coding	-	2018-04-06	-	-	-	-	-	-	-	rs6585203	-	1	cds_start_NF,cds_end_NF	HGNC	11641	-	-	-	-	0.4527	0.851	0.3444	0.0347	0.494	0.3793	-	-	-	-	-	-	-	-	-	-	-	-	-	-	-
rs6585203	10:114783403-114783403	G	intron_variant	MODIFIER	TCF7L2	ENSG00000148737	Transcript	ENST00000349937	protein_coding	-	2018-04-07	-	-	-	-	-	-	-	rs6585203	-	1	-	HGNC	11641	-	-	-	-	0.4527	0.851	0.3444	0.0347	0.494	0.3793	-	-	-	-	-	-	-	-	-	-	-	-	-	-	-
rs6585203	10:114783403-114783403	G	intron_variant	MODIFIER	TCF7L2	ENSG00000148737	Transcript	ENST00000352065	protein_coding	-	2018-03-14	-	-	-	-	-	-	-	rs6585203	-	1	-	HGNC	11641	-	-	-	-	0.4527	0.851	0.3444	0.0347	0.494	0.3793	-	-	-	-	-	-	-	-	-	-	-	-	-	-	-
rs6585203	10:114783403-114783403	G	intron_variant	MODIFIER	TCF7L2	ENSG00000148737	Transcript	ENST00000355717	protein_coding	-	2018-03-12	-	-	-	-	-	-	-	rs6585203	-	1	-	HGNC	11641	-	-	-	-	0.4527	0.851	0.3444	0.0347	0.494	0.3793	-	-	-	-	-	-	-	-	-	-	-	-	-	-	-
rs6585203	10:114783403-114783403	G	intron_variant	MODIFIER	TCF7L2	ENSG00000148737	Transcript	ENST00000355995	protein_coding	-	2018-04-14	-	-	-	-	-	-	-	rs6585203	-	1	-	HGNC	11641	-	-	-	-	0.4527	0.851	0.3444	0.0347	0.494	0.3793	-	-	-	-	-	-	-	-	-	-	-	-	-	-	-
rs6585203	10:114783403-114783403	G	intron_variant	MODIFIER	TCF7L2	ENSG00000148737	Transcript	ENST00000369395	protein_coding	-	2018-03-07	-	-	-	-	-	-	-	rs6585203	-	1	-	HGNC	11641	-	-	-	-	0.4527	0.851	0.3444	0.0347	0.494	0.3793	-	-	-	-	-	-	-	-	-	-	-	-	-	-	-
rs6585203	10:114783403-114783403	G	intron_variant	MODIFIER	TCF7L2	ENSG00000148737	Transcript	ENST00000369397	protein_coding	-	2018-03-13	-	-	-	-	-	-	-	rs6585203	-	1	-	HGNC	11641	-	-	-	-	0.4527	0.851	0.3444	0.0347	0.494	0.3793	-	-	-	-	-	-	-	-	-	-	-	-	-	-	-
rs6585203	10:114783403-114783403	G	intron_variant	MODIFIER	TCF7L2	ENSG00000148737	Transcript	ENST00000534894	protein_coding	-	2018-04-14	-	-	-	-	-	-	-	rs6585203	-	1	-	HGNC	11641	-	-	-	-	0.4527	0.851	0.3444	0.0347	0.494	0.3793	-	-	-	-	-	-	-	-	-	-	-	-	-	-	-
rs6585203	10:114783403-114783403	G	intron_variant	MODIFIER	TCF7L2	ENSG00000148737	Transcript	ENST00000536810	protein_coding	-	2018-04-13	-	-	-	-	-	-	-	rs6585203	-	1	-	HGNC	11641	-	-	-	-	0.4527	0.851	0.3444	0.0347	0.494	0.3793	-	-	-	-	-	-	-	-	-	-	-	-	-	-	-
rs6585203	10:114783403-114783403	G	intron_variant	MODIFIER	TCF7L2	ENSG00000148737	Transcript	ENST00000538897	protein_coding	-	2018-04-13	-	-	-	-	-	-	-	rs6585203	-	1	-	HGNC	11641	-	-	-	-	0.4527	0.851	0.3444	0.0347	0.494	0.3793	-	-	-	-	-	-	-	-	-	-	-	-	-	-	-
rs6585203	10:114783403-114783403	G	intron_variant	MODIFIER	TCF7L2	ENSG00000148737	Transcript	ENST00000542695	protein_coding	-	2018-03-14	-	-	-	-	-	-	-	rs6585203	-	1	-	HGNC	11641	-	-	-	-	0.4527	0.851	0.3444	0.0347	0.494	0.3793	-	-	-	-	-	-	-	-	-	-	-	-	-	-	-
rs6585203	10:114783403-114783403	G	intron_variant	MODIFIER	TCF7L2	ENSG00000148737	Transcript	ENST00000543371	protein_coding	-	2018-04-13	-	-	-	-	-	-	-	rs6585203	-	1	-	HGNC	11641	-	-	-	-	0.4527	0.851	0.3444	0.0347	0.494	0.3793	-	-	-	-	-	-	-	-	-	-	-	-	-	-	-
rs6585203	10:114783403-114783403	G	intron_variant	MODIFIER	TCF7L2	ENSG00000148737	Transcript	ENST00000545257	protein_coding	-	2018-04-14	-	-	-	-	-	-	-	rs6585203	-	1	-	HGNC	11641	-	-	-	-	0.4527	0.851	0.3444	0.0347	0.494	0.3793	-	-	-	-	-	-	-	-	-	-	-	-	-	-	-
rs6585204	10:114783586-114783586	G	intron_variant	MODIFIER	TCF7L2	ENSG00000148737	Transcript	ENST00000346198	protein_coding	-	2018-04-06	-	-	-	-	-	-	-	rs6585204	-	1	cds_start_NF,cds_end_NF	HGNC	11641	-	-	-	-	0.4305	0.8079	0.3329	0.0308	0.492	0.3384	-	-	-	-	-	-	-	-	-	-	-	-	-	-	-
rs6585204	10:114783586-114783586	G	intron_variant	MODIFIER	TCF7L2	ENSG00000148737	Transcript	ENST00000349937	protein_coding	-	2018-04-07	-	-	-	-	-	-	-	rs6585204	-	1	-	HGNC	11641	-	-	-	-	0.4305	0.8079	0.3329	0.0308	0.492	0.3384	-	-	-	-	-	-	-	-	-	-	-	-	-	-	-
rs6585204	10:114783586-114783586	G	intron_variant	MODIFIER	TCF7L2	ENSG00000148737	Transcript	ENST00000352065	protein_coding	-	2018-03-14	-	-	-	-	-	-	-	rs6585204	-	1	-	HGNC	11641	-	-	-	-	0.4305	0.8079	0.3329	0.0308	0.492	0.3384	-	-	-	-	-	-	-	-	-	-	-	-	-	-	-
rs6585204	10:114783586-114783586	G	intron_variant	MODIFIER	TCF7L2	ENSG00000148737	Transcript	ENST00000355717	protein_coding	-	2018-03-12	-	-	-	-	-	-	-	rs6585204	-	1	-	HGNC	11641	-	-	-	-	0.4305	0.8079	0.3329	0.0308	0.492	0.3384	-	-	-	-	-	-	-	-	-	-	-	-	-	-	-
rs6585204	10:114783586-114783586	G	intron_variant	MODIFIER	TCF7L2	ENSG00000148737	Transcript	ENST00000355995	protein_coding	-	2018-04-14	-	-	-	-	-	-	-	rs6585204	-	1	-	HGNC	11641	-	-	-	-	0.4305	0.8079	0.3329	0.0308	0.492	0.3384	-	-	-	-	-	-	-	-	-	-	-	-	-	-	-
rs6585204	10:114783586-114783586	G	intron_variant	MODIFIER	TCF7L2	ENSG00000148737	Transcript	ENST00000369395	protein_coding	-	2018-03-07	-	-	-	-	-	-	-	rs6585204	-	1	-	HGNC	11641	-	-	-	-	0.4305	0.8079	0.3329	0.0308	0.492	0.3384	-	-	-	-	-	-	-	-	-	-	-	-	-	-	-
rs6585204	10:114783586-114783586	G	intron_variant	MODIFIER	TCF7L2	ENSG00000148737	Transcript	ENST00000369397	protein_coding	-	2018-03-13	-	-	-	-	-	-	-	rs6585204	-	1	-	HGNC	11641	-	-	-	-	0.4305	0.8079	0.3329	0.0308	0.492	0.3384	-	-	-	-	-	-	-	-	-	-	-	-	-	-	-
rs6585204	10:114783586-114783586	G	intron_variant	MODIFIER	TCF7L2	ENSG00000148737	Transcript	ENST00000534894	protein_coding	-	2018-04-14	-	-	-	-	-	-	-	rs6585204	-	1	-	HGNC	11641	-	-	-	-	0.4305	0.8079	0.3329	0.0308	0.492	0.3384	-	-	-	-	-	-	-	-	-	-	-	-	-	-	-
rs6585204	10:114783586-114783586	G	intron_variant	MODIFIER	TCF7L2	ENSG00000148737	Transcript	ENST00000536810	protein_coding	-	2018-04-13	-	-	-	-	-	-	-	rs6585204	-	1	-	HGNC	11641	-	-	-	-	0.4305	0.8079	0.3329	0.0308	0.492	0.3384	-	-	-	-	-	-	-	-	-	-	-	-	-	-	-
rs6585204	10:114783586-114783586	G	intron_variant	MODIFIER	TCF7L2	ENSG00000148737	Transcript	ENST00000538897	protein_coding	-	2018-04-13	-	-	-	-	-	-	-	rs6585204	-	1	-	HGNC	11641	-	-	-	-	0.4305	0.8079	0.3329	0.0308	0.492	0.3384	-	-	-	-	-	-	-	-	-	-	-	-	-	-	-
rs6585204	10:114783586-114783586	G	intron_variant	MODIFIER	TCF7L2	ENSG00000148737	Transcript	ENST00000542695	protein_coding	-	2018-03-14	-	-	-	-	-	-	-	rs6585204	-	1	-	HGNC	11641	-	-	-	-	0.4305	0.8079	0.3329	0.0308	0.492	0.3384	-	-	-	-	-	-	-	-	-	-	-	-	-	-	-
rs6585204	10:114783586-114783586	G	intron_variant	MODIFIER	TCF7L2	ENSG00000148737	Transcript	ENST00000543371	protein_coding	-	2018-04-13	-	-	-	-	-	-	-	rs6585204	-	1	-	HGNC	11641	-	-	-	-	0.4305	0.8079	0.3329	0.0308	0.492	0.3384	-	-	-	-	-	-	-	-	-	-	-	-	-	-	-
rs6585204	10:114783586-114783586	G	intron_variant	MODIFIER	TCF7L2	ENSG00000148737	Transcript	ENST00000545257	protein_coding	-	2018-04-14	-	-	-	-	-	-	-	rs6585204	-	1	-	HGNC	11641	-	-	-	-	0.4305	0.8079	0.3329	0.0308	0.492	0.3384	-	-	-	-	-	-	-	-	-	-	-	-	-	-	-
rs11196193	10:114783838-114783838	C	intron_variant	MODIFIER	TCF7L2	ENSG00000148737	Transcript	ENST00000346198	protein_coding	-	2018-04-06	-	-	-	-	-	-	-	rs11196193	-	1	cds_start_NF,cds_end_NF	HGNC	11641	-	-	-	-	0.4551	0.8593	0.3458	0.0347	0.494	0.3793	-	-	-	-	-	-	-	-	-	-	-	-	-	-	-
rs11196193	10:114783838-114783838	C	intron_variant	MODIFIER	TCF7L2	ENSG00000148737	Transcript	ENST00000349937	protein_coding	-	2018-04-07	-	-	-	-	-	-	-	rs11196193	-	1	-	HGNC	11641	-	-	-	-	0.4551	0.8593	0.3458	0.0347	0.494	0.3793	-	-	-	-	-	-	-	-	-	-	-	-	-	-	-
rs11196193	10:114783838-114783838	C	intron_variant	MODIFIER	TCF7L2	ENSG00000148737	Transcript	ENST00000352065	protein_coding	-	2018-03-14	-	-	-	-	-	-	-	rs11196193	-	1	-	HGNC	11641	-	-	-	-	0.4551	0.8593	0.3458	0.0347	0.494	0.3793	-	-	-	-	-	-	-	-	-	-	-	-	-	-	-
rs11196193	10:114783838-114783838	C	intron_variant	MODIFIER	TCF7L2	ENSG00000148737	Transcript	ENST00000355717	protein_coding	-	2018-03-12	-	-	-	-	-	-	-	rs11196193	-	1	-	HGNC	11641	-	-	-	-	0.4551	0.8593	0.3458	0.0347	0.494	0.3793	-	-	-	-	-	-	-	-	-	-	-	-	-	-	-
rs11196193	10:114783838-114783838	C	intron_variant	MODIFIER	TCF7L2	ENSG00000148737	Transcript	ENST00000355995	protein_coding	-	2018-04-14	-	-	-	-	-	-	-	rs11196193	-	1	-	HGNC	11641	-	-	-	-	0.4551	0.8593	0.3458	0.0347	0.494	0.3793	-	-	-	-	-	-	-	-	-	-	-	-	-	-	-
rs11196193	10:114783838-114783838	C	intron_variant	MODIFIER	TCF7L2	ENSG00000148737	Transcript	ENST00000369395	protein_coding	-	2018-03-07	-	-	-	-	-	-	-	rs11196193	-	1	-	HGNC	11641	-	-	-	-	0.4551	0.8593	0.3458	0.0347	0.494	0.3793	-	-	-	-	-	-	-	-	-	-	-	-	-	-	-
rs11196193	10:114783838-114783838	C	intron_variant	MODIFIER	TCF7L2	ENSG00000148737	Transcript	ENST00000369397	protein_coding	-	2018-03-13	-	-	-	-	-	-	-	rs11196193	-	1	-	HGNC	11641	-	-	-	-	0.4551	0.8593	0.3458	0.0347	0.494	0.3793	-	-	-	-	-	-	-	-	-	-	-	-	-	-	-
rs11196193	10:114783838-114783838	C	intron_variant	MODIFIER	TCF7L2	ENSG00000148737	Transcript	ENST00000534894	protein_coding	-	2018-04-14	-	-	-	-	-	-	-	rs11196193	-	1	-	HGNC	11641	-	-	-	-	0.4551	0.8593	0.3458	0.0347	0.494	0.3793	-	-	-	-	-	-	-	-	-	-	-	-	-	-	-
rs11196193	10:114783838-114783838	C	intron_variant	MODIFIER	TCF7L2	ENSG00000148737	Transcript	ENST00000536810	protein_coding	-	2018-04-13	-	-	-	-	-	-	-	rs11196193	-	1	-	HGNC	11641	-	-	-	-	0.4551	0.8593	0.3458	0.0347	0.494	0.3793	-	-	-	-	-	-	-	-	-	-	-	-	-	-	-
rs11196193	10:114783838-114783838	C	intron_variant	MODIFIER	TCF7L2	ENSG00000148737	Transcript	ENST00000538897	protein_coding	-	2018-04-13	-	-	-	-	-	-	-	rs11196193	-	1	-	HGNC	11641	-	-	-	-	0.4551	0.8593	0.3458	0.0347	0.494	0.3793	-	-	-	-	-	-	-	-	-	-	-	-	-	-	-
rs11196193	10:114783838-114783838	C	intron_variant	MODIFIER	TCF7L2	ENSG00000148737	Transcript	ENST00000542695	protein_coding	-	2018-03-14	-	-	-	-	-	-	-	rs11196193	-	1	-	HGNC	11641	-	-	-	-	0.4551	0.8593	0.3458	0.0347	0.494	0.3793	-	-	-	-	-	-	-	-	-	-	-	-	-	-	-
rs11196193	10:114783838-114783838	C	intron_variant	MODIFIER	TCF7L2	ENSG00000148737	Transcript	ENST00000543371	protein_coding	-	2018-04-13	-	-	-	-	-	-	-	rs11196193	-	1	-	HGNC	11641	-	-	-	-	0.4551	0.8593	0.3458	0.0347	0.494	0.3793	-	-	-	-	-	-	-	-	-	-	-	-	-	-	-
rs11196193	10:114783838-114783838	C	intron_variant	MODIFIER	TCF7L2	ENSG00000148737	Transcript	ENST00000545257	protein_coding	-	2018-04-14	-	-	-	-	-	-	-	rs11196193	-	1	-	HGNC	11641	-	-	-	-	0.4551	0.8593	0.3458	0.0347	0.494	0.3793	-	-	-	-	-	-	-	-	-	-	-	-	-	-	-
rs4309084	10:114785278-114785278	G	intron_variant	MODIFIER	TCF7L2	ENSG00000148737	Transcript	ENST00000346198	protein_coding	-	2018-04-06	-	-	-	-	-	-	-	rs4309084	-	1	cds_start_NF,cds_end_NF	HGNC	11641	-	-	-	-	0.4543	0.851	0.3444	0.0437	0.494	0.3783	-	-	-	-	-	-	-	-	-	-	-	-	-	-	-
rs4309084	10:114785278-114785278	G	intron_variant	MODIFIER	TCF7L2	ENSG00000148737	Transcript	ENST00000349937	protein_coding	-	2018-04-07	-	-	-	-	-	-	-	rs4309084	-	1	-	HGNC	11641	-	-	-	-	0.4543	0.851	0.3444	0.0437	0.494	0.3783	-	-	-	-	-	-	-	-	-	-	-	-	-	-	-
rs4309084	10:114785278-114785278	G	intron_variant	MODIFIER	TCF7L2	ENSG00000148737	Transcript	ENST00000352065	protein_coding	-	2018-03-14	-	-	-	-	-	-	-	rs4309084	-	1	-	HGNC	11641	-	-	-	-	0.4543	0.851	0.3444	0.0437	0.494	0.3783	-	-	-	-	-	-	-	-	-	-	-	-	-	-	-
rs4309084	10:114785278-114785278	G	intron_variant	MODIFIER	TCF7L2	ENSG00000148737	Transcript	ENST00000355717	protein_coding	-	2018-03-12	-	-	-	-	-	-	-	rs4309084	-	1	-	HGNC	11641	-	-	-	-	0.4543	0.851	0.3444	0.0437	0.494	0.3783	-	-	-	-	-	-	-	-	-	-	-	-	-	-	-
rs4309084	10:114785278-114785278	G	intron_variant	MODIFIER	TCF7L2	ENSG00000148737	Transcript	ENST00000355995	protein_coding	-	2018-04-14	-	-	-	-	-	-	-	rs4309084	-	1	-	HGNC	11641	-	-	-	-	0.4543	0.851	0.3444	0.0437	0.494	0.3783	-	-	-	-	-	-	-	-	-	-	-	-	-	-	-
rs4309084	10:114785278-114785278	G	intron_variant	MODIFIER	TCF7L2	ENSG00000148737	Transcript	ENST00000369395	protein_coding	-	2018-03-07	-	-	-	-	-	-	-	rs4309084	-	1	-	HGNC	11641	-	-	-	-	0.4543	0.851	0.3444	0.0437	0.494	0.3783	-	-	-	-	-	-	-	-	-	-	-	-	-	-	-
rs4309084	10:114785278-114785278	G	intron_variant	MODIFIER	TCF7L2	ENSG00000148737	Transcript	ENST00000369397	protein_coding	-	2018-03-13	-	-	-	-	-	-	-	rs4309084	-	1	-	HGNC	11641	-	-	-	-	0.4543	0.851	0.3444	0.0437	0.494	0.3783	-	-	-	-	-	-	-	-	-	-	-	-	-	-	-
rs4309084	10:114785278-114785278	G	intron_variant	MODIFIER	TCF7L2	ENSG00000148737	Transcript	ENST00000534894	protein_coding	-	2018-04-14	-	-	-	-	-	-	-	rs4309084	-	1	-	HGNC	11641	-	-	-	-	0.4543	0.851	0.3444	0.0437	0.494	0.3783	-	-	-	-	-	-	-	-	-	-	-	-	-	-	-
rs4309084	10:114785278-114785278	G	intron_variant	MODIFIER	TCF7L2	ENSG00000148737	Transcript	ENST00000536810	protein_coding	-	2018-04-13	-	-	-	-	-	-	-	rs4309084	-	1	-	HGNC	11641	-	-	-	-	0.4543	0.851	0.3444	0.0437	0.494	0.3783	-	-	-	-	-	-	-	-	-	-	-	-	-	-	-
rs4309084	10:114785278-114785278	G	intron_variant	MODIFIER	TCF7L2	ENSG00000148737	Transcript	ENST00000538897	protein_coding	-	2018-04-13	-	-	-	-	-	-	-	rs4309084	-	1	-	HGNC	11641	-	-	-	-	0.4543	0.851	0.3444	0.0437	0.494	0.3783	-	-	-	-	-	-	-	-	-	-	-	-	-	-	-
rs4309084	10:114785278-114785278	G	intron_variant	MODIFIER	TCF7L2	ENSG00000148737	Transcript	ENST00000542695	protein_coding	-	2018-03-14	-	-	-	-	-	-	-	rs4309084	-	1	-	HGNC	11641	-	-	-	-	0.4543	0.851	0.3444	0.0437	0.494	0.3783	-	-	-	-	-	-	-	-	-	-	-	-	-	-	-
rs4309084	10:114785278-114785278	G	intron_variant	MODIFIER	TCF7L2	ENSG00000148737	Transcript	ENST00000543371	protein_coding	-	2018-04-13	-	-	-	-	-	-	-	rs4309084	-	1	-	HGNC	11641	-	-	-	-	0.4543	0.851	0.3444	0.0437	0.494	0.3783	-	-	-	-	-	-	-	-	-	-	-	-	-	-	-
rs4309084	10:114785278-114785278	G	intron_variant	MODIFIER	TCF7L2	ENSG00000148737	Transcript	ENST00000545257	protein_coding	-	2018-04-14	-	-	-	-	-	-	-	rs4309084	-	1	-	HGNC	11641	-	-	-	-	0.4543	0.851	0.3444	0.0437	0.494	0.3783	-	-	-	-	-	-	-	-	-	-	-	-	-	-	-
rs7074440	10:114785424-114785424	A	intron_variant	MODIFIER	TCF7L2	ENSG00000148737	Transcript	ENST00000346198	protein_coding	-	2018-04-06	-	-	-	-	-	-	-	rs7074440	-	1	cds_start_NF,cds_end_NF	HGNC	11641	-	-	-	-	0.1899	0.1694	0.2104	0.0099	0.3171	0.2577	-	-	-	-	-	-	-	-	-	-	-	-	-	-	-
rs7074440	10:114785424-114785424	A	intron_variant	MODIFIER	TCF7L2	ENSG00000148737	Transcript	ENST00000349937	protein_coding	-	2018-04-07	-	-	-	-	-	-	-	rs7074440	-	1	-	HGNC	11641	-	-	-	-	0.1899	0.1694	0.2104	0.0099	0.3171	0.2577	-	-	-	-	-	-	-	-	-	-	-	-	-	-	-
rs7074440	10:114785424-114785424	A	intron_variant	MODIFIER	TCF7L2	ENSG00000148737	Transcript	ENST00000352065	protein_coding	-	2018-03-14	-	-	-	-	-	-	-	rs7074440	-	1	-	HGNC	11641	-	-	-	-	0.1899	0.1694	0.2104	0.0099	0.3171	0.2577	-	-	-	-	-	-	-	-	-	-	-	-	-	-	-
rs7074440	10:114785424-114785424	A	intron_variant	MODIFIER	TCF7L2	ENSG00000148737	Transcript	ENST00000355717	protein_coding	-	2018-03-12	-	-	-	-	-	-	-	rs7074440	-	1	-	HGNC	11641	-	-	-	-	0.1899	0.1694	0.2104	0.0099	0.3171	0.2577	-	-	-	-	-	-	-	-	-	-	-	-	-	-	-
rs7074440	10:114785424-114785424	A	intron_variant	MODIFIER	TCF7L2	ENSG00000148737	Transcript	ENST00000355995	protein_coding	-	2018-04-14	-	-	-	-	-	-	-	rs7074440	-	1	-	HGNC	11641	-	-	-	-	0.1899	0.1694	0.2104	0.0099	0.3171	0.2577	-	-	-	-	-	-	-	-	-	-	-	-	-	-	-
rs7074440	10:114785424-114785424	A	intron_variant	MODIFIER	TCF7L2	ENSG00000148737	Transcript	ENST00000369395	protein_coding	-	2018-03-07	-	-	-	-	-	-	-	rs7074440	-	1	-	HGNC	11641	-	-	-	-	0.1899	0.1694	0.2104	0.0099	0.3171	0.2577	-	-	-	-	-	-	-	-	-	-	-	-	-	-	-
rs7074440	10:114785424-114785424	A	intron_variant	MODIFIER	TCF7L2	ENSG00000148737	Transcript	ENST00000369397	protein_coding	-	2018-03-13	-	-	-	-	-	-	-	rs7074440	-	1	-	HGNC	11641	-	-	-	-	0.1899	0.1694	0.2104	0.0099	0.3171	0.2577	-	-	-	-	-	-	-	-	-	-	-	-	-	-	-
rs7074440	10:114785424-114785424	A	intron_variant	MODIFIER	TCF7L2	ENSG00000148737	Transcript	ENST00000534894	protein_coding	-	2018-04-14	-	-	-	-	-	-	-	rs7074440	-	1	-	HGNC	11641	-	-	-	-	0.1899	0.1694	0.2104	0.0099	0.3171	0.2577	-	-	-	-	-	-	-	-	-	-	-	-	-	-	-
rs7074440	10:114785424-114785424	A	intron_variant	MODIFIER	TCF7L2	ENSG00000148737	Transcript	ENST00000536810	protein_coding	-	2018-04-13	-	-	-	-	-	-	-	rs7074440	-	1	-	HGNC	11641	-	-	-	-	0.1899	0.1694	0.2104	0.0099	0.3171	0.2577	-	-	-	-	-	-	-	-	-	-	-	-	-	-	-
rs7074440	10:114785424-114785424	A	intron_variant	MODIFIER	TCF7L2	ENSG00000148737	Transcript	ENST00000538897	protein_coding	-	2018-04-13	-	-	-	-	-	-	-	rs7074440	-	1	-	HGNC	11641	-	-	-	-	0.1899	0.1694	0.2104	0.0099	0.3171	0.2577	-	-	-	-	-	-	-	-	-	-	-	-	-	-	-
rs7074440	10:114785424-114785424	A	intron_variant	MODIFIER	TCF7L2	ENSG00000148737	Transcript	ENST00000542695	protein_coding	-	2018-03-14	-	-	-	-	-	-	-	rs7074440	-	1	-	HGNC	11641	-	-	-	-	0.1899	0.1694	0.2104	0.0099	0.3171	0.2577	-	-	-	-	-	-	-	-	-	-	-	-	-	-	-
rs7074440	10:114785424-114785424	A	intron_variant	MODIFIER	TCF7L2	ENSG00000148737	Transcript	ENST00000543371	protein_coding	-	2018-04-13	-	-	-	-	-	-	-	rs7074440	-	1	-	HGNC	11641	-	-	-	-	0.1899	0.1694	0.2104	0.0099	0.3171	0.2577	-	-	-	-	-	-	-	-	-	-	-	-	-	-	-
rs7074440	10:114785424-114785424	A	intron_variant	MODIFIER	TCF7L2	ENSG00000148737	Transcript	ENST00000545257	protein_coding	-	2018-04-14	-	-	-	-	-	-	-	rs7074440	-	1	-	HGNC	11641	-	-	-	-	0.1899	0.1694	0.2104	0.0099	0.3171	0.2577	-	-	-	-	-	-	-	-	-	-	-	-	-	-	-
rs4128598	10:114785939-114785939	G	intron_variant	MODIFIER	TCF7L2	ENSG00000148737	Transcript	ENST00000346198	protein_coding	-	2018-04-06	-	-	-	-	-	-	-	rs4128598	-	1	cds_start_NF,cds_end_NF	HGNC	11641	-	-	-	-	0.4507	0.851	0.3444	0.0337	0.494	0.3701	-	-	-	-	-	-	-	-	-	-	-	-	-	-	-
rs4128598	10:114785939-114785939	G	intron_variant	MODIFIER	TCF7L2	ENSG00000148737	Transcript	ENST00000349937	protein_coding	-	2018-04-07	-	-	-	-	-	-	-	rs4128598	-	1	-	HGNC	11641	-	-	-	-	0.4507	0.851	0.3444	0.0337	0.494	0.3701	-	-	-	-	-	-	-	-	-	-	-	-	-	-	-
rs4128598	10:114785939-114785939	G	intron_variant	MODIFIER	TCF7L2	ENSG00000148737	Transcript	ENST00000352065	protein_coding	-	2018-03-14	-	-	-	-	-	-	-	rs4128598	-	1	-	HGNC	11641	-	-	-	-	0.4507	0.851	0.3444	0.0337	0.494	0.3701	-	-	-	-	-	-	-	-	-	-	-	-	-	-	-
rs4128598	10:114785939-114785939	G	intron_variant	MODIFIER	TCF7L2	ENSG00000148737	Transcript	ENST00000355717	protein_coding	-	2018-03-12	-	-	-	-	-	-	-	rs4128598	-	1	-	HGNC	11641	-	-	-	-	0.4507	0.851	0.3444	0.0337	0.494	0.3701	-	-	-	-	-	-	-	-	-	-	-	-	-	-	-
rs4128598	10:114785939-114785939	G	intron_variant	MODIFIER	TCF7L2	ENSG00000148737	Transcript	ENST00000355995	protein_coding	-	2018-04-14	-	-	-	-	-	-	-	rs4128598	-	1	-	HGNC	11641	-	-	-	-	0.4507	0.851	0.3444	0.0337	0.494	0.3701	-	-	-	-	-	-	-	-	-	-	-	-	-	-	-
rs4128598	10:114785939-114785939	G	intron_variant	MODIFIER	TCF7L2	ENSG00000148737	Transcript	ENST00000369395	protein_coding	-	2018-03-07	-	-	-	-	-	-	-	rs4128598	-	1	-	HGNC	11641	-	-	-	-	0.4507	0.851	0.3444	0.0337	0.494	0.3701	-	-	-	-	-	-	-	-	-	-	-	-	-	-	-
rs4128598	10:114785939-114785939	G	intron_variant	MODIFIER	TCF7L2	ENSG00000148737	Transcript	ENST00000369397	protein_coding	-	2018-03-13	-	-	-	-	-	-	-	rs4128598	-	1	-	HGNC	11641	-	-	-	-	0.4507	0.851	0.3444	0.0337	0.494	0.3701	-	-	-	-	-	-	-	-	-	-	-	-	-	-	-
rs4128598	10:114785939-114785939	G	intron_variant	MODIFIER	TCF7L2	ENSG00000148737	Transcript	ENST00000534894	protein_coding	-	2018-04-14	-	-	-	-	-	-	-	rs4128598	-	1	-	HGNC	11641	-	-	-	-	0.4507	0.851	0.3444	0.0337	0.494	0.3701	-	-	-	-	-	-	-	-	-	-	-	-	-	-	-
rs4128598	10:114785939-114785939	G	intron_variant	MODIFIER	TCF7L2	ENSG00000148737	Transcript	ENST00000536810	protein_coding	-	2018-04-13	-	-	-	-	-	-	-	rs4128598	-	1	-	HGNC	11641	-	-	-	-	0.4507	0.851	0.3444	0.0337	0.494	0.3701	-	-	-	-	-	-	-	-	-	-	-	-	-	-	-
rs4128598	10:114785939-114785939	G	intron_variant	MODIFIER	TCF7L2	ENSG00000148737	Transcript	ENST00000538897	protein_coding	-	2018-04-13	-	-	-	-	-	-	-	rs4128598	-	1	-	HGNC	11641	-	-	-	-	0.4507	0.851	0.3444	0.0337	0.494	0.3701	-	-	-	-	-	-	-	-	-	-	-	-	-	-	-
rs4128598	10:114785939-114785939	G	intron_variant	MODIFIER	TCF7L2	ENSG00000148737	Transcript	ENST00000542695	protein_coding	-	2018-03-14	-	-	-	-	-	-	-	rs4128598	-	1	-	HGNC	11641	-	-	-	-	0.4507	0.851	0.3444	0.0337	0.494	0.3701	-	-	-	-	-	-	-	-	-	-	-	-	-	-	-
rs4128598	10:114785939-114785939	G	intron_variant	MODIFIER	TCF7L2	ENSG00000148737	Transcript	ENST00000543371	protein_coding	-	2018-04-13	-	-	-	-	-	-	-	rs4128598	-	1	-	HGNC	11641	-	-	-	-	0.4507	0.851	0.3444	0.0337	0.494	0.3701	-	-	-	-	-	-	-	-	-	-	-	-	-	-	-
rs4128598	10:114785939-114785939	G	intron_variant	MODIFIER	TCF7L2	ENSG00000148737	Transcript	ENST00000545257	protein_coding	-	2018-04-14	-	-	-	-	-	-	-	rs4128598	-	1	-	HGNC	11641	-	-	-	-	0.4507	0.851	0.3444	0.0337	0.494	0.3701	-	-	-	-	-	-	-	-	-	-	-	-	-	-	-
rs4128597	10:114786154-114786154	G	intron_variant	MODIFIER	TCF7L2	ENSG00000148737	Transcript	ENST00000346198	protein_coding	-	2018-04-06	-	-	-	-	-	-	-	rs4128597	-	1	cds_start_NF,cds_end_NF	HGNC	11641	-	-	-	-	0.4529	0.8517	0.3444	0.0337	0.495	0.3793	-	-	-	-	-	-	-	-	-	-	-	-	-	-	22567373
rs4128597	10:114786154-114786154	G	intron_variant	MODIFIER	TCF7L2	ENSG00000148737	Transcript	ENST00000349937	protein_coding	-	2018-04-07	-	-	-	-	-	-	-	rs4128597	-	1	-	HGNC	11641	-	-	-	-	0.4529	0.8517	0.3444	0.0337	0.495	0.3793	-	-	-	-	-	-	-	-	-	-	-	-	-	-	22567373
rs4128597	10:114786154-114786154	G	intron_variant	MODIFIER	TCF7L2	ENSG00000148737	Transcript	ENST00000352065	protein_coding	-	2018-03-14	-	-	-	-	-	-	-	rs4128597	-	1	-	HGNC	11641	-	-	-	-	0.4529	0.8517	0.3444	0.0337	0.495	0.3793	-	-	-	-	-	-	-	-	-	-	-	-	-	-	22567373
rs4128597	10:114786154-114786154	G	intron_variant	MODIFIER	TCF7L2	ENSG00000148737	Transcript	ENST00000355717	protein_coding	-	2018-03-12	-	-	-	-	-	-	-	rs4128597	-	1	-	HGNC	11641	-	-	-	-	0.4529	0.8517	0.3444	0.0337	0.495	0.3793	-	-	-	-	-	-	-	-	-	-	-	-	-	-	22567373
rs4128597	10:114786154-114786154	G	intron_variant	MODIFIER	TCF7L2	ENSG00000148737	Transcript	ENST00000355995	protein_coding	-	2018-04-14	-	-	-	-	-	-	-	rs4128597	-	1	-	HGNC	11641	-	-	-	-	0.4529	0.8517	0.3444	0.0337	0.495	0.3793	-	-	-	-	-	-	-	-	-	-	-	-	-	-	22567373
rs4128597	10:114786154-114786154	G	intron_variant	MODIFIER	TCF7L2	ENSG00000148737	Transcript	ENST00000369395	protein_coding	-	2018-03-07	-	-	-	-	-	-	-	rs4128597	-	1	-	HGNC	11641	-	-	-	-	0.4529	0.8517	0.3444	0.0337	0.495	0.3793	-	-	-	-	-	-	-	-	-	-	-	-	-	-	22567373
rs4128597	10:114786154-114786154	G	intron_variant	MODIFIER	TCF7L2	ENSG00000148737	Transcript	ENST00000369397	protein_coding	-	2018-03-13	-	-	-	-	-	-	-	rs4128597	-	1	-	HGNC	11641	-	-	-	-	0.4529	0.8517	0.3444	0.0337	0.495	0.3793	-	-	-	-	-	-	-	-	-	-	-	-	-	-	22567373
rs4128597	10:114786154-114786154	G	intron_variant	MODIFIER	TCF7L2	ENSG00000148737	Transcript	ENST00000534894	protein_coding	-	2018-04-14	-	-	-	-	-	-	-	rs4128597	-	1	-	HGNC	11641	-	-	-	-	0.4529	0.8517	0.3444	0.0337	0.495	0.3793	-	-	-	-	-	-	-	-	-	-	-	-	-	-	22567373
rs4128597	10:114786154-114786154	G	intron_variant	MODIFIER	TCF7L2	ENSG00000148737	Transcript	ENST00000536810	protein_coding	-	2018-04-13	-	-	-	-	-	-	-	rs4128597	-	1	-	HGNC	11641	-	-	-	-	0.4529	0.8517	0.3444	0.0337	0.495	0.3793	-	-	-	-	-	-	-	-	-	-	-	-	-	-	22567373
rs4128597	10:114786154-114786154	G	intron_variant	MODIFIER	TCF7L2	ENSG00000148737	Transcript	ENST00000538897	protein_coding	-	2018-04-13	-	-	-	-	-	-	-	rs4128597	-	1	-	HGNC	11641	-	-	-	-	0.4529	0.8517	0.3444	0.0337	0.495	0.3793	-	-	-	-	-	-	-	-	-	-	-	-	-	-	22567373
rs4128597	10:114786154-114786154	G	intron_variant	MODIFIER	TCF7L2	ENSG00000148737	Transcript	ENST00000542695	protein_coding	-	2018-03-14	-	-	-	-	-	-	-	rs4128597	-	1	-	HGNC	11641	-	-	-	-	0.4529	0.8517	0.3444	0.0337	0.495	0.3793	-	-	-	-	-	-	-	-	-	-	-	-	-	-	22567373
rs4128597	10:114786154-114786154	G	intron_variant	MODIFIER	TCF7L2	ENSG00000148737	Transcript	ENST00000543371	protein_coding	-	2018-04-13	-	-	-	-	-	-	-	rs4128597	-	1	-	HGNC	11641	-	-	-	-	0.4529	0.8517	0.3444	0.0337	0.495	0.3793	-	-	-	-	-	-	-	-	-	-	-	-	-	-	22567373
rs4128597	10:114786154-114786154	G	intron_variant	MODIFIER	TCF7L2	ENSG00000148737	Transcript	ENST00000545257	protein_coding	-	2018-04-14	-	-	-	-	-	-	-	rs4128597	-	1	-	HGNC	11641	-	-	-	-	0.4529	0.8517	0.3444	0.0337	0.495	0.3793	-	-	-	-	-	-	-	-	-	-	-	-	-	-	22567373
rs7924080	10:114787012-114787012	C	intron_variant	MODIFIER	TCF7L2	ENSG00000148737	Transcript	ENST00000346198	protein_coding	-	2018-04-06	-	-	-	-	-	-	-	rs7924080	-	1	cds_start_NF,cds_end_NF	HGNC	11641	-	-	-	-	0.4555	0.8585	0.3458	0.0347	0.496	0.3804	-	-	-	-	-	-	-	-	-	-	-	-	-	1	1.91839e+31
rs7924080	10:114787012-114787012	C	intron_variant	MODIFIER	TCF7L2	ENSG00000148737	Transcript	ENST00000349937	protein_coding	-	2018-04-07	-	-	-	-	-	-	-	rs7924080	-	1	-	HGNC	11641	-	-	-	-	0.4555	0.8585	0.3458	0.0347	0.496	0.3804	-	-	-	-	-	-	-	-	-	-	-	-	-	1	1.91839e+31
rs7924080	10:114787012-114787012	C	intron_variant	MODIFIER	TCF7L2	ENSG00000148737	Transcript	ENST00000352065	protein_coding	-	2018-03-14	-	-	-	-	-	-	-	rs7924080	-	1	-	HGNC	11641	-	-	-	-	0.4555	0.8585	0.3458	0.0347	0.496	0.3804	-	-	-	-	-	-	-	-	-	-	-	-	-	1	1.91839e+31
rs7924080	10:114787012-114787012	C	intron_variant	MODIFIER	TCF7L2	ENSG00000148737	Transcript	ENST00000355717	protein_coding	-	2018-03-12	-	-	-	-	-	-	-	rs7924080	-	1	-	HGNC	11641	-	-	-	-	0.4555	0.8585	0.3458	0.0347	0.496	0.3804	-	-	-	-	-	-	-	-	-	-	-	-	-	1	1.91839e+31
rs7924080	10:114787012-114787012	C	intron_variant	MODIFIER	TCF7L2	ENSG00000148737	Transcript	ENST00000355995	protein_coding	-	2018-04-14	-	-	-	-	-	-	-	rs7924080	-	1	-	HGNC	11641	-	-	-	-	0.4555	0.8585	0.3458	0.0347	0.496	0.3804	-	-	-	-	-	-	-	-	-	-	-	-	-	1	1.91839e+31
rs7924080	10:114787012-114787012	C	intron_variant	MODIFIER	TCF7L2	ENSG00000148737	Transcript	ENST00000369395	protein_coding	-	2018-03-07	-	-	-	-	-	-	-	rs7924080	-	1	-	HGNC	11641	-	-	-	-	0.4555	0.8585	0.3458	0.0347	0.496	0.3804	-	-	-	-	-	-	-	-	-	-	-	-	-	1	1.91839e+31
rs7924080	10:114787012-114787012	C	intron_variant	MODIFIER	TCF7L2	ENSG00000148737	Transcript	ENST00000369397	protein_coding	-	2018-03-13	-	-	-	-	-	-	-	rs7924080	-	1	-	HGNC	11641	-	-	-	-	0.4555	0.8585	0.3458	0.0347	0.496	0.3804	-	-	-	-	-	-	-	-	-	-	-	-	-	1	1.91839e+31
rs7924080	10:114787012-114787012	C	intron_variant	MODIFIER	TCF7L2	ENSG00000148737	Transcript	ENST00000534894	protein_coding	-	2018-04-14	-	-	-	-	-	-	-	rs7924080	-	1	-	HGNC	11641	-	-	-	-	0.4555	0.8585	0.3458	0.0347	0.496	0.3804	-	-	-	-	-	-	-	-	-	-	-	-	-	1	1.91839e+31
rs7924080	10:114787012-114787012	C	intron_variant	MODIFIER	TCF7L2	ENSG00000148737	Transcript	ENST00000536810	protein_coding	-	2018-04-13	-	-	-	-	-	-	-	rs7924080	-	1	-	HGNC	11641	-	-	-	-	0.4555	0.8585	0.3458	0.0347	0.496	0.3804	-	-	-	-	-	-	-	-	-	-	-	-	-	1	1.91839e+31
rs7924080	10:114787012-114787012	C	intron_variant	MODIFIER	TCF7L2	ENSG00000148737	Transcript	ENST00000538897	protein_coding	-	2018-04-13	-	-	-	-	-	-	-	rs7924080	-	1	-	HGNC	11641	-	-	-	-	0.4555	0.8585	0.3458	0.0347	0.496	0.3804	-	-	-	-	-	-	-	-	-	-	-	-	-	1	1.91839e+31
rs7924080	10:114787012-114787012	C	intron_variant	MODIFIER	TCF7L2	ENSG00000148737	Transcript	ENST00000542695	protein_coding	-	2018-03-14	-	-	-	-	-	-	-	rs7924080	-	1	-	HGNC	11641	-	-	-	-	0.4555	0.8585	0.3458	0.0347	0.496	0.3804	-	-	-	-	-	-	-	-	-	-	-	-	-	1	1.91839e+31
rs7924080	10:114787012-114787012	C	intron_variant	MODIFIER	TCF7L2	ENSG00000148737	Transcript	ENST00000543371	protein_coding	-	2018-04-13	-	-	-	-	-	-	-	rs7924080	-	1	-	HGNC	11641	-	-	-	-	0.4555	0.8585	0.3458	0.0347	0.496	0.3804	-	-	-	-	-	-	-	-	-	-	-	-	-	1	1.91839e+31
rs7924080	10:114787012-114787012	C	intron_variant	MODIFIER	TCF7L2	ENSG00000148737	Transcript	ENST00000545257	protein_coding	-	2018-04-14	-	-	-	-	-	-	-	rs7924080	-	1	-	HGNC	11641	-	-	-	-	0.4555	0.8585	0.3458	0.0347	0.496	0.3804	-	-	-	-	-	-	-	-	-	-	-	-	-	1	1.91839e+31
rs7924080	10:114787012-114787012	C	regulatory_region_variant	MODIFIER	-	-	RegulatoryFeature	ENSR00000033582	promoter_flanking_region	-	-	-	-	-	-	-	-	-	rs7924080	-	-	-	-	-	-	-	-	-	0.4555	0.8585	0.3458	0.0347	0.496	0.3804	-	-	-	-	-	-	-	-	-	-	-	-	-	1	1.91839e+31
rs7907610	10:114787090-114787090	G	intron_variant	MODIFIER	TCF7L2	ENSG00000148737	Transcript	ENST00000346198	protein_coding	-	2018-04-06	-	-	-	-	-	-	-	rs7907610	-	1	cds_start_NF,cds_end_NF	HGNC	11641	-	-	-	-	0.4555	0.8593	0.3458	0.0337	0.496	0.3804	-	-	-	-	-	-	-	-	-	-	-	-	-	-	-
rs7907610	10:114787090-114787090	G	intron_variant	MODIFIER	TCF7L2	ENSG00000148737	Transcript	ENST00000349937	protein_coding	-	2018-04-07	-	-	-	-	-	-	-	rs7907610	-	1	-	HGNC	11641	-	-	-	-	0.4555	0.8593	0.3458	0.0337	0.496	0.3804	-	-	-	-	-	-	-	-	-	-	-	-	-	-	-
rs7907610	10:114787090-114787090	G	intron_variant	MODIFIER	TCF7L2	ENSG00000148737	Transcript	ENST00000352065	protein_coding	-	2018-03-14	-	-	-	-	-	-	-	rs7907610	-	1	-	HGNC	11641	-	-	-	-	0.4555	0.8593	0.3458	0.0337	0.496	0.3804	-	-	-	-	-	-	-	-	-	-	-	-	-	-	-
rs7907610	10:114787090-114787090	G	intron_variant	MODIFIER	TCF7L2	ENSG00000148737	Transcript	ENST00000355717	protein_coding	-	2018-03-12	-	-	-	-	-	-	-	rs7907610	-	1	-	HGNC	11641	-	-	-	-	0.4555	0.8593	0.3458	0.0337	0.496	0.3804	-	-	-	-	-	-	-	-	-	-	-	-	-	-	-
rs7907610	10:114787090-114787090	G	intron_variant	MODIFIER	TCF7L2	ENSG00000148737	Transcript	ENST00000355995	protein_coding	-	2018-04-14	-	-	-	-	-	-	-	rs7907610	-	1	-	HGNC	11641	-	-	-	-	0.4555	0.8593	0.3458	0.0337	0.496	0.3804	-	-	-	-	-	-	-	-	-	-	-	-	-	-	-
rs7907610	10:114787090-114787090	G	intron_variant	MODIFIER	TCF7L2	ENSG00000148737	Transcript	ENST00000369395	protein_coding	-	2018-03-07	-	-	-	-	-	-	-	rs7907610	-	1	-	HGNC	11641	-	-	-	-	0.4555	0.8593	0.3458	0.0337	0.496	0.3804	-	-	-	-	-	-	-	-	-	-	-	-	-	-	-
rs7907610	10:114787090-114787090	G	intron_variant	MODIFIER	TCF7L2	ENSG00000148737	Transcript	ENST00000369397	protein_coding	-	2018-03-13	-	-	-	-	-	-	-	rs7907610	-	1	-	HGNC	11641	-	-	-	-	0.4555	0.8593	0.3458	0.0337	0.496	0.3804	-	-	-	-	-	-	-	-	-	-	-	-	-	-	-
rs7907610	10:114787090-114787090	G	intron_variant	MODIFIER	TCF7L2	ENSG00000148737	Transcript	ENST00000534894	protein_coding	-	2018-04-14	-	-	-	-	-	-	-	rs7907610	-	1	-	HGNC	11641	-	-	-	-	0.4555	0.8593	0.3458	0.0337	0.496	0.3804	-	-	-	-	-	-	-	-	-	-	-	-	-	-	-
rs7907610	10:114787090-114787090	G	intron_variant	MODIFIER	TCF7L2	ENSG00000148737	Transcript	ENST00000536810	protein_coding	-	2018-04-13	-	-	-	-	-	-	-	rs7907610	-	1	-	HGNC	11641	-	-	-	-	0.4555	0.8593	0.3458	0.0337	0.496	0.3804	-	-	-	-	-	-	-	-	-	-	-	-	-	-	-
rs7907610	10:114787090-114787090	G	intron_variant	MODIFIER	TCF7L2	ENSG00000148737	Transcript	ENST00000538897	protein_coding	-	2018-04-13	-	-	-	-	-	-	-	rs7907610	-	1	-	HGNC	11641	-	-	-	-	0.4555	0.8593	0.3458	0.0337	0.496	0.3804	-	-	-	-	-	-	-	-	-	-	-	-	-	-	-
rs7907610	10:114787090-114787090	G	intron_variant	MODIFIER	TCF7L2	ENSG00000148737	Transcript	ENST00000542695	protein_coding	-	2018-03-14	-	-	-	-	-	-	-	rs7907610	-	1	-	HGNC	11641	-	-	-	-	0.4555	0.8593	0.3458	0.0337	0.496	0.3804	-	-	-	-	-	-	-	-	-	-	-	-	-	-	-
rs7907610	10:114787090-114787090	G	intron_variant	MODIFIER	TCF7L2	ENSG00000148737	Transcript	ENST00000543371	protein_coding	-	2018-04-13	-	-	-	-	-	-	-	rs7907610	-	1	-	HGNC	11641	-	-	-	-	0.4555	0.8593	0.3458	0.0337	0.496	0.3804	-	-	-	-	-	-	-	-	-	-	-	-	-	-	-
rs7907610	10:114787090-114787090	G	intron_variant	MODIFIER	TCF7L2	ENSG00000148737	Transcript	ENST00000545257	protein_coding	-	2018-04-14	-	-	-	-	-	-	-	rs7907610	-	1	-	HGNC	11641	-	-	-	-	0.4555	0.8593	0.3458	0.0337	0.496	0.3804	-	-	-	-	-	-	-	-	-	-	-	-	-	-	-
rs7907610	10:114787090-114787090	G	regulatory_region_variant	MODIFIER	-	-	RegulatoryFeature	ENSR00000033582	promoter_flanking_region	-	-	-	-	-	-	-	-	-	rs7907610	-	-	-	-	-	-	-	-	-	0.4555	0.8593	0.3458	0.0337	0.496	0.3804	-	-	-	-	-	-	-	-	-	-	-	-	-	-	-
rs12243326	10:114788815-114788815	C	intron_variant	MODIFIER	TCF7L2	ENSG00000148737	Transcript	ENST00000346198	protein_coding	-	2018-04-06	-	-	-	-	-	-	-	rs12243326	-	1	cds_start_NF,cds_end_NF	HGNC	11641	-	-	-	-	0.2149	0.3154	0.2089	0.0109	0.2853	0.2209	-	-	-	-	-	-	-	-	-	-	-	-	-	1	2.03623e+159
rs12243326	10:114788815-114788815	C	intron_variant	MODIFIER	TCF7L2	ENSG00000148737	Transcript	ENST00000349937	protein_coding	-	2018-04-07	-	-	-	-	-	-	-	rs12243326	-	1	-	HGNC	11641	-	-	-	-	0.2149	0.3154	0.2089	0.0109	0.2853	0.2209	-	-	-	-	-	-	-	-	-	-	-	-	-	1	2.03623e+159
rs12243326	10:114788815-114788815	C	intron_variant	MODIFIER	TCF7L2	ENSG00000148737	Transcript	ENST00000352065	protein_coding	-	2018-03-14	-	-	-	-	-	-	-	rs12243326	-	1	-	HGNC	11641	-	-	-	-	0.2149	0.3154	0.2089	0.0109	0.2853	0.2209	-	-	-	-	-	-	-	-	-	-	-	-	-	1	2.03623e+159
rs12243326	10:114788815-114788815	C	intron_variant	MODIFIER	TCF7L2	ENSG00000148737	Transcript	ENST00000355717	protein_coding	-	2018-03-12	-	-	-	-	-	-	-	rs12243326	-	1	-	HGNC	11641	-	-	-	-	0.2149	0.3154	0.2089	0.0109	0.2853	0.2209	-	-	-	-	-	-	-	-	-	-	-	-	-	1	2.03623e+159
rs12243326	10:114788815-114788815	C	intron_variant	MODIFIER	TCF7L2	ENSG00000148737	Transcript	ENST00000355995	protein_coding	-	2018-04-14	-	-	-	-	-	-	-	rs12243326	-	1	-	HGNC	11641	-	-	-	-	0.2149	0.3154	0.2089	0.0109	0.2853	0.2209	-	-	-	-	-	-	-	-	-	-	-	-	-	1	2.03623e+159
rs12243326	10:114788815-114788815	C	intron_variant	MODIFIER	TCF7L2	ENSG00000148737	Transcript	ENST00000369395	protein_coding	-	2018-03-07	-	-	-	-	-	-	-	rs12243326	-	1	-	HGNC	11641	-	-	-	-	0.2149	0.3154	0.2089	0.0109	0.2853	0.2209	-	-	-	-	-	-	-	-	-	-	-	-	-	1	2.03623e+159
rs12243326	10:114788815-114788815	C	intron_variant	MODIFIER	TCF7L2	ENSG00000148737	Transcript	ENST00000369397	protein_coding	-	2018-03-13	-	-	-	-	-	-	-	rs12243326	-	1	-	HGNC	11641	-	-	-	-	0.2149	0.3154	0.2089	0.0109	0.2853	0.2209	-	-	-	-	-	-	-	-	-	-	-	-	-	1	2.03623e+159
rs12243326	10:114788815-114788815	C	intron_variant	MODIFIER	TCF7L2	ENSG00000148737	Transcript	ENST00000534894	protein_coding	-	2018-04-14	-	-	-	-	-	-	-	rs12243326	-	1	-	HGNC	11641	-	-	-	-	0.2149	0.3154	0.2089	0.0109	0.2853	0.2209	-	-	-	-	-	-	-	-	-	-	-	-	-	1	2.03623e+159
rs12243326	10:114788815-114788815	C	intron_variant	MODIFIER	TCF7L2	ENSG00000148737	Transcript	ENST00000536810	protein_coding	-	2018-04-13	-	-	-	-	-	-	-	rs12243326	-	1	-	HGNC	11641	-	-	-	-	0.2149	0.3154	0.2089	0.0109	0.2853	0.2209	-	-	-	-	-	-	-	-	-	-	-	-	-	1	2.03623e+159
rs12243326	10:114788815-114788815	C	intron_variant	MODIFIER	TCF7L2	ENSG00000148737	Transcript	ENST00000538897	protein_coding	-	2018-04-13	-	-	-	-	-	-	-	rs12243326	-	1	-	HGNC	11641	-	-	-	-	0.2149	0.3154	0.2089	0.0109	0.2853	0.2209	-	-	-	-	-	-	-	-	-	-	-	-	-	1	2.03623e+159
rs12243326	10:114788815-114788815	C	intron_variant	MODIFIER	TCF7L2	ENSG00000148737	Transcript	ENST00000542695	protein_coding	-	2018-03-14	-	-	-	-	-	-	-	rs12243326	-	1	-	HGNC	11641	-	-	-	-	0.2149	0.3154	0.2089	0.0109	0.2853	0.2209	-	-	-	-	-	-	-	-	-	-	-	-	-	1	2.03623e+159
rs12243326	10:114788815-114788815	C	intron_variant	MODIFIER	TCF7L2	ENSG00000148737	Transcript	ENST00000543371	protein_coding	-	2018-04-13	-	-	-	-	-	-	-	rs12243326	-	1	-	HGNC	11641	-	-	-	-	0.2149	0.3154	0.2089	0.0109	0.2853	0.2209	-	-	-	-	-	-	-	-	-	-	-	-	-	1	2.03623e+159
rs12243326	10:114788815-114788815	C	intron_variant	MODIFIER	TCF7L2	ENSG00000148737	Transcript	ENST00000545257	protein_coding	-	2018-04-14	-	-	-	-	-	-	-	rs12243326	-	1	-	HGNC	11641	-	-	-	-	0.2149	0.3154	0.2089	0.0109	0.2853	0.2209	-	-	-	-	-	-	-	-	-	-	-	-	-	1	2.03623e+159
rs7077039	10:114789077-114789077	C	intron_variant	MODIFIER	TCF7L2	ENSG00000148737	Transcript	ENST00000346198	protein_coding	-	2018-04-06	-	-	-	-	-	-	-	rs7077039	-	1	cds_start_NF,cds_end_NF	HGNC	11641	-	-	-	-	0.4255	0.8048	0.3314	0.0298	0.4831	0.3282	-	-	-	-	-	-	-	-	-	-	-	-	-	1	2.10368e+23
rs7077039	10:114789077-114789077	C	intron_variant	MODIFIER	TCF7L2	ENSG00000148737	Transcript	ENST00000349937	protein_coding	-	2018-04-07	-	-	-	-	-	-	-	rs7077039	-	1	-	HGNC	11641	-	-	-	-	0.4255	0.8048	0.3314	0.0298	0.4831	0.3282	-	-	-	-	-	-	-	-	-	-	-	-	-	1	2.10368e+23
rs7077039	10:114789077-114789077	C	intron_variant	MODIFIER	TCF7L2	ENSG00000148737	Transcript	ENST00000352065	protein_coding	-	2018-03-14	-	-	-	-	-	-	-	rs7077039	-	1	-	HGNC	11641	-	-	-	-	0.4255	0.8048	0.3314	0.0298	0.4831	0.3282	-	-	-	-	-	-	-	-	-	-	-	-	-	1	2.10368e+23
rs7077039	10:114789077-114789077	C	intron_variant	MODIFIER	TCF7L2	ENSG00000148737	Transcript	ENST00000355717	protein_coding	-	2018-03-12	-	-	-	-	-	-	-	rs7077039	-	1	-	HGNC	11641	-	-	-	-	0.4255	0.8048	0.3314	0.0298	0.4831	0.3282	-	-	-	-	-	-	-	-	-	-	-	-	-	1	2.10368e+23
rs7077039	10:114789077-114789077	C	intron_variant	MODIFIER	TCF7L2	ENSG00000148737	Transcript	ENST00000355995	protein_coding	-	2018-04-14	-	-	-	-	-	-	-	rs7077039	-	1	-	HGNC	11641	-	-	-	-	0.4255	0.8048	0.3314	0.0298	0.4831	0.3282	-	-	-	-	-	-	-	-	-	-	-	-	-	1	2.10368e+23
rs7077039	10:114789077-114789077	C	intron_variant	MODIFIER	TCF7L2	ENSG00000148737	Transcript	ENST00000369395	protein_coding	-	2018-03-07	-	-	-	-	-	-	-	rs7077039	-	1	-	HGNC	11641	-	-	-	-	0.4255	0.8048	0.3314	0.0298	0.4831	0.3282	-	-	-	-	-	-	-	-	-	-	-	-	-	1	2.10368e+23
rs7077039	10:114789077-114789077	C	intron_variant	MODIFIER	TCF7L2	ENSG00000148737	Transcript	ENST00000369397	protein_coding	-	2018-03-13	-	-	-	-	-	-	-	rs7077039	-	1	-	HGNC	11641	-	-	-	-	0.4255	0.8048	0.3314	0.0298	0.4831	0.3282	-	-	-	-	-	-	-	-	-	-	-	-	-	1	2.10368e+23
rs7077039	10:114789077-114789077	C	intron_variant	MODIFIER	TCF7L2	ENSG00000148737	Transcript	ENST00000534894	protein_coding	-	2018-04-14	-	-	-	-	-	-	-	rs7077039	-	1	-	HGNC	11641	-	-	-	-	0.4255	0.8048	0.3314	0.0298	0.4831	0.3282	-	-	-	-	-	-	-	-	-	-	-	-	-	1	2.10368e+23
rs7077039	10:114789077-114789077	C	intron_variant	MODIFIER	TCF7L2	ENSG00000148737	Transcript	ENST00000536810	protein_coding	-	2018-04-13	-	-	-	-	-	-	-	rs7077039	-	1	-	HGNC	11641	-	-	-	-	0.4255	0.8048	0.3314	0.0298	0.4831	0.3282	-	-	-	-	-	-	-	-	-	-	-	-	-	1	2.10368e+23
rs7077039	10:114789077-114789077	C	intron_variant	MODIFIER	TCF7L2	ENSG00000148737	Transcript	ENST00000538897	protein_coding	-	2018-04-13	-	-	-	-	-	-	-	rs7077039	-	1	-	HGNC	11641	-	-	-	-	0.4255	0.8048	0.3314	0.0298	0.4831	0.3282	-	-	-	-	-	-	-	-	-	-	-	-	-	1	2.10368e+23
rs7077039	10:114789077-114789077	C	intron_variant	MODIFIER	TCF7L2	ENSG00000148737	Transcript	ENST00000542695	protein_coding	-	2018-03-14	-	-	-	-	-	-	-	rs7077039	-	1	-	HGNC	11641	-	-	-	-	0.4255	0.8048	0.3314	0.0298	0.4831	0.3282	-	-	-	-	-	-	-	-	-	-	-	-	-	1	2.10368e+23
rs7077039	10:114789077-114789077	C	intron_variant	MODIFIER	TCF7L2	ENSG00000148737	Transcript	ENST00000543371	protein_coding	-	2018-04-13	-	-	-	-	-	-	-	rs7077039	-	1	-	HGNC	11641	-	-	-	-	0.4255	0.8048	0.3314	0.0298	0.4831	0.3282	-	-	-	-	-	-	-	-	-	-	-	-	-	1	2.10368e+23
rs7077039	10:114789077-114789077	C	intron_variant	MODIFIER	TCF7L2	ENSG00000148737	Transcript	ENST00000545257	protein_coding	-	2018-04-14	-	-	-	-	-	-	-	rs7077039	-	1	-	HGNC	11641	-	-	-	-	0.4255	0.8048	0.3314	0.0298	0.4831	0.3282	-	-	-	-	-	-	-	-	-	-	-	-	-	1	2.10368e+23
rs10885408	10:114791388-114791388	G	intron_variant	MODIFIER	TCF7L2	ENSG00000148737	Transcript	ENST00000346198	protein_coding	-	2018-04-06	-	-	-	-	-	-	-	rs10885408	-	1	cds_start_NF,cds_end_NF	HGNC	11641	-	-	-	-	0.4495	0.8601	0.3487	0.0337	0.4841	0.3589	-	-	-	-	-	-	-	-	-	-	-	-	-	-	-
rs10885408	10:114791388-114791388	G	intron_variant	MODIFIER	TCF7L2	ENSG00000148737	Transcript	ENST00000349937	protein_coding	-	2018-04-07	-	-	-	-	-	-	-	rs10885408	-	1	-	HGNC	11641	-	-	-	-	0.4495	0.8601	0.3487	0.0337	0.4841	0.3589	-	-	-	-	-	-	-	-	-	-	-	-	-	-	-
rs10885408	10:114791388-114791388	G	intron_variant	MODIFIER	TCF7L2	ENSG00000148737	Transcript	ENST00000352065	protein_coding	-	2018-03-14	-	-	-	-	-	-	-	rs10885408	-	1	-	HGNC	11641	-	-	-	-	0.4495	0.8601	0.3487	0.0337	0.4841	0.3589	-	-	-	-	-	-	-	-	-	-	-	-	-	-	-
rs10885408	10:114791388-114791388	G	intron_variant	MODIFIER	TCF7L2	ENSG00000148737	Transcript	ENST00000355717	protein_coding	-	2018-03-12	-	-	-	-	-	-	-	rs10885408	-	1	-	HGNC	11641	-	-	-	-	0.4495	0.8601	0.3487	0.0337	0.4841	0.3589	-	-	-	-	-	-	-	-	-	-	-	-	-	-	-
rs10885408	10:114791388-114791388	G	intron_variant	MODIFIER	TCF7L2	ENSG00000148737	Transcript	ENST00000355995	protein_coding	-	2018-04-14	-	-	-	-	-	-	-	rs10885408	-	1	-	HGNC	11641	-	-	-	-	0.4495	0.8601	0.3487	0.0337	0.4841	0.3589	-	-	-	-	-	-	-	-	-	-	-	-	-	-	-
rs10885408	10:114791388-114791388	G	intron_variant	MODIFIER	TCF7L2	ENSG00000148737	Transcript	ENST00000369395	protein_coding	-	2018-03-07	-	-	-	-	-	-	-	rs10885408	-	1	-	HGNC	11641	-	-	-	-	0.4495	0.8601	0.3487	0.0337	0.4841	0.3589	-	-	-	-	-	-	-	-	-	-	-	-	-	-	-
rs10885408	10:114791388-114791388	G	intron_variant	MODIFIER	TCF7L2	ENSG00000148737	Transcript	ENST00000369397	protein_coding	-	2018-03-13	-	-	-	-	-	-	-	rs10885408	-	1	-	HGNC	11641	-	-	-	-	0.4495	0.8601	0.3487	0.0337	0.4841	0.3589	-	-	-	-	-	-	-	-	-	-	-	-	-	-	-
rs10885408	10:114791388-114791388	G	intron_variant	MODIFIER	TCF7L2	ENSG00000148737	Transcript	ENST00000534894	protein_coding	-	2018-04-14	-	-	-	-	-	-	-	rs10885408	-	1	-	HGNC	11641	-	-	-	-	0.4495	0.8601	0.3487	0.0337	0.4841	0.3589	-	-	-	-	-	-	-	-	-	-	-	-	-	-	-
rs10885408	10:114791388-114791388	G	intron_variant	MODIFIER	TCF7L2	ENSG00000148737	Transcript	ENST00000536810	protein_coding	-	2018-04-13	-	-	-	-	-	-	-	rs10885408	-	1	-	HGNC	11641	-	-	-	-	0.4495	0.8601	0.3487	0.0337	0.4841	0.3589	-	-	-	-	-	-	-	-	-	-	-	-	-	-	-
rs10885408	10:114791388-114791388	G	intron_variant	MODIFIER	TCF7L2	ENSG00000148737	Transcript	ENST00000538897	protein_coding	-	2018-04-13	-	-	-	-	-	-	-	rs10885408	-	1	-	HGNC	11641	-	-	-	-	0.4495	0.8601	0.3487	0.0337	0.4841	0.3589	-	-	-	-	-	-	-	-	-	-	-	-	-	-	-
rs10885408	10:114791388-114791388	G	intron_variant	MODIFIER	TCF7L2	ENSG00000148737	Transcript	ENST00000542695	protein_coding	-	2018-03-14	-	-	-	-	-	-	-	rs10885408	-	1	-	HGNC	11641	-	-	-	-	0.4495	0.8601	0.3487	0.0337	0.4841	0.3589	-	-	-	-	-	-	-	-	-	-	-	-	-	-	-
rs10885408	10:114791388-114791388	G	intron_variant	MODIFIER	TCF7L2	ENSG00000148737	Transcript	ENST00000543371	protein_coding	-	2018-04-13	-	-	-	-	-	-	-	rs10885408	-	1	-	HGNC	11641	-	-	-	-	0.4495	0.8601	0.3487	0.0337	0.4841	0.3589	-	-	-	-	-	-	-	-	-	-	-	-	-	-	-
rs10885408	10:114791388-114791388	G	intron_variant	MODIFIER	TCF7L2	ENSG00000148737	Transcript	ENST00000545257	protein_coding	-	2018-04-14	-	-	-	-	-	-	-	rs10885408	-	1	-	HGNC	11641	-	-	-	-	0.4495	0.8601	0.3487	0.0337	0.4841	0.3589	-	-	-	-	-	-	-	-	-	-	-	-	-	-	-
rs12260037	10:114791490-114791490	T	intron_variant	MODIFIER	TCF7L2	ENSG00000148737	Transcript	ENST00000346198	protein_coding	-	2018-04-06	-	-	-	-	-	-	-	rs12260037	-	1	cds_start_NF,cds_end_NF	HGNC	11641	-	-	-	-	0.2063	0.2806	0.2133	0.0099	0.2863	0.2209	-	-	-	-	-	-	-	-	-	-	-	-	-	-	-
rs12260037	10:114791490-114791490	T	intron_variant	MODIFIER	TCF7L2	ENSG00000148737	Transcript	ENST00000349937	protein_coding	-	2018-04-07	-	-	-	-	-	-	-	rs12260037	-	1	-	HGNC	11641	-	-	-	-	0.2063	0.2806	0.2133	0.0099	0.2863	0.2209	-	-	-	-	-	-	-	-	-	-	-	-	-	-	-
rs12260037	10:114791490-114791490	T	intron_variant	MODIFIER	TCF7L2	ENSG00000148737	Transcript	ENST00000352065	protein_coding	-	2018-03-14	-	-	-	-	-	-	-	rs12260037	-	1	-	HGNC	11641	-	-	-	-	0.2063	0.2806	0.2133	0.0099	0.2863	0.2209	-	-	-	-	-	-	-	-	-	-	-	-	-	-	-
rs12260037	10:114791490-114791490	T	intron_variant	MODIFIER	TCF7L2	ENSG00000148737	Transcript	ENST00000355717	protein_coding	-	2018-03-12	-	-	-	-	-	-	-	rs12260037	-	1	-	HGNC	11641	-	-	-	-	0.2063	0.2806	0.2133	0.0099	0.2863	0.2209	-	-	-	-	-	-	-	-	-	-	-	-	-	-	-
rs12260037	10:114791490-114791490	T	intron_variant	MODIFIER	TCF7L2	ENSG00000148737	Transcript	ENST00000355995	protein_coding	-	2018-04-14	-	-	-	-	-	-	-	rs12260037	-	1	-	HGNC	11641	-	-	-	-	0.2063	0.2806	0.2133	0.0099	0.2863	0.2209	-	-	-	-	-	-	-	-	-	-	-	-	-	-	-
rs12260037	10:114791490-114791490	T	intron_variant	MODIFIER	TCF7L2	ENSG00000148737	Transcript	ENST00000369395	protein_coding	-	2018-03-07	-	-	-	-	-	-	-	rs12260037	-	1	-	HGNC	11641	-	-	-	-	0.2063	0.2806	0.2133	0.0099	0.2863	0.2209	-	-	-	-	-	-	-	-	-	-	-	-	-	-	-
rs12260037	10:114791490-114791490	T	intron_variant	MODIFIER	TCF7L2	ENSG00000148737	Transcript	ENST00000369397	protein_coding	-	2018-03-13	-	-	-	-	-	-	-	rs12260037	-	1	-	HGNC	11641	-	-	-	-	0.2063	0.2806	0.2133	0.0099	0.2863	0.2209	-	-	-	-	-	-	-	-	-	-	-	-	-	-	-
rs12260037	10:114791490-114791490	T	intron_variant	MODIFIER	TCF7L2	ENSG00000148737	Transcript	ENST00000534894	protein_coding	-	2018-04-14	-	-	-	-	-	-	-	rs12260037	-	1	-	HGNC	11641	-	-	-	-	0.2063	0.2806	0.2133	0.0099	0.2863	0.2209	-	-	-	-	-	-	-	-	-	-	-	-	-	-	-
rs12260037	10:114791490-114791490	T	intron_variant	MODIFIER	TCF7L2	ENSG00000148737	Transcript	ENST00000536810	protein_coding	-	2018-04-13	-	-	-	-	-	-	-	rs12260037	-	1	-	HGNC	11641	-	-	-	-	0.2063	0.2806	0.2133	0.0099	0.2863	0.2209	-	-	-	-	-	-	-	-	-	-	-	-	-	-	-
rs12260037	10:114791490-114791490	T	intron_variant	MODIFIER	TCF7L2	ENSG00000148737	Transcript	ENST00000538897	protein_coding	-	2018-04-13	-	-	-	-	-	-	-	rs12260037	-	1	-	HGNC	11641	-	-	-	-	0.2063	0.2806	0.2133	0.0099	0.2863	0.2209	-	-	-	-	-	-	-	-	-	-	-	-	-	-	-
rs12260037	10:114791490-114791490	T	intron_variant	MODIFIER	TCF7L2	ENSG00000148737	Transcript	ENST00000542695	protein_coding	-	2018-03-14	-	-	-	-	-	-	-	rs12260037	-	1	-	HGNC	11641	-	-	-	-	0.2063	0.2806	0.2133	0.0099	0.2863	0.2209	-	-	-	-	-	-	-	-	-	-	-	-	-	-	-
rs12260037	10:114791490-114791490	T	intron_variant	MODIFIER	TCF7L2	ENSG00000148737	Transcript	ENST00000543371	protein_coding	-	2018-04-13	-	-	-	-	-	-	-	rs12260037	-	1	-	HGNC	11641	-	-	-	-	0.2063	0.2806	0.2133	0.0099	0.2863	0.2209	-	-	-	-	-	-	-	-	-	-	-	-	-	-	-
rs12260037	10:114791490-114791490	T	intron_variant	MODIFIER	TCF7L2	ENSG00000148737	Transcript	ENST00000545257	protein_coding	-	2018-04-14	-	-	-	-	-	-	-	rs12260037	-	1	-	HGNC	11641	-	-	-	-	0.2063	0.2806	0.2133	0.0099	0.2863	0.2209	-	-	-	-	-	-	-	-	-	-	-	-	-	-	-
rs7086857	10:114793237-114793237	G	intron_variant	MODIFIER	TCF7L2	ENSG00000148737	Transcript	ENST00000346198	protein_coding	-	2018-04-06	-	-	-	-	-	-	-	rs7086857	-	1	cds_start_NF,cds_end_NF	HGNC	11641	-	-	-	-	0.4511	0.8608	0.3429	0.0337	0.4821	0.3722	-	-	-	-	-	-	-	-	-	-	-	-	-	-	-
rs7086857	10:114793237-114793237	G	intron_variant	MODIFIER	TCF7L2	ENSG00000148737	Transcript	ENST00000349937	protein_coding	-	2018-04-07	-	-	-	-	-	-	-	rs7086857	-	1	-	HGNC	11641	-	-	-	-	0.4511	0.8608	0.3429	0.0337	0.4821	0.3722	-	-	-	-	-	-	-	-	-	-	-	-	-	-	-
rs7086857	10:114793237-114793237	G	intron_variant	MODIFIER	TCF7L2	ENSG00000148737	Transcript	ENST00000352065	protein_coding	-	2018-03-14	-	-	-	-	-	-	-	rs7086857	-	1	-	HGNC	11641	-	-	-	-	0.4511	0.8608	0.3429	0.0337	0.4821	0.3722	-	-	-	-	-	-	-	-	-	-	-	-	-	-	-
rs7086857	10:114793237-114793237	G	intron_variant	MODIFIER	TCF7L2	ENSG00000148737	Transcript	ENST00000355717	protein_coding	-	2018-03-12	-	-	-	-	-	-	-	rs7086857	-	1	-	HGNC	11641	-	-	-	-	0.4511	0.8608	0.3429	0.0337	0.4821	0.3722	-	-	-	-	-	-	-	-	-	-	-	-	-	-	-
rs7086857	10:114793237-114793237	G	intron_variant	MODIFIER	TCF7L2	ENSG00000148737	Transcript	ENST00000355995	protein_coding	-	2018-04-14	-	-	-	-	-	-	-	rs7086857	-	1	-	HGNC	11641	-	-	-	-	0.4511	0.8608	0.3429	0.0337	0.4821	0.3722	-	-	-	-	-	-	-	-	-	-	-	-	-	-	-
rs7086857	10:114793237-114793237	G	intron_variant	MODIFIER	TCF7L2	ENSG00000148737	Transcript	ENST00000369395	protein_coding	-	2018-03-07	-	-	-	-	-	-	-	rs7086857	-	1	-	HGNC	11641	-	-	-	-	0.4511	0.8608	0.3429	0.0337	0.4821	0.3722	-	-	-	-	-	-	-	-	-	-	-	-	-	-	-
rs7086857	10:114793237-114793237	G	intron_variant	MODIFIER	TCF7L2	ENSG00000148737	Transcript	ENST00000369397	protein_coding	-	2018-03-13	-	-	-	-	-	-	-	rs7086857	-	1	-	HGNC	11641	-	-	-	-	0.4511	0.8608	0.3429	0.0337	0.4821	0.3722	-	-	-	-	-	-	-	-	-	-	-	-	-	-	-
rs7086857	10:114793237-114793237	G	intron_variant	MODIFIER	TCF7L2	ENSG00000148737	Transcript	ENST00000534894	protein_coding	-	2018-04-14	-	-	-	-	-	-	-	rs7086857	-	1	-	HGNC	11641	-	-	-	-	0.4511	0.8608	0.3429	0.0337	0.4821	0.3722	-	-	-	-	-	-	-	-	-	-	-	-	-	-	-
rs7086857	10:114793237-114793237	G	intron_variant	MODIFIER	TCF7L2	ENSG00000148737	Transcript	ENST00000536810	protein_coding	-	2018-04-13	-	-	-	-	-	-	-	rs7086857	-	1	-	HGNC	11641	-	-	-	-	0.4511	0.8608	0.3429	0.0337	0.4821	0.3722	-	-	-	-	-	-	-	-	-	-	-	-	-	-	-
rs7086857	10:114793237-114793237	G	intron_variant	MODIFIER	TCF7L2	ENSG00000148737	Transcript	ENST00000538897	protein_coding	-	2018-04-13	-	-	-	-	-	-	-	rs7086857	-	1	-	HGNC	11641	-	-	-	-	0.4511	0.8608	0.3429	0.0337	0.4821	0.3722	-	-	-	-	-	-	-	-	-	-	-	-	-	-	-
rs7086857	10:114793237-114793237	G	intron_variant	MODIFIER	TCF7L2	ENSG00000148737	Transcript	ENST00000542695	protein_coding	-	2018-03-14	-	-	-	-	-	-	-	rs7086857	-	1	-	HGNC	11641	-	-	-	-	0.4511	0.8608	0.3429	0.0337	0.4821	0.3722	-	-	-	-	-	-	-	-	-	-	-	-	-	-	-
rs7086857	10:114793237-114793237	G	intron_variant	MODIFIER	TCF7L2	ENSG00000148737	Transcript	ENST00000543371	protein_coding	-	2018-04-13	-	-	-	-	-	-	-	rs7086857	-	1	-	HGNC	11641	-	-	-	-	0.4511	0.8608	0.3429	0.0337	0.4821	0.3722	-	-	-	-	-	-	-	-	-	-	-	-	-	-	-
rs7086857	10:114793237-114793237	G	intron_variant	MODIFIER	TCF7L2	ENSG00000148737	Transcript	ENST00000545257	protein_coding	-	2018-04-14	-	-	-	-	-	-	-	rs7086857	-	1	-	HGNC	11641	-	-	-	-	0.4511	0.8608	0.3429	0.0337	0.4821	0.3722	-	-	-	-	-	-	-	-	-	-	-	-	-	-	-
rs12359102	10:114793451-114793451	A	intron_variant	MODIFIER	TCF7L2	ENSG00000148737	Transcript	ENST00000346198	protein_coding	-	2018-04-06	-	-	-	-	-	-	-	rs12359102	-	1	cds_start_NF,cds_end_NF	HGNC	11641	-	-	-	-	0.4505	0.8601	0.3429	0.0337	0.4821	0.3701	-	-	-	-	-	-	-	-	-	-	-	-	-	-	-
rs12359102	10:114793451-114793451	A	intron_variant	MODIFIER	TCF7L2	ENSG00000148737	Transcript	ENST00000349937	protein_coding	-	2018-04-07	-	-	-	-	-	-	-	rs12359102	-	1	-	HGNC	11641	-	-	-	-	0.4505	0.8601	0.3429	0.0337	0.4821	0.3701	-	-	-	-	-	-	-	-	-	-	-	-	-	-	-
rs12359102	10:114793451-114793451	A	intron_variant	MODIFIER	TCF7L2	ENSG00000148737	Transcript	ENST00000352065	protein_coding	-	2018-03-14	-	-	-	-	-	-	-	rs12359102	-	1	-	HGNC	11641	-	-	-	-	0.4505	0.8601	0.3429	0.0337	0.4821	0.3701	-	-	-	-	-	-	-	-	-	-	-	-	-	-	-
rs12359102	10:114793451-114793451	A	intron_variant	MODIFIER	TCF7L2	ENSG00000148737	Transcript	ENST00000355717	protein_coding	-	2018-03-12	-	-	-	-	-	-	-	rs12359102	-	1	-	HGNC	11641	-	-	-	-	0.4505	0.8601	0.3429	0.0337	0.4821	0.3701	-	-	-	-	-	-	-	-	-	-	-	-	-	-	-
rs12359102	10:114793451-114793451	A	intron_variant	MODIFIER	TCF7L2	ENSG00000148737	Transcript	ENST00000355995	protein_coding	-	2018-04-14	-	-	-	-	-	-	-	rs12359102	-	1	-	HGNC	11641	-	-	-	-	0.4505	0.8601	0.3429	0.0337	0.4821	0.3701	-	-	-	-	-	-	-	-	-	-	-	-	-	-	-
rs12359102	10:114793451-114793451	A	intron_variant	MODIFIER	TCF7L2	ENSG00000148737	Transcript	ENST00000369395	protein_coding	-	2018-03-07	-	-	-	-	-	-	-	rs12359102	-	1	-	HGNC	11641	-	-	-	-	0.4505	0.8601	0.3429	0.0337	0.4821	0.3701	-	-	-	-	-	-	-	-	-	-	-	-	-	-	-
rs12359102	10:114793451-114793451	A	intron_variant	MODIFIER	TCF7L2	ENSG00000148737	Transcript	ENST00000369397	protein_coding	-	2018-03-13	-	-	-	-	-	-	-	rs12359102	-	1	-	HGNC	11641	-	-	-	-	0.4505	0.8601	0.3429	0.0337	0.4821	0.3701	-	-	-	-	-	-	-	-	-	-	-	-	-	-	-
rs12359102	10:114793451-114793451	A	intron_variant	MODIFIER	TCF7L2	ENSG00000148737	Transcript	ENST00000534894	protein_coding	-	2018-04-14	-	-	-	-	-	-	-	rs12359102	-	1	-	HGNC	11641	-	-	-	-	0.4505	0.8601	0.3429	0.0337	0.4821	0.3701	-	-	-	-	-	-	-	-	-	-	-	-	-	-	-
rs12359102	10:114793451-114793451	A	intron_variant	MODIFIER	TCF7L2	ENSG00000148737	Transcript	ENST00000536810	protein_coding	-	2018-04-13	-	-	-	-	-	-	-	rs12359102	-	1	-	HGNC	11641	-	-	-	-	0.4505	0.8601	0.3429	0.0337	0.4821	0.3701	-	-	-	-	-	-	-	-	-	-	-	-	-	-	-
rs12359102	10:114793451-114793451	A	intron_variant	MODIFIER	TCF7L2	ENSG00000148737	Transcript	ENST00000538897	protein_coding	-	2018-04-13	-	-	-	-	-	-	-	rs12359102	-	1	-	HGNC	11641	-	-	-	-	0.4505	0.8601	0.3429	0.0337	0.4821	0.3701	-	-	-	-	-	-	-	-	-	-	-	-	-	-	-
rs12359102	10:114793451-114793451	A	intron_variant	MODIFIER	TCF7L2	ENSG00000148737	Transcript	ENST00000542695	protein_coding	-	2018-03-14	-	-	-	-	-	-	-	rs12359102	-	1	-	HGNC	11641	-	-	-	-	0.4505	0.8601	0.3429	0.0337	0.4821	0.3701	-	-	-	-	-	-	-	-	-	-	-	-	-	-	-
rs12359102	10:114793451-114793451	A	intron_variant	MODIFIER	TCF7L2	ENSG00000148737	Transcript	ENST00000543371	protein_coding	-	2018-04-13	-	-	-	-	-	-	-	rs12359102	-	1	-	HGNC	11641	-	-	-	-	0.4505	0.8601	0.3429	0.0337	0.4821	0.3701	-	-	-	-	-	-	-	-	-	-	-	-	-	-	-
rs12359102	10:114793451-114793451	A	intron_variant	MODIFIER	TCF7L2	ENSG00000148737	Transcript	ENST00000545257	protein_coding	-	2018-04-14	-	-	-	-	-	-	-	rs12359102	-	1	-	HGNC	11641	-	-	-	-	0.4505	0.8601	0.3429	0.0337	0.4821	0.3701	-	-	-	-	-	-	-	-	-	-	-	-	-	-	-
rs7900150	10:114793823-114793823	A	intron_variant	MODIFIER	TCF7L2	ENSG00000148737	Transcript	ENST00000346198	protein_coding	-	2018-04-06	-	-	-	-	-	-	-	rs7900150	-	1	cds_start_NF,cds_end_NF	HGNC	11641	-	-	-	-	0.4487	0.8601	0.3444	0.0337	0.4821	0.3599	-	-	-	-	-	-	-	-	-	-	-	-	-	1	2308576726309590
rs7900150	10:114793823-114793823	C	intron_variant	MODIFIER	TCF7L2	ENSG00000148737	Transcript	ENST00000346198	protein_coding	-	2018-04-06	-	-	-	-	-	-	-	rs7900150	-	1	cds_start_NF,cds_end_NF	HGNC	11641	-	-	-	-	-	-	-	-	-	-	-	-	-	-	-	-	-	-	-	-	-	-	-	1	2308576726309590
rs7900150	10:114793823-114793823	A	intron_variant	MODIFIER	TCF7L2	ENSG00000148737	Transcript	ENST00000349937	protein_coding	-	2018-04-07	-	-	-	-	-	-	-	rs7900150	-	1	-	HGNC	11641	-	-	-	-	0.4487	0.8601	0.3444	0.0337	0.4821	0.3599	-	-	-	-	-	-	-	-	-	-	-	-	-	1	2308576726309590
rs7900150	10:114793823-114793823	C	intron_variant	MODIFIER	TCF7L2	ENSG00000148737	Transcript	ENST00000349937	protein_coding	-	2018-04-07	-	-	-	-	-	-	-	rs7900150	-	1	-	HGNC	11641	-	-	-	-	-	-	-	-	-	-	-	-	-	-	-	-	-	-	-	-	-	-	-	1	2308576726309590
rs7900150	10:114793823-114793823	A	intron_variant	MODIFIER	TCF7L2	ENSG00000148737	Transcript	ENST00000352065	protein_coding	-	2018-03-14	-	-	-	-	-	-	-	rs7900150	-	1	-	HGNC	11641	-	-	-	-	0.4487	0.8601	0.3444	0.0337	0.4821	0.3599	-	-	-	-	-	-	-	-	-	-	-	-	-	1	2308576726309590
rs7900150	10:114793823-114793823	C	intron_variant	MODIFIER	TCF7L2	ENSG00000148737	Transcript	ENST00000352065	protein_coding	-	2018-03-14	-	-	-	-	-	-	-	rs7900150	-	1	-	HGNC	11641	-	-	-	-	-	-	-	-	-	-	-	-	-	-	-	-	-	-	-	-	-	-	-	1	2308576726309590
rs7900150	10:114793823-114793823	A	intron_variant	MODIFIER	TCF7L2	ENSG00000148737	Transcript	ENST00000355717	protein_coding	-	2018-03-12	-	-	-	-	-	-	-	rs7900150	-	1	-	HGNC	11641	-	-	-	-	0.4487	0.8601	0.3444	0.0337	0.4821	0.3599	-	-	-	-	-	-	-	-	-	-	-	-	-	1	2308576726309590
rs7900150	10:114793823-114793823	C	intron_variant	MODIFIER	TCF7L2	ENSG00000148737	Transcript	ENST00000355717	protein_coding	-	2018-03-12	-	-	-	-	-	-	-	rs7900150	-	1	-	HGNC	11641	-	-	-	-	-	-	-	-	-	-	-	-	-	-	-	-	-	-	-	-	-	-	-	1	2308576726309590
rs7900150	10:114793823-114793823	A	intron_variant	MODIFIER	TCF7L2	ENSG00000148737	Transcript	ENST00000355995	protein_coding	-	2018-04-14	-	-	-	-	-	-	-	rs7900150	-	1	-	HGNC	11641	-	-	-	-	0.4487	0.8601	0.3444	0.0337	0.4821	0.3599	-	-	-	-	-	-	-	-	-	-	-	-	-	1	2308576726309590
rs7900150	10:114793823-114793823	C	intron_variant	MODIFIER	TCF7L2	ENSG00000148737	Transcript	ENST00000355995	protein_coding	-	2018-04-14	-	-	-	-	-	-	-	rs7900150	-	1	-	HGNC	11641	-	-	-	-	-	-	-	-	-	-	-	-	-	-	-	-	-	-	-	-	-	-	-	1	2308576726309590
rs7900150	10:114793823-114793823	A	intron_variant	MODIFIER	TCF7L2	ENSG00000148737	Transcript	ENST00000369395	protein_coding	-	2018-03-07	-	-	-	-	-	-	-	rs7900150	-	1	-	HGNC	11641	-	-	-	-	0.4487	0.8601	0.3444	0.0337	0.4821	0.3599	-	-	-	-	-	-	-	-	-	-	-	-	-	1	2308576726309590
rs7900150	10:114793823-114793823	C	intron_variant	MODIFIER	TCF7L2	ENSG00000148737	Transcript	ENST00000369395	protein_coding	-	2018-03-07	-	-	-	-	-	-	-	rs7900150	-	1	-	HGNC	11641	-	-	-	-	-	-	-	-	-	-	-	-	-	-	-	-	-	-	-	-	-	-	-	1	2308576726309590
rs7900150	10:114793823-114793823	A	intron_variant	MODIFIER	TCF7L2	ENSG00000148737	Transcript	ENST00000369397	protein_coding	-	2018-03-13	-	-	-	-	-	-	-	rs7900150	-	1	-	HGNC	11641	-	-	-	-	0.4487	0.8601	0.3444	0.0337	0.4821	0.3599	-	-	-	-	-	-	-	-	-	-	-	-	-	1	2308576726309590
rs7900150	10:114793823-114793823	C	intron_variant	MODIFIER	TCF7L2	ENSG00000148737	Transcript	ENST00000369397	protein_coding	-	2018-03-13	-	-	-	-	-	-	-	rs7900150	-	1	-	HGNC	11641	-	-	-	-	-	-	-	-	-	-	-	-	-	-	-	-	-	-	-	-	-	-	-	1	2308576726309590
rs7900150	10:114793823-114793823	A	intron_variant	MODIFIER	TCF7L2	ENSG00000148737	Transcript	ENST00000534894	protein_coding	-	2018-04-14	-	-	-	-	-	-	-	rs7900150	-	1	-	HGNC	11641	-	-	-	-	0.4487	0.8601	0.3444	0.0337	0.4821	0.3599	-	-	-	-	-	-	-	-	-	-	-	-	-	1	2308576726309590
rs7900150	10:114793823-114793823	C	intron_variant	MODIFIER	TCF7L2	ENSG00000148737	Transcript	ENST00000534894	protein_coding	-	2018-04-14	-	-	-	-	-	-	-	rs7900150	-	1	-	HGNC	11641	-	-	-	-	-	-	-	-	-	-	-	-	-	-	-	-	-	-	-	-	-	-	-	1	2308576726309590
rs7900150	10:114793823-114793823	A	intron_variant	MODIFIER	TCF7L2	ENSG00000148737	Transcript	ENST00000536810	protein_coding	-	2018-04-13	-	-	-	-	-	-	-	rs7900150	-	1	-	HGNC	11641	-	-	-	-	0.4487	0.8601	0.3444	0.0337	0.4821	0.3599	-	-	-	-	-	-	-	-	-	-	-	-	-	1	2308576726309590
rs7900150	10:114793823-114793823	C	intron_variant	MODIFIER	TCF7L2	ENSG00000148737	Transcript	ENST00000536810	protein_coding	-	2018-04-13	-	-	-	-	-	-	-	rs7900150	-	1	-	HGNC	11641	-	-	-	-	-	-	-	-	-	-	-	-	-	-	-	-	-	-	-	-	-	-	-	1	2308576726309590
rs7900150	10:114793823-114793823	A	intron_variant	MODIFIER	TCF7L2	ENSG00000148737	Transcript	ENST00000538897	protein_coding	-	2018-04-13	-	-	-	-	-	-	-	rs7900150	-	1	-	HGNC	11641	-	-	-	-	0.4487	0.8601	0.3444	0.0337	0.4821	0.3599	-	-	-	-	-	-	-	-	-	-	-	-	-	1	2308576726309590
rs7900150	10:114793823-114793823	C	intron_variant	MODIFIER	TCF7L2	ENSG00000148737	Transcript	ENST00000538897	protein_coding	-	2018-04-13	-	-	-	-	-	-	-	rs7900150	-	1	-	HGNC	11641	-	-	-	-	-	-	-	-	-	-	-	-	-	-	-	-	-	-	-	-	-	-	-	1	2308576726309590
rs7900150	10:114793823-114793823	A	intron_variant	MODIFIER	TCF7L2	ENSG00000148737	Transcript	ENST00000542695	protein_coding	-	2018-03-14	-	-	-	-	-	-	-	rs7900150	-	1	-	HGNC	11641	-	-	-	-	0.4487	0.8601	0.3444	0.0337	0.4821	0.3599	-	-	-	-	-	-	-	-	-	-	-	-	-	1	2308576726309590
rs7900150	10:114793823-114793823	C	intron_variant	MODIFIER	TCF7L2	ENSG00000148737	Transcript	ENST00000542695	protein_coding	-	2018-03-14	-	-	-	-	-	-	-	rs7900150	-	1	-	HGNC	11641	-	-	-	-	-	-	-	-	-	-	-	-	-	-	-	-	-	-	-	-	-	-	-	1	2308576726309590
rs7900150	10:114793823-114793823	A	intron_variant	MODIFIER	TCF7L2	ENSG00000148737	Transcript	ENST00000543371	protein_coding	-	2018-04-13	-	-	-	-	-	-	-	rs7900150	-	1	-	HGNC	11641	-	-	-	-	0.4487	0.8601	0.3444	0.0337	0.4821	0.3599	-	-	-	-	-	-	-	-	-	-	-	-	-	1	2308576726309590
rs7900150	10:114793823-114793823	C	intron_variant	MODIFIER	TCF7L2	ENSG00000148737	Transcript	ENST00000543371	protein_coding	-	2018-04-13	-	-	-	-	-	-	-	rs7900150	-	1	-	HGNC	11641	-	-	-	-	-	-	-	-	-	-	-	-	-	-	-	-	-	-	-	-	-	-	-	1	2308576726309590
rs7900150	10:114793823-114793823	A	intron_variant	MODIFIER	TCF7L2	ENSG00000148737	Transcript	ENST00000545257	protein_coding	-	2018-04-14	-	-	-	-	-	-	-	rs7900150	-	1	-	HGNC	11641	-	-	-	-	0.4487	0.8601	0.3444	0.0337	0.4821	0.3599	-	-	-	-	-	-	-	-	-	-	-	-	-	1	2308576726309590
rs7900150	10:114793823-114793823	C	intron_variant	MODIFIER	TCF7L2	ENSG00000148737	Transcript	ENST00000545257	protein_coding	-	2018-04-14	-	-	-	-	-	-	-	rs7900150	-	1	-	HGNC	11641	-	-	-	-	-	-	-	-	-	-	-	-	-	-	-	-	-	-	-	-	-	-	-	1	2308576726309590
rs7900150	10:114793823-114793823	A	regulatory_region_variant	MODIFIER	-	-	RegulatoryFeature	ENSR00000033585	open_chromatin_region	-	-	-	-	-	-	-	-	-	rs7900150	-	-	-	-	-	-	-	-	-	0.4487	0.8601	0.3444	0.0337	0.4821	0.3599	-	-	-	-	-	-	-	-	-	-	-	-	-	1	2308576726309590
rs7900150	10:114793823-114793823	C	regulatory_region_variant	MODIFIER	-	-	RegulatoryFeature	ENSR00000033585	open_chromatin_region	-	-	-	-	-	-	-	-	-	rs7900150	-	-	-	-	-	-	-	-	-	-	-	-	-	-	-	-	-	-	-	-	-	-	-	-	-	-	-	-	1	2308576726309590
rs7919152	10:114794719-114794719	T	intron_variant	MODIFIER	TCF7L2	ENSG00000148737	Transcript	ENST00000346198	protein_coding	-	2018-04-06	-	-	-	-	-	-	-	rs7919152	-	1	cds_start_NF,cds_end_NF	HGNC	11641	-	-	-	-	0.4255	0.8079	0.3314	0.0268	0.4811	0.3292	-	-	-	-	-	-	-	-	-	-	-	-	-	-	-
rs7919152	10:114794719-114794719	T	intron_variant	MODIFIER	TCF7L2	ENSG00000148737	Transcript	ENST00000349937	protein_coding	-	2018-04-07	-	-	-	-	-	-	-	rs7919152	-	1	-	HGNC	11641	-	-	-	-	0.4255	0.8079	0.3314	0.0268	0.4811	0.3292	-	-	-	-	-	-	-	-	-	-	-	-	-	-	-
rs7919152	10:114794719-114794719	T	intron_variant	MODIFIER	TCF7L2	ENSG00000148737	Transcript	ENST00000352065	protein_coding	-	2018-03-14	-	-	-	-	-	-	-	rs7919152	-	1	-	HGNC	11641	-	-	-	-	0.4255	0.8079	0.3314	0.0268	0.4811	0.3292	-	-	-	-	-	-	-	-	-	-	-	-	-	-	-
rs7919152	10:114794719-114794719	T	intron_variant	MODIFIER	TCF7L2	ENSG00000148737	Transcript	ENST00000355717	protein_coding	-	2018-03-12	-	-	-	-	-	-	-	rs7919152	-	1	-	HGNC	11641	-	-	-	-	0.4255	0.8079	0.3314	0.0268	0.4811	0.3292	-	-	-	-	-	-	-	-	-	-	-	-	-	-	-
rs7919152	10:114794719-114794719	T	intron_variant	MODIFIER	TCF7L2	ENSG00000148737	Transcript	ENST00000355995	protein_coding	-	2018-04-14	-	-	-	-	-	-	-	rs7919152	-	1	-	HGNC	11641	-	-	-	-	0.4255	0.8079	0.3314	0.0268	0.4811	0.3292	-	-	-	-	-	-	-	-	-	-	-	-	-	-	-
rs7919152	10:114794719-114794719	T	intron_variant	MODIFIER	TCF7L2	ENSG00000148737	Transcript	ENST00000369395	protein_coding	-	2018-03-07	-	-	-	-	-	-	-	rs7919152	-	1	-	HGNC	11641	-	-	-	-	0.4255	0.8079	0.3314	0.0268	0.4811	0.3292	-	-	-	-	-	-	-	-	-	-	-	-	-	-	-
rs7919152	10:114794719-114794719	T	intron_variant	MODIFIER	TCF7L2	ENSG00000148737	Transcript	ENST00000369397	protein_coding	-	2018-03-13	-	-	-	-	-	-	-	rs7919152	-	1	-	HGNC	11641	-	-	-	-	0.4255	0.8079	0.3314	0.0268	0.4811	0.3292	-	-	-	-	-	-	-	-	-	-	-	-	-	-	-
rs7919152	10:114794719-114794719	T	intron_variant	MODIFIER	TCF7L2	ENSG00000148737	Transcript	ENST00000534894	protein_coding	-	2018-04-14	-	-	-	-	-	-	-	rs7919152	-	1	-	HGNC	11641	-	-	-	-	0.4255	0.8079	0.3314	0.0268	0.4811	0.3292	-	-	-	-	-	-	-	-	-	-	-	-	-	-	-
rs7919152	10:114794719-114794719	T	intron_variant	MODIFIER	TCF7L2	ENSG00000148737	Transcript	ENST00000536810	protein_coding	-	2018-04-13	-	-	-	-	-	-	-	rs7919152	-	1	-	HGNC	11641	-	-	-	-	0.4255	0.8079	0.3314	0.0268	0.4811	0.3292	-	-	-	-	-	-	-	-	-	-	-	-	-	-	-
rs7919152	10:114794719-114794719	T	intron_variant	MODIFIER	TCF7L2	ENSG00000148737	Transcript	ENST00000538897	protein_coding	-	2018-04-13	-	-	-	-	-	-	-	rs7919152	-	1	-	HGNC	11641	-	-	-	-	0.4255	0.8079	0.3314	0.0268	0.4811	0.3292	-	-	-	-	-	-	-	-	-	-	-	-	-	-	-
rs7919152	10:114794719-114794719	T	intron_variant	MODIFIER	TCF7L2	ENSG00000148737	Transcript	ENST00000542695	protein_coding	-	2018-03-14	-	-	-	-	-	-	-	rs7919152	-	1	-	HGNC	11641	-	-	-	-	0.4255	0.8079	0.3314	0.0268	0.4811	0.3292	-	-	-	-	-	-	-	-	-	-	-	-	-	-	-
rs7919152	10:114794719-114794719	T	intron_variant	MODIFIER	TCF7L2	ENSG00000148737	Transcript	ENST00000543371	protein_coding	-	2018-04-13	-	-	-	-	-	-	-	rs7919152	-	1	-	HGNC	11641	-	-	-	-	0.4255	0.8079	0.3314	0.0268	0.4811	0.3292	-	-	-	-	-	-	-	-	-	-	-	-	-	-	-
rs7919152	10:114794719-114794719	T	intron_variant	MODIFIER	TCF7L2	ENSG00000148737	Transcript	ENST00000545257	protein_coding	-	2018-04-14	-	-	-	-	-	-	-	rs7919152	-	1	-	HGNC	11641	-	-	-	-	0.4255	0.8079	0.3314	0.0268	0.4811	0.3292	-	-	-	-	-	-	-	-	-	-	-	-	-	-	-
rs7100927	10:114796048-114796048	G	intron_variant	MODIFIER	TCF7L2	ENSG00000148737	Transcript	ENST00000346198	protein_coding	-	2018-04-06	-	-	-	-	-	-	-	rs7100927	-	1	cds_start_NF,cds_end_NF	HGNC	11641	-	-	-	-	0.4417	0.857	0.3372	0.0298	0.4801	0.3395	-	-	-	-	-	-	-	-	-	-	-	-	-	1	1.79033e+23
rs7100927	10:114796048-114796048	G	intron_variant	MODIFIER	TCF7L2	ENSG00000148737	Transcript	ENST00000349937	protein_coding	-	2018-04-07	-	-	-	-	-	-	-	rs7100927	-	1	-	HGNC	11641	-	-	-	-	0.4417	0.857	0.3372	0.0298	0.4801	0.3395	-	-	-	-	-	-	-	-	-	-	-	-	-	1	1.79033e+23
rs7100927	10:114796048-114796048	G	intron_variant	MODIFIER	TCF7L2	ENSG00000148737	Transcript	ENST00000352065	protein_coding	-	2018-03-14	-	-	-	-	-	-	-	rs7100927	-	1	-	HGNC	11641	-	-	-	-	0.4417	0.857	0.3372	0.0298	0.4801	0.3395	-	-	-	-	-	-	-	-	-	-	-	-	-	1	1.79033e+23
rs7100927	10:114796048-114796048	G	intron_variant	MODIFIER	TCF7L2	ENSG00000148737	Transcript	ENST00000355717	protein_coding	-	2018-03-12	-	-	-	-	-	-	-	rs7100927	-	1	-	HGNC	11641	-	-	-	-	0.4417	0.857	0.3372	0.0298	0.4801	0.3395	-	-	-	-	-	-	-	-	-	-	-	-	-	1	1.79033e+23
rs7100927	10:114796048-114796048	G	intron_variant	MODIFIER	TCF7L2	ENSG00000148737	Transcript	ENST00000355995	protein_coding	-	2018-04-14	-	-	-	-	-	-	-	rs7100927	-	1	-	HGNC	11641	-	-	-	-	0.4417	0.857	0.3372	0.0298	0.4801	0.3395	-	-	-	-	-	-	-	-	-	-	-	-	-	1	1.79033e+23
rs7100927	10:114796048-114796048	G	intron_variant	MODIFIER	TCF7L2	ENSG00000148737	Transcript	ENST00000369395	protein_coding	-	2018-03-07	-	-	-	-	-	-	-	rs7100927	-	1	-	HGNC	11641	-	-	-	-	0.4417	0.857	0.3372	0.0298	0.4801	0.3395	-	-	-	-	-	-	-	-	-	-	-	-	-	1	1.79033e+23
rs7100927	10:114796048-114796048	G	intron_variant	MODIFIER	TCF7L2	ENSG00000148737	Transcript	ENST00000369397	protein_coding	-	2018-03-13	-	-	-	-	-	-	-	rs7100927	-	1	-	HGNC	11641	-	-	-	-	0.4417	0.857	0.3372	0.0298	0.4801	0.3395	-	-	-	-	-	-	-	-	-	-	-	-	-	1	1.79033e+23
rs7100927	10:114796048-114796048	G	intron_variant	MODIFIER	TCF7L2	ENSG00000148737	Transcript	ENST00000534894	protein_coding	-	2018-04-14	-	-	-	-	-	-	-	rs7100927	-	1	-	HGNC	11641	-	-	-	-	0.4417	0.857	0.3372	0.0298	0.4801	0.3395	-	-	-	-	-	-	-	-	-	-	-	-	-	1	1.79033e+23
rs7100927	10:114796048-114796048	G	intron_variant	MODIFIER	TCF7L2	ENSG00000148737	Transcript	ENST00000536810	protein_coding	-	2018-04-13	-	-	-	-	-	-	-	rs7100927	-	1	-	HGNC	11641	-	-	-	-	0.4417	0.857	0.3372	0.0298	0.4801	0.3395	-	-	-	-	-	-	-	-	-	-	-	-	-	1	1.79033e+23
rs7100927	10:114796048-114796048	G	intron_variant	MODIFIER	TCF7L2	ENSG00000148737	Transcript	ENST00000538897	protein_coding	-	2018-04-13	-	-	-	-	-	-	-	rs7100927	-	1	-	HGNC	11641	-	-	-	-	0.4417	0.857	0.3372	0.0298	0.4801	0.3395	-	-	-	-	-	-	-	-	-	-	-	-	-	1	1.79033e+23
rs7100927	10:114796048-114796048	G	intron_variant	MODIFIER	TCF7L2	ENSG00000148737	Transcript	ENST00000542695	protein_coding	-	2018-03-14	-	-	-	-	-	-	-	rs7100927	-	1	-	HGNC	11641	-	-	-	-	0.4417	0.857	0.3372	0.0298	0.4801	0.3395	-	-	-	-	-	-	-	-	-	-	-	-	-	1	1.79033e+23
rs7100927	10:114796048-114796048	G	intron_variant	MODIFIER	TCF7L2	ENSG00000148737	Transcript	ENST00000543371	protein_coding	-	2018-04-13	-	-	-	-	-	-	-	rs7100927	-	1	-	HGNC	11641	-	-	-	-	0.4417	0.857	0.3372	0.0298	0.4801	0.3395	-	-	-	-	-	-	-	-	-	-	-	-	-	1	1.79033e+23
rs7100927	10:114796048-114796048	G	intron_variant	MODIFIER	TCF7L2	ENSG00000148737	Transcript	ENST00000545257	protein_coding	-	2018-04-14	-	-	-	-	-	-	-	rs7100927	-	1	-	HGNC	11641	-	-	-	-	0.4417	0.857	0.3372	0.0298	0.4801	0.3395	-	-	-	-	-	-	-	-	-	-	-	-	-	1	1.79033e+23
rs61872784	10:114798893-114798893	A	intron_variant	MODIFIER	TCF7L2	ENSG00000148737	Transcript	ENST00000346198	protein_coding	-	2018-04-06	-	-	-	-	-	-	-	rs61872784	-	1	cds_start_NF,cds_end_NF	HGNC	11641	-	-	-	-	0.1841	0.2005	0.2061	0.0109	0.2863	0.2198	-	-	-	-	-	-	-	-	-	-	-	-	-	-	-
rs61872784	10:114798893-114798893	A	intron_variant	MODIFIER	TCF7L2	ENSG00000148737	Transcript	ENST00000349937	protein_coding	-	2018-04-07	-	-	-	-	-	-	-	rs61872784	-	1	-	HGNC	11641	-	-	-	-	0.1841	0.2005	0.2061	0.0109	0.2863	0.2198	-	-	-	-	-	-	-	-	-	-	-	-	-	-	-
rs61872784	10:114798893-114798893	A	intron_variant	MODIFIER	TCF7L2	ENSG00000148737	Transcript	ENST00000352065	protein_coding	-	2018-03-14	-	-	-	-	-	-	-	rs61872784	-	1	-	HGNC	11641	-	-	-	-	0.1841	0.2005	0.2061	0.0109	0.2863	0.2198	-	-	-	-	-	-	-	-	-	-	-	-	-	-	-
rs61872784	10:114798893-114798893	A	intron_variant	MODIFIER	TCF7L2	ENSG00000148737	Transcript	ENST00000355717	protein_coding	-	2018-03-12	-	-	-	-	-	-	-	rs61872784	-	1	-	HGNC	11641	-	-	-	-	0.1841	0.2005	0.2061	0.0109	0.2863	0.2198	-	-	-	-	-	-	-	-	-	-	-	-	-	-	-
rs61872784	10:114798893-114798893	A	intron_variant	MODIFIER	TCF7L2	ENSG00000148737	Transcript	ENST00000355995	protein_coding	-	2018-04-14	-	-	-	-	-	-	-	rs61872784	-	1	-	HGNC	11641	-	-	-	-	0.1841	0.2005	0.2061	0.0109	0.2863	0.2198	-	-	-	-	-	-	-	-	-	-	-	-	-	-	-
rs61872784	10:114798893-114798893	A	intron_variant	MODIFIER	TCF7L2	ENSG00000148737	Transcript	ENST00000369395	protein_coding	-	2018-03-07	-	-	-	-	-	-	-	rs61872784	-	1	-	HGNC	11641	-	-	-	-	0.1841	0.2005	0.2061	0.0109	0.2863	0.2198	-	-	-	-	-	-	-	-	-	-	-	-	-	-	-
rs61872784	10:114798893-114798893	A	intron_variant	MODIFIER	TCF7L2	ENSG00000148737	Transcript	ENST00000369397	protein_coding	-	2018-03-13	-	-	-	-	-	-	-	rs61872784	-	1	-	HGNC	11641	-	-	-	-	0.1841	0.2005	0.2061	0.0109	0.2863	0.2198	-	-	-	-	-	-	-	-	-	-	-	-	-	-	-
rs61872784	10:114798893-114798893	A	intron_variant	MODIFIER	TCF7L2	ENSG00000148737	Transcript	ENST00000534894	protein_coding	-	2018-04-14	-	-	-	-	-	-	-	rs61872784	-	1	-	HGNC	11641	-	-	-	-	0.1841	0.2005	0.2061	0.0109	0.2863	0.2198	-	-	-	-	-	-	-	-	-	-	-	-	-	-	-
rs61872784	10:114798893-114798893	A	intron_variant	MODIFIER	TCF7L2	ENSG00000148737	Transcript	ENST00000536810	protein_coding	-	2018-04-13	-	-	-	-	-	-	-	rs61872784	-	1	-	HGNC	11641	-	-	-	-	0.1841	0.2005	0.2061	0.0109	0.2863	0.2198	-	-	-	-	-	-	-	-	-	-	-	-	-	-	-
rs61872784	10:114798893-114798893	A	intron_variant	MODIFIER	TCF7L2	ENSG00000148737	Transcript	ENST00000538897	protein_coding	-	2018-04-13	-	-	-	-	-	-	-	rs61872784	-	1	-	HGNC	11641	-	-	-	-	0.1841	0.2005	0.2061	0.0109	0.2863	0.2198	-	-	-	-	-	-	-	-	-	-	-	-	-	-	-
rs61872784	10:114798893-114798893	A	intron_variant	MODIFIER	TCF7L2	ENSG00000148737	Transcript	ENST00000542695	protein_coding	-	2018-03-14	-	-	-	-	-	-	-	rs61872784	-	1	-	HGNC	11641	-	-	-	-	0.1841	0.2005	0.2061	0.0109	0.2863	0.2198	-	-	-	-	-	-	-	-	-	-	-	-	-	-	-
rs61872784	10:114798893-114798893	A	intron_variant	MODIFIER	TCF7L2	ENSG00000148737	Transcript	ENST00000543371	protein_coding	-	2018-04-13	-	-	-	-	-	-	-	rs61872784	-	1	-	HGNC	11641	-	-	-	-	0.1841	0.2005	0.2061	0.0109	0.2863	0.2198	-	-	-	-	-	-	-	-	-	-	-	-	-	-	-
rs61872784	10:114798893-114798893	A	intron_variant	MODIFIER	TCF7L2	ENSG00000148737	Transcript	ENST00000545257	protein_coding	-	2018-04-14	-	-	-	-	-	-	-	rs61872784	-	1	-	HGNC	11641	-	-	-	-	0.1841	0.2005	0.2061	0.0109	0.2863	0.2198	-	-	-	-	-	-	-	-	-	-	-	-	-	-	-
rs56087297	10:114799172-114799172	G	intron_variant	MODIFIER	TCF7L2	ENSG00000148737	Transcript	ENST00000346198	protein_coding	-	2018-04-06	-	-	-	-	-	-	-	rs56087297	-	1	cds_start_NF,cds_end_NF	HGNC	11641	-	-	-	-	0.1559	0.0976	0.1988	0.0109	0.2853	0.2209	-	-	-	-	-	-	-	-	-	-	-	-	-	-	-
rs56087297	10:114799172-114799172	G	intron_variant	MODIFIER	TCF7L2	ENSG00000148737	Transcript	ENST00000349937	protein_coding	-	2018-04-07	-	-	-	-	-	-	-	rs56087297	-	1	-	HGNC	11641	-	-	-	-	0.1559	0.0976	0.1988	0.0109	0.2853	0.2209	-	-	-	-	-	-	-	-	-	-	-	-	-	-	-
rs56087297	10:114799172-114799172	G	intron_variant	MODIFIER	TCF7L2	ENSG00000148737	Transcript	ENST00000352065	protein_coding	-	2018-03-14	-	-	-	-	-	-	-	rs56087297	-	1	-	HGNC	11641	-	-	-	-	0.1559	0.0976	0.1988	0.0109	0.2853	0.2209	-	-	-	-	-	-	-	-	-	-	-	-	-	-	-
rs56087297	10:114799172-114799172	G	intron_variant	MODIFIER	TCF7L2	ENSG00000148737	Transcript	ENST00000355717	protein_coding	-	2018-03-12	-	-	-	-	-	-	-	rs56087297	-	1	-	HGNC	11641	-	-	-	-	0.1559	0.0976	0.1988	0.0109	0.2853	0.2209	-	-	-	-	-	-	-	-	-	-	-	-	-	-	-
rs56087297	10:114799172-114799172	G	intron_variant	MODIFIER	TCF7L2	ENSG00000148737	Transcript	ENST00000355995	protein_coding	-	2018-04-14	-	-	-	-	-	-	-	rs56087297	-	1	-	HGNC	11641	-	-	-	-	0.1559	0.0976	0.1988	0.0109	0.2853	0.2209	-	-	-	-	-	-	-	-	-	-	-	-	-	-	-
rs56087297	10:114799172-114799172	G	intron_variant	MODIFIER	TCF7L2	ENSG00000148737	Transcript	ENST00000369395	protein_coding	-	2018-03-07	-	-	-	-	-	-	-	rs56087297	-	1	-	HGNC	11641	-	-	-	-	0.1559	0.0976	0.1988	0.0109	0.2853	0.2209	-	-	-	-	-	-	-	-	-	-	-	-	-	-	-
rs56087297	10:114799172-114799172	G	intron_variant	MODIFIER	TCF7L2	ENSG00000148737	Transcript	ENST00000369397	protein_coding	-	2018-03-13	-	-	-	-	-	-	-	rs56087297	-	1	-	HGNC	11641	-	-	-	-	0.1559	0.0976	0.1988	0.0109	0.2853	0.2209	-	-	-	-	-	-	-	-	-	-	-	-	-	-	-
rs56087297	10:114799172-114799172	G	intron_variant	MODIFIER	TCF7L2	ENSG00000148737	Transcript	ENST00000534894	protein_coding	-	2018-04-14	-	-	-	-	-	-	-	rs56087297	-	1	-	HGNC	11641	-	-	-	-	0.1559	0.0976	0.1988	0.0109	0.2853	0.2209	-	-	-	-	-	-	-	-	-	-	-	-	-	-	-
rs56087297	10:114799172-114799172	G	intron_variant	MODIFIER	TCF7L2	ENSG00000148737	Transcript	ENST00000536810	protein_coding	-	2018-04-13	-	-	-	-	-	-	-	rs56087297	-	1	-	HGNC	11641	-	-	-	-	0.1559	0.0976	0.1988	0.0109	0.2853	0.2209	-	-	-	-	-	-	-	-	-	-	-	-	-	-	-
rs56087297	10:114799172-114799172	G	intron_variant	MODIFIER	TCF7L2	ENSG00000148737	Transcript	ENST00000538897	protein_coding	-	2018-04-13	-	-	-	-	-	-	-	rs56087297	-	1	-	HGNC	11641	-	-	-	-	0.1559	0.0976	0.1988	0.0109	0.2853	0.2209	-	-	-	-	-	-	-	-	-	-	-	-	-	-	-
rs56087297	10:114799172-114799172	G	intron_variant	MODIFIER	TCF7L2	ENSG00000148737	Transcript	ENST00000542695	protein_coding	-	2018-03-14	-	-	-	-	-	-	-	rs56087297	-	1	-	HGNC	11641	-	-	-	-	0.1559	0.0976	0.1988	0.0109	0.2853	0.2209	-	-	-	-	-	-	-	-	-	-	-	-	-	-	-
rs56087297	10:114799172-114799172	G	intron_variant	MODIFIER	TCF7L2	ENSG00000148737	Transcript	ENST00000543371	protein_coding	-	2018-04-13	-	-	-	-	-	-	-	rs56087297	-	1	-	HGNC	11641	-	-	-	-	0.1559	0.0976	0.1988	0.0109	0.2853	0.2209	-	-	-	-	-	-	-	-	-	-	-	-	-	-	-
rs56087297	10:114799172-114799172	G	intron_variant	MODIFIER	TCF7L2	ENSG00000148737	Transcript	ENST00000545257	protein_coding	-	2018-04-14	-	-	-	-	-	-	-	rs56087297	-	1	-	HGNC	11641	-	-	-	-	0.1559	0.0976	0.1988	0.0109	0.2853	0.2209	-	-	-	-	-	-	-	-	-	-	-	-	-	-	-
rs7895340	10:114801525-114801525	A	intron_variant	MODIFIER	TCF7L2	ENSG00000148737	Transcript	ENST00000346198	protein_coding	-	2018-05-06	-	-	-	-	-	-	-	rs7895340	-	1	cds_start_NF,cds_end_NF	HGNC	11641	-	-	-	-	0.4377	0.8169	0.3444	0.0337	0.4821	0.362	-	-	-	-	-	-	-	-	-	-	-	-	-	1	2.21895e+175
rs7895340	10:114801525-114801525	A	intron_variant	MODIFIER	TCF7L2	ENSG00000148737	Transcript	ENST00000349937	protein_coding	-	2018-05-07	-	-	-	-	-	-	-	rs7895340	-	1	-	HGNC	11641	-	-	-	-	0.4377	0.8169	0.3444	0.0337	0.4821	0.362	-	-	-	-	-	-	-	-	-	-	-	-	-	1	2.21895e+175
rs7895340	10:114801525-114801525	A	intron_variant	MODIFIER	TCF7L2	ENSG00000148737	Transcript	ENST00000352065	protein_coding	-	2018-04-14	-	-	-	-	-	-	-	rs7895340	-	1	-	HGNC	11641	-	-	-	-	0.4377	0.8169	0.3444	0.0337	0.4821	0.362	-	-	-	-	-	-	-	-	-	-	-	-	-	1	2.21895e+175
rs7895340	10:114801525-114801525	A	intron_variant	MODIFIER	TCF7L2	ENSG00000148737	Transcript	ENST00000355717	protein_coding	-	2018-04-12	-	-	-	-	-	-	-	rs7895340	-	1	-	HGNC	11641	-	-	-	-	0.4377	0.8169	0.3444	0.0337	0.4821	0.362	-	-	-	-	-	-	-	-	-	-	-	-	-	1	2.21895e+175
rs7895340	10:114801525-114801525	A	intron_variant	MODIFIER	TCF7L2	ENSG00000148737	Transcript	ENST00000355995	protein_coding	-	2018-05-14	-	-	-	-	-	-	-	rs7895340	-	1	-	HGNC	11641	-	-	-	-	0.4377	0.8169	0.3444	0.0337	0.4821	0.362	-	-	-	-	-	-	-	-	-	-	-	-	-	1	2.21895e+175
rs7895340	10:114801525-114801525	A	intron_variant	MODIFIER	TCF7L2	ENSG00000148737	Transcript	ENST00000369395	protein_coding	-	2018-04-07	-	-	-	-	-	-	-	rs7895340	-	1	-	HGNC	11641	-	-	-	-	0.4377	0.8169	0.3444	0.0337	0.4821	0.362	-	-	-	-	-	-	-	-	-	-	-	-	-	1	2.21895e+175
rs7895340	10:114801525-114801525	A	intron_variant	MODIFIER	TCF7L2	ENSG00000148737	Transcript	ENST00000369397	protein_coding	-	2018-04-13	-	-	-	-	-	-	-	rs7895340	-	1	-	HGNC	11641	-	-	-	-	0.4377	0.8169	0.3444	0.0337	0.4821	0.362	-	-	-	-	-	-	-	-	-	-	-	-	-	1	2.21895e+175
rs7895340	10:114801525-114801525	A	intron_variant	MODIFIER	TCF7L2	ENSG00000148737	Transcript	ENST00000534894	protein_coding	-	2018-05-14	-	-	-	-	-	-	-	rs7895340	-	1	-	HGNC	11641	-	-	-	-	0.4377	0.8169	0.3444	0.0337	0.4821	0.362	-	-	-	-	-	-	-	-	-	-	-	-	-	1	2.21895e+175
rs7895340	10:114801525-114801525	A	intron_variant	MODIFIER	TCF7L2	ENSG00000148737	Transcript	ENST00000536810	protein_coding	-	2018-05-13	-	-	-	-	-	-	-	rs7895340	-	1	-	HGNC	11641	-	-	-	-	0.4377	0.8169	0.3444	0.0337	0.4821	0.362	-	-	-	-	-	-	-	-	-	-	-	-	-	1	2.21895e+175
rs7895340	10:114801525-114801525	A	intron_variant	MODIFIER	TCF7L2	ENSG00000148737	Transcript	ENST00000538897	protein_coding	-	2018-05-13	-	-	-	-	-	-	-	rs7895340	-	1	-	HGNC	11641	-	-	-	-	0.4377	0.8169	0.3444	0.0337	0.4821	0.362	-	-	-	-	-	-	-	-	-	-	-	-	-	1	2.21895e+175
rs7895340	10:114801525-114801525	A	intron_variant	MODIFIER	TCF7L2	ENSG00000148737	Transcript	ENST00000542695	protein_coding	-	2018-04-14	-	-	-	-	-	-	-	rs7895340	-	1	-	HGNC	11641	-	-	-	-	0.4377	0.8169	0.3444	0.0337	0.4821	0.362	-	-	-	-	-	-	-	-	-	-	-	-	-	1	2.21895e+175
rs7895340	10:114801525-114801525	A	intron_variant	MODIFIER	TCF7L2	ENSG00000148737	Transcript	ENST00000543371	protein_coding	-	2018-05-13	-	-	-	-	-	-	-	rs7895340	-	1	-	HGNC	11641	-	-	-	-	0.4377	0.8169	0.3444	0.0337	0.4821	0.362	-	-	-	-	-	-	-	-	-	-	-	-	-	1	2.21895e+175
rs7895340	10:114801525-114801525	A	intron_variant	MODIFIER	TCF7L2	ENSG00000148737	Transcript	ENST00000545257	protein_coding	-	2018-05-14	-	-	-	-	-	-	-	rs7895340	-	1	-	HGNC	11641	-	-	-	-	0.4377	0.8169	0.3444	0.0337	0.4821	0.362	-	-	-	-	-	-	-	-	-	-	-	-	-	1	2.21895e+175
rs11196200	10:114801938-114801938	G	intron_variant	MODIFIER	TCF7L2	ENSG00000148737	Transcript	ENST00000346198	protein_coding	-	2018-05-06	-	-	-	-	-	-	-	rs11196200	-	1	cds_start_NF,cds_end_NF	HGNC	11641	-	-	-	-	0.4371	0.8154	0.3444	0.0337	0.4831	0.3599	-	-	-	-	-	-	-	-	-	-	-	-	-	1	1638545121188350
rs11196200	10:114801938-114801938	G	intron_variant	MODIFIER	TCF7L2	ENSG00000148737	Transcript	ENST00000349937	protein_coding	-	2018-05-07	-	-	-	-	-	-	-	rs11196200	-	1	-	HGNC	11641	-	-	-	-	0.4371	0.8154	0.3444	0.0337	0.4831	0.3599	-	-	-	-	-	-	-	-	-	-	-	-	-	1	1638545121188350
rs11196200	10:114801938-114801938	G	intron_variant	MODIFIER	TCF7L2	ENSG00000148737	Transcript	ENST00000352065	protein_coding	-	2018-04-14	-	-	-	-	-	-	-	rs11196200	-	1	-	HGNC	11641	-	-	-	-	0.4371	0.8154	0.3444	0.0337	0.4831	0.3599	-	-	-	-	-	-	-	-	-	-	-	-	-	1	1638545121188350
rs11196200	10:114801938-114801938	G	intron_variant	MODIFIER	TCF7L2	ENSG00000148737	Transcript	ENST00000355717	protein_coding	-	2018-04-12	-	-	-	-	-	-	-	rs11196200	-	1	-	HGNC	11641	-	-	-	-	0.4371	0.8154	0.3444	0.0337	0.4831	0.3599	-	-	-	-	-	-	-	-	-	-	-	-	-	1	1638545121188350
rs11196200	10:114801938-114801938	G	intron_variant	MODIFIER	TCF7L2	ENSG00000148737	Transcript	ENST00000355995	protein_coding	-	2018-05-14	-	-	-	-	-	-	-	rs11196200	-	1	-	HGNC	11641	-	-	-	-	0.4371	0.8154	0.3444	0.0337	0.4831	0.3599	-	-	-	-	-	-	-	-	-	-	-	-	-	1	1638545121188350
rs11196200	10:114801938-114801938	G	intron_variant	MODIFIER	TCF7L2	ENSG00000148737	Transcript	ENST00000369395	protein_coding	-	2018-04-07	-	-	-	-	-	-	-	rs11196200	-	1	-	HGNC	11641	-	-	-	-	0.4371	0.8154	0.3444	0.0337	0.4831	0.3599	-	-	-	-	-	-	-	-	-	-	-	-	-	1	1638545121188350
rs11196200	10:114801938-114801938	G	intron_variant	MODIFIER	TCF7L2	ENSG00000148737	Transcript	ENST00000369397	protein_coding	-	2018-04-13	-	-	-	-	-	-	-	rs11196200	-	1	-	HGNC	11641	-	-	-	-	0.4371	0.8154	0.3444	0.0337	0.4831	0.3599	-	-	-	-	-	-	-	-	-	-	-	-	-	1	1638545121188350
rs11196200	10:114801938-114801938	G	intron_variant	MODIFIER	TCF7L2	ENSG00000148737	Transcript	ENST00000534894	protein_coding	-	2018-05-14	-	-	-	-	-	-	-	rs11196200	-	1	-	HGNC	11641	-	-	-	-	0.4371	0.8154	0.3444	0.0337	0.4831	0.3599	-	-	-	-	-	-	-	-	-	-	-	-	-	1	1638545121188350
rs11196200	10:114801938-114801938	G	intron_variant	MODIFIER	TCF7L2	ENSG00000148737	Transcript	ENST00000536810	protein_coding	-	2018-05-13	-	-	-	-	-	-	-	rs11196200	-	1	-	HGNC	11641	-	-	-	-	0.4371	0.8154	0.3444	0.0337	0.4831	0.3599	-	-	-	-	-	-	-	-	-	-	-	-	-	1	1638545121188350
rs11196200	10:114801938-114801938	G	intron_variant	MODIFIER	TCF7L2	ENSG00000148737	Transcript	ENST00000538897	protein_coding	-	2018-05-13	-	-	-	-	-	-	-	rs11196200	-	1	-	HGNC	11641	-	-	-	-	0.4371	0.8154	0.3444	0.0337	0.4831	0.3599	-	-	-	-	-	-	-	-	-	-	-	-	-	1	1638545121188350
rs11196200	10:114801938-114801938	G	intron_variant	MODIFIER	TCF7L2	ENSG00000148737	Transcript	ENST00000542695	protein_coding	-	2018-04-14	-	-	-	-	-	-	-	rs11196200	-	1	-	HGNC	11641	-	-	-	-	0.4371	0.8154	0.3444	0.0337	0.4831	0.3599	-	-	-	-	-	-	-	-	-	-	-	-	-	1	1638545121188350
rs11196200	10:114801938-114801938	G	intron_variant	MODIFIER	TCF7L2	ENSG00000148737	Transcript	ENST00000543371	protein_coding	-	2018-05-13	-	-	-	-	-	-	-	rs11196200	-	1	-	HGNC	11641	-	-	-	-	0.4371	0.8154	0.3444	0.0337	0.4831	0.3599	-	-	-	-	-	-	-	-	-	-	-	-	-	1	1638545121188350
rs11196200	10:114801938-114801938	G	intron_variant	MODIFIER	TCF7L2	ENSG00000148737	Transcript	ENST00000545257	protein_coding	-	2018-05-14	-	-	-	-	-	-	-	rs11196200	-	1	-	HGNC	11641	-	-	-	-	0.4371	0.8154	0.3444	0.0337	0.4831	0.3599	-	-	-	-	-	-	-	-	-	-	-	-	-	1	1638545121188350
rs11196205	10:114807047-114807047	C	intron_variant	MODIFIER	TCF7L2	ENSG00000148737	Transcript	ENST00000346198	protein_coding	-	2018-05-06	-	-	-	-	-	-	-	rs11196205	-	1	cds_start_NF,cds_end_NF	HGNC	11641	-	-	-	-	0.4429	0.8192	0.353	0.0347	0.4881	0.3722	-	-	-	-	-	-	-	-	-	-	-	risk_factor	-	1	26648684,22189546,27555891,21103332,26937418,27465520,18097733,19482368,23041303,23188737,27153677,23626757,23577239,20028944,21133856,26042206,17311858,25274455,17340123,17661009,23281813,18598350,18650481,17934151,18655717,23107111,18397358,17245589,17601994,17971425,18268068,18437354,19924244,16936218,18291022,19228405,21159844,22888288,26393635,17609304,21423583,23579632,22511877,25737773,266…
rs11196205	10:114807047-114807047	T	intron_variant	MODIFIER	TCF7L2	ENSG00000148737	Transcript	ENST00000346198	protein_coding	-	2018-05-06	-	-	-	-	-	-	-	rs11196205	-	1	cds_start_NF,cds_end_NF	HGNC	11641	-	-	-	-	-	-	-	-	-	-	-	-	-	-	-	-	-	-	-	-	-	risk_factor	-	1	26648684,22189546,27555891,21103332,26937418,27465520,18097733,19482368,23041303,23188737,27153677,23626757,23577239,20028944,21133856,26042206,17311858,25274455,17340123,17661009,23281813,18598350,18650481,17934151,18655717,23107111,18397358,17245589,17601994,17971425,18268068,18437354,19924244,16936218,18291022,19228405,21159844,22888288,26393635,17609304,21423583,23579632,22511877,25737773,266…
rs11196205	10:114807047-114807047	C	intron_variant	MODIFIER	TCF7L2	ENSG00000148737	Transcript	ENST00000349937	protein_coding	-	2018-05-07	-	-	-	-	-	-	-	rs11196205	-	1	-	HGNC	11641	-	-	-	-	0.4429	0.8192	0.353	0.0347	0.4881	0.3722	-	-	-	-	-	-	-	-	-	-	-	risk_factor	-	1	26648684,22189546,27555891,21103332,26937418,27465520,18097733,19482368,23041303,23188737,27153677,23626757,23577239,20028944,21133856,26042206,17311858,25274455,17340123,17661009,23281813,18598350,18650481,17934151,18655717,23107111,18397358,17245589,17601994,17971425,18268068,18437354,19924244,16936218,18291022,19228405,21159844,22888288,26393635,17609304,21423583,23579632,22511877,25737773,266…
rs11196205	10:114807047-114807047	T	intron_variant	MODIFIER	TCF7L2	ENSG00000148737	Transcript	ENST00000349937	protein_coding	-	2018-05-07	-	-	-	-	-	-	-	rs11196205	-	1	-	HGNC	11641	-	-	-	-	-	-	-	-	-	-	-	-	-	-	-	-	-	-	-	-	-	risk_factor	-	1	26648684,22189546,27555891,21103332,26937418,27465520,18097733,19482368,23041303,23188737,27153677,23626757,23577239,20028944,21133856,26042206,17311858,25274455,17340123,17661009,23281813,18598350,18650481,17934151,18655717,23107111,18397358,17245589,17601994,17971425,18268068,18437354,19924244,16936218,18291022,19228405,21159844,22888288,26393635,17609304,21423583,23579632,22511877,25737773,266…
rs11196205	10:114807047-114807047	C	intron_variant	MODIFIER	TCF7L2	ENSG00000148737	Transcript	ENST00000352065	protein_coding	-	2018-04-14	-	-	-	-	-	-	-	rs11196205	-	1	-	HGNC	11641	-	-	-	-	0.4429	0.8192	0.353	0.0347	0.4881	0.3722	-	-	-	-	-	-	-	-	-	-	-	risk_factor	-	1	26648684,22189546,27555891,21103332,26937418,27465520,18097733,19482368,23041303,23188737,27153677,23626757,23577239,20028944,21133856,26042206,17311858,25274455,17340123,17661009,23281813,18598350,18650481,17934151,18655717,23107111,18397358,17245589,17601994,17971425,18268068,18437354,19924244,16936218,18291022,19228405,21159844,22888288,26393635,17609304,21423583,23579632,22511877,25737773,266…
rs11196205	10:114807047-114807047	T	intron_variant	MODIFIER	TCF7L2	ENSG00000148737	Transcript	ENST00000352065	protein_coding	-	2018-04-14	-	-	-	-	-	-	-	rs11196205	-	1	-	HGNC	11641	-	-	-	-	-	-	-	-	-	-	-	-	-	-	-	-	-	-	-	-	-	risk_factor	-	1	26648684,22189546,27555891,21103332,26937418,27465520,18097733,19482368,23041303,23188737,27153677,23626757,23577239,20028944,21133856,26042206,17311858,25274455,17340123,17661009,23281813,18598350,18650481,17934151,18655717,23107111,18397358,17245589,17601994,17971425,18268068,18437354,19924244,16936218,18291022,19228405,21159844,22888288,26393635,17609304,21423583,23579632,22511877,25737773,266…
rs11196205	10:114807047-114807047	C	intron_variant	MODIFIER	TCF7L2	ENSG00000148737	Transcript	ENST00000355717	protein_coding	-	2018-04-12	-	-	-	-	-	-	-	rs11196205	-	1	-	HGNC	11641	-	-	-	-	0.4429	0.8192	0.353	0.0347	0.4881	0.3722	-	-	-	-	-	-	-	-	-	-	-	risk_factor	-	1	26648684,22189546,27555891,21103332,26937418,27465520,18097733,19482368,23041303,23188737,27153677,23626757,23577239,20028944,21133856,26042206,17311858,25274455,17340123,17661009,23281813,18598350,18650481,17934151,18655717,23107111,18397358,17245589,17601994,17971425,18268068,18437354,19924244,16936218,18291022,19228405,21159844,22888288,26393635,17609304,21423583,23579632,22511877,25737773,266…
rs11196205	10:114807047-114807047	T	intron_variant	MODIFIER	TCF7L2	ENSG00000148737	Transcript	ENST00000355717	protein_coding	-	2018-04-12	-	-	-	-	-	-	-	rs11196205	-	1	-	HGNC	11641	-	-	-	-	-	-	-	-	-	-	-	-	-	-	-	-	-	-	-	-	-	risk_factor	-	1	26648684,22189546,27555891,21103332,26937418,27465520,18097733,19482368,23041303,23188737,27153677,23626757,23577239,20028944,21133856,26042206,17311858,25274455,17340123,17661009,23281813,18598350,18650481,17934151,18655717,23107111,18397358,17245589,17601994,17971425,18268068,18437354,19924244,16936218,18291022,19228405,21159844,22888288,26393635,17609304,21423583,23579632,22511877,25737773,266…
rs11196205	10:114807047-114807047	C	intron_variant	MODIFIER	TCF7L2	ENSG00000148737	Transcript	ENST00000355995	protein_coding	-	2018-05-14	-	-	-	-	-	-	-	rs11196205	-	1	-	HGNC	11641	-	-	-	-	0.4429	0.8192	0.353	0.0347	0.4881	0.3722	-	-	-	-	-	-	-	-	-	-	-	risk_factor	-	1	26648684,22189546,27555891,21103332,26937418,27465520,18097733,19482368,23041303,23188737,27153677,23626757,23577239,20028944,21133856,26042206,17311858,25274455,17340123,17661009,23281813,18598350,18650481,17934151,18655717,23107111,18397358,17245589,17601994,17971425,18268068,18437354,19924244,16936218,18291022,19228405,21159844,22888288,26393635,17609304,21423583,23579632,22511877,25737773,266…
rs11196205	10:114807047-114807047	T	intron_variant	MODIFIER	TCF7L2	ENSG00000148737	Transcript	ENST00000355995	protein_coding	-	2018-05-14	-	-	-	-	-	-	-	rs11196205	-	1	-	HGNC	11641	-	-	-	-	-	-	-	-	-	-	-	-	-	-	-	-	-	-	-	-	-	risk_factor	-	1	26648684,22189546,27555891,21103332,26937418,27465520,18097733,19482368,23041303,23188737,27153677,23626757,23577239,20028944,21133856,26042206,17311858,25274455,17340123,17661009,23281813,18598350,18650481,17934151,18655717,23107111,18397358,17245589,17601994,17971425,18268068,18437354,19924244,16936218,18291022,19228405,21159844,22888288,26393635,17609304,21423583,23579632,22511877,25737773,266…
rs11196205	10:114807047-114807047	C	intron_variant	MODIFIER	TCF7L2	ENSG00000148737	Transcript	ENST00000369395	protein_coding	-	2018-04-07	-	-	-	-	-	-	-	rs11196205	-	1	-	HGNC	11641	-	-	-	-	0.4429	0.8192	0.353	0.0347	0.4881	0.3722	-	-	-	-	-	-	-	-	-	-	-	risk_factor	-	1	26648684,22189546,27555891,21103332,26937418,27465520,18097733,19482368,23041303,23188737,27153677,23626757,23577239,20028944,21133856,26042206,17311858,25274455,17340123,17661009,23281813,18598350,18650481,17934151,18655717,23107111,18397358,17245589,17601994,17971425,18268068,18437354,19924244,16936218,18291022,19228405,21159844,22888288,26393635,17609304,21423583,23579632,22511877,25737773,266…
rs11196205	10:114807047-114807047	T	intron_variant	MODIFIER	TCF7L2	ENSG00000148737	Transcript	ENST00000369395	protein_coding	-	2018-04-07	-	-	-	-	-	-	-	rs11196205	-	1	-	HGNC	11641	-	-	-	-	-	-	-	-	-	-	-	-	-	-	-	-	-	-	-	-	-	risk_factor	-	1	26648684,22189546,27555891,21103332,26937418,27465520,18097733,19482368,23041303,23188737,27153677,23626757,23577239,20028944,21133856,26042206,17311858,25274455,17340123,17661009,23281813,18598350,18650481,17934151,18655717,23107111,18397358,17245589,17601994,17971425,18268068,18437354,19924244,16936218,18291022,19228405,21159844,22888288,26393635,17609304,21423583,23579632,22511877,25737773,266…
rs11196205	10:114807047-114807047	C	intron_variant	MODIFIER	TCF7L2	ENSG00000148737	Transcript	ENST00000369397	protein_coding	-	2018-04-13	-	-	-	-	-	-	-	rs11196205	-	1	-	HGNC	11641	-	-	-	-	0.4429	0.8192	0.353	0.0347	0.4881	0.3722	-	-	-	-	-	-	-	-	-	-	-	risk_factor	-	1	26648684,22189546,27555891,21103332,26937418,27465520,18097733,19482368,23041303,23188737,27153677,23626757,23577239,20028944,21133856,26042206,17311858,25274455,17340123,17661009,23281813,18598350,18650481,17934151,18655717,23107111,18397358,17245589,17601994,17971425,18268068,18437354,19924244,16936218,18291022,19228405,21159844,22888288,26393635,17609304,21423583,23579632,22511877,25737773,266…
rs11196205	10:114807047-114807047	T	intron_variant	MODIFIER	TCF7L2	ENSG00000148737	Transcript	ENST00000369397	protein_coding	-	2018-04-13	-	-	-	-	-	-	-	rs11196205	-	1	-	HGNC	11641	-	-	-	-	-	-	-	-	-	-	-	-	-	-	-	-	-	-	-	-	-	risk_factor	-	1	26648684,22189546,27555891,21103332,26937418,27465520,18097733,19482368,23041303,23188737,27153677,23626757,23577239,20028944,21133856,26042206,17311858,25274455,17340123,17661009,23281813,18598350,18650481,17934151,18655717,23107111,18397358,17245589,17601994,17971425,18268068,18437354,19924244,16936218,18291022,19228405,21159844,22888288,26393635,17609304,21423583,23579632,22511877,25737773,266…
rs11196205	10:114807047-114807047	C	intron_variant	MODIFIER	TCF7L2	ENSG00000148737	Transcript	ENST00000534894	protein_coding	-	2018-05-14	-	-	-	-	-	-	-	rs11196205	-	1	-	HGNC	11641	-	-	-	-	0.4429	0.8192	0.353	0.0347	0.4881	0.3722	-	-	-	-	-	-	-	-	-	-	-	risk_factor	-	1	26648684,22189546,27555891,21103332,26937418,27465520,18097733,19482368,23041303,23188737,27153677,23626757,23577239,20028944,21133856,26042206,17311858,25274455,17340123,17661009,23281813,18598350,18650481,17934151,18655717,23107111,18397358,17245589,17601994,17971425,18268068,18437354,19924244,16936218,18291022,19228405,21159844,22888288,26393635,17609304,21423583,23579632,22511877,25737773,266…
rs11196205	10:114807047-114807047	T	intron_variant	MODIFIER	TCF7L2	ENSG00000148737	Transcript	ENST00000534894	protein_coding	-	2018-05-14	-	-	-	-	-	-	-	rs11196205	-	1	-	HGNC	11641	-	-	-	-	-	-	-	-	-	-	-	-	-	-	-	-	-	-	-	-	-	risk_factor	-	1	26648684,22189546,27555891,21103332,26937418,27465520,18097733,19482368,23041303,23188737,27153677,23626757,23577239,20028944,21133856,26042206,17311858,25274455,17340123,17661009,23281813,18598350,18650481,17934151,18655717,23107111,18397358,17245589,17601994,17971425,18268068,18437354,19924244,16936218,18291022,19228405,21159844,22888288,26393635,17609304,21423583,23579632,22511877,25737773,266…
rs11196205	10:114807047-114807047	C	intron_variant	MODIFIER	TCF7L2	ENSG00000148737	Transcript	ENST00000536810	protein_coding	-	2018-05-13	-	-	-	-	-	-	-	rs11196205	-	1	-	HGNC	11641	-	-	-	-	0.4429	0.8192	0.353	0.0347	0.4881	0.3722	-	-	-	-	-	-	-	-	-	-	-	risk_factor	-	1	26648684,22189546,27555891,21103332,26937418,27465520,18097733,19482368,23041303,23188737,27153677,23626757,23577239,20028944,21133856,26042206,17311858,25274455,17340123,17661009,23281813,18598350,18650481,17934151,18655717,23107111,18397358,17245589,17601994,17971425,18268068,18437354,19924244,16936218,18291022,19228405,21159844,22888288,26393635,17609304,21423583,23579632,22511877,25737773,266…
rs11196205	10:114807047-114807047	T	intron_variant	MODIFIER	TCF7L2	ENSG00000148737	Transcript	ENST00000536810	protein_coding	-	2018-05-13	-	-	-	-	-	-	-	rs11196205	-	1	-	HGNC	11641	-	-	-	-	-	-	-	-	-	-	-	-	-	-	-	-	-	-	-	-	-	risk_factor	-	1	26648684,22189546,27555891,21103332,26937418,27465520,18097733,19482368,23041303,23188737,27153677,23626757,23577239,20028944,21133856,26042206,17311858,25274455,17340123,17661009,23281813,18598350,18650481,17934151,18655717,23107111,18397358,17245589,17601994,17971425,18268068,18437354,19924244,16936218,18291022,19228405,21159844,22888288,26393635,17609304,21423583,23579632,22511877,25737773,266…
rs11196205	10:114807047-114807047	C	intron_variant	MODIFIER	TCF7L2	ENSG00000148737	Transcript	ENST00000538897	protein_coding	-	2018-05-13	-	-	-	-	-	-	-	rs11196205	-	1	-	HGNC	11641	-	-	-	-	0.4429	0.8192	0.353	0.0347	0.4881	0.3722	-	-	-	-	-	-	-	-	-	-	-	risk_factor	-	1	26648684,22189546,27555891,21103332,26937418,27465520,18097733,19482368,23041303,23188737,27153677,23626757,23577239,20028944,21133856,26042206,17311858,25274455,17340123,17661009,23281813,18598350,18650481,17934151,18655717,23107111,18397358,17245589,17601994,17971425,18268068,18437354,19924244,16936218,18291022,19228405,21159844,22888288,26393635,17609304,21423583,23579632,22511877,25737773,266…
rs11196205	10:114807047-114807047	T	intron_variant	MODIFIER	TCF7L2	ENSG00000148737	Transcript	ENST00000538897	protein_coding	-	2018-05-13	-	-	-	-	-	-	-	rs11196205	-	1	-	HGNC	11641	-	-	-	-	-	-	-	-	-	-	-	-	-	-	-	-	-	-	-	-	-	risk_factor	-	1	26648684,22189546,27555891,21103332,26937418,27465520,18097733,19482368,23041303,23188737,27153677,23626757,23577239,20028944,21133856,26042206,17311858,25274455,17340123,17661009,23281813,18598350,18650481,17934151,18655717,23107111,18397358,17245589,17601994,17971425,18268068,18437354,19924244,16936218,18291022,19228405,21159844,22888288,26393635,17609304,21423583,23579632,22511877,25737773,266…
rs11196205	10:114807047-114807047	C	intron_variant	MODIFIER	TCF7L2	ENSG00000148737	Transcript	ENST00000542695	protein_coding	-	2018-04-14	-	-	-	-	-	-	-	rs11196205	-	1	-	HGNC	11641	-	-	-	-	0.4429	0.8192	0.353	0.0347	0.4881	0.3722	-	-	-	-	-	-	-	-	-	-	-	risk_factor	-	1	26648684,22189546,27555891,21103332,26937418,27465520,18097733,19482368,23041303,23188737,27153677,23626757,23577239,20028944,21133856,26042206,17311858,25274455,17340123,17661009,23281813,18598350,18650481,17934151,18655717,23107111,18397358,17245589,17601994,17971425,18268068,18437354,19924244,16936218,18291022,19228405,21159844,22888288,26393635,17609304,21423583,23579632,22511877,25737773,266…
rs11196205	10:114807047-114807047	T	intron_variant	MODIFIER	TCF7L2	ENSG00000148737	Transcript	ENST00000542695	protein_coding	-	2018-04-14	-	-	-	-	-	-	-	rs11196205	-	1	-	HGNC	11641	-	-	-	-	-	-	-	-	-	-	-	-	-	-	-	-	-	-	-	-	-	risk_factor	-	1	26648684,22189546,27555891,21103332,26937418,27465520,18097733,19482368,23041303,23188737,27153677,23626757,23577239,20028944,21133856,26042206,17311858,25274455,17340123,17661009,23281813,18598350,18650481,17934151,18655717,23107111,18397358,17245589,17601994,17971425,18268068,18437354,19924244,16936218,18291022,19228405,21159844,22888288,26393635,17609304,21423583,23579632,22511877,25737773,266…
rs11196205	10:114807047-114807047	C	intron_variant	MODIFIER	TCF7L2	ENSG00000148737	Transcript	ENST00000543371	protein_coding	-	2018-05-13	-	-	-	-	-	-	-	rs11196205	-	1	-	HGNC	11641	-	-	-	-	0.4429	0.8192	0.353	0.0347	0.4881	0.3722	-	-	-	-	-	-	-	-	-	-	-	risk_factor	-	1	26648684,22189546,27555891,21103332,26937418,27465520,18097733,19482368,23041303,23188737,27153677,23626757,23577239,20028944,21133856,26042206,17311858,25274455,17340123,17661009,23281813,18598350,18650481,17934151,18655717,23107111,18397358,17245589,17601994,17971425,18268068,18437354,19924244,16936218,18291022,19228405,21159844,22888288,26393635,17609304,21423583,23579632,22511877,25737773,266…
rs11196205	10:114807047-114807047	T	intron_variant	MODIFIER	TCF7L2	ENSG00000148737	Transcript	ENST00000543371	protein_coding	-	2018-05-13	-	-	-	-	-	-	-	rs11196205	-	1	-	HGNC	11641	-	-	-	-	-	-	-	-	-	-	-	-	-	-	-	-	-	-	-	-	-	risk_factor	-	1	26648684,22189546,27555891,21103332,26937418,27465520,18097733,19482368,23041303,23188737,27153677,23626757,23577239,20028944,21133856,26042206,17311858,25274455,17340123,17661009,23281813,18598350,18650481,17934151,18655717,23107111,18397358,17245589,17601994,17971425,18268068,18437354,19924244,16936218,18291022,19228405,21159844,22888288,26393635,17609304,21423583,23579632,22511877,25737773,266…
rs11196205	10:114807047-114807047	C	intron_variant	MODIFIER	TCF7L2	ENSG00000148737	Transcript	ENST00000545257	protein_coding	-	2018-05-14	-	-	-	-	-	-	-	rs11196205	-	1	-	HGNC	11641	-	-	-	-	0.4429	0.8192	0.353	0.0347	0.4881	0.3722	-	-	-	-	-	-	-	-	-	-	-	risk_factor	-	1	26648684,22189546,27555891,21103332,26937418,27465520,18097733,19482368,23041303,23188737,27153677,23626757,23577239,20028944,21133856,26042206,17311858,25274455,17340123,17661009,23281813,18598350,18650481,17934151,18655717,23107111,18397358,17245589,17601994,17971425,18268068,18437354,19924244,16936218,18291022,19228405,21159844,22888288,26393635,17609304,21423583,23579632,22511877,25737773,266…
rs11196205	10:114807047-114807047	T	intron_variant	MODIFIER	TCF7L2	ENSG00000148737	Transcript	ENST00000545257	protein_coding	-	2018-05-14	-	-	-	-	-	-	-	rs11196205	-	1	-	HGNC	11641	-	-	-	-	-	-	-	-	-	-	-	-	-	-	-	-	-	-	-	-	-	risk_factor	-	1	26648684,22189546,27555891,21103332,26937418,27465520,18097733,19482368,23041303,23188737,27153677,23626757,23577239,20028944,21133856,26042206,17311858,25274455,17340123,17661009,23281813,18598350,18650481,17934151,18655717,23107111,18397358,17245589,17601994,17971425,18268068,18437354,19924244,16936218,18291022,19228405,21159844,22888288,26393635,17609304,21423583,23579632,22511877,25737773,266…
rs10885409	10:114808072-114808072	C	intron_variant	MODIFIER	TCF7L2	ENSG00000148737	Transcript	ENST00000346198	protein_coding	-	2018-05-06	-	-	-	-	-	-	-	rs10885409	-	1	cds_start_NF,cds_end_NF	HGNC	11641	-	-	-	-	0.4441	0.8222	0.3516	0.0357	0.4901	0.3722	-	-	-	-	-	-	-	-	-	-	-	-	-	1	2.0018e+79
rs10885409	10:114808072-114808072	C	intron_variant	MODIFIER	TCF7L2	ENSG00000148737	Transcript	ENST00000349937	protein_coding	-	2018-05-07	-	-	-	-	-	-	-	rs10885409	-	1	-	HGNC	11641	-	-	-	-	0.4441	0.8222	0.3516	0.0357	0.4901	0.3722	-	-	-	-	-	-	-	-	-	-	-	-	-	1	2.0018e+79
rs10885409	10:114808072-114808072	C	intron_variant	MODIFIER	TCF7L2	ENSG00000148737	Transcript	ENST00000352065	protein_coding	-	2018-04-14	-	-	-	-	-	-	-	rs10885409	-	1	-	HGNC	11641	-	-	-	-	0.4441	0.8222	0.3516	0.0357	0.4901	0.3722	-	-	-	-	-	-	-	-	-	-	-	-	-	1	2.0018e+79
rs10885409	10:114808072-114808072	C	intron_variant	MODIFIER	TCF7L2	ENSG00000148737	Transcript	ENST00000355717	protein_coding	-	2018-04-12	-	-	-	-	-	-	-	rs10885409	-	1	-	HGNC	11641	-	-	-	-	0.4441	0.8222	0.3516	0.0357	0.4901	0.3722	-	-	-	-	-	-	-	-	-	-	-	-	-	1	2.0018e+79
rs10885409	10:114808072-114808072	C	intron_variant	MODIFIER	TCF7L2	ENSG00000148737	Transcript	ENST00000355995	protein_coding	-	2018-05-14	-	-	-	-	-	-	-	rs10885409	-	1	-	HGNC	11641	-	-	-	-	0.4441	0.8222	0.3516	0.0357	0.4901	0.3722	-	-	-	-	-	-	-	-	-	-	-	-	-	1	2.0018e+79
rs10885409	10:114808072-114808072	C	intron_variant	MODIFIER	TCF7L2	ENSG00000148737	Transcript	ENST00000369395	protein_coding	-	2018-04-07	-	-	-	-	-	-	-	rs10885409	-	1	-	HGNC	11641	-	-	-	-	0.4441	0.8222	0.3516	0.0357	0.4901	0.3722	-	-	-	-	-	-	-	-	-	-	-	-	-	1	2.0018e+79
rs10885409	10:114808072-114808072	C	intron_variant	MODIFIER	TCF7L2	ENSG00000148737	Transcript	ENST00000369397	protein_coding	-	2018-04-13	-	-	-	-	-	-	-	rs10885409	-	1	-	HGNC	11641	-	-	-	-	0.4441	0.8222	0.3516	0.0357	0.4901	0.3722	-	-	-	-	-	-	-	-	-	-	-	-	-	1	2.0018e+79
rs10885409	10:114808072-114808072	C	intron_variant	MODIFIER	TCF7L2	ENSG00000148737	Transcript	ENST00000534894	protein_coding	-	2018-05-14	-	-	-	-	-	-	-	rs10885409	-	1	-	HGNC	11641	-	-	-	-	0.4441	0.8222	0.3516	0.0357	0.4901	0.3722	-	-	-	-	-	-	-	-	-	-	-	-	-	1	2.0018e+79
rs10885409	10:114808072-114808072	C	intron_variant	MODIFIER	TCF7L2	ENSG00000148737	Transcript	ENST00000536810	protein_coding	-	2018-05-13	-	-	-	-	-	-	-	rs10885409	-	1	-	HGNC	11641	-	-	-	-	0.4441	0.8222	0.3516	0.0357	0.4901	0.3722	-	-	-	-	-	-	-	-	-	-	-	-	-	1	2.0018e+79
rs10885409	10:114808072-114808072	C	intron_variant	MODIFIER	TCF7L2	ENSG00000148737	Transcript	ENST00000538897	protein_coding	-	2018-05-13	-	-	-	-	-	-	-	rs10885409	-	1	-	HGNC	11641	-	-	-	-	0.4441	0.8222	0.3516	0.0357	0.4901	0.3722	-	-	-	-	-	-	-	-	-	-	-	-	-	1	2.0018e+79
rs10885409	10:114808072-114808072	C	intron_variant	MODIFIER	TCF7L2	ENSG00000148737	Transcript	ENST00000542695	protein_coding	-	2018-04-14	-	-	-	-	-	-	-	rs10885409	-	1	-	HGNC	11641	-	-	-	-	0.4441	0.8222	0.3516	0.0357	0.4901	0.3722	-	-	-	-	-	-	-	-	-	-	-	-	-	1	2.0018e+79
rs10885409	10:114808072-114808072	C	intron_variant	MODIFIER	TCF7L2	ENSG00000148737	Transcript	ENST00000543371	protein_coding	-	2018-05-13	-	-	-	-	-	-	-	rs10885409	-	1	-	HGNC	11641	-	-	-	-	0.4441	0.8222	0.3516	0.0357	0.4901	0.3722	-	-	-	-	-	-	-	-	-	-	-	-	-	1	2.0018e+79
rs10885409	10:114808072-114808072	C	intron_variant	MODIFIER	TCF7L2	ENSG00000148737	Transcript	ENST00000545257	protein_coding	-	2018-05-14	-	-	-	-	-	-	-	rs10885409	-	1	-	HGNC	11641	-	-	-	-	0.4441	0.8222	0.3516	0.0357	0.4901	0.3722	-	-	-	-	-	-	-	-	-	-	-	-	-	1	2.0018e+79
rs12255372	10:114808902-114808902	A	intron_variant	MODIFIER	TCF7L2	ENSG00000148737	Transcript	ENST00000346198	protein_coding	-	2018-05-06	-	-	-	-	-	-	-	rs12255372,CS065627	-	1	cds_start_NF,cds_end_NF	HGNC	11641	-	-	-	-	-	-	-	-	-	-	-	-	-	-	-	-	-	-	-	-	-	risk_factor	-	1,1	20075150,26648684,27730450,24944790,21278902,21873553,24719615,18248681,22189546,20503258,20222815,23226037,27555891,19002430,20144327,20362271,21103332,21368910,26789123,26937418,27347941,17463248,17903298,18972257,19033397,19279076,19309528,19455305,20361036,20424228,20936101,22113416,22307069,23013243,23244446,23304343,23690305,24309190,25145545,27051588,27103840,27310578,21490949,23535729,176…
rs12255372	10:114808902-114808902	T	intron_variant	MODIFIER	TCF7L2	ENSG00000148737	Transcript	ENST00000346198	protein_coding	-	2018-05-06	-	-	-	-	-	-	-	rs12255372,CS065627	-	1	cds_start_NF,cds_end_NF	HGNC	11641	-	-	-	-	0.2139	0.3018	0.219	0.0099	0.2922	0.2209	-	-	-	-	-	-	-	-	-	-	-	risk_factor	-	1,1	20075150,26648684,27730450,24944790,21278902,21873553,24719615,18248681,22189546,20503258,20222815,23226037,27555891,19002430,20144327,20362271,21103332,21368910,26789123,26937418,27347941,17463248,17903298,18972257,19033397,19279076,19309528,19455305,20361036,20424228,20936101,22113416,22307069,23013243,23244446,23304343,23690305,24309190,25145545,27051588,27103840,27310578,21490949,23535729,176…
rs12255372	10:114808902-114808902	A	intron_variant	MODIFIER	TCF7L2	ENSG00000148737	Transcript	ENST00000349937	protein_coding	-	2018-05-07	-	-	-	-	-	-	-	rs12255372,CS065627	-	1	-	HGNC	11641	-	-	-	-	-	-	-	-	-	-	-	-	-	-	-	-	-	-	-	-	-	risk_factor	-	1,1	20075150,26648684,27730450,24944790,21278902,21873553,24719615,18248681,22189546,20503258,20222815,23226037,27555891,19002430,20144327,20362271,21103332,21368910,26789123,26937418,27347941,17463248,17903298,18972257,19033397,19279076,19309528,19455305,20361036,20424228,20936101,22113416,22307069,23013243,23244446,23304343,23690305,24309190,25145545,27051588,27103840,27310578,21490949,23535729,176…
rs12255372	10:114808902-114808902	T	intron_variant	MODIFIER	TCF7L2	ENSG00000148737	Transcript	ENST00000349937	protein_coding	-	2018-05-07	-	-	-	-	-	-	-	rs12255372,CS065627	-	1	-	HGNC	11641	-	-	-	-	0.2139	0.3018	0.219	0.0099	0.2922	0.2209	-	-	-	-	-	-	-	-	-	-	-	risk_factor	-	1,1	20075150,26648684,27730450,24944790,21278902,21873553,24719615,18248681,22189546,20503258,20222815,23226037,27555891,19002430,20144327,20362271,21103332,21368910,26789123,26937418,27347941,17463248,17903298,18972257,19033397,19279076,19309528,19455305,20361036,20424228,20936101,22113416,22307069,23013243,23244446,23304343,23690305,24309190,25145545,27051588,27103840,27310578,21490949,23535729,176…
rs12255372	10:114808902-114808902	A	intron_variant	MODIFIER	TCF7L2	ENSG00000148737	Transcript	ENST00000352065	protein_coding	-	2018-04-14	-	-	-	-	-	-	-	rs12255372,CS065627	-	1	-	HGNC	11641	-	-	-	-	-	-	-	-	-	-	-	-	-	-	-	-	-	-	-	-	-	risk_factor	-	1,1	20075150,26648684,27730450,24944790,21278902,21873553,24719615,18248681,22189546,20503258,20222815,23226037,27555891,19002430,20144327,20362271,21103332,21368910,26789123,26937418,27347941,17463248,17903298,18972257,19033397,19279076,19309528,19455305,20361036,20424228,20936101,22113416,22307069,23013243,23244446,23304343,23690305,24309190,25145545,27051588,27103840,27310578,21490949,23535729,176…
rs12255372	10:114808902-114808902	T	intron_variant	MODIFIER	TCF7L2	ENSG00000148737	Transcript	ENST00000352065	protein_coding	-	2018-04-14	-	-	-	-	-	-	-	rs12255372,CS065627	-	1	-	HGNC	11641	-	-	-	-	0.2139	0.3018	0.219	0.0099	0.2922	0.2209	-	-	-	-	-	-	-	-	-	-	-	risk_factor	-	1,1	20075150,26648684,27730450,24944790,21278902,21873553,24719615,18248681,22189546,20503258,20222815,23226037,27555891,19002430,20144327,20362271,21103332,21368910,26789123,26937418,27347941,17463248,17903298,18972257,19033397,19279076,19309528,19455305,20361036,20424228,20936101,22113416,22307069,23013243,23244446,23304343,23690305,24309190,25145545,27051588,27103840,27310578,21490949,23535729,176…
rs12255372	10:114808902-114808902	A	intron_variant	MODIFIER	TCF7L2	ENSG00000148737	Transcript	ENST00000355717	protein_coding	-	2018-04-12	-	-	-	-	-	-	-	rs12255372,CS065627	-	1	-	HGNC	11641	-	-	-	-	-	-	-	-	-	-	-	-	-	-	-	-	-	-	-	-	-	risk_factor	-	1,1	20075150,26648684,27730450,24944790,21278902,21873553,24719615,18248681,22189546,20503258,20222815,23226037,27555891,19002430,20144327,20362271,21103332,21368910,26789123,26937418,27347941,17463248,17903298,18972257,19033397,19279076,19309528,19455305,20361036,20424228,20936101,22113416,22307069,23013243,23244446,23304343,23690305,24309190,25145545,27051588,27103840,27310578,21490949,23535729,176…
rs12255372	10:114808902-114808902	T	intron_variant	MODIFIER	TCF7L2	ENSG00000148737	Transcript	ENST00000355717	protein_coding	-	2018-04-12	-	-	-	-	-	-	-	rs12255372,CS065627	-	1	-	HGNC	11641	-	-	-	-	0.2139	0.3018	0.219	0.0099	0.2922	0.2209	-	-	-	-	-	-	-	-	-	-	-	risk_factor	-	1,1	20075150,26648684,27730450,24944790,21278902,21873553,24719615,18248681,22189546,20503258,20222815,23226037,27555891,19002430,20144327,20362271,21103332,21368910,26789123,26937418,27347941,17463248,17903298,18972257,19033397,19279076,19309528,19455305,20361036,20424228,20936101,22113416,22307069,23013243,23244446,23304343,23690305,24309190,25145545,27051588,27103840,27310578,21490949,23535729,176…
rs12255372	10:114808902-114808902	A	intron_variant	MODIFIER	TCF7L2	ENSG00000148737	Transcript	ENST00000355995	protein_coding	-	2018-05-14	-	-	-	-	-	-	-	rs12255372,CS065627	-	1	-	HGNC	11641	-	-	-	-	-	-	-	-	-	-	-	-	-	-	-	-	-	-	-	-	-	risk_factor	-	1,1	20075150,26648684,27730450,24944790,21278902,21873553,24719615,18248681,22189546,20503258,20222815,23226037,27555891,19002430,20144327,20362271,21103332,21368910,26789123,26937418,27347941,17463248,17903298,18972257,19033397,19279076,19309528,19455305,20361036,20424228,20936101,22113416,22307069,23013243,23244446,23304343,23690305,24309190,25145545,27051588,27103840,27310578,21490949,23535729,176…
rs12255372	10:114808902-114808902	T	intron_variant	MODIFIER	TCF7L2	ENSG00000148737	Transcript	ENST00000355995	protein_coding	-	2018-05-14	-	-	-	-	-	-	-	rs12255372,CS065627	-	1	-	HGNC	11641	-	-	-	-	0.2139	0.3018	0.219	0.0099	0.2922	0.2209	-	-	-	-	-	-	-	-	-	-	-	risk_factor	-	1,1	20075150,26648684,27730450,24944790,21278902,21873553,24719615,18248681,22189546,20503258,20222815,23226037,27555891,19002430,20144327,20362271,21103332,21368910,26789123,26937418,27347941,17463248,17903298,18972257,19033397,19279076,19309528,19455305,20361036,20424228,20936101,22113416,22307069,23013243,23244446,23304343,23690305,24309190,25145545,27051588,27103840,27310578,21490949,23535729,176…
rs12255372	10:114808902-114808902	A	intron_variant	MODIFIER	TCF7L2	ENSG00000148737	Transcript	ENST00000369395	protein_coding	-	2018-04-07	-	-	-	-	-	-	-	rs12255372,CS065627	-	1	-	HGNC	11641	-	-	-	-	-	-	-	-	-	-	-	-	-	-	-	-	-	-	-	-	-	risk_factor	-	1,1	20075150,26648684,27730450,24944790,21278902,21873553,24719615,18248681,22189546,20503258,20222815,23226037,27555891,19002430,20144327,20362271,21103332,21368910,26789123,26937418,27347941,17463248,17903298,18972257,19033397,19279076,19309528,19455305,20361036,20424228,20936101,22113416,22307069,23013243,23244446,23304343,23690305,24309190,25145545,27051588,27103840,27310578,21490949,23535729,176…
rs12255372	10:114808902-114808902	T	intron_variant	MODIFIER	TCF7L2	ENSG00000148737	Transcript	ENST00000369395	protein_coding	-	2018-04-07	-	-	-	-	-	-	-	rs12255372,CS065627	-	1	-	HGNC	11641	-	-	-	-	0.2139	0.3018	0.219	0.0099	0.2922	0.2209	-	-	-	-	-	-	-	-	-	-	-	risk_factor	-	1,1	20075150,26648684,27730450,24944790,21278902,21873553,24719615,18248681,22189546,20503258,20222815,23226037,27555891,19002430,20144327,20362271,21103332,21368910,26789123,26937418,27347941,17463248,17903298,18972257,19033397,19279076,19309528,19455305,20361036,20424228,20936101,22113416,22307069,23013243,23244446,23304343,23690305,24309190,25145545,27051588,27103840,27310578,21490949,23535729,176…
rs12255372	10:114808902-114808902	A	intron_variant	MODIFIER	TCF7L2	ENSG00000148737	Transcript	ENST00000369397	protein_coding	-	2018-04-13	-	-	-	-	-	-	-	rs12255372,CS065627	-	1	-	HGNC	11641	-	-	-	-	-	-	-	-	-	-	-	-	-	-	-	-	-	-	-	-	-	risk_factor	-	1,1	20075150,26648684,27730450,24944790,21278902,21873553,24719615,18248681,22189546,20503258,20222815,23226037,27555891,19002430,20144327,20362271,21103332,21368910,26789123,26937418,27347941,17463248,17903298,18972257,19033397,19279076,19309528,19455305,20361036,20424228,20936101,22113416,22307069,23013243,23244446,23304343,23690305,24309190,25145545,27051588,27103840,27310578,21490949,23535729,176…
rs12255372	10:114808902-114808902	T	intron_variant	MODIFIER	TCF7L2	ENSG00000148737	Transcript	ENST00000369397	protein_coding	-	2018-04-13	-	-	-	-	-	-	-	rs12255372,CS065627	-	1	-	HGNC	11641	-	-	-	-	0.2139	0.3018	0.219	0.0099	0.2922	0.2209	-	-	-	-	-	-	-	-	-	-	-	risk_factor	-	1,1	20075150,26648684,27730450,24944790,21278902,21873553,24719615,18248681,22189546,20503258,20222815,23226037,27555891,19002430,20144327,20362271,21103332,21368910,26789123,26937418,27347941,17463248,17903298,18972257,19033397,19279076,19309528,19455305,20361036,20424228,20936101,22113416,22307069,23013243,23244446,23304343,23690305,24309190,25145545,27051588,27103840,27310578,21490949,23535729,176…
rs12255372	10:114808902-114808902	A	intron_variant	MODIFIER	TCF7L2	ENSG00000148737	Transcript	ENST00000534894	protein_coding	-	2018-05-14	-	-	-	-	-	-	-	rs12255372,CS065627	-	1	-	HGNC	11641	-	-	-	-	-	-	-	-	-	-	-	-	-	-	-	-	-	-	-	-	-	risk_factor	-	1,1	20075150,26648684,27730450,24944790,21278902,21873553,24719615,18248681,22189546,20503258,20222815,23226037,27555891,19002430,20144327,20362271,21103332,21368910,26789123,26937418,27347941,17463248,17903298,18972257,19033397,19279076,19309528,19455305,20361036,20424228,20936101,22113416,22307069,23013243,23244446,23304343,23690305,24309190,25145545,27051588,27103840,27310578,21490949,23535729,176…
rs12255372	10:114808902-114808902	T	intron_variant	MODIFIER	TCF7L2	ENSG00000148737	Transcript	ENST00000534894	protein_coding	-	2018-05-14	-	-	-	-	-	-	-	rs12255372,CS065627	-	1	-	HGNC	11641	-	-	-	-	0.2139	0.3018	0.219	0.0099	0.2922	0.2209	-	-	-	-	-	-	-	-	-	-	-	risk_factor	-	1,1	20075150,26648684,27730450,24944790,21278902,21873553,24719615,18248681,22189546,20503258,20222815,23226037,27555891,19002430,20144327,20362271,21103332,21368910,26789123,26937418,27347941,17463248,17903298,18972257,19033397,19279076,19309528,19455305,20361036,20424228,20936101,22113416,22307069,23013243,23244446,23304343,23690305,24309190,25145545,27051588,27103840,27310578,21490949,23535729,176…
rs12255372	10:114808902-114808902	A	intron_variant	MODIFIER	TCF7L2	ENSG00000148737	Transcript	ENST00000536810	protein_coding	-	2018-05-13	-	-	-	-	-	-	-	rs12255372,CS065627	-	1	-	HGNC	11641	-	-	-	-	-	-	-	-	-	-	-	-	-	-	-	-	-	-	-	-	-	risk_factor	-	1,1	20075150,26648684,27730450,24944790,21278902,21873553,24719615,18248681,22189546,20503258,20222815,23226037,27555891,19002430,20144327,20362271,21103332,21368910,26789123,26937418,27347941,17463248,17903298,18972257,19033397,19279076,19309528,19455305,20361036,20424228,20936101,22113416,22307069,23013243,23244446,23304343,23690305,24309190,25145545,27051588,27103840,27310578,21490949,23535729,176…
rs12255372	10:114808902-114808902	T	intron_variant	MODIFIER	TCF7L2	ENSG00000148737	Transcript	ENST00000536810	protein_coding	-	2018-05-13	-	-	-	-	-	-	-	rs12255372,CS065627	-	1	-	HGNC	11641	-	-	-	-	0.2139	0.3018	0.219	0.0099	0.2922	0.2209	-	-	-	-	-	-	-	-	-	-	-	risk_factor	-	1,1	20075150,26648684,27730450,24944790,21278902,21873553,24719615,18248681,22189546,20503258,20222815,23226037,27555891,19002430,20144327,20362271,21103332,21368910,26789123,26937418,27347941,17463248,17903298,18972257,19033397,19279076,19309528,19455305,20361036,20424228,20936101,22113416,22307069,23013243,23244446,23304343,23690305,24309190,25145545,27051588,27103840,27310578,21490949,23535729,176…
rs12255372	10:114808902-114808902	A	intron_variant	MODIFIER	TCF7L2	ENSG00000148737	Transcript	ENST00000538897	protein_coding	-	2018-05-13	-	-	-	-	-	-	-	rs12255372,CS065627	-	1	-	HGNC	11641	-	-	-	-	-	-	-	-	-	-	-	-	-	-	-	-	-	-	-	-	-	risk_factor	-	1,1	20075150,26648684,27730450,24944790,21278902,21873553,24719615,18248681,22189546,20503258,20222815,23226037,27555891,19002430,20144327,20362271,21103332,21368910,26789123,26937418,27347941,17463248,17903298,18972257,19033397,19279076,19309528,19455305,20361036,20424228,20936101,22113416,22307069,23013243,23244446,23304343,23690305,24309190,25145545,27051588,27103840,27310578,21490949,23535729,176…
rs12255372	10:114808902-114808902	T	intron_variant	MODIFIER	TCF7L2	ENSG00000148737	Transcript	ENST00000538897	protein_coding	-	2018-05-13	-	-	-	-	-	-	-	rs12255372,CS065627	-	1	-	HGNC	11641	-	-	-	-	0.2139	0.3018	0.219	0.0099	0.2922	0.2209	-	-	-	-	-	-	-	-	-	-	-	risk_factor	-	1,1	20075150,26648684,27730450,24944790,21278902,21873553,24719615,18248681,22189546,20503258,20222815,23226037,27555891,19002430,20144327,20362271,21103332,21368910,26789123,26937418,27347941,17463248,17903298,18972257,19033397,19279076,19309528,19455305,20361036,20424228,20936101,22113416,22307069,23013243,23244446,23304343,23690305,24309190,25145545,27051588,27103840,27310578,21490949,23535729,176…
rs12255372	10:114808902-114808902	A	intron_variant	MODIFIER	TCF7L2	ENSG00000148737	Transcript	ENST00000542695	protein_coding	-	2018-04-14	-	-	-	-	-	-	-	rs12255372,CS065627	-	1	-	HGNC	11641	-	-	-	-	-	-	-	-	-	-	-	-	-	-	-	-	-	-	-	-	-	risk_factor	-	1,1	20075150,26648684,27730450,24944790,21278902,21873553,24719615,18248681,22189546,20503258,20222815,23226037,27555891,19002430,20144327,20362271,21103332,21368910,26789123,26937418,27347941,17463248,17903298,18972257,19033397,19279076,19309528,19455305,20361036,20424228,20936101,22113416,22307069,23013243,23244446,23304343,23690305,24309190,25145545,27051588,27103840,27310578,21490949,23535729,176…
rs12255372	10:114808902-114808902	T	intron_variant	MODIFIER	TCF7L2	ENSG00000148737	Transcript	ENST00000542695	protein_coding	-	2018-04-14	-	-	-	-	-	-	-	rs12255372,CS065627	-	1	-	HGNC	11641	-	-	-	-	0.2139	0.3018	0.219	0.0099	0.2922	0.2209	-	-	-	-	-	-	-	-	-	-	-	risk_factor	-	1,1	20075150,26648684,27730450,24944790,21278902,21873553,24719615,18248681,22189546,20503258,20222815,23226037,27555891,19002430,20144327,20362271,21103332,21368910,26789123,26937418,27347941,17463248,17903298,18972257,19033397,19279076,19309528,19455305,20361036,20424228,20936101,22113416,22307069,23013243,23244446,23304343,23690305,24309190,25145545,27051588,27103840,27310578,21490949,23535729,176…
rs12255372	10:114808902-114808902	A	intron_variant	MODIFIER	TCF7L2	ENSG00000148737	Transcript	ENST00000543371	protein_coding	-	2018-05-13	-	-	-	-	-	-	-	rs12255372,CS065627	-	1	-	HGNC	11641	-	-	-	-	-	-	-	-	-	-	-	-	-	-	-	-	-	-	-	-	-	risk_factor	-	1,1	20075150,26648684,27730450,24944790,21278902,21873553,24719615,18248681,22189546,20503258,20222815,23226037,27555891,19002430,20144327,20362271,21103332,21368910,26789123,26937418,27347941,17463248,17903298,18972257,19033397,19279076,19309528,19455305,20361036,20424228,20936101,22113416,22307069,23013243,23244446,23304343,23690305,24309190,25145545,27051588,27103840,27310578,21490949,23535729,176…
rs12255372	10:114808902-114808902	T	intron_variant	MODIFIER	TCF7L2	ENSG00000148737	Transcript	ENST00000543371	protein_coding	-	2018-05-13	-	-	-	-	-	-	-	rs12255372,CS065627	-	1	-	HGNC	11641	-	-	-	-	0.2139	0.3018	0.219	0.0099	0.2922	0.2209	-	-	-	-	-	-	-	-	-	-	-	risk_factor	-	1,1	20075150,26648684,27730450,24944790,21278902,21873553,24719615,18248681,22189546,20503258,20222815,23226037,27555891,19002430,20144327,20362271,21103332,21368910,26789123,26937418,27347941,17463248,17903298,18972257,19033397,19279076,19309528,19455305,20361036,20424228,20936101,22113416,22307069,23013243,23244446,23304343,23690305,24309190,25145545,27051588,27103840,27310578,21490949,23535729,176…
rs12255372	10:114808902-114808902	A	intron_variant	MODIFIER	TCF7L2	ENSG00000148737	Transcript	ENST00000545257	protein_coding	-	2018-05-14	-	-	-	-	-	-	-	rs12255372,CS065627	-	1	-	HGNC	11641	-	-	-	-	-	-	-	-	-	-	-	-	-	-	-	-	-	-	-	-	-	risk_factor	-	1,1	20075150,26648684,27730450,24944790,21278902,21873553,24719615,18248681,22189546,20503258,20222815,23226037,27555891,19002430,20144327,20362271,21103332,21368910,26789123,26937418,27347941,17463248,17903298,18972257,19033397,19279076,19309528,19455305,20361036,20424228,20936101,22113416,22307069,23013243,23244446,23304343,23690305,24309190,25145545,27051588,27103840,27310578,21490949,23535729,176…
rs12255372	10:114808902-114808902	T	intron_variant	MODIFIER	TCF7L2	ENSG00000148737	Transcript	ENST00000545257	protein_coding	-	2018-05-14	-	-	-	-	-	-	-	rs12255372,CS065627	-	1	-	HGNC	11641	-	-	-	-	0.2139	0.3018	0.219	0.0099	0.2922	0.2209	-	-	-	-	-	-	-	-	-	-	-	risk_factor	-	1,1	20075150,26648684,27730450,24944790,21278902,21873553,24719615,18248681,22189546,20503258,20222815,23226037,27555891,19002430,20144327,20362271,21103332,21368910,26789123,26937418,27347941,17463248,17903298,18972257,19033397,19279076,19309528,19455305,20361036,20424228,20936101,22113416,22307069,23013243,23244446,23304343,23690305,24309190,25145545,27051588,27103840,27310578,21490949,23535729,176…
rs12265291	10:114810240-114810240	C	intron_variant	MODIFIER	TCF7L2	ENSG00000148737	Transcript	ENST00000346198	protein_coding	-	2018-05-06	-	-	-	-	-	-	-	rs12265291	-	1	cds_start_NF,cds_end_NF	HGNC	11641	-	-	-	-	0.4531	0.857	0.353	0.0347	0.4891	0.3722	-	-	-	-	-	-	-	-	-	-	-	-	-	1	21188353
rs12265291	10:114810240-114810240	C	intron_variant	MODIFIER	TCF7L2	ENSG00000148737	Transcript	ENST00000349937	protein_coding	-	2018-05-07	-	-	-	-	-	-	-	rs12265291	-	1	-	HGNC	11641	-	-	-	-	0.4531	0.857	0.353	0.0347	0.4891	0.3722	-	-	-	-	-	-	-	-	-	-	-	-	-	1	21188353
rs12265291	10:114810240-114810240	C	intron_variant	MODIFIER	TCF7L2	ENSG00000148737	Transcript	ENST00000352065	protein_coding	-	2018-04-14	-	-	-	-	-	-	-	rs12265291	-	1	-	HGNC	11641	-	-	-	-	0.4531	0.857	0.353	0.0347	0.4891	0.3722	-	-	-	-	-	-	-	-	-	-	-	-	-	1	21188353
rs12265291	10:114810240-114810240	C	intron_variant	MODIFIER	TCF7L2	ENSG00000148737	Transcript	ENST00000355717	protein_coding	-	2018-04-12	-	-	-	-	-	-	-	rs12265291	-	1	-	HGNC	11641	-	-	-	-	0.4531	0.857	0.353	0.0347	0.4891	0.3722	-	-	-	-	-	-	-	-	-	-	-	-	-	1	21188353
rs12265291	10:114810240-114810240	C	intron_variant	MODIFIER	TCF7L2	ENSG00000148737	Transcript	ENST00000355995	protein_coding	-	2018-05-14	-	-	-	-	-	-	-	rs12265291	-	1	-	HGNC	11641	-	-	-	-	0.4531	0.857	0.353	0.0347	0.4891	0.3722	-	-	-	-	-	-	-	-	-	-	-	-	-	1	21188353
rs12265291	10:114810240-114810240	C	intron_variant	MODIFIER	TCF7L2	ENSG00000148737	Transcript	ENST00000369395	protein_coding	-	2018-04-07	-	-	-	-	-	-	-	rs12265291	-	1	-	HGNC	11641	-	-	-	-	0.4531	0.857	0.353	0.0347	0.4891	0.3722	-	-	-	-	-	-	-	-	-	-	-	-	-	1	21188353
rs12265291	10:114810240-114810240	C	intron_variant	MODIFIER	TCF7L2	ENSG00000148737	Transcript	ENST00000369397	protein_coding	-	2018-04-13	-	-	-	-	-	-	-	rs12265291	-	1	-	HGNC	11641	-	-	-	-	0.4531	0.857	0.353	0.0347	0.4891	0.3722	-	-	-	-	-	-	-	-	-	-	-	-	-	1	21188353
rs12265291	10:114810240-114810240	C	intron_variant	MODIFIER	TCF7L2	ENSG00000148737	Transcript	ENST00000534894	protein_coding	-	2018-05-14	-	-	-	-	-	-	-	rs12265291	-	1	-	HGNC	11641	-	-	-	-	0.4531	0.857	0.353	0.0347	0.4891	0.3722	-	-	-	-	-	-	-	-	-	-	-	-	-	1	21188353
rs12265291	10:114810240-114810240	C	intron_variant	MODIFIER	TCF7L2	ENSG00000148737	Transcript	ENST00000536810	protein_coding	-	2018-05-13	-	-	-	-	-	-	-	rs12265291	-	1	-	HGNC	11641	-	-	-	-	0.4531	0.857	0.353	0.0347	0.4891	0.3722	-	-	-	-	-	-	-	-	-	-	-	-	-	1	21188353
rs12265291	10:114810240-114810240	C	intron_variant	MODIFIER	TCF7L2	ENSG00000148737	Transcript	ENST00000538897	protein_coding	-	2018-05-13	-	-	-	-	-	-	-	rs12265291	-	1	-	HGNC	11641	-	-	-	-	0.4531	0.857	0.353	0.0347	0.4891	0.3722	-	-	-	-	-	-	-	-	-	-	-	-	-	1	21188353
rs12265291	10:114810240-114810240	C	intron_variant	MODIFIER	TCF7L2	ENSG00000148737	Transcript	ENST00000542695	protein_coding	-	2018-04-14	-	-	-	-	-	-	-	rs12265291	-	1	-	HGNC	11641	-	-	-	-	0.4531	0.857	0.353	0.0347	0.4891	0.3722	-	-	-	-	-	-	-	-	-	-	-	-	-	1	21188353
rs12265291	10:114810240-114810240	C	intron_variant	MODIFIER	TCF7L2	ENSG00000148737	Transcript	ENST00000543371	protein_coding	-	2018-05-13	-	-	-	-	-	-	-	rs12265291	-	1	-	HGNC	11641	-	-	-	-	0.4531	0.857	0.353	0.0347	0.4891	0.3722	-	-	-	-	-	-	-	-	-	-	-	-	-	1	21188353
rs12265291	10:114810240-114810240	C	intron_variant	MODIFIER	TCF7L2	ENSG00000148737	Transcript	ENST00000545257	protein_coding	-	2018-05-14	-	-	-	-	-	-	-	rs12265291	-	1	-	HGNC	11641	-	-	-	-	0.4531	0.857	0.353	0.0347	0.4891	0.3722	-	-	-	-	-	-	-	-	-	-	-	-	-	1	21188353
rs11196208	10:114811316-114811316	C	intron_variant	MODIFIER	TCF7L2	ENSG00000148737	Transcript	ENST00000346198	protein_coding	-	2018-05-06	-	-	-	-	-	-	-	rs11196208	-	1	cds_start_NF,cds_end_NF	HGNC	11641	-	-	-	-	0.4431	0.82	0.3516	0.0347	0.4891	0.3722	-	-	-	-	-	-	-	-	-	-	-	-	-	1	2.71537e+23
rs11196208	10:114811316-114811316	C	intron_variant	MODIFIER	TCF7L2	ENSG00000148737	Transcript	ENST00000349937	protein_coding	-	2018-05-07	-	-	-	-	-	-	-	rs11196208	-	1	-	HGNC	11641	-	-	-	-	0.4431	0.82	0.3516	0.0347	0.4891	0.3722	-	-	-	-	-	-	-	-	-	-	-	-	-	1	2.71537e+23
rs11196208	10:114811316-114811316	C	intron_variant	MODIFIER	TCF7L2	ENSG00000148737	Transcript	ENST00000352065	protein_coding	-	2018-04-14	-	-	-	-	-	-	-	rs11196208	-	1	-	HGNC	11641	-	-	-	-	0.4431	0.82	0.3516	0.0347	0.4891	0.3722	-	-	-	-	-	-	-	-	-	-	-	-	-	1	2.71537e+23
rs11196208	10:114811316-114811316	C	intron_variant	MODIFIER	TCF7L2	ENSG00000148737	Transcript	ENST00000355717	protein_coding	-	2018-04-12	-	-	-	-	-	-	-	rs11196208	-	1	-	HGNC	11641	-	-	-	-	0.4431	0.82	0.3516	0.0347	0.4891	0.3722	-	-	-	-	-	-	-	-	-	-	-	-	-	1	2.71537e+23
rs11196208	10:114811316-114811316	C	intron_variant	MODIFIER	TCF7L2	ENSG00000148737	Transcript	ENST00000355995	protein_coding	-	2018-05-14	-	-	-	-	-	-	-	rs11196208	-	1	-	HGNC	11641	-	-	-	-	0.4431	0.82	0.3516	0.0347	0.4891	0.3722	-	-	-	-	-	-	-	-	-	-	-	-	-	1	2.71537e+23
rs11196208	10:114811316-114811316	C	intron_variant	MODIFIER	TCF7L2	ENSG00000148737	Transcript	ENST00000369395	protein_coding	-	2018-04-07	-	-	-	-	-	-	-	rs11196208	-	1	-	HGNC	11641	-	-	-	-	0.4431	0.82	0.3516	0.0347	0.4891	0.3722	-	-	-	-	-	-	-	-	-	-	-	-	-	1	2.71537e+23
rs11196208	10:114811316-114811316	C	intron_variant	MODIFIER	TCF7L2	ENSG00000148737	Transcript	ENST00000369397	protein_coding	-	2018-04-13	-	-	-	-	-	-	-	rs11196208	-	1	-	HGNC	11641	-	-	-	-	0.4431	0.82	0.3516	0.0347	0.4891	0.3722	-	-	-	-	-	-	-	-	-	-	-	-	-	1	2.71537e+23
rs11196208	10:114811316-114811316	C	intron_variant	MODIFIER	TCF7L2	ENSG00000148737	Transcript	ENST00000534894	protein_coding	-	2018-05-14	-	-	-	-	-	-	-	rs11196208	-	1	-	HGNC	11641	-	-	-	-	0.4431	0.82	0.3516	0.0347	0.4891	0.3722	-	-	-	-	-	-	-	-	-	-	-	-	-	1	2.71537e+23
rs11196208	10:114811316-114811316	C	intron_variant	MODIFIER	TCF7L2	ENSG00000148737	Transcript	ENST00000536810	protein_coding	-	2018-05-13	-	-	-	-	-	-	-	rs11196208	-	1	-	HGNC	11641	-	-	-	-	0.4431	0.82	0.3516	0.0347	0.4891	0.3722	-	-	-	-	-	-	-	-	-	-	-	-	-	1	2.71537e+23
rs11196208	10:114811316-114811316	C	intron_variant	MODIFIER	TCF7L2	ENSG00000148737	Transcript	ENST00000538897	protein_coding	-	2018-05-13	-	-	-	-	-	-	-	rs11196208	-	1	-	HGNC	11641	-	-	-	-	0.4431	0.82	0.3516	0.0347	0.4891	0.3722	-	-	-	-	-	-	-	-	-	-	-	-	-	1	2.71537e+23
rs11196208	10:114811316-114811316	C	intron_variant	MODIFIER	TCF7L2	ENSG00000148737	Transcript	ENST00000542695	protein_coding	-	2018-04-14	-	-	-	-	-	-	-	rs11196208	-	1	-	HGNC	11641	-	-	-	-	0.4431	0.82	0.3516	0.0347	0.4891	0.3722	-	-	-	-	-	-	-	-	-	-	-	-	-	1	2.71537e+23
rs11196208	10:114811316-114811316	C	intron_variant	MODIFIER	TCF7L2	ENSG00000148737	Transcript	ENST00000543371	protein_coding	-	2018-05-13	-	-	-	-	-	-	-	rs11196208	-	1	-	HGNC	11641	-	-	-	-	0.4431	0.82	0.3516	0.0347	0.4891	0.3722	-	-	-	-	-	-	-	-	-	-	-	-	-	1	2.71537e+23
rs11196208	10:114811316-114811316	C	intron_variant	MODIFIER	TCF7L2	ENSG00000148737	Transcript	ENST00000545257	protein_coding	-	2018-05-14	-	-	-	-	-	-	-	rs11196208	-	1	-	HGNC	11641	-	-	-	-	0.4431	0.82	0.3516	0.0347	0.4891	0.3722	-	-	-	-	-	-	-	-	-	-	-	-	-	1	2.71537e+23
rs7077247	10:114812071-114812071	C	intron_variant	MODIFIER	TCF7L2	ENSG00000148737	Transcript	ENST00000346198	protein_coding	-	2018-05-06	-	-	-	-	-	-	-	rs7077247	-	1	cds_start_NF,cds_end_NF	HGNC	11641	-	-	-	-	0.4193	0.7731	0.3386	0.0308	0.4871	0.3292	-	-	-	-	-	-	-	-	-	-	-	-	-	1	-
rs7077247	10:114812071-114812071	C	intron_variant	MODIFIER	TCF7L2	ENSG00000148737	Transcript	ENST00000349937	protein_coding	-	2018-05-07	-	-	-	-	-	-	-	rs7077247	-	1	-	HGNC	11641	-	-	-	-	0.4193	0.7731	0.3386	0.0308	0.4871	0.3292	-	-	-	-	-	-	-	-	-	-	-	-	-	1	-
rs7077247	10:114812071-114812071	C	intron_variant	MODIFIER	TCF7L2	ENSG00000148737	Transcript	ENST00000352065	protein_coding	-	2018-04-14	-	-	-	-	-	-	-	rs7077247	-	1	-	HGNC	11641	-	-	-	-	0.4193	0.7731	0.3386	0.0308	0.4871	0.3292	-	-	-	-	-	-	-	-	-	-	-	-	-	1	-
rs7077247	10:114812071-114812071	C	intron_variant	MODIFIER	TCF7L2	ENSG00000148737	Transcript	ENST00000355717	protein_coding	-	2018-04-12	-	-	-	-	-	-	-	rs7077247	-	1	-	HGNC	11641	-	-	-	-	0.4193	0.7731	0.3386	0.0308	0.4871	0.3292	-	-	-	-	-	-	-	-	-	-	-	-	-	1	-
rs7077247	10:114812071-114812071	C	intron_variant	MODIFIER	TCF7L2	ENSG00000148737	Transcript	ENST00000355995	protein_coding	-	2018-05-14	-	-	-	-	-	-	-	rs7077247	-	1	-	HGNC	11641	-	-	-	-	0.4193	0.7731	0.3386	0.0308	0.4871	0.3292	-	-	-	-	-	-	-	-	-	-	-	-	-	1	-
rs7077247	10:114812071-114812071	C	intron_variant	MODIFIER	TCF7L2	ENSG00000148737	Transcript	ENST00000369395	protein_coding	-	2018-04-07	-	-	-	-	-	-	-	rs7077247	-	1	-	HGNC	11641	-	-	-	-	0.4193	0.7731	0.3386	0.0308	0.4871	0.3292	-	-	-	-	-	-	-	-	-	-	-	-	-	1	-
rs7077247	10:114812071-114812071	C	intron_variant	MODIFIER	TCF7L2	ENSG00000148737	Transcript	ENST00000369397	protein_coding	-	2018-04-13	-	-	-	-	-	-	-	rs7077247	-	1	-	HGNC	11641	-	-	-	-	0.4193	0.7731	0.3386	0.0308	0.4871	0.3292	-	-	-	-	-	-	-	-	-	-	-	-	-	1	-
rs7077247	10:114812071-114812071	C	intron_variant	MODIFIER	TCF7L2	ENSG00000148737	Transcript	ENST00000534894	protein_coding	-	2018-05-14	-	-	-	-	-	-	-	rs7077247	-	1	-	HGNC	11641	-	-	-	-	0.4193	0.7731	0.3386	0.0308	0.4871	0.3292	-	-	-	-	-	-	-	-	-	-	-	-	-	1	-
rs7077247	10:114812071-114812071	C	intron_variant	MODIFIER	TCF7L2	ENSG00000148737	Transcript	ENST00000536810	protein_coding	-	2018-05-13	-	-	-	-	-	-	-	rs7077247	-	1	-	HGNC	11641	-	-	-	-	0.4193	0.7731	0.3386	0.0308	0.4871	0.3292	-	-	-	-	-	-	-	-	-	-	-	-	-	1	-
rs7077247	10:114812071-114812071	C	intron_variant	MODIFIER	TCF7L2	ENSG00000148737	Transcript	ENST00000538897	protein_coding	-	2018-05-13	-	-	-	-	-	-	-	rs7077247	-	1	-	HGNC	11641	-	-	-	-	0.4193	0.7731	0.3386	0.0308	0.4871	0.3292	-	-	-	-	-	-	-	-	-	-	-	-	-	1	-
rs7077247	10:114812071-114812071	C	intron_variant	MODIFIER	TCF7L2	ENSG00000148737	Transcript	ENST00000542695	protein_coding	-	2018-04-14	-	-	-	-	-	-	-	rs7077247	-	1	-	HGNC	11641	-	-	-	-	0.4193	0.7731	0.3386	0.0308	0.4871	0.3292	-	-	-	-	-	-	-	-	-	-	-	-	-	1	-
rs7077247	10:114812071-114812071	C	intron_variant	MODIFIER	TCF7L2	ENSG00000148737	Transcript	ENST00000543371	protein_coding	-	2018-05-13	-	-	-	-	-	-	-	rs7077247	-	1	-	HGNC	11641	-	-	-	-	0.4193	0.7731	0.3386	0.0308	0.4871	0.3292	-	-	-	-	-	-	-	-	-	-	-	-	-	1	-
rs7077247	10:114812071-114812071	C	intron_variant	MODIFIER	TCF7L2	ENSG00000148737	Transcript	ENST00000545257	protein_coding	-	2018-05-14	-	-	-	-	-	-	-	rs7077247	-	1	-	HGNC	11641	-	-	-	-	0.4193	0.7731	0.3386	0.0308	0.4871	0.3292	-	-	-	-	-	-	-	-	-	-	-	-	-	1	-
rs4077527	10:114813041-114813041	T	intron_variant	MODIFIER	TCF7L2	ENSG00000148737	Transcript	ENST00000346198	protein_coding	-	2018-05-06	-	-	-	-	-	-	-	rs4077527	-	1	cds_start_NF,cds_end_NF	HGNC	11641	-	-	-	-	0.4409	0.8154	0.3516	0.0337	0.4881	0.3691	-	-	-	-	-	-	-	-	-	-	-	-	-	-	-
rs4077527	10:114813041-114813041	T	intron_variant	MODIFIER	TCF7L2	ENSG00000148737	Transcript	ENST00000349937	protein_coding	-	2018-05-07	-	-	-	-	-	-	-	rs4077527	-	1	-	HGNC	11641	-	-	-	-	0.4409	0.8154	0.3516	0.0337	0.4881	0.3691	-	-	-	-	-	-	-	-	-	-	-	-	-	-	-
rs4077527	10:114813041-114813041	T	intron_variant	MODIFIER	TCF7L2	ENSG00000148737	Transcript	ENST00000352065	protein_coding	-	2018-04-14	-	-	-	-	-	-	-	rs4077527	-	1	-	HGNC	11641	-	-	-	-	0.4409	0.8154	0.3516	0.0337	0.4881	0.3691	-	-	-	-	-	-	-	-	-	-	-	-	-	-	-
rs4077527	10:114813041-114813041	T	intron_variant	MODIFIER	TCF7L2	ENSG00000148737	Transcript	ENST00000355717	protein_coding	-	2018-04-12	-	-	-	-	-	-	-	rs4077527	-	1	-	HGNC	11641	-	-	-	-	0.4409	0.8154	0.3516	0.0337	0.4881	0.3691	-	-	-	-	-	-	-	-	-	-	-	-	-	-	-
rs4077527	10:114813041-114813041	T	intron_variant	MODIFIER	TCF7L2	ENSG00000148737	Transcript	ENST00000355995	protein_coding	-	2018-05-14	-	-	-	-	-	-	-	rs4077527	-	1	-	HGNC	11641	-	-	-	-	0.4409	0.8154	0.3516	0.0337	0.4881	0.3691	-	-	-	-	-	-	-	-	-	-	-	-	-	-	-
rs4077527	10:114813041-114813041	T	intron_variant	MODIFIER	TCF7L2	ENSG00000148737	Transcript	ENST00000369395	protein_coding	-	2018-04-07	-	-	-	-	-	-	-	rs4077527	-	1	-	HGNC	11641	-	-	-	-	0.4409	0.8154	0.3516	0.0337	0.4881	0.3691	-	-	-	-	-	-	-	-	-	-	-	-	-	-	-
rs4077527	10:114813041-114813041	T	intron_variant	MODIFIER	TCF7L2	ENSG00000148737	Transcript	ENST00000369397	protein_coding	-	2018-04-13	-	-	-	-	-	-	-	rs4077527	-	1	-	HGNC	11641	-	-	-	-	0.4409	0.8154	0.3516	0.0337	0.4881	0.3691	-	-	-	-	-	-	-	-	-	-	-	-	-	-	-
rs4077527	10:114813041-114813041	T	intron_variant	MODIFIER	TCF7L2	ENSG00000148737	Transcript	ENST00000534894	protein_coding	-	2018-05-14	-	-	-	-	-	-	-	rs4077527	-	1	-	HGNC	11641	-	-	-	-	0.4409	0.8154	0.3516	0.0337	0.4881	0.3691	-	-	-	-	-	-	-	-	-	-	-	-	-	-	-
rs4077527	10:114813041-114813041	T	intron_variant	MODIFIER	TCF7L2	ENSG00000148737	Transcript	ENST00000536810	protein_coding	-	2018-05-13	-	-	-	-	-	-	-	rs4077527	-	1	-	HGNC	11641	-	-	-	-	0.4409	0.8154	0.3516	0.0337	0.4881	0.3691	-	-	-	-	-	-	-	-	-	-	-	-	-	-	-
rs4077527	10:114813041-114813041	T	intron_variant	MODIFIER	TCF7L2	ENSG00000148737	Transcript	ENST00000538897	protein_coding	-	2018-05-13	-	-	-	-	-	-	-	rs4077527	-	1	-	HGNC	11641	-	-	-	-	0.4409	0.8154	0.3516	0.0337	0.4881	0.3691	-	-	-	-	-	-	-	-	-	-	-	-	-	-	-
rs4077527	10:114813041-114813041	T	intron_variant	MODIFIER	TCF7L2	ENSG00000148737	Transcript	ENST00000542695	protein_coding	-	2018-04-14	-	-	-	-	-	-	-	rs4077527	-	1	-	HGNC	11641	-	-	-	-	0.4409	0.8154	0.3516	0.0337	0.4881	0.3691	-	-	-	-	-	-	-	-	-	-	-	-	-	-	-
rs4077527	10:114813041-114813041	T	intron_variant	MODIFIER	TCF7L2	ENSG00000148737	Transcript	ENST00000543371	protein_coding	-	2018-05-13	-	-	-	-	-	-	-	rs4077527	-	1	-	HGNC	11641	-	-	-	-	0.4409	0.8154	0.3516	0.0337	0.4881	0.3691	-	-	-	-	-	-	-	-	-	-	-	-	-	-	-
rs4077527	10:114813041-114813041	T	intron_variant	MODIFIER	TCF7L2	ENSG00000148737	Transcript	ENST00000545257	protein_coding	-	2018-05-14	-	-	-	-	-	-	-	rs4077527	-	1	-	HGNC	11641	-	-	-	-	0.4409	0.8154	0.3516	0.0337	0.4881	0.3691	-	-	-	-	-	-	-	-	-	-	-	-	-	-	-
rs4077527	10:114813041-114813041	T	regulatory_region_variant	MODIFIER	-	-	RegulatoryFeature	ENSR00000355631	enhancer	-	-	-	-	-	-	-	-	-	rs4077527	-	-	-	-	-	-	-	-	-	0.4409	0.8154	0.3516	0.0337	0.4881	0.3691	-	-	-	-	-	-	-	-	-	-	-	-	-	-	-
rs12718338	10:114813047-114813047	T	intron_variant	MODIFIER	TCF7L2	ENSG00000148737	Transcript	ENST00000346198	protein_coding	-	2018-05-06	-	-	-	-	-	-	-	rs12718338	-	1	cds_start_NF,cds_end_NF	HGNC	11641	-	-	-	-	0.4409	0.8154	0.3516	0.0337	0.4881	0.3691	-	-	-	-	-	-	-	-	-	-	-	-	-	1	-
rs12718338	10:114813047-114813047	T	intron_variant	MODIFIER	TCF7L2	ENSG00000148737	Transcript	ENST00000349937	protein_coding	-	2018-05-07	-	-	-	-	-	-	-	rs12718338	-	1	-	HGNC	11641	-	-	-	-	0.4409	0.8154	0.3516	0.0337	0.4881	0.3691	-	-	-	-	-	-	-	-	-	-	-	-	-	1	-
rs12718338	10:114813047-114813047	T	intron_variant	MODIFIER	TCF7L2	ENSG00000148737	Transcript	ENST00000352065	protein_coding	-	2018-04-14	-	-	-	-	-	-	-	rs12718338	-	1	-	HGNC	11641	-	-	-	-	0.4409	0.8154	0.3516	0.0337	0.4881	0.3691	-	-	-	-	-	-	-	-	-	-	-	-	-	1	-
rs12718338	10:114813047-114813047	T	intron_variant	MODIFIER	TCF7L2	ENSG00000148737	Transcript	ENST00000355717	protein_coding	-	2018-04-12	-	-	-	-	-	-	-	rs12718338	-	1	-	HGNC	11641	-	-	-	-	0.4409	0.8154	0.3516	0.0337	0.4881	0.3691	-	-	-	-	-	-	-	-	-	-	-	-	-	1	-
rs12718338	10:114813047-114813047	T	intron_variant	MODIFIER	TCF7L2	ENSG00000148737	Transcript	ENST00000355995	protein_coding	-	2018-05-14	-	-	-	-	-	-	-	rs12718338	-	1	-	HGNC	11641	-	-	-	-	0.4409	0.8154	0.3516	0.0337	0.4881	0.3691	-	-	-	-	-	-	-	-	-	-	-	-	-	1	-
rs12718338	10:114813047-114813047	T	intron_variant	MODIFIER	TCF7L2	ENSG00000148737	Transcript	ENST00000369395	protein_coding	-	2018-04-07	-	-	-	-	-	-	-	rs12718338	-	1	-	HGNC	11641	-	-	-	-	0.4409	0.8154	0.3516	0.0337	0.4881	0.3691	-	-	-	-	-	-	-	-	-	-	-	-	-	1	-
rs12718338	10:114813047-114813047	T	intron_variant	MODIFIER	TCF7L2	ENSG00000148737	Transcript	ENST00000369397	protein_coding	-	2018-04-13	-	-	-	-	-	-	-	rs12718338	-	1	-	HGNC	11641	-	-	-	-	0.4409	0.8154	0.3516	0.0337	0.4881	0.3691	-	-	-	-	-	-	-	-	-	-	-	-	-	1	-
rs12718338	10:114813047-114813047	T	intron_variant	MODIFIER	TCF7L2	ENSG00000148737	Transcript	ENST00000534894	protein_coding	-	2018-05-14	-	-	-	-	-	-	-	rs12718338	-	1	-	HGNC	11641	-	-	-	-	0.4409	0.8154	0.3516	0.0337	0.4881	0.3691	-	-	-	-	-	-	-	-	-	-	-	-	-	1	-
rs12718338	10:114813047-114813047	T	intron_variant	MODIFIER	TCF7L2	ENSG00000148737	Transcript	ENST00000536810	protein_coding	-	2018-05-13	-	-	-	-	-	-	-	rs12718338	-	1	-	HGNC	11641	-	-	-	-	0.4409	0.8154	0.3516	0.0337	0.4881	0.3691	-	-	-	-	-	-	-	-	-	-	-	-	-	1	-
rs12718338	10:114813047-114813047	T	intron_variant	MODIFIER	TCF7L2	ENSG00000148737	Transcript	ENST00000538897	protein_coding	-	2018-05-13	-	-	-	-	-	-	-	rs12718338	-	1	-	HGNC	11641	-	-	-	-	0.4409	0.8154	0.3516	0.0337	0.4881	0.3691	-	-	-	-	-	-	-	-	-	-	-	-	-	1	-
rs12718338	10:114813047-114813047	T	intron_variant	MODIFIER	TCF7L2	ENSG00000148737	Transcript	ENST00000542695	protein_coding	-	2018-04-14	-	-	-	-	-	-	-	rs12718338	-	1	-	HGNC	11641	-	-	-	-	0.4409	0.8154	0.3516	0.0337	0.4881	0.3691	-	-	-	-	-	-	-	-	-	-	-	-	-	1	-
rs12718338	10:114813047-114813047	T	intron_variant	MODIFIER	TCF7L2	ENSG00000148737	Transcript	ENST00000543371	protein_coding	-	2018-05-13	-	-	-	-	-	-	-	rs12718338	-	1	-	HGNC	11641	-	-	-	-	0.4409	0.8154	0.3516	0.0337	0.4881	0.3691	-	-	-	-	-	-	-	-	-	-	-	-	-	1	-
rs12718338	10:114813047-114813047	T	intron_variant	MODIFIER	TCF7L2	ENSG00000148737	Transcript	ENST00000545257	protein_coding	-	2018-05-14	-	-	-	-	-	-	-	rs12718338	-	1	-	HGNC	11641	-	-	-	-	0.4409	0.8154	0.3516	0.0337	0.4881	0.3691	-	-	-	-	-	-	-	-	-	-	-	-	-	1	-
rs12718338	10:114813047-114813047	T	regulatory_region_variant	MODIFIER	-	-	RegulatoryFeature	ENSR00000355631	enhancer	-	-	-	-	-	-	-	-	-	rs12718338	-	-	-	-	-	-	-	-	-	0.4409	0.8154	0.3516	0.0337	0.4881	0.3691	-	-	-	-	-	-	-	-	-	-	-	-	-	1	-
rs11196211	10:114817009-114817009	C	intron_variant	MODIFIER	TCF7L2	ENSG00000148737	Transcript	ENST00000346198	protein_coding	-	2018-05-06	-	-	-	-	-	-	-	rs11196211	-	1	cds_start_NF,cds_end_NF	HGNC	11641	-	-	-	-	0.1663	0.1293	0.2075	0.0109	0.2913	0.2188	-	-	-	-	-	-	-	-	-	-	-	-	-	-	-
rs11196211	10:114817009-114817009	C	intron_variant	MODIFIER	TCF7L2	ENSG00000148737	Transcript	ENST00000349937	protein_coding	-	2018-05-07	-	-	-	-	-	-	-	rs11196211	-	1	-	HGNC	11641	-	-	-	-	0.1663	0.1293	0.2075	0.0109	0.2913	0.2188	-	-	-	-	-	-	-	-	-	-	-	-	-	-	-
rs11196211	10:114817009-114817009	C	intron_variant	MODIFIER	TCF7L2	ENSG00000148737	Transcript	ENST00000352065	protein_coding	-	2018-04-14	-	-	-	-	-	-	-	rs11196211	-	1	-	HGNC	11641	-	-	-	-	0.1663	0.1293	0.2075	0.0109	0.2913	0.2188	-	-	-	-	-	-	-	-	-	-	-	-	-	-	-
rs11196211	10:114817009-114817009	C	intron_variant	MODIFIER	TCF7L2	ENSG00000148737	Transcript	ENST00000355717	protein_coding	-	2018-04-12	-	-	-	-	-	-	-	rs11196211	-	1	-	HGNC	11641	-	-	-	-	0.1663	0.1293	0.2075	0.0109	0.2913	0.2188	-	-	-	-	-	-	-	-	-	-	-	-	-	-	-
rs11196211	10:114817009-114817009	C	intron_variant	MODIFIER	TCF7L2	ENSG00000148737	Transcript	ENST00000355995	protein_coding	-	2018-05-14	-	-	-	-	-	-	-	rs11196211	-	1	-	HGNC	11641	-	-	-	-	0.1663	0.1293	0.2075	0.0109	0.2913	0.2188	-	-	-	-	-	-	-	-	-	-	-	-	-	-	-
rs11196211	10:114817009-114817009	C	intron_variant	MODIFIER	TCF7L2	ENSG00000148737	Transcript	ENST00000369395	protein_coding	-	2018-04-07	-	-	-	-	-	-	-	rs11196211	-	1	-	HGNC	11641	-	-	-	-	0.1663	0.1293	0.2075	0.0109	0.2913	0.2188	-	-	-	-	-	-	-	-	-	-	-	-	-	-	-
rs11196211	10:114817009-114817009	C	intron_variant	MODIFIER	TCF7L2	ENSG00000148737	Transcript	ENST00000369397	protein_coding	-	2018-04-13	-	-	-	-	-	-	-	rs11196211	-	1	-	HGNC	11641	-	-	-	-	0.1663	0.1293	0.2075	0.0109	0.2913	0.2188	-	-	-	-	-	-	-	-	-	-	-	-	-	-	-
rs11196211	10:114817009-114817009	C	intron_variant	MODIFIER	TCF7L2	ENSG00000148737	Transcript	ENST00000534894	protein_coding	-	2018-05-14	-	-	-	-	-	-	-	rs11196211	-	1	-	HGNC	11641	-	-	-	-	0.1663	0.1293	0.2075	0.0109	0.2913	0.2188	-	-	-	-	-	-	-	-	-	-	-	-	-	-	-
rs11196211	10:114817009-114817009	C	intron_variant	MODIFIER	TCF7L2	ENSG00000148737	Transcript	ENST00000536810	protein_coding	-	2018-05-13	-	-	-	-	-	-	-	rs11196211	-	1	-	HGNC	11641	-	-	-	-	0.1663	0.1293	0.2075	0.0109	0.2913	0.2188	-	-	-	-	-	-	-	-	-	-	-	-	-	-	-
rs11196211	10:114817009-114817009	C	intron_variant	MODIFIER	TCF7L2	ENSG00000148737	Transcript	ENST00000538897	protein_coding	-	2018-05-13	-	-	-	-	-	-	-	rs11196211	-	1	-	HGNC	11641	-	-	-	-	0.1663	0.1293	0.2075	0.0109	0.2913	0.2188	-	-	-	-	-	-	-	-	-	-	-	-	-	-	-
rs11196211	10:114817009-114817009	C	intron_variant	MODIFIER	TCF7L2	ENSG00000148737	Transcript	ENST00000542695	protein_coding	-	2018-04-14	-	-	-	-	-	-	-	rs11196211	-	1	-	HGNC	11641	-	-	-	-	0.1663	0.1293	0.2075	0.0109	0.2913	0.2188	-	-	-	-	-	-	-	-	-	-	-	-	-	-	-
rs11196211	10:114817009-114817009	C	intron_variant	MODIFIER	TCF7L2	ENSG00000148737	Transcript	ENST00000543371	protein_coding	-	2018-05-13	-	-	-	-	-	-	-	rs11196211	-	1	-	HGNC	11641	-	-	-	-	0.1663	0.1293	0.2075	0.0109	0.2913	0.2188	-	-	-	-	-	-	-	-	-	-	-	-	-	-	-
rs11196211	10:114817009-114817009	C	intron_variant	MODIFIER	TCF7L2	ENSG00000148737	Transcript	ENST00000545257	protein_coding	-	2018-05-14	-	-	-	-	-	-	-	rs11196211	-	1	-	HGNC	11641	-	-	-	-	0.1663	0.1293	0.2075	0.0109	0.2913	0.2188	-	-	-	-	-	-	-	-	-	-	-	-	-	-	-
rs11196211	10:114817009-114817009	C	regulatory_region_variant	MODIFIER	-	-	RegulatoryFeature	ENSR00000033594	promoter_flanking_region	-	-	-	-	-	-	-	-	-	rs11196211	-	-	-	-	-	-	-	-	-	0.1663	0.1293	0.2075	0.0109	0.2913	0.2188	-	-	-	-	-	-	-	-	-	-	-	-	-	-	-
rs7071302	10:114817527-114817527	C	intron_variant	MODIFIER	TCF7L2	ENSG00000148737	Transcript	ENST00000346198	protein_coding	-	2018-05-06	-	-	-	-	-	-	-	rs7071302	-	1	cds_start_NF,cds_end_NF	HGNC	11641	-	-	-	-	-	0.0393	0.0029	0	0	0	-	-	-	-	-	-	-	-	-	-	-	-	-	-	-
rs7071302	10:114817527-114817527	G	intron_variant	MODIFIER	TCF7L2	ENSG00000148737	Transcript	ENST00000346198	protein_coding	-	2018-05-06	-	-	-	-	-	-	-	rs7071302	-	1	cds_start_NF,cds_end_NF	HGNC	11641	-	-	-	-	0.4403	0.8101	0.3487	0.0347	0.4891	0.3732	-	-	-	-	-	-	-	-	-	-	-	-	-	-	-
rs7071302	10:114817527-114817527	C	intron_variant	MODIFIER	TCF7L2	ENSG00000148737	Transcript	ENST00000349937	protein_coding	-	2018-05-07	-	-	-	-	-	-	-	rs7071302	-	1	-	HGNC	11641	-	-	-	-	-	0.0393	0.0029	0	0	0	-	-	-	-	-	-	-	-	-	-	-	-	-	-	-
rs7071302	10:114817527-114817527	G	intron_variant	MODIFIER	TCF7L2	ENSG00000148737	Transcript	ENST00000349937	protein_coding	-	2018-05-07	-	-	-	-	-	-	-	rs7071302	-	1	-	HGNC	11641	-	-	-	-	0.4403	0.8101	0.3487	0.0347	0.4891	0.3732	-	-	-	-	-	-	-	-	-	-	-	-	-	-	-
rs7071302	10:114817527-114817527	C	intron_variant	MODIFIER	TCF7L2	ENSG00000148737	Transcript	ENST00000352065	protein_coding	-	2018-04-14	-	-	-	-	-	-	-	rs7071302	-	1	-	HGNC	11641	-	-	-	-	-	0.0393	0.0029	0	0	0	-	-	-	-	-	-	-	-	-	-	-	-	-	-	-
rs7071302	10:114817527-114817527	G	intron_variant	MODIFIER	TCF7L2	ENSG00000148737	Transcript	ENST00000352065	protein_coding	-	2018-04-14	-	-	-	-	-	-	-	rs7071302	-	1	-	HGNC	11641	-	-	-	-	0.4403	0.8101	0.3487	0.0347	0.4891	0.3732	-	-	-	-	-	-	-	-	-	-	-	-	-	-	-
rs7071302	10:114817527-114817527	C	intron_variant	MODIFIER	TCF7L2	ENSG00000148737	Transcript	ENST00000355717	protein_coding	-	2018-04-12	-	-	-	-	-	-	-	rs7071302	-	1	-	HGNC	11641	-	-	-	-	-	0.0393	0.0029	0	0	0	-	-	-	-	-	-	-	-	-	-	-	-	-	-	-
rs7071302	10:114817527-114817527	G	intron_variant	MODIFIER	TCF7L2	ENSG00000148737	Transcript	ENST00000355717	protein_coding	-	2018-04-12	-	-	-	-	-	-	-	rs7071302	-	1	-	HGNC	11641	-	-	-	-	0.4403	0.8101	0.3487	0.0347	0.4891	0.3732	-	-	-	-	-	-	-	-	-	-	-	-	-	-	-
rs7071302	10:114817527-114817527	C	intron_variant	MODIFIER	TCF7L2	ENSG00000148737	Transcript	ENST00000355995	protein_coding	-	2018-05-14	-	-	-	-	-	-	-	rs7071302	-	1	-	HGNC	11641	-	-	-	-	-	0.0393	0.0029	0	0	0	-	-	-	-	-	-	-	-	-	-	-	-	-	-	-
rs7071302	10:114817527-114817527	G	intron_variant	MODIFIER	TCF7L2	ENSG00000148737	Transcript	ENST00000355995	protein_coding	-	2018-05-14	-	-	-	-	-	-	-	rs7071302	-	1	-	HGNC	11641	-	-	-	-	0.4403	0.8101	0.3487	0.0347	0.4891	0.3732	-	-	-	-	-	-	-	-	-	-	-	-	-	-	-
rs7071302	10:114817527-114817527	C	intron_variant	MODIFIER	TCF7L2	ENSG00000148737	Transcript	ENST00000369395	protein_coding	-	2018-04-07	-	-	-	-	-	-	-	rs7071302	-	1	-	HGNC	11641	-	-	-	-	-	0.0393	0.0029	0	0	0	-	-	-	-	-	-	-	-	-	-	-	-	-	-	-
rs7071302	10:114817527-114817527	G	intron_variant	MODIFIER	TCF7L2	ENSG00000148737	Transcript	ENST00000369395	protein_coding	-	2018-04-07	-	-	-	-	-	-	-	rs7071302	-	1	-	HGNC	11641	-	-	-	-	0.4403	0.8101	0.3487	0.0347	0.4891	0.3732	-	-	-	-	-	-	-	-	-	-	-	-	-	-	-
rs7071302	10:114817527-114817527	C	intron_variant	MODIFIER	TCF7L2	ENSG00000148737	Transcript	ENST00000369397	protein_coding	-	2018-04-13	-	-	-	-	-	-	-	rs7071302	-	1	-	HGNC	11641	-	-	-	-	-	0.0393	0.0029	0	0	0	-	-	-	-	-	-	-	-	-	-	-	-	-	-	-
rs7071302	10:114817527-114817527	G	intron_variant	MODIFIER	TCF7L2	ENSG00000148737	Transcript	ENST00000369397	protein_coding	-	2018-04-13	-	-	-	-	-	-	-	rs7071302	-	1	-	HGNC	11641	-	-	-	-	0.4403	0.8101	0.3487	0.0347	0.4891	0.3732	-	-	-	-	-	-	-	-	-	-	-	-	-	-	-
rs7071302	10:114817527-114817527	C	intron_variant	MODIFIER	TCF7L2	ENSG00000148737	Transcript	ENST00000534894	protein_coding	-	2018-05-14	-	-	-	-	-	-	-	rs7071302	-	1	-	HGNC	11641	-	-	-	-	-	0.0393	0.0029	0	0	0	-	-	-	-	-	-	-	-	-	-	-	-	-	-	-
rs7071302	10:114817527-114817527	G	intron_variant	MODIFIER	TCF7L2	ENSG00000148737	Transcript	ENST00000534894	protein_coding	-	2018-05-14	-	-	-	-	-	-	-	rs7071302	-	1	-	HGNC	11641	-	-	-	-	0.4403	0.8101	0.3487	0.0347	0.4891	0.3732	-	-	-	-	-	-	-	-	-	-	-	-	-	-	-
rs7071302	10:114817527-114817527	C	intron_variant	MODIFIER	TCF7L2	ENSG00000148737	Transcript	ENST00000536810	protein_coding	-	2018-05-13	-	-	-	-	-	-	-	rs7071302	-	1	-	HGNC	11641	-	-	-	-	-	0.0393	0.0029	0	0	0	-	-	-	-	-	-	-	-	-	-	-	-	-	-	-
rs7071302	10:114817527-114817527	G	intron_variant	MODIFIER	TCF7L2	ENSG00000148737	Transcript	ENST00000536810	protein_coding	-	2018-05-13	-	-	-	-	-	-	-	rs7071302	-	1	-	HGNC	11641	-	-	-	-	0.4403	0.8101	0.3487	0.0347	0.4891	0.3732	-	-	-	-	-	-	-	-	-	-	-	-	-	-	-
rs7071302	10:114817527-114817527	C	intron_variant	MODIFIER	TCF7L2	ENSG00000148737	Transcript	ENST00000538897	protein_coding	-	2018-05-13	-	-	-	-	-	-	-	rs7071302	-	1	-	HGNC	11641	-	-	-	-	-	0.0393	0.0029	0	0	0	-	-	-	-	-	-	-	-	-	-	-	-	-	-	-
rs7071302	10:114817527-114817527	G	intron_variant	MODIFIER	TCF7L2	ENSG00000148737	Transcript	ENST00000538897	protein_coding	-	2018-05-13	-	-	-	-	-	-	-	rs7071302	-	1	-	HGNC	11641	-	-	-	-	0.4403	0.8101	0.3487	0.0347	0.4891	0.3732	-	-	-	-	-	-	-	-	-	-	-	-	-	-	-
rs7071302	10:114817527-114817527	C	intron_variant	MODIFIER	TCF7L2	ENSG00000148737	Transcript	ENST00000542695	protein_coding	-	2018-04-14	-	-	-	-	-	-	-	rs7071302	-	1	-	HGNC	11641	-	-	-	-	-	0.0393	0.0029	0	0	0	-	-	-	-	-	-	-	-	-	-	-	-	-	-	-
rs7071302	10:114817527-114817527	G	intron_variant	MODIFIER	TCF7L2	ENSG00000148737	Transcript	ENST00000542695	protein_coding	-	2018-04-14	-	-	-	-	-	-	-	rs7071302	-	1	-	HGNC	11641	-	-	-	-	0.4403	0.8101	0.3487	0.0347	0.4891	0.3732	-	-	-	-	-	-	-	-	-	-	-	-	-	-	-
rs7071302	10:114817527-114817527	C	intron_variant	MODIFIER	TCF7L2	ENSG00000148737	Transcript	ENST00000543371	protein_coding	-	2018-05-13	-	-	-	-	-	-	-	rs7071302	-	1	-	HGNC	11641	-	-	-	-	-	0.0393	0.0029	0	0	0	-	-	-	-	-	-	-	-	-	-	-	-	-	-	-
rs7071302	10:114817527-114817527	G	intron_variant	MODIFIER	TCF7L2	ENSG00000148737	Transcript	ENST00000543371	protein_coding	-	2018-05-13	-	-	-	-	-	-	-	rs7071302	-	1	-	HGNC	11641	-	-	-	-	0.4403	0.8101	0.3487	0.0347	0.4891	0.3732	-	-	-	-	-	-	-	-	-	-	-	-	-	-	-
rs7071302	10:114817527-114817527	C	intron_variant	MODIFIER	TCF7L2	ENSG00000148737	Transcript	ENST00000545257	protein_coding	-	2018-05-14	-	-	-	-	-	-	-	rs7071302	-	1	-	HGNC	11641	-	-	-	-	-	0.0393	0.0029	0	0	0	-	-	-	-	-	-	-	-	-	-	-	-	-	-	-
rs7071302	10:114817527-114817527	G	intron_variant	MODIFIER	TCF7L2	ENSG00000148737	Transcript	ENST00000545257	protein_coding	-	2018-05-14	-	-	-	-	-	-	-	rs7071302	-	1	-	HGNC	11641	-	-	-	-	0.4403	0.8101	0.3487	0.0347	0.4891	0.3732	-	-	-	-	-	-	-	-	-	-	-	-	-	-	-
rs7071302	10:114817527-114817527	C	regulatory_region_variant	MODIFIER	-	-	RegulatoryFeature	ENSR00000033594	promoter_flanking_region	-	-	-	-	-	-	-	-	-	rs7071302	-	-	-	-	-	-	-	-	-	-	0.0393	0.0029	0	0	0	-	-	-	-	-	-	-	-	-	-	-	-	-	-	-
rs7071302	10:114817527-114817527	G	regulatory_region_variant	MODIFIER	-	-	RegulatoryFeature	ENSR00000033594	promoter_flanking_region	-	-	-	-	-	-	-	-	-	rs7071302	-	-	-	-	-	-	-	-	-	0.4403	0.8101	0.3487	0.0347	0.4891	0.3732	-	-	-	-	-	-	-	-	-	-	-	-	-	-	-
rs11200014	10:123334930-123334930	A	intron_variant	MODIFIER	FGFR2	ENSG00000066468	Transcript	ENST00000336553	protein_coding	-	2018-02-15	-	-	-	-	-	-	-	rs11200014	-	-1	cds_end_NF	HGNC	3689	-	-	-	-	0.3131	0.1899	0.3761	0.2887	0.4433	0.3262	-	-	-	-	-	-	-	-	-	-	-	-	-	1	2.43402e+207
rs11200014	10:123334930-123334930	T	intron_variant	MODIFIER	FGFR2	ENSG00000066468	Transcript	ENST00000336553	protein_coding	-	2018-02-15	-	-	-	-	-	-	-	rs11200014	-	-1	cds_end_NF	HGNC	3689	-	-	-	-	-	-	-	-	-	-	-	-	-	-	-	-	-	-	-	-	-	-	-	1	2.43402e+207
rs11200014	10:123334930-123334930	A	intron_variant	MODIFIER	FGFR2	ENSG00000066468	Transcript	ENST00000346997	protein_coding	-	2018-01-16	-	-	-	-	-	-	-	rs11200014	-	-1	-	HGNC	3689	-	-	-	-	0.3131	0.1899	0.3761	0.2887	0.4433	0.3262	-	-	-	-	-	-	-	-	-	-	-	-	-	1	2.43402e+207
rs11200014	10:123334930-123334930	T	intron_variant	MODIFIER	FGFR2	ENSG00000066468	Transcript	ENST00000346997	protein_coding	-	2018-01-16	-	-	-	-	-	-	-	rs11200014	-	-1	-	HGNC	3689	-	-	-	-	-	-	-	-	-	-	-	-	-	-	-	-	-	-	-	-	-	-	-	1	2.43402e+207
rs11200014	10:123334930-123334930	A	intron_variant	MODIFIER	FGFR2	ENSG00000066468	Transcript	ENST00000351936	protein_coding	-	2018-02-17	-	-	-	-	-	-	-	rs11200014	-	-1	-	HGNC	3689	-	-	-	-	0.3131	0.1899	0.3761	0.2887	0.4433	0.3262	-	-	-	-	-	-	-	-	-	-	-	-	-	1	2.43402e+207
rs11200014	10:123334930-123334930	T	intron_variant	MODIFIER	FGFR2	ENSG00000066468	Transcript	ENST00000351936	protein_coding	-	2018-02-17	-	-	-	-	-	-	-	rs11200014	-	-1	-	HGNC	3689	-	-	-	-	-	-	-	-	-	-	-	-	-	-	-	-	-	-	-	-	-	-	-	1	2.43402e+207
rs11200014	10:123334930-123334930	A	intron_variant	MODIFIER	FGFR2	ENSG00000066468	Transcript	ENST00000356226	protein_coding	-	2018-02-15	-	-	-	-	-	-	-	rs11200014	-	-1	-	HGNC	3689	-	-	-	-	0.3131	0.1899	0.3761	0.2887	0.4433	0.3262	-	-	-	-	-	-	-	-	-	-	-	-	-	1	2.43402e+207
rs11200014	10:123334930-123334930	T	intron_variant	MODIFIER	FGFR2	ENSG00000066468	Transcript	ENST00000356226	protein_coding	-	2018-02-15	-	-	-	-	-	-	-	rs11200014	-	-1	-	HGNC	3689	-	-	-	-	-	-	-	-	-	-	-	-	-	-	-	-	-	-	-	-	-	-	-	1	2.43402e+207
rs11200014	10:123334930-123334930	A	intron_variant	MODIFIER	FGFR2	ENSG00000066468	Transcript	ENST00000357555	protein_coding	-	2018-02-16	-	-	-	-	-	-	-	rs11200014	-	-1	-	HGNC	3689	-	-	-	-	0.3131	0.1899	0.3761	0.2887	0.4433	0.3262	-	-	-	-	-	-	-	-	-	-	-	-	-	1	2.43402e+207
rs11200014	10:123334930-123334930	T	intron_variant	MODIFIER	FGFR2	ENSG00000066468	Transcript	ENST00000357555	protein_coding	-	2018-02-16	-	-	-	-	-	-	-	rs11200014	-	-1	-	HGNC	3689	-	-	-	-	-	-	-	-	-	-	-	-	-	-	-	-	-	-	-	-	-	-	-	1	2.43402e+207
rs11200014	10:123334930-123334930	A	intron_variant	MODIFIER	FGFR2	ENSG00000066468	Transcript	ENST00000358487	protein_coding	-	2018-02-17	-	-	-	-	-	-	-	rs11200014	-	-1	-	HGNC	3689	-	-	-	-	0.3131	0.1899	0.3761	0.2887	0.4433	0.3262	-	-	-	-	-	-	-	-	-	-	-	-	-	1	2.43402e+207
rs11200014	10:123334930-123334930	T	intron_variant	MODIFIER	FGFR2	ENSG00000066468	Transcript	ENST00000358487	protein_coding	-	2018-02-17	-	-	-	-	-	-	-	rs11200014	-	-1	-	HGNC	3689	-	-	-	-	-	-	-	-	-	-	-	-	-	-	-	-	-	-	-	-	-	-	-	1	2.43402e+207
rs11200014	10:123334930-123334930	A	intron_variant	MODIFIER	FGFR2	ENSG00000066468	Transcript	ENST00000359354	protein_coding	-	2018-02-06	-	-	-	-	-	-	-	rs11200014	-	-1	-	HGNC	3689	-	-	-	-	0.3131	0.1899	0.3761	0.2887	0.4433	0.3262	-	-	-	-	-	-	-	-	-	-	-	-	-	1	2.43402e+207
rs11200014	10:123334930-123334930	T	intron_variant	MODIFIER	FGFR2	ENSG00000066468	Transcript	ENST00000359354	protein_coding	-	2018-02-06	-	-	-	-	-	-	-	rs11200014	-	-1	-	HGNC	3689	-	-	-	-	-	-	-	-	-	-	-	-	-	-	-	-	-	-	-	-	-	-	-	1	2.43402e+207
rs11200014	10:123334930-123334930	A	intron_variant	MODIFIER	FGFR2	ENSG00000066468	Transcript	ENST00000360144	protein_coding	-	2018-02-16	-	-	-	-	-	-	-	rs11200014	-	-1	-	HGNC	3689	-	-	-	-	0.3131	0.1899	0.3761	0.2887	0.4433	0.3262	-	-	-	-	-	-	-	-	-	-	-	-	-	1	2.43402e+207
rs11200014	10:123334930-123334930	T	intron_variant	MODIFIER	FGFR2	ENSG00000066468	Transcript	ENST00000360144	protein_coding	-	2018-02-16	-	-	-	-	-	-	-	rs11200014	-	-1	-	HGNC	3689	-	-	-	-	-	-	-	-	-	-	-	-	-	-	-	-	-	-	-	-	-	-	-	1	2.43402e+207
rs11200014	10:123334930-123334930	A	intron_variant	MODIFIER	FGFR2	ENSG00000066468	Transcript	ENST00000369056	protein_coding	-	2018-01-16	-	-	-	-	-	-	-	rs11200014	-	-1	-	HGNC	3689	-	-	-	-	0.3131	0.1899	0.3761	0.2887	0.4433	0.3262	-	-	-	-	-	-	-	-	-	-	-	-	-	1	2.43402e+207
rs11200014	10:123334930-123334930	T	intron_variant	MODIFIER	FGFR2	ENSG00000066468	Transcript	ENST00000369056	protein_coding	-	2018-01-16	-	-	-	-	-	-	-	rs11200014	-	-1	-	HGNC	3689	-	-	-	-	-	-	-	-	-	-	-	-	-	-	-	-	-	-	-	-	-	-	-	1	2.43402e+207
rs11200014	10:123334930-123334930	A	intron_variant	MODIFIER	FGFR2	ENSG00000066468	Transcript	ENST00000369058	protein_coding	-	2018-02-16	-	-	-	-	-	-	-	rs11200014	-	-1	cds_end_NF	HGNC	3689	-	-	-	-	0.3131	0.1899	0.3761	0.2887	0.4433	0.3262	-	-	-	-	-	-	-	-	-	-	-	-	-	1	2.43402e+207
rs11200014	10:123334930-123334930	T	intron_variant	MODIFIER	FGFR2	ENSG00000066468	Transcript	ENST00000369058	protein_coding	-	2018-02-16	-	-	-	-	-	-	-	rs11200014	-	-1	cds_end_NF	HGNC	3689	-	-	-	-	-	-	-	-	-	-	-	-	-	-	-	-	-	-	-	-	-	-	-	1	2.43402e+207
rs11200014	10:123334930-123334930	A	intron_variant	MODIFIER	FGFR2	ENSG00000066468	Transcript	ENST00000369059	protein_coding	-	2018-02-15	-	-	-	-	-	-	-	rs11200014	-	-1	-	HGNC	3689	-	-	-	-	0.3131	0.1899	0.3761	0.2887	0.4433	0.3262	-	-	-	-	-	-	-	-	-	-	-	-	-	1	2.43402e+207
rs11200014	10:123334930-123334930	T	intron_variant	MODIFIER	FGFR2	ENSG00000066468	Transcript	ENST00000369059	protein_coding	-	2018-02-15	-	-	-	-	-	-	-	rs11200014	-	-1	-	HGNC	3689	-	-	-	-	-	-	-	-	-	-	-	-	-	-	-	-	-	-	-	-	-	-	-	1	2.43402e+207
rs11200014	10:123334930-123334930	A	intron_variant	MODIFIER	FGFR2	ENSG00000066468	Transcript	ENST00000369060	protein_coding	-	2018-02-15	-	-	-	-	-	-	-	rs11200014	-	-1	-	HGNC	3689	-	-	-	-	0.3131	0.1899	0.3761	0.2887	0.4433	0.3262	-	-	-	-	-	-	-	-	-	-	-	-	-	1	2.43402e+207
rs11200014	10:123334930-123334930	T	intron_variant	MODIFIER	FGFR2	ENSG00000066468	Transcript	ENST00000369060	protein_coding	-	2018-02-15	-	-	-	-	-	-	-	rs11200014	-	-1	-	HGNC	3689	-	-	-	-	-	-	-	-	-	-	-	-	-	-	-	-	-	-	-	-	-	-	-	1	2.43402e+207
rs11200014	10:123334930-123334930	A	intron_variant	MODIFIER	FGFR2	ENSG00000066468	Transcript	ENST00000369061	protein_coding	-	2018-01-14	-	-	-	-	-	-	-	rs11200014	-	-1	-	HGNC	3689	-	-	-	-	0.3131	0.1899	0.3761	0.2887	0.4433	0.3262	-	-	-	-	-	-	-	-	-	-	-	-	-	1	2.43402e+207
rs11200014	10:123334930-123334930	T	intron_variant	MODIFIER	FGFR2	ENSG00000066468	Transcript	ENST00000369061	protein_coding	-	2018-01-14	-	-	-	-	-	-	-	rs11200014	-	-1	-	HGNC	3689	-	-	-	-	-	-	-	-	-	-	-	-	-	-	-	-	-	-	-	-	-	-	-	1	2.43402e+207
rs11200014	10:123334930-123334930	A	intron_variant	MODIFIER	FGFR2	ENSG00000066468	Transcript	ENST00000457416	protein_coding	-	2018-02-17	-	-	-	-	-	-	-	rs11200014	-	-1	-	HGNC	3689	-	-	-	-	0.3131	0.1899	0.3761	0.2887	0.4433	0.3262	-	-	-	-	-	-	-	-	-	-	-	-	-	1	2.43402e+207
rs11200014	10:123334930-123334930	T	intron_variant	MODIFIER	FGFR2	ENSG00000066468	Transcript	ENST00000457416	protein_coding	-	2018-02-17	-	-	-	-	-	-	-	rs11200014	-	-1	-	HGNC	3689	-	-	-	-	-	-	-	-	-	-	-	-	-	-	-	-	-	-	-	-	-	-	-	1	2.43402e+207
rs11200014	10:123334930-123334930	A	intron_variant,non_coding_transcript_variant	MODIFIER	FGFR2	ENSG00000066468	Transcript	ENST00000490349	processed_transcript	-	2018-02-08	-	-	-	-	-	-	-	rs11200014	-	-1	-	HGNC	3689	-	-	-	-	0.3131	0.1899	0.3761	0.2887	0.4433	0.3262	-	-	-	-	-	-	-	-	-	-	-	-	-	1	2.43402e+207
rs11200014	10:123334930-123334930	T	intron_variant,non_coding_transcript_variant	MODIFIER	FGFR2	ENSG00000066468	Transcript	ENST00000490349	processed_transcript	-	2018-02-08	-	-	-	-	-	-	-	rs11200014	-	-1	-	HGNC	3689	-	-	-	-	-	-	-	-	-	-	-	-	-	-	-	-	-	-	-	-	-	-	-	1	2.43402e+207
rs11200014	10:123334930-123334930	A	intron_variant,NMD_transcript_variant	MODIFIER	FGFR2	ENSG00000066468	Transcript	ENST00000604236	nonsense_mediated_decay	-	2018-02-16	-	-	-	-	-	-	-	rs11200014	-	-1	-	HGNC	3689	-	-	-	-	0.3131	0.1899	0.3761	0.2887	0.4433	0.3262	-	-	-	-	-	-	-	-	-	-	-	-	-	1	2.43402e+207
rs11200014	10:123334930-123334930	T	intron_variant,NMD_transcript_variant	MODIFIER	FGFR2	ENSG00000066468	Transcript	ENST00000604236	nonsense_mediated_decay	-	2018-02-16	-	-	-	-	-	-	-	rs11200014	-	-1	-	HGNC	3689	-	-	-	-	-	-	-	-	-	-	-	-	-	-	-	-	-	-	-	-	-	-	-	1	2.43402e+207
rs4752570	10:123337066-123337066	A	intron_variant	MODIFIER	FGFR2	ENSG00000066468	Transcript	ENST00000336553	protein_coding	-	2018-02-15	-	-	-	-	-	-	-	rs4752570	-	-1	cds_end_NF	HGNC	3689	-	-	-	-	-	0.2005	0.0677	0.1131	0.0706	0.1135	-	-	-	-	-	-	-	-	-	-	-	-	-	-	28235418
rs4752570	10:123337066-123337066	C	intron_variant	MODIFIER	FGFR2	ENSG00000066468	Transcript	ENST00000336553	protein_coding	-	2018-02-15	-	-	-	-	-	-	-	rs4752570	-	-1	cds_end_NF	HGNC	3689	-	-	-	-	0.2891	0.1172	0.3631	0.2778	0.4414	0.3241	-	-	-	-	-	-	-	-	-	-	-	-	-	-	28235418
rs4752570	10:123337066-123337066	A	intron_variant	MODIFIER	FGFR2	ENSG00000066468	Transcript	ENST00000346997	protein_coding	-	2018-01-16	-	-	-	-	-	-	-	rs4752570	-	-1	-	HGNC	3689	-	-	-	-	-	0.2005	0.0677	0.1131	0.0706	0.1135	-	-	-	-	-	-	-	-	-	-	-	-	-	-	28235418
rs4752570	10:123337066-123337066	C	intron_variant	MODIFIER	FGFR2	ENSG00000066468	Transcript	ENST00000346997	protein_coding	-	2018-01-16	-	-	-	-	-	-	-	rs4752570	-	-1	-	HGNC	3689	-	-	-	-	0.2891	0.1172	0.3631	0.2778	0.4414	0.3241	-	-	-	-	-	-	-	-	-	-	-	-	-	-	28235418
rs4752570	10:123337066-123337066	A	intron_variant	MODIFIER	FGFR2	ENSG00000066468	Transcript	ENST00000351936	protein_coding	-	2018-02-17	-	-	-	-	-	-	-	rs4752570	-	-1	-	HGNC	3689	-	-	-	-	-	0.2005	0.0677	0.1131	0.0706	0.1135	-	-	-	-	-	-	-	-	-	-	-	-	-	-	28235418
rs4752570	10:123337066-123337066	C	intron_variant	MODIFIER	FGFR2	ENSG00000066468	Transcript	ENST00000351936	protein_coding	-	2018-02-17	-	-	-	-	-	-	-	rs4752570	-	-1	-	HGNC	3689	-	-	-	-	0.2891	0.1172	0.3631	0.2778	0.4414	0.3241	-	-	-	-	-	-	-	-	-	-	-	-	-	-	28235418
rs4752570	10:123337066-123337066	A	intron_variant	MODIFIER	FGFR2	ENSG00000066468	Transcript	ENST00000356226	protein_coding	-	2018-02-15	-	-	-	-	-	-	-	rs4752570	-	-1	-	HGNC	3689	-	-	-	-	-	0.2005	0.0677	0.1131	0.0706	0.1135	-	-	-	-	-	-	-	-	-	-	-	-	-	-	28235418
rs4752570	10:123337066-123337066	C	intron_variant	MODIFIER	FGFR2	ENSG00000066468	Transcript	ENST00000356226	protein_coding	-	2018-02-15	-	-	-	-	-	-	-	rs4752570	-	-1	-	HGNC	3689	-	-	-	-	0.2891	0.1172	0.3631	0.2778	0.4414	0.3241	-	-	-	-	-	-	-	-	-	-	-	-	-	-	28235418
rs4752570	10:123337066-123337066	A	intron_variant	MODIFIER	FGFR2	ENSG00000066468	Transcript	ENST00000357555	protein_coding	-	2018-02-16	-	-	-	-	-	-	-	rs4752570	-	-1	-	HGNC	3689	-	-	-	-	-	0.2005	0.0677	0.1131	0.0706	0.1135	-	-	-	-	-	-	-	-	-	-	-	-	-	-	28235418
rs4752570	10:123337066-123337066	C	intron_variant	MODIFIER	FGFR2	ENSG00000066468	Transcript	ENST00000357555	protein_coding	-	2018-02-16	-	-	-	-	-	-	-	rs4752570	-	-1	-	HGNC	3689	-	-	-	-	0.2891	0.1172	0.3631	0.2778	0.4414	0.3241	-	-	-	-	-	-	-	-	-	-	-	-	-	-	28235418
rs4752570	10:123337066-123337066	A	intron_variant	MODIFIER	FGFR2	ENSG00000066468	Transcript	ENST00000358487	protein_coding	-	2018-02-17	-	-	-	-	-	-	-	rs4752570	-	-1	-	HGNC	3689	-	-	-	-	-	0.2005	0.0677	0.1131	0.0706	0.1135	-	-	-	-	-	-	-	-	-	-	-	-	-	-	28235418
rs4752570	10:123337066-123337066	C	intron_variant	MODIFIER	FGFR2	ENSG00000066468	Transcript	ENST00000358487	protein_coding	-	2018-02-17	-	-	-	-	-	-	-	rs4752570	-	-1	-	HGNC	3689	-	-	-	-	0.2891	0.1172	0.3631	0.2778	0.4414	0.3241	-	-	-	-	-	-	-	-	-	-	-	-	-	-	28235418
rs4752570	10:123337066-123337066	A	intron_variant	MODIFIER	FGFR2	ENSG00000066468	Transcript	ENST00000359354	protein_coding	-	2018-02-06	-	-	-	-	-	-	-	rs4752570	-	-1	-	HGNC	3689	-	-	-	-	-	0.2005	0.0677	0.1131	0.0706	0.1135	-	-	-	-	-	-	-	-	-	-	-	-	-	-	28235418
rs4752570	10:123337066-123337066	C	intron_variant	MODIFIER	FGFR2	ENSG00000066468	Transcript	ENST00000359354	protein_coding	-	2018-02-06	-	-	-	-	-	-	-	rs4752570	-	-1	-	HGNC	3689	-	-	-	-	0.2891	0.1172	0.3631	0.2778	0.4414	0.3241	-	-	-	-	-	-	-	-	-	-	-	-	-	-	28235418
rs4752570	10:123337066-123337066	A	intron_variant	MODIFIER	FGFR2	ENSG00000066468	Transcript	ENST00000360144	protein_coding	-	2018-02-16	-	-	-	-	-	-	-	rs4752570	-	-1	-	HGNC	3689	-	-	-	-	-	0.2005	0.0677	0.1131	0.0706	0.1135	-	-	-	-	-	-	-	-	-	-	-	-	-	-	28235418
rs4752570	10:123337066-123337066	C	intron_variant	MODIFIER	FGFR2	ENSG00000066468	Transcript	ENST00000360144	protein_coding	-	2018-02-16	-	-	-	-	-	-	-	rs4752570	-	-1	-	HGNC	3689	-	-	-	-	0.2891	0.1172	0.3631	0.2778	0.4414	0.3241	-	-	-	-	-	-	-	-	-	-	-	-	-	-	28235418
rs4752570	10:123337066-123337066	A	intron_variant	MODIFIER	FGFR2	ENSG00000066468	Transcript	ENST00000369056	protein_coding	-	2018-01-16	-	-	-	-	-	-	-	rs4752570	-	-1	-	HGNC	3689	-	-	-	-	-	0.2005	0.0677	0.1131	0.0706	0.1135	-	-	-	-	-	-	-	-	-	-	-	-	-	-	28235418
rs4752570	10:123337066-123337066	C	intron_variant	MODIFIER	FGFR2	ENSG00000066468	Transcript	ENST00000369056	protein_coding	-	2018-01-16	-	-	-	-	-	-	-	rs4752570	-	-1	-	HGNC	3689	-	-	-	-	0.2891	0.1172	0.3631	0.2778	0.4414	0.3241	-	-	-	-	-	-	-	-	-	-	-	-	-	-	28235418
rs4752570	10:123337066-123337066	A	intron_variant	MODIFIER	FGFR2	ENSG00000066468	Transcript	ENST00000369058	protein_coding	-	2018-02-16	-	-	-	-	-	-	-	rs4752570	-	-1	cds_end_NF	HGNC	3689	-	-	-	-	-	0.2005	0.0677	0.1131	0.0706	0.1135	-	-	-	-	-	-	-	-	-	-	-	-	-	-	28235418
rs4752570	10:123337066-123337066	C	intron_variant	MODIFIER	FGFR2	ENSG00000066468	Transcript	ENST00000369058	protein_coding	-	2018-02-16	-	-	-	-	-	-	-	rs4752570	-	-1	cds_end_NF	HGNC	3689	-	-	-	-	0.2891	0.1172	0.3631	0.2778	0.4414	0.3241	-	-	-	-	-	-	-	-	-	-	-	-	-	-	28235418
rs4752570	10:123337066-123337066	A	intron_variant	MODIFIER	FGFR2	ENSG00000066468	Transcript	ENST00000369059	protein_coding	-	2018-02-15	-	-	-	-	-	-	-	rs4752570	-	-1	-	HGNC	3689	-	-	-	-	-	0.2005	0.0677	0.1131	0.0706	0.1135	-	-	-	-	-	-	-	-	-	-	-	-	-	-	28235418
rs4752570	10:123337066-123337066	C	intron_variant	MODIFIER	FGFR2	ENSG00000066468	Transcript	ENST00000369059	protein_coding	-	2018-02-15	-	-	-	-	-	-	-	rs4752570	-	-1	-	HGNC	3689	-	-	-	-	0.2891	0.1172	0.3631	0.2778	0.4414	0.3241	-	-	-	-	-	-	-	-	-	-	-	-	-	-	28235418
rs4752570	10:123337066-123337066	A	intron_variant	MODIFIER	FGFR2	ENSG00000066468	Transcript	ENST00000369060	protein_coding	-	2018-02-15	-	-	-	-	-	-	-	rs4752570	-	-1	-	HGNC	3689	-	-	-	-	-	0.2005	0.0677	0.1131	0.0706	0.1135	-	-	-	-	-	-	-	-	-	-	-	-	-	-	28235418
rs4752570	10:123337066-123337066	C	intron_variant	MODIFIER	FGFR2	ENSG00000066468	Transcript	ENST00000369060	protein_coding	-	2018-02-15	-	-	-	-	-	-	-	rs4752570	-	-1	-	HGNC	3689	-	-	-	-	0.2891	0.1172	0.3631	0.2778	0.4414	0.3241	-	-	-	-	-	-	-	-	-	-	-	-	-	-	28235418
rs4752570	10:123337066-123337066	A	intron_variant	MODIFIER	FGFR2	ENSG00000066468	Transcript	ENST00000369061	protein_coding	-	2018-01-14	-	-	-	-	-	-	-	rs4752570	-	-1	-	HGNC	3689	-	-	-	-	-	0.2005	0.0677	0.1131	0.0706	0.1135	-	-	-	-	-	-	-	-	-	-	-	-	-	-	28235418
rs4752570	10:123337066-123337066	C	intron_variant	MODIFIER	FGFR2	ENSG00000066468	Transcript	ENST00000369061	protein_coding	-	2018-01-14	-	-	-	-	-	-	-	rs4752570	-	-1	-	HGNC	3689	-	-	-	-	0.2891	0.1172	0.3631	0.2778	0.4414	0.3241	-	-	-	-	-	-	-	-	-	-	-	-	-	-	28235418
rs4752570	10:123337066-123337066	A	intron_variant	MODIFIER	FGFR2	ENSG00000066468	Transcript	ENST00000457416	protein_coding	-	2018-02-17	-	-	-	-	-	-	-	rs4752570	-	-1	-	HGNC	3689	-	-	-	-	-	0.2005	0.0677	0.1131	0.0706	0.1135	-	-	-	-	-	-	-	-	-	-	-	-	-	-	28235418
rs4752570	10:123337066-123337066	C	intron_variant	MODIFIER	FGFR2	ENSG00000066468	Transcript	ENST00000457416	protein_coding	-	2018-02-17	-	-	-	-	-	-	-	rs4752570	-	-1	-	HGNC	3689	-	-	-	-	0.2891	0.1172	0.3631	0.2778	0.4414	0.3241	-	-	-	-	-	-	-	-	-	-	-	-	-	-	28235418
rs4752570	10:123337066-123337066	A	intron_variant,non_coding_transcript_variant	MODIFIER	FGFR2	ENSG00000066468	Transcript	ENST00000490349	processed_transcript	-	2018-02-08	-	-	-	-	-	-	-	rs4752570	-	-1	-	HGNC	3689	-	-	-	-	-	0.2005	0.0677	0.1131	0.0706	0.1135	-	-	-	-	-	-	-	-	-	-	-	-	-	-	28235418
rs4752570	10:123337066-123337066	C	intron_variant,non_coding_transcript_variant	MODIFIER	FGFR2	ENSG00000066468	Transcript	ENST00000490349	processed_transcript	-	2018-02-08	-	-	-	-	-	-	-	rs4752570	-	-1	-	HGNC	3689	-	-	-	-	0.2891	0.1172	0.3631	0.2778	0.4414	0.3241	-	-	-	-	-	-	-	-	-	-	-	-	-	-	28235418
rs4752570	10:123337066-123337066	A	intron_variant,NMD_transcript_variant	MODIFIER	FGFR2	ENSG00000066468	Transcript	ENST00000604236	nonsense_mediated_decay	-	2018-02-16	-	-	-	-	-	-	-	rs4752570	-	-1	-	HGNC	3689	-	-	-	-	-	0.2005	0.0677	0.1131	0.0706	0.1135	-	-	-	-	-	-	-	-	-	-	-	-	-	-	28235418
rs4752570	10:123337066-123337066	C	intron_variant,NMD_transcript_variant	MODIFIER	FGFR2	ENSG00000066468	Transcript	ENST00000604236	nonsense_mediated_decay	-	2018-02-16	-	-	-	-	-	-	-	rs4752570	-	-1	-	HGNC	3689	-	-	-	-	0.2891	0.1172	0.3631	0.2778	0.4414	0.3241	-	-	-	-	-	-	-	-	-	-	-	-	-	-	28235418
rs2912780	10:123337117-123337117	T	intron_variant	MODIFIER	FGFR2	ENSG00000066468	Transcript	ENST00000336553	protein_coding	-	2018-02-15	-	-	-	-	-	-	-	rs2912780	-	-1	cds_end_NF	HGNC	3689	-	-	-	-	0.5026	0.3162	0.5706	0.5496	0.5477	0.6115	-	-	-	-	-	-	-	-	-	-	-	-	-	1	2.72231e+31
rs2912780	10:123337117-123337117	T	intron_variant	MODIFIER	FGFR2	ENSG00000066468	Transcript	ENST00000346997	protein_coding	-	2018-01-16	-	-	-	-	-	-	-	rs2912780	-	-1	-	HGNC	3689	-	-	-	-	0.5026	0.3162	0.5706	0.5496	0.5477	0.6115	-	-	-	-	-	-	-	-	-	-	-	-	-	1	2.72231e+31
rs2912780	10:123337117-123337117	T	intron_variant	MODIFIER	FGFR2	ENSG00000066468	Transcript	ENST00000351936	protein_coding	-	2018-02-17	-	-	-	-	-	-	-	rs2912780	-	-1	-	HGNC	3689	-	-	-	-	0.5026	0.3162	0.5706	0.5496	0.5477	0.6115	-	-	-	-	-	-	-	-	-	-	-	-	-	1	2.72231e+31
rs2912780	10:123337117-123337117	T	intron_variant	MODIFIER	FGFR2	ENSG00000066468	Transcript	ENST00000356226	protein_coding	-	2018-02-15	-	-	-	-	-	-	-	rs2912780	-	-1	-	HGNC	3689	-	-	-	-	0.5026	0.3162	0.5706	0.5496	0.5477	0.6115	-	-	-	-	-	-	-	-	-	-	-	-	-	1	2.72231e+31
rs2912780	10:123337117-123337117	T	intron_variant	MODIFIER	FGFR2	ENSG00000066468	Transcript	ENST00000357555	protein_coding	-	2018-02-16	-	-	-	-	-	-	-	rs2912780	-	-1	-	HGNC	3689	-	-	-	-	0.5026	0.3162	0.5706	0.5496	0.5477	0.6115	-	-	-	-	-	-	-	-	-	-	-	-	-	1	2.72231e+31
rs2912780	10:123337117-123337117	T	intron_variant	MODIFIER	FGFR2	ENSG00000066468	Transcript	ENST00000358487	protein_coding	-	2018-02-17	-	-	-	-	-	-	-	rs2912780	-	-1	-	HGNC	3689	-	-	-	-	0.5026	0.3162	0.5706	0.5496	0.5477	0.6115	-	-	-	-	-	-	-	-	-	-	-	-	-	1	2.72231e+31
rs2912780	10:123337117-123337117	T	intron_variant	MODIFIER	FGFR2	ENSG00000066468	Transcript	ENST00000359354	protein_coding	-	2018-02-06	-	-	-	-	-	-	-	rs2912780	-	-1	-	HGNC	3689	-	-	-	-	0.5026	0.3162	0.5706	0.5496	0.5477	0.6115	-	-	-	-	-	-	-	-	-	-	-	-	-	1	2.72231e+31
rs2912780	10:123337117-123337117	T	intron_variant	MODIFIER	FGFR2	ENSG00000066468	Transcript	ENST00000360144	protein_coding	-	2018-02-16	-	-	-	-	-	-	-	rs2912780	-	-1	-	HGNC	3689	-	-	-	-	0.5026	0.3162	0.5706	0.5496	0.5477	0.6115	-	-	-	-	-	-	-	-	-	-	-	-	-	1	2.72231e+31
rs2912780	10:123337117-123337117	T	intron_variant	MODIFIER	FGFR2	ENSG00000066468	Transcript	ENST00000369056	protein_coding	-	2018-01-16	-	-	-	-	-	-	-	rs2912780	-	-1	-	HGNC	3689	-	-	-	-	0.5026	0.3162	0.5706	0.5496	0.5477	0.6115	-	-	-	-	-	-	-	-	-	-	-	-	-	1	2.72231e+31
rs2912780	10:123337117-123337117	T	intron_variant	MODIFIER	FGFR2	ENSG00000066468	Transcript	ENST00000369058	protein_coding	-	2018-02-16	-	-	-	-	-	-	-	rs2912780	-	-1	cds_end_NF	HGNC	3689	-	-	-	-	0.5026	0.3162	0.5706	0.5496	0.5477	0.6115	-	-	-	-	-	-	-	-	-	-	-	-	-	1	2.72231e+31
rs2912780	10:123337117-123337117	T	intron_variant	MODIFIER	FGFR2	ENSG00000066468	Transcript	ENST00000369059	protein_coding	-	2018-02-15	-	-	-	-	-	-	-	rs2912780	-	-1	-	HGNC	3689	-	-	-	-	0.5026	0.3162	0.5706	0.5496	0.5477	0.6115	-	-	-	-	-	-	-	-	-	-	-	-	-	1	2.72231e+31
rs2912780	10:123337117-123337117	T	intron_variant	MODIFIER	FGFR2	ENSG00000066468	Transcript	ENST00000369060	protein_coding	-	2018-02-15	-	-	-	-	-	-	-	rs2912780	-	-1	-	HGNC	3689	-	-	-	-	0.5026	0.3162	0.5706	0.5496	0.5477	0.6115	-	-	-	-	-	-	-	-	-	-	-	-	-	1	2.72231e+31
rs2912780	10:123337117-123337117	T	intron_variant	MODIFIER	FGFR2	ENSG00000066468	Transcript	ENST00000369061	protein_coding	-	2018-01-14	-	-	-	-	-	-	-	rs2912780	-	-1	-	HGNC	3689	-	-	-	-	0.5026	0.3162	0.5706	0.5496	0.5477	0.6115	-	-	-	-	-	-	-	-	-	-	-	-	-	1	2.72231e+31
rs2912780	10:123337117-123337117	T	intron_variant	MODIFIER	FGFR2	ENSG00000066468	Transcript	ENST00000457416	protein_coding	-	2018-02-17	-	-	-	-	-	-	-	rs2912780	-	-1	-	HGNC	3689	-	-	-	-	0.5026	0.3162	0.5706	0.5496	0.5477	0.6115	-	-	-	-	-	-	-	-	-	-	-	-	-	1	2.72231e+31
rs2912780	10:123337117-123337117	T	intron_variant,non_coding_transcript_variant	MODIFIER	FGFR2	ENSG00000066468	Transcript	ENST00000490349	processed_transcript	-	2018-02-08	-	-	-	-	-	-	-	rs2912780	-	-1	-	HGNC	3689	-	-	-	-	0.5026	0.3162	0.5706	0.5496	0.5477	0.6115	-	-	-	-	-	-	-	-	-	-	-	-	-	1	2.72231e+31
rs2912780	10:123337117-123337117	T	intron_variant,NMD_transcript_variant	MODIFIER	FGFR2	ENSG00000066468	Transcript	ENST00000604236	nonsense_mediated_decay	-	2018-02-16	-	-	-	-	-	-	-	rs2912780	-	-1	-	HGNC	3689	-	-	-	-	0.5026	0.3162	0.5706	0.5496	0.5477	0.6115	-	-	-	-	-	-	-	-	-	-	-	-	-	1	2.72231e+31
rs2912779	10:123337182-123337182	C	intron_variant	MODIFIER	FGFR2	ENSG00000066468	Transcript	ENST00000336553	protein_coding	-	2018-02-15	-	-	-	-	-	-	-	rs2912779	-	-1	cds_end_NF	HGNC	3689	-	-	-	-	0.5026	0.3162	0.5706	0.5496	0.5477	0.6115	-	-	-	-	-	-	-	-	-	-	-	-	-	-	2.78147e+23
rs2912779	10:123337182-123337182	C	intron_variant	MODIFIER	FGFR2	ENSG00000066468	Transcript	ENST00000346997	protein_coding	-	2018-01-16	-	-	-	-	-	-	-	rs2912779	-	-1	-	HGNC	3689	-	-	-	-	0.5026	0.3162	0.5706	0.5496	0.5477	0.6115	-	-	-	-	-	-	-	-	-	-	-	-	-	-	2.78147e+23
rs2912779	10:123337182-123337182	C	intron_variant	MODIFIER	FGFR2	ENSG00000066468	Transcript	ENST00000351936	protein_coding	-	2018-02-17	-	-	-	-	-	-	-	rs2912779	-	-1	-	HGNC	3689	-	-	-	-	0.5026	0.3162	0.5706	0.5496	0.5477	0.6115	-	-	-	-	-	-	-	-	-	-	-	-	-	-	2.78147e+23
rs2912779	10:123337182-123337182	C	intron_variant	MODIFIER	FGFR2	ENSG00000066468	Transcript	ENST00000356226	protein_coding	-	2018-02-15	-	-	-	-	-	-	-	rs2912779	-	-1	-	HGNC	3689	-	-	-	-	0.5026	0.3162	0.5706	0.5496	0.5477	0.6115	-	-	-	-	-	-	-	-	-	-	-	-	-	-	2.78147e+23
rs2912779	10:123337182-123337182	C	intron_variant	MODIFIER	FGFR2	ENSG00000066468	Transcript	ENST00000357555	protein_coding	-	2018-02-16	-	-	-	-	-	-	-	rs2912779	-	-1	-	HGNC	3689	-	-	-	-	0.5026	0.3162	0.5706	0.5496	0.5477	0.6115	-	-	-	-	-	-	-	-	-	-	-	-	-	-	2.78147e+23
rs2912779	10:123337182-123337182	C	intron_variant	MODIFIER	FGFR2	ENSG00000066468	Transcript	ENST00000358487	protein_coding	-	2018-02-17	-	-	-	-	-	-	-	rs2912779	-	-1	-	HGNC	3689	-	-	-	-	0.5026	0.3162	0.5706	0.5496	0.5477	0.6115	-	-	-	-	-	-	-	-	-	-	-	-	-	-	2.78147e+23
rs2912779	10:123337182-123337182	C	intron_variant	MODIFIER	FGFR2	ENSG00000066468	Transcript	ENST00000359354	protein_coding	-	2018-02-06	-	-	-	-	-	-	-	rs2912779	-	-1	-	HGNC	3689	-	-	-	-	0.5026	0.3162	0.5706	0.5496	0.5477	0.6115	-	-	-	-	-	-	-	-	-	-	-	-	-	-	2.78147e+23
rs2912779	10:123337182-123337182	C	intron_variant	MODIFIER	FGFR2	ENSG00000066468	Transcript	ENST00000360144	protein_coding	-	2018-02-16	-	-	-	-	-	-	-	rs2912779	-	-1	-	HGNC	3689	-	-	-	-	0.5026	0.3162	0.5706	0.5496	0.5477	0.6115	-	-	-	-	-	-	-	-	-	-	-	-	-	-	2.78147e+23
rs2912779	10:123337182-123337182	C	intron_variant	MODIFIER	FGFR2	ENSG00000066468	Transcript	ENST00000369056	protein_coding	-	2018-01-16	-	-	-	-	-	-	-	rs2912779	-	-1	-	HGNC	3689	-	-	-	-	0.5026	0.3162	0.5706	0.5496	0.5477	0.6115	-	-	-	-	-	-	-	-	-	-	-	-	-	-	2.78147e+23
rs2912779	10:123337182-123337182	C	intron_variant	MODIFIER	FGFR2	ENSG00000066468	Transcript	ENST00000369058	protein_coding	-	2018-02-16	-	-	-	-	-	-	-	rs2912779	-	-1	cds_end_NF	HGNC	3689	-	-	-	-	0.5026	0.3162	0.5706	0.5496	0.5477	0.6115	-	-	-	-	-	-	-	-	-	-	-	-	-	-	2.78147e+23
rs2912779	10:123337182-123337182	C	intron_variant	MODIFIER	FGFR2	ENSG00000066468	Transcript	ENST00000369059	protein_coding	-	2018-02-15	-	-	-	-	-	-	-	rs2912779	-	-1	-	HGNC	3689	-	-	-	-	0.5026	0.3162	0.5706	0.5496	0.5477	0.6115	-	-	-	-	-	-	-	-	-	-	-	-	-	-	2.78147e+23
rs2912779	10:123337182-123337182	C	intron_variant	MODIFIER	FGFR2	ENSG00000066468	Transcript	ENST00000369060	protein_coding	-	2018-02-15	-	-	-	-	-	-	-	rs2912779	-	-1	-	HGNC	3689	-	-	-	-	0.5026	0.3162	0.5706	0.5496	0.5477	0.6115	-	-	-	-	-	-	-	-	-	-	-	-	-	-	2.78147e+23
rs2912779	10:123337182-123337182	C	intron_variant	MODIFIER	FGFR2	ENSG00000066468	Transcript	ENST00000369061	protein_coding	-	2018-01-14	-	-	-	-	-	-	-	rs2912779	-	-1	-	HGNC	3689	-	-	-	-	0.5026	0.3162	0.5706	0.5496	0.5477	0.6115	-	-	-	-	-	-	-	-	-	-	-	-	-	-	2.78147e+23
rs2912779	10:123337182-123337182	C	intron_variant	MODIFIER	FGFR2	ENSG00000066468	Transcript	ENST00000457416	protein_coding	-	2018-02-17	-	-	-	-	-	-	-	rs2912779	-	-1	-	HGNC	3689	-	-	-	-	0.5026	0.3162	0.5706	0.5496	0.5477	0.6115	-	-	-	-	-	-	-	-	-	-	-	-	-	-	2.78147e+23
rs2912779	10:123337182-123337182	C	intron_variant,non_coding_transcript_variant	MODIFIER	FGFR2	ENSG00000066468	Transcript	ENST00000490349	processed_transcript	-	2018-02-08	-	-	-	-	-	-	-	rs2912779	-	-1	-	HGNC	3689	-	-	-	-	0.5026	0.3162	0.5706	0.5496	0.5477	0.6115	-	-	-	-	-	-	-	-	-	-	-	-	-	-	2.78147e+23
rs2912779	10:123337182-123337182	C	intron_variant,NMD_transcript_variant	MODIFIER	FGFR2	ENSG00000066468	Transcript	ENST00000604236	nonsense_mediated_decay	-	2018-02-16	-	-	-	-	-	-	-	rs2912779	-	-1	-	HGNC	3689	-	-	-	-	0.5026	0.3162	0.5706	0.5496	0.5477	0.6115	-	-	-	-	-	-	-	-	-	-	-	-	-	-	2.78147e+23
rs2981579	10:123337335-123337335	G	intron_variant	MODIFIER	FGFR2	ENSG00000066468	Transcript	ENST00000336553	protein_coding	-	2018-02-15	-	-	-	-	-	-	-	rs2981579	-	-1	cds_end_NF	HGNC	3689	-	-	-	-	0.5094	0.3389	0.5735	0.5506	0.5487	0.6115	-	-	-	-	-	-	-	-	-	-	-	-	-	1	21869864,27424552,24340245,23535729,24025454,24771903,24941967,26510858,26884359,27392074,27814745,17529973,20554749,24218030,27708667,21853025,18326623,21702935,25956309,19500394,27449795,22452962,20853316,21610108,24743323,23354978,22747683,20453838,21445572,21795501,19330030,24927736,19789366,21949660,27848153,18285324,26421298,26728143,19497954,19861516,20056625,21695280,22303333,22965832,228…
rs2981579	10:123337335-123337335	G	intron_variant	MODIFIER	FGFR2	ENSG00000066468	Transcript	ENST00000346997	protein_coding	-	2018-01-16	-	-	-	-	-	-	-	rs2981579	-	-1	-	HGNC	3689	-	-	-	-	0.5094	0.3389	0.5735	0.5506	0.5487	0.6115	-	-	-	-	-	-	-	-	-	-	-	-	-	1	21869864,27424552,24340245,23535729,24025454,24771903,24941967,26510858,26884359,27392074,27814745,17529973,20554749,24218030,27708667,21853025,18326623,21702935,25956309,19500394,27449795,22452962,20853316,21610108,24743323,23354978,22747683,20453838,21445572,21795501,19330030,24927736,19789366,21949660,27848153,18285324,26421298,26728143,19497954,19861516,20056625,21695280,22303333,22965832,228…
rs2981579	10:123337335-123337335	G	intron_variant	MODIFIER	FGFR2	ENSG00000066468	Transcript	ENST00000351936	protein_coding	-	2018-02-17	-	-	-	-	-	-	-	rs2981579	-	-1	-	HGNC	3689	-	-	-	-	0.5094	0.3389	0.5735	0.5506	0.5487	0.6115	-	-	-	-	-	-	-	-	-	-	-	-	-	1	21869864,27424552,24340245,23535729,24025454,24771903,24941967,26510858,26884359,27392074,27814745,17529973,20554749,24218030,27708667,21853025,18326623,21702935,25956309,19500394,27449795,22452962,20853316,21610108,24743323,23354978,22747683,20453838,21445572,21795501,19330030,24927736,19789366,21949660,27848153,18285324,26421298,26728143,19497954,19861516,20056625,21695280,22303333,22965832,228…
rs2981579	10:123337335-123337335	G	intron_variant	MODIFIER	FGFR2	ENSG00000066468	Transcript	ENST00000356226	protein_coding	-	2018-02-15	-	-	-	-	-	-	-	rs2981579	-	-1	-	HGNC	3689	-	-	-	-	0.5094	0.3389	0.5735	0.5506	0.5487	0.6115	-	-	-	-	-	-	-	-	-	-	-	-	-	1	21869864,27424552,24340245,23535729,24025454,24771903,24941967,26510858,26884359,27392074,27814745,17529973,20554749,24218030,27708667,21853025,18326623,21702935,25956309,19500394,27449795,22452962,20853316,21610108,24743323,23354978,22747683,20453838,21445572,21795501,19330030,24927736,19789366,21949660,27848153,18285324,26421298,26728143,19497954,19861516,20056625,21695280,22303333,22965832,228…
rs2981579	10:123337335-123337335	G	intron_variant	MODIFIER	FGFR2	ENSG00000066468	Transcript	ENST00000357555	protein_coding	-	2018-02-16	-	-	-	-	-	-	-	rs2981579	-	-1	-	HGNC	3689	-	-	-	-	0.5094	0.3389	0.5735	0.5506	0.5487	0.6115	-	-	-	-	-	-	-	-	-	-	-	-	-	1	21869864,27424552,24340245,23535729,24025454,24771903,24941967,26510858,26884359,27392074,27814745,17529973,20554749,24218030,27708667,21853025,18326623,21702935,25956309,19500394,27449795,22452962,20853316,21610108,24743323,23354978,22747683,20453838,21445572,21795501,19330030,24927736,19789366,21949660,27848153,18285324,26421298,26728143,19497954,19861516,20056625,21695280,22303333,22965832,228…
rs2981579	10:123337335-123337335	G	intron_variant	MODIFIER	FGFR2	ENSG00000066468	Transcript	ENST00000358487	protein_coding	-	2018-02-17	-	-	-	-	-	-	-	rs2981579	-	-1	-	HGNC	3689	-	-	-	-	0.5094	0.3389	0.5735	0.5506	0.5487	0.6115	-	-	-	-	-	-	-	-	-	-	-	-	-	1	21869864,27424552,24340245,23535729,24025454,24771903,24941967,26510858,26884359,27392074,27814745,17529973,20554749,24218030,27708667,21853025,18326623,21702935,25956309,19500394,27449795,22452962,20853316,21610108,24743323,23354978,22747683,20453838,21445572,21795501,19330030,24927736,19789366,21949660,27848153,18285324,26421298,26728143,19497954,19861516,20056625,21695280,22303333,22965832,228…
rs2981579	10:123337335-123337335	G	intron_variant	MODIFIER	FGFR2	ENSG00000066468	Transcript	ENST00000359354	protein_coding	-	2018-02-06	-	-	-	-	-	-	-	rs2981579	-	-1	-	HGNC	3689	-	-	-	-	0.5094	0.3389	0.5735	0.5506	0.5487	0.6115	-	-	-	-	-	-	-	-	-	-	-	-	-	1	21869864,27424552,24340245,23535729,24025454,24771903,24941967,26510858,26884359,27392074,27814745,17529973,20554749,24218030,27708667,21853025,18326623,21702935,25956309,19500394,27449795,22452962,20853316,21610108,24743323,23354978,22747683,20453838,21445572,21795501,19330030,24927736,19789366,21949660,27848153,18285324,26421298,26728143,19497954,19861516,20056625,21695280,22303333,22965832,228…
rs2981579	10:123337335-123337335	G	intron_variant	MODIFIER	FGFR2	ENSG00000066468	Transcript	ENST00000360144	protein_coding	-	2018-02-16	-	-	-	-	-	-	-	rs2981579	-	-1	-	HGNC	3689	-	-	-	-	0.5094	0.3389	0.5735	0.5506	0.5487	0.6115	-	-	-	-	-	-	-	-	-	-	-	-	-	1	21869864,27424552,24340245,23535729,24025454,24771903,24941967,26510858,26884359,27392074,27814745,17529973,20554749,24218030,27708667,21853025,18326623,21702935,25956309,19500394,27449795,22452962,20853316,21610108,24743323,23354978,22747683,20453838,21445572,21795501,19330030,24927736,19789366,21949660,27848153,18285324,26421298,26728143,19497954,19861516,20056625,21695280,22303333,22965832,228…
rs2981579	10:123337335-123337335	G	intron_variant	MODIFIER	FGFR2	ENSG00000066468	Transcript	ENST00000369056	protein_coding	-	2018-01-16	-	-	-	-	-	-	-	rs2981579	-	-1	-	HGNC	3689	-	-	-	-	0.5094	0.3389	0.5735	0.5506	0.5487	0.6115	-	-	-	-	-	-	-	-	-	-	-	-	-	1	21869864,27424552,24340245,23535729,24025454,24771903,24941967,26510858,26884359,27392074,27814745,17529973,20554749,24218030,27708667,21853025,18326623,21702935,25956309,19500394,27449795,22452962,20853316,21610108,24743323,23354978,22747683,20453838,21445572,21795501,19330030,24927736,19789366,21949660,27848153,18285324,26421298,26728143,19497954,19861516,20056625,21695280,22303333,22965832,228…
rs2981579	10:123337335-123337335	G	intron_variant	MODIFIER	FGFR2	ENSG00000066468	Transcript	ENST00000369058	protein_coding	-	2018-02-16	-	-	-	-	-	-	-	rs2981579	-	-1	cds_end_NF	HGNC	3689	-	-	-	-	0.5094	0.3389	0.5735	0.5506	0.5487	0.6115	-	-	-	-	-	-	-	-	-	-	-	-	-	1	21869864,27424552,24340245,23535729,24025454,24771903,24941967,26510858,26884359,27392074,27814745,17529973,20554749,24218030,27708667,21853025,18326623,21702935,25956309,19500394,27449795,22452962,20853316,21610108,24743323,23354978,22747683,20453838,21445572,21795501,19330030,24927736,19789366,21949660,27848153,18285324,26421298,26728143,19497954,19861516,20056625,21695280,22303333,22965832,228…
rs2981579	10:123337335-123337335	G	intron_variant	MODIFIER	FGFR2	ENSG00000066468	Transcript	ENST00000369059	protein_coding	-	2018-02-15	-	-	-	-	-	-	-	rs2981579	-	-1	-	HGNC	3689	-	-	-	-	0.5094	0.3389	0.5735	0.5506	0.5487	0.6115	-	-	-	-	-	-	-	-	-	-	-	-	-	1	21869864,27424552,24340245,23535729,24025454,24771903,24941967,26510858,26884359,27392074,27814745,17529973,20554749,24218030,27708667,21853025,18326623,21702935,25956309,19500394,27449795,22452962,20853316,21610108,24743323,23354978,22747683,20453838,21445572,21795501,19330030,24927736,19789366,21949660,27848153,18285324,26421298,26728143,19497954,19861516,20056625,21695280,22303333,22965832,228…
rs2981579	10:123337335-123337335	G	intron_variant	MODIFIER	FGFR2	ENSG00000066468	Transcript	ENST00000369060	protein_coding	-	2018-02-15	-	-	-	-	-	-	-	rs2981579	-	-1	-	HGNC	3689	-	-	-	-	0.5094	0.3389	0.5735	0.5506	0.5487	0.6115	-	-	-	-	-	-	-	-	-	-	-	-	-	1	21869864,27424552,24340245,23535729,24025454,24771903,24941967,26510858,26884359,27392074,27814745,17529973,20554749,24218030,27708667,21853025,18326623,21702935,25956309,19500394,27449795,22452962,20853316,21610108,24743323,23354978,22747683,20453838,21445572,21795501,19330030,24927736,19789366,21949660,27848153,18285324,26421298,26728143,19497954,19861516,20056625,21695280,22303333,22965832,228…
rs2981579	10:123337335-123337335	G	intron_variant	MODIFIER	FGFR2	ENSG00000066468	Transcript	ENST00000369061	protein_coding	-	2018-01-14	-	-	-	-	-	-	-	rs2981579	-	-1	-	HGNC	3689	-	-	-	-	0.5094	0.3389	0.5735	0.5506	0.5487	0.6115	-	-	-	-	-	-	-	-	-	-	-	-	-	1	21869864,27424552,24340245,23535729,24025454,24771903,24941967,26510858,26884359,27392074,27814745,17529973,20554749,24218030,27708667,21853025,18326623,21702935,25956309,19500394,27449795,22452962,20853316,21610108,24743323,23354978,22747683,20453838,21445572,21795501,19330030,24927736,19789366,21949660,27848153,18285324,26421298,26728143,19497954,19861516,20056625,21695280,22303333,22965832,228…
rs2981579	10:123337335-123337335	G	intron_variant	MODIFIER	FGFR2	ENSG00000066468	Transcript	ENST00000457416	protein_coding	-	2018-02-17	-	-	-	-	-	-	-	rs2981579	-	-1	-	HGNC	3689	-	-	-	-	0.5094	0.3389	0.5735	0.5506	0.5487	0.6115	-	-	-	-	-	-	-	-	-	-	-	-	-	1	21869864,27424552,24340245,23535729,24025454,24771903,24941967,26510858,26884359,27392074,27814745,17529973,20554749,24218030,27708667,21853025,18326623,21702935,25956309,19500394,27449795,22452962,20853316,21610108,24743323,23354978,22747683,20453838,21445572,21795501,19330030,24927736,19789366,21949660,27848153,18285324,26421298,26728143,19497954,19861516,20056625,21695280,22303333,22965832,228…
rs2981579	10:123337335-123337335	G	intron_variant,non_coding_transcript_variant	MODIFIER	FGFR2	ENSG00000066468	Transcript	ENST00000490349	processed_transcript	-	2018-02-08	-	-	-	-	-	-	-	rs2981579	-	-1	-	HGNC	3689	-	-	-	-	0.5094	0.3389	0.5735	0.5506	0.5487	0.6115	-	-	-	-	-	-	-	-	-	-	-	-	-	1	21869864,27424552,24340245,23535729,24025454,24771903,24941967,26510858,26884359,27392074,27814745,17529973,20554749,24218030,27708667,21853025,18326623,21702935,25956309,19500394,27449795,22452962,20853316,21610108,24743323,23354978,22747683,20453838,21445572,21795501,19330030,24927736,19789366,21949660,27848153,18285324,26421298,26728143,19497954,19861516,20056625,21695280,22303333,22965832,228…
rs2981579	10:123337335-123337335	G	intron_variant,NMD_transcript_variant	MODIFIER	FGFR2	ENSG00000066468	Transcript	ENST00000604236	nonsense_mediated_decay	-	2018-02-16	-	-	-	-	-	-	-	rs2981579	-	-1	-	HGNC	3689	-	-	-	-	0.5094	0.3389	0.5735	0.5506	0.5487	0.6115	-	-	-	-	-	-	-	-	-	-	-	-	-	1	21869864,27424552,24340245,23535729,24025454,24771903,24941967,26510858,26884359,27392074,27814745,17529973,20554749,24218030,27708667,21853025,18326623,21702935,25956309,19500394,27449795,22452962,20853316,21610108,24743323,23354978,22747683,20453838,21445572,21795501,19330030,24927736,19789366,21949660,27848153,18285324,26421298,26728143,19497954,19861516,20056625,21695280,22303333,22965832,228…
rs1078806	10:123338975-123338975	G	intron_variant	MODIFIER	FGFR2	ENSG00000066468	Transcript	ENST00000336553	protein_coding	-	2018-02-15	-	-	-	-	-	-	-	rs1078806	-	-1	cds_end_NF	HGNC	3689	-	-	-	-	0.3093	0.1876	0.3746	0.2778	0.4423	0.3231	-	-	-	-	-	-	-	-	-	-	-	-	-	1	2.05851e+103
rs1078806	10:123338975-123338975	T	intron_variant	MODIFIER	FGFR2	ENSG00000066468	Transcript	ENST00000336553	protein_coding	-	2018-02-15	-	-	-	-	-	-	-	rs1078806	-	-1	cds_end_NF	HGNC	3689	-	-	-	-	-	-	-	-	-	-	-	-	-	-	-	-	-	-	-	-	-	-	-	1	2.05851e+103
rs1078806	10:123338975-123338975	G	intron_variant	MODIFIER	FGFR2	ENSG00000066468	Transcript	ENST00000346997	protein_coding	-	2018-01-16	-	-	-	-	-	-	-	rs1078806	-	-1	-	HGNC	3689	-	-	-	-	0.3093	0.1876	0.3746	0.2778	0.4423	0.3231	-	-	-	-	-	-	-	-	-	-	-	-	-	1	2.05851e+103
rs1078806	10:123338975-123338975	T	intron_variant	MODIFIER	FGFR2	ENSG00000066468	Transcript	ENST00000346997	protein_coding	-	2018-01-16	-	-	-	-	-	-	-	rs1078806	-	-1	-	HGNC	3689	-	-	-	-	-	-	-	-	-	-	-	-	-	-	-	-	-	-	-	-	-	-	-	1	2.05851e+103
rs1078806	10:123338975-123338975	G	intron_variant	MODIFIER	FGFR2	ENSG00000066468	Transcript	ENST00000351936	protein_coding	-	2018-02-17	-	-	-	-	-	-	-	rs1078806	-	-1	-	HGNC	3689	-	-	-	-	0.3093	0.1876	0.3746	0.2778	0.4423	0.3231	-	-	-	-	-	-	-	-	-	-	-	-	-	1	2.05851e+103
rs1078806	10:123338975-123338975	T	intron_variant	MODIFIER	FGFR2	ENSG00000066468	Transcript	ENST00000351936	protein_coding	-	2018-02-17	-	-	-	-	-	-	-	rs1078806	-	-1	-	HGNC	3689	-	-	-	-	-	-	-	-	-	-	-	-	-	-	-	-	-	-	-	-	-	-	-	1	2.05851e+103
rs1078806	10:123338975-123338975	G	intron_variant	MODIFIER	FGFR2	ENSG00000066468	Transcript	ENST00000356226	protein_coding	-	2018-02-15	-	-	-	-	-	-	-	rs1078806	-	-1	-	HGNC	3689	-	-	-	-	0.3093	0.1876	0.3746	0.2778	0.4423	0.3231	-	-	-	-	-	-	-	-	-	-	-	-	-	1	2.05851e+103
rs1078806	10:123338975-123338975	T	intron_variant	MODIFIER	FGFR2	ENSG00000066468	Transcript	ENST00000356226	protein_coding	-	2018-02-15	-	-	-	-	-	-	-	rs1078806	-	-1	-	HGNC	3689	-	-	-	-	-	-	-	-	-	-	-	-	-	-	-	-	-	-	-	-	-	-	-	1	2.05851e+103
rs1078806	10:123338975-123338975	G	intron_variant	MODIFIER	FGFR2	ENSG00000066468	Transcript	ENST00000357555	protein_coding	-	2018-02-16	-	-	-	-	-	-	-	rs1078806	-	-1	-	HGNC	3689	-	-	-	-	0.3093	0.1876	0.3746	0.2778	0.4423	0.3231	-	-	-	-	-	-	-	-	-	-	-	-	-	1	2.05851e+103
rs1078806	10:123338975-123338975	T	intron_variant	MODIFIER	FGFR2	ENSG00000066468	Transcript	ENST00000357555	protein_coding	-	2018-02-16	-	-	-	-	-	-	-	rs1078806	-	-1	-	HGNC	3689	-	-	-	-	-	-	-	-	-	-	-	-	-	-	-	-	-	-	-	-	-	-	-	1	2.05851e+103
rs1078806	10:123338975-123338975	G	intron_variant	MODIFIER	FGFR2	ENSG00000066468	Transcript	ENST00000358487	protein_coding	-	2018-02-17	-	-	-	-	-	-	-	rs1078806	-	-1	-	HGNC	3689	-	-	-	-	0.3093	0.1876	0.3746	0.2778	0.4423	0.3231	-	-	-	-	-	-	-	-	-	-	-	-	-	1	2.05851e+103
rs1078806	10:123338975-123338975	T	intron_variant	MODIFIER	FGFR2	ENSG00000066468	Transcript	ENST00000358487	protein_coding	-	2018-02-17	-	-	-	-	-	-	-	rs1078806	-	-1	-	HGNC	3689	-	-	-	-	-	-	-	-	-	-	-	-	-	-	-	-	-	-	-	-	-	-	-	1	2.05851e+103
rs1078806	10:123338975-123338975	G	intron_variant	MODIFIER	FGFR2	ENSG00000066468	Transcript	ENST00000359354	protein_coding	-	2018-02-06	-	-	-	-	-	-	-	rs1078806	-	-1	-	HGNC	3689	-	-	-	-	0.3093	0.1876	0.3746	0.2778	0.4423	0.3231	-	-	-	-	-	-	-	-	-	-	-	-	-	1	2.05851e+103
rs1078806	10:123338975-123338975	T	intron_variant	MODIFIER	FGFR2	ENSG00000066468	Transcript	ENST00000359354	protein_coding	-	2018-02-06	-	-	-	-	-	-	-	rs1078806	-	-1	-	HGNC	3689	-	-	-	-	-	-	-	-	-	-	-	-	-	-	-	-	-	-	-	-	-	-	-	1	2.05851e+103
rs1078806	10:123338975-123338975	G	intron_variant	MODIFIER	FGFR2	ENSG00000066468	Transcript	ENST00000360144	protein_coding	-	2018-02-16	-	-	-	-	-	-	-	rs1078806	-	-1	-	HGNC	3689	-	-	-	-	0.3093	0.1876	0.3746	0.2778	0.4423	0.3231	-	-	-	-	-	-	-	-	-	-	-	-	-	1	2.05851e+103
rs1078806	10:123338975-123338975	T	intron_variant	MODIFIER	FGFR2	ENSG00000066468	Transcript	ENST00000360144	protein_coding	-	2018-02-16	-	-	-	-	-	-	-	rs1078806	-	-1	-	HGNC	3689	-	-	-	-	-	-	-	-	-	-	-	-	-	-	-	-	-	-	-	-	-	-	-	1	2.05851e+103
rs1078806	10:123338975-123338975	G	intron_variant	MODIFIER	FGFR2	ENSG00000066468	Transcript	ENST00000369056	protein_coding	-	2018-01-16	-	-	-	-	-	-	-	rs1078806	-	-1	-	HGNC	3689	-	-	-	-	0.3093	0.1876	0.3746	0.2778	0.4423	0.3231	-	-	-	-	-	-	-	-	-	-	-	-	-	1	2.05851e+103
rs1078806	10:123338975-123338975	T	intron_variant	MODIFIER	FGFR2	ENSG00000066468	Transcript	ENST00000369056	protein_coding	-	2018-01-16	-	-	-	-	-	-	-	rs1078806	-	-1	-	HGNC	3689	-	-	-	-	-	-	-	-	-	-	-	-	-	-	-	-	-	-	-	-	-	-	-	1	2.05851e+103
rs1078806	10:123338975-123338975	G	intron_variant	MODIFIER	FGFR2	ENSG00000066468	Transcript	ENST00000369058	protein_coding	-	2018-02-16	-	-	-	-	-	-	-	rs1078806	-	-1	cds_end_NF	HGNC	3689	-	-	-	-	0.3093	0.1876	0.3746	0.2778	0.4423	0.3231	-	-	-	-	-	-	-	-	-	-	-	-	-	1	2.05851e+103
rs1078806	10:123338975-123338975	T	intron_variant	MODIFIER	FGFR2	ENSG00000066468	Transcript	ENST00000369058	protein_coding	-	2018-02-16	-	-	-	-	-	-	-	rs1078806	-	-1	cds_end_NF	HGNC	3689	-	-	-	-	-	-	-	-	-	-	-	-	-	-	-	-	-	-	-	-	-	-	-	1	2.05851e+103
rs1078806	10:123338975-123338975	G	intron_variant	MODIFIER	FGFR2	ENSG00000066468	Transcript	ENST00000369059	protein_coding	-	2018-02-15	-	-	-	-	-	-	-	rs1078806	-	-1	-	HGNC	3689	-	-	-	-	0.3093	0.1876	0.3746	0.2778	0.4423	0.3231	-	-	-	-	-	-	-	-	-	-	-	-	-	1	2.05851e+103
rs1078806	10:123338975-123338975	T	intron_variant	MODIFIER	FGFR2	ENSG00000066468	Transcript	ENST00000369059	protein_coding	-	2018-02-15	-	-	-	-	-	-	-	rs1078806	-	-1	-	HGNC	3689	-	-	-	-	-	-	-	-	-	-	-	-	-	-	-	-	-	-	-	-	-	-	-	1	2.05851e+103
rs1078806	10:123338975-123338975	G	intron_variant	MODIFIER	FGFR2	ENSG00000066468	Transcript	ENST00000369060	protein_coding	-	2018-02-15	-	-	-	-	-	-	-	rs1078806	-	-1	-	HGNC	3689	-	-	-	-	0.3093	0.1876	0.3746	0.2778	0.4423	0.3231	-	-	-	-	-	-	-	-	-	-	-	-	-	1	2.05851e+103
rs1078806	10:123338975-123338975	T	intron_variant	MODIFIER	FGFR2	ENSG00000066468	Transcript	ENST00000369060	protein_coding	-	2018-02-15	-	-	-	-	-	-	-	rs1078806	-	-1	-	HGNC	3689	-	-	-	-	-	-	-	-	-	-	-	-	-	-	-	-	-	-	-	-	-	-	-	1	2.05851e+103
rs1078806	10:123338975-123338975	G	intron_variant	MODIFIER	FGFR2	ENSG00000066468	Transcript	ENST00000369061	protein_coding	-	2018-01-14	-	-	-	-	-	-	-	rs1078806	-	-1	-	HGNC	3689	-	-	-	-	0.3093	0.1876	0.3746	0.2778	0.4423	0.3231	-	-	-	-	-	-	-	-	-	-	-	-	-	1	2.05851e+103
rs1078806	10:123338975-123338975	T	intron_variant	MODIFIER	FGFR2	ENSG00000066468	Transcript	ENST00000369061	protein_coding	-	2018-01-14	-	-	-	-	-	-	-	rs1078806	-	-1	-	HGNC	3689	-	-	-	-	-	-	-	-	-	-	-	-	-	-	-	-	-	-	-	-	-	-	-	1	2.05851e+103
rs1078806	10:123338975-123338975	G	intron_variant	MODIFIER	FGFR2	ENSG00000066468	Transcript	ENST00000457416	protein_coding	-	2018-02-17	-	-	-	-	-	-	-	rs1078806	-	-1	-	HGNC	3689	-	-	-	-	0.3093	0.1876	0.3746	0.2778	0.4423	0.3231	-	-	-	-	-	-	-	-	-	-	-	-	-	1	2.05851e+103
rs1078806	10:123338975-123338975	T	intron_variant	MODIFIER	FGFR2	ENSG00000066468	Transcript	ENST00000457416	protein_coding	-	2018-02-17	-	-	-	-	-	-	-	rs1078806	-	-1	-	HGNC	3689	-	-	-	-	-	-	-	-	-	-	-	-	-	-	-	-	-	-	-	-	-	-	-	1	2.05851e+103
rs1078806	10:123338975-123338975	G	intron_variant,non_coding_transcript_variant	MODIFIER	FGFR2	ENSG00000066468	Transcript	ENST00000490349	processed_transcript	-	2018-02-08	-	-	-	-	-	-	-	rs1078806	-	-1	-	HGNC	3689	-	-	-	-	0.3093	0.1876	0.3746	0.2778	0.4423	0.3231	-	-	-	-	-	-	-	-	-	-	-	-	-	1	2.05851e+103
rs1078806	10:123338975-123338975	T	intron_variant,non_coding_transcript_variant	MODIFIER	FGFR2	ENSG00000066468	Transcript	ENST00000490349	processed_transcript	-	2018-02-08	-	-	-	-	-	-	-	rs1078806	-	-1	-	HGNC	3689	-	-	-	-	-	-	-	-	-	-	-	-	-	-	-	-	-	-	-	-	-	-	-	1	2.05851e+103
rs1078806	10:123338975-123338975	G	downstream_gene_variant	MODIFIER	FGFR2	ENSG00000066468	Transcript	ENST00000491111	processed_transcript	-	-	-	-	-	-	-	-	-	rs1078806	3841	-1	-	HGNC	3689	-	-	-	-	0.3093	0.1876	0.3746	0.2778	0.4423	0.3231	-	-	-	-	-	-	-	-	-	-	-	-	-	1	2.05851e+103
rs1078806	10:123338975-123338975	T	downstream_gene_variant	MODIFIER	FGFR2	ENSG00000066468	Transcript	ENST00000491111	processed_transcript	-	-	-	-	-	-	-	-	-	rs1078806	3841	-1	-	HGNC	3689	-	-	-	-	-	-	-	-	-	-	-	-	-	-	-	-	-	-	-	-	-	-	-	1	2.05851e+103
rs1078806	10:123338975-123338975	G	intron_variant,NMD_transcript_variant	MODIFIER	FGFR2	ENSG00000066468	Transcript	ENST00000604236	nonsense_mediated_decay	-	2018-02-16	-	-	-	-	-	-	-	rs1078806	-	-1	-	HGNC	3689	-	-	-	-	0.3093	0.1876	0.3746	0.2778	0.4423	0.3231	-	-	-	-	-	-	-	-	-	-	-	-	-	1	2.05851e+103
rs1078806	10:123338975-123338975	T	intron_variant,NMD_transcript_variant	MODIFIER	FGFR2	ENSG00000066468	Transcript	ENST00000604236	nonsense_mediated_decay	-	2018-02-16	-	-	-	-	-	-	-	rs1078806	-	-1	-	HGNC	3689	-	-	-	-	-	-	-	-	-	-	-	-	-	-	-	-	-	-	-	-	-	-	-	1	2.05851e+103
rs35054928	10:123340431-123340432	-	intron_variant	MODIFIER	FGFR2	ENSG00000066468	Transcript	ENST00000336553	protein_coding	-	2018-02-15	-	-	-	-	-	-	-	rs35054928	-	-1	cds_end_NF	HGNC	3689	-	-	-	-	0.5088	0.3313	0.5692	0.5506	0.5497	0.6207	-	-	-	-	-	-	-	-	-	-	-	-	-	-	1.753e+63
rs35054928	10:123340431-123340432	-	intron_variant	MODIFIER	FGFR2	ENSG00000066468	Transcript	ENST00000346997	protein_coding	-	2018-01-16	-	-	-	-	-	-	-	rs35054928	-	-1	-	HGNC	3689	-	-	-	-	0.5088	0.3313	0.5692	0.5506	0.5497	0.6207	-	-	-	-	-	-	-	-	-	-	-	-	-	-	1.753e+63
rs35054928	10:123340431-123340432	-	intron_variant	MODIFIER	FGFR2	ENSG00000066468	Transcript	ENST00000351936	protein_coding	-	2018-02-17	-	-	-	-	-	-	-	rs35054928	-	-1	-	HGNC	3689	-	-	-	-	0.5088	0.3313	0.5692	0.5506	0.5497	0.6207	-	-	-	-	-	-	-	-	-	-	-	-	-	-	1.753e+63
rs35054928	10:123340431-123340432	-	intron_variant	MODIFIER	FGFR2	ENSG00000066468	Transcript	ENST00000356226	protein_coding	-	2018-02-15	-	-	-	-	-	-	-	rs35054928	-	-1	-	HGNC	3689	-	-	-	-	0.5088	0.3313	0.5692	0.5506	0.5497	0.6207	-	-	-	-	-	-	-	-	-	-	-	-	-	-	1.753e+63
rs35054928	10:123340431-123340432	-	intron_variant	MODIFIER	FGFR2	ENSG00000066468	Transcript	ENST00000357555	protein_coding	-	2018-02-16	-	-	-	-	-	-	-	rs35054928	-	-1	-	HGNC	3689	-	-	-	-	0.5088	0.3313	0.5692	0.5506	0.5497	0.6207	-	-	-	-	-	-	-	-	-	-	-	-	-	-	1.753e+63
rs35054928	10:123340431-123340432	-	intron_variant	MODIFIER	FGFR2	ENSG00000066468	Transcript	ENST00000358487	protein_coding	-	2018-02-17	-	-	-	-	-	-	-	rs35054928	-	-1	-	HGNC	3689	-	-	-	-	0.5088	0.3313	0.5692	0.5506	0.5497	0.6207	-	-	-	-	-	-	-	-	-	-	-	-	-	-	1.753e+63
rs35054928	10:123340431-123340432	-	intron_variant	MODIFIER	FGFR2	ENSG00000066468	Transcript	ENST00000359354	protein_coding	-	2018-02-06	-	-	-	-	-	-	-	rs35054928	-	-1	-	HGNC	3689	-	-	-	-	0.5088	0.3313	0.5692	0.5506	0.5497	0.6207	-	-	-	-	-	-	-	-	-	-	-	-	-	-	1.753e+63
rs35054928	10:123340431-123340432	-	intron_variant	MODIFIER	FGFR2	ENSG00000066468	Transcript	ENST00000360144	protein_coding	-	2018-02-16	-	-	-	-	-	-	-	rs35054928	-	-1	-	HGNC	3689	-	-	-	-	0.5088	0.3313	0.5692	0.5506	0.5497	0.6207	-	-	-	-	-	-	-	-	-	-	-	-	-	-	1.753e+63
rs35054928	10:123340431-123340432	-	intron_variant	MODIFIER	FGFR2	ENSG00000066468	Transcript	ENST00000369056	protein_coding	-	2018-01-16	-	-	-	-	-	-	-	rs35054928	-	-1	-	HGNC	3689	-	-	-	-	0.5088	0.3313	0.5692	0.5506	0.5497	0.6207	-	-	-	-	-	-	-	-	-	-	-	-	-	-	1.753e+63
rs35054928	10:123340431-123340432	-	intron_variant	MODIFIER	FGFR2	ENSG00000066468	Transcript	ENST00000369058	protein_coding	-	2018-02-16	-	-	-	-	-	-	-	rs35054928	-	-1	cds_end_NF	HGNC	3689	-	-	-	-	0.5088	0.3313	0.5692	0.5506	0.5497	0.6207	-	-	-	-	-	-	-	-	-	-	-	-	-	-	1.753e+63
rs35054928	10:123340431-123340432	-	intron_variant	MODIFIER	FGFR2	ENSG00000066468	Transcript	ENST00000369059	protein_coding	-	2018-02-15	-	-	-	-	-	-	-	rs35054928	-	-1	-	HGNC	3689	-	-	-	-	0.5088	0.3313	0.5692	0.5506	0.5497	0.6207	-	-	-	-	-	-	-	-	-	-	-	-	-	-	1.753e+63
rs35054928	10:123340431-123340432	-	intron_variant	MODIFIER	FGFR2	ENSG00000066468	Transcript	ENST00000369060	protein_coding	-	2018-02-15	-	-	-	-	-	-	-	rs35054928	-	-1	-	HGNC	3689	-	-	-	-	0.5088	0.3313	0.5692	0.5506	0.5497	0.6207	-	-	-	-	-	-	-	-	-	-	-	-	-	-	1.753e+63
rs35054928	10:123340431-123340432	-	intron_variant	MODIFIER	FGFR2	ENSG00000066468	Transcript	ENST00000369061	protein_coding	-	2018-01-14	-	-	-	-	-	-	-	rs35054928	-	-1	-	HGNC	3689	-	-	-	-	0.5088	0.3313	0.5692	0.5506	0.5497	0.6207	-	-	-	-	-	-	-	-	-	-	-	-	-	-	1.753e+63
rs35054928	10:123340431-123340432	-	intron_variant	MODIFIER	FGFR2	ENSG00000066468	Transcript	ENST00000457416	protein_coding	-	2018-02-17	-	-	-	-	-	-	-	rs35054928	-	-1	-	HGNC	3689	-	-	-	-	0.5088	0.3313	0.5692	0.5506	0.5497	0.6207	-	-	-	-	-	-	-	-	-	-	-	-	-	-	1.753e+63
rs35054928	10:123340431-123340432	-	intron_variant,non_coding_transcript_variant	MODIFIER	FGFR2	ENSG00000066468	Transcript	ENST00000490349	processed_transcript	-	2018-02-08	-	-	-	-	-	-	-	rs35054928	-	-1	-	HGNC	3689	-	-	-	-	0.5088	0.3313	0.5692	0.5506	0.5497	0.6207	-	-	-	-	-	-	-	-	-	-	-	-	-	-	1.753e+63
rs35054928	10:123340431-123340432	-	downstream_gene_variant	MODIFIER	FGFR2	ENSG00000066468	Transcript	ENST00000491111	processed_transcript	-	-	-	-	-	-	-	-	-	rs35054928	2384	-1	-	HGNC	3689	-	-	-	-	0.5088	0.3313	0.5692	0.5506	0.5497	0.6207	-	-	-	-	-	-	-	-	-	-	-	-	-	-	1.753e+63
rs35054928	10:123340431-123340432	-	intron_variant,NMD_transcript_variant	MODIFIER	FGFR2	ENSG00000066468	Transcript	ENST00000604236	nonsense_mediated_decay	-	2018-02-16	-	-	-	-	-	-	-	rs35054928	-	-1	-	HGNC	3689	-	-	-	-	0.5088	0.3313	0.5692	0.5506	0.5497	0.6207	-	-	-	-	-	-	-	-	-	-	-	-	-	-	1.753e+63
rs35054928	10:123340431-123340432	-	regulatory_region_variant	MODIFIER	-	-	RegulatoryFeature	ENSR00000034455	promoter_flanking_region	-	-	-	-	-	-	-	-	-	rs35054928	-	-	-	-	-	-	-	-	-	0.5088	0.3313	0.5692	0.5506	0.5497	0.6207	-	-	-	-	-	-	-	-	-	-	-	-	-	-	1.753e+63
rs11599804	10:123340664-123340664	A	intron_variant	MODIFIER	FGFR2	ENSG00000066468	Transcript	ENST00000336553	protein_coding	-	2018-02-15	-	-	-	-	-	-	-	rs11599804	-	-1	cds_end_NF	HGNC	3689	-	-	-	-	0.3019	0.149	0.3718	0.2837	0.4433	0.3323	-	-	-	-	-	-	-	-	-	-	-	-	-	-	2823541824290370
rs11599804	10:123340664-123340664	A	intron_variant	MODIFIER	FGFR2	ENSG00000066468	Transcript	ENST00000346997	protein_coding	-	2018-01-16	-	-	-	-	-	-	-	rs11599804	-	-1	-	HGNC	3689	-	-	-	-	0.3019	0.149	0.3718	0.2837	0.4433	0.3323	-	-	-	-	-	-	-	-	-	-	-	-	-	-	2823541824290370
rs11599804	10:123340664-123340664	A	intron_variant	MODIFIER	FGFR2	ENSG00000066468	Transcript	ENST00000351936	protein_coding	-	2018-02-17	-	-	-	-	-	-	-	rs11599804	-	-1	-	HGNC	3689	-	-	-	-	0.3019	0.149	0.3718	0.2837	0.4433	0.3323	-	-	-	-	-	-	-	-	-	-	-	-	-	-	2823541824290370
rs11599804	10:123340664-123340664	A	intron_variant	MODIFIER	FGFR2	ENSG00000066468	Transcript	ENST00000356226	protein_coding	-	2018-02-15	-	-	-	-	-	-	-	rs11599804	-	-1	-	HGNC	3689	-	-	-	-	0.3019	0.149	0.3718	0.2837	0.4433	0.3323	-	-	-	-	-	-	-	-	-	-	-	-	-	-	2823541824290370
rs11599804	10:123340664-123340664	A	intron_variant	MODIFIER	FGFR2	ENSG00000066468	Transcript	ENST00000357555	protein_coding	-	2018-02-16	-	-	-	-	-	-	-	rs11599804	-	-1	-	HGNC	3689	-	-	-	-	0.3019	0.149	0.3718	0.2837	0.4433	0.3323	-	-	-	-	-	-	-	-	-	-	-	-	-	-	2823541824290370
rs11599804	10:123340664-123340664	A	intron_variant	MODIFIER	FGFR2	ENSG00000066468	Transcript	ENST00000358487	protein_coding	-	2018-02-17	-	-	-	-	-	-	-	rs11599804	-	-1	-	HGNC	3689	-	-	-	-	0.3019	0.149	0.3718	0.2837	0.4433	0.3323	-	-	-	-	-	-	-	-	-	-	-	-	-	-	2823541824290370
rs11599804	10:123340664-123340664	A	intron_variant	MODIFIER	FGFR2	ENSG00000066468	Transcript	ENST00000359354	protein_coding	-	2018-02-06	-	-	-	-	-	-	-	rs11599804	-	-1	-	HGNC	3689	-	-	-	-	0.3019	0.149	0.3718	0.2837	0.4433	0.3323	-	-	-	-	-	-	-	-	-	-	-	-	-	-	2823541824290370
rs11599804	10:123340664-123340664	A	intron_variant	MODIFIER	FGFR2	ENSG00000066468	Transcript	ENST00000360144	protein_coding	-	2018-02-16	-	-	-	-	-	-	-	rs11599804	-	-1	-	HGNC	3689	-	-	-	-	0.3019	0.149	0.3718	0.2837	0.4433	0.3323	-	-	-	-	-	-	-	-	-	-	-	-	-	-	2823541824290370
rs11599804	10:123340664-123340664	A	intron_variant	MODIFIER	FGFR2	ENSG00000066468	Transcript	ENST00000369056	protein_coding	-	2018-01-16	-	-	-	-	-	-	-	rs11599804	-	-1	-	HGNC	3689	-	-	-	-	0.3019	0.149	0.3718	0.2837	0.4433	0.3323	-	-	-	-	-	-	-	-	-	-	-	-	-	-	2823541824290370
rs11599804	10:123340664-123340664	A	intron_variant	MODIFIER	FGFR2	ENSG00000066468	Transcript	ENST00000369058	protein_coding	-	2018-02-16	-	-	-	-	-	-	-	rs11599804	-	-1	cds_end_NF	HGNC	3689	-	-	-	-	0.3019	0.149	0.3718	0.2837	0.4433	0.3323	-	-	-	-	-	-	-	-	-	-	-	-	-	-	2823541824290370
rs11599804	10:123340664-123340664	A	intron_variant	MODIFIER	FGFR2	ENSG00000066468	Transcript	ENST00000369059	protein_coding	-	2018-02-15	-	-	-	-	-	-	-	rs11599804	-	-1	-	HGNC	3689	-	-	-	-	0.3019	0.149	0.3718	0.2837	0.4433	0.3323	-	-	-	-	-	-	-	-	-	-	-	-	-	-	2823541824290370
rs11599804	10:123340664-123340664	A	intron_variant	MODIFIER	FGFR2	ENSG00000066468	Transcript	ENST00000369060	protein_coding	-	2018-02-15	-	-	-	-	-	-	-	rs11599804	-	-1	-	HGNC	3689	-	-	-	-	0.3019	0.149	0.3718	0.2837	0.4433	0.3323	-	-	-	-	-	-	-	-	-	-	-	-	-	-	2823541824290370
rs11599804	10:123340664-123340664	A	intron_variant	MODIFIER	FGFR2	ENSG00000066468	Transcript	ENST00000369061	protein_coding	-	2018-01-14	-	-	-	-	-	-	-	rs11599804	-	-1	-	HGNC	3689	-	-	-	-	0.3019	0.149	0.3718	0.2837	0.4433	0.3323	-	-	-	-	-	-	-	-	-	-	-	-	-	-	2823541824290370
rs11599804	10:123340664-123340664	A	intron_variant	MODIFIER	FGFR2	ENSG00000066468	Transcript	ENST00000457416	protein_coding	-	2018-02-17	-	-	-	-	-	-	-	rs11599804	-	-1	-	HGNC	3689	-	-	-	-	0.3019	0.149	0.3718	0.2837	0.4433	0.3323	-	-	-	-	-	-	-	-	-	-	-	-	-	-	2823541824290370
rs11599804	10:123340664-123340664	A	intron_variant,non_coding_transcript_variant	MODIFIER	FGFR2	ENSG00000066468	Transcript	ENST00000490349	processed_transcript	-	2018-02-08	-	-	-	-	-	-	-	rs11599804	-	-1	-	HGNC	3689	-	-	-	-	0.3019	0.149	0.3718	0.2837	0.4433	0.3323	-	-	-	-	-	-	-	-	-	-	-	-	-	-	2823541824290370
rs11599804	10:123340664-123340664	A	downstream_gene_variant	MODIFIER	FGFR2	ENSG00000066468	Transcript	ENST00000491111	processed_transcript	-	-	-	-	-	-	-	-	-	rs11599804	2152	-1	-	HGNC	3689	-	-	-	-	0.3019	0.149	0.3718	0.2837	0.4433	0.3323	-	-	-	-	-	-	-	-	-	-	-	-	-	-	2823541824290370
rs11599804	10:123340664-123340664	A	intron_variant,NMD_transcript_variant	MODIFIER	FGFR2	ENSG00000066468	Transcript	ENST00000604236	nonsense_mediated_decay	-	2018-02-16	-	-	-	-	-	-	-	rs11599804	-	-1	-	HGNC	3689	-	-	-	-	0.3019	0.149	0.3718	0.2837	0.4433	0.3323	-	-	-	-	-	-	-	-	-	-	-	-	-	-	2823541824290370
rs11599804	10:123340664-123340664	A	regulatory_region_variant	MODIFIER	-	-	RegulatoryFeature	ENSR00000034455	promoter_flanking_region	-	-	-	-	-	-	-	-	-	rs11599804	-	-	-	-	-	-	-	-	-	0.3019	0.149	0.3718	0.2837	0.4433	0.3323	-	-	-	-	-	-	-	-	-	-	-	-	-	-	2823541824290370
rs143845972	10:123341455-123341455	ATTTA	intron_variant	MODIFIER	FGFR2	ENSG00000066468	Transcript	ENST00000336553	protein_coding	-	2018-02-15	-	-	-	-	-	-	-	rs143845972	-	-1	cds_end_NF	HGNC	3689	-	-	-	-	-	-	-	-	-	-	-	-	-	-	-	-	-	-	-	-	-	-	-	-	-
rs143845972	10:123341455-123341455	TTTA	intron_variant	MODIFIER	FGFR2	ENSG00000066468	Transcript	ENST00000336553	protein_coding	-	2018-02-15	-	-	-	-	-	-	-	rs143845972	-	-1	cds_end_NF	HGNC	3689	-	-	-	-	-	-	-	-	-	-	-	-	-	-	-	-	-	-	-	-	-	-	-	-	-
rs143845972	10:123341455-123341455	TTTAA	intron_variant	MODIFIER	FGFR2	ENSG00000066468	Transcript	ENST00000336553	protein_coding	-	2018-02-15	-	-	-	-	-	-	-	rs143845972	-	-1	cds_end_NF	HGNC	3689	-	-	-	-	-	-	-	-	-	-	-	-	-	-	-	-	-	-	-	-	-	-	-	-	-
rs143845972	10:123341455-123341455	TTTTA	intron_variant	MODIFIER	FGFR2	ENSG00000066468	Transcript	ENST00000336553	protein_coding	-	2018-02-15	-	-	-	-	-	-	-	rs143845972	-	-1	cds_end_NF	HGNC	3689	-	-	-	-	0.3904	0.3933	0.3876	0.3562	0.4384	0.3742	-	-	-	-	-	-	-	-	-	-	-	-	-	-	-
rs143845972	10:123341455-123341455	ATTTA	intron_variant	MODIFIER	FGFR2	ENSG00000066468	Transcript	ENST00000346997	protein_coding	-	2018-01-16	-	-	-	-	-	-	-	rs143845972	-	-1	-	HGNC	3689	-	-	-	-	-	-	-	-	-	-	-	-	-	-	-	-	-	-	-	-	-	-	-	-	-
rs143845972	10:123341455-123341455	TTTA	intron_variant	MODIFIER	FGFR2	ENSG00000066468	Transcript	ENST00000346997	protein_coding	-	2018-01-16	-	-	-	-	-	-	-	rs143845972	-	-1	-	HGNC	3689	-	-	-	-	-	-	-	-	-	-	-	-	-	-	-	-	-	-	-	-	-	-	-	-	-
rs143845972	10:123341455-123341455	TTTAA	intron_variant	MODIFIER	FGFR2	ENSG00000066468	Transcript	ENST00000346997	protein_coding	-	2018-01-16	-	-	-	-	-	-	-	rs143845972	-	-1	-	HGNC	3689	-	-	-	-	-	-	-	-	-	-	-	-	-	-	-	-	-	-	-	-	-	-	-	-	-
rs143845972	10:123341455-123341455	TTTTA	intron_variant	MODIFIER	FGFR2	ENSG00000066468	Transcript	ENST00000346997	protein_coding	-	2018-01-16	-	-	-	-	-	-	-	rs143845972	-	-1	-	HGNC	3689	-	-	-	-	0.3904	0.3933	0.3876	0.3562	0.4384	0.3742	-	-	-	-	-	-	-	-	-	-	-	-	-	-	-
rs143845972	10:123341455-123341455	ATTTA	intron_variant	MODIFIER	FGFR2	ENSG00000066468	Transcript	ENST00000351936	protein_coding	-	2018-02-17	-	-	-	-	-	-	-	rs143845972	-	-1	-	HGNC	3689	-	-	-	-	-	-	-	-	-	-	-	-	-	-	-	-	-	-	-	-	-	-	-	-	-
rs143845972	10:123341455-123341455	TTTA	intron_variant	MODIFIER	FGFR2	ENSG00000066468	Transcript	ENST00000351936	protein_coding	-	2018-02-17	-	-	-	-	-	-	-	rs143845972	-	-1	-	HGNC	3689	-	-	-	-	-	-	-	-	-	-	-	-	-	-	-	-	-	-	-	-	-	-	-	-	-
rs143845972	10:123341455-123341455	TTTAA	intron_variant	MODIFIER	FGFR2	ENSG00000066468	Transcript	ENST00000351936	protein_coding	-	2018-02-17	-	-	-	-	-	-	-	rs143845972	-	-1	-	HGNC	3689	-	-	-	-	-	-	-	-	-	-	-	-	-	-	-	-	-	-	-	-	-	-	-	-	-
rs143845972	10:123341455-123341455	TTTTA	intron_variant	MODIFIER	FGFR2	ENSG00000066468	Transcript	ENST00000351936	protein_coding	-	2018-02-17	-	-	-	-	-	-	-	rs143845972	-	-1	-	HGNC	3689	-	-	-	-	0.3904	0.3933	0.3876	0.3562	0.4384	0.3742	-	-	-	-	-	-	-	-	-	-	-	-	-	-	-
[truncated: 6,172 more rows]
[truncated: 4 more columns]
