# Supplementary material for: Identification of 12 genetic loci associated with human healthspan
Source: Commun Biol. 2019 Jan 30;2:41. doi: 10.1038/s42003-019-0290-0 (PMC6353874; doi:10.1038/s42003-019-0290-0)
Supplement: Supplementary file 13 — Supplementary Data 11 [file 42003_2019_290_MOESM13_ESM.xlsx]

## Sheet: 5e-8_genesetenrichment
Original gene set ID	Original gene set description	Nominal P value	False discovery rate	Reconstituted gene set Z score gene 1	Reconstituted gene set Z score gene 2	Reconstituted gene set Z score gene 3	Reconstituted gene set Z score gene 4	Reconstituted gene set Z score gene 5	Reconstituted gene set Z score gene 6	Reconstituted gene set Z score gene 7	Reconstituted gene set Z score gene 8	Reconstituted gene set Z score gene 9	Reconstituted gene set Z score gene 10
ENSG00000120949	TNFRSF8 PPI subnetwork	8.89e-06	>=0.20	ASXL1 (2.8)	GRM5 (1.7)	ENSG00000256731 (1.5)	RCC2 (1.3)	IRF4 (1.3)	LPAL2 (1.2)	FGFR2 (1.0)	TYR (0.9)	TCERG1L (0.9)	SLC22A2 (0.8)
MP:0003087	absent allantois	3.47e-05	>=0.20	SLC22A2 (3.1)	NOX4 (3.0)	TCF7L2 (1.9)	ENSG00000236772 (1.9)	C20orf112 (1.5)	PLG (1.5)	FGFR2 (1.5)	CASP8 (1.2)	TYR (1.1)	KIF3B (1.0)
ENSG00000101040	ZMYND8 PPI subnetwork	0.000285	>=0.20	ASXL1 (2.1)	TCF7L2 (1.6)	GRM5 (1.6)	SLC22A2 (1.4)	FGFR2 (1.3)	TCERG1L (1.3)	ENSG00000256731 (1.3)	RCC2 (1.3)	LPAL2 (1.2)	TYR (1.1)
GO:0033157	regulation of intracellular protein transport	0.000498	>=0.20	ENSG00000249231 (2.1)	TCF7L2 (1.9)	PLAGL2 (1.9)	CDKN2B-AS (1.9)	ALS2CR12 (1.7)	KIF3B (1.4)	C20orf112 (1.4)	POFUT1 (1.2)	TM9SF4 (1.1)	ASXL1 (1.1)
ENSG00000112242	E2F3 PPI subnetwork	0.000553	>=0.20	ASXL1 (3.2)	TCF7L2 (2.4)	TRAK2 (2.1)	TYR (1.7)	FGFR2 (1.4)	RCC2 (1.2)	TCERG1L (1.1)	IRF4 (0.9)	SLC22A2 (0.8)	GRM5 (0.8)
ENSG00000138468	SENP7 PPI subnetwork	0.000578	>=0.20	ASXL1 (2.9)	TCF7L2 (2.0)	RCC2 (1.9)	FGFR2 (1.7)	ENSG00000256731 (1.4)	GRM5 (1.3)	ALS2CR12 (1.3)	SLC22A2 (1.2)	LPAL2 (1.2)	CENPBD1 (1.0)
ENSG00000101255	TRIB3 PPI subnetwork	0.000686	>=0.20	ASXL1 (2.5)	LPAL2 (1.8)	GRM5 (1.6)	TCERG1L (1.2)	ENSG00000256731 (1.2)	TRAK2 (1.1)	TYR (1.1)	RCC2 (1.0)	LPA (1.0)	CASP8 (0.9)
ENSG00000119866	BCL11A PPI subnetwork	0.000979	>=0.20	ASXL1 (3.1)	TCF7L2 (2.0)	ENSG00000256731 (1.7)	SLC22A2 (1.3)	GRM5 (1.3)	LPAL2 (1.2)	TOX3 (1.1)	RCC2 (1.1)	TYR (1.1)	TCERG1L (1.0)
MP:0001762	polyuria	0.00115	>=0.20	SLC22A2 (7.2)	TOX3 (2.4)	NOX4 (2.3)	PLG (2.0)	ENSG00000249231 (1.3)	ALS2CR12 (1.2)	DEF8 (1.1)	TM9SF4 (1.1)	TRAK2 (0.8)	SLC22A3 (0.8)
ENSG00000162407	PPAP2B PPI subnetwork	0.00129	>=0.20	ASXL1 (2.7)	TCF7L2 (1.8)	LPAL2 (1.6)	ENSG00000256731 (1.4)	TYR (1.4)	RCC2 (1.2)	SLC22A2 (1.2)	CASP8 (1.2)	TCERG1L (1.0)	DEF8 (1.0)
GO:0032386	regulation of intracellular transport	0.00145	>=0.20	TCF7L2 (1.8)	ALS2CR12 (1.6)	PLAGL2 (1.5)	C20orf112 (1.4)	SLC22A2 (1.3)	POFUT1 (1.2)	ENSG00000249231 (1.0)	ASXL1 (1.0)	TM9SF4 (0.9)	CDKN2B-AS (0.7)
ENSG00000196455	PIK3R4 PPI subnetwork	0.00149	>=0.20	KIF3B (2.3)	ASXL1 (1.3)	ALS2CR12 (1.1)	TCF7L2 (1.0)	TOX3 (1.0)	SLC22A3 (0.9)	ENSG00000249231 (0.7)	ENSG00000256731 (0.7)	GRM5 (0.7)	LPA (0.6)
ENSG00000108651	UTP6 PPI subnetwork	0.00152	>=0.20	ASXL1 (2.6)	TCF7L2 (1.9)	GRM5 (1.7)	LPAL2 (1.6)	TCERG1L (1.4)	ENSG00000256731 (1.2)	TYR (1.1)	RCC2 (1.0)	FGFR2 (1.0)	SLC22A2 (0.9)
ENSG00000186416	NKRF PPI subnetwork	0.0016	>=0.20	ASXL1 (2.6)	TCF7L2 (1.8)	LPAL2 (1.5)	TCERG1L (1.5)	RCC2 (1.4)	CASP8 (1.3)	FGFR2 (1.2)	IRF4 (1.2)	PLAGL2 (1.1)	TYR (1.0)
MP:0008392	decreased primordial germ cell number	0.00171	>=0.20	C20orf112 (2.9)	FGFR2 (2.1)	TOX3 (2.0)	ENSG00000249231 (1.9)	TCERG1L (1.3)	CDKN2B-AS (1.2)	POFUT1 (0.9)	KIF3B (0.9)	IRF4 (0.9)	RCC2 (0.8)
ENSG00000172379	ARNT2 PPI subnetwork	0.00173	>=0.20	ASXL1 (2.9)	ENSG00000256731 (2.1)	TCF7L2 (1.7)	SLC22A2 (1.7)	LPAL2 (1.3)	RCC2 (1.2)	GRM5 (1.1)	FGFR2 (1.1)	TOX3 (1.0)	TRAK2 (0.9)
GO:0000780	condensed nuclear chromosome, centromeric region	0.00191	>=0.20	ASXL1 (2.5)	TYR (1.2)	ENSG00000256731 (1.1)	DEF8 (0.8)	RCC2 (0.8)	NOX4 (0.8)	SLC22A3 (0.7)	ALS2CR12 (0.6)	PLG (0.5)	LPA (0.5)
MP:0004607	abnormal cervical atlas morphology	0.00214	>=0.20	NOX4 (3.9)	TOX3 (2.4)	TCERG1L (2.1)	CDKN2B-AS (2.0)	FGFR2 (1.5)	C20orf112 (1.4)	AFG3L1P (1.1)	ENSG00000236772 (1.1)	SLC22A2 (0.9)	ENSG00000249231 (0.7)
GO:0003705	RNA polymerase II distal enhancer sequence-specific DNA binding transcription factor activity	0.00221	>=0.20	TCF7L2 (2.2)	ASXL1 (1.9)	RCC2 (1.5)	TOX3 (1.5)	POFUT1 (1.5)	FGFR2 (1.5)	PLAGL2 (1.4)	TCERG1L (1.3)	CASP8 (1.2)	ENSG00000256731 (0.9)
ENSG00000113360	DROSHA PPI subnetwork	0.00223	>=0.20	ASXL1 (2.7)	TCF7L2 (1.9)	RCC2 (1.5)	LPAL2 (1.5)	TCERG1L (1.1)	ENSG00000256731 (1.1)	FGFR2 (1.0)	GRM5 (1.0)	TYR (0.8)	SLC22A2 (0.7)
GO:0000932	cytoplasmic mRNA processing body	0.00249	>=0.20	PLAGL2 (2.5)	TCERG1L (1.5)	TRAK2 (1.5)	ASXL1 (1.3)	TCF7L2 (1.2)	MAP3K4 (1.2)	RCC2 (1.2)	ALS2CR12 (1.1)	TOX3 (1.0)	GRM5 (0.6)
ENSG00000141646	SMAD4 PPI subnetwork	0.00255	>=0.20	RCC2 (2.0)	ASXL1 (1.8)	TCF7L2 (1.6)	PLAGL2 (1.4)	AFG3L1P (1.3)	CDKN2B-AS (1.3)	TM9SF4 (1.1)	SLC22A3 (0.9)	MAP3K4 (0.9)	C20orf112 (0.9)
GO:0070201	regulation of establishment of protein localization	0.00262	>=0.20	POFUT1 (2.1)	KIF3B (2.1)	PLAGL2 (2.0)	TCF7L2 (1.8)	TM9SF4 (1.7)	C20orf112 (1.7)	ENSG00000249231 (1.5)	IRF4 (1.2)	ENSG00000256731 (1.1)	ASXL1 (1.1)
ENSG00000170653	ATF7 PPI subnetwork	0.00272	>=0.20	ASXL1 (2.1)	ENSG00000256731 (1.5)	PLAGL2 (1.4)	TCF7L2 (1.2)	RCC2 (1.1)	GRM5 (1.0)	TCERG1L (1.0)	FGFR2 (0.9)	CENPBD1 (0.8)	SLC22A3 (0.7)
GO:0005275	amine transmembrane transporter activity	0.00297	>=0.20	SLC22A2 (3.6)	TYR (2.4)	ENSG00000256731 (2.1)	NOX4 (2.0)	ALS2CR12 (1.7)	PLG (1.5)	TM9SF4 (1.5)	TCERG1L (1.4)	FGFR2 (1.3)	POFUT1 (1.3)
ENSG00000150459	SAP18 PPI subnetwork	0.00302	>=0.20	C20orf112 (2.0)	PLAGL2 (1.8)	ENSG00000256731 (1.8)	MAP3K4 (1.5)	RCC2 (1.5)	CDKN2B-AS (1.2)	SLC22A3 (1.1)	ASXL1 (1.1)	AFG3L1P (1.0)	ENSG00000249231 (0.8)
ENSG00000064547	LPAR2 PPI subnetwork	0.00311	>=0.20	ASXL1 (2.3)	TCF7L2 (2.0)	LPAL2 (1.5)	FGFR2 (1.4)	RCC2 (1.2)	TRAK2 (1.2)	SLC22A2 (1.1)	ENSG00000256731 (0.9)	TYR (0.9)	TCERG1L (0.8)
GO:0032880	regulation of protein localization	0.00361	>=0.20	KIF3B (2.0)	ENSG00000249231 (1.8)	C20orf112 (1.8)	TCF7L2 (1.7)	PLAGL2 (1.7)	ASXL1 (1.7)	ALS2CR12 (1.3)	IRF4 (1.1)	TM9SF4 (1.1)	ENSG00000256731 (1.0)
ENSG00000173120	KDM2A PPI subnetwork	0.00363	>=0.20	ASXL1 (2.5)	FGFR2 (1.8)	TCF7L2 (1.8)	SLC22A2 (1.6)	GRM5 (1.6)	ENSG00000256731 (1.5)	IRF4 (1.4)	ALS2CR12 (1.1)	TCERG1L (1.1)	SLC22A3 (1.1)
MP:0009790	decreased susceptibility to viral infection induced morbidity/mortality	0.00371	>=0.20	CASP8 (2.5)	PLAGL2 (2.0)	TM9SF4 (1.2)	ENSG00000249231 (1.1)	LPAL2 (1.1)	ENSG00000256731 (1.0)	CDKN2B-AS (0.7)	IRF4 (0.6)	ALS2CR12 (0.5)	POFUT1 (0.5)
MP:0000042	abnormal organ of Corti morphology	0.00376	>=0.20	NOX4 (3.1)	TCF7L2 (2.5)	FGFR2 (2.3)	IRF4 (1.7)	LPA (1.7)	SLC22A2 (1.7)	CDKN2B-AS (1.6)	TCERG1L (1.5)	TYR (1.4)	PLAGL2 (1.0)
ENSG00000064393	HIPK2 PPI subnetwork	0.00385	>=0.20	CDKN2B-AS (2.2)	TOX3 (1.9)	ASXL1 (1.8)	TCF7L2 (1.6)	ENSG00000256731 (1.6)	RCC2 (1.6)	ENSG00000249231 (1.1)	POFUT1 (1.0)	TRAK2 (1.0)	FGFR2 (0.8)
ENSG00000105663	ENSG00000105663 PPI subnetwork	0.00407	>=0.20	ASXL1 (3.0)	RCC2 (1.7)	KIF3B (1.7)	TCF7L2 (1.6)	CENPBD1 (1.5)	ENSG00000256731 (1.5)	LPAL2 (1.1)	TCERG1L (1.1)	CASP8 (1.1)	ALS2CR12 (1.0)
GO:0005160	transforming growth factor beta receptor binding	0.00419	>=0.20	C20orf112 (3.4)	FGFR2 (1.8)	NOX4 (1.6)	TCERG1L (1.5)	TCF7L2 (1.4)	TYR (1.2)	CDKN2B-AS (1.2)	RCC2 (1.0)	MAP3K4 (1.0)	ASXL1 (1.0)
ENSG00000148377	IDI2 PPI subnetwork	0.00429	>=0.20	ASXL1 (3.0)	TCF7L2 (1.9)	GRM5 (1.7)	RCC2 (1.4)	TCERG1L (1.3)	LPAL2 (1.2)	ENSG00000256731 (1.2)	FGFR2 (1.1)	TRAK2 (1.1)	TYR (1.1)
GO:0051223	regulation of protein transport	0.00432	>=0.20	KIF3B (2.1)	PLAGL2 (2.1)	POFUT1 (2.0)	TCF7L2 (1.7)	TM9SF4 (1.7)	C20orf112 (1.6)	IRF4 (1.3)	ENSG00000256731 (1.3)	ENSG00000249231 (1.2)	ASXL1 (1.1)
ENSG00000139505	MTMR6 PPI subnetwork	0.00437	>=0.20	ASXL1 (3.0)	TCF7L2 (1.9)	GRM5 (1.6)	LPAL2 (1.5)	TCERG1L (1.4)	RCC2 (1.3)	ENSG00000256731 (1.2)	TRAK2 (1.2)	FGFR2 (1.1)	TYR (1.0)
GO:0046822	regulation of nucleocytoplasmic transport	0.00477	>=0.20	TCF7L2 (2.3)	PLAGL2 (1.9)	ENSG00000249231 (1.5)	ASXL1 (1.3)	TM9SF4 (1.3)	ALS2CR12 (1.1)	POFUT1 (1.1)	KIF3B (1.1)	CDKN2B-AS (0.9)	C20orf112 (0.9)
ENSG00000147145	LPAR4 PPI subnetwork	0.00498	>=0.20	ASXL1 (3.2)	TCF7L2 (2.0)	GRM5 (1.7)	RCC2 (1.4)	TYR (1.3)	TRAK2 (1.3)	LPAL2 (1.2)	TCERG1L (1.2)	MAP3K4 (1.1)	CASP8 (1.0)
ENSG00000151498	ACAD8 PPI subnetwork	0.00506	>=0.20	CASP8 (2.5)	CENPBD1 (2.1)	KIF3B (1.8)	TCF7L2 (1.7)	PLAGL2 (1.7)	ASXL1 (1.5)	TCERG1L (1.3)	MAP3K4 (1.1)	CDKN2B-AS (0.9)	ENSG00000256731 (0.8)
ENSG00000009790	TRAF3IP3 PPI subnetwork	0.00519	>=0.20	ENSG00000256731 (2.2)	GRM5 (1.8)	TRAK2 (1.4)	SLC22A2 (1.4)	ASXL1 (1.4)	TYR (1.3)	TCF7L2 (1.3)	FGFR2 (1.1)	SLC22A3 (1.1)	AFG3L1P (0.8)
GO:0045120	pronucleus	0.00521	>=0.20	ENSG00000249231 (3.0)	ASXL1 (2.5)	POFUT1 (2.4)	ENSG00000256731 (2.0)	PLAGL2 (1.8)	MAP3K4 (1.8)	CDKN2B-AS (1.2)	ENSG00000236772 (1.1)	LPAL2 (1.0)	RCC2 (0.9)
GO:0031490	chromatin DNA binding	0.00529	>=0.20	TCF7L2 (2.8)	RCC2 (2.0)	AFG3L1P (2.0)	CDKN2B-AS (2.0)	PLAGL2 (1.7)	TCERG1L (1.5)	TOX3 (1.4)	SLC22A2 (1.4)	CENPBD1 (1.4)	CASP8 (1.3)
ENSG00000141506	PIK3R5 PPI subnetwork	0.0053	>=0.20	AFG3L1P (1.6)	ALS2CR12 (1.3)	TCF7L2 (1.1)	LPA (1.1)	CDKN2B-AS (1.0)	TOX3 (1.0)	GRM5 (0.9)	ENSG00000249231 (0.8)	KIF3B (0.6)	SLC22A3 (0.6)
ENSG00000102878	HSF4 PPI subnetwork	0.00533	>=0.20	ASXL1 (2.8)	LPAL2 (2.2)	TCF7L2 (1.7)	ENSG00000256731 (1.5)	GRM5 (1.4)	TCERG1L (1.3)	MAP3K4 (1.2)	RCC2 (1.2)	SLC22A2 (1.1)	TYR (1.0)
MP:0002362	abnormal spleen marginal zone morphology	0.00607	>=0.20	TCERG1L (3.7)	IRF4 (2.2)	CENPBD1 (2.2)	CDKN2B-AS (1.9)	PLAGL2 (1.5)	SLC22A3 (1.5)	ENSG00000256731 (1.3)	TCF7L2 (1.3)	RCC2 (1.1)	AFG3L1P (1.0)
GO:0042306	regulation of protein import into nucleus	0.00652	>=0.20	PLAGL2 (2.0)	TCF7L2 (2.0)	ALS2CR12 (1.9)	ENSG00000249231 (1.6)	SLC22A2 (1.1)	TM9SF4 (1.0)	KIF3B (1.0)	ASXL1 (0.9)	C20orf112 (0.9)	FGFR2 (0.8)
ENSG00000007174	DNAH9 PPI subnetwork	0.00654	>=0.20	ASXL1 (3.1)	TCF7L2 (1.9)	GRM5 (1.5)	RCC2 (1.3)	ENSG00000256731 (1.3)	TCERG1L (1.3)	TYR (1.2)	LPAL2 (1.2)	FGFR2 (1.2)	TRAK2 (1.1)
ENSG00000171608	PIK3CD PPI subnetwork	0.00656	>=0.20	KIF3B (1.8)	TCF7L2 (1.7)	GRM5 (1.2)	TRAK2 (1.1)	ENSG00000249231 (1.0)	IRF4 (0.9)	ALS2CR12 (0.8)	LPA (0.8)	CDKN2B-AS (0.8)	C20orf112 (0.7)
MP:0004608	abnormal cervical axis morphology	0.00686	>=0.20	NOX4 (3.7)	CDKN2B-AS (2.3)	TCERG1L (2.0)	TOX3 (1.9)	ENSG00000236772 (1.4)	FGFR2 (1.3)	AFG3L1P (1.1)	LPAL2 (0.9)	CASP8 (0.7)	ALS2CR12 (0.7)
MP:0001915	intracranial hemorrhage	0.0072	>=0.20	TCF7L2 (2.3)	LPA (2.3)	PLG (2.2)	TM9SF4 (1.9)	TCERG1L (1.6)	RCC2 (1.3)	CASP8 (1.3)	SLC22A2 (1.0)	DEF8 (0.8)	FGFR2 (0.8)
MP:0005461	abnormal dendritic cell morphology	0.00743	>=0.20	ENSG00000249231 (1.4)	CASP8 (1.3)	PLAGL2 (1.2)	ENSG00000236772 (1.1)	CENPBD1 (0.9)	IRF4 (0.9)	ASXL1 (0.9)	CDKN2B-AS (0.8)	TRAK2 (0.7)	TCERG1L (0.7)
ENSG00000154143	PANX3 PPI subnetwork	0.00787	>=0.20	ASXL1 (2.9)	TCF7L2 (1.9)	TCERG1L (1.6)	RCC2 (1.5)	ENSG00000256731 (1.5)	GRM5 (1.5)	TYR (1.2)	LPAL2 (1.1)	CASP8 (1.1)	SLC22A3 (0.9)
REACTOME_G0_AND_EARLY_G1	REACTOME_G0_AND_EARLY_G1	0.00789	>=0.20	ASXL1 (1.9)	PLAGL2 (1.1)	ENSG00000249231 (0.9)	ENSG00000236772 (0.7)	TRAK2 (0.7)	C20orf112 (0.6)	CDKN2B-AS (0.6)	IRF4 (0.5)	KIF3B (0.4)	TOX3 (0.4)
MP:0005178	increased circulating cholesterol level	0.00812	>=0.20	PLG (2.6)	TYR (1.6)	FGFR2 (1.5)	ALS2CR12 (1.3)	TCERG1L (1.3)	TCF7L2 (1.2)	LPA (1.2)	ASXL1 (1.1)	TRAK2 (0.8)	SLC22A2 (0.8)
ENSG00000168918	INPP5D PPI subnetwork	0.00825	>=0.20	TCERG1L (2.3)	TM9SF4 (2.2)	TYR (1.9)	KIF3B (1.6)	ENSG00000249231 (1.3)	PLAGL2 (1.3)	TRAK2 (1.2)	CDKN2B-AS (1.0)	POFUT1 (0.8)	SLC22A3 (0.8)
ENSG00000180855	ZNF443 PPI subnetwork	0.00832	>=0.20	ASXL1 (3.0)	TCF7L2 (1.9)	GRM5 (1.6)	RCC2 (1.4)	LPAL2 (1.3)	ENSG00000256731 (1.3)	TCERG1L (1.2)	FGFR2 (1.1)	TYR (1.1)	TRAK2 (1.0)
ENSG00000197892	KIF13B PPI subnetwork	0.00837	>=0.20	ASXL1 (2.9)	GRM5 (1.8)	TCF7L2 (1.8)	RCC2 (1.4)	ENSG00000256731 (1.4)	FGFR2 (1.4)	TYR (1.2)	LPAL2 (1.2)	TCERG1L (1.1)	ALS2CR12 (1.0)
ENSG00000134363	FST PPI subnetwork	0.00875	>=0.20	CDKN2B-AS (1.8)	LPA (1.5)	FGFR2 (1.2)	LPAL2 (1.1)	NOX4 (1.0)	TCERG1L (0.9)	ENSG00000256731 (0.8)	ENSG00000249231 (0.8)	PLG (0.7)	IRF4 (0.6)
ENSG00000120690	ELF1 PPI subnetwork	0.00895	>=0.20	ASXL1 (2.4)	RCC2 (1.5)	TCF7L2 (1.5)	ENSG00000256731 (1.3)	ALS2CR12 (1.2)	GRM5 (1.2)	LPAL2 (1.1)	AFG3L1P (1.0)	FGFR2 (1.0)	IRF4 (1.0)
GO:0005343	organic acid:sodium symporter activity	0.00909	>=0.20	GRM5 (3.5)	FGFR2 (2.5)	SLC22A2 (2.4)	PLG (2.1)	NOX4 (2.0)	PLAGL2 (1.6)	CDKN2B-AS (1.6)	POFUT1 (1.5)	TM9SF4 (1.5)	CENPBD1 (0.8)
ENSG00000166170	BAG5 PPI subnetwork	0.00931	>=0.20	CASP8 (3.0)	TRAK2 (2.2)	TYR (2.2)	KIF3B (2.0)	TCF7L2 (1.4)	GRM5 (1.3)	TOX3 (0.8)	PLAGL2 (0.8)	RCC2 (0.8)	LPAL2 (0.7)
ENSG00000141447	OSBPL1A PPI subnetwork	0.00953	>=0.20	ASXL1 (3.1)	TCF7L2 (1.7)	GRM5 (1.6)	ENSG00000256731 (1.4)	RCC2 (1.4)	TYR (1.4)	TCERG1L (1.2)	LPAL2 (1.1)	FGFR2 (1.0)	CASP8 (1.0)
ENSG00000143867	OSR1 PPI subnetwork	0.00953	>=0.20	ASXL1 (3.1)	TCF7L2 (1.7)	GRM5 (1.6)	ENSG00000256731 (1.4)	RCC2 (1.4)	TYR (1.4)	TCERG1L (1.2)	LPAL2 (1.1)	FGFR2 (1.0)	CASP8 (1.0)
MP:0002823	abnormal rib development	0.00969	>=0.20	ENSG00000236772 (1.7)	TYR (1.5)	CASP8 (1.5)	CDKN2B-AS (1.4)	SLC22A3 (1.2)	TCF7L2 (1.1)	FGFR2 (1.1)	ENSG00000256731 (1.0)	ASXL1 (0.9)	AFG3L1P (0.8)
ENSG00000179218	CALR PPI subnetwork	0.00982	>=0.20	PLG (1.8)	ALS2CR12 (1.7)	TM9SF4 (1.7)	SLC22A3 (1.6)	CENPBD1 (1.2)	FGFR2 (1.1)	IRF4 (0.9)	ENSG00000256731 (0.8)	ENSG00000249231 (0.6)	TCF7L2 (0.5)
ENSG00000113916	BCL6 PPI subnetwork	0.00993	>=0.20	ASXL1 (2.6)	ENSG00000256731 (1.9)	TCF7L2 (1.9)	LPAL2 (1.4)	TCERG1L (1.2)	PLAGL2 (1.1)	GRM5 (1.0)	RCC2 (1.0)	SLC22A2 (1.0)	TRAK2 (0.8)
GO:0016289	CoA hydrolase activity	0.01	>=0.20	PLG (3.1)	DEF8 (2.0)	ENSG00000236772 (2.0)	NOX4 (1.8)	SLC22A3 (1.6)	TM9SF4 (1.2)	CDKN2B-AS (1.0)	KIF3B (0.9)	CENPBD1 (0.9)	SLC22A2 (0.5)
MP:0004703	abnormal vertebral column morphology	0.01	>=0.20	NOX4 (2.5)	POFUT1 (1.8)	CDKN2B-AS (1.7)	TM9SF4 (1.6)	ALS2CR12 (1.6)	ASXL1 (1.5)	IRF4 (1.2)	TCERG1L (1.1)	CENPBD1 (0.9)	ENSG00000236772 (0.9)
MP:0003451	absent olfactory bulb	0.01	>=0.20	TOX3 (2.3)	PLAGL2 (2.1)	SLC22A2 (1.9)	ASXL1 (1.9)	POFUT1 (1.9)	KIF3B (1.8)	LPAL2 (1.7)	ENSG00000249231 (1.7)	FGFR2 (1.4)	AFG3L1P (1.2)
ENSG00000114126	TFDP2 PPI subnetwork	0.01	>=0.20	AFG3L1P (2.8)	PLAGL2 (2.1)	ENSG00000249231 (1.1)	TCF7L2 (1.1)	RCC2 (1.1)	IRF4 (1.0)	ALS2CR12 (0.8)	NOX4 (0.7)	POFUT1 (0.7)	MAP3K4 (0.6)
MP:0001552	increased circulating triglyceride level	0.01	>=0.20	PLG (2.9)	LPA (1.6)	ALS2CR12 (1.5)	C20orf112 (1.1)	TCF7L2 (0.9)	TCERG1L (0.8)	AFG3L1P (0.8)	TOX3 (0.6)	TYR (0.6)	FGFR2 (0.5)
GO:0017022	myosin binding	0.01	>=0.20	TYR (2.8)	CDKN2B-AS (1.9)	TOX3 (1.4)	C20orf112 (1.4)	IRF4 (1.3)	POFUT1 (1.2)	NOX4 (1.2)	TRAK2 (1.2)	CASP8 (1.1)	KIF3B (1.1)
ENSG00000176165	FOXG1 PPI subnetwork	0.01	>=0.20	CDKN2B-AS (2.2)	TCF7L2 (1.9)	TCERG1L (1.5)	ASXL1 (1.3)	C20orf112 (1.3)	ENSG00000249231 (1.2)	ALS2CR12 (1.1)	RCC2 (1.1)	CENPBD1 (1.0)	LPAL2 (1.0)
ENSG00000140350	ANP32A PPI subnetwork	0.01	>=0.20	TOX3 (2.6)	PLAGL2 (2.5)	KIF3B (2.1)	IRF4 (2.0)	CENPBD1 (1.7)	MAP3K4 (1.6)	ALS2CR12 (1.3)	TCF7L2 (1.3)	RCC2 (1.1)	ASXL1 (1.0)
MP:0010724	thick interventricular septum	0.01	>=0.20	MAP3K4 (2.3)	ALS2CR12 (1.8)	SLC22A3 (1.5)	TCERG1L (1.3)	TYR (1.1)	ENSG00000256731 (1.0)	IRF4 (0.9)	CDKN2B-AS (0.8)	ASXL1 (0.6)	GRM5 (0.5)
GO:0043560	insulin receptor substrate binding	0.01	>=0.20	TCERG1L (2.8)	KIF3B (1.7)	CDKN2B-AS (1.6)	DEF8 (1.6)	AFG3L1P (1.6)	IRF4 (1.6)	TRAK2 (1.2)	ASXL1 (1.1)	LPAL2 (0.8)	C20orf112 (0.8)
REACTOME_TRANSPORT_OF_INORGANIC_CATIONSANIONS_AND_AMINO_ACIDSOLIGOPEPTIDES	REACTOME_TRANSPORT_OF_INORGANIC_CATIONSANIONS_AND_AMINO_ACIDSOLIGOPEPTIDES	0.01	>=0.20	SLC22A2 (3.6)	NOX4 (3.4)	TCERG1L (1.8)	POFUT1 (1.7)	TM9SF4 (1.7)	PLAGL2 (1.3)	TYR (1.3)	CDKN2B-AS (1.1)	PLG (1.1)	ENSG00000249231 (0.9)
ENSG00000118965	WDR35 PPI subnetwork	0.01	>=0.20	ASXL1 (3.0)	TCF7L2 (1.9)	GRM5 (1.5)	ENSG00000256731 (1.4)	RCC2 (1.3)	FGFR2 (1.2)	LPAL2 (1.0)	SLC22A2 (1.0)	TYR (1.0)	TCERG1L (1.0)
MP:0010264	increased hepatoma incidence	0.01	>=0.20	ENSG00000249231 (1.6)	CASP8 (1.4)	FGFR2 (1.4)	IRF4 (1.3)	CENPBD1 (0.9)	ASXL1 (0.9)	TRAK2 (0.8)	TOX3 (0.6)	LPA (0.6)	TCF7L2 (0.6)
MP:0000837	abnormal hypothalamus morphology	0.01	>=0.20	TOX3 (4.1)	ENSG00000236772 (2.8)	TCF7L2 (2.6)	TCERG1L (2.2)	C20orf112 (1.6)	AFG3L1P (1.4)	MAP3K4 (1.0)	IRF4 (0.8)	LPAL2 (0.8)	TRAK2 (0.8)
ENSG00000183117	CSMD1 PPI subnetwork	0.01	>=0.20	ASXL1 (3.0)	TCF7L2 (1.9)	GRM5 (1.4)	RCC2 (1.4)	LPAL2 (1.3)	CASP8 (1.2)	FGFR2 (1.1)	ENSG00000256731 (1.1)	TYR (1.1)	MAP3K4 (1.0)
GO:0015171	amino acid transmembrane transporter activity	0.01	>=0.20	SLC22A2 (3.3)	TYR (2.5)	GRM5 (2.0)	NOX4 (1.8)	ALS2CR12 (1.5)	TCERG1L (1.5)	TM9SF4 (1.4)	FGFR2 (1.1)	POFUT1 (1.1)	PLAGL2 (1.1)
GO:0015293	symporter activity	0.01	>=0.20	SLC22A2 (6.7)	NOX4 (3.7)	PLG (2.3)	TM9SF4 (2.2)	ALS2CR12 (1.7)	GRM5 (1.6)	CDKN2B-AS (1.6)	FGFR2 (1.2)	DEF8 (1.0)	POFUT1 (0.9)
GO:0031519	PcG protein complex	0.01	>=0.20	PLAGL2 (3.1)	ASXL1 (2.1)	IRF4 (2.1)	RCC2 (1.9)	ENSG00000249231 (1.7)	AFG3L1P (1.4)	C20orf112 (1.4)	TOX3 (1.1)	MAP3K4 (1.1)	TCF7L2 (1.0)
REACTOME_INTRINSIC_PATHWAY_FOR_APOPTOSIS	REACTOME_INTRINSIC_PATHWAY_FOR_APOPTOSIS	0.01	>=0.20	KIF3B (2.7)	TRAK2 (2.4)	CASP8 (2.3)	CDKN2B-AS (2.0)	IRF4 (1.8)	RCC2 (1.6)	PLAGL2 (1.6)	POFUT1 (1.1)	LPAL2 (0.8)	NOX4 (0.7)
ENSG00000171195	MUC7 PPI subnetwork	0.01	>=0.20	ENSG00000256731 (2.2)	TCERG1L (1.9)	POFUT1 (1.9)	FGFR2 (1.9)	SLC22A3 (1.5)	C20orf112 (1.4)	TRAK2 (1.3)	SLC22A2 (0.9)	LPAL2 (0.9)	LPA (0.9)
ENSG00000101412	E2F1 PPI subnetwork	0.01	>=0.20	ASXL1 (3.8)	MAP3K4 (2.4)	RCC2 (2.2)	POFUT1 (2.1)	PLAGL2 (1.5)	TRAK2 (1.0)	IRF4 (1.0)	ENSG00000249231 (0.9)	ALS2CR12 (0.8)	TYR (0.7)
GO:0032102	negative regulation of response to external stimulus	0.01	>=0.20	ALS2CR12 (2.0)	GRM5 (1.9)	ENSG00000249231 (1.5)	IRF4 (1.5)	NOX4 (1.5)	TCERG1L (1.2)	TCF7L2 (1.2)	CDKN2B-AS (1.1)	AFG3L1P (0.9)	KIF3B (0.8)
ENSG00000184226	PCDH9 PPI subnetwork	0.01	>=0.20	ASXL1 (3.1)	TCF7L2 (1.9)	GRM5 (1.4)	TCERG1L (1.4)	ENSG00000256731 (1.4)	LPAL2 (1.4)	RCC2 (1.2)	FGFR2 (1.2)	TYR (1.1)	CASP8 (1.1)
ENSG00000126562	WNK4 PPI subnetwork	0.01	>=0.20	SLC22A2 (2.8)	ASXL1 (2.0)	RCC2 (1.6)	GRM5 (1.5)	FGFR2 (1.4)	TCF7L2 (1.4)	TOX3 (1.3)	TCERG1L (1.2)	TRAK2 (1.2)	ALS2CR12 (1.1)
GO:0015294	solute:cation symporter activity	0.01	>=0.20	SLC22A2 (6.0)	NOX4 (3.9)	ALS2CR12 (2.4)	TM9SF4 (2.4)	PLG (2.1)	GRM5 (1.7)	POFUT1 (1.3)	FGFR2 (1.2)	CDKN2B-AS (1.1)	KIF3B (0.8)
ENSG00000158092	NCK1 PPI subnetwork	0.02	>=0.20	TCF7L2 (2.3)	POFUT1 (1.8)	ASXL1 (1.8)	ENSG00000256731 (1.6)	ALS2CR12 (1.5)	KIF3B (1.4)	TRAK2 (1.4)	LPAL2 (1.1)	AFG3L1P (1.1)	GRM5 (1.0)
ENSG00000051382	PIK3CB PPI subnetwork	0.02	>=0.20	SLC22A3 (2.3)	TCF7L2 (1.4)	ALS2CR12 (1.3)	CDKN2B-AS (1.2)	CASP8 (1.1)	AFG3L1P (0.9)	TRAK2 (0.8)	LPA (0.8)	ENSG00000249231 (0.7)	NOX4 (0.5)
ENSG00000141837	CACNA1A PPI subnetwork	0.02	>=0.20	GRM5 (2.5)	TCF7L2 (1.8)	ASXL1 (1.7)	LPAL2 (1.3)	RCC2 (1.2)	ENSG00000256731 (1.1)	ALS2CR12 (0.9)	SLC22A2 (0.9)	TCERG1L (0.8)	CASP8 (0.7)
MP:0002759	abnormal caudal vertebrae morphology	0.02	>=0.20	PLAGL2 (1.8)	SLC22A2 (1.6)	TOX3 (1.5)	ALS2CR12 (1.3)	TCF7L2 (1.2)	LPAL2 (1.1)	CDKN2B-AS (1.1)	NOX4 (1.1)	POFUT1 (0.8)	ENSG00000249231 (0.8)
ENSG00000205250	E2F4 PPI subnetwork	0.02	>=0.20	ASXL1 (3.0)	RCC2 (1.9)	PLAGL2 (1.6)	MAP3K4 (1.5)	FGFR2 (1.4)	ENSG00000236772 (1.4)	TCF7L2 (1.2)	POFUT1 (1.2)	ENSG00000249231 (1.1)	AFG3L1P (0.8)
MP:0001716	abnormal placenta labyrinth morphology	0.02	>=0.20	TYR (1.4)	MAP3K4 (1.4)	DEF8 (1.3)	FGFR2 (1.3)	C20orf112 (1.1)	TOX3 (1.0)	TM9SF4 (1.0)	TCF7L2 (0.9)	CDKN2B-AS (0.9)	PLG (0.9)
GO:0016363	nuclear matrix	0.02	>=0.20	RCC2 (3.1)	AFG3L1P (2.2)	TCF7L2 (2.2)	ASXL1 (1.4)	SLC22A3 (1.3)	CDKN2B-AS (1.2)	CENPBD1 (1.2)	CASP8 (1.2)	PLAGL2 (1.1)	MAP3K4 (1.0)
ENSG00000169682	SPNS1 PPI subnetwork	0.02	>=0.20	ASXL1 (1.9)	CENPBD1 (1.5)	KIF3B (1.4)	CDKN2B-AS (1.3)	LPAL2 (1.3)	TRAK2 (1.3)	GRM5 (1.2)	CASP8 (1.1)	AFG3L1P (0.8)	C20orf112 (0.7)
ENSG00000130589	RP4-697K14.7 PPI subnetwork	0.02	>=0.20	ASXL1 (3.0)	TCF7L2 (2.0)	GRM5 (1.5)	ENSG00000256731 (1.3)	LPAL2 (1.3)	TCERG1L (1.3)	RCC2 (1.2)	TRAK2 (1.2)	MAP3K4 (1.1)	FGFR2 (1.0)
REACTOME_AMINO_ACID_AND_OLIGOPEPTIDE_SLC_TRANSPORTERS	REACTOME_AMINO_ACID_AND_OLIGOPEPTIDE_SLC_TRANSPORTERS	0.02	>=0.20	SLC22A2 (2.9)	NOX4 (2.9)	PLAGL2 (1.7)	POFUT1 (1.7)	TCERG1L (1.6)	ALS2CR12 (1.5)	TM9SF4 (1.4)	TOX3 (1.1)	SLC22A3 (1.0)	CENPBD1 (1.0)
ENSG00000072832	CRMP1 PPI subnetwork	0.02	>=0.20	RCC2 (2.1)	CASP8 (1.9)	TOX3 (1.7)	ENSG00000256731 (1.3)	C20orf112 (1.1)	TCF7L2 (1.0)	CDKN2B-AS (1.0)	AFG3L1P (0.9)	POFUT1 (0.8)	LPA (0.6)
ENSG00000105851	PIK3CG PPI subnetwork	0.02	>=0.20	SLC22A3 (1.5)	ALS2CR12 (1.2)	ENSG00000249231 (1.1)	TCF7L2 (1.0)	LPA (1.0)	TRAK2 (1.0)	IRF4 (0.9)	GRM5 (0.8)	CASP8 (0.8)	TOX3 (0.7)
MP:0009760	abnormal mitotic spindle morphology	0.02	>=0.20	ASXL1 (2.1)	RCC2 (1.7)	TYR (1.5)	ALS2CR12 (1.3)	DEF8 (1.2)	FGFR2 (1.1)	TRAK2 (0.9)	MAP3K4 (0.7)	TCF7L2 (0.5)	TM9SF4 (0.5)
REACTOME_AMINO_ACID_SYNTHESIS_AND_INTERCONVERSION_TRANSAMINATION	REACTOME_AMINO_ACID_SYNTHESIS_AND_INTERCONVERSION_TRANSAMINATION	0.02	>=0.20	ENSG00000249231 (1.9)	TCERG1L (1.5)	FGFR2 (1.4)	LPA (1.3)	RCC2 (1.2)	PLG (1.2)	TOX3 (0.8)	CENPBD1 (0.7)	POFUT1 (0.6)	ENSG00000256731 (0.6)
ENSG00000137709	POU2F3 PPI subnetwork	0.02	>=0.20	ASXL1 (3.3)	TCF7L2 (2.3)	GRM5 (1.6)	RCC2 (1.4)	LPAL2 (1.3)	TCERG1L (1.2)	TRAK2 (1.2)	MAP3K4 (1.2)	FGFR2 (1.0)	ENSG00000256731 (1.0)
GO:0015291	secondary active transmembrane transporter activity	0.02	>=0.20	SLC22A2 (6.9)	NOX4 (3.8)	PLG (2.6)	TM9SF4 (2.5)	DEF8 (1.4)	ALS2CR12 (1.3)	POFUT1 (1.2)	FGFR2 (1.1)	CDKN2B-AS (1.0)	GRM5 (0.8)
ENSG00000142539	SPIB PPI subnetwork	0.02	>=0.20	AFG3L1P (2.5)	ENSG00000249231 (2.1)	PLAGL2 (1.8)	MAP3K4 (1.6)	POFUT1 (1.5)	TCF7L2 (1.5)	TM9SF4 (1.4)	CENPBD1 (1.3)	TOX3 (1.3)	ASXL1 (1.0)
GO:0043202	lysosomal lumen	0.02	>=0.20	TM9SF4 (3.3)	SLC22A2 (2.5)	NOX4 (2.1)	CENPBD1 (1.1)	TCF7L2 (1.0)	CDKN2B-AS (0.9)	KIF3B (0.8)	ALS2CR12 (0.7)	DEF8 (0.6)	ENSG00000236772 (0.6)
ENSG00000164327	RICTOR PPI subnetwork	0.02	>=0.20	DEF8 (3.4)	AFG3L1P (2.5)	TCF7L2 (2.4)	CENPBD1 (2.1)	MAP3K4 (2.1)	TRAK2 (1.8)	FGFR2 (1.8)	ASXL1 (1.6)	SLC22A3 (1.5)	CDKN2B-AS (1.2)
MP:0009703	decreased birth body size	0.02	>=0.20	TCF7L2 (2.9)	ASXL1 (2.6)	FGFR2 (2.4)	MAP3K4 (1.9)	PLAGL2 (1.5)	TRAK2 (1.4)	POFUT1 (1.4)	DEF8 (1.3)	TOX3 (1.2)	TM9SF4 (1.1)
ENSG00000162772	ATF3 PPI subnetwork	0.02	>=0.20	PLAGL2 (2.5)	ASXL1 (1.9)	RCC2 (1.4)	TM9SF4 (1.0)	TCERG1L (1.0)	MAP3K4 (1.0)	IRF4 (0.8)	POFUT1 (0.8)	CDKN2B-AS (0.8)	FGFR2 (0.7)
ENSG00000113889	KNG1 PPI subnetwork	0.02	>=0.20	PLG (5.1)	LPA (4.0)	LPAL2 (1.3)	ENSG00000249231 (1.0)	AFG3L1P (1.0)	POFUT1 (1.0)	TRAK2 (0.9)	DEF8 (0.9)	CENPBD1 (0.9)	MAP3K4 (0.7)
ENSG00000117461	PIK3R3 PPI subnetwork	0.02	>=0.20	ALS2CR12 (2.0)	TCF7L2 (1.0)	AFG3L1P (0.9)	TCERG1L (0.8)	ASXL1 (0.8)	ENSG00000249231 (0.8)	NOX4 (0.8)	FGFR2 (0.7)	TOX3 (0.7)	LPA (0.6)
ENSG00000109917	ZNF259 PPI subnetwork	0.02	>=0.20	ASXL1 (2.0)	ALS2CR12 (1.9)	TCERG1L (1.5)	MAP3K4 (1.3)	TRAK2 (1.3)	C20orf112 (1.2)	TYR (1.2)	DEF8 (1.2)	KIF3B (1.2)	TCF7L2 (1.1)
GO:0046943	carboxylic acid transmembrane transporter activity	0.02	>=0.20	SLC22A2 (4.0)	NOX4 (2.4)	TYR (2.3)	PLG (2.1)	TCERG1L (1.7)	GRM5 (1.6)	TM9SF4 (1.5)	ALS2CR12 (1.2)	FGFR2 (1.2)	ENSG00000249231 (1.0)
MP:0003050	abnormal sacral vertebrae morphology	0.02	>=0.20	NOX4 (1.8)	SLC22A2 (1.3)	TCERG1L (1.2)	POFUT1 (1.1)	C20orf112 (1.1)	ENSG00000249231 (1.0)	FGFR2 (0.9)	CENPBD1 (0.8)	PLAGL2 (0.7)	MAP3K4 (0.7)
MP:0003048	abnormal cervical vertebrae morphology	0.02	>=0.20	CDKN2B-AS (2.5)	TOX3 (2.4)	FGFR2 (2.0)	ENSG00000236772 (1.9)	NOX4 (1.7)	LPAL2 (1.3)	TCERG1L (1.2)	C20orf112 (1.0)	ENSG00000256731 (0.6)	TCF7L2 (0.5)
MP:0002270	abnormal pulmonary alveolus morphology	0.02	>=0.20	TCF7L2 (2.1)	NOX4 (2.0)	FGFR2 (1.8)	TCERG1L (1.5)	TOX3 (1.4)	TM9SF4 (1.4)	PLAGL2 (1.1)	ASXL1 (1.0)	POFUT1 (0.9)	MAP3K4 (0.7)
ENSG00000143799	PARP1 PPI subnetwork	0.02	>=0.20	PLAGL2 (2.6)	CASP8 (2.3)	ASXL1 (2.1)	RCC2 (1.9)	AFG3L1P (1.7)	POFUT1 (1.6)	SLC22A3 (1.2)	KIF3B (1.1)	TOX3 (1.1)	TM9SF4 (1.0)
ENSG00000184486	POU3F2 PPI subnetwork	0.02	>=0.20	TYR (3.6)	TCERG1L (2.8)	TOX3 (2.7)	POFUT1 (2.0)	RCC2 (1.4)	ENSG00000256731 (1.2)	GRM5 (1.1)	PLAGL2 (0.9)	AFG3L1P (0.9)	SLC22A3 (0.8)
GO:0005342	organic acid transmembrane transporter activity	0.02	>=0.20	SLC22A2 (4.8)	NOX4 (2.7)	PLG (2.3)	TYR (2.2)	TCERG1L (1.7)	GRM5 (1.6)	TM9SF4 (1.5)	ALS2CR12 (1.2)	FGFR2 (1.1)	ENSG00000249231 (1.0)
ENSG00000147507	ENSG00000147507 PPI subnetwork	0.02	>=0.20	NOX4 (1.3)	RCC2 (1.2)	CDKN2B-AS (0.9)	C20orf112 (0.9)	PLAGL2 (0.9)	SLC22A3 (0.8)	TCF7L2 (0.8)	KIF3B (0.7)	DEF8 (0.4)	CASP8 (0.4)
ENSG00000143226	FCGR2A PPI subnetwork	0.02	>=0.20	LPA (3.4)	PLG (2.5)	RCC2 (1.6)	LPAL2 (1.6)	ENSG00000236772 (1.6)	TRAK2 (1.5)	IRF4 (1.2)	TCF7L2 (1.1)	C20orf112 (1.0)	PLAGL2 (0.8)
MP:0000433	microcephaly	0.02	>=0.20	TCF7L2 (2.9)	TOX3 (2.2)	ENSG00000236772 (1.5)	FGFR2 (1.4)	ENSG00000256731 (1.3)	ASXL1 (1.2)	LPAL2 (1.2)	PLG (1.0)	TM9SF4 (1.0)	TYR (1.0)
GO:0003714	transcription corepressor activity	0.02	>=0.20	TCF7L2 (2.9)	RCC2 (2.5)	PLAGL2 (2.0)	TOX3 (1.9)	ASXL1 (1.9)	MAP3K4 (1.5)	CDKN2B-AS (1.4)	C20orf112 (1.0)	IRF4 (1.0)	POFUT1 (0.7)
ENSG00000111262	KCNA1 PPI subnetwork	0.02	>=0.20	GRM5 (3.3)	SLC22A3 (2.8)	ENSG00000256731 (2.7)	ENSG00000249231 (1.4)	SLC22A2 (1.0)	FGFR2 (1.0)	TCERG1L (0.9)	RCC2 (0.7)	CASP8 (0.6)	TCF7L2 (0.6)
ENSG00000160007	ARHGAP35 PPI subnetwork	0.02	>=0.20	ASXL1 (2.1)	TCF7L2 (1.7)	ENSG00000256731 (1.5)	TCERG1L (1.5)	RCC2 (1.5)	LPAL2 (1.4)	GRM5 (1.3)	ALS2CR12 (1.2)	FGFR2 (1.0)	TYR (0.9)
ENSG00000003402	CFLAR PPI subnetwork	0.02	>=0.20	CASP8 (4.3)	TRAK2 (1.9)	PLAGL2 (1.6)	ENSG00000249231 (1.5)	LPAL2 (1.5)	DEF8 (1.3)	KIF3B (1.2)	RCC2 (1.0)	ASXL1 (1.0)	GRM5 (0.9)
GO:0003690	double-stranded DNA binding	0.02	>=0.20	RCC2 (2.0)	ASXL1 (1.9)	TOX3 (1.4)	MAP3K4 (1.3)	TCF7L2 (1.0)	CDKN2B-AS (0.9)	CASP8 (0.9)	PLAGL2 (0.8)	ENSG00000256731 (0.8)	IRF4 (0.6)
GO:0015296	anion:cation symporter activity	0.02	>=0.20	SLC22A2 (6.6)	NOX4 (3.9)	PLG (3.5)	CDKN2B-AS (3.3)	ENSG00000249231 (2.0)	ALS2CR12 (1.9)	GRM5 (1.5)	TOX3 (1.3)	TM9SF4 (1.0)	POFUT1 (1.0)
ENSG00000106123	EPHB6 PPI subnetwork	0.02	>=0.20	ASXL1 (2.3)	TCF7L2 (1.9)	LPAL2 (1.8)	FGFR2 (1.5)	RCC2 (1.3)	TCERG1L (1.1)	ENSG00000256731 (1.0)	ALS2CR12 (1.0)	GRM5 (0.9)	SLC22A2 (0.6)
MP:0005309	increased circulating ammonia level	0.02	>=0.20	PLG (4.6)	LPA (2.8)	ALS2CR12 (2.5)	CDKN2B-AS (1.9)	ENSG00000249231 (1.9)	LPAL2 (1.3)	DEF8 (1.0)	CASP8 (1.0)	FGFR2 (0.9)	POFUT1 (0.9)
ENSG00000196975	ANXA4 PPI subnetwork	0.02	>=0.20	TOX3 (2.6)	ALS2CR12 (1.9)	CASP8 (1.3)	KIF3B (1.2)	C20orf112 (1.0)	ENSG00000249231 (1.0)	PLAGL2 (0.9)	FGFR2 (0.9)	TCF7L2 (0.9)	SLC22A2 (0.8)
ENSG00000125868	DSTN PPI subnetwork	0.02	>=0.20	CASP8 (3.0)	KIF3B (2.1)	FGFR2 (1.8)	TRAK2 (1.6)	C20orf112 (1.6)	TOX3 (1.4)	PLAGL2 (1.4)	ENSG00000249231 (1.3)	SLC22A2 (1.3)	CDKN2B-AS (1.2)
REACTOME_MICRORNA_MIRNA_BIOGENESIS	REACTOME_MICRORNA_MIRNA_BIOGENESIS	0.02	>=0.20	LPA (1.7)	FGFR2 (1.6)	DEF8 (1.5)	MAP3K4 (1.4)	TRAK2 (1.4)	RCC2 (1.4)	CDKN2B-AS (1.2)	AFG3L1P (1.2)	PLAGL2 (0.6)	KIF3B (0.6)
REACTOME_REGULATORY_RNA_PATHWAYS	REACTOME_REGULATORY_RNA_PATHWAYS	0.02	>=0.20	LPA (1.7)	FGFR2 (1.6)	DEF8 (1.5)	MAP3K4 (1.4)	TRAK2 (1.4)	RCC2 (1.4)	CDKN2B-AS (1.2)	AFG3L1P (1.2)	PLAGL2 (0.6)	KIF3B (0.6)
ENSG00000108840	HDAC5 PPI subnetwork	0.02	>=0.20	SLC22A3 (2.8)	IRF4 (1.8)	ASXL1 (1.7)	TCF7L2 (1.6)	TCERG1L (1.6)	ENSG00000256731 (1.4)	SLC22A2 (1.1)	CENPBD1 (1.1)	RCC2 (1.0)	ENSG00000236772 (0.8)
GO:0005247	voltage-gated chloride channel activity	0.02	>=0.20	CDKN2B-AS (2.6)	SLC22A2 (2.3)	POFUT1 (2.0)	TRAK2 (1.9)	RCC2 (1.7)	KIF3B (1.5)	TM9SF4 (1.4)	ENSG00000256731 (1.4)	NOX4 (0.8)	IRF4 (0.8)
ENSG00000172071	EIF2AK3 PPI subnetwork	0.02	>=0.20	ASXL1 (1.7)	TCF7L2 (1.4)	ENSG00000256731 (1.4)	RCC2 (1.4)	LPAL2 (1.3)	TYR (1.2)	GRM5 (1.1)	ALS2CR12 (0.9)	TRAK2 (0.8)	SLC22A2 (0.8)
MP:0008221	abnormal hippocampal commissure morphology	0.03	>=0.20	TOX3 (4.0)	TCF7L2 (2.9)	ENSG00000256731 (2.6)	GRM5 (1.8)	ENSG00000236772 (1.8)	FGFR2 (1.7)	SLC22A3 (1.6)	RCC2 (1.3)	KIF3B (1.2)	TCERG1L (1.1)
GO:0014048	regulation of glutamate secretion	0.03	>=0.20	ENSG00000249231 (3.8)	ENSG00000236772 (2.7)	GRM5 (2.5)	CDKN2B-AS (2.2)	ALS2CR12 (1.8)	TRAK2 (1.3)	TCF7L2 (1.2)	LPAL2 (1.0)	CENPBD1 (0.8)	AFG3L1P (0.7)
ENSG00000141232	TOB1 PPI subnetwork	0.03	>=0.20	C20orf112 (3.7)	TOX3 (2.2)	PLAGL2 (1.5)	TM9SF4 (1.4)	TCF7L2 (1.3)	FGFR2 (1.1)	MAP3K4 (1.0)	RCC2 (1.0)	ASXL1 (0.7)	ENSG00000236772 (0.7)
ENSG00000155957	TMBIM4 PPI subnetwork	0.03	>=0.20	CENPBD1 (1.8)	RCC2 (1.8)	CDKN2B-AS (1.6)	TM9SF4 (1.3)	DEF8 (1.2)	AFG3L1P (1.1)	FGFR2 (0.9)	POFUT1 (0.8)	TOX3 (0.7)	KIF3B (0.7)
GO:0051090	regulation of sequence-specific DNA binding transcription factor activity	0.03	>=0.20	PLAGL2 (2.0)	ASXL1 (1.9)	TCERG1L (1.5)	ENSG00000236772 (1.5)	KIF3B (1.3)	RCC2 (1.2)	POFUT1 (1.1)	IRF4 (1.0)	TM9SF4 (0.8)	CDKN2B-AS (0.7)
ENSG00000128602	SMO PPI subnetwork	0.03	>=0.20	LPAL2 (2.2)	TCF7L2 (2.1)	ASXL1 (1.9)	FGFR2 (1.5)	ALS2CR12 (1.3)	RCC2 (1.3)	ENSG00000256731 (1.2)	TCERG1L (1.2)	SLC22A2 (1.2)	GRM5 (1.0)
REACTOME_CELL_SURFACE_INTERACTIONS_AT_THE_VASCULAR_WALL	REACTOME_CELL_SURFACE_INTERACTIONS_AT_THE_VASCULAR_WALL	0.03	>=0.20	C20orf112 (2.2)	CENPBD1 (1.7)	TM9SF4 (1.5)	NOX4 (1.5)	AFG3L1P (1.5)	TYR (1.4)	DEF8 (1.3)	POFUT1 (1.0)	TCERG1L (1.0)	SLC22A3 (1.0)
ENSG00000099399	MAGEB2 PPI subnetwork	0.03	>=0.20	CENPBD1 (1.7)	RCC2 (1.3)	CDKN2B-AS (1.1)	C20orf112 (1.0)	AFG3L1P (0.7)	TCERG1L (0.7)	DEF8 (0.6)	KIF3B (0.6)	IRF4 (0.6)	TCF7L2 (0.4)
ENSG00000198793	MTOR PPI subnetwork	0.03	>=0.20	ASXL1 (2.7)	TRAK2 (1.7)	CASP8 (1.6)	KIF3B (1.5)	ALS2CR12 (1.5)	MAP3K4 (1.4)	IRF4 (1.4)	TCF7L2 (1.3)	RCC2 (1.1)	POFUT1 (1.1)
ENSG00000174233	ADCY6 PPI subnetwork	0.03	>=0.20	TCF7L2 (1.9)	ENSG00000249231 (1.9)	CDKN2B-AS (1.7)	ENSG00000256731 (1.5)	TOX3 (1.5)	ALS2CR12 (1.3)	DEF8 (1.1)	AFG3L1P (1.0)	TM9SF4 (0.9)	SLC22A3 (0.8)
ENSG00000198788	MUC2 PPI subnetwork	0.03	>=0.20	TOX3 (3.0)	TCERG1L (1.7)	POFUT1 (1.7)	MAP3K4 (1.7)	C20orf112 (1.6)	AFG3L1P (1.4)	KIF3B (1.0)	CASP8 (1.0)	IRF4 (0.9)	PLAGL2 (0.8)
MP:0008254	increased megakaryocyte cell number	0.03	>=0.20	C20orf112 (2.5)	TYR (1.8)	TM9SF4 (1.8)	TCF7L2 (1.5)	ASXL1 (1.4)	SLC22A3 (1.2)	CENPBD1 (1.1)	AFG3L1P (1.0)	TRAK2 (0.8)	KIF3B (0.7)
ENSG00000198176	TFDP1 PPI subnetwork	0.03	>=0.20	PLAGL2 (2.1)	TCF7L2 (2.0)	RCC2 (1.9)	ASXL1 (1.8)	AFG3L1P (1.3)	IRF4 (1.0)	MAP3K4 (1.0)	TYR (0.9)	TOX3 (0.9)	ENSG00000249231 (0.9)
ENSG00000179715	FAM113B PPI subnetwork	0.03	>=0.20	PLG (3.9)	TRAK2 (2.2)	CENPBD1 (1.6)	ALS2CR12 (1.5)	ENSG00000236772 (1.3)	TCERG1L (1.2)	AFG3L1P (1.1)	TYR (1.0)	C20orf112 (0.9)	ASXL1 (0.8)
MP:0003231	abnormal placenta vasculature	0.03	>=0.20	TOX3 (2.8)	MAP3K4 (2.0)	TRAK2 (1.5)	ASXL1 (1.3)	C20orf112 (1.3)	TM9SF4 (1.2)	PLAGL2 (1.1)	AFG3L1P (1.0)	ENSG00000249231 (1.0)	TCF7L2 (0.9)
ENSG00000144158	ENSG00000144158 PPI subnetwork	0.03	>=0.20	MAP3K4 (2.1)	ENSG00000256731 (1.2)	PLAGL2 (0.9)	ASXL1 (0.9)	TOX3 (0.6)	IRF4 (0.5)	TRAK2 (0.4)	CDKN2B-AS (0.3)	KIF3B (0.3)	TM9SF4 (0.3)
MP:0002026	leukemia	0.03	>=0.20	CASP8 (3.3)	CDKN2B-AS (3.1)	ENSG00000249231 (1.5)	RCC2 (1.4)	IRF4 (1.4)	TRAK2 (1.0)	TCERG1L (0.9)	TCF7L2 (0.9)	ENSG00000256731 (0.7)	NOX4 (0.6)
GO:0003706	ligand-regulated transcription factor activity	0.03	>=0.20	ASXL1 (3.2)	TCF7L2 (2.5)	ENSG00000256731 (2.1)	ENSG00000236772 (1.3)	MAP3K4 (1.3)	LPA (1.2)	C20orf112 (1.1)	TCERG1L (0.9)	CDKN2B-AS (0.9)	KIF3B (0.7)
MP:0000936	small telencephalic vesicles	0.03	>=0.20	SLC22A2 (2.6)	NOX4 (2.1)	CASP8 (1.9)	ENSG00000236772 (1.9)	DEF8 (1.6)	PLAGL2 (1.6)	TM9SF4 (1.4)	FGFR2 (1.4)	KIF3B (1.3)	TRAK2 (1.0)
MP:0005297	spina bifida occulta	0.03	>=0.20	NOX4 (2.0)	KIF3B (2.0)	CDKN2B-AS (1.8)	ENSG00000236772 (1.4)	TCERG1L (1.4)	TOX3 (1.3)	FGFR2 (1.3)	CASP8 (0.9)	C20orf112 (0.9)	ASXL1 (0.6)
MP:0005341	decreased susceptibility to atherosclerosis	0.03	>=0.20	CENPBD1 (2.7)	NOX4 (2.2)	TYR (1.8)	C20orf112 (1.5)	DEF8 (1.3)	FGFR2 (1.3)	ASXL1 (1.2)	TCERG1L (1.0)	IRF4 (0.9)	POFUT1 (0.8)
GO:0015179	L-amino acid transmembrane transporter activity	0.03	>=0.20	TYR (3.7)	SLC22A2 (2.9)	GRM5 (2.3)	TCERG1L (2.1)	NOX4 (1.9)	PLG (1.1)	TM9SF4 (1.1)	ENSG00000249231 (0.8)	FGFR2 (0.8)	ALS2CR12 (0.6)
ENSG00000130985	UBA1 PPI subnetwork	0.03	>=0.20	RCC2 (2.0)	TCF7L2 (1.3)	TRAK2 (1.3)	IRF4 (1.1)	TYR (1.1)	ENSG00000256731 (0.9)	FGFR2 (0.9)	PLAGL2 (0.9)	LPA (0.8)	ALS2CR12 (0.8)
GO:0005072	transforming growth factor beta receptor, cytoplasmic mediator activity	0.03	>=0.20	C20orf112 (3.6)	TCF7L2 (1.4)	ENSG00000256731 (1.4)	TOX3 (1.2)	SLC22A3 (1.2)	CENPBD1 (1.0)	TCERG1L (1.0)	MAP3K4 (0.9)	LPA (0.8)	FGFR2 (0.7)
ENSG00000116001	TIA1 PPI subnetwork	0.03	>=0.20	RCC2 (2.1)	ASXL1 (1.6)	MAP3K4 (1.6)	TM9SF4 (1.2)	PLAGL2 (1.1)	KIF3B (1.0)	AFG3L1P (0.9)	CDKN2B-AS (0.8)	LPAL2 (0.6)	DEF8 (0.5)
GO:0035195	gene silencing by miRNA	0.03	>=0.20	ASXL1 (1.4)	CDKN2B-AS (1.4)	POFUT1 (1.3)	MAP3K4 (1.3)	AFG3L1P (1.0)	TCF7L2 (0.7)	PLAGL2 (0.6)	RCC2 (0.5)	TRAK2 (0.5)	TOX3 (0.4)
MP:0000538	abnormal urinary bladder morphology	0.03	>=0.20	NOX4 (2.8)	POFUT1 (1.8)	CDKN2B-AS (1.4)	C20orf112 (1.4)	ALS2CR12 (1.3)	LPAL2 (0.7)	TOX3 (0.6)	DEF8 (0.6)	TCERG1L (0.6)	PLAGL2 (0.5)
MP:0004615	cervical vertebral transformation	0.03	>=0.20	TOX3 (2.3)	FGFR2 (1.7)	C20orf112 (1.3)	PLAGL2 (0.9)	CASP8 (0.8)	LPA (0.8)	AFG3L1P (0.7)	NOX4 (0.7)	SLC22A2 (0.6)	PLG (0.6)
ENSG00000106541	AGR2 PPI subnetwork	0.03	>=0.20	KIF3B (1.8)	TOX3 (1.6)	CDKN2B-AS (1.5)	CASP8 (1.4)	FGFR2 (1.4)	TCERG1L (1.2)	SLC22A3 (1.1)	ENSG00000256731 (1.1)	C20orf112 (0.9)	SLC22A2 (0.7)
ENSG00000007968	E2F2 PPI subnetwork	0.03	>=0.20	CDKN2B-AS (1.8)	CENPBD1 (1.3)	PLAGL2 (1.2)	TRAK2 (1.2)	TCF7L2 (1.1)	ASXL1 (1.1)	NOX4 (0.9)	TYR (0.8)	IRF4 (0.7)	TOX3 (0.7)
MP:0001967	deafness	0.03	>=0.20	TYR (3.1)	FGFR2 (2.8)	SLC22A2 (2.2)	TOX3 (2.0)	C20orf112 (1.5)	POFUT1 (1.2)	CDKN2B-AS (1.1)	IRF4 (1.0)	TCERG1L (1.0)	GRM5 (0.9)
GO:0031047	gene silencing by RNA	0.03	>=0.20	MAP3K4 (1.6)	ASXL1 (1.5)	CDKN2B-AS (1.4)	POFUT1 (1.2)	RCC2 (1.0)	PLAGL2 (0.7)	ALS2CR12 (0.4)	CASP8 (0.4)	TCERG1L (0.3)	C20orf112 (0.3)
KEGG_SELENOAMINO_ACID_METABOLISM	KEGG_SELENOAMINO_ACID_METABOLISM	0.03	>=0.20	CENPBD1 (2.7)	TRAK2 (2.1)	CDKN2B-AS (1.6)	ENSG00000249231 (1.5)	LPAL2 (1.5)	PLG (1.4)	RCC2 (1.2)	ENSG00000256731 (1.1)	FGFR2 (1.0)	KIF3B (0.5)
MP:0001304	cataracts	0.03	>=0.20	TCF7L2 (3.1)	TYR (2.3)	DEF8 (1.7)	SLC22A2 (1.7)	SLC22A3 (1.6)	ENSG00000249231 (1.5)	ENSG00000256731 (1.5)	TCERG1L (1.3)	LPAL2 (0.9)	AFG3L1P (0.9)
ENSG00000002745	WNT16 PPI subnetwork	0.03	>=0.20	ASXL1 (2.3)	FGFR2 (2.3)	TCF7L2 (2.2)	RCC2 (1.9)	TOX3 (1.3)	SLC22A2 (1.3)	PLAGL2 (1.1)	TYR (1.0)	GRM5 (0.9)	LPAL2 (0.8)
ENSG00000164609	SLU7 PPI subnetwork	0.03	>=0.20	ASXL1 (1.8)	KIF3B (1.6)	TM9SF4 (1.3)	MAP3K4 (1.3)	PLAGL2 (1.0)	ENSG00000256731 (0.8)	TCERG1L (0.5)	IRF4 (0.4)	RCC2 (0.4)	POFUT1 (0.3)
MP:0005030	absent amnion	0.03	>=0.20	SLC22A2 (4.4)	NOX4 (3.6)	AFG3L1P (1.6)	TCF7L2 (1.6)	PLG (1.5)	ENSG00000236772 (1.3)	ALS2CR12 (1.3)	CASP8 (1.1)	TCERG1L (1.1)	ENSG00000249231 (1.0)
ENSG00000154096	THY1 PPI subnetwork	0.03	>=0.20	TM9SF4 (3.3)	ENSG00000249231 (1.3)	ALS2CR12 (1.1)	FGFR2 (0.9)	GRM5 (0.8)	CENPBD1 (0.8)	TRAK2 (0.8)	PLG (0.6)	RCC2 (0.4)	AFG3L1P (0.4)
ENSG00000133243	BTBD2 PPI subnetwork	0.03	>=0.20	CENPBD1 (3.2)	TCERG1L (2.0)	ASXL1 (1.6)	PLAGL2 (1.2)	ENSG00000249231 (1.0)	TM9SF4 (0.9)	KIF3B (0.8)	RCC2 (0.7)	CDKN2B-AS (0.7)	C20orf112 (0.6)
ENSG00000168477	TNXB PPI subnetwork	0.03	>=0.20	KIF3B (2.0)	TYR (1.7)	CASP8 (1.7)	TCF7L2 (1.2)	GRM5 (1.1)	TRAK2 (1.1)	SLC22A3 (0.8)	ENSG00000249231 (0.8)	LPA (0.7)	TM9SF4 (0.7)
REACTOME_POST:ELONGATION_PROCESSING_OF_INTRON:CONTAINING_PRE:MRNA	REACTOME_POST:ELONGATION_PROCESSING_OF_INTRON:CONTAINING_PRE:MRNA	0.03	>=0.20	AFG3L1P (4.3)	RCC2 (3.2)	PLAGL2 (1.7)	LPA (1.2)	TM9SF4 (1.1)	CENPBD1 (1.0)	ASXL1 (0.8)	CASP8 (0.8)	ENSG00000256731 (0.6)	ALS2CR12 (0.5)
REACTOME_MRNA_3:END_PROCESSING	REACTOME_MRNA_3:END_PROCESSING	0.03	>=0.20	AFG3L1P (4.3)	RCC2 (3.2)	PLAGL2 (1.7)	LPA (1.2)	TM9SF4 (1.1)	CENPBD1 (1.0)	ASXL1 (0.8)	CASP8 (0.8)	ENSG00000256731 (0.6)	ALS2CR12 (0.5)
ENSG00000034971	MYOC PPI subnetwork	0.03	>=0.20	TYR (2.2)	ENSG00000249231 (1.7)	NOX4 (1.4)	TCERG1L (1.2)	PLG (0.9)	RCC2 (0.7)	CASP8 (0.6)	POFUT1 (0.3)	KIF3B (0.3)	LPA (0.3)
ENSG00000166888	STAT6 PPI subnetwork	0.03	>=0.20	CASP8 (2.9)	PLAGL2 (2.7)	IRF4 (2.3)	KIF3B (2.0)	TM9SF4 (1.3)	TCERG1L (1.1)	LPA (1.1)	TCF7L2 (1.0)	RCC2 (0.9)	C20orf112 (0.8)
ENSG00000157456	CCNB2 PPI subnetwork	0.03	>=0.20	ASXL1 (2.2)	RCC2 (1.9)	CASP8 (1.6)	TRAK2 (1.4)	ENSG00000249231 (1.3)	GRM5 (1.0)	DEF8 (0.9)	CDKN2B-AS (0.9)	TCF7L2 (0.7)	ENSG00000256731 (0.6)
MP:0008189	increased transitional stage B cell number	0.03	>=0.20	IRF4 (3.9)	CDKN2B-AS (3.2)	CASP8 (2.3)	PLAGL2 (1.8)	C20orf112 (1.8)	TCERG1L (1.5)	TCF7L2 (1.5)	TM9SF4 (1.4)	POFUT1 (0.7)	RCC2 (0.7)
ENSG00000010810	FYN PPI subnetwork	0.03	>=0.20	ASXL1 (1.8)	C20orf112 (1.5)	TCF7L2 (1.4)	ALS2CR12 (1.2)	GRM5 (1.2)	MAP3K4 (1.2)	TRAK2 (1.2)	PLAGL2 (1.1)	NOX4 (1.0)	AFG3L1P (1.0)
ENSG00000105647	PIK3R2 PPI subnetwork	0.03	>=0.20	ASXL1 (1.7)	KIF3B (1.6)	C20orf112 (1.5)	ALS2CR12 (1.4)	CASP8 (1.3)	SLC22A3 (0.8)	AFG3L1P (0.7)	TRAK2 (0.7)	GRM5 (0.5)	IRF4 (0.5)
ENSG00000162521	RBBP4 PPI subnetwork	0.03	>=0.20	RCC2 (2.6)	ASXL1 (2.1)	AFG3L1P (2.1)	MAP3K4 (1.9)	TCF7L2 (1.2)	LPAL2 (0.7)	TCERG1L (0.6)	SLC22A3 (0.5)	DEF8 (0.4)	CDKN2B-AS (0.4)
GO:0009898	internal side of plasma membrane	0.03	>=0.20	ENSG00000256731 (1.9)	SLC22A3 (1.8)	FGFR2 (1.5)	TYR (1.4)	TOX3 (1.3)	C20orf112 (1.3)	CASP8 (1.0)	TRAK2 (0.8)	ENSG00000236772 (0.7)	CENPBD1 (0.7)
MP:0000783	abnormal forebrain morphology	0.03	>=0.20	TCF7L2 (2.4)	FGFR2 (2.3)	TM9SF4 (2.0)	TOX3 (1.7)	PLAGL2 (1.7)	TYR (1.3)	POFUT1 (1.3)	AFG3L1P (1.2)	RCC2 (1.2)	KIF3B (1.0)
ENSG00000171747	LGALS4 PPI subnetwork	0.03	>=0.20	TOX3 (4.4)	ENSG00000249231 (2.4)	CASP8 (2.1)	FGFR2 (1.6)	KIF3B (1.3)	CENPBD1 (1.2)	AFG3L1P (1.2)	SLC22A2 (1.1)	C20orf112 (1.1)	TCERG1L (1.1)
MP:0001385	pup cannibalization	0.03	>=0.20	ENSG00000236772 (2.5)	TCF7L2 (1.9)	TM9SF4 (1.6)	ENSG00000249231 (1.5)	PLAGL2 (1.5)	NOX4 (1.5)	LPA (1.3)	TCERG1L (1.1)	ENSG00000256731 (0.9)	SLC22A3 (0.6)
GO:0008509	anion transmembrane transporter activity	0.03	>=0.20	SLC22A2 (5.4)	PLG (3.0)	NOX4 (2.8)	GRM5 (2.4)	TYR (2.4)	ENSG00000249231 (2.2)	CDKN2B-AS (1.7)	TM9SF4 (1.5)	FGFR2 (1.3)	POFUT1 (1.3)
MP:0006090	abnormal utricle morphology	0.03	>=0.20	TOX3 (3.0)	TYR (2.3)	ENSG00000236772 (1.8)	TCF7L2 (1.4)	IRF4 (1.4)	DEF8 (1.2)	NOX4 (1.2)	ENSG00000249231 (0.8)	AFG3L1P (0.8)	TRAK2 (0.8)
ENSG00000067704	IARS2 PPI subnetwork	0.03	>=0.20	TCF7L2 (1.9)	POFUT1 (1.7)	IRF4 (1.4)	RCC2 (1.1)	DEF8 (0.8)	ENSG00000256731 (0.7)	CDKN2B-AS (0.7)	FGFR2 (0.6)	TM9SF4 (0.5)	PLG (0.5)
GO:0051015	actin filament binding	0.03	>=0.20	POFUT1 (2.4)	C20orf112 (2.1)	TRAK2 (2.0)	TOX3 (1.5)	KIF3B (1.5)	NOX4 (1.4)	FGFR2 (1.3)	CENPBD1 (1.3)	ASXL1 (1.2)	ENSG00000249231 (1.2)
MP:0002672	abnormal branchial arch artery morphology	0.03	>=0.20	CDKN2B-AS (2.0)	ENSG00000256731 (1.8)	TCF7L2 (1.8)	NOX4 (1.3)	ENSG00000236772 (1.1)	POFUT1 (0.9)	FGFR2 (0.7)	MAP3K4 (0.7)	IRF4 (0.7)	PLAGL2 (0.5)
GO:0034762	regulation of transmembrane transport	0.03	>=0.20	GRM5 (1.6)	LPAL2 (1.5)	SLC22A3 (1.3)	ENSG00000249231 (1.1)	TCF7L2 (1.0)	C20orf112 (0.9)	PLAGL2 (0.8)	TM9SF4 (0.8)	AFG3L1P (0.6)	KIF3B (0.5)
ENSG00000105325	FZR1 PPI subnetwork	0.03	>=0.20	ASXL1 (2.7)	RCC2 (2.6)	MAP3K4 (1.6)	TYR (1.4)	TCERG1L (1.4)	IRF4 (1.4)	NOX4 (1.3)	ENSG00000256731 (0.8)	PLAGL2 (0.7)	ENSG00000236772 (0.7)
ENSG00000064601	CTSA PPI subnetwork	0.03	>=0.20	DEF8 (3.4)	TM9SF4 (2.9)	CENPBD1 (2.6)	PLAGL2 (2.0)	KIF3B (2.0)	ASXL1 (1.6)	POFUT1 (1.3)	AFG3L1P (1.2)	NOX4 (1.0)	ENSG00000236772 (0.9)
REACTOME_SLC:MEDIATED_TRANSMEMBRANE_TRANSPORT	REACTOME_SLC:MEDIATED_TRANSMEMBRANE_TRANSPORT	0.03	>=0.20	SLC22A2 (5.8)	NOX4 (3.5)	PLG (3.0)	TM9SF4 (2.9)	ALS2CR12 (2.1)	POFUT1 (1.5)	PLAGL2 (1.3)	TYR (1.0)	DEF8 (0.8)	TCF7L2 (0.7)
MP:0000841	abnormal hindbrain morphology	0.04	>=0.20	TCF7L2 (3.2)	TYR (2.0)	TOX3 (1.9)	SLC22A3 (1.9)	POFUT1 (1.8)	TM9SF4 (1.7)	DEF8 (1.6)	ENSG00000256731 (1.4)	TCERG1L (1.3)	RCC2 (1.0)
ENSG00000169306	IL1RAPL1 PPI subnetwork	0.04	>=0.20	TOX3 (2.4)	C20orf112 (2.0)	TCERG1L (2.0)	MAP3K4 (1.9)	POFUT1 (1.7)	AFG3L1P (1.3)	DEF8 (1.2)	LPA (1.0)	IRF4 (0.9)	ENSG00000249231 (0.8)
ENSG00000080839	RBL1 PPI subnetwork	0.04	>=0.20	PLAGL2 (2.5)	RCC2 (1.9)	ASXL1 (1.8)	TYR (1.6)	C20orf112 (1.5)	MAP3K4 (1.4)	ENSG00000236772 (1.1)	TRAK2 (0.9)	TOX3 (0.9)	ENSG00000249231 (0.8)
MP:0001721	absent visceral yolk sac blood islands	0.04	>=0.20	POFUT1 (1.6)	TCF7L2 (1.5)	SLC22A3 (1.5)	ALS2CR12 (1.3)	CDKN2B-AS (1.2)	NOX4 (1.2)	ASXL1 (1.2)	KIF3B (1.1)	TCERG1L (1.0)	ENSG00000256731 (0.9)
GO:0048066	developmental pigmentation	0.04	>=0.20	TYR (13.7)	CDKN2B-AS (2.8)	CENPBD1 (2.2)	TCERG1L (2.2)	ENSG00000256731 (1.3)	ENSG00000249231 (1.3)	AFG3L1P (1.0)	TRAK2 (0.9)	ENSG00000236772 (0.7)	POFUT1 (0.7)
MP:0006325	impaired hearing	0.04	>=0.20	SLC22A2 (4.4)	FGFR2 (3.4)	TYR (2.3)	NOX4 (2.1)	TCERG1L (1.7)	ENSG00000249231 (1.6)	C20orf112 (1.6)	TOX3 (1.5)	GRM5 (1.4)	ASXL1 (1.4)
MP:0002022	increased lymphoma incidence	0.04	>=0.20	ASXL1 (1.8)	IRF4 (1.8)	RCC2 (1.5)	CASP8 (1.5)	ENSG00000249231 (1.4)	PLAGL2 (1.2)	TRAK2 (1.1)	ENSG00000236772 (0.7)	FGFR2 (0.6)	MAP3K4 (0.5)
GO:0008301	DNA binding, bending	0.04	>=0.20	RCC2 (1.8)	PLAGL2 (1.6)	FGFR2 (1.4)	ASXL1 (1.4)	CASP8 (1.3)	TCF7L2 (1.2)	KIF3B (0.8)	LPAL2 (0.7)	POFUT1 (0.6)	PLG (0.6)
MP:0003047	abnormal thoracic vertebrae morphology	0.04	>=0.20	TOX3 (3.8)	ENSG00000249231 (2.7)	FGFR2 (2.4)	TCERG1L (1.5)	ENSG00000236772 (1.2)	LPAL2 (1.0)	ASXL1 (0.8)	NOX4 (0.8)	CDKN2B-AS (0.8)	KIF3B (0.7)
GO:0005057	receptor signaling protein activity	0.04	>=0.20	C20orf112 (3.2)	MAP3K4 (2.1)	ASXL1 (1.9)	TOX3 (1.8)	KIF3B (1.7)	RCC2 (1.1)	POFUT1 (1.0)	GRM5 (0.9)	ENSG00000249231 (0.9)	PLAGL2 (0.8)
MP:0005153	abnormal B cell proliferation	0.04	>=0.20	ASXL1 (2.0)	ENSG00000249231 (1.9)	ENSG00000256731 (1.8)	IRF4 (1.7)	MAP3K4 (1.4)	C20orf112 (1.2)	TRAK2 (1.1)	SLC22A3 (1.0)	CASP8 (0.8)	TM9SF4 (0.8)
REACTOME_RNA_POLYMERASE_II_TRANSCRIPTION_TERMINATION	REACTOME_RNA_POLYMERASE_II_TRANSCRIPTION_TERMINATION	0.04	>=0.20	AFG3L1P (4.1)	RCC2 (3.1)	PLAGL2 (2.2)	LPA (1.1)	ASXL1 (1.0)	TM9SF4 (0.8)	CASP8 (0.6)	ENSG00000256731 (0.6)	CENPBD1 (0.5)	ENSG00000249231 (0.4)
REACTOME_CLEAVAGE_OF_GROWING_TRANSCRIPT_IN_THE_TERMINATION_REGION	REACTOME_CLEAVAGE_OF_GROWING_TRANSCRIPT_IN_THE_TERMINATION_REGION	0.04	>=0.20	AFG3L1P (4.1)	RCC2 (3.1)	PLAGL2 (2.2)	LPA (1.1)	ASXL1 (1.0)	TM9SF4 (0.8)	CASP8 (0.6)	ENSG00000256731 (0.6)	CENPBD1 (0.5)	ENSG00000249231 (0.4)
REACTOME_POST:ELONGATION_PROCESSING_OF_THE_TRANSCRIPT	REACTOME_POST:ELONGATION_PROCESSING_OF_THE_TRANSCRIPT	0.04	>=0.20	AFG3L1P (4.1)	RCC2 (3.1)	PLAGL2 (2.2)	LPA (1.1)	ASXL1 (1.0)	TM9SF4 (0.8)	CASP8 (0.6)	ENSG00000256731 (0.6)	CENPBD1 (0.5)	ENSG00000249231 (0.4)
MP:0008173	increased follicular B cell number	0.04	>=0.20	IRF4 (5.5)	CASP8 (2.5)	CDKN2B-AS (2.3)	PLAGL2 (2.2)	TCERG1L (1.3)	ALS2CR12 (1.0)	TM9SF4 (0.9)	ASXL1 (0.8)	POFUT1 (0.7)	ENSG00000249231 (0.7)
ENSG00000203811	HIST2H3C PPI subnetwork	0.04	>=0.20	AFG3L1P (2.0)	RCC2 (1.6)	ASXL1 (1.4)	TCF7L2 (1.3)	TCERG1L (1.2)	C20orf112 (0.9)	IRF4 (0.9)	ENSG00000249231 (0.8)	POFUT1 (0.8)	PLAGL2 (0.8)
ENSG00000183598	HIST2H3D PPI subnetwork	0.04	>=0.20	AFG3L1P (2.0)	RCC2 (1.6)	ASXL1 (1.4)	TCF7L2 (1.3)	TCERG1L (1.2)	C20orf112 (0.9)	IRF4 (0.9)	ENSG00000249231 (0.8)	POFUT1 (0.8)	PLAGL2 (0.8)
ENSG00000136485	DCAF7 PPI subnetwork	0.04	>=0.20	PLAGL2 (2.2)	ASXL1 (2.0)	MAP3K4 (1.4)	KIF3B (1.4)	TRAK2 (1.0)	ENSG00000249231 (0.9)	RCC2 (0.9)	TCF7L2 (0.9)	C20orf112 (0.8)	ENSG00000236772 (0.6)
MP:0005222	abnormal somite size	0.04	>=0.20	TOX3 (2.6)	FGFR2 (2.5)	TCF7L2 (2.1)	TM9SF4 (1.8)	C20orf112 (1.7)	MAP3K4 (1.6)	PLAGL2 (1.5)	POFUT1 (1.3)	LPAL2 (1.2)	TYR (1.1)
GO:0015103	inorganic anion transmembrane transporter activity	0.04	>=0.20	SLC22A2 (6.5)	NOX4 (3.7)	PLG (2.9)	ENSG00000249231 (2.6)	TYR (2.6)	TCERG1L (2.0)	TRAK2 (1.1)	ALS2CR12 (1.1)	FGFR2 (1.1)	POFUT1 (1.0)
REACTOME_VITAMIN_B5_PANTOTHENATE_METABOLISM	REACTOME_VITAMIN_B5_PANTOTHENATE_METABOLISM	0.04	>=0.20	RCC2 (2.0)	ALS2CR12 (1.7)	CENPBD1 (1.4)	SLC22A3 (1.2)	CDKN2B-AS (1.1)	TYR (1.0)	CASP8 (0.9)	SLC22A2 (0.9)	GRM5 (0.7)	ENSG00000236772 (0.7)
MP:0008522	abnormal lymph node germinal center morphology	0.04	>=0.20	CDKN2B-AS (2.3)	SLC22A3 (2.3)	ENSG00000249231 (1.6)	KIF3B (1.6)	CASP8 (1.2)	IRF4 (1.2)	C20orf112 (1.2)	RCC2 (1.1)	ALS2CR12 (0.7)	NOX4 (0.5)
ENSG00000116830	TTF2 PPI subnetwork	0.04	>=0.20	AFG3L1P (1.7)	TCF7L2 (1.6)	C20orf112 (1.4)	SLC22A3 (1.3)	PLAGL2 (1.2)	IRF4 (1.2)	ENSG00000256731 (1.2)	MAP3K4 (1.0)	TM9SF4 (1.0)	NOX4 (0.9)
REACTOME_PECAM1_INTERACTIONS	REACTOME_PECAM1_INTERACTIONS	0.04	>=0.20	KIF3B (2.5)	C20orf112 (2.3)	SLC22A3 (1.6)	AFG3L1P (1.3)	TM9SF4 (1.2)	RCC2 (0.9)	TCF7L2 (0.9)	CENPBD1 (0.9)	POFUT1 (0.8)	TRAK2 (0.8)
ENSG00000165630	PRPF18 PPI subnetwork	0.04	>=0.20	ASXL1 (2.0)	MAP3K4 (1.6)	LPA (1.4)	POFUT1 (1.4)	PLAGL2 (1.2)	RCC2 (1.0)	KIF3B (1.0)	ENSG00000256731 (0.8)	TOX3 (0.6)	C20orf112 (0.5)
MP:0004261	abnormal embryonic neuroepithelium morphology	0.04	>=0.20	TCF7L2 (2.6)	TYR (2.0)	RCC2 (1.6)	TM9SF4 (1.6)	POFUT1 (1.6)	MAP3K4 (1.1)	PLAGL2 (1.1)	FGFR2 (1.0)	KIF3B (1.0)	NOX4 (1.0)
MP:0001386	abnormal maternal nurturing	0.04	>=0.20	TYR (3.2)	TCF7L2 (2.9)	TOX3 (2.3)	ENSG00000236772 (2.2)	GRM5 (2.1)	FGFR2 (2.0)	TCERG1L (1.8)	IRF4 (1.4)	PLG (1.0)	LPA (1.0)
MP:0002740	heart hypoplasia	0.04	>=0.20	KIF3B (3.6)	ASXL1 (2.8)	PLAGL2 (2.4)	TM9SF4 (2.1)	ENSG00000249231 (2.0)	CENPBD1 (1.9)	TCF7L2 (1.7)	TOX3 (1.6)	TRAK2 (1.4)	MAP3K4 (1.2)
MP:0004251	failure of heart looping	0.04	>=0.20	POFUT1 (2.3)	TM9SF4 (2.3)	TOX3 (2.2)	TCERG1L (1.5)	C20orf112 (1.2)	TCF7L2 (1.0)	ENSG00000256731 (0.9)	ASXL1 (0.8)	ALS2CR12 (0.8)	TRAK2 (0.8)
GO:0006820	anion transport	0.04	>=0.20	SLC22A2 (4.6)	ENSG00000249231 (3.3)	NOX4 (3.2)	CDKN2B-AS (2.4)	TYR (1.9)	LPAL2 (1.6)	TCERG1L (1.4)	PLG (1.3)	TM9SF4 (1.2)	GRM5 (0.9)
GO:0019210	kinase inhibitor activity	0.04	>=0.20	CDKN2B-AS (2.0)	TRAK2 (1.7)	C20orf112 (1.5)	TCERG1L (1.5)	IRF4 (1.3)	KIF3B (1.3)	MAP3K4 (1.2)	TCF7L2 (1.2)	PLAGL2 (1.1)	CASP8 (1.1)
GO:0034399	nuclear periphery	0.04	>=0.20	RCC2 (3.3)	AFG3L1P (2.4)	TCF7L2 (1.6)	ASXL1 (1.5)	CDKN2B-AS (1.5)	SLC22A3 (1.1)	CENPBD1 (1.0)	CASP8 (0.8)	TRAK2 (0.8)	ENSG00000256731 (0.7)
ENSG00000143850	PLEKHA6 PPI subnetwork	0.04	>=0.20	TOX3 (1.9)	C20orf112 (1.5)	KIF3B (1.3)	AFG3L1P (1.3)	ENSG00000249231 (1.3)	TCERG1L (1.3)	POFUT1 (1.1)	MAP3K4 (0.8)	ENSG00000256731 (0.7)	TYR (0.6)
ENSG00000107338	SHB PPI subnetwork	0.04	>=0.20	KIF3B (2.9)	TCF7L2 (1.8)	TCERG1L (1.2)	C20orf112 (1.0)	ASXL1 (0.9)	TRAK2 (0.9)	LPAL2 (0.8)	RCC2 (0.7)	POFUT1 (0.7)	LPA (0.7)
ENSG00000100811	YY1 PPI subnetwork	0.04	>=0.20	ASXL1 (3.2)	RCC2 (2.0)	CASP8 (1.7)	LPAL2 (1.5)	TRAK2 (1.3)	ALS2CR12 (1.1)	TYR (1.1)	PLAGL2 (1.0)	TCF7L2 (0.8)	ENSG00000256731 (0.7)
GO:0015370	solute:sodium symporter activity	0.04	>=0.20	SLC22A2 (3.4)	NOX4 (2.7)	GRM5 (2.3)	TM9SF4 (1.5)	ALS2CR12 (1.5)	FGFR2 (1.2)	TCF7L2 (1.2)	PLG (1.1)	PLAGL2 (0.9)	POFUT1 (0.9)
MP:0005334	abnormal fat pad morphology	0.04	>=0.20	PLAGL2 (1.8)	TCF7L2 (1.6)	CASP8 (1.6)	POFUT1 (1.5)	TM9SF4 (1.5)	IRF4 (1.4)	C20orf112 (1.4)	SLC22A3 (1.2)	ASXL1 (0.9)	CENPBD1 (0.9)
MP:0005342	abnormal intestinal lipid absorption	0.04	>=0.20	KIF3B (2.1)	CDKN2B-AS (2.0)	PLAGL2 (1.8)	C20orf112 (1.8)	TM9SF4 (1.5)	POFUT1 (1.2)	LPA (1.1)	ENSG00000249231 (0.8)	ASXL1 (0.7)	ALS2CR12 (0.7)
MP:0001289	persistence of hyaloid vascular system	0.04	>=0.20	NOX4 (4.2)	FGFR2 (2.4)	SLC22A2 (1.5)	CDKN2B-AS (1.4)	TOX3 (1.3)	TYR (0.9)	C20orf112 (0.8)	CASP8 (0.8)	ASXL1 (0.8)	POFUT1 (0.8)
GO:0016441	posttranscriptional gene silencing	0.04	>=0.20	ASXL1 (1.6)	CDKN2B-AS (1.6)	MAP3K4 (1.4)	POFUT1 (1.0)	PLAGL2 (1.0)	AFG3L1P (0.8)	TCF7L2 (0.6)	LPA (0.6)	KIF3B (0.5)	RCC2 (0.4)
GO:0035194	posttranscriptional gene silencing by RNA	0.04	>=0.20	ASXL1 (1.6)	CDKN2B-AS (1.6)	MAP3K4 (1.4)	POFUT1 (1.0)	PLAGL2 (1.0)	AFG3L1P (0.8)	TCF7L2 (0.6)	LPA (0.6)	KIF3B (0.5)	RCC2 (0.4)
ENSG00000122965	RBM19 PPI subnetwork	0.04	>=0.20	MAP3K4 (1.6)	CDKN2B-AS (1.3)	RCC2 (1.2)	ALS2CR12 (1.0)	NOX4 (0.8)	SLC22A3 (0.7)	ENSG00000249231 (0.7)	TCF7L2 (0.5)	ENSG00000256731 (0.5)	TM9SF4 (0.5)
ENSG00000183337	BCOR PPI subnetwork	0.04	>=0.20	RCC2 (2.8)	ASXL1 (2.7)	TCF7L2 (2.5)	TCERG1L (1.7)	TOX3 (1.6)	PLAGL2 (1.5)	C20orf112 (1.1)	ENSG00000249231 (0.8)	DEF8 (0.8)	MAP3K4 (0.6)
GO:0035770	ribonucleoprotein granule	0.04	>=0.20	ASXL1 (2.1)	PLAGL2 (2.0)	C20orf112 (1.7)	POFUT1 (1.2)	RCC2 (1.1)	MAP3K4 (0.9)	CENPBD1 (0.9)	TCF7L2 (0.9)	TCERG1L (0.8)	TRAK2 (0.6)
ENSG00000131023	LATS1 PPI subnetwork	0.04	>=0.20	TRAK2 (1.9)	TCF7L2 (1.7)	ENSG00000256731 (1.7)	ENSG00000249231 (1.4)	CASP8 (1.3)	KIF3B (1.2)	TYR (0.7)	NOX4 (0.6)	LPAL2 (0.6)	FGFR2 (0.5)
GO:0031060	regulation of histone methylation	0.04	>=0.20	MAP3K4 (2.5)	AFG3L1P (2.1)	SLC22A3 (1.6)	RCC2 (1.6)	CENPBD1 (1.6)	C20orf112 (1.2)	TYR (1.2)	CDKN2B-AS (1.2)	ENSG00000249231 (1.1)	ASXL1 (0.9)
MP:0002458	abnormal B cell number	0.04	>=0.20	POFUT1 (2.4)	IRF4 (2.3)	CASP8 (1.5)	SLC22A3 (1.5)	RCC2 (1.3)	PLAGL2 (1.2)	CDKN2B-AS (1.2)	ENSG00000236772 (0.9)	ASXL1 (0.8)	CENPBD1 (0.8)
ENSG00000196911	KPNA5 PPI subnetwork	0.04	>=0.20	RCC2 (3.7)	TM9SF4 (1.3)	ENSG00000256731 (1.2)	PLAGL2 (1.2)	CDKN2B-AS (1.1)	IRF4 (1.0)	PLG (0.8)	TRAK2 (0.7)	KIF3B (0.6)	ASXL1 (0.6)
GO:0017153	sodium:dicarboxylate symporter activity	0.04	>=0.20	GRM5 (3.2)	CDKN2B-AS (2.5)	SLC22A2 (2.2)	NOX4 (2.0)	ALS2CR12 (1.7)	PLG (1.5)	POFUT1 (1.2)	PLAGL2 (0.9)	FGFR2 (0.9)	TOX3 (0.8)
GO:0050686	negative regulation of mRNA processing	0.04	>=0.20	AFG3L1P (3.6)	RCC2 (1.9)	LPAL2 (1.6)	ASXL1 (1.0)	ENSG00000236772 (0.8)	TCERG1L (0.7)	LPA (0.6)	TM9SF4 (0.6)	ENSG00000249231 (0.4)	GRM5 (0.4)
ENSG00000126432	PRDX5 PPI subnetwork	0.04	>=0.20	AFG3L1P (1.6)	TCF7L2 (1.2)	POFUT1 (0.9)	FGFR2 (0.9)	ENSG00000249231 (0.8)	C20orf112 (0.8)	ENSG00000256731 (0.6)	TRAK2 (0.5)	DEF8 (0.4)	SLC22A3 (0.4)
ENSG00000105369	CD79A PPI subnetwork	0.04	>=0.20	IRF4 (1.9)	CDKN2B-AS (1.7)	CENPBD1 (1.4)	PLG (0.9)	AFG3L1P (0.9)	LPA (0.8)	POFUT1 (0.6)	TCERG1L (0.6)	TOX3 (0.5)	RCC2 (0.4)
ENSG00000092098	RNF31 PPI subnetwork	0.04	>=0.20	IRF4 (2.9)	CASP8 (2.1)	PLAGL2 (2.0)	KIF3B (1.8)	ENSG00000249231 (1.6)	TCF7L2 (1.5)	POFUT1 (1.3)	ENSG00000236772 (1.3)	TM9SF4 (1.0)	C20orf112 (0.9)
MP:0005031	abnormal trophoblast layer morphology	0.04	>=0.20	ASXL1 (2.2)	TCF7L2 (2.1)	LPAL2 (1.7)	MAP3K4 (1.6)	POFUT1 (1.3)	TM9SF4 (1.0)	FGFR2 (0.9)	C20orf112 (0.8)	RCC2 (0.8)	TCERG1L (0.5)
ENSG00000145386	CCNA2 PPI subnetwork	0.04	>=0.20	TRAK2 (1.5)	AFG3L1P (1.3)	PLAGL2 (0.9)	TCERG1L (0.9)	TYR (0.8)	NOX4 (0.8)	RCC2 (0.8)	IRF4 (0.5)	ASXL1 (0.5)	TOX3 (0.3)
ENSG00000123975	CKS2 PPI subnetwork	0.04	>=0.20	IRF4 (1.7)	TCERG1L (1.6)	RCC2 (1.4)	ASXL1 (1.2)	NOX4 (0.8)	CDKN2B-AS (0.8)	ENSG00000249231 (0.8)	PLG (0.7)	TCF7L2 (0.5)	TYR (0.4)
GO:0046942	carboxylic acid transport	0.04	>=0.20	SLC22A2 (3.1)	CDKN2B-AS (1.9)	ALS2CR12 (1.6)	TCERG1L (1.5)	NOX4 (1.4)	TYR (1.3)	PLG (1.2)	DEF8 (1.2)	ENSG00000249231 (1.1)	SLC22A3 (1.1)
ENSG00000188313	PLSCR1 PPI subnetwork	0.04	>=0.20	TCF7L2 (2.2)	C20orf112 (1.7)	LPAL2 (1.6)	TCERG1L (1.1)	CENPBD1 (1.1)	AFG3L1P (1.1)	PLAGL2 (1.0)	RCC2 (1.0)	CDKN2B-AS (0.9)	POFUT1 (0.8)
GO:0017127	cholesterol transporter activity	0.04	>=0.20	PLG (3.4)	ALS2CR12 (1.7)	C20orf112 (1.6)	TYR (1.4)	TCF7L2 (1.2)	SLC22A3 (0.9)	FGFR2 (0.7)	LPAL2 (0.7)	POFUT1 (0.6)	AFG3L1P (0.5)
ENSG00000010818	HIVEP2 PPI subnetwork	0.04	>=0.20	TYR (1.6)	CASP8 (1.6)	TCF7L2 (1.5)	GRM5 (1.2)	TRAK2 (1.2)	KIF3B (1.1)	TOX3 (1.1)	ENSG00000256731 (0.9)	CDKN2B-AS (0.8)	TM9SF4 (0.8)
ENSG00000177380	PPFIA3 PPI subnetwork	0.04	>=0.20	GRM5 (2.5)	LPA (2.3)	TOX3 (2.3)	KIF3B (2.0)	MAP3K4 (1.6)	PLAGL2 (1.1)	CDKN2B-AS (0.9)	LPAL2 (0.9)	FGFR2 (0.9)	SLC22A2 (0.6)
ENSG00000148400	NOTCH1 PPI subnetwork	0.04	>=0.20	ASXL1 (2.7)	TOX3 (2.1)	PLAGL2 (2.0)	MAP3K4 (1.9)	TCF7L2 (1.5)	RCC2 (1.1)	TM9SF4 (1.1)	TYR (1.0)	C20orf112 (0.8)	IRF4 (0.8)
ENSG00000100084	HIRA PPI subnetwork	0.04	>=0.20	IRF4 (1.7)	CASP8 (1.0)	SLC22A3 (0.9)	AFG3L1P (0.9)	GRM5 (0.8)	TCF7L2 (0.7)	TCERG1L (0.7)	RCC2 (0.7)	CDKN2B-AS (0.6)	CENPBD1 (0.5)
MP:0005657	abnormal neural plate morphology	0.04	>=0.20	TCF7L2 (1.8)	POFUT1 (1.7)	TCERG1L (1.7)	ENSG00000249231 (1.6)	CDKN2B-AS (1.5)	FGFR2 (1.5)	TYR (1.2)	TOX3 (1.2)	RCC2 (0.9)	TM9SF4 (0.7)
GO:0015849	organic acid transport	0.04	>=0.20	SLC22A2 (3.6)	CDKN2B-AS (1.8)	NOX4 (1.6)	ALS2CR12 (1.5)	TCERG1L (1.5)	TYR (1.3)	PLG (1.3)	DEF8 (1.3)	ENSG00000249231 (1.2)	TM9SF4 (1.0)
ENSG00000164162	ANAPC10 PPI subnetwork	0.04	>=0.20	ASXL1 (1.9)	DEF8 (1.5)	TYR (1.5)	ENSG00000256731 (1.4)	ALS2CR12 (1.2)	TCERG1L (1.0)	ENSG00000249231 (0.9)	FGFR2 (0.8)	NOX4 (0.7)	TCF7L2 (0.6)
ENSG00000092203	TOX4 PPI subnetwork	0.04	>=0.20	RCC2 (3.3)	ASXL1 (2.7)	PLAGL2 (2.0)	TCF7L2 (1.9)	TOX3 (1.8)	TCERG1L (1.3)	C20orf112 (1.2)	DEF8 (1.2)	ENSG00000249231 (1.1)	IRF4 (0.9)
ENSG00000196776	CD47 PPI subnetwork	0.04	>=0.20	TRAK2 (2.6)	ENSG00000236772 (2.2)	DEF8 (1.7)	SLC22A3 (1.6)	ALS2CR12 (1.6)	C20orf112 (1.2)	CDKN2B-AS (1.2)	FGFR2 (1.0)	AFG3L1P (0.8)	ENSG00000256731 (0.7)
MP:0002084	abnormal developmental patterning	0.04	>=0.20	TOX3 (2.3)	POFUT1 (1.9)	MAP3K4 (1.6)	TCERG1L (1.5)	FGFR2 (1.0)	AFG3L1P (0.9)	TCF7L2 (0.9)	ENSG00000236772 (0.9)	RCC2 (0.6)	KIF3B (0.6)
ENSG00000185825	BCAP31 PPI subnetwork	0.04	>=0.20	TM9SF4 (2.8)	C20orf112 (2.7)	POFUT1 (1.6)	TRAK2 (1.6)	ALS2CR12 (1.4)	RCC2 (1.3)	TYR (1.3)	CASP8 (1.2)	MAP3K4 (1.2)	ENSG00000249231 (1.1)
REACTOME_CTLA4_INHIBITORY_SIGNALING	REACTOME_CTLA4_INHIBITORY_SIGNALING	0.04	>=0.20	KIF3B (2.6)	DEF8 (1.8)	IRF4 (1.8)	TOX3 (1.4)	GRM5 (0.9)	SLC22A3 (0.8)	PLAGL2 (0.8)	TRAK2 (0.7)	AFG3L1P (0.7)	MAP3K4 (0.6)
ENSG00000169047	IRS1 PPI subnetwork	0.05	>=0.20	ASXL1 (2.8)	KIF3B (2.6)	RCC2 (1.8)	FGFR2 (1.7)	C20orf112 (1.6)	MAP3K4 (1.5)	TCF7L2 (1.5)	AFG3L1P (1.3)	DEF8 (1.0)	CASP8 (1.0)
MP:0000418	focal hair loss	0.05	>=0.20	FGFR2 (2.0)	LPA (1.9)	ENSG00000249231 (1.5)	IRF4 (1.4)	TYR (1.3)	ENSG00000256731 (1.1)	RCC2 (0.8)	PLG (0.8)	SLC22A2 (0.7)	TM9SF4 (0.7)
GO:0001046	core promoter sequence-specific DNA binding	0.05	>=0.20	TCF7L2 (3.8)	TOX3 (2.3)	POFUT1 (1.7)	IRF4 (1.5)	CDKN2B-AS (1.2)	CENPBD1 (0.8)	LPA (0.7)	FGFR2 (0.7)	NOX4 (0.7)	TCERG1L (0.6)
GO:0006107	oxaloacetate metabolic process	0.05	>=0.20	ENSG00000249231 (2.1)	ALS2CR12 (2.1)	SLC22A2 (1.7)	CENPBD1 (1.7)	AFG3L1P (1.2)	CDKN2B-AS (1.1)	PLG (1.0)	NOX4 (0.9)	IRF4 (0.8)	TM9SF4 (0.8)
KEGG_PROXIMAL_TUBULE_BICARBONATE_RECLAMATION	KEGG_PROXIMAL_TUBULE_BICARBONATE_RECLAMATION	0.05	>=0.20	PLG (3.1)	SLC22A2 (2.9)	FGFR2 (1.6)	CDKN2B-AS (1.6)	TRAK2 (1.5)	ENSG00000249231 (1.3)	ALS2CR12 (1.2)	IRF4 (1.0)	CENPBD1 (0.9)	TCF7L2 (0.8)
MP:0003123	paternal imprinting	0.05	>=0.20	PLAGL2 (2.6)	AFG3L1P (1.5)	TYR (1.4)	RCC2 (1.3)	TCERG1L (1.3)	TOX3 (1.3)	CENPBD1 (1.2)	TM9SF4 (1.1)	C20orf112 (0.9)	TCF7L2 (0.7)
ENSG00000187514	PTMA PPI subnetwork	0.05	>=0.20	SLC22A3 (1.8)	RCC2 (1.5)	TCF7L2 (1.4)	LPAL2 (1.1)	IRF4 (1.0)	ASXL1 (0.9)	TCERG1L (0.9)	C20orf112 (0.8)	CENPBD1 (0.7)	FGFR2 (0.7)
GO:0043566	structure-specific DNA binding	0.05	>=0.20	RCC2 (2.8)	ASXL1 (2.3)	TCF7L2 (1.5)	PLAGL2 (1.4)	TOX3 (1.3)	AFG3L1P (1.3)	MAP3K4 (1.1)	ENSG00000249231 (0.7)	IRF4 (0.6)	CDKN2B-AS (0.6)
MP:0000026	abnormal inner ear morphology	0.05	>=0.20	TYR (5.8)	FGFR2 (2.7)	TOX3 (2.4)	SLC22A2 (2.0)	TCF7L2 (1.6)	ENSG00000249231 (1.0)	TCERG1L (0.5)	IRF4 (0.4)	NOX4 (0.3)	ASXL1 (0.3)
GO:0001667	ameboidal cell migration	0.05	>=0.20	ENSG00000249231 (3.1)	CDKN2B-AS (2.2)	ENSG00000236772 (1.8)	TCERG1L (1.6)	FGFR2 (1.5)	POFUT1 (1.5)	TYR (1.2)	TRAK2 (0.9)	TOX3 (0.8)	TCF7L2 (0.5)
KEGG_CELL_CYCLE	KEGG_CELL_CYCLE	0.05	>=0.20	ASXL1 (3.2)	RCC2 (1.8)	CDKN2B-AS (0.8)	PLAGL2 (0.6)	TCERG1L (0.5)	ALS2CR12 (0.5)	MAP3K4 (0.5)	ENSG00000249231 (0.4)	TCF7L2 (0.4)	TYR (0.3)
ENSG00000074266	EED PPI subnetwork	0.05	>=0.20	MAP3K4 (3.2)	RCC2 (2.0)	ASXL1 (1.4)	PLAGL2 (1.4)	POFUT1 (1.3)	ENSG00000249231 (1.0)	ALS2CR12 (0.9)	TCERG1L (0.7)	IRF4 (0.6)	CDKN2B-AS (0.6)
MP:0000154	rib fusion	0.05	>=0.20	TOX3 (2.8)	TCF7L2 (1.6)	PLAGL2 (1.6)	FGFR2 (1.5)	RCC2 (1.4)	C20orf112 (1.1)	POFUT1 (1.0)	TCERG1L (1.0)	CDKN2B-AS (0.8)	ASXL1 (0.8)
MP:0006043	decreased apoptosis	0.05	>=0.20	CASP8 (3.6)	PLAGL2 (1.9)	RCC2 (1.6)	POFUT1 (1.5)	TM9SF4 (1.5)	NOX4 (0.8)	TRAK2 (0.7)	IRF4 (0.6)	CDKN2B-AS (0.6)	TOX3 (0.6)
MP:0006089	abnormal vestibular saccule morphology	0.05	>=0.20	TOX3 (3.5)	TYR (3.2)	TCF7L2 (2.0)	FGFR2 (1.7)	ENSG00000249231 (1.1)	TCERG1L (1.1)	GRM5 (0.9)	IRF4 (0.9)	AFG3L1P (0.6)	LPA (0.6)
KEGG_TGF_BETA_SIGNALING_PATHWAY	KEGG_TGF_BETA_SIGNALING_PATHWAY	0.05	>=0.20	FGFR2 (2.5)	NOX4 (2.3)	TCF7L2 (2.2)	PLAGL2 (1.7)	TOX3 (1.5)	C20orf112 (1.4)	MAP3K4 (1.2)	CDKN2B-AS (1.2)	POFUT1 (1.1)	TM9SF4 (0.9)
MP:0003408	increased width of hypertrophic chondrocyte zone	0.05	>=0.20	FGFR2 (4.2)	NOX4 (1.4)	CDKN2B-AS (1.3)	ASXL1 (1.1)	RCC2 (1.0)	C20orf112 (0.9)	KIF3B (0.7)	PLAGL2 (0.7)	IRF4 (0.7)	AFG3L1P (0.5)
ENSG00000089094	KDM2B PPI subnetwork	0.05	>=0.20	RCC2 (3.2)	PLAGL2 (2.3)	TOX3 (2.1)	ASXL1 (1.9)	TCF7L2 (1.9)	C20orf112 (1.2)	ENSG00000249231 (1.1)	TCERG1L (0.6)	DEF8 (0.5)	ENSG00000236772 (0.4)
KEGG_ADIPOCYTOKINE_SIGNALING_PATHWAY	KEGG_ADIPOCYTOKINE_SIGNALING_PATHWAY	0.05	>=0.20	PLAGL2 (2.6)	KIF3B (2.2)	SLC22A3 (1.7)	TRAK2 (1.6)	ENSG00000256731 (1.3)	TM9SF4 (1.2)	IRF4 (1.0)	ALS2CR12 (1.0)	TCF7L2 (0.9)	ENSG00000249231 (0.9)
MP:0003304	large intestinal inflammation	0.05	>=0.20	IRF4 (4.4)	CASP8 (2.4)	PLAGL2 (2.1)	POFUT1 (1.8)	TM9SF4 (1.6)	ALS2CR12 (1.6)	ENSG00000249231 (1.4)	LPAL2 (1.2)	RCC2 (1.1)	ASXL1 (1.1)
MP:0008803	abnormal placental labyrinth vasculature morphology	0.05	>=0.20	TCF7L2 (2.2)	MAP3K4 (2.2)	FGFR2 (1.6)	TM9SF4 (1.6)	POFUT1 (1.5)	PLAGL2 (1.4)	TOX3 (1.2)	ASXL1 (1.2)	KIF3B (1.1)	NOX4 (1.0)
ENSG00000146729	GBAS PPI subnetwork	0.05	>=0.20	AFG3L1P (2.5)	RCC2 (2.4)	FGFR2 (2.0)	CENPBD1 (1.3)	TYR (1.2)	TCF7L2 (0.9)	TRAK2 (0.8)	TCERG1L (0.7)	DEF8 (0.6)	LPA (0.3)
ENSG00000061273	HDAC7 PPI subnetwork	0.05	>=0.20	KIF3B (3.1)	PLAGL2 (2.1)	ASXL1 (1.8)	ENSG00000236772 (1.1)	TCF7L2 (1.1)	TCERG1L (1.1)	MAP3K4 (1.0)	LPAL2 (0.8)	TOX3 (0.8)	POFUT1 (0.6)
MP:0002243	abnormal vomeronasal organ morphology	0.05	>=0.20	TCF7L2 (2.5)	FGFR2 (1.7)	TOX3 (1.4)	RCC2 (1.4)	LPAL2 (1.2)	GRM5 (1.2)	SLC22A2 (1.0)	ENSG00000236772 (0.8)	PLAGL2 (0.8)	TCERG1L (0.7)
ENSG00000126261	UBA2 PPI subnetwork	0.05	>=0.20	IRF4 (3.1)	ALS2CR12 (2.2)	CASP8 (1.8)	PLAGL2 (1.4)	MAP3K4 (1.4)	FGFR2 (1.1)	LPA (1.0)	TRAK2 (0.9)	TOX3 (0.8)	ENSG00000249231 (0.7)
REACTOME_CYCLIN_D_ASSOCIATED_EVENTS_IN_G1	REACTOME_CYCLIN_D_ASSOCIATED_EVENTS_IN_G1	0.05	>=0.20	PLAGL2 (2.4)	TCERG1L (1.4)	CDKN2B-AS (1.2)	ASXL1 (1.1)	RCC2 (1.1)	ALS2CR12 (1.0)	DEF8 (0.8)	IRF4 (0.7)	TOX3 (0.7)	C20orf112 (0.6)
REACTOME_G1_PHASE	REACTOME_G1_PHASE	0.05	>=0.20	PLAGL2 (2.4)	TCERG1L (1.4)	CDKN2B-AS (1.2)	ASXL1 (1.1)	RCC2 (1.1)	ALS2CR12 (1.0)	DEF8 (0.8)	IRF4 (0.7)	TOX3 (0.7)	C20orf112 (0.6)
ENSG00000151090	THRB PPI subnetwork	0.05	>=0.20	MAP3K4 (3.5)	ASXL1 (2.1)	AFG3L1P (1.7)	TRAK2 (1.4)	PLAGL2 (1.3)	TM9SF4 (1.1)	RCC2 (1.1)	ALS2CR12 (1.0)	TCF7L2 (0.9)	IRF4 (0.8)
ENSG00000134686	PHC2 PPI subnetwork	0.05	>=0.20	RCC2 (2.7)	ASXL1 (1.9)	TCERG1L (1.8)	TOX3 (1.6)	PLAGL2 (1.4)	SLC22A3 (1.4)	TCF7L2 (1.4)	ENSG00000256731 (1.2)	ENSG00000249231 (1.1)	C20orf112 (1.0)
MP:0000351	increased cell proliferation	0.05	>=0.20	RCC2 (2.0)	IRF4 (1.5)	POFUT1 (1.3)	TOX3 (1.2)	CDKN2B-AS (1.2)	AFG3L1P (0.7)	FGFR2 (0.7)	ENSG00000249231 (0.6)	TCERG1L (0.6)	CASP8 (0.5)
ENSG00000185811	IKZF1 PPI subnetwork	0.05	>=0.20	MAP3K4 (3.1)	IRF4 (3.0)	RCC2 (2.2)	PLAGL2 (1.6)	ALS2CR12 (1.4)	ASXL1 (1.3)	TCERG1L (1.3)	CDKN2B-AS (0.9)	C20orf112 (0.9)	ENSG00000256731 (0.8)
ENSG00000140795	MYLK3 PPI subnetwork	0.05	>=0.20	PLG (3.6)	CENPBD1 (1.7)	TRAK2 (1.6)	TYR (1.6)	ALS2CR12 (1.4)	AFG3L1P (1.4)	TCERG1L (1.2)	ENSG00000236772 (1.2)	GRM5 (0.9)	MAP3K4 (0.5)
MP:0009907	decreased tongue size	0.05	>=0.20	TCERG1L (1.7)	SLC22A2 (1.4)	TOX3 (1.4)	FGFR2 (1.3)	LPAL2 (1.0)	TYR (0.9)	ENSG00000236772 (0.9)	PLAGL2 (0.6)	TM9SF4 (0.6)	LPA (0.5)
GO:0032673	regulation of interleukin-4 production	0.05	>=0.20	CENPBD1 (3.0)	ENSG00000236772 (2.4)	SLC22A3 (2.1)	ENSG00000256731 (1.8)	IRF4 (1.7)	C20orf112 (1.5)	AFG3L1P (1.3)	NOX4 (1.3)	POFUT1 (0.8)	SLC22A2 (0.8)
MP:0000592	short tail	0.05	>=0.20	FGFR2 (4.0)	TOX3 (2.6)	TM9SF4 (2.4)	TCF7L2 (2.0)	LPAL2 (1.5)	TCERG1L (1.3)	ENSG00000249231 (0.8)	ASXL1 (0.8)	CDKN2B-AS (0.6)	SLC22A2 (0.3)
ENSG00000186879	ENSG00000186879 PPI subnetwork	0.05	>=0.20	CASP8 (2.6)	KIF3B (1.8)	TYR (1.7)	TRAK2 (1.6)	ENSG00000236772 (1.4)	TCF7L2 (1.2)	GRM5 (1.1)	TOX3 (0.9)	TM9SF4 (0.8)	ENSG00000249231 (0.7)
ENSG00000154764	WNT7A PPI subnetwork	0.05	>=0.20	NOX4 (2.9)	FGFR2 (2.5)	PLAGL2 (1.6)	KIF3B (1.5)	RCC2 (1.4)	AFG3L1P (1.4)	CENPBD1 (1.1)	TM9SF4 (1.1)	TCF7L2 (1.1)	SLC22A2 (1.0)
GO:0015711	organic anion transport	0.05	>=0.20	SLC22A2 (5.3)	LPAL2 (2.9)	CDKN2B-AS (2.6)	ENSG00000249231 (2.3)	TYR (2.3)	NOX4 (2.2)	PLG (1.9)	DEF8 (1.6)	TRAK2 (0.8)	TCERG1L (0.7)
ENSG00000137975	CLCA2 PPI subnetwork	0.05	>=0.20	PLG (4.0)	TRAK2 (2.1)	CENPBD1 (1.5)	ALS2CR12 (1.4)	ENSG00000236772 (1.4)	AFG3L1P (1.1)	TCERG1L (1.0)	TYR (1.0)	ASXL1 (1.0)	GRM5 (0.8)
MP:0008561	decreased tumor necrosis factor secretion	0.05	>=0.20	TM9SF4 (2.2)	CASP8 (1.9)	PLAGL2 (1.8)	ALS2CR12 (1.4)	SLC22A3 (0.6)	POFUT1 (0.6)	FGFR2 (0.4)	DEF8 (0.4)	CDKN2B-AS (0.4)	LPAL2 (0.4)
ENSG00000114251	WNT5A PPI subnetwork	0.05	>=0.20	NOX4 (3.1)	FGFR2 (2.7)	SLC22A2 (2.1)	RCC2 (1.4)	PLAGL2 (1.2)	TM9SF4 (1.2)	TOX3 (1.1)	KIF3B (1.0)	CENPBD1 (1.0)	AFG3L1P (0.8)
ENSG00000116754	SRSF11 PPI subnetwork	0.05	>=0.20	RCC2 (3.0)	AFG3L1P (2.7)	TM9SF4 (2.0)	PLAGL2 (1.6)	ASXL1 (0.6)	CASP8 (0.5)	ENSG00000256731 (0.5)	CENPBD1 (0.5)	TOX3 (0.4)	TCF7L2 (0.4)
ENSG00000137309	HMGA1 PPI subnetwork	0.05	>=0.20	ASXL1 (3.6)	PLAGL2 (2.7)	CASP8 (2.4)	MAP3K4 (1.7)	RCC2 (1.5)	TM9SF4 (1.3)	AFG3L1P (1.0)	TCF7L2 (1.0)	ALS2CR12 (0.9)	POFUT1 (0.6)
ENSG00000173702	MUC13 PPI subnetwork	0.05	>=0.20	TOX3 (2.7)	TCERG1L (2.3)	MAP3K4 (2.1)	C20orf112 (1.6)	POFUT1 (1.5)	AFG3L1P (1.3)	DEF8 (1.3)	IRF4 (1.1)	ENSG00000249231 (1.0)	LPA (0.9)
ENSG00000116824	CD2 PPI subnetwork	0.05	>=0.20	CASP8 (2.4)	IRF4 (1.5)	PLAGL2 (1.4)	CDKN2B-AS (1.4)	TM9SF4 (1.0)	AFG3L1P (0.9)	RCC2 (0.8)	ENSG00000249231 (0.8)	TRAK2 (0.7)	ASXL1 (0.5)
MP:0009133	decreased white fat cell size	0.05	>=0.20	TCF7L2 (2.1)	ALS2CR12 (2.0)	SLC22A3 (1.5)	KIF3B (1.2)	NOX4 (1.1)	SLC22A2 (0.9)	POFUT1 (0.9)	ENSG00000236772 (0.7)	ENSG00000256731 (0.6)	LPA (0.6)
ENSG00000115596	WNT6 PPI subnetwork	0.05	>=0.20	NOX4 (2.9)	FGFR2 (2.4)	PLAGL2 (1.6)	RCC2 (1.3)	AFG3L1P (1.3)	CENPBD1 (1.3)	KIF3B (1.3)	TOX3 (1.0)	TM9SF4 (1.0)	TCF7L2 (0.9)
MP:0004214	abnormal long bone diaphysis morphology	0.05	>=0.20	FGFR2 (3.4)	NOX4 (2.5)	ENSG00000249231 (1.7)	DEF8 (1.6)	TOX3 (1.3)	C20orf112 (1.2)	TCF7L2 (1.1)	LPA (1.0)	GRM5 (0.9)	AFG3L1P (0.9)
MP:0001303	abnormal lens morphology	0.05	>=0.20	TCF7L2 (2.6)	TYR (2.3)	AFG3L1P (1.7)	TOX3 (1.5)	FGFR2 (1.3)	ENSG00000249231 (1.3)	NOX4 (1.3)	CDKN2B-AS (1.3)	ASXL1 (1.2)	SLC22A2 (1.0)
GO:0000981	sequence-specific DNA binding RNA polymerase II transcription factor activity	0.05	>=0.20	TCF7L2 (3.5)	TOX3 (2.5)	RCC2 (1.4)	SLC22A3 (1.2)	POFUT1 (1.1)	PLAGL2 (0.9)	IRF4 (0.9)	ASXL1 (0.8)	TCERG1L (0.7)	ENSG00000256731 (0.7)
ENSG00000206287	RING1 PPI subnetwork	0.05	>=0.20	TCF7L2 (3.0)	RCC2 (2.9)	ASXL1 (2.0)	PLAGL2 (1.9)	TCERG1L (1.6)	C20orf112 (1.2)	TOX3 (1.1)	IRF4 (0.9)	ENSG00000249231 (0.8)	LPAL2 (0.8)
ENSG00000204227	RING1 PPI subnetwork	0.05	>=0.20	TCF7L2 (3.0)	RCC2 (2.9)	ASXL1 (2.0)	PLAGL2 (1.9)	TCERG1L (1.6)	C20orf112 (1.2)	TOX3 (1.1)	IRF4 (0.9)	ENSG00000249231 (0.8)	LPAL2 (0.8)
ENSG00000206215	ENSG00000206215 PPI subnetwork	0.05	>=0.20	TCF7L2 (3.0)	RCC2 (2.9)	ASXL1 (2.0)	PLAGL2 (1.9)	TCERG1L (1.6)	C20orf112 (1.2)	TOX3 (1.1)	IRF4 (0.9)	ENSG00000249231 (0.8)	LPAL2 (0.8)
GO:0042974	retinoic acid receptor binding	0.05	>=0.20	ASXL1 (2.1)	TCF7L2 (1.8)	C20orf112 (1.5)	TOX3 (1.5)	CENPBD1 (1.4)	KIF3B (1.2)	AFG3L1P (1.2)	CASP8 (1.2)	ENSG00000249231 (1.1)	TCERG1L (1.0)
MP:0010027	increased liver cholesterol level	0.05	>=0.20	ALS2CR12 (3.5)	TCERG1L (1.4)	ENSG00000256731 (1.4)	TCF7L2 (1.3)	TM9SF4 (1.3)	FGFR2 (1.1)	AFG3L1P (1.1)	CENPBD1 (0.8)	PLG (0.7)	SLC22A3 (0.6)
ENSG00000081237	PTPRC PPI subnetwork	0.05	>=0.20	LPA (2.6)	IRF4 (1.8)	CASP8 (1.3)	ASXL1 (1.3)	KIF3B (1.3)	PLAGL2 (1.2)	CDKN2B-AS (1.1)	POFUT1 (1.1)	TM9SF4 (0.9)	ENSG00000236772 (0.9)
ENSG00000185619	PCGF3 PPI subnetwork	0.05	>=0.20	RCC2 (3.5)	PLAGL2 (2.3)	TOX3 (2.1)	TCF7L2 (1.9)	ASXL1 (1.7)	ENSG00000249231 (1.3)	C20orf112 (1.1)	TCERG1L (0.6)	DEF8 (0.5)	IRF4 (0.4)
GO:0006605	protein targeting	0.05	>=0.20	KIF3B (2.0)	TM9SF4 (1.9)	POFUT1 (1.7)	ALS2CR12 (1.1)	TCF7L2 (1.1)	ENSG00000249231 (0.9)	ASXL1 (0.9)	TYR (0.7)	CDKN2B-AS (0.7)	PLAGL2 (0.6)
ENSG00000101210	EEF1A2 PPI subnetwork	0.06	>=0.20	CENPBD1 (2.4)	IRF4 (1.8)	KIF3B (1.5)	ENSG00000236772 (1.5)	CASP8 (1.4)	MAP3K4 (1.1)	TCERG1L (0.8)	RCC2 (0.7)	ASXL1 (0.6)	DEF8 (0.5)
MP:0003720	abnormal neural tube closure	0.06	>=0.20	FGFR2 (3.5)	TCF7L2 (2.2)	RCC2 (1.7)	POFUT1 (1.7)	TCERG1L (1.3)	LPAL2 (1.1)	PLAGL2 (1.0)	MAP3K4 (1.0)	DEF8 (0.9)	TM9SF4 (0.8)
MP:0000823	abnormal lateral ventricle morphology	0.06	>=0.20	RCC2 (2.5)	LPA (1.9)	TYR (1.8)	AFG3L1P (1.5)	FGFR2 (1.1)	TCERG1L (1.1)	TCF7L2 (1.0)	ENSG00000236772 (0.8)	ENSG00000256731 (0.7)	KIF3B (0.6)
ENSG00000189162	ENSG00000189162 PPI subnetwork	0.06	>=0.20	SLC22A3 (1.9)	CENPBD1 (1.8)	CASP8 (1.8)	ENSG00000256731 (1.8)	IRF4 (1.8)	KIF3B (1.3)	RCC2 (1.3)	C20orf112 (0.6)	AFG3L1P (0.5)	LPA (0.3)
ENSG00000048052	HDAC9 PPI subnetwork	0.06	>=0.20	ASXL1 (2.6)	TCERG1L (1.9)	TCF7L2 (1.8)	LPAL2 (1.6)	RCC2 (1.4)	GRM5 (1.4)	ENSG00000256731 (1.2)	ENSG00000236772 (1.1)	CENPBD1 (1.1)	MAP3K4 (1.0)
REACTOME_IONOTROPIC_ACTIVITY_OF_KAINATE_RECEPTORS	REACTOME_IONOTROPIC_ACTIVITY_OF_KAINATE_RECEPTORS	0.06	>=0.20	GRM5 (1.9)	TOX3 (1.9)	LPAL2 (1.7)	AFG3L1P (1.2)	IRF4 (1.1)	C20orf112 (1.0)	LPA (1.0)	KIF3B (0.8)	POFUT1 (0.8)	RCC2 (0.6)
REACTOME_ACTIVATION_OF_CA:PERMEABLE_KAINATE_RECEPTOR	REACTOME_ACTIVATION_OF_CA:PERMEABLE_KAINATE_RECEPTOR	0.06	>=0.20	GRM5 (1.9)	TOX3 (1.9)	LPAL2 (1.7)	AFG3L1P (1.2)	IRF4 (1.1)	C20orf112 (1.0)	LPA (1.0)	KIF3B (0.8)	POFUT1 (0.8)	RCC2 (0.6)
REACTOME_REGULATION_OF_BETA:CELL_DEVELOPMENT	REACTOME_REGULATION_OF_BETA:CELL_DEVELOPMENT	0.06	>=0.20	TOX3 (4.4)	CDKN2B-AS (1.6)	LPAL2 (1.4)	LPA (1.3)	TCERG1L (1.2)	PLG (1.1)	POFUT1 (0.9)	PLAGL2 (0.8)	KIF3B (0.8)	MAP3K4 (0.7)
ENSG00000187555	USP7 PPI subnetwork	0.06	>=0.20	TOX3 (2.1)	IRF4 (2.0)	RCC2 (1.9)	PLAGL2 (1.9)	DEF8 (1.6)	ENSG00000249231 (1.2)	MAP3K4 (0.9)	NOX4 (0.9)	AFG3L1P (0.8)	ENSG00000256731 (0.7)
GO:0033119	negative regulation of RNA splicing	0.06	>=0.20	AFG3L1P (4.0)	RCC2 (1.7)	DEF8 (1.2)	LPAL2 (1.2)	ASXL1 (1.1)	TCERG1L (0.8)	TM9SF4 (0.7)	LPA (0.6)	ENSG00000249231 (0.6)	SLC22A3 (0.6)
ENSG00000205572	SERF1B PPI subnetwork	0.06	>=0.20	MAP3K4 (2.1)	SLC22A3 (1.6)	ASXL1 (1.4)	PLAGL2 (1.4)	TCERG1L (1.3)	AFG3L1P (1.3)	TOX3 (1.2)	LPA (1.0)	RCC2 (0.9)	ENSG00000236772 (0.8)
ENSG00000172058	SERF1A PPI subnetwork	0.06	>=0.20	MAP3K4 (2.1)	SLC22A3 (1.6)	ASXL1 (1.4)	PLAGL2 (1.4)	TCERG1L (1.3)	AFG3L1P (1.3)	TOX3 (1.2)	LPA (1.0)	RCC2 (0.9)	ENSG00000236772 (0.8)
ENSG00000173175	ADCY5 PPI subnetwork	0.06	>=0.20	GRM5 (2.1)	FGFR2 (1.5)	TCERG1L (1.5)	TRAK2 (1.3)	TCF7L2 (1.1)	SLC22A3 (1.1)	TOX3 (1.1)	ENSG00000256731 (1.0)	CDKN2B-AS (0.8)	SLC22A2 (0.7)
ENSG00000100485	SOS2 PPI subnetwork	0.06	>=0.20	FGFR2 (2.6)	POFUT1 (2.6)	KIF3B (2.0)	TCF7L2 (2.0)	RCC2 (1.4)	GRM5 (1.3)	ENSG00000236772 (1.0)	CENPBD1 (1.0)	TM9SF4 (0.6)	ASXL1 (0.6)
MP:0001533	abnormal skeleton physiology	0.06	>=0.20	FGFR2 (2.1)	TRAK2 (1.4)	TYR (1.2)	CENPBD1 (0.9)	ALS2CR12 (0.9)	TCF7L2 (0.8)	C20orf112 (0.7)	ENSG00000249231 (0.6)	LPAL2 (0.4)	SLC22A2 (0.3)
ENSG00000138433	CIR1 PPI subnetwork	0.06	>=0.20	ENSG00000249231 (1.7)	CDKN2B-AS (1.7)	TCERG1L (1.5)	PLAGL2 (1.4)	LPAL2 (1.4)	MAP3K4 (1.3)	ASXL1 (1.3)	AFG3L1P (1.1)	DEF8 (1.0)	TOX3 (0.9)
ENSG00000198231	DDX42 PPI subnetwork	0.06	>=0.20	TM9SF4 (2.7)	MAP3K4 (2.6)	CDKN2B-AS (2.3)	PLAGL2 (1.6)	DEF8 (1.5)	TCERG1L (1.4)	ASXL1 (1.2)	ENSG00000236772 (0.8)	CASP8 (0.7)	AFG3L1P (0.7)
GO:0046875	ephrin receptor binding	0.06	>=0.20	FGFR2 (2.0)	C20orf112 (1.6)	CENPBD1 (1.1)	GRM5 (1.1)	DEF8 (1.0)	RCC2 (1.0)	TCF7L2 (1.0)	LPA (0.9)	CASP8 (0.8)	KIF3B (0.8)
ENSG00000139239	ENSG00000139239 PPI subnetwork	0.06	>=0.20	CENPBD1 (2.2)	DEF8 (2.2)	RCC2 (2.1)	ASXL1 (1.2)	IRF4 (0.7)	CDKN2B-AS (0.6)	SLC22A3 (0.6)	ENSG00000236772 (0.4)	ENSG00000256731 (0.4)	FGFR2 (0.4)
ENSG00000140332	TLE3 PPI subnetwork	0.06	>=0.20	TOX3 (2.0)	ASXL1 (1.8)	RCC2 (1.3)	TCF7L2 (1.3)	TCERG1L (0.8)	C20orf112 (0.8)	ENSG00000236772 (0.6)	FGFR2 (0.6)	LPA (0.6)	LPAL2 (0.6)
KEGG_NITROGEN_METABOLISM	KEGG_NITROGEN_METABOLISM	0.06	>=0.20	CDKN2B-AS (3.1)	TYR (2.9)	PLG (2.0)	TRAK2 (1.6)	TCF7L2 (1.5)	LPA (1.2)	ENSG00000249231 (1.1)	FGFR2 (0.9)	LPAL2 (0.7)	IRF4 (0.4)
MP:0001688	abnormal somite development	0.06	>=0.20	TCF7L2 (3.3)	TOX3 (2.0)	RCC2 (1.2)	CDKN2B-AS (1.1)	TCERG1L (1.1)	ENSG00000249231 (1.1)	TM9SF4 (1.1)	FGFR2 (1.1)	SLC22A3 (0.9)	MAP3K4 (0.7)
ENSG00000133101	CCNA1 PPI subnetwork	0.06	>=0.20	RCC2 (1.8)	PLAGL2 (1.1)	SLC22A3 (1.0)	IRF4 (0.9)	ASXL1 (0.9)	NOX4 (0.7)	AFG3L1P (0.6)	TOX3 (0.5)	ENSG00000256731 (0.5)	TM9SF4 (0.5)
MP:0005326	abnormal podocyte morphology	0.06	>=0.20	NOX4 (3.4)	SLC22A2 (2.4)	TCERG1L (1.9)	FGFR2 (1.5)	ENSG00000256731 (1.4)	KIF3B (1.3)	PLG (1.3)	CASP8 (1.1)	ALS2CR12 (0.9)	TRAK2 (0.9)
GO:0043473	pigmentation	0.06	>=0.20	TYR (12.1)	CENPBD1 (2.5)	TCERG1L (2.3)	CDKN2B-AS (1.6)	KIF3B (1.3)	DEF8 (1.2)	ENSG00000256731 (1.0)	LPA (0.8)	ENSG00000236772 (0.7)	TRAK2 (0.7)
ENSG00000198033	TUBA3C PPI subnetwork	0.06	>=0.20	PLAGL2 (2.8)	CASP8 (2.7)	IRF4 (2.3)	KIF3B (1.4)	CENPBD1 (1.4)	TRAK2 (0.8)	CDKN2B-AS (0.8)	TCERG1L (0.6)	ENSG00000236772 (0.5)	AFG3L1P (0.5)
ENSG00000075886	TUBA3D PPI subnetwork	0.06	>=0.20	PLAGL2 (2.8)	CASP8 (2.7)	IRF4 (2.3)	KIF3B (1.4)	CENPBD1 (1.4)	TRAK2 (0.8)	CDKN2B-AS (0.8)	TCERG1L (0.6)	ENSG00000236772 (0.5)	AFG3L1P (0.5)
GO:0001047	core promoter binding	0.06	>=0.20	TCF7L2 (4.3)	TOX3 (2.1)	POFUT1 (1.5)	IRF4 (1.3)	NOX4 (1.2)	CDKN2B-AS (1.1)	PLAGL2 (1.1)	C20orf112 (1.1)	RCC2 (1.0)	FGFR2 (0.9)
ENSG00000172845	SP3 PPI subnetwork	0.06	>=0.20	PLAGL2 (2.7)	TCF7L2 (1.9)	TM9SF4 (1.4)	ENSG00000256731 (1.4)	ASXL1 (1.3)	IRF4 (1.2)	POFUT1 (1.0)	AFG3L1P (0.9)	SLC22A3 (0.7)	RCC2 (0.6)
MP:0001870	salivary gland inflammation	0.06	>=0.20	IRF4 (3.8)	PLAGL2 (2.3)	KIF3B (1.9)	ALS2CR12 (1.5)	C20orf112 (1.2)	CENPBD1 (1.1)	CASP8 (1.1)	TRAK2 (1.1)	LPA (1.0)	ASXL1 (0.8)
ENSG00000139567	ACVRL1 PPI subnetwork	0.06	>=0.20	C20orf112 (2.8)	TCF7L2 (2.2)	NOX4 (1.8)	CENPBD1 (1.7)	ENSG00000249231 (1.3)	TOX3 (1.1)	MAP3K4 (0.9)	LPA (0.9)	CDKN2B-AS (0.9)	CASP8 (0.7)
MP:0004804	decreased susceptibility to autoimmune diabetes	0.06	>=0.20	IRF4 (4.3)	PLAGL2 (2.4)	CASP8 (2.1)	CENPBD1 (2.1)	KIF3B (1.8)	TM9SF4 (1.1)	LPA (1.1)	CDKN2B-AS (1.1)	ENSG00000236772 (0.8)	TCF7L2 (0.7)
MP:0003055	abnormal long bone epiphyseal plate morphology	0.06	>=0.20	FGFR2 (4.0)	NOX4 (1.7)	SLC22A2 (1.5)	ALS2CR12 (1.2)	CDKN2B-AS (1.2)	TCF7L2 (1.1)	ASXL1 (0.9)	CENPBD1 (0.9)	TM9SF4 (0.9)	PLAGL2 (0.7)
ENSG00000164045	CDC25A PPI subnetwork	0.06	>=0.20	ASXL1 (3.6)	RCC2 (1.3)	ENSG00000249231 (1.2)	TYR (1.2)	PLAGL2 (1.1)	CDKN2B-AS (1.0)	TOX3 (0.9)	TRAK2 (0.8)	TM9SF4 (0.7)	FGFR2 (0.5)
ENSG00000131652	THOC6 PPI subnetwork	0.06	>=0.20	RCC2 (3.2)	PLAGL2 (2.4)	TOX3 (2.2)	TCF7L2 (1.9)	ASXL1 (1.8)	C20orf112 (1.5)	ENSG00000249231 (1.3)	ENSG00000236772 (0.5)	TCERG1L (0.5)	DEF8 (0.5)
ENSG00000196540	ENSG00000196540 PPI subnetwork	0.06	>=0.20	PLG (3.8)	TRAK2 (2.1)	ALS2CR12 (1.6)	ENSG00000236772 (1.4)	CENPBD1 (1.4)	AFG3L1P (1.1)	TCERG1L (1.1)	TYR (0.9)	ASXL1 (0.8)	GRM5 (0.8)
MP:0009642	abnormal blood homeostasis	0.06	>=0.20	PLG (4.6)	SLC22A2 (4.4)	ALS2CR12 (2.2)	TRAK2 (1.6)	NOX4 (1.4)	TOX3 (1.3)	TCERG1L (1.0)	ENSG00000249231 (0.8)	FGFR2 (0.7)	TYR (0.7)
ENSG00000091127	PUS7 PPI subnetwork	0.06	>=0.20	CDKN2B-AS (2.3)	RCC2 (2.0)	AFG3L1P (1.2)	ASXL1 (1.2)	MAP3K4 (1.1)	TYR (1.1)	FGFR2 (0.9)	IRF4 (0.7)	DEF8 (0.5)	ENSG00000249231 (0.5)
GO:0005775	vacuolar lumen	0.06	>=0.20	TM9SF4 (3.1)	SLC22A2 (2.5)	NOX4 (2.1)	CDKN2B-AS (1.2)	CENPBD1 (1.1)	TCF7L2 (0.9)	DEF8 (0.6)	KIF3B (0.6)	IRF4 (0.6)	ALS2CR12 (0.5)
GO:0022627	cytosolic small ribosomal subunit	0.06	>=0.20	ENSG00000236772 (1.9)	DEF8 (1.6)	POFUT1 (1.6)	CDKN2B-AS (1.2)	TCF7L2 (0.9)	C20orf112 (0.8)	TOX3 (0.7)	TRAK2 (0.7)	RCC2 (0.5)	ASXL1 (0.4)
ENSG00000100612	DHRS7 PPI subnetwork	0.06	>=0.20	ASXL1 (2.9)	CENPBD1 (2.7)	TRAK2 (2.5)	RCC2 (1.4)	DEF8 (1.2)	IRF4 (0.9)	MAP3K4 (0.8)	SLC22A2 (0.8)	KIF3B (0.7)	TCERG1L (0.5)
ENSG00000135100	HNF1A PPI subnetwork	0.06	>=0.20	TCF7L2 (2.9)	ASXL1 (2.7)	LPAL2 (1.9)	FGFR2 (1.8)	CASP8 (1.6)	TOX3 (1.3)	ENSG00000256731 (1.1)	GRM5 (1.0)	TCERG1L (1.0)	SLC22A2 (0.9)
GO:0001727	lipid kinase activity	0.06	>=0.20	TRAK2 (2.3)	KIF3B (1.9)	DEF8 (1.3)	RCC2 (1.0)	NOX4 (1.0)	TYR (0.9)	ENSG00000236772 (0.8)	CASP8 (0.8)	FGFR2 (0.8)	TOX3 (0.7)
ENSG00000177105	RHOG PPI subnetwork	0.06	>=0.20	TOX3 (2.3)	C20orf112 (2.0)	LPAL2 (1.7)	NOX4 (1.4)	TCF7L2 (1.2)	LPA (1.1)	CASP8 (1.1)	GRM5 (1.0)	TM9SF4 (0.9)	TYR (0.8)
GO:0048565	digestive tract development	0.06	>=0.20	CDKN2B-AS (3.0)	TCERG1L (2.5)	TOX3 (2.3)	FGFR2 (1.9)	ENSG00000249231 (1.7)	ENSG00000236772 (1.6)	C20orf112 (1.3)	ALS2CR12 (1.2)	TCF7L2 (1.2)	PLAGL2 (0.6)
GO:0012502	induction of programmed cell death	0.06	>=0.20	CASP8 (3.0)	IRF4 (2.1)	CDKN2B-AS (1.8)	C20orf112 (1.8)	ASXL1 (1.0)	TRAK2 (1.0)	PLAGL2 (0.7)	RCC2 (0.7)	MAP3K4 (0.7)	TM9SF4 (0.6)
MP:0006395	abnormal epiphyseal plate morphology	0.06	>=0.20	FGFR2 (5.6)	TOX3 (2.6)	TYR (2.2)	NOX4 (1.9)	CDKN2B-AS (1.7)	ASXL1 (1.6)	C20orf112 (1.5)	TCF7L2 (1.3)	ENSG00000249231 (1.2)	TM9SF4 (1.2)
MP:0001923	reduced female fertility	0.06	>=0.20	FGFR2 (3.0)	SLC22A3 (1.7)	TM9SF4 (1.7)	TOX3 (1.6)	TCF7L2 (1.6)	LPA (1.4)	ASXL1 (1.3)	ENSG00000236772 (1.2)	PLG (1.0)	TYR (1.0)
ENSG00000159023	EPB41 PPI subnetwork	0.06	>=0.20	TRAK2 (2.2)	TM9SF4 (1.3)	C20orf112 (1.0)	NOX4 (0.9)	ASXL1 (0.7)	RCC2 (0.6)	POFUT1 (0.6)	CASP8 (0.6)	CDKN2B-AS (0.6)	SLC22A3 (0.5)
ENSG00000143977	SNRPG PPI subnetwork	0.06	>=0.20	RCC2 (2.5)	AFG3L1P (2.1)	PLAGL2 (1.4)	MAP3K4 (1.3)	ASXL1 (1.2)	ENSG00000256731 (1.0)	TM9SF4 (0.6)	TOX3 (0.3)	TCERG1L (0.3)	CENPBD1 (0.3)
REACTOME_CDC6_ASSOCIATION_WITH_THE_ORCORIGIN_COMPLEX	REACTOME_CDC6_ASSOCIATION_WITH_THE_ORCORIGIN_COMPLEX	0.06	>=0.20	ENSG00000249231 (1.3)	ALS2CR12 (1.1)	POFUT1 (0.9)	CDKN2B-AS (0.9)	CASP8 (0.9)	TCERG1L (0.8)	IRF4 (0.7)	SLC22A2 (0.6)	RCC2 (0.6)	NOX4 (0.6)
GO:0031670	cellular response to nutrient	0.06	>=0.20	AFG3L1P (2.2)	CENPBD1 (2.2)	ALS2CR12 (2.0)	CDKN2B-AS (1.7)	ENSG00000249231 (1.3)	TOX3 (0.8)	CASP8 (0.6)	ENSG00000236772 (0.4)	TCERG1L (0.3)	SLC22A3 (0.3)
ENSG00000111679	PTPN6 PPI subnetwork	0.06	>=0.20	SLC22A3 (2.5)	CASP8 (2.3)	IRF4 (2.0)	ASXL1 (1.7)	POFUT1 (1.2)	LPA (1.1)	TCF7L2 (1.0)	PLAGL2 (1.0)	KIF3B (1.0)	LPAL2 (0.9)
GO:0015172	acidic amino acid transmembrane transporter activity	0.06	>=0.20	CDKN2B-AS (3.3)	GRM5 (2.6)	SLC22A2 (2.3)	TCERG1L (2.0)	NOX4 (1.7)	DEF8 (1.2)	PLG (1.2)	TCF7L2 (1.1)	LPAL2 (0.9)	FGFR2 (0.5)
ENSG00000089902	RCOR1 PPI subnetwork	0.06	>=0.20	RCC2 (3.4)	MAP3K4 (2.6)	C20orf112 (1.5)	CASP8 (1.3)	CENPBD1 (1.1)	AFG3L1P (1.0)	TOX3 (0.8)	DEF8 (0.7)	ENSG00000256731 (0.6)	ASXL1 (0.6)
ENSG00000083896	YTHDC1 PPI subnetwork	0.06	>=0.20	AFG3L1P (2.7)	RCC2 (2.1)	TCF7L2 (2.1)	TCERG1L (1.5)	SLC22A3 (1.4)	C20orf112 (1.0)	LPA (1.0)	LPAL2 (0.9)	CENPBD1 (0.8)	TOX3 (0.6)
ENSG00000055130	CUL1 PPI subnetwork	0.06	>=0.20	ASXL1 (1.9)	RCC2 (1.7)	PLAGL2 (1.5)	MAP3K4 (1.4)	C20orf112 (1.3)	FGFR2 (0.8)	TYR (0.7)	DEF8 (0.6)	ALS2CR12 (0.5)	IRF4 (0.3)
GO:0006917	induction of apoptosis	0.06	>=0.20	CASP8 (3.0)	IRF4 (2.0)	C20orf112 (1.7)	CDKN2B-AS (1.6)	ASXL1 (1.0)	TRAK2 (1.0)	PLAGL2 (0.7)	RCC2 (0.7)	MAP3K4 (0.6)	TM9SF4 (0.6)
MP:0003911	increased drinking behavior	0.06	>=0.20	SLC22A3 (3.1)	ALS2CR12 (2.3)	SLC22A2 (2.1)	TOX3 (1.4)	PLG (1.4)	TCF7L2 (1.4)	ENSG00000256731 (1.2)	CASP8 (1.1)	TCERG1L (1.1)	POFUT1 (0.9)
ENSG00000215320	ENSG00000215320 PPI subnetwork	0.06	>=0.20	ASXL1 (3.1)	TCF7L2 (2.9)	FGFR2 (2.3)	LPAL2 (2.1)	CASP8 (1.4)	ENSG00000256731 (1.4)	SLC22A2 (1.1)	TOX3 (1.1)	TCERG1L (1.1)	GRM5 (1.0)
GO:0004860	protein kinase inhibitor activity	0.06	>=0.20	CDKN2B-AS (2.1)	C20orf112 (1.7)	TRAK2 (1.5)	TCERG1L (1.4)	KIF3B (1.4)	IRF4 (1.3)	MAP3K4 (1.2)	ALS2CR12 (1.1)	CASP8 (0.9)	TCF7L2 (0.9)
ENSG00000068024	HDAC4 PPI subnetwork	0.06	>=0.20	TCF7L2 (2.4)	IRF4 (2.2)	AFG3L1P (1.8)	DEF8 (1.6)	FGFR2 (1.6)	ASXL1 (1.5)	ENSG00000236772 (1.5)	MAP3K4 (1.3)	RCC2 (1.1)	CENPBD1 (0.7)
ENSG00000198911	SREBF2 PPI subnetwork	0.06	>=0.20	ASXL1 (2.4)	TCF7L2 (2.2)	PLAGL2 (1.8)	TCERG1L (1.5)	ENSG00000256731 (1.4)	IRF4 (1.4)	CDKN2B-AS (1.3)	LPA (1.2)	TM9SF4 (1.1)	TOX3 (1.1)
MP:0000633	abnormal pituitary gland morphology	0.06	>=0.20	TOX3 (4.1)	TCERG1L (2.4)	TCF7L2 (2.3)	CDKN2B-AS (1.5)	LPAL2 (1.3)	ENSG00000249231 (1.0)	GRM5 (0.9)	RCC2 (0.8)	AFG3L1P (0.7)	MAP3K4 (0.6)
MP:0000601	small liver	0.06	>=0.20	C20orf112 (2.9)	ASXL1 (2.7)	MAP3K4 (2.2)	AFG3L1P (2.0)	CASP8 (1.8)	TOX3 (1.7)	TM9SF4 (1.6)	PLAGL2 (1.5)	RCC2 (1.4)	ENSG00000249231 (1.3)
MP:0002490	abnormal immunoglobulin level	0.06	>=0.20	IRF4 (4.2)	PLAGL2 (1.7)	CDKN2B-AS (1.3)	KIF3B (1.3)	TM9SF4 (1.0)	ASXL1 (0.7)	SLC22A3 (0.7)	FGFR2 (0.6)	SLC22A2 (0.5)	CASP8 (0.5)
ENSG00000181090	EHMT1 PPI subnetwork	0.06	>=0.20	TCF7L2 (2.9)	TCERG1L (2.4)	ASXL1 (2.1)	RCC2 (1.7)	LPAL2 (1.4)	FGFR2 (1.3)	ENSG00000256731 (1.1)	PLAGL2 (0.9)	TYR (0.7)	TOX3 (0.7)
KEGG_ALANINE_ASPARTATE_AND_GLUTAMATE_METABOLISM	KEGG_ALANINE_ASPARTATE_AND_GLUTAMATE_METABOLISM	0.06	>=0.20	PLG (4.5)	LPAL2 (2.5)	LPA (2.1)	GRM5 (2.1)	ALS2CR12 (1.5)	FGFR2 (1.1)	SLC22A2 (1.1)	RCC2 (0.9)	NOX4 (0.8)	ENSG00000249231 (0.7)
ENSG00000104824	HNRNPL PPI subnetwork	0.06	>=0.20	RCC2 (3.4)	AFG3L1P (2.5)	TM9SF4 (1.2)	ASXL1 (1.0)	PLAGL2 (0.8)	TOX3 (0.6)	CASP8 (0.5)	TCF7L2 (0.5)	ENSG00000256731 (0.4)	FGFR2 (0.4)
GO:0002577	regulation of antigen processing and presentation	0.06	>=0.20	ENSG00000249231 (2.9)	ENSG00000256731 (2.8)	CENPBD1 (2.2)	AFG3L1P (2.0)	SLC22A3 (1.9)	CDKN2B-AS (1.2)	ALS2CR12 (1.1)	SLC22A2 (0.6)	TCERG1L (0.6)	CASP8 (0.4)
GO:0004198	calcium-dependent cysteine-type endopeptidase activity	0.06	>=0.20	ENSG00000249231 (1.7)	ENSG00000236772 (1.7)	TOX3 (1.5)	TCF7L2 (1.5)	ALS2CR12 (1.3)	TYR (1.0)	POFUT1 (1.0)	CDKN2B-AS (0.9)	LPAL2 (0.8)	DEF8 (0.7)
MP:0008181	increased marginal zone B cell number	0.06	>=0.20	CASP8 (2.2)	IRF4 (2.1)	ENSG00000249231 (1.5)	TCF7L2 (1.4)	CDKN2B-AS (1.4)	TCERG1L (1.1)	C20orf112 (1.0)	SLC22A3 (0.7)	PLAGL2 (0.6)	RCC2 (0.4)
MP:0003567	abnormal fetal cardiomyocyte proliferation	0.07	>=0.20	TOX3 (3.0)	PLAGL2 (2.2)	NOX4 (1.9)	IRF4 (1.8)	PLG (1.6)	ASXL1 (1.3)	ALS2CR12 (1.1)	TCERG1L (0.9)	MAP3K4 (0.9)	SLC22A2 (0.9)
MP:0000157	abnormal sternum morphology	0.07	>=0.20	TOX3 (2.7)	FGFR2 (2.5)	TCERG1L (2.3)	ASXL1 (2.3)	POFUT1 (1.9)	ENSG00000249231 (1.8)	TCF7L2 (1.2)	PLAGL2 (1.1)	RCC2 (0.7)	C20orf112 (0.7)
ENSG00000111859	NEDD9 PPI subnetwork	0.07	>=0.20	TCF7L2 (2.0)	DEF8 (1.4)	TCERG1L (1.2)	CDKN2B-AS (1.0)	ASXL1 (1.0)	C20orf112 (0.9)	POFUT1 (0.6)	NOX4 (0.6)	KIF3B (0.5)	ALS2CR12 (0.5)
ENSG00000096968	JAK2 PPI subnetwork	0.07	>=0.20	CASP8 (3.0)	KIF3B (2.3)	IRF4 (2.3)	SLC22A3 (1.9)	ASXL1 (1.8)	C20orf112 (1.1)	POFUT1 (1.1)	LPA (1.0)	PLAGL2 (1.0)	ALS2CR12 (0.9)
GO:0046777	protein autophosphorylation	0.07	>=0.20	ALS2CR12 (2.7)	CDKN2B-AS (2.5)	ENSG00000249231 (2.4)	POFUT1 (1.0)	NOX4 (0.8)	RCC2 (0.6)	LPAL2 (0.6)	CASP8 (0.5)	FGFR2 (0.4)	LPA (0.3)
ENSG00000082516	GEMIN5 PPI subnetwork	0.07	>=0.20	RCC2 (2.5)	TYR (1.5)	PLAGL2 (1.4)	TCF7L2 (1.3)	DEF8 (1.1)	CENPBD1 (1.1)	TOX3 (1.0)	ASXL1 (0.9)	AFG3L1P (0.9)	C20orf112 (0.9)
GO:0005625	soluble fraction	0.07	>=0.20	RCC2 (1.9)	TOX3 (1.5)	TCERG1L (1.3)	DEF8 (1.3)	PLG (1.3)	LPA (1.2)	NOX4 (1.1)	AFG3L1P (0.9)	CASP8 (0.9)	MAP3K4 (0.8)
ENSG00000127511	SIN3B PPI subnetwork	0.07	>=0.20	ASXL1 (2.7)	DEF8 (2.4)	RCC2 (2.4)	PLAGL2 (1.7)	IRF4 (1.6)	CDKN2B-AS (1.6)	MAP3K4 (1.4)	CENPBD1 (1.3)	CASP8 (1.0)	TM9SF4 (1.0)
MP:0005545	abnormal lens development	0.07	>=0.20	TOX3 (3.2)	TYR (2.3)	PLAGL2 (2.1)	TCF7L2 (2.1)	TCERG1L (1.5)	ASXL1 (1.1)	CDKN2B-AS (0.8)	TRAK2 (0.7)	CENPBD1 (0.6)	LPA (0.6)
ENSG00000065526	SPEN PPI subnetwork	0.07	>=0.20	FGFR2 (2.8)	TCF7L2 (2.3)	ASXL1 (1.7)	RCC2 (1.6)	LPAL2 (1.4)	GRM5 (1.3)	MAP3K4 (0.9)	KIF3B (0.8)	ENSG00000256731 (0.8)	TRAK2 (0.7)
ENSG00000111537	IFNG PPI subnetwork	0.07	>=0.20	IRF4 (3.0)	SLC22A3 (3.0)	ENSG00000256731 (2.7)	CASP8 (2.3)	C20orf112 (2.0)	ASXL1 (1.7)	KIF3B (1.6)	PLAGL2 (1.3)	LPA (1.3)	LPAL2 (1.2)
ENSG00000145604	SKP2 PPI subnetwork	0.07	>=0.20	ASXL1 (2.6)	PLAGL2 (2.2)	MAP3K4 (1.6)	RCC2 (1.3)	POFUT1 (1.3)	C20orf112 (0.8)	TOX3 (0.8)	LPA (0.8)	TYR (0.8)	ENSG00000256731 (0.6)
GO:0001755	neural crest cell migration	0.07	>=0.20	CDKN2B-AS (2.6)	TCERG1L (2.6)	TYR (1.8)	ENSG00000249231 (1.6)	POFUT1 (1.5)	FGFR2 (1.1)	TCF7L2 (0.9)	ENSG00000256731 (0.7)	ENSG00000236772 (0.6)	RCC2 (0.5)
ENSG00000166598	HSP90B1 PPI subnetwork	0.07	>=0.20	TM9SF4 (4.5)	PLAGL2 (1.8)	ALS2CR12 (1.7)	RCC2 (1.4)	KIF3B (1.3)	AFG3L1P (1.2)	CENPBD1 (1.0)	PLG (0.9)	ENSG00000249231 (0.8)	IRF4 (0.7)
REACTOME_TRANSPORT_OF_MATURE_MRNA_DERIVED_FROM_AN_INTRON:CONTAINING_TRANSCRIPT	REACTOME_TRANSPORT_OF_MATURE_MRNA_DERIVED_FROM_AN_INTRON:CONTAINING_TRANSCRIPT	0.07	>=0.20	AFG3L1P (3.0)	RCC2 (2.5)	ASXL1 (2.1)	MAP3K4 (1.8)	PLAGL2 (1.5)	CASP8 (1.0)	ALS2CR12 (0.8)	LPA (0.5)	SLC22A3 (0.4)	TCF7L2 (0.4)
ENSG00000137561	TTPA PPI subnetwork	0.07	>=0.20	PLG (6.1)	TOX3 (2.3)	ENSG00000236772 (1.1)	TCERG1L (1.1)	DEF8 (1.1)	C20orf112 (0.8)	KIF3B (0.8)	TYR (0.8)	SLC22A2 (0.8)	CENPBD1 (0.5)
ENSG00000100028	SNRPD3 PPI subnetwork	0.07	>=0.20	RCC2 (2.4)	AFG3L1P (1.9)	PLAGL2 (1.4)	ASXL1 (1.1)	MAP3K4 (1.0)	TCF7L2 (0.6)	ENSG00000256731 (0.6)	DEF8 (0.3)	LPA (0.3)	ENSG00000249231 (0.2)
MP:0000067	osteopetrosis	0.07	>=0.20	SLC22A3 (1.6)	TRAK2 (1.4)	SLC22A2 (1.3)	TYR (1.1)	NOX4 (1.0)	CENPBD1 (1.0)	ALS2CR12 (0.9)	FGFR2 (0.8)	ENSG00000256731 (0.8)	TCERG1L (0.6)
ENSG00000213658	LAT PPI subnetwork	0.07	>=0.20	LPAL2 (1.8)	CENPBD1 (1.7)	CASP8 (1.4)	PLAGL2 (1.3)	ASXL1 (1.2)	GRM5 (1.1)	KIF3B (0.9)	C20orf112 (0.8)	LPA (0.7)	AFG3L1P (0.6)
ENSG00000198755	RPL10A PPI subnetwork	0.07	>=0.20	RCC2 (1.3)	IRF4 (1.1)	ASXL1 (1.1)	POFUT1 (1.0)	CDKN2B-AS (0.9)	ENSG00000256731 (0.9)	ENSG00000236772 (0.8)	KIF3B (0.6)	GRM5 (0.6)	SLC22A3 (0.5)
MP:0001800	abnormal humoral immune response	0.07	>=0.20	IRF4 (2.4)	ENSG00000249231 (1.9)	PLAGL2 (1.4)	CDKN2B-AS (1.3)	RCC2 (1.0)	POFUT1 (0.9)	TM9SF4 (0.9)	CENPBD1 (0.8)	SLC22A3 (0.8)	DEF8 (0.7)
MP:0001921	reduced fertility	0.07	>=0.20	TCF7L2 (3.3)	AFG3L1P (2.1)	TOX3 (2.1)	SLC22A2 (2.1)	SLC22A3 (1.7)	FGFR2 (1.7)	TCERG1L (1.7)	ENSG00000256731 (1.3)	TYR (1.1)	ENSG00000249231 (1.0)
ENSG00000103342	GSPT1 PPI subnetwork	0.07	>=0.20	DEF8 (2.2)	KIF3B (2.1)	AFG3L1P (2.0)	CENPBD1 (1.3)	CASP8 (1.3)	TRAK2 (1.2)	FGFR2 (0.9)	MAP3K4 (0.7)	NOX4 (0.7)	IRF4 (0.6)
ENSG00000158874	APOA2 PPI subnetwork	0.07	>=0.20	PLG (3.8)	LPA (2.2)	TM9SF4 (1.6)	CENPBD1 (1.5)	PLAGL2 (1.4)	ALS2CR12 (1.1)	AFG3L1P (0.8)	ASXL1 (0.7)	C20orf112 (0.7)	TCF7L2 (0.5)
ENSG00000180628	PCGF5 PPI subnetwork	0.07	>=0.20	RCC2 (3.7)	PLAGL2 (2.1)	TOX3 (2.0)	ASXL1 (2.0)	TCF7L2 (1.7)	C20orf112 (1.4)	ENSG00000249231 (1.4)	DEF8 (0.5)	TCERG1L (0.4)	ENSG00000236772 (0.4)
MP:0008133	decreased Peyer's patch number	0.07	>=0.20	CASP8 (1.7)	CDKN2B-AS (1.7)	TCERG1L (1.1)	TM9SF4 (1.0)	RCC2 (0.8)	PLAGL2 (0.8)	C20orf112 (0.8)	AFG3L1P (0.6)	IRF4 (0.4)	SLC22A3 (0.3)
GO:0031333	negative regulation of protein complex assembly	0.07	>=0.20	C20orf112 (2.2)	ENSG00000249231 (2.1)	ENSG00000236772 (1.8)	TRAK2 (1.4)	ENSG00000256731 (1.4)	TCERG1L (1.2)	NOX4 (0.9)	CDKN2B-AS (0.9)	ALS2CR12 (0.7)	SLC22A2 (0.6)
MP:0008190	decreased transitional stage B cell number	0.07	>=0.20	IRF4 (2.4)	SLC22A3 (1.6)	PLAGL2 (1.4)	ASXL1 (1.1)	CASP8 (1.1)	TCERG1L (1.0)	LPA (0.9)	CDKN2B-AS (0.7)	POFUT1 (0.7)	AFG3L1P (0.6)
GO:0016884	carbon-nitrogen ligase activity, with glutamine as amido-N-donor	0.07	>=0.20	CDKN2B-AS (1.6)	TCERG1L (1.2)	SLC22A3 (1.2)	ENSG00000249231 (1.2)	KIF3B (1.1)	POFUT1 (1.0)	DEF8 (1.0)	TOX3 (1.0)	CASP8 (0.9)	TRAK2 (0.5)
ENSG00000156976	EIF4A2 PPI subnetwork	0.07	>=0.20	RCC2 (2.2)	GRM5 (1.3)	ENSG00000236772 (1.3)	POFUT1 (1.0)	CDKN2B-AS (0.9)	TCERG1L (0.9)	KIF3B (0.9)	CENPBD1 (0.8)	DEF8 (0.7)	ASXL1 (0.6)
MP:0008828	abnormal lymph node cell ratio	0.07	>=0.20	ASXL1 (2.1)	PLAGL2 (1.7)	KIF3B (1.7)	ENSG00000236772 (1.6)	IRF4 (1.6)	TRAK2 (1.5)	TCERG1L (1.4)	SLC22A3 (1.1)	SLC22A2 (0.8)	MAP3K4 (0.8)
ENSG00000198336	MYL4 PPI subnetwork	0.07	>=0.20	PLG (3.9)	TRAK2 (1.7)	ALS2CR12 (1.4)	ENSG00000236772 (1.3)	CENPBD1 (1.2)	AFG3L1P (1.1)	TYR (0.9)	TCERG1L (0.9)	GRM5 (0.8)	ASXL1 (0.8)
ENSG00000127022	CANX PPI subnetwork	0.07	>=0.20	TM9SF4 (3.1)	ALS2CR12 (2.7)	FGFR2 (1.5)	TCERG1L (1.4)	PLG (1.4)	POFUT1 (0.9)	GRM5 (0.8)	CENPBD1 (0.6)	ENSG00000249231 (0.6)	TCF7L2 (0.5)
MP:0002090	abnormal vision	0.07	>=0.20	TYR (7.5)	CDKN2B-AS (1.2)	PLG (1.2)	KIF3B (1.1)	LPA (0.9)	TOX3 (0.8)	CENPBD1 (0.8)	FGFR2 (0.7)	DEF8 (0.6)	GRM5 (0.5)
ENSG00000015153	YAF2 PPI subnetwork	0.07	>=0.20	RCC2 (3.5)	ASXL1 (2.3)	TCF7L2 (2.1)	TOX3 (2.0)	PLAGL2 (2.0)	ENSG00000249231 (1.2)	C20orf112 (0.9)	TCERG1L (0.9)	IRF4 (0.6)	SLC22A3 (0.5)
GO:0043195	terminal button	0.07	>=0.20	GRM5 (1.8)	TCF7L2 (1.4)	POFUT1 (1.3)	ENSG00000249231 (0.8)	CENPBD1 (0.8)	FGFR2 (0.6)	LPAL2 (0.5)	ALS2CR12 (0.5)	TCERG1L (0.5)	TYR (0.4)
MP:0000035	abnormal membranous labyrinth morphology	0.07	>=0.20	TOX3 (2.8)	TCF7L2 (2.4)	LPA (2.1)	ENSG00000249231 (1.6)	LPAL2 (1.5)	FGFR2 (1.0)	SLC22A3 (0.9)	PLAGL2 (0.7)	NOX4 (0.5)	TRAK2 (0.4)
ENSG00000127993	RBM48 PPI subnetwork	0.07	>=0.20	DEF8 (3.1)	AFG3L1P (2.6)	RCC2 (2.2)	CENPBD1 (2.1)	LPA (1.9)	TCERG1L (1.5)	LPAL2 (1.4)	TOX3 (1.1)	ENSG00000249231 (1.1)	C20orf112 (1.0)
GO:0033209	tumor necrosis factor-mediated signaling pathway	0.07	>=0.20	IRF4 (2.5)	CDKN2B-AS (1.7)	ENSG00000256731 (1.7)	PLAGL2 (1.4)	C20orf112 (1.4)	CASP8 (1.3)	TYR (1.0)	SLC22A3 (0.9)	TRAK2 (0.8)	ENSG00000249231 (0.8)
ENSG00000108504	ENSG00000108504 PPI subnetwork	0.07	>=0.20	RCC2 (1.7)	CDKN2B-AS (1.2)	GRM5 (1.1)	IRF4 (1.0)	TCF7L2 (0.9)	PLAGL2 (0.9)	AFG3L1P (0.7)	ASXL1 (0.7)	CASP8 (0.6)	MAP3K4 (0.6)
REACTOME_GLUCONEOGENESIS	REACTOME_GLUCONEOGENESIS	0.07	>=0.20	PLG (3.1)	NOX4 (2.0)	LPA (1.7)	SLC22A2 (1.4)	LPAL2 (1.2)	CENPBD1 (0.9)	ALS2CR12 (0.9)	ENSG00000256731 (0.7)	TOX3 (0.6)	ENSG00000249231 (0.5)
ENSG00000167088	SNRPD1 PPI subnetwork	0.07	>=0.20	RCC2 (2.9)	AFG3L1P (2.3)	MAP3K4 (1.2)	PLAGL2 (1.2)	ASXL1 (1.1)	ENSG00000256731 (0.7)	TCF7L2 (0.6)	CENPBD1 (0.3)	LPA (0.2)	TM9SF4 (0.1)
GO:0005031	tumor necrosis factor-activated receptor activity	0.07	>=0.20	IRF4 (5.9)	PLAGL2 (2.0)	CDKN2B-AS (2.0)	C20orf112 (1.7)	ALS2CR12 (1.6)	GRM5 (1.1)	MAP3K4 (0.9)	CASP8 (0.9)	POFUT1 (0.7)	TRAK2 (0.6)
GO:0009070	serine family amino acid biosynthetic process	0.07	>=0.20	ENSG00000249231 (2.4)	LPA (1.8)	CENPBD1 (1.7)	RCC2 (1.5)	PLG (1.3)	LPAL2 (1.2)	CDKN2B-AS (1.1)	TCERG1L (1.0)	ENSG00000256731 (0.8)	SLC22A2 (0.7)
GO:0016836	hydro-lyase activity	0.07	>=0.20	TRAK2 (2.4)	TYR (2.1)	LPAL2 (2.0)	SLC22A2 (1.8)	ENSG00000249231 (1.2)	PLG (1.2)	TCF7L2 (1.1)	IRF4 (1.1)	LPA (0.9)	SLC22A3 (0.7)
ENSG00000187391	MAGI2 PPI subnetwork	0.07	>=0.20	GRM5 (3.4)	ENSG00000249231 (1.7)	TCF7L2 (1.6)	C20orf112 (1.3)	ALS2CR12 (1.0)	TCERG1L (1.0)	FGFR2 (0.9)	ENSG00000256731 (0.8)	TM9SF4 (0.7)	LPAL2 (0.7)
MP:0009409	abnormal skeletal muscle fiber type ratio	0.07	>=0.20	NOX4 (1.7)	RCC2 (1.4)	TOX3 (1.0)	CENPBD1 (1.0)	GRM5 (0.9)	ALS2CR12 (0.8)	ENSG00000249231 (0.8)	TCF7L2 (0.6)	SLC22A3 (0.6)	TCERG1L (0.5)
ENSG00000170579	DLGAP1 PPI subnetwork	0.07	>=0.20	GRM5 (4.1)	C20orf112 (2.4)	LPAL2 (1.4)	KIF3B (1.3)	FGFR2 (1.2)	TCF7L2 (1.0)	TRAK2 (0.9)	CDKN2B-AS (0.7)	MAP3K4 (0.6)	RCC2 (0.6)
ENSG00000105289	TJP3 PPI subnetwork	0.07	>=0.20	FGFR2 (2.0)	POFUT1 (2.0)	TM9SF4 (1.7)	CENPBD1 (1.4)	TCF7L2 (1.4)	PLAGL2 (1.4)	TOX3 (1.1)	PLG (0.9)	C20orf112 (0.8)	KIF3B (0.8)
MP:0002452	abnormal antigen presenting cell physiology	0.07	>=0.20	KIF3B (3.0)	IRF4 (2.5)	CDKN2B-AS (1.9)	POFUT1 (1.6)	TOX3 (1.4)	ENSG00000249231 (1.1)	PLAGL2 (1.0)	TM9SF4 (0.8)	LPAL2 (0.8)	CASP8 (0.6)
REACTOME_SIGNALING_BY_TGF_BETA	REACTOME_SIGNALING_BY_TGF_BETA	0.07	>=0.20	C20orf112 (3.2)	MAP3K4 (1.3)	ENSG00000256731 (1.2)	LPA (1.2)	TCF7L2 (1.2)	FGFR2 (1.1)	CENPBD1 (1.0)	NOX4 (0.9)	ENSG00000249231 (0.9)	RCC2 (0.8)
ENSG00000166233	ARIH1 PPI subnetwork	0.07	>=0.20	TM9SF4 (1.2)	ENSG00000256731 (1.0)	LPA (0.9)	IRF4 (0.9)	FGFR2 (0.8)	TCF7L2 (0.7)	POFUT1 (0.6)	SLC22A3 (0.5)	RCC2 (0.5)	GRM5 (0.4)
ENSG00000100823	APEX1 PPI subnetwork	0.07	>=0.20	ASXL1 (1.2)	MAP3K4 (1.0)	TYR (1.0)	CDKN2B-AS (1.0)	TCF7L2 (0.9)	TM9SF4 (0.7)	CASP8 (0.7)	PLAGL2 (0.6)	CENPBD1 (0.6)	RCC2 (0.4)
ENSG00000163435	ELF3 PPI subnetwork	0.07	>=0.20	RCC2 (2.8)	CENPBD1 (2.0)	TM9SF4 (1.7)	CASP8 (1.4)	POFUT1 (1.1)	ENSG00000236772 (1.0)	DEF8 (0.7)	AFG3L1P (0.6)	TCERG1L (0.6)	SLC22A3 (0.6)
ENSG00000070159	PTPN3 PPI subnetwork	0.07	>=0.20	TCF7L2 (2.5)	DEF8 (1.8)	RCC2 (1.6)	CASP8 (1.4)	CDKN2B-AS (1.3)	AFG3L1P (1.2)	IRF4 (1.1)	ENSG00000236772 (1.1)	CENPBD1 (1.0)	ASXL1 (0.9)
ENSG00000168610	STAT3 PPI subnetwork	0.07	>=0.20	IRF4 (2.8)	MAP3K4 (1.5)	LPA (1.5)	ASXL1 (1.5)	RCC2 (1.4)	C20orf112 (1.2)	TCERG1L (1.2)	SLC22A3 (1.1)	POFUT1 (0.9)	KIF3B (0.9)
MP:0004837	abnormal neural fold formation	0.07	>=0.20	ENSG00000236772 (3.0)	TCF7L2 (2.1)	ENSG00000249231 (1.5)	TCERG1L (1.3)	MAP3K4 (1.2)	CENPBD1 (1.2)	IRF4 (1.0)	POFUT1 (1.0)	CDKN2B-AS (0.6)	TYR (0.5)
GO:0002579	positive regulation of antigen processing and presentation	0.07	>=0.20	ENSG00000256731 (3.6)	ENSG00000249231 (2.5)	SLC22A3 (2.3)	CENPBD1 (2.1)	AFG3L1P (1.2)	ALS2CR12 (1.2)	CDKN2B-AS (0.9)	SLC22A2 (0.6)	TCERG1L (0.3)	CASP8 (0.3)
MP:0009643	abnormal urine homeostasis	0.07	>=0.20	SLC22A2 (6.5)	PLG (4.6)	NOX4 (4.6)	ALS2CR12 (2.4)	TOX3 (1.0)	DEF8 (0.7)	ENSG00000249231 (0.7)	AFG3L1P (0.6)	TCERG1L (0.6)	POFUT1 (0.6)
REACTOME_SIGNALING_BY_NODAL	REACTOME_SIGNALING_BY_NODAL	0.07	>=0.20	ALS2CR12 (2.7)	TM9SF4 (2.0)	CDKN2B-AS (2.0)	C20orf112 (1.8)	ENSG00000249231 (1.4)	FGFR2 (1.3)	TCF7L2 (1.2)	MAP3K4 (1.1)	ASXL1 (0.9)	LPA (0.9)
ENSG00000101057	MYBL2 PPI subnetwork	0.07	>=0.20	ENSG00000249231 (2.1)	ASXL1 (1.8)	PLAGL2 (1.8)	LPAL2 (1.1)	MAP3K4 (1.1)	TCF7L2 (1.0)	RCC2 (1.0)	AFG3L1P (1.0)	C20orf112 (0.8)	LPA (0.6)
ENSG00000078304	PPP2R5C PPI subnetwork	0.07	>=0.20	ENSG00000256731 (1.6)	DEF8 (1.5)	RCC2 (1.4)	TYR (1.1)	MAP3K4 (1.1)	TOX3 (0.9)	TCF7L2 (0.8)	ASXL1 (0.6)	CASP8 (0.6)	ENSG00000249231 (0.6)
MP:0001963	abnormal hearing physiology	0.07	>=0.20	TYR (9.0)	SLC22A2 (3.0)	TOX3 (2.0)	IRF4 (1.8)	AFG3L1P (1.4)	ENSG00000256731 (1.2)	FGFR2 (1.1)	TRAK2 (1.0)	KIF3B (0.9)	POFUT1 (0.8)
ENSG00000139083	ETV6 PPI subnetwork	0.07	>=0.20	LPA (2.3)	CASP8 (1.7)	ASXL1 (1.6)	MAP3K4 (1.4)	IRF4 (1.1)	ALS2CR12 (1.1)	PLG (1.0)	TM9SF4 (0.9)	RCC2 (0.7)	KIF3B (0.7)
MP:0000703	abnormal thymus morphology	0.07	>=0.20	POFUT1 (3.3)	IRF4 (2.5)	CASP8 (2.2)	ASXL1 (1.8)	KIF3B (1.7)	TRAK2 (1.5)	C20orf112 (1.2)	PLAGL2 (1.1)	RCC2 (1.1)	CDKN2B-AS (0.9)
GO:0051098	regulation of binding	0.07	>=0.20	CDKN2B-AS (2.7)	C20orf112 (2.7)	TCF7L2 (1.6)	TOX3 (1.5)	ENSG00000256731 (1.4)	RCC2 (1.3)	ASXL1 (1.2)	ALS2CR12 (0.5)	TRAK2 (0.5)	PLAGL2 (0.5)
ENSG00000130520	LSM4 PPI subnetwork	0.07	>=0.20	MAP3K4 (2.1)	ASXL1 (2.0)	PLAGL2 (1.8)	CDKN2B-AS (1.4)	RCC2 (1.4)	TM9SF4 (1.1)	AFG3L1P (0.9)	CASP8 (0.8)	ENSG00000256731 (0.8)	POFUT1 (0.7)
ENSG00000162419	GMEB1 PPI subnetwork	0.07	>=0.20	ASXL1 (2.9)	TYR (1.9)	ENSG00000256731 (1.9)	TM9SF4 (1.9)	TCERG1L (1.7)	RCC2 (1.6)	LPAL2 (1.1)	TRAK2 (1.1)	PLAGL2 (1.1)	TCF7L2 (1.0)
GO:0051222	positive regulation of protein transport	0.07	>=0.20	ENSG00000256731 (2.3)	PLAGL2 (1.8)	KIF3B (1.6)	SLC22A3 (1.6)	POFUT1 (1.1)	C20orf112 (0.9)	NOX4 (0.9)	IRF4 (0.7)	TCF7L2 (0.6)	TM9SF4 (0.6)
ENSG00000150337	FCGR1A PPI subnetwork	0.07	>=0.20	PLG (5.9)	LPA (3.4)	FGFR2 (1.7)	PLAGL2 (1.4)	TCF7L2 (1.2)	RCC2 (1.1)	LPAL2 (1.0)	POFUT1 (0.9)	TM9SF4 (0.9)	TCERG1L (0.8)
ENSG00000169884	WNT10B PPI subnetwork	0.07	>=0.20	NOX4 (2.8)	FGFR2 (2.6)	CENPBD1 (1.6)	PLAGL2 (1.5)	AFG3L1P (1.4)	RCC2 (1.3)	TOX3 (1.2)	KIF3B (1.1)	TCF7L2 (1.0)	POFUT1 (0.9)
ENSG00000143816	WNT9A PPI subnetwork	0.07	>=0.20	NOX4 (2.8)	FGFR2 (2.6)	CENPBD1 (1.6)	PLAGL2 (1.5)	AFG3L1P (1.4)	RCC2 (1.3)	TOX3 (1.2)	KIF3B (1.1)	TCF7L2 (1.0)	POFUT1 (0.9)
ENSG00000135925	WNT10A PPI subnetwork	0.07	>=0.20	NOX4 (2.8)	FGFR2 (2.6)	CENPBD1 (1.6)	PLAGL2 (1.5)	AFG3L1P (1.4)	RCC2 (1.3)	TOX3 (1.2)	KIF3B (1.1)	TCF7L2 (1.0)	POFUT1 (0.9)
ENSG00000158955	WNT9B PPI subnetwork	0.07	>=0.20	NOX4 (2.8)	FGFR2 (2.6)	CENPBD1 (1.6)	PLAGL2 (1.5)	AFG3L1P (1.4)	RCC2 (1.3)	TOX3 (1.2)	KIF3B (1.1)	TCF7L2 (1.0)	POFUT1 (0.9)
ENSG00000085741	WNT11 PPI subnetwork	0.07	>=0.20	NOX4 (2.8)	FGFR2 (2.6)	CENPBD1 (1.6)	PLAGL2 (1.5)	AFG3L1P (1.4)	RCC2 (1.3)	TOX3 (1.2)	KIF3B (1.1)	TCF7L2 (1.0)	POFUT1 (0.9)
ENSG00000061492	WNT8A PPI subnetwork	0.07	>=0.20	NOX4 (2.8)	FGFR2 (2.6)	CENPBD1 (1.6)	PLAGL2 (1.5)	AFG3L1P (1.4)	RCC2 (1.3)	TOX3 (1.2)	KIF3B (1.1)	TCF7L2 (1.0)	POFUT1 (0.9)
ENSG00000075290	WNT8B PPI subnetwork	0.07	>=0.20	NOX4 (2.8)	FGFR2 (2.6)	CENPBD1 (1.6)	PLAGL2 (1.5)	AFG3L1P (1.4)	RCC2 (1.3)	TOX3 (1.2)	KIF3B (1.1)	TCF7L2 (1.0)	POFUT1 (0.9)
ENSG00000105989	WNT2 PPI subnetwork	0.07	>=0.20	NOX4 (2.8)	FGFR2 (2.6)	CENPBD1 (1.6)	PLAGL2 (1.5)	AFG3L1P (1.4)	RCC2 (1.3)	TOX3 (1.2)	KIF3B (1.1)	TCF7L2 (1.0)	POFUT1 (0.9)
GO:0050931	pigment cell differentiation	0.07	>=0.20	TYR (9.4)	CDKN2B-AS (3.2)	CENPBD1 (2.0)	TCERG1L (1.3)	ENSG00000236772 (1.2)	ENSG00000249231 (1.0)	ENSG00000256731 (1.0)	AFG3L1P (0.9)	FGFR2 (0.8)	LPAL2 (0.8)
GO:0042803	protein homodimerization activity	0.07	>=0.20	PLG (1.6)	CDKN2B-AS (1.4)	NOX4 (1.1)	TRAK2 (1.1)	TYR (1.0)	PLAGL2 (1.0)	C20orf112 (1.0)	RCC2 (0.9)	TCF7L2 (0.8)	ALS2CR12 (0.8)
MP:0000519	hydronephrosis	0.07	>=0.20	SLC22A2 (4.6)	TOX3 (2.1)	NOX4 (1.8)	FGFR2 (1.6)	PLG (1.3)	TM9SF4 (1.2)	SLC22A3 (1.1)	POFUT1 (1.0)	AFG3L1P (0.9)	RCC2 (0.9)
MP:0008706	decreased interleukin-6 secretion	0.07	>=0.20	CASP8 (3.0)	PLAGL2 (2.0)	TM9SF4 (1.9)	ENSG00000256731 (1.3)	POFUT1 (1.1)	ALS2CR12 (0.9)	IRF4 (0.8)	CDKN2B-AS (0.8)	TCERG1L (0.8)	SLC22A3 (0.7)
ENSG00000080503	SMARCA2 PPI subnetwork	0.07	>=0.20	MAP3K4 (2.7)	RCC2 (2.7)	AFG3L1P (2.1)	IRF4 (2.0)	ASXL1 (1.1)	ENSG00000236772 (1.1)	CENPBD1 (1.0)	TCF7L2 (0.8)	PLAGL2 (0.7)	CDKN2B-AS (0.6)
ENSG00000134245	WNT2B PPI subnetwork	0.07	>=0.20	NOX4 (2.9)	FGFR2 (2.5)	CENPBD1 (1.7)	RCC2 (1.6)	PLAGL2 (1.4)	AFG3L1P (1.4)	KIF3B (1.2)	TOX3 (1.0)	POFUT1 (1.0)	TYR (1.0)
MP:0008182	decreased marginal zone B cell number	0.07	>=0.20	IRF4 (4.0)	PLAGL2 (1.6)	ALS2CR12 (1.3)	ASXL1 (1.2)	CDKN2B-AS (1.1)	CASP8 (1.1)	TCERG1L (1.1)	TM9SF4 (0.9)	POFUT1 (0.8)	RCC2 (0.7)
ENSG00000177425	PAWR PPI subnetwork	0.07	>=0.20	PLG (3.0)	KIF3B (1.3)	SLC22A3 (1.3)	TOX3 (1.2)	TCF7L2 (1.0)	TCERG1L (0.9)	SLC22A2 (0.9)	NOX4 (0.8)	ENSG00000236772 (0.8)	ENSG00000256731 (0.8)
MP:0002723	abnormal immune serum protein physiology	0.08	>=0.20	CASP8 (2.3)	SLC22A3 (1.7)	CDKN2B-AS (1.6)	PLG (1.3)	ENSG00000249231 (1.1)	TM9SF4 (1.1)	ENSG00000236772 (1.0)	AFG3L1P (0.9)	CENPBD1 (0.6)	ENSG00000256731 (0.4)
ENSG00000166484	MAPK7 PPI subnetwork	0.08	>=0.20	DEF8 (2.5)	TCF7L2 (1.6)	KIF3B (1.6)	TYR (1.5)	NOX4 (1.4)	ASXL1 (1.4)	RCC2 (1.4)	CASP8 (1.0)	AFG3L1P (0.9)	IRF4 (0.9)
ENSG00000139343	SNRPF PPI subnetwork	0.08	>=0.20	RCC2 (2.4)	AFG3L1P (1.9)	PLAGL2 (1.7)	MAP3K4 (1.1)	ASXL1 (0.8)	ENSG00000256731 (0.7)	TM9SF4 (0.6)	CASP8 (0.3)	LPA (0.3)	TCERG1L (0.2)
GO:0005088	Ras guanyl-nucleotide exchange factor activity	0.08	>=0.20	ASXL1 (1.9)	FGFR2 (1.8)	NOX4 (1.7)	TCF7L2 (1.5)	CASP8 (1.4)	GRM5 (1.3)	MAP3K4 (1.2)	DEF8 (1.1)	ENSG00000236772 (0.8)	TRAK2 (0.7)
MP:0008078	increased CD8-positive T cell number	0.08	>=0.20	IRF4 (5.1)	KIF3B (2.1)	ASXL1 (1.9)	TCF7L2 (1.8)	PLAGL2 (1.8)	TM9SF4 (1.3)	CDKN2B-AS (0.8)	POFUT1 (0.8)	GRM5 (0.6)	FGFR2 (0.6)
ENSG00000103479	RBL2 PPI subnetwork	0.08	>=0.20	RCC2 (1.7)	LPA (1.1)	AFG3L1P (1.1)	TCERG1L (1.0)	ENSG00000256731 (0.8)	POFUT1 (0.8)	SLC22A3 (0.7)	FGFR2 (0.6)	PLAGL2 (0.6)	TRAK2 (0.6)
GO:0010740	positive regulation of intracellular protein kinase cascade	0.08	>=0.20	CASP8 (1.8)	IRF4 (1.5)	PLAGL2 (1.1)	AFG3L1P (1.1)	C20orf112 (1.1)	CDKN2B-AS (1.0)	TM9SF4 (0.9)	POFUT1 (0.9)	TCERG1L (0.7)	LPAL2 (0.6)
ENSG00000115484	CCT4 PPI subnetwork	0.08	>=0.20	RCC2 (2.1)	MAP3K4 (2.0)	ENSG00000256731 (1.9)	SLC22A3 (1.8)	KIF3B (1.4)	IRF4 (1.1)	ALS2CR12 (1.1)	CASP8 (1.0)	TOX3 (0.8)	TYR (0.7)
ENSG00000196700	ZNF512B PPI subnetwork	0.08	>=0.20	MAP3K4 (2.0)	TM9SF4 (1.8)	ASXL1 (1.7)	CENPBD1 (1.7)	AFG3L1P (1.6)	CDKN2B-AS (1.3)	POFUT1 (1.3)	KIF3B (1.1)	TCERG1L (0.9)	LPA (0.8)
MP:0008074	increased CD4-positive T cell number	0.08	>=0.20	IRF4 (5.7)	NOX4 (1.8)	ENSG00000249231 (1.7)	ASXL1 (1.5)	KIF3B (1.3)	PLAGL2 (1.1)	CDKN2B-AS (1.0)	POFUT1 (0.7)	TM9SF4 (0.6)	RCC2 (0.6)
MP:0008037	abnormal T cell morphology	0.08	>=0.20	IRF4 (3.3)	SLC22A3 (1.9)	PLAGL2 (1.9)	CDKN2B-AS (1.9)	ASXL1 (1.5)	CASP8 (1.5)	POFUT1 (1.2)	TCF7L2 (1.0)	CENPBD1 (0.9)	GRM5 (0.8)
ENSG00000163510	CWC22 PPI subnetwork	0.08	>=0.20	MAP3K4 (2.0)	PLAGL2 (1.9)	ASXL1 (1.7)	KIF3B (1.2)	TM9SF4 (1.0)	ENSG00000256731 (0.9)	TCF7L2 (0.7)	CENPBD1 (0.6)	TCERG1L (0.5)	TOX3 (0.5)
MP:0004173	abnormal intervertebral disk morphology	0.08	>=0.20	FGFR2 (2.3)	KIF3B (2.2)	TM9SF4 (1.7)	TOX3 (1.5)	ENSG00000236772 (1.0)	NOX4 (1.0)	TCERG1L (1.0)	POFUT1 (0.9)	ASXL1 (0.7)	LPAL2 (0.7)
ENSG00000116544	DLGAP3 PPI subnetwork	0.08	>=0.20	TRAK2 (2.6)	KIF3B (2.2)	C20orf112 (2.2)	GRM5 (1.4)	TOX3 (1.1)	ALS2CR12 (1.0)	CDKN2B-AS (0.9)	RCC2 (0.8)	MAP3K4 (0.7)	TCF7L2 (0.7)
ENSG00000119917	IFIT3 PPI subnetwork	0.08	>=0.20	CASP8 (2.7)	DEF8 (1.8)	ASXL1 (1.7)	RCC2 (1.7)	ALS2CR12 (1.3)	CDKN2B-AS (0.9)	PLAGL2 (0.9)	MAP3K4 (0.9)	TCERG1L (0.7)	CENPBD1 (0.5)
ENSG00000108379	WNT3 PPI subnetwork	0.08	>=0.20	NOX4 (3.5)	SLC22A2 (2.5)	FGFR2 (2.2)	RCC2 (1.3)	PLAGL2 (1.3)	CENPBD1 (1.3)	KIF3B (1.2)	AFG3L1P (1.2)	TOX3 (1.1)	TCF7L2 (0.8)
ENSG00000138696	BMPR1B PPI subnetwork	0.08	>=0.20	TCF7L2 (2.3)	FGFR2 (2.2)	TOX3 (1.8)	TYR (1.7)	POFUT1 (1.4)	NOX4 (1.3)	KIF3B (1.2)	CENPBD1 (1.1)	ENSG00000249231 (1.1)	SLC22A3 (0.9)
ENSG00000166930	MS4A5 PPI subnetwork	0.08	>=0.20	TOX3 (2.4)	TCERG1L (2.0)	C20orf112 (2.0)	MAP3K4 (1.9)	POFUT1 (1.4)	AFG3L1P (1.2)	LPA (1.1)	DEF8 (0.9)	CASP8 (0.9)	IRF4 (0.8)
ENSG00000100146	SOX10 PPI subnetwork	0.08	>=0.20	TOX3 (3.2)	ENSG00000236772 (2.6)	FGFR2 (1.6)	TCF7L2 (1.6)	ALS2CR12 (1.4)	RCC2 (1.3)	ASXL1 (0.9)	SLC22A3 (0.8)	TYR (0.7)	LPAL2 (0.6)
ENSG00000149269	PAK1 PPI subnetwork	0.08	>=0.20	C20orf112 (1.9)	MAP3K4 (1.7)	LPAL2 (1.6)	CDKN2B-AS (1.5)	CASP8 (1.5)	DEF8 (1.3)	RCC2 (1.1)	POFUT1 (1.0)	KIF3B (0.8)	TCF7L2 (0.7)
GO:0015081	sodium ion transmembrane transporter activity	0.08	>=0.20	SLC22A2 (5.0)	NOX4 (2.7)	GRM5 (2.0)	PLG (2.0)	TM9SF4 (2.0)	CDKN2B-AS (1.5)	ALS2CR12 (1.5)	FGFR2 (1.0)	TYR (1.0)	PLAGL2 (0.8)
MP:0001711	abnormal placenta morphology	0.08	>=0.20	ASXL1 (2.2)	TCF7L2 (2.1)	PLG (2.0)	TM9SF4 (1.9)	LPA (1.8)	MAP3K4 (1.4)	FGFR2 (1.3)	TYR (1.3)	AFG3L1P (1.2)	DEF8 (1.0)
GO:0005372	water transmembrane transporter activity	0.08	>=0.20	CDKN2B-AS (5.2)	SLC22A2 (2.8)	ENSG00000249231 (2.4)	FGFR2 (2.3)	PLG (1.7)	GRM5 (1.6)	ENSG00000236772 (1.4)	TRAK2 (1.2)	TOX3 (0.6)	CENPBD1 (0.5)
ENSG00000145675	PIK3R1 PPI subnetwork	0.08	>=0.20	SLC22A3 (2.1)	TCF7L2 (1.9)	ALS2CR12 (1.8)	ASXL1 (1.5)	CASP8 (1.3)	TRAK2 (1.1)	KIF3B (1.1)	C20orf112 (1.0)	LPA (0.8)	POFUT1 (0.8)
ENSG00000163631	ALB PPI subnetwork	0.08	>=0.20	PLG (8.3)	SLC22A2 (2.2)	ENSG00000236772 (1.5)	TCERG1L (1.0)	DEF8 (0.9)	LPA (0.9)	KIF3B (0.8)	CASP8 (0.8)	TYR (0.8)	CENPBD1 (0.7)
ENSG00000182953	ENSG00000182953 PPI subnetwork	0.08	>=0.20	RCC2 (1.7)	ASXL1 (1.5)	IRF4 (1.0)	CDKN2B-AS (1.0)	LPAL2 (0.8)	ALS2CR12 (0.8)	ENSG00000256731 (0.8)	TCERG1L (0.8)	SLC22A3 (0.6)	MAP3K4 (0.6)
ENSG00000188223	LIN37 PPI subnetwork	0.08	>=0.20	AFG3L1P (2.9)	ENSG00000249231 (1.7)	TRAK2 (0.9)	CDKN2B-AS (0.9)	CASP8 (0.7)	NOX4 (0.7)	ENSG00000236772 (0.7)	ALS2CR12 (0.5)	LPAL2 (0.3)	RCC2 (0.3)
ENSG00000171735	CAMTA1 PPI subnetwork	0.08	>=0.20	PLG (3.8)	TRAK2 (2.1)	ALS2CR12 (1.6)	CENPBD1 (1.5)	ENSG00000236772 (1.4)	AFG3L1P (1.1)	TCERG1L (1.1)	TYR (0.9)	ASXL1 (0.8)	GRM5 (0.7)
ENSG00000115289	PCGF1 PPI subnetwork	0.08	>=0.20	RCC2 (3.4)	TOX3 (2.1)	PLAGL2 (2.1)	TCF7L2 (1.8)	ASXL1 (1.6)	C20orf112 (1.2)	ENSG00000249231 (1.1)	TCERG1L (0.7)	ENSG00000236772 (0.5)	DEF8 (0.2)
ENSG00000180353	HCLS1 PPI subnetwork	0.08	>=0.20	CASP8 (1.3)	TRAK2 (1.2)	MAP3K4 (1.0)	TOX3 (0.9)	POFUT1 (0.9)	CDKN2B-AS (0.8)	RCC2 (0.7)	KIF3B (0.7)	TCF7L2 (0.7)	GRM5 (0.7)
MP:0005157	holoprosencephaly	0.08	>=0.20	TCF7L2 (2.2)	SLC22A2 (1.9)	TOX3 (1.5)	FGFR2 (1.3)	NOX4 (0.8)	KIF3B (0.8)	TCERG1L (0.7)	POFUT1 (0.6)	ASXL1 (0.5)	AFG3L1P (0.5)
REACTOME_O:LINKED_GLYCOSYLATION_OF_MUCINS	REACTOME_O:LINKED_GLYCOSYLATION_OF_MUCINS	0.08	>=0.20	TOX3 (2.2)	C20orf112 (1.9)	LPAL2 (1.7)	TM9SF4 (1.3)	POFUT1 (1.2)	IRF4 (1.2)	CENPBD1 (1.2)	TCERG1L (1.0)	SLC22A2 (0.7)	KIF3B (0.6)
ENSG00000094631	HDAC6 PPI subnetwork	0.08	>=0.20	SLC22A3 (3.5)	IRF4 (3.1)	ASXL1 (2.0)	SLC22A2 (1.5)	ENSG00000256731 (1.1)	CDKN2B-AS (1.1)	GRM5 (0.8)	RCC2 (0.7)	C20orf112 (0.7)	MAP3K4 (0.6)
ENSG00000118513	MYB PPI subnetwork	0.08	>=0.20	TCF7L2 (1.7)	CDKN2B-AS (1.7)	MAP3K4 (1.6)	ASXL1 (1.5)	LPA (0.9)	IRF4 (0.8)	FGFR2 (0.8)	ALS2CR12 (0.7)	TOX3 (0.5)	SLC22A2 (0.5)
GO:0030318	melanocyte differentiation	0.08	>=0.20	TYR (9.5)	CDKN2B-AS (3.0)	CENPBD1 (2.1)	ENSG00000236772 (1.2)	TCERG1L (1.2)	ENSG00000256731 (1.0)	ENSG00000249231 (0.9)	LPAL2 (0.9)	FGFR2 (0.8)	AFG3L1P (0.6)
MP:0004613	fusion of vertebral arches	0.08	>=0.20	ENSG00000236772 (2.9)	TCERG1L (2.4)	CDKN2B-AS (2.4)	TOX3 (2.0)	IRF4 (1.7)	TCF7L2 (1.5)	MAP3K4 (1.2)	SLC22A2 (0.9)	C20orf112 (0.8)	CENPBD1 (0.6)
MP:0004471	short nasal bone	0.08	>=0.20	FGFR2 (5.7)	CDKN2B-AS (2.2)	ASXL1 (1.8)	TOX3 (1.8)	RCC2 (1.7)	TCF7L2 (1.4)	AFG3L1P (1.3)	TCERG1L (1.1)	ENSG00000249231 (0.9)	C20orf112 (0.9)
ENSG00000067596	DHX8 PPI subnetwork	0.08	>=0.20	ASXL1 (2.0)	TM9SF4 (1.7)	MAP3K4 (1.2)	KIF3B (1.1)	ENSG00000256731 (1.0)	PLAGL2 (0.9)	CENPBD1 (0.9)	TCF7L2 (0.8)	PLG (0.6)	RCC2 (0.5)
GO:0006865	amino acid transport	0.08	>=0.20	SLC22A2 (2.8)	NOX4 (2.1)	ALS2CR12 (1.8)	ENSG00000249231 (1.7)	TYR (1.4)	TM9SF4 (1.3)	POFUT1 (1.2)	GRM5 (1.1)	CENPBD1 (1.0)	ENSG00000256731 (0.9)
ENSG00000117713	ARID1A PPI subnetwork	0.08	>=0.20	MAP3K4 (1.9)	TCF7L2 (1.9)	RCC2 (1.8)	FGFR2 (1.6)	C20orf112 (1.5)	IRF4 (1.2)	TRAK2 (0.9)	ASXL1 (0.7)	CDKN2B-AS (0.5)	TYR (0.4)
ENSG00000105371	ICAM4 PPI subnetwork	0.08	>=0.20	POFUT1 (2.5)	TRAK2 (1.4)	PLG (1.4)	ENSG00000256731 (1.3)	FGFR2 (1.2)	LPA (1.1)	SLC22A3 (1.0)	CENPBD1 (0.9)	CDKN2B-AS (0.8)	PLAGL2 (0.8)
ENSG00000113580	NR3C1 PPI subnetwork	0.08	>=0.20	TOX3 (2.7)	TCF7L2 (2.2)	ASXL1 (2.2)	PLG (1.4)	MAP3K4 (1.4)	RCC2 (1.2)	CASP8 (0.9)	IRF4 (0.9)	TM9SF4 (0.8)	C20orf112 (0.8)
GO:0008406	gonad development	0.08	>=0.20	CENPBD1 (1.3)	FGFR2 (1.2)	NOX4 (1.1)	ENSG00000249231 (1.1)	POFUT1 (1.1)	AFG3L1P (1.0)	MAP3K4 (0.9)	TCERG1L (0.8)	ALS2CR12 (0.8)	TOX3 (0.5)
MP:0008395	abnormal osteoblast differentiation	0.08	>=0.20	FGFR2 (3.3)	PLAGL2 (1.6)	TOX3 (1.3)	TCF7L2 (1.3)	C20orf112 (1.3)	ASXL1 (1.3)	ALS2CR12 (1.2)	CDKN2B-AS (1.1)	TCERG1L (0.9)	TM9SF4 (0.8)
ENSG00000168438	CDC40 PPI subnetwork	0.08	>=0.20	RCC2 (2.5)	AFG3L1P (1.8)	PLAGL2 (1.2)	ASXL1 (1.2)	TM9SF4 (1.0)	ENSG00000256731 (0.7)	MAP3K4 (0.6)	TCF7L2 (0.4)	CASP8 (0.3)	TOX3 (0.2)
GO:0055123	digestive system development	0.08	>=0.20	CDKN2B-AS (2.6)	TOX3 (2.2)	TCERG1L (2.2)	FGFR2 (2.0)	ENSG00000236772 (1.7)	C20orf112 (1.6)	TCF7L2 (1.1)	ENSG00000249231 (1.0)	ALS2CR12 (0.9)	PLAGL2 (0.9)
MP:0002102	abnormal ear morphology	0.08	>=0.20	TYR (5.2)	TOX3 (2.5)	FGFR2 (2.2)	IRF4 (2.2)	SLC22A3 (2.1)	LPAL2 (2.0)	ENSG00000256731 (1.4)	CASP8 (1.0)	CDKN2B-AS (0.8)	POFUT1 (0.7)
GO:0048872	homeostasis of number of cells	0.08	>=0.20	C20orf112 (2.7)	TRAK2 (2.0)	CDKN2B-AS (1.5)	IRF4 (1.4)	ASXL1 (1.3)	PLAGL2 (1.3)	CASP8 (1.3)	MAP3K4 (1.2)	POFUT1 (1.1)	ENSG00000249231 (0.9)
ENSG00000119408	NEK6 PPI subnetwork	0.08	>=0.20	RCC2 (2.2)	ENSG00000249231 (1.2)	DEF8 (1.1)	ASXL1 (1.1)	IRF4 (1.0)	CDKN2B-AS (1.0)	CASP8 (0.9)	MAP3K4 (0.9)	NOX4 (0.9)	TYR (0.7)
MP:0002163	abnormal gland morphology	0.08	>=0.20	POFUT1 (2.3)	PLAGL2 (2.0)	TM9SF4 (1.5)	KIF3B (1.4)	IRF4 (1.3)	C20orf112 (0.9)	TRAK2 (0.8)	CENPBD1 (0.7)	FGFR2 (0.7)	CASP8 (0.6)
ENSG00000092820	EZR PPI subnetwork	0.08	>=0.20	CASP8 (2.4)	ENSG00000236772 (1.6)	PLAGL2 (1.5)	C20orf112 (1.5)	TOX3 (1.0)	TCF7L2 (0.8)	CDKN2B-AS (0.7)	AFG3L1P (0.6)	FGFR2 (0.5)	TRAK2 (0.5)
MP:0005103	abnormal retinal pigmentation	0.08	>=0.20	TYR (9.0)	TOX3 (1.8)	TRAK2 (1.6)	NOX4 (1.6)	ENSG00000249231 (1.5)	C20orf112 (1.5)	FGFR2 (1.4)	POFUT1 (1.0)	KIF3B (0.9)	TCERG1L (0.9)
ENSG00000100201	DDX17 PPI subnetwork	0.08	>=0.20	PLAGL2 (1.6)	CASP8 (1.6)	TCF7L2 (1.5)	RCC2 (1.5)	GRM5 (1.1)	TM9SF4 (1.0)	ASXL1 (0.9)	LPAL2 (0.8)	TCERG1L (0.5)	SLC22A3 (0.5)
GO:0005720	nuclear heterochromatin	0.08	>=0.20	MAP3K4 (1.7)	TCF7L2 (1.4)	IRF4 (1.4)	CENPBD1 (1.4)	C20orf112 (1.3)	ENSG00000249231 (1.2)	SLC22A2 (1.1)	CDKN2B-AS (1.1)	RCC2 (0.9)	LPAL2 (0.8)
GO:0022602	ovulation cycle process	0.08	>=0.20	POFUT1 (2.4)	ENSG00000249231 (2.2)	CDKN2B-AS (1.5)	MAP3K4 (1.3)	ENSG00000236772 (1.2)	NOX4 (1.2)	FGFR2 (0.9)	AFG3L1P (0.8)	ALS2CR12 (0.4)	TOX3 (0.4)
ENSG00000141759	TXNL4A PPI subnetwork	0.08	>=0.20	RCC2 (3.0)	AFG3L1P (2.2)	PLAGL2 (1.4)	ASXL1 (1.1)	TM9SF4 (0.6)	ENSG00000256731 (0.6)	TOX3 (0.6)	MAP3K4 (0.5)	CASP8 (0.4)	IRF4 (0.2)
GO:0005665	DNA-directed RNA polymerase II, core complex	0.08	>=0.20	KIF3B (1.8)	DEF8 (1.8)	C20orf112 (1.4)	ENSG00000249231 (1.1)	TCF7L2 (0.8)	CENPBD1 (0.7)	FGFR2 (0.7)	TOX3 (0.6)	LPAL2 (0.6)	ENSG00000256731 (0.6)
ENSG00000149357	LAMTOR1 PPI subnetwork	0.08	>=0.20	TM9SF4 (2.3)	TRAK2 (1.8)	TYR (1.7)	SLC22A2 (1.5)	LPAL2 (1.5)	CENPBD1 (1.3)	TCERG1L (0.9)	ENSG00000249231 (0.8)	SLC22A3 (0.7)	PLAGL2 (0.7)
MP:0004756	abnormal proximal convoluted tubule morphology	0.08	>=0.20	SLC22A2 (3.0)	TOX3 (2.6)	NOX4 (2.5)	PLG (2.0)	DEF8 (1.9)	ENSG00000249231 (1.8)	POFUT1 (1.6)	CENPBD1 (1.4)	TCERG1L (1.0)	AFG3L1P (0.9)
GO:0003725	double-stranded RNA binding	0.08	>=0.20	ASXL1 (2.2)	CASP8 (1.7)	RCC2 (0.9)	DEF8 (0.8)	CDKN2B-AS (0.8)	ENSG00000236772 (0.8)	SLC22A3 (0.5)	TCF7L2 (0.5)	KIF3B (0.5)	PLAGL2 (0.5)
MP:0008883	abnormal enterocyte proliferation	0.08	>=0.20	CDKN2B-AS (4.5)	TCF7L2 (2.5)	ENSG00000249231 (2.4)	AFG3L1P (1.7)	PLAGL2 (1.2)	ENSG00000236772 (1.1)	LPA (0.8)	CASP8 (0.8)	FGFR2 (0.7)	MAP3K4 (0.6)
MP:0001328	disorganized retinal layers	0.08	>=0.20	TOX3 (2.0)	FGFR2 (1.9)	TCERG1L (1.9)	GRM5 (1.4)	TCF7L2 (1.3)	C20orf112 (1.2)	TYR (1.1)	POFUT1 (1.0)	PLG (1.0)	PLAGL2 (1.0)
MP:0004399	abnormal cochlear outer hair cell morphology	0.08	>=0.20	TOX3 (2.5)	C20orf112 (2.2)	PLAGL2 (2.2)	SLC22A2 (2.1)	FGFR2 (2.0)	POFUT1 (1.9)	RCC2 (1.3)	CDKN2B-AS (1.1)	NOX4 (0.8)	TCF7L2 (0.7)
ENSG00000132646	PCNA PPI subnetwork	0.08	>=0.20	RCC2 (1.4)	ASXL1 (1.3)	IRF4 (0.9)	ENSG00000249231 (0.9)	PLAGL2 (0.8)	TCERG1L (0.8)	CASP8 (0.5)	CDKN2B-AS (0.4)	SLC22A3 (0.3)	MAP3K4 (0.2)
GO:0022804	active transmembrane transporter activity	0.08	>=0.20	SLC22A2 (5.7)	TM9SF4 (3.2)	NOX4 (2.9)	PLG (2.0)	TYR (1.7)	ALS2CR12 (1.1)	POFUT1 (1.1)	DEF8 (1.1)	FGFR2 (1.0)	TRAK2 (0.8)
ENSG00000069399	BCL3 PPI subnetwork	0.08	>=0.20	PLAGL2 (3.0)	ASXL1 (2.2)	AFG3L1P (1.4)	TCF7L2 (1.3)	TM9SF4 (1.2)	KIF3B (1.2)	RCC2 (1.2)	MAP3K4 (1.0)	CASP8 (0.9)	IRF4 (0.9)
ENSG00000109819	PPARGC1A PPI subnetwork	0.08	>=0.20	ASXL1 (3.5)	TCF7L2 (2.8)	LPAL2 (2.1)	SLC22A2 (1.6)	PLAGL2 (1.5)	TCERG1L (1.3)	MAP3K4 (1.3)	ENSG00000256731 (1.1)	ENSG00000236772 (1.1)	KIF3B (1.0)
ENSG00000175324	LSM1 PPI subnetwork	0.08	>=0.20	MAP3K4 (2.4)	RCC2 (1.7)	TCERG1L (0.8)	ENSG00000256731 (0.8)	AFG3L1P (0.7)	ASXL1 (0.7)	IRF4 (0.6)	CDKN2B-AS (0.6)	TM9SF4 (0.6)	PLAGL2 (0.5)
ENSG00000056661	PCGF2 PPI subnetwork	0.08	>=0.20	RCC2 (3.4)	TOX3 (2.1)	TCF7L2 (1.9)	ASXL1 (1.9)	PLAGL2 (1.8)	ENSG00000249231 (1.3)	IRF4 (1.0)	C20orf112 (0.6)	SLC22A3 (0.6)	TCERG1L (0.6)
GO:0016891	endoribonuclease activity, producing 5'-phosphomonoesters	0.08	>=0.20	CENPBD1 (4.0)	AFG3L1P (1.8)	LPA (1.7)	IRF4 (1.5)	CDKN2B-AS (1.4)	TRAK2 (1.1)	ENSG00000236772 (0.8)	KIF3B (0.8)	LPAL2 (0.7)	PLAGL2 (0.6)
ENSG00000188064	WNT7B PPI subnetwork	0.08	>=0.20	FGFR2 (2.7)	NOX4 (2.5)	PLAGL2 (1.9)	TOX3 (1.4)	RCC2 (1.2)	CENPBD1 (1.2)	TM9SF4 (1.2)	KIF3B (1.1)	TCF7L2 (1.1)	AFG3L1P (1.1)
ENSG00000071539	TRIP13 PPI subnetwork	0.08	>=0.20	ALS2CR12 (1.5)	CDKN2B-AS (1.4)	KIF3B (1.4)	TCF7L2 (1.1)	ENSG00000256731 (1.0)	ENSG00000236772 (0.9)	PLAGL2 (0.9)	CENPBD1 (0.8)	NOX4 (0.8)	LPAL2 (0.7)
GO:0009897	external side of plasma membrane	0.08	>=0.20	IRF4 (3.5)	NOX4 (1.4)	SLC22A3 (1.2)	PLAGL2 (1.1)	TM9SF4 (1.1)	TRAK2 (0.9)	KIF3B (0.9)	C20orf112 (0.8)	ASXL1 (0.7)	PLG (0.7)
ENSG00000010803	SCMH1 PPI subnetwork	0.08	>=0.20	RCC2 (2.9)	TCF7L2 (2.2)	TOX3 (2.1)	C20orf112 (2.0)	PLAGL2 (1.3)	ASXL1 (1.3)	SLC22A3 (0.8)	TCERG1L (0.7)	ENSG00000256731 (0.5)	IRF4 (0.4)
ENSG00000183431	SF3A3 PPI subnetwork	0.08	>=0.20	AFG3L1P (2.2)	RCC2 (2.1)	PLAGL2 (1.3)	ENSG00000256731 (0.9)	MAP3K4 (0.9)	ASXL1 (0.8)	TM9SF4 (0.7)	TOX3 (0.6)	TCF7L2 (0.3)	IRF4 (0.2)
ENSG00000110713	NUP98 PPI subnetwork	0.08	>=0.20	ASXL1 (2.6)	ALS2CR12 (1.3)	RCC2 (1.2)	ENSG00000249231 (1.0)	MAP3K4 (0.6)	DEF8 (0.5)	TYR (0.4)	POFUT1 (0.3)	TCERG1L (0.2)	AFG3L1P (0.2)
ENSG00000173530	TNFRSF10D PPI subnetwork	0.08	>=0.20	RCC2 (2.8)	CASP8 (1.3)	IRF4 (1.2)	NOX4 (1.1)	ALS2CR12 (1.0)	TRAK2 (0.9)	TOX3 (0.8)	SLC22A3 (0.8)	AFG3L1P (0.6)	ENSG00000256731 (0.5)
MP:0001861	lung inflammation	0.08	>=0.20	IRF4 (2.8)	PLAGL2 (2.4)	CASP8 (2.4)	POFUT1 (1.2)	SLC22A3 (1.0)	KIF3B (1.0)	TM9SF4 (0.9)	ALS2CR12 (0.9)	ASXL1 (0.6)	TCF7L2 (0.5)
MP:0002389	abnormal Peyer's patch follicle morphology	0.08	>=0.20	IRF4 (2.8)	TCERG1L (1.2)	CASP8 (1.2)	AFG3L1P (1.0)	RCC2 (0.8)	TOX3 (0.8)	TYR (0.7)	CDKN2B-AS (0.7)	PLAGL2 (0.6)	TRAK2 (0.6)
ENSG00000157349	DDX19B PPI subnetwork	0.08	>=0.20	AFG3L1P (3.2)	ALS2CR12 (2.7)	CENPBD1 (1.8)	TRAK2 (1.5)	DEF8 (1.3)	ENSG00000249231 (0.8)	SLC22A2 (0.7)	TYR (0.7)	RCC2 (0.6)	GRM5 (0.6)
MP:0005171	absent coat pigmentation	0.08	>=0.20	TYR (6.6)	ENSG00000249231 (1.6)	TCF7L2 (1.4)	TRAK2 (1.4)	TOX3 (1.1)	LPA (1.0)	TCERG1L (0.9)	CENPBD1 (0.7)	NOX4 (0.6)	FGFR2 (0.4)
ENSG00000018236	CNTN1 PPI subnetwork	0.09	>=0.20	TM9SF4 (3.2)	FGFR2 (1.4)	GRM5 (1.3)	SLC22A3 (1.1)	AFG3L1P (0.9)	NOX4 (0.8)	ENSG00000249231 (0.7)	ALS2CR12 (0.7)	RCC2 (0.7)	ENSG00000256731 (0.5)
MP:0000953	abnormal oligodendrocyte morphology	0.09	>=0.20	GRM5 (2.1)	PLAGL2 (1.5)	FGFR2 (1.5)	TCF7L2 (1.4)	SLC22A2 (1.3)	ENSG00000236772 (1.2)	LPAL2 (1.0)	TOX3 (0.8)	RCC2 (0.7)	POFUT1 (0.7)
ENSG00000149295	DRD2 PPI subnetwork	0.09	>=0.20	ENSG00000236772 (2.2)	ENSG00000249231 (2.1)	GRM5 (1.9)	TRAK2 (1.8)	FGFR2 (1.3)	SLC22A2 (1.3)	TCF7L2 (1.1)	TOX3 (1.0)	SLC22A3 (0.9)	ENSG00000256731 (0.9)
MP:0001258	decreased body length	0.09	>=0.20	TCF7L2 (2.9)	TM9SF4 (2.9)	FGFR2 (2.6)	ASXL1 (1.7)	TOX3 (1.5)	SLC22A3 (1.2)	DEF8 (1.0)	SLC22A2 (1.0)	PLAGL2 (1.0)	ENSG00000236772 (0.9)
MP:0008210	increased mature B cell number	0.09	>=0.20	IRF4 (3.8)	CDKN2B-AS (3.1)	CASP8 (1.3)	LPA (1.2)	POFUT1 (1.1)	ALS2CR12 (0.9)	TCERG1L (0.7)	PLAGL2 (0.7)	RCC2 (0.6)	TOX3 (0.5)
GO:0017147	Wnt-protein binding	0.09	>=0.20	FGFR2 (3.6)	NOX4 (2.1)	TCF7L2 (2.0)	TOX3 (1.6)	TM9SF4 (1.5)	POFUT1 (1.2)	RCC2 (1.1)	AFG3L1P (1.0)	TYR (1.0)	PLAGL2 (0.7)
GO:0030673	axolemma	0.09	>=0.20	GRM5 (4.2)	FGFR2 (2.8)	TOX3 (1.4)	LPAL2 (0.8)	ENSG00000249231 (0.7)	TYR (0.7)	TCERG1L (0.6)	ENSG00000236772 (0.5)	CDKN2B-AS (0.4)	MAP3K4 (0.4)
ENSG00000169016	E2F6 PPI subnetwork	0.09	>=0.20	RCC2 (3.1)	TCF7L2 (2.7)	ASXL1 (2.3)	TOX3 (1.6)	PLAGL2 (1.4)	C20orf112 (1.2)	TRAK2 (1.0)	TCERG1L (1.0)	ENSG00000249231 (0.7)	ENSG00000236772 (0.5)
ENSG00000134597	RBMX2 PPI subnetwork	0.09	>=0.20	MAP3K4 (1.9)	ENSG00000256731 (1.1)	PLAGL2 (0.9)	CENPBD1 (0.8)	TM9SF4 (0.7)	ASXL1 (0.6)	KIF3B (0.5)	CDKN2B-AS (0.5)	TCERG1L (0.4)	SLC22A3 (0.3)
ENSG00000164220	F2RL2 PPI subnetwork	0.09	>=0.20	CDKN2B-AS (2.5)	TCF7L2 (2.2)	CENPBD1 (1.6)	LPA (1.6)	ASXL1 (1.6)	RCC2 (1.3)	MAP3K4 (1.3)	C20orf112 (1.3)	TCERG1L (1.1)	PLG (0.8)
ENSG00000065427	KARS PPI subnetwork	0.09	>=0.20	DEF8 (2.5)	RCC2 (2.5)	AFG3L1P (2.2)	CENPBD1 (2.1)	TCERG1L (1.4)	CDKN2B-AS (1.3)	TOX3 (0.7)	MAP3K4 (0.6)	CASP8 (0.4)	NOX4 (0.4)
REACTOME_ASSOCIATION_OF_LICENSING_FACTORS_WITH_THE_PRE:REPLICATIVE_COMPLEX	REACTOME_ASSOCIATION_OF_LICENSING_FACTORS_WITH_THE_PRE:REPLICATIVE_COMPLEX	0.09	>=0.20	CASP8 (1.7)	ENSG00000249231 (1.6)	CDKN2B-AS (1.5)	POFUT1 (1.3)	SLC22A2 (0.9)	IRF4 (0.7)	NOX4 (0.6)	ALS2CR12 (0.5)	MAP3K4 (0.4)	ASXL1 (0.4)
REACTOME_REGULATION_OF_GENE_EXPRESSION_IN_BETA_CELLS	REACTOME_REGULATION_OF_GENE_EXPRESSION_IN_BETA_CELLS	0.09	>=0.20	TOX3 (2.8)	LPA (2.2)	CDKN2B-AS (1.8)	LPAL2 (1.6)	TCERG1L (1.5)	PLG (1.1)	PLAGL2 (1.0)	SLC22A2 (1.0)	KIF3B (0.8)	DEF8 (0.8)
ENSG00000205937	RNPS1 PPI subnetwork	0.09	>=0.20	AFG3L1P (2.8)	RCC2 (2.2)	ASXL1 (1.7)	PLAGL2 (1.3)	MAP3K4 (0.9)	TCF7L2 (0.8)	TM9SF4 (0.6)	TOX3 (0.5)	CASP8 (0.5)	ENSG00000256731 (0.5)
MP:0004096	abnormal midbrain-hindbrain boundary development	0.09	>=0.20	TCF7L2 (3.8)	FGFR2 (3.3)	POFUT1 (2.8)	TYR (1.4)	TRAK2 (1.2)	LPAL2 (1.2)	PLAGL2 (1.1)	AFG3L1P (1.0)	NOX4 (1.0)	C20orf112 (0.8)
GO:0015837	amine transport	0.09	>=0.20	SLC22A2 (2.1)	ENSG00000256731 (2.1)	ALS2CR12 (2.0)	NOX4 (1.8)	POFUT1 (1.7)	SLC22A3 (1.6)	CENPBD1 (1.5)	ENSG00000249231 (1.4)	TM9SF4 (1.1)	DEF8 (1.0)
ENSG00000078900	TP73 PPI subnetwork	0.09	>=0.20	ASXL1 (3.4)	ALS2CR12 (2.3)	MAP3K4 (2.2)	CASP8 (1.7)	POFUT1 (1.5)	TCF7L2 (1.2)	SLC22A3 (1.2)	ENSG00000256731 (1.0)	RCC2 (0.9)	LPA (0.9)
MP:0000048	abnormal stria vascularis morphology	0.09	>=0.20	TYR (9.7)	IRF4 (1.9)	TRAK2 (1.5)	ENSG00000256731 (1.5)	TOX3 (1.2)	SLC22A2 (1.1)	FGFR2 (1.0)	SLC22A3 (0.9)	NOX4 (0.6)	ENSG00000249231 (0.6)
GO:0045777	positive regulation of blood pressure	0.09	>=0.20	ENSG00000249231 (1.8)	CENPBD1 (1.7)	AFG3L1P (1.7)	LPAL2 (1.5)	TRAK2 (1.2)	POFUT1 (1.1)	CDKN2B-AS (1.1)	TOX3 (0.9)	TCERG1L (0.8)	DEF8 (0.8)
REACTOME_TRANSPORT_OF_MATURE_TRANSCRIPT_TO_CYTOPLASM	REACTOME_TRANSPORT_OF_MATURE_TRANSCRIPT_TO_CYTOPLASM	0.09	>=0.20	AFG3L1P (3.1)	RCC2 (2.5)	ASXL1 (2.2)	MAP3K4 (1.9)	PLAGL2 (1.6)	CASP8 (0.8)	ALS2CR12 (0.7)	LPA (0.5)	SLC22A3 (0.4)	TCF7L2 (0.3)
ENSG00000196781	TLE1 PPI subnetwork	0.09	>=0.20	TOX3 (2.4)	POFUT1 (1.4)	CASP8 (1.2)	C20orf112 (1.2)	ASXL1 (1.1)	CDKN2B-AS (1.1)	TCF7L2 (0.8)	ENSG00000236772 (0.7)	LPAL2 (0.7)	IRF4 (0.7)
GO:0032633	interleukin-4 production	0.09	>=0.20	CENPBD1 (2.9)	ENSG00000236772 (2.3)	SLC22A3 (2.0)	C20orf112 (1.7)	ENSG00000256731 (1.5)	IRF4 (1.5)	AFG3L1P (1.3)	NOX4 (1.0)	SLC22A2 (0.7)	ENSG00000249231 (0.6)
MP:0004599	abnormal vertebral arch morphology	0.09	>=0.20	TOX3 (2.8)	FGFR2 (2.5)	TCERG1L (1.8)	TCF7L2 (1.7)	CDKN2B-AS (0.9)	TYR (0.7)	SLC22A2 (0.7)	CASP8 (0.6)	CENPBD1 (0.6)	ENSG00000236772 (0.6)
ENSG00000175029	CTBP2 PPI subnetwork	0.09	>=0.20	TOX3 (2.7)	AFG3L1P (2.0)	TCF7L2 (2.0)	PLAGL2 (1.5)	C20orf112 (1.3)	ASXL1 (1.3)	RCC2 (1.2)	NOX4 (1.2)	SLC22A3 (1.0)	ENSG00000249231 (0.9)
MP:0001201	translucent skin	0.09	>=0.20	PLAGL2 (1.5)	TCF7L2 (1.4)	FGFR2 (1.2)	CDKN2B-AS (1.1)	LPA (1.0)	ENSG00000256731 (1.0)	IRF4 (0.8)	ENSG00000249231 (0.8)	SLC22A3 (0.7)	MAP3K4 (0.6)
ENSG00000186318	BACE1 PPI subnetwork	0.09	>=0.20	TM9SF4 (2.8)	ALS2CR12 (1.4)	ENSG00000249231 (1.3)	TCF7L2 (1.0)	IRF4 (1.0)	RCC2 (1.0)	TOX3 (0.8)	POFUT1 (0.8)	CENPBD1 (0.6)	ASXL1 (0.5)
ENSG00000215077	BRD2 PPI subnetwork	0.09	>=0.20	AFG3L1P (3.4)	CENPBD1 (2.4)	TCF7L2 (1.1)	ENSG00000249231 (1.0)	MAP3K4 (0.9)	RCC2 (0.7)	SLC22A3 (0.6)	ENSG00000236772 (0.6)	TM9SF4 (0.6)	DEF8 (0.5)
ENSG00000112526	ENSG00000112526 PPI subnetwork	0.09	>=0.20	AFG3L1P (3.4)	CENPBD1 (2.4)	TCF7L2 (1.1)	ENSG00000249231 (1.0)	MAP3K4 (0.9)	RCC2 (0.7)	SLC22A3 (0.6)	ENSG00000236772 (0.6)	TM9SF4 (0.6)	DEF8 (0.5)
ENSG00000204256	BRD2 PPI subnetwork	0.09	>=0.20	AFG3L1P (3.4)	CENPBD1 (2.4)	TCF7L2 (1.1)	ENSG00000249231 (1.0)	MAP3K4 (0.9)	RCC2 (0.7)	SLC22A3 (0.6)	ENSG00000236772 (0.6)	TM9SF4 (0.6)	DEF8 (0.5)
MP:0008071	absent B cells	0.09	>=0.20	POFUT1 (2.4)	PLAGL2 (1.4)	CENPBD1 (1.4)	RCC2 (1.2)	ASXL1 (1.0)	CDKN2B-AS (0.9)	TCF7L2 (0.9)	TM9SF4 (0.9)	IRF4 (0.7)	CASP8 (0.7)
ENSG00000120063	GNA13 PPI subnetwork	0.09	>=0.20	TCF7L2 (2.5)	TOX3 (1.7)	CDKN2B-AS (1.1)	TCERG1L (0.9)	ENSG00000256731 (0.8)	ASXL1 (0.7)	GRM5 (0.6)	DEF8 (0.5)	PLG (0.4)	ALS2CR12 (0.4)
GO:0000792	heterochromatin	0.09	>=0.20	MAP3K4 (2.6)	RCC2 (2.1)	CDKN2B-AS (2.1)	ASXL1 (1.7)	TCF7L2 (1.3)	IRF4 (1.3)	SLC22A2 (1.1)	ENSG00000236772 (1.0)	C20orf112 (0.9)	PLAGL2 (0.8)
MP:0000102	abnormal nasal bone morphology	0.09	>=0.20	FGFR2 (3.0)	LPAL2 (2.8)	TOX3 (2.7)	TCF7L2 (1.6)	CDKN2B-AS (1.5)	PLAGL2 (1.5)	ASXL1 (1.5)	TCERG1L (1.3)	ENSG00000236772 (1.2)	RCC2 (1.2)
REACTOME_TERMINATION_OF_O:GLYCAN_BIOSYNTHESIS	REACTOME_TERMINATION_OF_O:GLYCAN_BIOSYNTHESIS	0.09	>=0.20	TYR (2.3)	C20orf112 (1.7)	LPAL2 (1.6)	TRAK2 (1.6)	TOX3 (1.2)	TM9SF4 (1.0)	LPA (1.0)	IRF4 (1.0)	ALS2CR12 (0.9)	POFUT1 (0.9)
ENSG00000077312	SNRPA PPI subnetwork	0.09	>=0.20	RCC2 (2.4)	AFG3L1P (1.7)	MAP3K4 (1.3)	PLAGL2 (1.1)	ASXL1 (1.0)	ENSG00000256731 (0.6)	TM9SF4 (0.6)	TCF7L2 (0.6)	TOX3 (0.4)	LPAL2 (0.3)
MP:0000166	abnormal chondrocyte morphology	0.09	>=0.20	FGFR2 (4.8)	NOX4 (2.0)	TM9SF4 (1.7)	TCF7L2 (1.6)	CDKN2B-AS (1.3)	ASXL1 (1.1)	ENSG00000249231 (1.0)	LPAL2 (1.0)	KIF3B (0.9)	ENSG00000256731 (0.8)
ENSG00000137259	HIST1H2AB PPI subnetwork	0.09	>=0.20	RCC2 (3.5)	AFG3L1P (2.0)	CENPBD1 (1.8)	MAP3K4 (1.7)	IRF4 (1.0)	SLC22A3 (0.9)	TCF7L2 (0.8)	ASXL1 (0.7)	ENSG00000236772 (0.6)	FGFR2 (0.4)
ENSG00000168274	HIST1H2AE PPI subnetwork	0.09	>=0.20	RCC2 (3.5)	AFG3L1P (2.0)	CENPBD1 (1.8)	MAP3K4 (1.7)	IRF4 (1.0)	SLC22A3 (0.9)	TCF7L2 (0.8)	ASXL1 (0.7)	ENSG00000236772 (0.6)	FGFR2 (0.4)
GO:0034362	low-density lipoprotein particle	0.09	>=0.20	PLG (4.4)	LPA (3.7)	CENPBD1 (2.2)	CDKN2B-AS (1.5)	AFG3L1P (1.2)	FGFR2 (1.2)	DEF8 (1.1)	ALS2CR12 (0.7)	C20orf112 (0.6)	TYR (0.6)
GO:0048713	regulation of oligodendrocyte differentiation	0.09	>=0.20	TOX3 (3.2)	TCF7L2 (2.5)	C20orf112 (2.1)	ENSG00000236772 (2.1)	TCERG1L (1.4)	ALS2CR12 (1.1)	FGFR2 (1.0)	SLC22A2 (0.8)	CDKN2B-AS (0.2)	MAP3K4 (0.2)
ENSG00000136937	NCBP1 PPI subnetwork	0.09	>=0.20	RCC2 (2.9)	AFG3L1P (2.4)	ASXL1 (1.7)	PLAGL2 (1.3)	MAP3K4 (1.2)	TM9SF4 (1.0)	ENSG00000256731 (0.7)	TCF7L2 (0.6)	ALS2CR12 (0.3)	FGFR2 (0.1)
MP:0003132	increased pre-B cell number	0.09	>=0.20	IRF4 (4.9)	POFUT1 (1.8)	PLAGL2 (1.3)	AFG3L1P (1.1)	ENSG00000249231 (1.0)	CENPBD1 (0.9)	LPA (0.9)	RCC2 (0.7)	ENSG00000236772 (0.6)	TCERG1L (0.4)
GO:0030532	small nuclear ribonucleoprotein complex	0.09	>=0.20	MAP3K4 (2.0)	RCC2 (1.9)	PLAGL2 (1.2)	DEF8 (1.0)	TOX3 (0.9)	POFUT1 (0.8)	TM9SF4 (0.7)	TCERG1L (0.7)	NOX4 (0.5)	ENSG00000249231 (0.5)
ENSG00000143702	CEP170 PPI subnetwork	0.09	>=0.20	TOX3 (2.5)	TCERG1L (2.1)	C20orf112 (1.8)	MAP3K4 (1.6)	ENSG00000249231 (1.3)	POFUT1 (1.3)	AFG3L1P (1.3)	PLAGL2 (0.8)	KIF3B (0.8)	CASP8 (0.7)
MP:0000755	hindlimb paralysis	0.09	>=0.20	ENSG00000236772 (1.5)	TRAK2 (1.4)	TM9SF4 (1.3)	CDKN2B-AS (1.1)	SLC22A2 (1.0)	ENSG00000256731 (0.9)	ALS2CR12 (0.9)	DEF8 (0.9)	TCERG1L (0.8)	ENSG00000249231 (0.8)
ENSG00000160201	U2AF1 PPI subnetwork	0.09	>=0.20	RCC2 (3.0)	AFG3L1P (2.2)	PLAGL2 (1.0)	TOX3 (0.8)	ENSG00000256731 (0.8)	TM9SF4 (0.7)	ASXL1 (0.7)	MAP3K4 (0.5)	CASP8 (0.5)	CDKN2B-AS (0.4)
MP:0002075	abnormal coat/hair pigmentation	0.09	>=0.20	TYR (14.6)	FGFR2 (1.1)	TRAK2 (1.1)	LPA (1.0)	RCC2 (0.8)	IRF4 (0.8)	LPAL2 (0.8)	ENSG00000249231 (0.7)	TCERG1L (0.5)	TCF7L2 (0.5)
ENSG00000105568	PPP2R1A PPI subnetwork	0.09	>=0.20	MAP3K4 (2.1)	GRM5 (1.8)	ASXL1 (1.8)	RCC2 (1.4)	TOX3 (0.9)	ENSG00000249231 (0.7)	FGFR2 (0.6)	TRAK2 (0.5)	ENSG00000236772 (0.4)	CDKN2B-AS (0.4)
ENSG00000170144	HNRNPA3 PPI subnetwork	0.09	>=0.20	RCC2 (3.1)	AFG3L1P (2.8)	PLAGL2 (0.9)	TOX3 (0.8)	TM9SF4 (0.7)	ASXL1 (0.7)	CASP8 (0.5)	TCF7L2 (0.5)	TCERG1L (0.3)	MAP3K4 (0.3)
ENSG00000166889	PATL1 PPI subnetwork	0.09	>=0.20	PLAGL2 (2.2)	ASXL1 (2.0)	MAP3K4 (1.8)	RCC2 (1.4)	TCF7L2 (1.1)	IRF4 (0.9)	ENSG00000256731 (0.9)	TM9SF4 (0.8)	TOX3 (0.8)	CDKN2B-AS (0.7)
MP:0004946	abnormal regulatory T cell physiology	0.09	>=0.20	IRF4 (5.6)	PLAGL2 (3.8)	KIF3B (2.5)	SLC22A2 (1.5)	ALS2CR12 (1.4)	TM9SF4 (1.3)	ASXL1 (1.2)	SLC22A3 (1.1)	ENSG00000256731 (0.9)	TCF7L2 (0.9)
MP:0000696	abnormal Peyer's patch morphology	0.09	>=0.20	PLAGL2 (2.3)	SLC22A3 (2.0)	CASP8 (1.8)	IRF4 (1.7)	RCC2 (1.1)	TM9SF4 (1.1)	ENSG00000249231 (0.9)	ENSG00000256731 (0.9)	LPAL2 (0.8)	TCERG1L (0.7)
MP:0009356	decreased liver triglyceride level	0.09	>=0.20	TCF7L2 (3.2)	PLG (1.6)	LPA (1.4)	PLAGL2 (1.3)	GRM5 (1.2)	NOX4 (1.2)	ALS2CR12 (1.0)	KIF3B (0.8)	LPAL2 (0.7)	SLC22A3 (0.6)
MP:0003172	abnormal lysosome physiology	0.09	>=0.20	AFG3L1P (3.0)	DEF8 (2.5)	TRAK2 (1.9)	CENPBD1 (1.9)	KIF3B (1.9)	POFUT1 (1.6)	TM9SF4 (1.6)	NOX4 (1.5)	MAP3K4 (1.5)	ENSG00000249231 (1.3)
ENSG00000137500	CCDC90B PPI subnetwork	0.09	>=0.20	TOX3 (3.5)	DEF8 (2.1)	TCERG1L (1.7)	LPAL2 (1.6)	CASP8 (1.6)	NOX4 (1.2)	RCC2 (1.2)	LPA (1.1)	CDKN2B-AS (0.9)	TCF7L2 (0.8)
MP:0005058	abnormal lysosome morphology	0.09	>=0.20	TM9SF4 (3.4)	CENPBD1 (1.7)	AFG3L1P (1.6)	NOX4 (1.5)	ALS2CR12 (1.4)	PLAGL2 (0.9)	MAP3K4 (0.8)	DEF8 (0.7)	RCC2 (0.6)	ENSG00000249231 (0.6)
REACTOME_HDL:MEDIATED_LIPID_TRANSPORT	REACTOME_HDL:MEDIATED_LIPID_TRANSPORT	0.09	>=0.20	PLG (4.3)	ALS2CR12 (1.9)	ENSG00000236772 (1.3)	ASXL1 (0.9)	FGFR2 (0.8)	SLC22A2 (0.8)	C20orf112 (0.8)	TYR (0.8)	TM9SF4 (0.7)	TCF7L2 (0.7)
ENSG00000101138	CSTF1 PPI subnetwork	0.09	>=0.20	RCC2 (3.0)	AFG3L1P (2.5)	PLAGL2 (1.0)	ASXL1 (0.8)	CASP8 (0.7)	TM9SF4 (0.5)	MAP3K4 (0.5)	LPAL2 (0.4)	TOX3 (0.3)	ENSG00000256731 (0.3)
ENSG00000130479	MAP1S PPI subnetwork	0.09	>=0.20	ENSG00000249231 (2.0)	MAP3K4 (1.8)	TCF7L2 (1.5)	RCC2 (1.4)	ENSG00000256731 (1.1)	ASXL1 (1.1)	SLC22A3 (1.1)	ALS2CR12 (1.1)	PLAGL2 (1.0)	LPA (0.8)
GO:0004861	cyclin-dependent protein kinase inhibitor activity	0.09	>=0.20	CDKN2B-AS (2.7)	IRF4 (1.4)	ENSG00000256731 (1.3)	TCF7L2 (1.3)	PLAGL2 (1.2)	TRAK2 (1.1)	ASXL1 (1.1)	CASP8 (1.0)	TCERG1L (0.7)	RCC2 (0.6)
GO:0034101	erythrocyte homeostasis	0.09	>=0.20	C20orf112 (2.2)	TRAK2 (2.2)	CENPBD1 (2.1)	ENSG00000236772 (1.6)	ENSG00000249231 (1.5)	CDKN2B-AS (1.1)	MAP3K4 (0.8)	SLC22A3 (0.8)	DEF8 (0.7)	POFUT1 (0.7)
ENSG00000164330	EBF1 PPI subnetwork	0.09	>=0.20	ASXL1 (2.4)	TCF7L2 (2.1)	ENSG00000256731 (1.9)	TCERG1L (1.8)	LPAL2 (1.6)	ENSG00000236772 (1.3)	ALS2CR12 (1.2)	SLC22A2 (1.0)	SLC22A3 (0.9)	POFUT1 (0.8)
ENSG00000147130	ZMYM3 PPI subnetwork	0.09	>=0.20	RCC2 (3.0)	MAP3K4 (2.8)	C20orf112 (1.6)	CENPBD1 (1.0)	DEF8 (0.8)	ASXL1 (0.7)	TCERG1L (0.7)	AFG3L1P (0.7)	TCF7L2 (0.7)	NOX4 (0.6)
ENSG00000198478	SH3BGRL2 PPI subnetwork	0.09	>=0.20	TOX3 (2.6)	MAP3K4 (2.2)	C20orf112 (2.1)	POFUT1 (1.4)	TCERG1L (1.4)	DEF8 (1.3)	AFG3L1P (1.0)	IRF4 (0.9)	ENSG00000249231 (0.9)	KIF3B (0.7)
MP:0001666	abnormal intestinal absorption	0.09	>=0.20	SLC22A3 (2.0)	ALS2CR12 (1.6)	TRAK2 (1.4)	ENSG00000256731 (1.3)	DEF8 (1.2)	TCERG1L (1.0)	CDKN2B-AS (1.0)	NOX4 (0.9)	CENPBD1 (0.8)	TOX3 (0.6)
ENSG00000104897	SF3A2 PPI subnetwork	0.09	>=0.20	RCC2 (2.5)	AFG3L1P (2.1)	ASXL1 (1.5)	PLAGL2 (1.3)	MAP3K4 (1.1)	TM9SF4 (0.6)	ENSG00000256731 (0.6)	TCF7L2 (0.4)	LPA (0.3)	TOX3 (0.3)
MP:0011101	partial prenatal lethality	0.09	>=0.20	FGFR2 (2.5)	TCF7L2 (2.1)	RCC2 (1.6)	ENSG00000256731 (1.6)	LPAL2 (1.5)	TOX3 (1.3)	AFG3L1P (1.2)	LPA (1.1)	TM9SF4 (0.8)	TYR (0.8)
MP:0000141	abnormal vertebral body morphology	0.09	>=0.20	FGFR2 (2.9)	TM9SF4 (2.5)	TCF7L2 (1.8)	TOX3 (1.3)	RCC2 (1.0)	ENSG00000236772 (0.8)	CDKN2B-AS (0.7)	KIF3B (0.7)	ALS2CR12 (0.6)	POFUT1 (0.6)
ENSG00000100302	RASD2 PPI subnetwork	0.09	>=0.20	ASXL1 (2.2)	ENSG00000249231 (2.1)	C20orf112 (1.3)	MAP3K4 (1.1)	NOX4 (1.1)	TM9SF4 (1.1)	TOX3 (1.1)	CDKN2B-AS (1.0)	LPA (0.8)	FGFR2 (0.8)
REACTOME_ACTIVATION_OF_BH3:ONLY_PROTEINS	REACTOME_ACTIVATION_OF_BH3:ONLY_PROTEINS	0.09	>=0.20	POFUT1 (2.0)	PLAGL2 (1.9)	IRF4 (1.9)	TRAK2 (1.6)	KIF3B (1.5)	CDKN2B-AS (1.4)	RCC2 (1.4)	ASXL1 (1.0)	CASP8 (0.8)	C20orf112 (0.6)
ENSG00000100079	LGALS2 PPI subnetwork	0.09	>=0.20	CASP8 (3.4)	SLC22A3 (2.3)	TOX3 (2.0)	ENSG00000256731 (1.9)	SLC22A2 (1.2)	FGFR2 (1.1)	C20orf112 (0.9)	ALS2CR12 (0.7)	KIF3B (0.6)	TCF7L2 (0.6)
GO:0019900	kinase binding	0.09	>=0.20	TRAK2 (2.6)	ASXL1 (2.6)	IRF4 (1.5)	ALS2CR12 (1.4)	KIF3B (1.1)	CDKN2B-AS (0.9)	TCF7L2 (0.9)	PLAGL2 (0.7)	ENSG00000249231 (0.6)	CASP8 (0.6)
ENSG00000145907	G3BP1 PPI subnetwork	0.09	>=0.20	AFG3L1P (2.9)	PLAGL2 (2.5)	CENPBD1 (2.2)	TCF7L2 (2.2)	ENSG00000249231 (1.2)	DEF8 (1.1)	CASP8 (1.1)	RCC2 (0.6)	SLC22A3 (0.6)	TM9SF4 (0.6)
ENSG00000104814	MAP4K1 PPI subnetwork	0.09	>=0.20	CASP8 (3.3)	C20orf112 (2.3)	RCC2 (1.9)	KIF3B (1.2)	PLAGL2 (1.0)	TM9SF4 (1.0)	TRAK2 (0.8)	CDKN2B-AS (0.7)	LPAL2 (0.6)	LPA (0.5)
ENSG00000127955	GNAI1 PPI subnetwork	0.09	>=0.20	SLC22A3 (2.6)	TCERG1L (2.2)	TRAK2 (2.0)	TYR (1.7)	TM9SF4 (1.6)	ASXL1 (1.4)	FGFR2 (1.3)	ALS2CR12 (1.2)	POFUT1 (1.2)	GRM5 (1.2)
GO:0003682	chromatin binding	0.09	>=0.20	RCC2 (3.5)	TCF7L2 (3.3)	PLAGL2 (2.9)	ASXL1 (2.7)	TOX3 (2.2)	MAP3K4 (1.9)	CDKN2B-AS (1.2)	TYR (0.8)	C20orf112 (0.2)	AFG3L1P (0.1)
MP:0002358	abnormal spleen periarteriolar lymphoid sheath morphology	0.09	>=0.20	IRF4 (4.0)	ENSG00000249231 (1.5)	TM9SF4 (1.4)	ASXL1 (1.1)	CDKN2B-AS (1.0)	POFUT1 (0.9)	KIF3B (0.9)	CASP8 (0.8)	PLAGL2 (0.7)	ENSG00000236772 (0.6)
GO:0035914	skeletal muscle cell differentiation	0.09	>=0.20	ENSG00000256731 (2.7)	SLC22A3 (2.5)	ENSG00000249231 (1.7)	CDKN2B-AS (1.5)	LPAL2 (0.9)	DEF8 (0.8)	TRAK2 (0.7)	ALS2CR12 (0.5)	ASXL1 (0.4)	TM9SF4 (0.3)
ENSG00000131788	PIAS3 PPI subnetwork	0.09	>=0.20	PLAGL2 (3.2)	ASXL1 (2.9)	MAP3K4 (2.2)	IRF4 (2.2)	POFUT1 (2.1)	ENSG00000249231 (1.9)	ENSG00000236772 (1.4)	KIF3B (1.4)	TCF7L2 (1.4)	TYR (1.0)
ENSG00000179151	EDC3 PPI subnetwork	0.09	>=0.20	TCF7L2 (2.6)	DEF8 (1.7)	PLAGL2 (1.7)	AFG3L1P (1.4)	MAP3K4 (1.4)	CENPBD1 (1.3)	RCC2 (1.3)	KIF3B (1.2)	ALS2CR12 (0.9)	CDKN2B-AS (0.7)
GO:0016835	carbon-oxygen lyase activity	0.1	>=0.20	TRAK2 (2.0)	SLC22A2 (1.8)	TYR (1.5)	LPAL2 (1.3)	IRF4 (1.3)	LPA (1.2)	NOX4 (1.1)	PLG (1.0)	TCF7L2 (0.9)	SLC22A3 (0.9)
REACTOME_TRAF3:DEPENDENT_IRF_ACTIVATION_PATHWAY	REACTOME_TRAF3:DEPENDENT_IRF_ACTIVATION_PATHWAY	0.1	>=0.20	CASP8 (2.7)	CDKN2B-AS (1.8)	LPAL2 (1.3)	PLAGL2 (1.2)	DEF8 (1.1)	AFG3L1P (0.8)	CENPBD1 (0.8)	TCF7L2 (0.7)	FGFR2 (0.7)	TCERG1L (0.5)
MP:0011091	complete prenatal lethality	0.1	>=0.20	TYR (4.1)	TCF7L2 (3.5)	FGFR2 (2.5)	RCC2 (1.1)	AFG3L1P (1.1)	POFUT1 (0.9)	TOX3 (0.9)	ENSG00000249231 (0.5)	TM9SF4 (0.5)	CDKN2B-AS (0.4)
MP:0001559	hyperglycemia	0.1	>=0.20	NOX4 (1.7)	TOX3 (1.4)	GRM5 (1.3)	ALS2CR12 (1.3)	LPA (0.9)	CASP8 (0.8)	CDKN2B-AS (0.7)	TRAK2 (0.7)	TYR (0.6)	DEF8 (0.6)
ENSG00000120156	TEK PPI subnetwork	0.1	>=0.20	DEF8 (3.0)	NOX4 (2.5)	SLC22A3 (2.3)	KIF3B (2.2)	C20orf112 (2.1)	TRAK2 (1.3)	CASP8 (1.0)	ASXL1 (0.8)	POFUT1 (0.8)	FGFR2 (0.7)
ENSG00000100304	TTLL12 PPI subnetwork	0.1	>=0.20	CASP8 (2.8)	RCC2 (2.4)	ASXL1 (1.9)	DEF8 (1.3)	CDKN2B-AS (0.9)	TCERG1L (0.9)	MAP3K4 (0.9)	ENSG00000249231 (0.7)	PLAGL2 (0.6)	IRF4 (0.6)
ENSG00000099956	SMARCB1 PPI subnetwork	0.1	>=0.20	MAP3K4 (2.5)	RCC2 (2.0)	AFG3L1P (1.9)	IRF4 (1.4)	CENPBD1 (1.4)	TCF7L2 (1.3)	PLAGL2 (0.9)	ENSG00000236772 (0.8)	ASXL1 (0.6)	LPAL2 (0.6)
ENSG00000129219	PLD2 PPI subnetwork	0.1	>=0.20	ENSG00000249231 (2.1)	POFUT1 (1.7)	C20orf112 (1.6)	IRF4 (1.5)	KIF3B (1.5)	GRM5 (0.8)	TYR (0.7)	TRAK2 (0.6)	AFG3L1P (0.6)	TOX3 (0.6)
ENSG00000164270	HTR4 PPI subnetwork	0.1	>=0.20	MAP3K4 (2.5)	RCC2 (2.3)	CENPBD1 (1.3)	SLC22A3 (1.2)	C20orf112 (1.0)	ASXL1 (0.9)	ENSG00000256731 (0.9)	TCF7L2 (0.8)	AFG3L1P (0.7)	LPAL2 (0.5)
ENSG00000113712	CSNK1A1 PPI subnetwork	0.1	>=0.20	MAP3K4 (2.1)	PLAGL2 (2.0)	FGFR2 (1.9)	TCF7L2 (1.3)	ASXL1 (1.2)	TYR (1.1)	RCC2 (0.8)	CASP8 (0.8)	POFUT1 (0.6)	KIF3B (0.6)
GO:0005721	centromeric heterochromatin	0.1	>=0.20	TCERG1L (1.5)	RCC2 (1.4)	AFG3L1P (1.1)	POFUT1 (1.0)	MAP3K4 (0.9)	ASXL1 (0.9)	ENSG00000236772 (0.8)	IRF4 (0.8)	CDKN2B-AS (0.6)	C20orf112 (0.3)
ENSG00000121741	ZMYM2 PPI subnetwork	0.1	>=0.20	RCC2 (3.9)	MAP3K4 (1.9)	CENPBD1 (1.5)	DEF8 (1.0)	C20orf112 (1.0)	AFG3L1P (1.0)	ASXL1 (1.0)	TCERG1L (0.8)	ENSG00000256731 (0.7)	CASP8 (0.6)
GO:0060441	epithelial tube branching involved in lung morphogenesis	0.1	>=0.20	FGFR2 (1.8)	ENSG00000236772 (1.6)	DEF8 (1.3)	TOX3 (1.1)	SLC22A3 (0.9)	CDKN2B-AS (0.8)	TCERG1L (0.6)	NOX4 (0.6)	LPAL2 (0.6)	KIF3B (0.5)
ENSG00000165516	KLHDC2 PPI subnetwork	0.1	>=0.20	DEF8 (2.3)	TCF7L2 (2.2)	FGFR2 (2.0)	MAP3K4 (1.9)	ASXL1 (1.8)	CDKN2B-AS (1.5)	CENPBD1 (1.4)	RCC2 (1.3)	AFG3L1P (1.2)	PLAGL2 (0.7)
ENSG00000125351	UPF3B PPI subnetwork	0.1	>=0.20	RCC2 (2.9)	AFG3L1P (2.5)	TM9SF4 (1.5)	PLAGL2 (1.3)	ASXL1 (1.0)	MAP3K4 (0.7)	TCF7L2 (0.6)	ENSG00000256731 (0.4)	TOX3 (0.4)	CASP8 (0.3)
MP:0002500	granulomatous inflammation	0.1	>=0.20	IRF4 (3.8)	PLAGL2 (2.9)	KIF3B (2.0)	ENSG00000236772 (1.5)	LPAL2 (1.0)	LPA (0.9)	CASP8 (0.9)	POFUT1 (0.9)	TM9SF4 (0.8)	ASXL1 (0.7)
MP:0002962	increased urine protein level	0.1	>=0.20	NOX4 (2.4)	CASP8 (2.2)	TCERG1L (2.0)	SLC22A2 (1.8)	IRF4 (1.7)	ENSG00000256731 (1.1)	PLG (0.9)	SLC22A3 (0.8)	PLAGL2 (0.7)	LPA (0.5)
GO:0008134	transcription factor binding	0.1	>=0.20	TCF7L2 (3.2)	ASXL1 (2.4)	RCC2 (2.3)	MAP3K4 (1.5)	PLAGL2 (1.4)	FGFR2 (0.8)	CASP8 (0.7)	TRAK2 (0.7)	IRF4 (0.6)	TOX3 (0.4)
ENSG00000100726	TELO2 PPI subnetwork	0.1	>=0.20	DEF8 (1.7)	CENPBD1 (1.6)	AFG3L1P (1.6)	TM9SF4 (1.5)	ENSG00000249231 (0.9)	RCC2 (0.7)	ALS2CR12 (0.7)	MAP3K4 (0.7)	KIF3B (0.6)	TRAK2 (0.5)
ENSG00000101966	XIAP PPI subnetwork	0.1	>=0.20	CASP8 (2.7)	MAP3K4 (1.3)	ENSG00000256731 (1.2)	LPA (1.1)	C20orf112 (1.1)	RCC2 (1.0)	TOX3 (1.0)	DEF8 (0.7)	PLAGL2 (0.6)	TCF7L2 (0.6)
ENSG00000100395	L3MBTL2 PPI subnetwork	0.1	>=0.20	RCC2 (2.8)	TOX3 (2.2)	TCF7L2 (2.0)	ASXL1 (1.8)	PLAGL2 (1.4)	TCERG1L (1.1)	C20orf112 (1.1)	ENSG00000256731 (0.9)	ENSG00000249231 (0.9)	SLC22A3 (0.7)
MP:0000240	extramedullary hematopoiesis	0.1	>=0.20	CASP8 (2.8)	PLAGL2 (2.6)	TRAK2 (2.3)	ASXL1 (1.5)	CDKN2B-AS (1.3)	IRF4 (1.3)	RCC2 (1.2)	TM9SF4 (1.1)	C20orf112 (0.7)	CENPBD1 (0.6)
GO:0004857	enzyme inhibitor activity	0.1	>=0.20	PLG (4.7)	ENSG00000256731 (2.8)	LPA (1.9)	LPAL2 (1.4)	SLC22A3 (1.3)	ALS2CR12 (1.1)	MAP3K4 (1.0)	TYR (0.9)	TCF7L2 (0.9)	CASP8 (0.7)
GO:2000116	regulation of cysteine-type endopeptidase activity	0.1	>=0.20	CASP8 (2.2)	NOX4 (1.1)	SLC22A2 (1.1)	TRAK2 (1.0)	RCC2 (0.9)	TCERG1L (0.9)	LPAL2 (0.7)	TOX3 (0.5)	PLAGL2 (0.5)	LPA (0.4)
ENSG00000131876	SNRPA1 PPI subnetwork	0.1	>=0.20	RCC2 (2.4)	AFG3L1P (2.1)	ENSG00000256731 (1.0)	MAP3K4 (1.0)	ASXL1 (1.0)	PLAGL2 (0.8)	TM9SF4 (0.6)	CASP8 (0.5)	TOX3 (0.3)	TCF7L2 (0.2)
GO:0004869	cysteine-type endopeptidase inhibitor activity	0.1	>=0.20	LPAL2 (4.0)	PLG (3.9)	LPA (2.8)	ENSG00000256731 (2.0)	CASP8 (1.4)	CENPBD1 (1.2)	TYR (1.0)	ENSG00000236772 (0.9)	POFUT1 (0.9)	ENSG00000249231 (0.9)
MP:0001272	increased metastatic potential	0.1	>=0.20	IRF4 (2.0)	TM9SF4 (2.0)	ENSG00000256731 (1.9)	PLAGL2 (1.8)	CDKN2B-AS (1.7)	ASXL1 (1.6)	POFUT1 (1.2)	CASP8 (1.0)	TCF7L2 (1.0)	SLC22A3 (0.9)
ENSG00000114503	NCBP2 PPI subnetwork	0.1	>=0.20	RCC2 (3.2)	AFG3L1P (2.7)	PLAGL2 (1.2)	ASXL1 (1.2)	ENSG00000256731 (0.9)	MAP3K4 (0.6)	TCF7L2 (0.5)	TM9SF4 (0.4)	CASP8 (0.3)	TOX3 (0.2)
ENSG00000119772	DNMT3A PPI subnetwork	0.1	>=0.20	RCC2 (2.6)	MAP3K4 (2.1)	ENSG00000236772 (1.7)	ASXL1 (1.5)	ALS2CR12 (1.3)	C20orf112 (1.1)	TCERG1L (1.1)	PLAGL2 (1.0)	AFG3L1P (0.8)	TCF7L2 (0.6)
ENSG00000175505	CLCF1 PPI subnetwork	0.1	>=0.20	CASP8 (3.2)	ENSG00000256731 (3.2)	SLC22A3 (3.1)	IRF4 (2.8)	LPAL2 (1.6)	KIF3B (1.5)	LPA (1.4)	C20orf112 (1.3)	ASXL1 (1.2)	ENSG00000236772 (0.8)
ENSG00000151846	PABPC3 PPI subnetwork	0.1	>=0.20	RCC2 (1.8)	DEF8 (1.7)	SLC22A3 (1.4)	ENSG00000236772 (1.4)	ASXL1 (1.3)	ENSG00000256731 (1.1)	TOX3 (0.9)	CDKN2B-AS (0.5)	C20orf112 (0.4)	IRF4 (0.4)
ENSG00000169136	ATF5 PPI subnetwork	0.1	>=0.20	PLAGL2 (3.7)	RCC2 (2.0)	LPAL2 (1.8)	ALS2CR12 (1.5)	ENSG00000249231 (1.4)	C20orf112 (1.2)	TCF7L2 (1.1)	CENPBD1 (0.6)	GRM5 (0.6)	MAP3K4 (0.6)
ENSG00000166603	MC4R PPI subnetwork	0.1	>=0.20	TCF7L2 (2.8)	SLC22A3 (2.2)	ENSG00000256731 (1.9)	TCERG1L (1.6)	GRM5 (1.5)	SLC22A2 (1.2)	AFG3L1P (1.0)	KIF3B (1.0)	LPA (1.0)	CENPBD1 (0.8)
ENSG00000171720	HDAC3 PPI subnetwork	0.1	>=0.20	MAP3K4 (2.5)	ASXL1 (2.3)	TOX3 (2.3)	SLC22A3 (2.0)	PLAGL2 (1.7)	TCF7L2 (1.5)	RCC2 (1.4)	AFG3L1P (1.4)	ENSG00000236772 (1.0)	CASP8 (0.8)
MP:0000495	abnormal colon morphology	0.1	>=0.20	POFUT1 (3.6)	PLAGL2 (3.2)	TOX3 (1.9)	IRF4 (1.8)	LPAL2 (1.6)	ENSG00000249231 (1.2)	TCERG1L (0.9)	KIF3B (0.9)	TM9SF4 (0.9)	ALS2CR12 (0.8)
MP:0006317	decreased urine sodium level	0.1	>=0.20	SLC22A2 (6.0)	TOX3 (4.3)	ENSG00000249231 (3.0)	PLG (2.1)	NOX4 (1.9)	CDKN2B-AS (1.4)	POFUT1 (1.3)	TYR (1.0)	TRAK2 (0.8)	C20orf112 (0.7)
GO:0032589	neuron projection membrane	0.1	>=0.20	GRM5 (3.9)	FGFR2 (2.7)	AFG3L1P (1.0)	TOX3 (0.9)	KIF3B (0.9)	NOX4 (0.7)	TCERG1L (0.5)	POFUT1 (0.5)	IRF4 (0.5)	TCF7L2 (0.5)
MP:0003662	abnormal long bone epiphyseal plate proliferative zone	0.1	>=0.20	FGFR2 (3.6)	NOX4 (2.9)	TM9SF4 (1.4)	CDKN2B-AS (1.4)	ALS2CR12 (1.2)	TCF7L2 (1.2)	ASXL1 (0.7)	SLC22A3 (0.6)	TOX3 (0.6)	AFG3L1P (0.6)
ENSG00000177485	ZBTB33 PPI subnetwork	0.1	>=0.20	RCC2 (3.3)	TCF7L2 (2.2)	TOX3 (2.0)	ASXL1 (2.0)	PLAGL2 (1.7)	TCERG1L (1.0)	C20orf112 (0.9)	ENSG00000249231 (0.9)	MAP3K4 (0.6)	SLC22A3 (0.4)
MP:0009254	disorganized pancreatic islets	0.1	>=0.20	FGFR2 (2.3)	TOX3 (1.8)	LPAL2 (1.5)	TCERG1L (1.3)	TCF7L2 (1.1)	LPA (1.1)	POFUT1 (1.0)	ENSG00000236772 (0.6)	CDKN2B-AS (0.5)	TM9SF4 (0.5)
ENSG00000161547	SRSF2 PPI subnetwork	0.1	>=0.20	RCC2 (2.8)	AFG3L1P (2.6)	PLAGL2 (1.0)	ASXL1 (0.8)	TCF7L2 (0.7)	TOX3 (0.5)	TM9SF4 (0.5)	ENSG00000256731 (0.5)	CASP8 (0.4)	MAP3K4 (0.4)
MP:0010024	increased total body fat amount	0.1	>=0.20	ENSG00000249231 (1.8)	TOX3 (1.5)	CENPBD1 (1.5)	AFG3L1P (1.2)	GRM5 (1.1)	DEF8 (0.8)	SLC22A3 (0.7)	FGFR2 (0.6)	IRF4 (0.4)	CDKN2B-AS (0.4)
REACTOME_APOPTOTIC_CLEAVAGE_OF_CELL_ADHESION__PROTEINS	REACTOME_APOPTOTIC_CLEAVAGE_OF_CELL_ADHESION__PROTEINS	0.1	>=0.20	TYR (1.6)	MAP3K4 (1.5)	SLC22A3 (1.3)	PLAGL2 (0.9)	KIF3B (0.8)	LPA (0.8)	ENSG00000249231 (0.8)	CDKN2B-AS (0.8)	TCERG1L (0.8)	CASP8 (0.6)
MP:0005619	increased urine potassium level	0.1	>=0.20	SLC22A2 (5.6)	NOX4 (2.3)	PLG (2.1)	TCF7L2 (1.6)	IRF4 (1.0)	KIF3B (0.9)	ENSG00000256731 (0.6)	RCC2 (0.6)	TYR (0.5)	POFUT1 (0.5)
GO:0042813	Wnt-activated receptor activity	0.1	>=0.20	FGFR2 (3.2)	NOX4 (2.6)	TCF7L2 (1.9)	AFG3L1P (1.7)	POFUT1 (1.3)	SLC22A2 (1.2)	TOX3 (1.2)	RCC2 (1.1)	TM9SF4 (1.0)	PLAGL2 (0.8)
ENSG00000135333	EPHA7 PPI subnetwork	0.1	>=0.20	TOX3 (2.5)	ASXL1 (1.6)	TCF7L2 (1.5)	GRM5 (1.2)	SLC22A2 (1.1)	DEF8 (1.0)	ENSG00000249231 (1.0)	C20orf112 (0.9)	AFG3L1P (0.8)	RCC2 (0.7)
ENSG00000064961	HMG20B PPI subnetwork	0.1	>=0.20	RCC2 (2.2)	AFG3L1P (2.1)	MAP3K4 (1.6)	C20orf112 (1.4)	CENPBD1 (1.4)	DEF8 (1.1)	TCERG1L (1.0)	ASXL1 (1.0)	TCF7L2 (0.7)	LPAL2 (0.4)
ENSG00000099917	MED15 PPI subnetwork	0.1	>=0.20	PLAGL2 (3.0)	ASXL1 (1.9)	CASP8 (1.9)	MAP3K4 (1.9)	CENPBD1 (1.7)	TCF7L2 (1.6)	TOX3 (1.4)	RCC2 (1.3)	TM9SF4 (0.9)	CDKN2B-AS (0.6)
GO:0042113	B cell activation	0.1	>=0.20	IRF4 (3.3)	CASP8 (2.1)	PLAGL2 (1.6)	CDKN2B-AS (1.2)	KIF3B (1.0)	POFUT1 (0.9)	RCC2 (0.8)	ENSG00000249231 (0.8)	ENSG00000236772 (0.7)	ASXL1 (0.7)
ENSG00000141582	CBX4 PPI subnetwork	0.1	>=0.20	TCF7L2 (2.5)	RCC2 (2.4)	PLAGL2 (2.0)	C20orf112 (1.6)	ASXL1 (1.6)	TCERG1L (1.2)	TOX3 (1.2)	IRF4 (1.1)	MAP3K4 (0.7)	ENSG00000256731 (0.6)
ENSG00000143368	SF3B4 PPI subnetwork	0.1	>=0.20	RCC2 (2.9)	AFG3L1P (2.0)	MAP3K4 (1.5)	PLAGL2 (1.2)	ASXL1 (1.2)	TOX3 (1.0)	TM9SF4 (0.5)	FGFR2 (0.5)	TCERG1L (0.3)	TCF7L2 (0.3)
MP:0000848	abnormal pons morphology	0.1	>=0.20	POFUT1 (1.5)	CENPBD1 (1.5)	ENSG00000256731 (1.3)	FGFR2 (1.3)	CASP8 (1.2)	TM9SF4 (0.9)	DEF8 (0.8)	TOX3 (0.7)	NOX4 (0.7)	TCF7L2 (0.6)
GO:0005313	L-glutamate transmembrane transporter activity	0.1	>=0.20	CDKN2B-AS (3.4)	GRM5 (2.7)	TCERG1L (1.7)	TCF7L2 (1.3)	LPAL2 (1.3)	DEF8 (1.1)	NOX4 (0.9)	SLC22A2 (0.8)	FGFR2 (0.7)	CASP8 (0.6)
GO:0008013	beta-catenin binding	0.1	>=0.20	FGFR2 (3.2)	TCF7L2 (2.7)	TM9SF4 (2.3)	KIF3B (1.8)	MAP3K4 (1.4)	C20orf112 (1.4)	TOX3 (1.3)	ENSG00000236772 (1.2)	CDKN2B-AS (1.1)	PLAGL2 (1.0)
GO:0051017	actin filament bundle assembly	0.1	>=0.20	C20orf112 (2.5)	TRAK2 (1.8)	CENPBD1 (1.5)	SLC22A2 (1.2)	POFUT1 (1.2)	NOX4 (0.8)	ENSG00000236772 (0.8)	DEF8 (0.7)	ENSG00000249231 (0.6)	TCERG1L (0.6)
GO:0032844	regulation of homeostatic process	0.1	>=0.20	C20orf112 (2.0)	SLC22A3 (1.7)	TRAK2 (1.5)	POFUT1 (1.1)	TOX3 (1.0)	CENPBD1 (0.9)	ENSG00000249231 (0.9)	LPAL2 (0.7)	GRM5 (0.6)	IRF4 (0.6)
ENSG00000059378	PARP12 PPI subnetwork	0.1	>=0.20	ASXL1 (2.3)	LPAL2 (2.2)	ENSG00000256731 (2.1)	TCF7L2 (1.7)	CENPBD1 (1.6)	FGFR2 (1.5)	GRM5 (1.4)	RCC2 (0.9)	PLAGL2 (0.9)	SLC22A2 (0.8)
GO:0000122	negative regulation of transcription from RNA polymerase II promoter	0.1	>=0.20	TCF7L2 (2.9)	TOX3 (2.4)	RCC2 (1.5)	FGFR2 (1.3)	ASXL1 (0.9)	CDKN2B-AS (0.7)	PLAGL2 (0.6)	IRF4 (0.6)	ENSG00000256731 (0.5)	C20orf112 (0.5)
ENSG00000115524	SF3B1 PPI subnetwork	0.1	>=0.20	RCC2 (3.1)	AFG3L1P (2.0)	PLAGL2 (1.0)	MAP3K4 (1.0)	ASXL1 (0.8)	ENSG00000256731 (0.8)	TOX3 (0.7)	TCF7L2 (0.7)	TM9SF4 (0.4)	LPAL2 (0.2)
MP:0003063	increased coping response	0.1	>=0.20	GRM5 (3.6)	ENSG00000249231 (1.9)	TOX3 (1.5)	TCF7L2 (1.2)	NOX4 (1.2)	ALS2CR12 (1.1)	TM9SF4 (0.9)	AFG3L1P (0.8)	TRAK2 (0.7)	DEF8 (0.7)
ENSG00000162231	NXF1 PPI subnetwork	0.1	>=0.20	RCC2 (3.4)	AFG3L1P (3.4)	ASXL1 (1.9)	CENPBD1 (1.2)	CDKN2B-AS (0.7)	PLAGL2 (0.5)	NOX4 (0.4)	DEF8 (0.4)	LPA (0.4)	ENSG00000256731 (0.3)
REACTOME_GAMMA:CARBOXYLATION_TRANSPORT_AND_AMINO:TERMINAL_CLEAVAGE_OF_PROTEINS	REACTOME_GAMMA:CARBOXYLATION_TRANSPORT_AND_AMINO:TERMINAL_CLEAVAGE_OF_PROTEINS	0.1	>=0.20	PLG (6.7)	LPA (5.1)	LPAL2 (3.7)	POFUT1 (2.0)	TM9SF4 (1.2)	KIF3B (0.8)	CDKN2B-AS (0.7)	FGFR2 (0.7)	GRM5 (0.6)	TCERG1L (0.4)
GO:0015698	inorganic anion transport	0.1	>=0.20	ENSG00000249231 (4.2)	SLC22A2 (3.3)	NOX4 (3.3)	CDKN2B-AS (2.1)	ENSG00000236772 (1.3)	TCERG1L (1.3)	TM9SF4 (1.3)	ALS2CR12 (1.2)	POFUT1 (1.2)	TYR (1.2)
ENSG00000155897	ADCY8 PPI subnetwork	0.1	>=0.20	TM9SF4 (1.9)	C20orf112 (1.5)	CENPBD1 (1.5)	FGFR2 (1.3)	KIF3B (0.9)	RCC2 (0.9)	TCF7L2 (0.7)	LPA (0.5)	CASP8 (0.5)	PLG (0.5)
MP:0000371	diluted coat color	0.1	>=0.20	TYR (16.8)	DEF8 (1.6)	NOX4 (1.6)	CENPBD1 (1.4)	KIF3B (1.4)	TRAK2 (1.4)	IRF4 (1.2)	MAP3K4 (1.1)	TCERG1L (1.1)	AFG3L1P (1.0)
ENSG00000189403	HMGB1 PPI subnetwork	0.1	>=0.20	RCC2 (1.7)	IRF4 (1.5)	AFG3L1P (1.5)	CENPBD1 (1.3)	TCF7L2 (1.0)	TCERG1L (0.9)	TOX3 (0.8)	FGFR2 (0.8)	PLAGL2 (0.7)	MAP3K4 (0.5)
MP:0003990	decreased neurotransmitter release	0.1	>=0.20	C20orf112 (2.0)	TCF7L2 (1.9)	LPAL2 (1.0)	CDKN2B-AS (0.9)	SLC22A2 (0.9)	NOX4 (0.8)	KIF3B (0.8)	ENSG00000256731 (0.8)	TOX3 (0.7)	POFUT1 (0.7)
ENSG00000099246	RAB18 PPI subnetwork	0.1	>=0.20	TRAK2 (1.8)	DEF8 (1.3)	TCERG1L (1.2)	TOX3 (0.9)	ENSG00000249231 (0.8)	ENSG00000256731 (0.8)	MAP3K4 (0.7)	RCC2 (0.7)	SLC22A3 (0.6)	CASP8 (0.6)
ENSG00000087365	SF3B2 PPI subnetwork	0.1	>=0.20	RCC2 (2.6)	AFG3L1P (1.9)	MAP3K4 (1.0)	ASXL1 (0.9)	PLAGL2 (0.8)	ENSG00000256731 (0.7)	TOX3 (0.6)	TCF7L2 (0.6)	CDKN2B-AS (0.3)	CENPBD1 (0.1)
ENSG00000163083	INHBB PPI subnetwork	0.1	>=0.20	MAP3K4 (2.2)	CDKN2B-AS (2.2)	NOX4 (2.1)	C20orf112 (1.8)	TCF7L2 (1.3)	ENSG00000249231 (1.2)	SLC22A3 (0.9)	ALS2CR12 (0.8)	FGFR2 (0.7)	AFG3L1P (0.7)
MP:0010766	abnormal NK cell physiology	0.1	>=0.20	IRF4 (3.6)	CASP8 (2.4)	TYR (1.8)	PLAGL2 (1.8)	KIF3B (1.3)	TRAK2 (0.9)	LPAL2 (0.8)	LPA (0.8)	ASXL1 (0.5)	CENPBD1 (0.5)
REACTOME_SYNTHESIS_SECRETION_AND_INACTIVATION_OF_GLUCAGON:LIKE_PEPTIDE:1_GLP:1	REACTOME_SYNTHESIS_SECRETION_AND_INACTIVATION_OF_GLUCAGON:LIKE_PEPTIDE:1_GLP:1	0.1	>=0.20	TOX3 (3.1)	ALS2CR12 (2.4)	CDKN2B-AS (2.3)	C20orf112 (1.3)	LPAL2 (1.2)	IRF4 (1.2)	NOX4 (1.0)	TCERG1L (0.5)	TCF7L2 (0.4)	CASP8 (0.3)
MP:0008498	decreased IgG3 level	0.1	>=0.20	IRF4 (3.6)	CASP8 (1.6)	SLC22A3 (1.5)	ENSG00000249231 (1.5)	PLAGL2 (1.1)	POFUT1 (1.1)	CENPBD1 (0.8)	ALS2CR12 (0.7)	KIF3B (0.6)	ENSG00000256731 (0.5)
ENSG00000183474	GTF2H2C PPI subnetwork	0.1	>=0.20	AFG3L1P (2.8)	CENPBD1 (1.9)	KIF3B (1.8)	DEF8 (1.6)	CDKN2B-AS (1.1)	IRF4 (1.1)	TYR (1.0)	LPAL2 (0.8)	MAP3K4 (0.8)	POFUT1 (0.7)
ENSG00000025800	KPNA6 PPI subnetwork	0.1	>=0.20	RCC2 (4.1)	IRF4 (1.6)	PLG (1.6)	TM9SF4 (1.0)	PLAGL2 (0.9)	TRAK2 (0.8)	CASP8 (0.8)	ASXL1 (0.6)	KIF3B (0.5)	ENSG00000256731 (0.5)
ENSG00000133997	MED6 PPI subnetwork	0.1	>=0.20	PLAGL2 (2.2)	TCF7L2 (1.6)	MAP3K4 (1.5)	KIF3B (1.4)	TOX3 (1.4)	CENPBD1 (0.8)	IRF4 (0.6)	ENSG00000249231 (0.6)	ASXL1 (0.5)	TCERG1L (0.5)
GO:0048732	gland development	0.1	>=0.20	POFUT1 (2.3)	TCF7L2 (1.9)	FGFR2 (1.9)	TOX3 (1.7)	ENSG00000236772 (1.7)	TCERG1L (1.5)	C20orf112 (1.0)	TM9SF4 (0.6)	CDKN2B-AS (0.6)	CENPBD1 (0.6)
MP:0008475	intermingled spleen red and white pulp	0.1	>=0.20	IRF4 (3.1)	CDKN2B-AS (2.8)	CASP8 (2.2)	ENSG00000236772 (2.1)	TM9SF4 (1.4)	TRAK2 (1.0)	SLC22A2 (0.9)	PLAGL2 (0.8)	SLC22A3 (0.6)	KIF3B (0.5)
MP:0002161	abnormal fertility/fecundity	0.1	>=0.20	TCF7L2 (4.1)	TYR (3.3)	ENSG00000249231 (2.0)	TM9SF4 (1.6)	SLC22A3 (1.1)	TRAK2 (1.1)	FGFR2 (0.6)	RCC2 (0.5)	ENSG00000256731 (0.5)	C20orf112 (0.5)
MP:0008211	decreased mature B cell number	0.1	>=0.20	IRF4 (3.4)	POFUT1 (2.2)	PLAGL2 (1.2)	SLC22A3 (1.2)	C20orf112 (1.2)	TCERG1L (1.1)	CDKN2B-AS (0.9)	CASP8 (0.8)	ASXL1 (0.6)	RCC2 (0.5)
ENSG00000197283	SYNGAP1 PPI subnetwork	0.1	>=0.20	GRM5 (3.6)	KIF3B (1.9)	TCF7L2 (1.6)	ENSG00000236772 (1.5)	SLC22A3 (1.4)	LPA (1.2)	FGFR2 (1.2)	NOX4 (1.1)	TCERG1L (1.1)	ENSG00000249231 (1.0)
ENSG00000007392	LUC7L PPI subnetwork	0.1	>=0.20	ASXL1 (2.0)	MAP3K4 (1.7)	TM9SF4 (1.4)	RCC2 (1.0)	TCERG1L (0.9)	PLAGL2 (0.9)	ENSG00000256731 (0.7)	KIF3B (0.6)	IRF4 (0.5)	CDKN2B-AS (0.5)
ENSG00000125835	SNRPB PPI subnetwork	0.1	>=0.20	RCC2 (2.5)	AFG3L1P (2.4)	PLAGL2 (1.4)	ASXL1 (1.2)	TM9SF4 (0.8)	MAP3K4 (0.7)	TCF7L2 (0.5)	DEF8 (0.5)	TOX3 (0.3)	CENPBD1 (0.3)
ENSG00000113282	CLINT1 PPI subnetwork	0.1	>=0.20	TOX3 (2.5)	ENSG00000249231 (1.5)	AFG3L1P (1.4)	POFUT1 (1.4)	DEF8 (1.3)	TCF7L2 (1.1)	C20orf112 (1.0)	TCERG1L (0.9)	CENPBD1 (0.9)	TM9SF4 (0.7)
ENSG00000100150	DEPDC5 PPI subnetwork	0.1	>=0.20	AFG3L1P (2.2)	TM9SF4 (1.3)	RCC2 (1.2)	CENPBD1 (0.9)	ASXL1 (0.9)	IRF4 (0.9)	MAP3K4 (0.8)	DEF8 (0.7)	GRM5 (0.7)	LPA (0.6)
MP:0008186	increased pro-B cell number	0.1	>=0.20	IRF4 (4.3)	POFUT1 (1.5)	CENPBD1 (1.3)	SLC22A3 (1.0)	LPA (1.0)	CASP8 (1.0)	RCC2 (0.9)	PLAGL2 (0.9)	TRAK2 (0.7)	ASXL1 (0.6)
MP:0000559	abnormal femur morphology	0.1	>=0.20	FGFR2 (3.3)	TM9SF4 (1.5)	NOX4 (1.5)	TOX3 (1.2)	SLC22A2 (1.2)	CDKN2B-AS (1.1)	AFG3L1P (0.8)	ALS2CR12 (0.6)	PLG (0.5)	ASXL1 (0.5)
MP:0002663	failure to form blastocele	0.1	>=0.20	MAP3K4 (2.1)	ENSG00000236772 (1.9)	FGFR2 (1.5)	KIF3B (1.2)	POFUT1 (1.1)	RCC2 (1.0)	TCF7L2 (0.8)	LPAL2 (0.7)	LPA (0.7)	SLC22A2 (0.5)
ENSG00000055732	MCOLN3 PPI subnetwork	0.1	>=0.20	KIF3B (1.9)	CASP8 (1.9)	TCF7L2 (1.6)	GRM5 (1.4)	TM9SF4 (1.1)	TRAK2 (1.0)	TOX3 (0.9)	ENSG00000236772 (0.8)	ENSG00000249231 (0.8)	SLC22A3 (0.7)
MP:0004969	pale kidney	0.1	>=0.20	TRAK2 (2.6)	SLC22A2 (2.4)	SLC22A3 (2.3)	ENSG00000256731 (2.0)	NOX4 (1.7)	TOX3 (1.6)	ASXL1 (1.2)	PLAGL2 (1.1)	MAP3K4 (1.0)	ALS2CR12 (1.0)
ENSG00000156374	PCGF6 PPI subnetwork	0.1	>=0.20	RCC2 (3.2)	PLAGL2 (2.7)	TOX3 (2.6)	ASXL1 (2.2)	TCF7L2 (2.0)	C20orf112 (1.5)	ENSG00000249231 (1.5)	ENSG00000236772 (0.8)	TCERG1L (0.6)	SLC22A3 (0.5)
MP:0000069	kyphoscoliosis	0.1	>=0.20	TM9SF4 (2.4)	POFUT1 (1.8)	TCF7L2 (1.7)	GRM5 (1.7)	FGFR2 (1.6)	SLC22A2 (1.6)	ENSG00000236772 (1.4)	C20orf112 (0.7)	RCC2 (0.6)	ENSG00000249231 (0.5)
ENSG00000086102	NFX1 PPI subnetwork	0.1	>=0.20	RCC2 (2.9)	AFG3L1P (2.4)	ASXL1 (1.4)	PLAGL2 (1.3)	TM9SF4 (0.9)	MAP3K4 (0.7)	TOX3 (0.6)	TCF7L2 (0.3)	CDKN2B-AS (0.3)	ALS2CR12 (0.2)
GO:0019897	extrinsic to plasma membrane	0.1	>=0.20	TCF7L2 (2.0)	C20orf112 (2.0)	TYR (1.6)	CENPBD1 (1.4)	SLC22A2 (1.4)	TOX3 (1.1)	ENSG00000236772 (1.0)	DEF8 (0.9)	TCERG1L (0.8)	ENSG00000256731 (0.8)
ENSG00000101306	MYLK2 PPI subnetwork	0.1	>=0.20	IRF4 (1.6)	TYR (1.6)	TOX3 (1.5)	AFG3L1P (1.1)	KIF3B (1.0)	SLC22A2 (1.0)	LPA (0.7)	CENPBD1 (0.7)	TCERG1L (0.6)	CASP8 (0.6)
GO:0004437	inositol or phosphatidylinositol phosphatase activity	0.1	>=0.20	TCERG1L (2.2)	C20orf112 (1.8)	ENSG00000249231 (1.4)	SLC22A2 (1.4)	TRAK2 (1.4)	POFUT1 (1.4)	TCF7L2 (1.3)	FGFR2 (0.8)	TYR (0.8)	AFG3L1P (0.8)
ENSG00000133226	SRRM1 PPI subnetwork	0.1	>=0.20	RCC2 (2.9)	AFG3L1P (2.6)	PLAGL2 (1.4)	TM9SF4 (1.0)	ASXL1 (0.9)	TOX3 (0.8)	TCF7L2 (0.6)	MAP3K4 (0.6)	CASP8 (0.6)	ENSG00000256731 (0.5)
ENSG00000135829	DHX9 PPI subnetwork	0.1	>=0.20	RCC2 (3.5)	ASXL1 (1.3)	AFG3L1P (1.2)	PLAGL2 (1.0)	TOX3 (0.9)	IRF4 (0.6)	CENPBD1 (0.4)	TCF7L2 (0.3)	MAP3K4 (0.3)	TM9SF4 (0.3)
ENSG00000008952	SEC62 PPI subnetwork	0.1	>=0.20	TM9SF4 (2.9)	IRF4 (1.2)	DEF8 (1.0)	KIF3B (0.9)	FGFR2 (0.7)	TOX3 (0.7)	POFUT1 (0.5)	RCC2 (0.3)	CENPBD1 (0.3)	SLC22A3 (0.3)
ENSG00000167601	AXL PPI subnetwork	0.1	>=0.20	KIF3B (2.9)	POFUT1 (1.9)	ASXL1 (1.8)	RCC2 (1.7)	GRM5 (1.5)	CDKN2B-AS (1.4)	C20orf112 (1.4)	IRF4 (1.4)	TRAK2 (1.3)	PLAGL2 (1.0)
ENSG00000133740	E2F5 PPI subnetwork	0.1	>=0.20	AFG3L1P (3.1)	ASXL1 (1.8)	MAP3K4 (1.8)	ALS2CR12 (1.3)	TRAK2 (0.9)	TCF7L2 (0.9)	ENSG00000236772 (0.7)	CASP8 (0.7)	RCC2 (0.6)	CENPBD1 (0.6)
MP:0003449	abnormal intestinal goblet cell morphology	0.1	>=0.20	PLAGL2 (4.1)	IRF4 (3.0)	KIF3B (2.5)	FGFR2 (1.2)	LPAL2 (1.0)	TOX3 (0.9)	ASXL1 (0.9)	TM9SF4 (0.9)	CDKN2B-AS (0.8)	POFUT1 (0.7)
GO:0030879	mammary gland development	0.1	>=0.20	POFUT1 (2.8)	TCF7L2 (1.8)	FGFR2 (1.6)	ENSG00000236772 (1.3)	AFG3L1P (1.1)	TOX3 (1.1)	LPA (0.9)	C20orf112 (0.5)	TM9SF4 (0.5)	CENPBD1 (0.5)
MP:0003049	abnormal lumbar vertebrae morphology	0.1	>=0.20	TOX3 (5.4)	TCERG1L (2.8)	CDKN2B-AS (1.8)	TCF7L2 (1.4)	PLAGL2 (1.3)	ENSG00000249231 (0.9)	LPAL2 (0.8)	NOX4 (0.7)	FGFR2 (0.6)	C20orf112 (0.6)
ENSG00000101343	CRNKL1 PPI subnetwork	0.1	>=0.20	MAP3K4 (2.3)	ASXL1 (1.2)	CDKN2B-AS (0.8)	KIF3B (0.7)	PLAGL2 (0.7)	RCC2 (0.6)	TCERG1L (0.5)	ENSG00000249231 (0.4)	ENSG00000236772 (0.4)	NOX4 (0.4)
MP:0004740	sensorineural hearing loss	0.1	>=0.20	GRM5 (3.3)	ENSG00000256731 (3.2)	FGFR2 (2.6)	TYR (2.4)	SLC22A3 (2.4)	TCERG1L (2.2)	LPA (1.4)	NOX4 (1.3)	TM9SF4 (1.3)	ENSG00000249231 (1.2)
ENSG00000172602	RND1 PPI subnetwork	0.1	>=0.20	FGFR2 (2.4)	TM9SF4 (1.5)	TCF7L2 (1.4)	AFG3L1P (1.2)	GRM5 (1.2)	C20orf112 (1.0)	MAP3K4 (0.9)	TRAK2 (0.8)	TYR (0.8)	CENPBD1 (0.8)
MP:0000239	absent common myeloid progenitor cells	0.1	>=0.20	ENSG00000236772 (2.5)	TCF7L2 (1.9)	ASXL1 (1.7)	SLC22A3 (1.3)	LPAL2 (1.3)	PLAGL2 (1.2)	POFUT1 (1.1)	GRM5 (1.1)	ALS2CR12 (1.0)	C20orf112 (0.9)
GO:0051129	negative regulation of cellular component organization	0.1	>=0.20	TCERG1L (2.2)	ENSG00000249231 (2.0)	C20orf112 (1.4)	DEF8 (1.4)	MAP3K4 (1.2)	TRAK2 (1.2)	FGFR2 (1.1)	ASXL1 (0.8)	NOX4 (0.8)	TYR (0.7)
ENSG00000177301	KCNA2 PPI subnetwork	0.1	>=0.20	GRM5 (2.6)	SLC22A3 (2.4)	ENSG00000256731 (1.9)	ENSG00000236772 (1.2)	NOX4 (1.2)	IRF4 (1.1)	CDKN2B-AS (1.0)	TM9SF4 (0.9)	POFUT1 (0.8)	C20orf112 (0.8)
KEGG_PATHWAYS_IN_CANCER	KEGG_PATHWAYS_IN_CANCER	0.1	>=0.20	ASXL1 (1.8)	FGFR2 (1.7)	CASP8 (1.1)	PLAGL2 (1.0)	TCERG1L (1.0)	RCC2 (0.9)	TOX3 (0.9)	ENSG00000249231 (0.8)	KIF3B (0.7)	NOX4 (0.6)
GO:0001654	eye development	0.1	>=0.20	TYR (1.9)	TOX3 (1.7)	POFUT1 (1.6)	TCF7L2 (1.0)	NOX4 (0.9)	ENSG00000236772 (0.8)	SLC22A2 (0.7)	FGFR2 (0.6)	ALS2CR12 (0.5)	CDKN2B-AS (0.5)
ENSG00000088305	DNMT3B PPI subnetwork	0.1	>=0.20	RCC2 (2.5)	ALS2CR12 (2.2)	ASXL1 (2.2)	MAP3K4 (1.3)	TCERG1L (1.1)	ENSG00000236772 (0.9)	CDKN2B-AS (0.9)	PLAGL2 (0.7)	IRF4 (0.4)	LPAL2 (0.4)
MP:0001340	abnormal eyelid morphology	0.1	>=0.20	TYR (2.2)	TCF7L2 (2.0)	TOX3 (1.7)	TCERG1L (1.5)	GRM5 (1.2)	ENSG00000236772 (1.1)	CASP8 (1.0)	LPAL2 (1.0)	FGFR2 (0.6)	ALS2CR12 (0.5)
GO:0000118	histone deacetylase complex	0.11	>=0.20	RCC2 (2.1)	MAP3K4 (1.9)	TOX3 (1.7)	CDKN2B-AS (1.2)	ASXL1 (1.2)	SLC22A2 (1.0)	TCF7L2 (0.9)	CASP8 (0.7)	ENSG00000236772 (0.6)	PLAGL2 (0.6)
ENSG00000086061	DNAJA1 PPI subnetwork	0.11	>=0.20	PLG (2.7)	CASP8 (2.2)	TRAK2 (1.9)	KIF3B (1.8)	ASXL1 (1.8)	CENPBD1 (1.5)	ENSG00000236772 (1.3)	IRF4 (1.2)	TM9SF4 (1.0)	PLAGL2 (0.9)
GO:0017038	protein import	0.11	>=0.20	ALS2CR12 (1.7)	POFUT1 (1.4)	ASXL1 (1.3)	TCF7L2 (1.3)	SLC22A2 (1.0)	PLAGL2 (0.9)	ENSG00000249231 (0.9)	KIF3B (0.9)	TM9SF4 (0.6)	C20orf112 (0.5)
MP:0002391	abnormal Peyer's patch germinal center morphology	0.11	>=0.20	IRF4 (4.0)	TM9SF4 (1.8)	PLAGL2 (1.7)	SLC22A3 (1.7)	CASP8 (1.6)	ENSG00000249231 (1.5)	ENSG00000256731 (1.3)	CDKN2B-AS (0.9)	KIF3B (0.8)	ASXL1 (0.5)
MP:0002743	glomerulonephritis	0.11	>=0.20	IRF4 (3.1)	CASP8 (1.7)	LPA (1.5)	PLAGL2 (1.2)	TCERG1L (1.1)	LPAL2 (0.9)	CDKN2B-AS (0.7)	ENSG00000256731 (0.6)	PLG (0.5)	TRAK2 (0.5)
ENSG00000104852	SNRNP70 PPI subnetwork	0.11	>=0.20	RCC2 (3.1)	ASXL1 (1.4)	AFG3L1P (1.3)	ENSG00000256731 (1.0)	MAP3K4 (0.9)	TM9SF4 (0.7)	PLAGL2 (0.6)	CDKN2B-AS (0.6)	TCF7L2 (0.5)	PLG (0.4)
ENSG00000134954	ETS1 PPI subnetwork	0.11	>=0.20	ASXL1 (1.8)	TCF7L2 (1.7)	MAP3K4 (1.6)	CASP8 (1.1)	CENPBD1 (1.1)	PLAGL2 (1.1)	TOX3 (0.9)	LPAL2 (0.7)	ENSG00000256731 (0.6)	ALS2CR12 (0.6)
GO:0002088	lens development in camera-type eye	0.11	>=0.20	LPAL2 (1.7)	TOX3 (1.4)	TYR (1.3)	C20orf112 (1.3)	ENSG00000249231 (1.0)	CDKN2B-AS (0.9)	FGFR2 (0.8)	ENSG00000236772 (0.8)	POFUT1 (0.7)	TCERG1L (0.6)
MP:0005172	reduced eye pigmentation	0.11	>=0.20	TYR (16.3)	DEF8 (1.9)	AFG3L1P (1.3)	IRF4 (1.1)	CENPBD1 (1.0)	ENSG00000236772 (1.0)	FGFR2 (0.8)	KIF3B (0.8)	LPA (0.8)	NOX4 (0.7)
GO:0042698	ovulation cycle	0.11	>=0.20	POFUT1 (2.5)	ENSG00000249231 (1.8)	CDKN2B-AS (1.4)	ENSG00000236772 (1.3)	MAP3K4 (1.1)	ALS2CR12 (0.9)	FGFR2 (0.9)	NOX4 (0.8)	TCF7L2 (0.6)	AFG3L1P (0.6)
ENSG00000107611	CUBN PPI subnetwork	0.11	>=0.20	PLG (5.6)	SLC22A2 (2.5)	ALS2CR12 (2.2)	GRM5 (1.4)	TYR (1.4)	PLAGL2 (1.2)	TCF7L2 (1.0)	NOX4 (0.9)	ENSG00000236772 (0.9)	TCERG1L (0.7)
MP:0001394	circling	0.11	>=0.20	TOX3 (2.6)	TCERG1L (2.2)	TYR (2.0)	PLAGL2 (1.6)	TCF7L2 (1.2)	FGFR2 (0.9)	C20orf112 (0.9)	SLC22A3 (0.6)	SLC22A2 (0.6)	RCC2 (0.6)
ENSG00000125743	SNRPD2 PPI subnetwork	0.11	>=0.20	RCC2 (2.7)	AFG3L1P (2.1)	PLAGL2 (1.1)	MAP3K4 (1.0)	ENSG00000256731 (0.7)	ASXL1 (0.7)	TCF7L2 (0.5)	TOX3 (0.3)	DEF8 (0.3)	LPA (0.2)
GO:0045177	apical part of cell	0.11	>=0.20	SLC22A2 (5.7)	NOX4 (2.7)	TYR (2.1)	PLG (1.6)	ALS2CR12 (1.3)	ENSG00000249231 (1.3)	POFUT1 (1.2)	ENSG00000236772 (1.1)	FGFR2 (1.0)	TOX3 (1.0)
ENSG00000039537	C6 PPI subnetwork	0.11	>=0.20	PLG (8.3)	LPA (6.5)	LPAL2 (2.6)	ENSG00000236772 (1.1)	TCF7L2 (1.0)	CENPBD1 (1.0)	GRM5 (0.9)	TRAK2 (0.9)	AFG3L1P (0.9)	ASXL1 (0.4)
GO:0006369	termination of RNA polymerase II transcription	0.11	>=0.20	AFG3L1P (4.7)	RCC2 (2.0)	PLAGL2 (1.0)	LPA (0.9)	CENPBD1 (0.8)	ENSG00000249231 (0.6)	ENSG00000256731 (0.6)	ASXL1 (0.4)	TCERG1L (0.3)	NOX4 (0.2)
GO:0016810	hydrolase activity, acting on carbon-nitrogen (but not peptide) bonds	0.11	>=0.20	LPA (2.4)	PLG (2.2)	SLC22A2 (1.9)	TCERG1L (1.2)	DEF8 (1.1)	ENSG00000236772 (0.9)	C20orf112 (0.8)	LPAL2 (0.7)	CASP8 (0.7)	CDKN2B-AS (0.5)
GO:0019221	cytokine-mediated signaling pathway	0.11	>=0.20	CASP8 (3.1)	CDKN2B-AS (1.7)	ALS2CR12 (1.7)	SLC22A3 (1.5)	IRF4 (1.4)	PLAGL2 (1.2)	ENSG00000236772 (1.2)	KIF3B (1.0)	ENSG00000249231 (1.0)	ENSG00000256731 (0.9)
ENSG00000196591	HDAC2 PPI subnetwork	0.11	>=0.20	RCC2 (3.3)	MAP3K4 (2.5)	ASXL1 (2.5)	PLAGL2 (1.4)	AFG3L1P (1.1)	TOX3 (1.1)	CDKN2B-AS (0.6)	TCF7L2 (0.5)	IRF4 (0.4)	DEF8 (0.3)
GO:0050680	negative regulation of epithelial cell proliferation	0.11	>=0.20	TCF7L2 (2.1)	FGFR2 (2.1)	TOX3 (2.0)	TYR (1.5)	CDKN2B-AS (1.2)	POFUT1 (0.8)	PLAGL2 (0.6)	NOX4 (0.6)	IRF4 (0.5)	TCERG1L (0.4)
ENSG00000137642	SORL1 PPI subnetwork	0.11	>=0.20	TOX3 (3.1)	AFG3L1P (2.8)	KIF3B (1.9)	C20orf112 (1.5)	DEF8 (1.2)	MAP3K4 (1.2)	ENSG00000249231 (1.1)	TCERG1L (1.1)	PLAGL2 (1.0)	POFUT1 (1.0)
ENSG00000136021	SCYL2 PPI subnetwork	0.11	>=0.20	CENPBD1 (2.1)	RCC2 (2.0)	TOX3 (1.4)	TRAK2 (1.1)	C20orf112 (1.0)	LPA (0.9)	ENSG00000256731 (0.8)	KIF3B (0.8)	PLAGL2 (0.7)	CDKN2B-AS (0.6)
MP:0004813	absent linear vestibular evoked potential	0.11	>=0.20	POFUT1 (2.6)	C20orf112 (2.6)	TYR (1.9)	CENPBD1 (1.8)	LPAL2 (1.7)	SLC22A3 (1.3)	CDKN2B-AS (1.0)	GRM5 (0.9)	DEF8 (0.8)	ENSG00000256731 (0.6)
ENSG00000166986	MARS PPI subnetwork	0.11	>=0.20	CENPBD1 (2.9)	RCC2 (2.2)	POFUT1 (1.7)	AFG3L1P (1.5)	PLAGL2 (1.4)	IRF4 (1.2)	ALS2CR12 (1.2)	TM9SF4 (0.9)	CASP8 (0.6)	C20orf112 (0.5)
ENSG00000122565	CBX3 PPI subnetwork	0.11	>=0.20	ASXL1 (2.8)	RCC2 (2.6)	PLAGL2 (1.6)	TOX3 (1.3)	ENSG00000249231 (1.2)	C20orf112 (1.0)	MAP3K4 (1.0)	IRF4 (0.9)	ENSG00000256731 (0.9)	TCERG1L (0.8)
ENSG00000174231	PRPF8 PPI subnetwork	0.11	>=0.20	RCC2 (2.7)	AFG3L1P (1.7)	PLAGL2 (1.4)	ASXL1 (1.2)	ENSG00000256731 (0.9)	TM9SF4 (0.8)	MAP3K4 (0.7)	TOX3 (0.4)	TCF7L2 (0.4)	FGFR2 (0.3)
ENSG00000167549	CORO6 PPI subnetwork	0.11	>=0.20	CASP8 (1.9)	CENPBD1 (1.7)	KIF3B (1.5)	NOX4 (1.2)	DEF8 (1.2)	TYR (1.1)	TCERG1L (1.1)	ENSG00000256731 (1.1)	TRAK2 (0.8)	FGFR2 (0.7)
MP:0011083	complete lethality at weaning	0.11	>=0.20	SLC22A3 (3.1)	FGFR2 (2.6)	ENSG00000249231 (1.8)	ENSG00000256731 (1.6)	CDKN2B-AS (1.4)	TYR (1.2)	IRF4 (1.0)	TM9SF4 (0.8)	LPA (0.8)	RCC2 (0.8)
GO:0015116	sulfate transmembrane transporter activity	0.11	>=0.20	SLC22A2 (4.1)	NOX4 (2.7)	TCERG1L (2.2)	PLG (1.3)	SLC22A3 (1.3)	POFUT1 (1.0)	MAP3K4 (0.9)	ALS2CR12 (0.7)	CENPBD1 (0.7)	TYR (0.3)
GO:0000975	regulatory region DNA binding	0.11	>=0.20	TCF7L2 (3.4)	TOX3 (3.2)	RCC2 (2.8)	FGFR2 (1.5)	ASXL1 (1.4)	PLAGL2 (1.3)	CDKN2B-AS (1.0)	IRF4 (0.8)	TCERG1L (0.7)	POFUT1 (0.6)
GO:0001067	regulatory region nucleic acid binding	0.11	>=0.20	TCF7L2 (3.4)	TOX3 (3.2)	RCC2 (2.8)	FGFR2 (1.5)	ASXL1 (1.4)	PLAGL2 (1.3)	CDKN2B-AS (1.0)	IRF4 (0.8)	TCERG1L (0.7)	POFUT1 (0.6)
MP:0001860	liver inflammation	0.11	>=0.20	IRF4 (4.2)	LPA (2.9)	PLG (2.7)	LPAL2 (2.0)	CASP8 (1.8)	PLAGL2 (1.3)	KIF3B (0.7)	ALS2CR12 (0.6)	TM9SF4 (0.5)	AFG3L1P (0.5)
ENSG00000015475	BID PPI subnetwork	0.11	>=0.20	CASP8 (3.4)	PLAGL2 (2.3)	TYR (2.2)	KIF3B (1.9)	ENSG00000236772 (1.8)	LPAL2 (1.6)	ENSG00000249231 (1.6)	IRF4 (1.5)	TRAK2 (1.1)	NOX4 (0.6)
MP:0004787	abnormal dorsal aorta morphology	0.11	>=0.20	NOX4 (1.4)	TOX3 (1.2)	PLAGL2 (1.0)	TRAK2 (1.0)	POFUT1 (0.9)	MAP3K4 (0.8)	CASP8 (0.8)	IRF4 (0.7)	TCF7L2 (0.6)	ALS2CR12 (0.6)
GO:0046965	retinoid X receptor binding	0.11	>=0.20	TOX3 (2.1)	C20orf112 (1.9)	AFG3L1P (1.8)	TCF7L2 (1.8)	KIF3B (1.4)	SLC22A2 (1.4)	ASXL1 (1.3)	CASP8 (1.0)	TM9SF4 (1.0)	CENPBD1 (0.7)
ENSG00000090020	SLC9A1 PPI subnetwork	0.11	>=0.20	TRAK2 (2.9)	AFG3L1P (1.9)	TOX3 (1.6)	ENSG00000256731 (1.6)	SLC22A2 (1.5)	CENPBD1 (1.2)	CDKN2B-AS (1.1)	C20orf112 (1.0)	KIF3B (0.9)	ENSG00000236772 (0.9)
MP:0005269	abnormal occipital bone morphology	0.11	>=0.20	FGFR2 (4.8)	TCF7L2 (2.0)	TM9SF4 (1.1)	CDKN2B-AS (1.0)	SLC22A2 (0.9)	CASP8 (0.7)	TOX3 (0.7)	RCC2 (0.6)	POFUT1 (0.6)	ENSG00000249231 (0.5)
ENSG00000090615	GOLGA3 PPI subnetwork	0.11	>=0.20	TRAK2 (2.8)	CASP8 (2.2)	C20orf112 (1.8)	NOX4 (1.7)	SLC22A2 (1.7)	TM9SF4 (1.5)	LPAL2 (1.0)	KIF3B (1.0)	TCF7L2 (0.9)	RCC2 (0.8)
ENSG00000144028	SNRNP200 PPI subnetwork	0.11	>=0.20	RCC2 (2.8)	AFG3L1P (1.7)	TM9SF4 (1.3)	ENSG00000256731 (1.1)	ASXL1 (1.0)	CASP8 (0.8)	PLAGL2 (0.6)	SLC22A3 (0.6)	TOX3 (0.5)	MAP3K4 (0.3)
REACTOME_APOPTOSIS	REACTOME_APOPTOSIS	0.11	>=0.20	CASP8 (2.9)	RCC2 (1.4)	IRF4 (1.0)	CENPBD1 (0.8)	DEF8 (0.6)	KIF3B (0.5)	AFG3L1P (0.5)	NOX4 (0.4)	MAP3K4 (0.4)	C20orf112 (0.1)
GO:0018108	peptidyl-tyrosine phosphorylation	0.11	>=0.20	POFUT1 (2.0)	IRF4 (1.5)	NOX4 (1.4)	ALS2CR12 (1.2)	C20orf112 (1.2)	TCF7L2 (0.7)	TOX3 (0.7)	KIF3B (0.6)	LPA (0.5)	TM9SF4 (0.5)
KEGG_MATURITY_ONSET_DIABETES_OF_THE_YOUNG	KEGG_MATURITY_ONSET_DIABETES_OF_THE_YOUNG	0.11	>=0.20	TOX3 (3.5)	CDKN2B-AS (1.8)	PLG (1.2)	LPAL2 (1.2)	LPA (1.1)	POFUT1 (0.9)	PLAGL2 (0.9)	TCERG1L (0.8)	SLC22A2 (0.5)	FGFR2 (0.5)
ENSG00000101161	PRPF6 PPI subnetwork	0.11	>=0.20	RCC2 (2.5)	AFG3L1P (2.1)	PLAGL2 (1.1)	ASXL1 (0.9)	MAP3K4 (0.9)	TM9SF4 (0.8)	ENSG00000256731 (0.7)	CASP8 (0.4)	LPA (0.4)	TOX3 (0.3)
ENSG00000196498	NCOR2 PPI subnetwork	0.11	>=0.20	ASXL1 (3.2)	IRF4 (2.3)	TCF7L2 (2.3)	PLAGL2 (1.7)	ENSG00000236772 (1.6)	MAP3K4 (1.4)	TCERG1L (1.3)	SLC22A2 (1.1)	TOX3 (1.1)	FGFR2 (0.9)
GO:0043372	positive regulation of CD4-positive, alpha-beta T cell differentiation	0.11	>=0.20	ENSG00000249231 (3.1)	C20orf112 (2.3)	CENPBD1 (1.8)	POFUT1 (1.6)	PLAGL2 (1.5)	SLC22A3 (1.2)	IRF4 (1.2)	SLC22A2 (1.2)	ENSG00000236772 (1.2)	ALS2CR12 (1.1)
GO:2000516	positive regulation of CD4-positive, alpha-beta T cell activation	0.11	>=0.20	ENSG00000249231 (3.1)	C20orf112 (2.3)	CENPBD1 (1.8)	POFUT1 (1.6)	PLAGL2 (1.5)	SLC22A3 (1.2)	IRF4 (1.2)	SLC22A2 (1.2)	ENSG00000236772 (1.2)	ALS2CR12 (1.1)
MP:0005508	abnormal skeleton morphology	0.11	>=0.20	FGFR2 (5.7)	TCF7L2 (2.1)	TM9SF4 (1.6)	LPAL2 (1.6)	PLAGL2 (1.6)	ASXL1 (1.5)	TYR (1.3)	IRF4 (1.2)	LPA (1.2)	POFUT1 (1.1)
REACTOME_TRANSCRIPTIONAL_REGULATION_OF_WHITE_ADIPOCYTE_DIFFERENTIATION	REACTOME_TRANSCRIPTIONAL_REGULATION_OF_WHITE_ADIPOCYTE_DIFFERENTIATION	0.11	>=0.20	PLAGL2 (4.1)	TCF7L2 (3.3)	TOX3 (2.3)	ASXL1 (1.2)	KIF3B (1.1)	ENSG00000249231 (0.8)	TM9SF4 (0.7)	IRF4 (0.7)	LPA (0.4)	MAP3K4 (0.4)
GO:0016581	NuRD complex	0.11	>=0.20	MAP3K4 (2.7)	TOX3 (2.4)	CDKN2B-AS (1.9)	RCC2 (1.4)	ENSG00000249231 (1.1)	CASP8 (1.0)	ENSG00000256731 (0.6)	TCF7L2 (0.6)	SLC22A2 (0.4)	ALS2CR12 (0.3)
ENSG00000106144	CASP2 PPI subnetwork	0.11	>=0.20	CASP8 (4.0)	IRF4 (2.6)	AFG3L1P (2.2)	MAP3K4 (1.8)	TM9SF4 (1.8)	TCERG1L (1.7)	PLAGL2 (1.5)	ENSG00000236772 (1.3)	RCC2 (0.7)	LPAL2 (0.7)
ENSG00000136450	SRSF1 PPI subnetwork	0.11	>=0.20	RCC2 (3.1)	AFG3L1P (2.4)	ASXL1 (1.2)	PLAGL2 (0.8)	CASP8 (0.7)	TCF7L2 (0.7)	TOX3 (0.6)	TM9SF4 (0.6)	ALS2CR12 (0.3)	MAP3K4 (0.2)
ENSG00000189091	SF3B3 PPI subnetwork	0.11	>=0.20	RCC2 (2.9)	AFG3L1P (2.3)	CENPBD1 (1.2)	MAP3K4 (1.0)	PLAGL2 (1.0)	ASXL1 (1.0)	ENSG00000256731 (0.8)	TOX3 (0.7)	TCF7L2 (0.6)	CASP8 (0.3)
ENSG00000163932	PRKCD PPI subnetwork	0.11	>=0.20	CASP8 (1.8)	C20orf112 (1.7)	TRAK2 (1.5)	ASXL1 (1.3)	KIF3B (1.3)	RCC2 (1.2)	SLC22A3 (1.2)	SLC22A2 (1.0)	TCF7L2 (0.8)	TOX3 (0.7)
ENSG00000065978	YBX1 PPI subnetwork	0.11	>=0.20	RCC2 (3.8)	AFG3L1P (2.6)	CENPBD1 (0.9)	TOX3 (0.7)	ASXL1 (0.5)	TM9SF4 (0.4)	CASP8 (0.3)	TCF7L2 (0.3)	ENSG00000256731 (0.3)	IRF4 (0.3)
MP:0000681	abnormal thyroid gland morphology	0.11	>=0.20	TCERG1L (2.4)	ALS2CR12 (1.9)	CDKN2B-AS (1.7)	CASP8 (1.6)	ENSG00000236772 (1.3)	TRAK2 (1.1)	LPAL2 (1.0)	TM9SF4 (1.0)	SLC22A3 (0.8)	FGFR2 (0.7)
ENSG00000174243	DDX23 PPI subnetwork	0.11	>=0.20	RCC2 (2.8)	AFG3L1P (2.3)	PLAGL2 (1.3)	ASXL1 (1.2)	TM9SF4 (0.9)	TOX3 (0.5)	ENSG00000256731 (0.4)	MAP3K4 (0.4)	TCF7L2 (0.3)	CASP8 (0.2)
ENSG00000115875	SRSF7 PPI subnetwork	0.11	>=0.20	RCC2 (3.3)	AFG3L1P (2.6)	PLAGL2 (1.2)	TM9SF4 (0.6)	ASXL1 (0.6)	ENSG00000256731 (0.5)	MAP3K4 (0.5)	TCF7L2 (0.4)	TOX3 (0.4)	CENPBD1 (0.2)
ENSG00000003400	CASP10 PPI subnetwork	0.11	>=0.20	CASP8 (4.5)	IRF4 (2.7)	ENSG00000236772 (1.4)	RCC2 (1.0)	AFG3L1P (1.0)	TM9SF4 (0.9)	NOX4 (0.8)	PLAGL2 (0.8)	ASXL1 (0.8)	TOX3 (0.5)
GO:0003014	renal system process	0.11	>=0.20	SLC22A2 (3.3)	NOX4 (2.8)	SLC22A3 (2.5)	ENSG00000256731 (2.4)	AFG3L1P (2.0)	CDKN2B-AS (1.6)	LPAL2 (1.4)	POFUT1 (1.4)	ENSG00000249231 (0.9)	PLG (0.8)
ENSG00000127616	SMARCA4 PPI subnetwork	0.11	>=0.20	RCC2 (2.7)	MAP3K4 (2.2)	AFG3L1P (2.0)	IRF4 (1.7)	ASXL1 (1.2)	ENSG00000236772 (1.2)	CENPBD1 (1.2)	TCF7L2 (0.9)	PLAGL2 (0.6)	SLC22A3 (0.6)
MP:0003419	delayed endochondral bone ossification	0.11	>=0.20	FGFR2 (4.9)	TCF7L2 (1.7)	TM9SF4 (1.3)	KIF3B (1.2)	PLAGL2 (1.1)	CDKN2B-AS (1.1)	POFUT1 (1.1)	ASXL1 (0.9)	C20orf112 (0.6)	TOX3 (0.4)
ENSG00000180185	FAHD1 PPI subnetwork	0.11	>=0.20	TM9SF4 (3.1)	TYR (1.3)	ENSG00000249231 (1.2)	TRAK2 (1.2)	LPA (1.1)	TCERG1L (0.9)	LPAL2 (0.9)	CENPBD1 (0.6)	PLAGL2 (0.6)	RCC2 (0.6)
GO:0014047	glutamate secretion	0.11	>=0.20	ENSG00000249231 (2.4)	GRM5 (2.1)	CDKN2B-AS (1.9)	ENSG00000236772 (1.5)	TCERG1L (1.3)	SLC22A2 (0.9)	LPA (0.9)	TCF7L2 (0.8)	LPAL2 (0.7)	KIF3B (0.6)
GO:0043281	regulation of cysteine-type endopeptidase activity involved in apoptotic process	0.11	>=0.20	CASP8 (2.4)	TRAK2 (1.1)	SLC22A2 (1.0)	RCC2 (0.9)	NOX4 (0.9)	TCERG1L (0.8)	LPAL2 (0.8)	LPA (0.5)	PLAGL2 (0.5)	CDKN2B-AS (0.3)
GO:0016327	apicolateral plasma membrane	0.11	>=0.20	FGFR2 (2.8)	TOX3 (1.8)	TCERG1L (1.4)	C20orf112 (1.1)	NOX4 (1.0)	SLC22A2 (0.7)	AFG3L1P (0.7)	KIF3B (0.7)	CDKN2B-AS (0.6)	TCF7L2 (0.6)
MP:0003120	abnormal tracheal cartilage morphology	0.11	>=0.20	FGFR2 (2.8)	NOX4 (1.8)	TCERG1L (1.7)	TCF7L2 (1.3)	TOX3 (1.2)	ENSG00000256731 (1.1)	LPA (1.0)	KIF3B (0.7)	SLC22A2 (0.6)	RCC2 (0.5)
ENSG00000206258	TNXB PPI subnetwork	0.11	>=0.20	CASP8 (1.8)	TYR (1.7)	GRM5 (1.4)	TRAK2 (1.2)	KIF3B (1.1)	ENSG00000249231 (1.0)	TCF7L2 (1.0)	ENSG00000256731 (0.9)	TOX3 (0.8)	RCC2 (0.7)
MP:0001845	abnormal inflammatory response	0.11	>=0.20	PLAGL2 (2.6)	KIF3B (2.0)	CASP8 (1.8)	IRF4 (1.7)	LPA (1.2)	TRAK2 (1.1)	ENSG00000249231 (1.0)	LPAL2 (0.9)	ALS2CR12 (0.7)	POFUT1 (0.6)
ENSG00000106683	LIMK1 PPI subnetwork	0.11	>=0.20	TYR (1.9)	FGFR2 (1.6)	TM9SF4 (1.5)	PLAGL2 (1.5)	POFUT1 (1.2)	TCF7L2 (1.2)	MAP3K4 (1.1)	TCERG1L (1.0)	TRAK2 (0.9)	KIF3B (0.7)
ENSG00000116478	HDAC1 PPI subnetwork	0.11	>=0.20	RCC2 (3.1)	ASXL1 (2.4)	MAP3K4 (1.7)	PLAGL2 (1.6)	TOX3 (1.4)	AFG3L1P (1.3)	SLC22A3 (1.1)	CASP8 (0.9)	TCF7L2 (0.9)	IRF4 (0.7)
ENSG00000185432	METTL7A PPI subnetwork	0.11	>=0.20	TM9SF4 (2.5)	TCERG1L (1.5)	ENSG00000249231 (1.5)	SLC22A2 (1.4)	TYR (1.4)	CENPBD1 (1.1)	LPAL2 (1.0)	PLAGL2 (0.9)	CDKN2B-AS (0.8)	FGFR2 (0.8)
ENSG00000101849	TBL1X PPI subnetwork	0.11	>=0.20	MAP3K4 (2.7)	AFG3L1P (1.7)	C20orf112 (1.4)	SLC22A3 (1.2)	FGFR2 (1.2)	TCF7L2 (1.0)	ENSG00000249231 (0.8)	TOX3 (0.8)	IRF4 (0.8)	ASXL1 (0.7)
ENSG00000004897	CDC27 PPI subnetwork	0.11	>=0.20	ASXL1 (2.7)	RCC2 (1.7)	DEF8 (1.3)	TCERG1L (1.2)	TYR (1.1)	CDKN2B-AS (0.9)	ENSG00000256731 (0.9)	MAP3K4 (0.8)	IRF4 (0.4)	ENSG00000236772 (0.4)
ENSG00000177733	HNRNPA0 PPI subnetwork	0.11	>=0.20	RCC2 (2.7)	AFG3L1P (2.3)	TM9SF4 (1.3)	PLAGL2 (1.2)	ASXL1 (0.9)	TOX3 (0.9)	MAP3K4 (0.6)	CASP8 (0.6)	DEF8 (0.3)	ENSG00000256731 (0.3)
MP:0002461	increased immunoglobulin level	0.11	>=0.20	IRF4 (3.0)	C20orf112 (1.9)	SLC22A3 (1.0)	CDKN2B-AS (1.0)	ENSG00000236772 (0.8)	PLAGL2 (0.6)	TCERG1L (0.6)	POFUT1 (0.6)	ENSG00000256731 (0.3)	GRM5 (0.2)
MP:0004024	aneuploidy	0.11	>=0.20	ASXL1 (2.5)	MAP3K4 (1.6)	DEF8 (1.3)	AFG3L1P (1.2)	FGFR2 (0.9)	RCC2 (0.8)	ENSG00000249231 (0.8)	ENSG00000236772 (0.5)	LPA (0.4)	ALS2CR12 (0.4)
ENSG00000105329	TGFB1 PPI subnetwork	0.11	>=0.20	NOX4 (3.3)	FGFR2 (1.8)	MAP3K4 (1.7)	LPA (1.7)	CENPBD1 (1.0)	C20orf112 (0.9)	CDKN2B-AS (0.9)	AFG3L1P (0.7)	PLAGL2 (0.7)	TCF7L2 (0.6)
MP:0000688	lymphoid hyperplasia	0.11	>=0.20	IRF4 (2.9)	PLAGL2 (2.1)	ALS2CR12 (1.7)	CDKN2B-AS (1.4)	ASXL1 (1.4)	GRM5 (1.1)	KIF3B (1.0)	CENPBD1 (0.7)	SLC22A3 (0.6)	TCF7L2 (0.5)
ENSG00000086205	FOLH1 PPI subnetwork	0.11	>=0.20	TM9SF4 (3.0)	TYR (1.6)	SLC22A2 (1.3)	CENPBD1 (1.2)	TRAK2 (0.9)	PLAGL2 (0.8)	TCERG1L (0.7)	ENSG00000249231 (0.7)	RCC2 (0.7)	CDKN2B-AS (0.7)
ENSG00000135213	POM121C PPI subnetwork	0.11	>=0.20	ALS2CR12 (2.2)	ASXL1 (1.7)	MAP3K4 (1.6)	CASP8 (1.3)	PLAGL2 (0.7)	IRF4 (0.7)	RCC2 (0.6)	AFG3L1P (0.6)	LPA (0.5)	TCERG1L (0.4)
MP:0005670	abnormal white adipose tissue physiology	0.11	>=0.20	ALS2CR12 (2.5)	TCF7L2 (2.3)	NOX4 (2.3)	LPAL2 (1.8)	C20orf112 (1.4)	ASXL1 (1.2)	CDKN2B-AS (1.2)	TOX3 (0.8)	LPA (0.7)	ENSG00000249231 (0.6)
KEGG_WNT_SIGNALING_PATHWAY	KEGG_WNT_SIGNALING_PATHWAY	0.11	>=0.20	FGFR2 (2.7)	TCF7L2 (2.0)	RCC2 (1.4)	TCERG1L (1.2)	AFG3L1P (1.1)	TOX3 (0.9)	PLAGL2 (0.8)	TYR (0.6)	ENSG00000249231 (0.5)	CENPBD1 (0.2)
ENSG00000134070	IRAK2 PPI subnetwork	0.11	>=0.20	TM9SF4 (3.0)	PLAGL2 (1.6)	TRAK2 (1.4)	TYR (1.2)	TCERG1L (0.9)	CENPBD1 (0.9)	LPA (0.9)	SLC22A3 (0.8)	LPAL2 (0.5)	IRF4 (0.5)
MP:0003606	kidney failure	0.11	>=0.20	SLC22A2 (3.3)	ENSG00000256731 (2.1)	CASP8 (1.8)	TCERG1L (1.3)	SLC22A3 (1.3)	POFUT1 (1.2)	DEF8 (1.1)	TOX3 (0.8)	NOX4 (0.8)	FGFR2 (0.5)
MP:0002940	variable body spotting	0.11	>=0.20	TYR (5.9)	TCERG1L (1.9)	TCF7L2 (1.6)	TOX3 (1.3)	CDKN2B-AS (1.2)	FGFR2 (1.1)	CENPBD1 (0.9)	TRAK2 (0.7)	LPA (0.7)	ENSG00000249231 (0.7)
ENSG00000156127	BATF PPI subnetwork	0.11	>=0.20	CENPBD1 (1.7)	PLAGL2 (1.7)	LPAL2 (1.5)	IRF4 (1.1)	ASXL1 (0.9)	RCC2 (0.8)	SLC22A3 (0.6)	LPA (0.6)	ENSG00000256731 (0.5)	CDKN2B-AS (0.5)
ENSG00000132703	APCS PPI subnetwork	0.11	>=0.20	PLG (4.2)	LPA (3.8)	TCERG1L (2.6)	FGFR2 (1.7)	LPAL2 (1.3)	NOX4 (1.2)	ALS2CR12 (0.8)	POFUT1 (0.7)	TCF7L2 (0.4)	TRAK2 (0.3)
GO:0000097	sulfur amino acid biosynthetic process	0.11	>=0.20	SLC22A2 (2.4)	CDKN2B-AS (2.3)	RCC2 (1.6)	ENSG00000236772 (1.6)	PLG (1.3)	ENSG00000256731 (1.2)	ALS2CR12 (1.1)	TCERG1L (1.1)	ENSG00000249231 (0.9)	NOX4 (0.9)
REACTOME_MRNA_SPLICING	REACTOME_MRNA_SPLICING	0.11	>=0.20	RCC2 (3.1)	AFG3L1P (2.7)	PLAGL2 (0.8)	ASXL1 (0.8)	TM9SF4 (0.8)	CASP8 (0.6)	TOX3 (0.5)	ENSG00000256731 (0.5)	MAP3K4 (0.4)	TCF7L2 (0.2)
REACTOME_MRNA_SPLICING_:_MAJOR_PATHWAY	REACTOME_MRNA_SPLICING_:_MAJOR_PATHWAY	0.11	>=0.20	RCC2 (3.1)	AFG3L1P (2.7)	PLAGL2 (0.8)	ASXL1 (0.8)	TM9SF4 (0.8)	CASP8 (0.6)	TOX3 (0.5)	ENSG00000256731 (0.5)	MAP3K4 (0.4)	TCF7L2 (0.2)
GO:0006913	nucleocytoplasmic transport	0.11	>=0.20	TCF7L2 (1.8)	RCC2 (1.3)	PLAGL2 (1.3)	ASXL1 (1.2)	AFG3L1P (0.9)	TYR (0.7)	KIF3B (0.6)	C20orf112 (0.6)	TCERG1L (0.4)	ALS2CR12 (0.3)
MP:0005350	increased susceptibility to autoimmune disorder	0.11	>=0.20	IRF4 (6.7)	PLAGL2 (1.8)	ENSG00000249231 (1.8)	TM9SF4 (1.2)	KIF3B (1.2)	TRAK2 (0.8)	ENSG00000236772 (0.7)	CDKN2B-AS (0.7)	LPAL2 (0.7)	AFG3L1P (0.6)
GO:0048715	negative regulation of oligodendrocyte differentiation	0.11	>=0.20	C20orf112 (2.6)	TCF7L2 (2.5)	TOX3 (2.2)	TCERG1L (1.5)	ENSG00000236772 (1.2)	AFG3L1P (1.2)	ALS2CR12 (1.0)	ENSG00000249231 (0.9)	FGFR2 (0.8)	SLC22A2 (0.5)
MP:0000153	rib bifurcation	0.11	>=0.20	TOX3 (3.6)	TCERG1L (1.6)	ENSG00000249231 (1.5)	CDKN2B-AS (1.0)	RCC2 (1.0)	TCF7L2 (0.9)	SLC22A2 (0.7)	POFUT1 (0.7)	FGFR2 (0.7)	DEF8 (0.6)
MP:0001622	abnormal vasculogenesis	0.11	>=0.20	FGFR2 (2.6)	TCF7L2 (2.5)	TCERG1L (1.5)	ASXL1 (1.5)	C20orf112 (0.9)	CASP8 (0.7)	TOX3 (0.6)	RCC2 (0.5)	LPA (0.5)	PLAGL2 (0.5)
MP:0003702	abnormal chromosome morphology	0.11	>=0.20	AFG3L1P (1.6)	ASXL1 (1.6)	RCC2 (1.6)	ALS2CR12 (1.1)	MAP3K4 (0.9)	LPAL2 (0.8)	CENPBD1 (0.7)	DEF8 (0.6)	TCERG1L (0.5)	POFUT1 (0.4)
GO:0051428	peptide hormone receptor binding	0.11	>=0.20	ALS2CR12 (3.1)	TCERG1L (3.1)	TOX3 (1.8)	AFG3L1P (1.7)	KIF3B (1.5)	CENPBD1 (1.4)	SLC22A3 (1.1)	GRM5 (0.8)	RCC2 (0.8)	DEF8 (0.7)
GO:0019901	protein kinase binding	0.11	>=0.20	ASXL1 (2.8)	TRAK2 (2.2)	KIF3B (1.5)	IRF4 (1.2)	CDKN2B-AS (1.2)	TCF7L2 (1.2)	C20orf112 (0.9)	TOX3 (0.8)	ALS2CR12 (0.8)	PLAGL2 (0.7)
ENSG00000109062	SLC9A3R1 PPI subnetwork	0.11	>=0.20	SLC22A2 (3.9)	PLG (1.8)	FGFR2 (1.7)	TM9SF4 (1.5)	ALS2CR12 (1.4)	TRAK2 (1.2)	TYR (1.2)	ENSG00000249231 (0.7)	C20orf112 (0.7)	CASP8 (0.6)
ENSG00000155508	CNOT8 PPI subnetwork	0.11	>=0.20	PLAGL2 (2.2)	TRAK2 (2.0)	TCF7L2 (1.6)	IRF4 (1.3)	ASXL1 (1.3)	KIF3B (1.3)	CDKN2B-AS (1.2)	RCC2 (1.2)	LPA (0.6)	TM9SF4 (0.6)
MP:0005090	increased double-negative T cell number	0.11	>=0.20	PLAGL2 (3.0)	IRF4 (2.4)	ASXL1 (2.1)	POFUT1 (1.7)	CASP8 (1.7)	TM9SF4 (1.5)	RCC2 (1.3)	CDKN2B-AS (1.1)	TRAK2 (1.1)	MAP3K4 (0.7)
GO:0016538	cyclin-dependent protein kinase regulator activity	0.11	>=0.20	CDKN2B-AS (2.8)	TCF7L2 (1.5)	IRF4 (1.4)	ENSG00000256731 (1.2)	RCC2 (1.1)	TRAK2 (1.0)	C20orf112 (1.0)	PLAGL2 (1.0)	ASXL1 (0.9)	CASP8 (0.6)
GO:0008584	male gonad development	0.11	>=0.20	CENPBD1 (2.4)	TCERG1L (1.7)	ALS2CR12 (0.9)	ENSG00000249231 (0.9)	TOX3 (0.8)	AFG3L1P (0.8)	NOX4 (0.5)	MAP3K4 (0.5)	C20orf112 (0.4)	TCF7L2 (0.3)
ENSG00000010610	CD4 PPI subnetwork	0.11	>=0.20	IRF4 (2.3)	SLC22A3 (1.4)	POFUT1 (1.3)	CASP8 (1.2)	ALS2CR12 (1.1)	CDKN2B-AS (0.8)	TRAK2 (0.7)	ENSG00000249231 (0.6)	KIF3B (0.6)	LPA (0.6)
ENSG00000141570	CBX8 PPI subnetwork	0.11	>=0.20	RCC2 (3.1)	PLAGL2 (1.9)	TCF7L2 (1.8)	ASXL1 (1.5)	TOX3 (1.4)	IRF4 (1.2)	C20orf112 (1.0)	MAP3K4 (0.9)	TCERG1L (0.8)	ENSG00000249231 (0.7)
ENSG00000153395	LPCAT1 PPI subnetwork	0.11	>=0.20	CASP8 (2.6)	RCC2 (2.0)	ASXL1 (1.9)	CDKN2B-AS (1.3)	DEF8 (1.1)	MAP3K4 (1.1)	PLAGL2 (0.9)	IRF4 (0.7)	ALS2CR12 (0.6)	TCERG1L (0.5)
ENSG00000110107	PRPF19 PPI subnetwork	0.11	>=0.20	MAP3K4 (1.5)	ENSG00000256731 (1.1)	RCC2 (1.1)	PLAGL2 (1.0)	TCF7L2 (0.9)	TOX3 (0.7)	ASXL1 (0.6)	SLC22A3 (0.5)	CDKN2B-AS (0.5)	DEF8 (0.4)
GO:0003712	transcription cofactor activity	0.12	>=0.20	TCF7L2 (3.1)	ASXL1 (2.6)	RCC2 (2.4)	TOX3 (2.2)	PLAGL2 (1.8)	MAP3K4 (1.2)	IRF4 (0.8)	POFUT1 (0.8)	CDKN2B-AS (0.8)	C20orf112 (0.5)
MP:0002092	abnormal eye morphology	0.12	>=0.20	TCF7L2 (3.0)	LPA (1.7)	TCERG1L (1.7)	CDKN2B-AS (1.6)	RCC2 (1.6)	FGFR2 (1.5)	ENSG00000236772 (1.0)	TYR (0.9)	LPAL2 (0.6)	TOX3 (0.3)
GO:0003333	amino acid transmembrane transport	0.12	>=0.20	NOX4 (2.0)	AFG3L1P (1.9)	TCERG1L (1.9)	SLC22A2 (1.7)	POFUT1 (1.5)	ENSG00000249231 (1.4)	ENSG00000236772 (1.1)	SLC22A3 (1.0)	ALS2CR12 (1.0)	CENPBD1 (1.0)
REACTOME_GPVI:MEDIATED_ACTIVATION_CASCADE	REACTOME_GPVI:MEDIATED_ACTIVATION_CASCADE	0.12	>=0.20	C20orf112 (2.8)	TCERG1L (1.5)	KIF3B (1.5)	CASP8 (1.4)	LPAL2 (1.1)	SLC22A2 (1.0)	SLC22A3 (0.8)	TOX3 (0.8)	RCC2 (0.7)	GRM5 (0.6)
ENSG00000116095	PLEKHA3 PPI subnetwork	0.12	>=0.20	GRM5 (1.6)	TYR (1.5)	CASP8 (1.4)	ENSG00000249231 (1.1)	KIF3B (1.0)	TCF7L2 (1.0)	TRAK2 (1.0)	ENSG00000256731 (1.0)	TOX3 (0.7)	RCC2 (0.7)
GO:0032272	negative regulation of protein polymerization	0.12	>=0.20	ENSG00000249231 (3.4)	C20orf112 (2.2)	TRAK2 (1.9)	ENSG00000236772 (1.8)	CDKN2B-AS (1.6)	SLC22A2 (1.2)	TCERG1L (1.1)	NOX4 (0.9)	KIF3B (0.9)	ENSG00000256731 (0.6)
GO:0034694	response to prostaglandin stimulus	0.12	>=0.20	LPAL2 (2.9)	CDKN2B-AS (2.1)	ENSG00000249231 (2.0)	CENPBD1 (1.7)	C20orf112 (1.7)	LPA (1.2)	TOX3 (1.1)	PLG (1.1)	IRF4 (0.9)	ENSG00000236772 (0.8)
MP:0008496	decreased IgG2a level	0.12	>=0.20	IRF4 (4.1)	PLAGL2 (2.2)	SLC22A3 (1.4)	CASP8 (0.9)	TM9SF4 (0.8)	CENPBD1 (0.8)	ALS2CR12 (0.8)	ASXL1 (0.6)	POFUT1 (0.6)	KIF3B (0.6)
ENSG00000143398	PIP5K1A PPI subnetwork	0.12	>=0.20	CASP8 (3.0)	DEF8 (2.9)	NOX4 (1.7)	TCERG1L (1.1)	SLC22A2 (1.0)	IRF4 (0.9)	RCC2 (0.7)	ENSG00000236772 (0.7)	ALS2CR12 (0.6)	AFG3L1P (0.6)
ENSG00000175189	INHBC PPI subnetwork	0.12	>=0.20	NOX4 (2.5)	MAP3K4 (2.5)	C20orf112 (2.0)	TCF7L2 (1.8)	CDKN2B-AS (1.7)	AFG3L1P (1.1)	FGFR2 (1.0)	PLG (0.8)	TOX3 (0.7)	LPA (0.7)
ENSG00000165494	PCF11 PPI subnetwork	0.12	>=0.20	RCC2 (3.5)	AFG3L1P (2.6)	PLAGL2 (1.5)	TM9SF4 (1.2)	ASXL1 (0.9)	MAP3K4 (0.8)	ENSG00000256731 (0.6)	TOX3 (0.5)	FGFR2 (0.2)	CASP8 (0.2)
MP:0005225	abnormal vertebrae development	0.12	>=0.20	TCERG1L (3.3)	TOX3 (2.5)	SLC22A2 (1.3)	TCF7L2 (1.2)	LPAL2 (1.2)	CASP8 (1.1)	FGFR2 (1.1)	TM9SF4 (0.9)	NOX4 (0.8)	ASXL1 (0.8)
MP:0000784	forebrain hypoplasia	0.12	>=0.20	TCF7L2 (4.4)	FGFR2 (1.8)	TYR (1.4)	KIF3B (1.0)	LPA (0.9)	CDKN2B-AS (0.8)	PLAGL2 (0.7)	ENSG00000249231 (0.7)	MAP3K4 (0.5)	DEF8 (0.5)
MP:0000065	abnormal bone marrow cavity morphology	0.12	>=0.20	FGFR2 (3.0)	C20orf112 (2.9)	ASXL1 (1.9)	PLAGL2 (1.7)	TOX3 (1.3)	CDKN2B-AS (1.1)	ENSG00000236772 (1.0)	LPAL2 (0.7)	TCF7L2 (0.7)	AFG3L1P (0.7)
GO:0034097	response to cytokine stimulus	0.12	>=0.20	CASP8 (2.9)	ENSG00000236772 (1.7)	ALS2CR12 (1.6)	PLAGL2 (1.5)	IRF4 (1.4)	KIF3B (1.2)	C20orf112 (1.2)	SLC22A3 (1.0)	TM9SF4 (0.8)	ENSG00000256731 (0.5)
ENSG00000183814	LIN9 PPI subnetwork	0.12	>=0.20	AFG3L1P (3.2)	ENSG00000249231 (1.3)	ENSG00000236772 (0.9)	ALS2CR12 (0.9)	TRAK2 (0.7)	MAP3K4 (0.7)	CASP8 (0.6)	NOX4 (0.6)	PLAGL2 (0.5)	DEF8 (0.4)
ENSG00000130956	HABP4 PPI subnetwork	0.12	>=0.20	CASP8 (2.2)	IRF4 (1.3)	ENSG00000249231 (1.3)	AFG3L1P (1.2)	GRM5 (1.0)	TCERG1L (1.0)	LPAL2 (0.8)	KIF3B (0.8)	ASXL1 (0.6)	CDKN2B-AS (0.6)
MP:0006030	abnormal otic vesicle development	0.12	>=0.20	LPA (1.9)	PLAGL2 (1.7)	LPAL2 (1.5)	FGFR2 (1.5)	TCERG1L (1.4)	TYR (1.4)	TCF7L2 (1.3)	RCC2 (1.3)	TOX3 (1.0)	POFUT1 (0.9)
ENSG00000071894	CPSF1 PPI subnetwork	0.12	>=0.20	RCC2 (3.3)	AFG3L1P (2.6)	MAP3K4 (1.1)	PLAGL2 (0.8)	FGFR2 (0.5)	TM9SF4 (0.4)	ASXL1 (0.4)	TOX3 (0.4)	ENSG00000256731 (0.3)	CENPBD1 (0.3)
ENSG00000115415	STAT1 PPI subnetwork	0.12	>=0.20	CASP8 (2.3)	KIF3B (1.6)	ASXL1 (1.3)	C20orf112 (1.1)	TM9SF4 (1.1)	PLAGL2 (0.9)	ENSG00000249231 (0.9)	IRF4 (0.9)	LPA (0.7)	ENSG00000236772 (0.7)
ENSG00000105705	SUGP1 PPI subnetwork	0.12	>=0.20	RCC2 (3.0)	AFG3L1P (2.3)	PLAGL2 (1.0)	TM9SF4 (0.7)	ASXL1 (0.7)	MAP3K4 (0.5)	TOX3 (0.5)	ENSG00000256731 (0.4)	TCF7L2 (0.4)	CASP8 (0.3)
GO:0051169	nuclear transport	0.12	>=0.20	TCF7L2 (1.8)	RCC2 (1.3)	PLAGL2 (1.3)	ASXL1 (1.2)	AFG3L1P (0.9)	TYR (0.6)	KIF3B (0.6)	C20orf112 (0.6)	TCERG1L (0.3)	GRM5 (0.2)
GO:0034381	plasma lipoprotein particle clearance	0.12	>=0.20	PLG (2.0)	AFG3L1P (1.2)	TYR (1.2)	CENPBD1 (1.2)	CDKN2B-AS (1.0)	POFUT1 (0.9)	ALS2CR12 (0.7)	FGFR2 (0.6)	TCERG1L (0.6)	DEF8 (0.4)
ENSG00000104938	CLEC4M PPI subnetwork	0.12	>=0.20	CDKN2B-AS (2.2)	TYR (1.8)	CENPBD1 (1.6)	ENSG00000249231 (1.5)	TRAK2 (1.5)	TM9SF4 (1.5)	FGFR2 (1.3)	ALS2CR12 (1.2)	SLC22A2 (0.9)	LPA (0.9)
ENSG00000072694	FCGR2B PPI subnetwork	0.12	>=0.20	PLG (2.7)	LPA (2.3)	LPAL2 (1.4)	IRF4 (1.2)	RCC2 (1.1)	C20orf112 (0.8)	FGFR2 (0.7)	TCERG1L (0.5)	TCF7L2 (0.5)	ALS2CR12 (0.5)
GO:0019748	secondary metabolic process	0.12	>=0.20	TYR (12.3)	DEF8 (1.9)	LPAL2 (1.9)	AFG3L1P (1.8)	CDKN2B-AS (1.6)	SLC22A2 (1.2)	CENPBD1 (1.2)	LPA (1.0)	IRF4 (0.6)	ENSG00000249231 (0.6)
MP:0008782	increased B cell apoptosis	0.12	>=0.20	IRF4 (3.3)	TOX3 (0.9)	FGFR2 (0.8)	RCC2 (0.7)	AFG3L1P (0.6)	TYR (0.6)	SLC22A3 (0.5)	POFUT1 (0.4)	C20orf112 (0.4)	CENPBD1 (0.4)
ENSG00000108561	C1QBP PPI subnetwork	0.12	>=0.20	RCC2 (2.2)	TOX3 (2.1)	PLAGL2 (1.6)	PLG (1.5)	TCF7L2 (1.3)	C20orf112 (1.2)	ASXL1 (1.1)	LPAL2 (1.1)	IRF4 (0.9)	AFG3L1P (0.9)
ENSG00000151247	EIF4E PPI subnetwork	0.12	>=0.20	RCC2 (2.4)	ASXL1 (1.9)	KIF3B (1.2)	MAP3K4 (1.1)	POFUT1 (1.0)	AFG3L1P (1.0)	IRF4 (0.8)	TCF7L2 (0.6)	GRM5 (0.6)	PLAGL2 (0.6)
ENSG00000164105	SAP30 PPI subnetwork	0.12	>=0.20	ASXL1 (2.3)	RCC2 (1.9)	MAP3K4 (1.8)	CASP8 (0.9)	TCF7L2 (0.9)	DEF8 (0.8)	ENSG00000256731 (0.8)	PLAGL2 (0.7)	CENPBD1 (0.6)	SLC22A3 (0.5)
GO:0008633	activation of pro-apoptotic gene products	0.12	>=0.20	CDKN2B-AS (2.0)	CASP8 (2.0)	KIF3B (1.7)	ENSG00000236772 (1.6)	IRF4 (0.8)	GRM5 (0.7)	TRAK2 (0.6)	CENPBD1 (0.6)	NOX4 (0.5)	ALS2CR12 (0.5)
MP:0002957	intestinal adenocarcinoma	0.12	>=0.20	CDKN2B-AS (3.6)	ASXL1 (1.8)	ENSG00000249231 (1.4)	RCC2 (1.0)	ALS2CR12 (0.9)	GRM5 (0.7)	IRF4 (0.7)	MAP3K4 (0.4)	TCERG1L (0.4)	FGFR2 (0.4)
MP:0006398	increased long bone epiphyseal plate size	0.12	>=0.20	FGFR2 (3.1)	C20orf112 (2.0)	TOX3 (0.9)	AFG3L1P (0.9)	IRF4 (0.9)	PLAGL2 (0.9)	CDKN2B-AS (0.8)	NOX4 (0.8)	DEF8 (0.7)	CENPBD1 (0.6)
REACTOME_COSTIMULATION_BY_THE_CD28_FAMILY	REACTOME_COSTIMULATION_BY_THE_CD28_FAMILY	0.12	>=0.20	IRF4 (2.8)	KIF3B (2.4)	SLC22A3 (1.2)	TRAK2 (1.0)	CDKN2B-AS (0.9)	DEF8 (0.8)	ASXL1 (0.6)	ALS2CR12 (0.6)	RCC2 (0.5)	CENPBD1 (0.4)
GO:0005681	spliceosomal complex	0.12	>=0.20	MAP3K4 (2.3)	RCC2 (2.1)	AFG3L1P (1.4)	ASXL1 (1.4)	TCF7L2 (1.0)	PLAGL2 (0.5)	FGFR2 (0.2)	CDKN2B-AS (0.2)	CASP8 (0.1)	ENSG00000256731 (0.1)
ENSG00000116350	SRSF4 PPI subnetwork	0.12	>=0.20	RCC2 (2.9)	AFG3L1P (2.4)	ASXL1 (0.9)	PLAGL2 (0.8)	TOX3 (0.8)	ENSG00000256731 (0.7)	TCF7L2 (0.7)	CASP8 (0.6)	TM9SF4 (0.5)	MAP3K4 (0.2)
ENSG00000163586	FABP1 PPI subnetwork	0.12	>=0.20	PLG (5.4)	TOX3 (2.6)	DEF8 (1.2)	SLC22A3 (1.2)	TCERG1L (1.0)	C20orf112 (1.0)	TCF7L2 (0.9)	SLC22A2 (0.9)	ENSG00000236772 (0.7)	KIF3B (0.7)
MP:0000780	abnormal corpus callosum morphology	0.12	>=0.20	TOX3 (3.3)	TCF7L2 (3.0)	ENSG00000256731 (2.1)	TM9SF4 (1.9)	ENSG00000249231 (1.8)	POFUT1 (1.5)	RCC2 (1.1)	FGFR2 (0.9)	ENSG00000236772 (0.8)	PLG (0.7)
GO:0044212	transcription regulatory region DNA binding	0.12	>=0.20	TCF7L2 (3.5)	TOX3 (3.2)	RCC2 (2.9)	FGFR2 (1.5)	ASXL1 (1.5)	PLAGL2 (1.1)	TCERG1L (0.8)	CDKN2B-AS (0.8)	POFUT1 (0.6)	IRF4 (0.6)
ENSG00000151276	MAGI1 PPI subnetwork	0.12	>=0.20	SLC22A2 (1.8)	NOX4 (1.4)	TCERG1L (1.3)	TCF7L2 (1.1)	ENSG00000256731 (1.0)	TOX3 (0.8)	IRF4 (0.8)	ENSG00000249231 (0.8)	TRAK2 (0.7)	GRM5 (0.5)
MP:0002722	abnormal immune system organ morphology	0.12	>=0.20	IRF4 (5.0)	POFUT1 (2.8)	PLAGL2 (2.7)	KIF3B (2.2)	ASXL1 (1.7)	CASP8 (1.6)	ENSG00000249231 (1.4)	TM9SF4 (1.3)	SLC22A2 (0.9)	TYR (0.7)
ENSG00000173757	STAT5B PPI subnetwork	0.12	>=0.20	IRF4 (3.6)	ASXL1 (3.4)	KIF3B (1.9)	C20orf112 (1.8)	PLAGL2 (1.7)	CASP8 (1.5)	POFUT1 (1.3)	MAP3K4 (1.1)	TCERG1L (1.0)	TCF7L2 (0.9)
MP:0000603	pale liver	0.12	>=0.20	CASP8 (2.7)	ENSG00000249231 (1.8)	SLC22A3 (1.8)	SLC22A2 (1.7)	ALS2CR12 (1.6)	TRAK2 (1.4)	LPA (1.2)	C20orf112 (1.1)	DEF8 (1.1)	PLG (1.0)
ENSG00000166033	HTRA1 PPI subnetwork	0.12	>=0.20	CDKN2B-AS (1.9)	NOX4 (1.8)	MAP3K4 (1.4)	FGFR2 (1.3)	TYR (1.2)	TRAK2 (1.2)	KIF3B (1.1)	IRF4 (0.8)	C20orf112 (0.7)	ALS2CR12 (0.5)
MP:0002419	abnormal innate immunity	0.12	>=0.20	TM9SF4 (2.0)	LPAL2 (1.7)	PLAGL2 (1.6)	CASP8 (1.6)	SLC22A3 (1.6)	C20orf112 (1.4)	PLG (1.3)	ASXL1 (1.0)	CENPBD1 (0.9)	LPA (0.8)
ENSG00000215902	ENSG00000215902 PPI subnetwork	0.12	>=0.20	RCC2 (1.7)	PLAGL2 (1.6)	MAP3K4 (1.4)	AFG3L1P (1.2)	ASXL1 (1.1)	DEF8 (0.8)	FGFR2 (0.6)	TOX3 (0.6)	ALS2CR12 (0.5)	ENSG00000256731 (0.3)
REACTOME_CYTOKINE_SIGNALING_IN_IMMUNE_SYSTEM	REACTOME_CYTOKINE_SIGNALING_IN_IMMUNE_SYSTEM	0.12	>=0.20	CASP8 (2.5)	IRF4 (2.1)	PLAGL2 (2.1)	ASXL1 (1.5)	CDKN2B-AS (1.1)	MAP3K4 (0.7)	SLC22A3 (0.7)	ALS2CR12 (0.7)	TM9SF4 (0.5)	KIF3B (0.4)
ENSG00000115128	ENSG00000115128 PPI subnetwork	0.12	>=0.20	RCC2 (3.2)	AFG3L1P (2.9)	PLAGL2 (0.8)	MAP3K4 (0.7)	ASXL1 (0.5)	TM9SF4 (0.5)	TOX3 (0.4)	CASP8 (0.3)	ENSG00000256731 (0.3)	LPA (0.2)
GO:0018212	peptidyl-tyrosine modification	0.12	>=0.20	POFUT1 (2.2)	IRF4 (1.5)	NOX4 (1.4)	ALS2CR12 (1.2)	C20orf112 (1.2)	TCF7L2 (0.7)	TOX3 (0.6)	KIF3B (0.6)	LPA (0.6)	TM9SF4 (0.6)
ENSG00000124193	SRSF6 PPI subnetwork	0.12	>=0.20	RCC2 (3.0)	AFG3L1P (2.6)	PLAGL2 (0.8)	CASP8 (0.7)	TOX3 (0.6)	TM9SF4 (0.6)	ASXL1 (0.6)	TCF7L2 (0.5)	ENSG00000256731 (0.4)	LPA (0.2)
ENSG00000163132	MSX1 PPI subnetwork	0.12	>=0.20	FGFR2 (2.2)	TCF7L2 (2.1)	TOX3 (1.5)	TCERG1L (1.4)	ASXL1 (1.4)	ALS2CR12 (1.3)	ENSG00000236772 (1.2)	RCC2 (0.8)	TYR (0.8)	MAP3K4 (0.6)
MP:0002095	abnormal skin pigmentation	0.12	>=0.20	TYR (8.6)	ENSG00000236772 (1.3)	TCERG1L (1.3)	TRAK2 (1.2)	FGFR2 (1.1)	TOX3 (1.0)	ENSG00000249231 (0.7)	IRF4 (0.6)	CDKN2B-AS (0.3)	LPA (0.2)
MP:0002619	abnormal lymphocyte morphology	0.12	>=0.20	IRF4 (3.4)	CASP8 (2.3)	PLAGL2 (2.1)	CDKN2B-AS (1.9)	ASXL1 (1.5)	TM9SF4 (1.3)	SLC22A3 (1.2)	ENSG00000236772 (1.2)	C20orf112 (1.1)	POFUT1 (1.0)
MP:0002404	increased intestinal adenoma incidence	0.12	>=0.20	CDKN2B-AS (3.5)	AFG3L1P (1.5)	RCC2 (1.4)	ENSG00000249231 (1.3)	PLAGL2 (1.1)	FGFR2 (1.1)	ASXL1 (1.0)	LPA (1.0)	NOX4 (0.6)	CASP8 (0.5)
MP:0004016	decreased bone mass	0.12	>=0.20	CDKN2B-AS (3.0)	ALS2CR12 (2.0)	TCF7L2 (1.8)	PLAGL2 (1.6)	CASP8 (1.4)	TOX3 (1.4)	TCERG1L (1.0)	NOX4 (1.0)	TM9SF4 (0.6)	SLC22A2 (0.6)
ENSG00000171855	IFNB1 PPI subnetwork	0.12	>=0.20	IRF4 (2.9)	SLC22A3 (2.8)	CASP8 (2.6)	ENSG00000256731 (2.6)	LPA (1.6)	LPAL2 (1.6)	C20orf112 (1.3)	ASXL1 (1.2)	KIF3B (1.0)	ENSG00000236772 (0.9)
MP:0001806	decreased IgM level	0.12	>=0.20	IRF4 (5.1)	CASP8 (1.9)	POFUT1 (1.8)	PLAGL2 (1.8)	KIF3B (1.3)	ASXL1 (1.1)	SLC22A3 (0.8)	CDKN2B-AS (0.7)	ENSG00000249231 (0.6)	TM9SF4 (0.4)
MP:0011088	partial neonatal lethality	0.12	>=0.20	FGFR2 (3.6)	TCF7L2 (3.3)	PLAGL2 (2.2)	SLC22A3 (1.8)	ASXL1 (1.5)	TOX3 (1.4)	TM9SF4 (1.3)	POFUT1 (1.3)	C20orf112 (1.3)	ENSG00000256731 (1.2)
MP:0011448	decreased dopaminergic neuron number	0.12	>=0.20	TCF7L2 (3.3)	TCERG1L (2.5)	TRAK2 (1.8)	SLC22A3 (1.6)	GRM5 (1.5)	C20orf112 (1.3)	FGFR2 (1.3)	ENSG00000236772 (1.2)	ALS2CR12 (1.1)	IRF4 (0.9)
ENSG00000185513	L3MBTL1 PPI subnetwork	0.12	>=0.20	SLC22A3 (1.5)	IRF4 (1.4)	MAP3K4 (1.1)	TCERG1L (1.0)	AFG3L1P (0.8)	TYR (0.7)	LPAL2 (0.6)	NOX4 (0.5)	ASXL1 (0.5)	GRM5 (0.4)
GO:0000782	telomere cap complex	0.12	>=0.20	AFG3L1P (3.0)	CENPBD1 (2.4)	ENSG00000249231 (1.7)	TOX3 (1.4)	TCERG1L (1.1)	POFUT1 (1.1)	DEF8 (1.0)	LPAL2 (0.9)	MAP3K4 (0.7)	TM9SF4 (0.4)
GO:0000783	nuclear telomere cap complex	0.12	>=0.20	AFG3L1P (3.0)	CENPBD1 (2.4)	ENSG00000249231 (1.7)	TOX3 (1.4)	TCERG1L (1.1)	POFUT1 (1.1)	DEF8 (1.0)	LPAL2 (0.9)	MAP3K4 (0.7)	TM9SF4 (0.4)
ENSG00000167005	NUDT21 PPI subnetwork	0.12	>=0.20	RCC2 (2.8)	AFG3L1P (2.3)	PLAGL2 (1.6)	TM9SF4 (1.1)	CASP8 (0.8)	ASXL1 (0.7)	LPA (0.5)	FGFR2 (0.5)	ENSG00000256731 (0.3)	TCF7L2 (0.3)
ENSG00000186153	WWOX PPI subnetwork	0.12	>=0.20	RCC2 (1.8)	ENSG00000249231 (1.5)	CENPBD1 (1.5)	ASXL1 (1.5)	PLAGL2 (1.3)	ENSG00000256731 (1.2)	TM9SF4 (1.2)	AFG3L1P (1.1)	TOX3 (1.0)	MAP3K4 (0.7)
MP:0006007	abnormal basal ganglion morphology	0.12	>=0.20	TOX3 (3.1)	TCERG1L (2.6)	KIF3B (2.1)	FGFR2 (1.9)	TCF7L2 (1.7)	SLC22A2 (1.1)	ALS2CR12 (0.8)	ENSG00000249231 (0.7)	TM9SF4 (0.6)	GRM5 (0.5)
GO:0006919	activation of cysteine-type endopeptidase activity involved in apoptotic process	0.12	>=0.20	CASP8 (3.1)	TRAK2 (1.6)	LPA (1.4)	TCERG1L (1.2)	CDKN2B-AS (1.1)	RCC2 (1.0)	LPAL2 (0.8)	GRM5 (0.6)	NOX4 (0.5)	ENSG00000249231 (0.4)
GO:0016597	amino acid binding	0.12	>=0.20	PLG (4.6)	LPA (3.3)	SLC22A2 (3.0)	GRM5 (2.3)	LPAL2 (1.9)	NOX4 (1.5)	TYR (1.5)	TCF7L2 (1.3)	CENPBD1 (0.9)	DEF8 (0.9)
ENSG00000116106	EPHA4 PPI subnetwork	0.12	>=0.20	FGFR2 (2.9)	POFUT1 (1.7)	TM9SF4 (1.3)	GRM5 (1.1)	TCF7L2 (1.0)	LPA (0.9)	CDKN2B-AS (0.8)	PLG (0.8)	RCC2 (0.8)	C20orf112 (0.5)
MP:0000639	abnormal adrenal gland morphology	0.12	>=0.20	TCERG1L (2.7)	AFG3L1P (2.4)	CENPBD1 (1.7)	POFUT1 (1.5)	LPA (1.4)	LPAL2 (1.2)	TCF7L2 (1.1)	MAP3K4 (1.0)	ENSG00000256731 (0.9)	FGFR2 (0.9)
ENSG00000215021	PHB2 PPI subnetwork	0.12	>=0.20	TYR (2.8)	TM9SF4 (2.7)	TCERG1L (1.3)	ASXL1 (1.3)	RCC2 (1.1)	ALS2CR12 (1.0)	CASP8 (0.9)	DEF8 (0.9)	ENSG00000256731 (0.8)	TOX3 (0.7)
MP:0008271	abnormal bone ossification	0.12	>=0.20	FGFR2 (3.2)	TCF7L2 (2.5)	SLC22A2 (2.1)	CDKN2B-AS (1.5)	TOX3 (1.3)	LPAL2 (1.1)	TM9SF4 (0.9)	TCERG1L (0.8)	C20orf112 (0.7)	CASP8 (0.3)
MP:0004974	decreased regulatory T cell number	0.12	>=0.20	IRF4 (5.9)	PLAGL2 (2.8)	KIF3B (2.7)	POFUT1 (1.7)	TM9SF4 (1.4)	CDKN2B-AS (1.3)	ASXL1 (1.3)	ENSG00000249231 (1.1)	CENPBD1 (0.8)	AFG3L1P (0.7)
GO:0015108	chloride transmembrane transporter activity	0.12	>=0.20	SLC22A2 (3.3)	NOX4 (3.1)	PLG (2.6)	POFUT1 (1.5)	TOX3 (1.3)	ENSG00000236772 (0.8)	TCF7L2 (0.8)	TM9SF4 (0.8)	ENSG00000256731 (0.7)	TYR (0.7)
ENSG00000060688	SNRNP40 PPI subnetwork	0.12	>=0.20	RCC2 (3.2)	AFG3L1P (2.5)	CASP8 (0.8)	ASXL1 (0.8)	TM9SF4 (0.7)	TOX3 (0.6)	PLAGL2 (0.6)	MAP3K4 (0.5)	ENSG00000256731 (0.5)	FGFR2 (0.2)
ENSG00000168530	MYL1 PPI subnetwork	0.12	>=0.20	SLC22A3 (2.3)	TRAK2 (2.0)	LPAL2 (1.2)	FGFR2 (1.1)	CASP8 (0.9)	ENSG00000249231 (0.8)	POFUT1 (0.7)	CDKN2B-AS (0.5)	TYR (0.4)	TCF7L2 (0.4)
KEGG_PORPHYRIN_AND_CHLOROPHYLL_METABOLISM	KEGG_PORPHYRIN_AND_CHLOROPHYLL_METABOLISM	0.12	>=0.20	TRAK2 (5.1)	CDKN2B-AS (2.1)	ENSG00000236772 (1.5)	LPA (1.0)	DEF8 (1.0)	TOX3 (0.8)	PLG (0.8)	TCF7L2 (0.7)	POFUT1 (0.5)	CASP8 (0.5)
MP:0008476	increased spleen red pulp amount	0.12	>=0.20	IRF4 (3.2)	TRAK2 (3.0)	ALS2CR12 (1.4)	C20orf112 (1.3)	KIF3B (1.3)	SLC22A2 (1.3)	CASP8 (1.2)	CDKN2B-AS (1.2)	PLAGL2 (1.1)	SLC22A3 (1.1)
REACTOME_CD28_DEPENDENT_VAV1_PATHWAY	REACTOME_CD28_DEPENDENT_VAV1_PATHWAY	0.12	>=0.20	KIF3B (2.2)	IRF4 (2.2)	ENSG00000236772 (1.5)	PLAGL2 (1.4)	CASP8 (0.9)	SLC22A3 (0.6)	ALS2CR12 (0.6)	TM9SF4 (0.5)	CENPBD1 (0.5)	RCC2 (0.5)
ENSG00000176102	CSTF3 PPI subnetwork	0.12	>=0.20	RCC2 (3.4)	AFG3L1P (2.7)	PLAGL2 (1.0)	ASXL1 (0.9)	TM9SF4 (0.7)	CASP8 (0.5)	MAP3K4 (0.4)	IRF4 (0.4)	ENSG00000256731 (0.3)	TCF7L2 (0.1)
ENSG00000042832	TG PPI subnetwork	0.12	>=0.20	ALS2CR12 (2.2)	PLG (2.1)	TCERG1L (1.9)	IRF4 (1.1)	TM9SF4 (1.1)	CENPBD1 (1.0)	FGFR2 (1.0)	NOX4 (0.8)	SLC22A2 (0.6)	RCC2 (0.4)
ENSG00000102678	FGF9 PPI subnetwork	0.12	>=0.20	FGFR2 (3.4)	ENSG00000249231 (2.1)	POFUT1 (1.8)	TM9SF4 (1.8)	RCC2 (1.3)	KIF3B (1.1)	TCERG1L (1.0)	LPAL2 (0.9)	ENSG00000236772 (0.9)	TOX3 (0.8)
ENSG00000111676	ATN1 PPI subnetwork	0.12	>=0.20	POFUT1 (1.7)	RCC2 (1.2)	ENSG00000249231 (1.1)	ASXL1 (1.0)	PLAGL2 (1.0)	DEF8 (1.0)	NOX4 (0.8)	AFG3L1P (0.6)	TCERG1L (0.6)	TYR (0.5)
ENSG00000147274	RBMX PPI subnetwork	0.12	>=0.20	RCC2 (3.4)	AFG3L1P (2.9)	PLAGL2 (0.8)	ASXL1 (0.7)	TOX3 (0.6)	TM9SF4 (0.6)	CASP8 (0.4)	ALS2CR12 (0.3)	ENSG00000256731 (0.3)	TCERG1L (0.2)
ENSG00000102096	PIM2 PPI subnetwork	0.12	>=0.20	IRF4 (2.7)	ALS2CR12 (1.6)	AFG3L1P (1.5)	CASP8 (1.1)	DEF8 (1.1)	ENSG00000236772 (1.1)	LPAL2 (1.0)	TCERG1L (1.0)	LPA (1.0)	SLC22A2 (0.9)
GO:0060443	mammary gland morphogenesis	0.12	>=0.20	POFUT1 (3.1)	ENSG00000236772 (2.3)	ENSG00000249231 (1.4)	FGFR2 (1.3)	TCERG1L (1.2)	TYR (1.0)	RCC2 (1.0)	TOX3 (0.9)	TCF7L2 (0.9)	TM9SF4 (0.7)
ENSG00000004487	KDM1A PPI subnetwork	0.12	>=0.20	RCC2 (2.6)	MAP3K4 (2.2)	C20orf112 (1.9)	TOX3 (1.3)	TCF7L2 (1.2)	ASXL1 (1.2)	PLAGL2 (1.0)	LPAL2 (0.9)	ENSG00000256731 (0.8)	TCERG1L (0.7)
ENSG00000127388	ENSG00000127388 PPI subnetwork	0.12	>=0.20	CASP8 (1.7)	TYR (1.5)	GRM5 (1.5)	TRAK2 (1.3)	TCF7L2 (1.0)	ENSG00000256731 (1.0)	KIF3B (1.0)	ENSG00000249231 (0.9)	TOX3 (0.8)	CENPBD1 (0.7)
ENSG00000197558	ENSG00000197558 PPI subnetwork	0.12	>=0.20	CASP8 (1.7)	TYR (1.5)	GRM5 (1.5)	TRAK2 (1.3)	TCF7L2 (1.0)	ENSG00000256731 (1.0)	KIF3B (1.0)	ENSG00000249231 (0.9)	TOX3 (0.8)	CENPBD1 (0.7)
GO:0050864	regulation of B cell activation	0.12	>=0.20	IRF4 (4.0)	ENSG00000236772 (2.8)	PLAGL2 (2.5)	KIF3B (2.2)	POFUT1 (1.6)	CASP8 (1.3)	ASXL1 (1.0)	CDKN2B-AS (1.0)	NOX4 (0.9)	ENSG00000249231 (0.5)
MP:0001541	abnormal osteoclast physiology	0.12	>=0.20	FGFR2 (2.5)	PLAGL2 (1.7)	TYR (1.4)	CENPBD1 (1.3)	SLC22A2 (1.2)	CASP8 (0.9)	TM9SF4 (0.7)	TRAK2 (0.7)	TCERG1L (0.5)	SLC22A3 (0.4)
ENSG00000099995	SF3A1 PPI subnetwork	0.12	>=0.20	RCC2 (2.5)	AFG3L1P (2.1)	PLAGL2 (1.7)	ASXL1 (1.5)	TM9SF4 (1.3)	MAP3K4 (0.9)	TOX3 (0.6)	TCF7L2 (0.5)	ENSG00000256731 (0.3)	LPA (0.1)
ENSG00000124610	HIST1H1A PPI subnetwork	0.12	>=0.20	RCC2 (1.7)	ENSG00000236772 (1.7)	PLG (1.6)	AFG3L1P (1.4)	GRM5 (1.1)	SLC22A3 (1.1)	LPA (1.1)	MAP3K4 (0.8)	ENSG00000256731 (0.6)	FGFR2 (0.3)
ENSG00000106682	EIF4H PPI subnetwork	0.12	>=0.20	ASXL1 (1.3)	ENSG00000236772 (1.2)	RCC2 (1.1)	DEF8 (1.0)	ALS2CR12 (0.8)	CENPBD1 (0.8)	AFG3L1P (0.5)	TCF7L2 (0.5)	GRM5 (0.3)	MAP3K4 (0.3)
GO:0009913	epidermal cell differentiation	0.12	>=0.20	TCERG1L (1.6)	ENSG00000249231 (1.1)	TYR (0.8)	RCC2 (0.6)	DEF8 (0.5)	SLC22A2 (0.4)	ENSG00000256731 (0.3)	NOX4 (0.3)	ENSG00000236772 (0.2)	FGFR2 (0.1)
ENSG00000077097	TOP2B PPI subnetwork	0.12	>=0.20	RCC2 (2.2)	TOX3 (1.4)	CDKN2B-AS (1.3)	IRF4 (1.2)	TCF7L2 (1.2)	C20orf112 (1.0)	MAP3K4 (0.7)	CASP8 (0.7)	ASXL1 (0.7)	NOX4 (0.6)
ENSG00000112739	PRPF4B PPI subnetwork	0.12	>=0.20	RCC2 (2.3)	TOX3 (2.2)	PLAGL2 (1.4)	AFG3L1P (1.4)	CENPBD1 (1.3)	ASXL1 (1.0)	LPAL2 (1.0)	SLC22A2 (0.8)	CDKN2B-AS (0.7)	C20orf112 (0.6)
MP:0004259	small placenta	0.12	>=0.20	TOX3 (2.9)	LPA (2.0)	PLG (1.5)	TYR (1.5)	TCERG1L (1.3)	TM9SF4 (1.3)	FGFR2 (0.9)	TRAK2 (0.8)	ALS2CR12 (0.8)	CASP8 (0.8)
MP:0000208	decreased hematocrit	0.12	>=0.20	TRAK2 (4.2)	ENSG00000236772 (2.4)	TCERG1L (2.1)	C20orf112 (1.9)	LPA (1.4)	NOX4 (1.4)	PLG (1.3)	SLC22A3 (1.3)	IRF4 (1.3)	PLAGL2 (1.0)
REACTOME_BILE_SALT_AND_ORGANIC_ANION_SLC_TRANSPORTERS	REACTOME_BILE_SALT_AND_ORGANIC_ANION_SLC_TRANSPORTERS	0.12	>=0.20	SLC22A2 (6.9)	PLG (3.6)	NOX4 (3.5)	TYR (2.3)	CDKN2B-AS (2.1)	DEF8 (1.7)	ENSG00000256731 (1.3)	TRAK2 (1.1)	TOX3 (0.6)	ALS2CR12 (0.5)
ENSG00000147099	HDAC8 PPI subnetwork	0.12	>=0.20	SLC22A3 (1.9)	AFG3L1P (1.6)	IRF4 (1.6)	GRM5 (1.3)	LPAL2 (0.9)	TOX3 (0.9)	TCERG1L (0.8)	ENSG00000256731 (0.6)	CENPBD1 (0.5)	TCF7L2 (0.5)
ENSG00000119699	TGFB3 PPI subnetwork	0.12	>=0.20	NOX4 (4.8)	C20orf112 (1.7)	CDKN2B-AS (1.5)	GRM5 (0.8)	CENPBD1 (0.7)	SLC22A3 (0.7)	LPA (0.6)	FGFR2 (0.6)	TYR (0.6)	CASP8 (0.6)
GO:0042100	B cell proliferation	0.12	>=0.20	IRF4 (4.1)	ENSG00000236772 (2.3)	PLAGL2 (2.0)	POFUT1 (1.8)	CASP8 (1.7)	KIF3B (1.5)	ASXL1 (1.2)	NOX4 (0.9)	RCC2 (0.8)	CDKN2B-AS (0.8)
ENSG00000072803	FBXW11 PPI subnetwork	0.12	>=0.20	PLAGL2 (2.2)	ASXL1 (1.8)	TYR (1.6)	ENSG00000249231 (1.5)	TCERG1L (1.4)	AFG3L1P (1.4)	RCC2 (1.3)	TM9SF4 (1.2)	FGFR2 (1.1)	MAP3K4 (1.1)
ENSG00000136715	SAP130 PPI subnetwork	0.12	>=0.20	ASXL1 (3.2)	RCC2 (3.0)	PLAGL2 (2.1)	CDKN2B-AS (1.9)	CASP8 (1.3)	POFUT1 (1.1)	MAP3K4 (1.0)	TM9SF4 (1.0)	LPAL2 (0.6)	ALS2CR12 (0.6)
MP:0001732	postnatal growth retardation	0.12	>=0.20	TCF7L2 (3.8)	FGFR2 (2.8)	TOX3 (2.4)	PLAGL2 (2.0)	SLC22A2 (1.9)	CDKN2B-AS (1.0)	TM9SF4 (0.9)	PLG (0.9)	POFUT1 (0.8)	TRAK2 (0.7)
REACTOME_RECYCLING_OF_BILE_ACIDS_AND_SALTS	REACTOME_RECYCLING_OF_BILE_ACIDS_AND_SALTS	0.12	>=0.20	PLG (7.3)	LPA (4.1)	LPAL2 (3.7)	ENSG00000256731 (2.8)	SLC22A3 (2.3)	FGFR2 (1.3)	ALS2CR12 (1.2)	GRM5 (1.0)	TOX3 (0.8)	ENSG00000236772 (0.6)
ENSG00000100410	PHF5A PPI subnetwork	0.12	>=0.20	RCC2 (2.8)	AFG3L1P (2.4)	PLAGL2 (0.9)	ASXL1 (0.8)	MAP3K4 (0.6)	TM9SF4 (0.5)	ENSG00000256731 (0.5)	TOX3 (0.4)	CENPBD1 (0.3)	CASP8 (0.3)
ENSG00000060339	CCAR1 PPI subnetwork	0.12	>=0.20	RCC2 (3.0)	AFG3L1P (2.4)	ASXL1 (0.9)	CASP8 (0.8)	PLAGL2 (0.7)	MAP3K4 (0.5)	TOX3 (0.4)	TM9SF4 (0.4)	LPA (0.4)	ENSG00000256731 (0.3)
ENSG00000105939	ZC3HAV1 PPI subnetwork	0.12	>=0.20	CASP8 (2.2)	RCC2 (2.2)	ASXL1 (1.8)	DEF8 (1.2)	MAP3K4 (1.1)	PLAGL2 (0.9)	CDKN2B-AS (0.9)	ALS2CR12 (0.8)	IRF4 (0.8)	TCERG1L (0.5)
ENSG00000172179	PRL PPI subnetwork	0.12	>=0.20	SLC22A3 (3.0)	IRF4 (3.0)	ENSG00000256731 (2.7)	CASP8 (2.6)	LPA (1.5)	LPAL2 (1.5)	ASXL1 (1.3)	C20orf112 (1.2)	KIF3B (1.1)	TM9SF4 (1.0)
KEGG_AUTOIMMUNE_THYROID_DISEASE	KEGG_AUTOIMMUNE_THYROID_DISEASE	0.12	>=0.20	IRF4 (4.7)	TCERG1L (2.3)	ALS2CR12 (1.5)	ENSG00000236772 (1.0)	CDKN2B-AS (1.0)	PLAGL2 (0.7)	KIF3B (0.7)	LPAL2 (0.6)	CASP8 (0.5)	SLC22A2 (0.3)
MP:0002230	abnormal primitive streak formation	0.12	>=0.20	ENSG00000236772 (3.6)	TCF7L2 (1.7)	C20orf112 (1.4)	POFUT1 (1.2)	TYR (1.2)	TOX3 (1.1)	PLG (0.9)	FGFR2 (0.8)	LPAL2 (0.7)	SLC22A2 (0.4)
GO:0007346	regulation of mitotic cell cycle	0.12	>=0.20	DEF8 (2.2)	RCC2 (1.4)	ENSG00000256731 (1.3)	CDKN2B-AS (1.2)	AFG3L1P (0.9)	ASXL1 (0.7)	MAP3K4 (0.6)	SLC22A3 (0.6)	CASP8 (0.4)	NOX4 (0.4)
KEGG_TYROSINE_METABOLISM	KEGG_TYROSINE_METABOLISM	0.12	>=0.20	TYR (5.9)	PLG (3.8)	LPA (3.3)	LPAL2 (2.3)	TOX3 (0.7)	SLC22A3 (0.3)	C20orf112 (0.3)	AFG3L1P (0.3)	DEF8 (0.2)	ENSG00000249231 (0.2)
GO:0071345	cellular response to cytokine stimulus	0.13	>=0.20	CASP8 (3.1)	ALS2CR12 (1.6)	PLAGL2 (1.6)	IRF4 (1.3)	SLC22A3 (1.2)	KIF3B (1.1)	ENSG00000236772 (1.1)	ENSG00000249231 (1.0)	C20orf112 (0.8)	CDKN2B-AS (0.6)
MP:0001092	abnormal trigeminal ganglion morphology	0.13	>=0.20	TCF7L2 (2.0)	FGFR2 (1.9)	LPA (1.7)	PLAGL2 (1.7)	TCERG1L (1.4)	MAP3K4 (1.2)	NOX4 (1.2)	LPAL2 (1.2)	DEF8 (1.2)	TOX3 (1.1)
ENSG00000087250	MT3 PPI subnetwork	0.13	>=0.20	CASP8 (1.7)	TYR (1.6)	GRM5 (1.5)	TRAK2 (1.3)	ENSG00000249231 (1.0)	TCF7L2 (1.0)	ENSG00000256731 (1.0)	KIF3B (1.0)	TOX3 (0.8)	RCC2 (0.6)
ENSG00000126945	HNRNPH2 PPI subnetwork	0.13	>=0.20	RCC2 (2.5)	AFG3L1P (1.6)	ASXL1 (0.9)	TCF7L2 (0.7)	TOX3 (0.6)	CENPBD1 (0.5)	CASP8 (0.5)	PLAGL2 (0.3)	IRF4 (0.3)	SLC22A3 (0.2)
MP:0002442	abnormal leukocyte physiology	0.13	>=0.20	CASP8 (2.6)	POFUT1 (2.0)	LPA (2.0)	IRF4 (1.9)	PLAGL2 (1.7)	ENSG00000249231 (1.3)	C20orf112 (1.2)	LPAL2 (0.9)	KIF3B (0.9)	TM9SF4 (0.9)
GO:0014902	myotube differentiation	0.13	>=0.20	ENSG00000256731 (2.6)	SLC22A3 (2.5)	ENSG00000249231 (1.6)	CDKN2B-AS (1.5)	LPAL2 (0.8)	DEF8 (0.8)	TRAK2 (0.7)	ALS2CR12 (0.7)	ASXL1 (0.4)	TM9SF4 (0.3)
MP:0003817	abnormal pituitary diverticulum morphology	0.13	>=0.20	TCF7L2 (3.5)	TOX3 (3.2)	TCERG1L (1.4)	FGFR2 (1.1)	RCC2 (1.0)	CDKN2B-AS (0.8)	CENPBD1 (0.7)	POFUT1 (0.7)	PLG (0.7)	PLAGL2 (0.5)
ENSG00000129682	FGF13 PPI subnetwork	0.13	>=0.20	FGFR2 (3.6)	TOX3 (2.9)	POFUT1 (2.2)	TM9SF4 (2.1)	GRM5 (1.5)	RCC2 (1.3)	ENSG00000249231 (1.3)	KIF3B (0.9)	AFG3L1P (0.9)	TCERG1L (0.8)
REACTOME_INTERFERON_ALPHABETA_SIGNALING	REACTOME_INTERFERON_ALPHABETA_SIGNALING	0.13	>=0.20	CASP8 (1.4)	CDKN2B-AS (1.2)	C20orf112 (0.8)	PLAGL2 (0.8)	IRF4 (0.7)	ENSG00000256731 (0.6)	TCERG1L (0.5)	ENSG00000236772 (0.4)	ALS2CR12 (0.4)	LPAL2 (0.3)
GO:0045624	positive regulation of T-helper cell differentiation	0.13	>=0.20	ENSG00000249231 (3.4)	C20orf112 (2.4)	ENSG00000256731 (1.8)	CENPBD1 (1.8)	ALS2CR12 (1.3)	CDKN2B-AS (1.3)	ENSG00000236772 (1.2)	PLAGL2 (1.1)	KIF3B (1.0)	POFUT1 (1.0)
ENSG00000126698	DNAJC8 PPI subnetwork	0.13	>=0.20	RCC2 (3.1)	AFG3L1P (2.8)	PLAGL2 (0.8)	ASXL1 (0.8)	TM9SF4 (0.6)	ENSG00000256731 (0.6)	MAP3K4 (0.5)	CASP8 (0.4)	TOX3 (0.4)	CENPBD1 (0.1)
MP:0002272	abnormal nervous system electrophysiology	0.13	>=0.20	GRM5 (3.4)	ENSG00000249231 (1.6)	ENSG00000256731 (1.0)	SLC22A3 (1.0)	CDKN2B-AS (0.8)	FGFR2 (0.8)	ALS2CR12 (0.7)	IRF4 (0.6)	TCF7L2 (0.6)	LPAL2 (0.5)
GO:0005089	Rho guanyl-nucleotide exchange factor activity	0.13	>=0.20	FGFR2 (2.1)	ASXL1 (2.1)	TCF7L2 (1.9)	MAP3K4 (1.6)	NOX4 (1.6)	CASP8 (1.5)	GRM5 (1.5)	C20orf112 (1.1)	RCC2 (0.8)	LPA (0.8)
GO:0004180	carboxypeptidase activity	0.13	>=0.20	SLC22A2 (2.0)	TYR (1.7)	PLAGL2 (1.6)	CDKN2B-AS (1.4)	DEF8 (1.4)	NOX4 (1.3)	ALS2CR12 (1.1)	ENSG00000236772 (1.0)	POFUT1 (0.9)	TM9SF4 (0.8)
ENSG00000067334	DNTTIP2 PPI subnetwork	0.13	>=0.20	TCF7L2 (2.1)	SLC22A3 (1.4)	AFG3L1P (0.9)	IRF4 (0.7)	ENSG00000236772 (0.6)	ENSG00000249231 (0.6)	DEF8 (0.5)	CENPBD1 (0.5)	CASP8 (0.5)	MAP3K4 (0.3)
MP:0003313	abnormal locomotor activation	0.13	>=0.20	GRM5 (3.1)	CENPBD1 (1.9)	TCF7L2 (1.7)	TRAK2 (1.3)	AFG3L1P (1.1)	ENSG00000236772 (1.0)	SLC22A2 (0.9)	NOX4 (0.8)	TM9SF4 (0.7)	DEF8 (0.7)
MP:0006387	abnormal T cell number	0.13	>=0.20	CENPBD1 (2.2)	C20orf112 (1.7)	IRF4 (1.6)	CASP8 (1.5)	CDKN2B-AS (1.4)	TCERG1L (1.2)	ENSG00000249231 (0.9)	RCC2 (0.9)	ASXL1 (0.6)	PLAGL2 (0.4)
ENSG00000138685	FGF2 PPI subnetwork	0.13	>=0.20	FGFR2 (3.7)	TM9SF4 (3.0)	POFUT1 (2.5)	TOX3 (2.2)	PLAGL2 (1.2)	ENSG00000249231 (1.2)	TCF7L2 (1.1)	RCC2 (1.0)	ENSG00000236772 (0.9)	KIF3B (0.8)
ENSG00000076641	PAG1 PPI subnetwork	0.13	>=0.20	KIF3B (1.7)	SLC22A3 (1.7)	POFUT1 (1.5)	LPA (1.5)	PLAGL2 (1.4)	TRAK2 (1.1)	CASP8 (1.0)	RCC2 (0.9)	CENPBD1 (0.9)	CDKN2B-AS (0.8)
ENSG00000140379	BCL2A1 PPI subnetwork	0.13	>=0.20	CASP8 (2.4)	TCERG1L (1.7)	LPAL2 (1.6)	RCC2 (1.2)	DEF8 (0.9)	PLAGL2 (0.8)	IRF4 (0.7)	POFUT1 (0.7)	C20orf112 (0.6)	NOX4 (0.5)
GO:0048010	vascular endothelial growth factor receptor signaling pathway	0.13	>=0.20	ALS2CR12 (2.8)	TCERG1L (2.7)	NOX4 (2.7)	ENSG00000256731 (2.3)	ENSG00000249231 (1.8)	CDKN2B-AS (1.7)	CENPBD1 (0.9)	CASP8 (0.6)	SLC22A2 (0.5)	LPA (0.5)
ENSG00000100650	SRSF5 PPI subnetwork	0.13	>=0.20	RCC2 (3.1)	AFG3L1P (2.4)	TM9SF4 (1.0)	PLAGL2 (0.8)	ASXL1 (0.8)	TOX3 (0.7)	TCF7L2 (0.6)	ENSG00000256731 (0.5)	CASP8 (0.3)	MAP3K4 (0.3)
ENSG00000111424	VDR PPI subnetwork	0.13	>=0.20	MAP3K4 (2.4)	PLAGL2 (2.4)	RCC2 (2.2)	C20orf112 (1.9)	ASXL1 (1.7)	TOX3 (1.6)	TCF7L2 (1.4)	TM9SF4 (1.3)	CDKN2B-AS (1.0)	TRAK2 (0.6)
ENSG00000183558	HIST2H2AA3 PPI subnetwork	0.13	>=0.20	RCC2 (3.4)	AFG3L1P (2.1)	MAP3K4 (1.8)	IRF4 (1.1)	CENPBD1 (1.1)	TCF7L2 (1.0)	SLC22A3 (0.7)	ENSG00000236772 (0.6)	ASXL1 (0.4)	FGFR2 (0.3)
ENSG00000203812	HIST2H2AA4 PPI subnetwork	0.13	>=0.20	RCC2 (3.4)	AFG3L1P (2.1)	MAP3K4 (1.8)	IRF4 (1.1)	CENPBD1 (1.1)	TCF7L2 (1.0)	SLC22A3 (0.7)	ENSG00000236772 (0.6)	ASXL1 (0.4)	FGFR2 (0.3)
ENSG00000115170	ACVR1 PPI subnetwork	0.13	>=0.20	TCF7L2 (2.7)	TOX3 (1.9)	MAP3K4 (1.8)	C20orf112 (1.7)	CENPBD1 (1.5)	ENSG00000256731 (1.4)	SLC22A3 (1.2)	FGFR2 (1.2)	TRAK2 (1.0)	LPA (1.0)
MP:0004803	increased susceptibility to autoimmune diabetes	0.13	>=0.20	IRF4 (6.7)	PLAGL2 (1.8)	KIF3B (1.7)	CENPBD1 (1.7)	TM9SF4 (1.5)	POFUT1 (1.4)	ENSG00000256731 (1.0)	CDKN2B-AS (0.9)	AFG3L1P (0.7)	SLC22A3 (0.4)
ENSG00000153187	HNRNPU PPI subnetwork	0.13	>=0.20	RCC2 (3.2)	ASXL1 (1.4)	AFG3L1P (1.3)	CENPBD1 (1.2)	PLAGL2 (1.0)	SLC22A3 (1.0)	IRF4 (0.8)	TOX3 (0.7)	ENSG00000256731 (0.7)	TM9SF4 (0.7)
GO:0035145	exon-exon junction complex	0.13	>=0.20	CENPBD1 (2.0)	RCC2 (1.2)	CDKN2B-AS (1.0)	PLAGL2 (0.9)	ENSG00000256731 (0.9)	MAP3K4 (0.7)	TCERG1L (0.6)	ALS2CR12 (0.5)	ENSG00000236772 (0.4)	TYR (0.3)
GO:0015297	antiporter activity	0.13	>=0.20	SLC22A2 (4.9)	NOX4 (2.0)	TYR (1.8)	TM9SF4 (1.7)	DEF8 (1.3)	TCERG1L (1.2)	PLG (1.2)	CDKN2B-AS (0.9)	ALS2CR12 (0.7)	AFG3L1P (0.6)
MP:0000455	abnormal maxilla morphology	0.13	>=0.20	FGFR2 (4.6)	TOX3 (3.1)	TCF7L2 (2.4)	LPAL2 (1.4)	TM9SF4 (1.2)	POFUT1 (1.0)	PLAGL2 (1.0)	C20orf112 (0.9)	TCERG1L (0.9)	DEF8 (0.8)
ENSG00000087266	SH3BP2 PPI subnetwork	0.13	>=0.20	SLC22A3 (2.2)	RCC2 (1.6)	KIF3B (1.5)	MAP3K4 (1.4)	CDKN2B-AS (1.3)	TCF7L2 (0.8)	LPA (0.8)	POFUT1 (0.7)	CENPBD1 (0.5)	ENSG00000249231 (0.3)
ENSG00000110330	BIRC2 PPI subnetwork	0.13	>=0.20	CASP8 (2.3)	ASXL1 (1.6)	RCC2 (1.5)	LPAL2 (1.2)	KIF3B (1.1)	IRF4 (1.0)	CENPBD1 (0.9)	TM9SF4 (0.9)	PLAGL2 (0.8)	TCERG1L (0.7)
GO:0008637	apoptotic mitochondrial changes	0.13	>=0.20	CDKN2B-AS (2.0)	TCERG1L (2.0)	LPAL2 (1.3)	ENSG00000249231 (1.2)	CASP8 (1.2)	TM9SF4 (0.8)	TRAK2 (0.7)	ALS2CR12 (0.7)	IRF4 (0.7)	TOX3 (0.6)
REACTOME_PROLACTIN_RECEPTOR_SIGNALING	REACTOME_PROLACTIN_RECEPTOR_SIGNALING	0.13	>=0.20	MAP3K4 (1.5)	IRF4 (1.4)	SLC22A3 (1.4)	TCERG1L (1.2)	ENSG00000256731 (1.1)	TM9SF4 (1.0)	PLAGL2 (0.9)	TRAK2 (0.8)	C20orf112 (0.6)	SLC22A2 (0.6)
ENSG00000164167	LSM6 PPI subnetwork	0.13	>=0.20	PLAGL2 (1.7)	MAP3K4 (1.5)	ASXL1 (1.3)	RCC2 (1.2)	TM9SF4 (1.0)	AFG3L1P (0.8)	ENSG00000256731 (0.7)	IRF4 (0.7)	DEF8 (0.6)	CDKN2B-AS (0.4)
MP:0005079	defective cytotoxic T cell cytolysis	0.13	>=0.20	IRF4 (3.8)	PLAGL2 (2.8)	CENPBD1 (2.0)	KIF3B (1.9)	CDKN2B-AS (1.5)	LPAL2 (0.9)	AFG3L1P (0.9)	SLC22A3 (0.8)	LPA (0.7)	POFUT1 (0.5)
MP:0002416	abnormal proerythroblast morphology	0.13	>=0.20	C20orf112 (2.3)	PLAGL2 (2.0)	TRAK2 (1.8)	NOX4 (1.5)	ASXL1 (1.3)	SLC22A3 (1.2)	FGFR2 (1.2)	TCERG1L (1.2)	TM9SF4 (1.1)	IRF4 (0.7)
MP:0011098	complete embryonic lethality during organogenesis	0.13	>=0.20	TCF7L2 (2.5)	ASXL1 (2.1)	MAP3K4 (2.1)	TRAK2 (1.4)	TM9SF4 (1.3)	RCC2 (0.9)	NOX4 (0.9)	PLAGL2 (0.9)	FGFR2 (0.7)	TOX3 (0.6)
GO:0050431	transforming growth factor beta binding	0.13	>=0.20	TRAK2 (1.6)	C20orf112 (1.2)	TYR (1.0)	CASP8 (1.0)	NOX4 (0.9)	CENPBD1 (0.7)	CDKN2B-AS (0.7)	TCF7L2 (0.7)	KIF3B (0.6)	FGFR2 (0.6)
ENSG00000165934	CPSF2 PPI subnetwork	0.13	>=0.20	RCC2 (3.2)	AFG3L1P (2.9)	PLAGL2 (1.2)	TM9SF4 (0.8)	ASXL1 (0.7)	MAP3K4 (0.7)	ENSG00000256731 (0.6)	CASP8 (0.4)	TCF7L2 (0.3)	TOX3 (0.3)
ENSG00000104221	BRF2 PPI subnetwork	0.13	>=0.20	TM9SF4 (2.3)	DEF8 (1.5)	MAP3K4 (1.2)	TCERG1L (1.2)	TYR (1.1)	RCC2 (1.1)	ENSG00000249231 (0.9)	SLC22A3 (0.7)	AFG3L1P (0.6)	IRF4 (0.6)
ENSG00000130164	LDLR PPI subnetwork	0.13	>=0.20	CENPBD1 (1.2)	TCERG1L (1.1)	CASP8 (1.0)	AFG3L1P (1.0)	PLG (0.9)	ENSG00000256731 (0.9)	TCF7L2 (0.8)	ALS2CR12 (0.7)	DEF8 (0.6)	TM9SF4 (0.5)
ENSG00000112081	SRSF3 PPI subnetwork	0.13	>=0.20	RCC2 (3.0)	AFG3L1P (2.8)	PLAGL2 (1.2)	CASP8 (0.9)	ASXL1 (0.7)	TOX3 (0.6)	ENSG00000256731 (0.5)	TCF7L2 (0.5)	TM9SF4 (0.4)	MAP3K4 (0.3)
ENSG00000182004	SNRPE PPI subnetwork	0.13	>=0.20	RCC2 (2.9)	AFG3L1P (2.4)	PLAGL2 (1.3)	ASXL1 (1.1)	MAP3K4 (1.0)	ENSG00000256731 (0.5)	LPA (0.4)	DEF8 (0.4)	TM9SF4 (0.3)	ENSG00000249231 (0.3)
ENSG00000164244	PRRC1 PPI subnetwork	0.13	>=0.20	ENSG00000249231 (2.1)	MAP3K4 (1.6)	TCF7L2 (1.5)	ENSG00000256731 (1.3)	RCC2 (1.3)	ASXL1 (1.2)	PLAGL2 (1.1)	SLC22A3 (1.0)	ALS2CR12 (1.0)	LPA (0.9)
GO:0051225	spindle assembly	0.13	>=0.20	ASXL1 (2.2)	MAP3K4 (1.9)	ENSG00000249231 (1.3)	ALS2CR12 (1.2)	CDKN2B-AS (1.0)	TRAK2 (0.9)	AFG3L1P (0.8)	ENSG00000236772 (0.8)	DEF8 (0.6)	RCC2 (0.6)
ENSG00000100836	PABPN1 PPI subnetwork	0.13	>=0.20	RCC2 (3.0)	AFG3L1P (2.4)	TM9SF4 (1.1)	PLAGL2 (0.8)	ASXL1 (0.8)	ENSG00000256731 (0.6)	TOX3 (0.4)	CASP8 (0.3)	MAP3K4 (0.3)	SLC22A3 (0.2)
GO:0005035	death receptor activity	0.13	>=0.20	IRF4 (5.5)	PLAGL2 (1.9)	CDKN2B-AS (1.9)	C20orf112 (1.7)	ALS2CR12 (1.2)	TCERG1L (1.1)	AFG3L1P (1.0)	CASP8 (0.9)	POFUT1 (0.6)	RCC2 (0.6)
GO:0015850	organic alcohol transport	0.13	>=0.20	ENSG00000256731 (3.1)	ALS2CR12 (2.6)	ENSG00000249231 (2.4)	LPAL2 (1.9)	CENPBD1 (1.8)	SLC22A2 (1.7)	LPA (1.2)	C20orf112 (1.0)	GRM5 (0.8)	POFUT1 (0.7)
MP:0003122	maternal imprinting	0.13	>=0.20	PLAGL2 (2.6)	FGFR2 (2.0)	TOX3 (1.3)	TM9SF4 (1.3)	C20orf112 (1.2)	LPAL2 (0.8)	ENSG00000256731 (0.8)	TCF7L2 (0.8)	TCERG1L (0.7)	CASP8 (0.7)
GO:0051168	nuclear export	0.13	>=0.20	AFG3L1P (2.9)	RCC2 (2.2)	ENSG00000256731 (1.3)	CENPBD1 (1.2)	ASXL1 (1.1)	MAP3K4 (1.1)	ENSG00000249231 (1.1)	NOX4 (0.7)	TRAK2 (0.7)	SLC22A3 (0.6)
ENSG00000173473	SMARCC1 PPI subnetwork	0.13	>=0.20	RCC2 (2.2)	PLAGL2 (1.8)	MAP3K4 (1.6)	ENSG00000249231 (1.3)	C20orf112 (1.2)	LPA (1.2)	SLC22A3 (0.9)	ENSG00000236772 (0.5)	IRF4 (0.5)	ASXL1 (0.4)
GO:0071359	cellular response to dsRNA	0.13	>=0.20	CDKN2B-AS (4.0)	C20orf112 (1.2)	CASP8 (1.2)	ASXL1 (1.1)	TCERG1L (0.8)	AFG3L1P (0.8)	ENSG00000236772 (0.7)	LPAL2 (0.6)	TYR (0.6)	CENPBD1 (0.6)
ENSG00000197122	SRC PPI subnetwork	0.13	>=0.20	C20orf112 (2.3)	TCF7L2 (2.1)	ENSG00000236772 (1.5)	ALS2CR12 (1.5)	ASXL1 (1.2)	TM9SF4 (1.1)	PLAGL2 (1.1)	GRM5 (1.1)	KIF3B (1.0)	SLC22A3 (1.0)
MP:0004993	decreased bone resorption	0.13	>=0.20	ENSG00000236772 (2.1)	TCERG1L (2.0)	SLC22A3 (1.7)	TRAK2 (1.3)	FGFR2 (0.9)	CASP8 (0.9)	TYR (0.8)	CENPBD1 (0.8)	AFG3L1P (0.7)	ASXL1 (0.6)
MP:0000125	absent incisors	0.13	>=0.20	ENSG00000256731 (3.9)	FGFR2 (2.1)	PLAGL2 (2.1)	SLC22A3 (2.0)	TCF7L2 (1.6)	TOX3 (1.4)	TM9SF4 (1.0)	ENSG00000236772 (0.9)	MAP3K4 (0.8)	LPA (0.6)
REACTOME_PROCESSING_OF_CAPPED_INTRON:CONTAINING_PRE:MRNA	REACTOME_PROCESSING_OF_CAPPED_INTRON:CONTAINING_PRE:MRNA	0.13	>=0.20	AFG3L1P (2.8)	RCC2 (2.7)	ASXL1 (1.7)	PLAGL2 (1.3)	MAP3K4 (1.2)	CASP8 (0.7)	TM9SF4 (0.7)	ALS2CR12 (0.3)	SLC22A3 (0.2)	TCF7L2 (0.2)
ENSG00000078295	ADCY2 PPI subnetwork	0.13	>=0.20	SLC22A3 (2.2)	SLC22A2 (1.9)	ENSG00000249231 (1.7)	GRM5 (1.3)	ENSG00000256731 (1.2)	TCF7L2 (1.2)	CDKN2B-AS (1.1)	TOX3 (1.1)	TRAK2 (1.1)	ALS2CR12 (1.0)
MP:0001655	multifocal hepatic necrosis	0.13	>=0.20	CASP8 (3.5)	IRF4 (2.5)	PLAGL2 (2.3)	SLC22A2 (2.2)	POFUT1 (1.7)	TM9SF4 (1.7)	CENPBD1 (1.5)	ALS2CR12 (1.0)	AFG3L1P (0.9)	NOX4 (0.7)
ENSG00000169976	SF3B5 PPI subnetwork	0.13	>=0.20	RCC2 (3.2)	AFG3L1P (2.8)	ASXL1 (0.9)	PLAGL2 (0.9)	TOX3 (0.6)	TM9SF4 (0.6)	ENSG00000256731 (0.5)	CASP8 (0.4)	LPA (0.3)	MAP3K4 (0.3)
GO:0014032	neural crest cell development	0.13	>=0.20	TCERG1L (2.9)	CDKN2B-AS (2.1)	FGFR2 (1.4)	TYR (1.3)	TCF7L2 (1.0)	POFUT1 (0.7)	TOX3 (0.7)	ENSG00000249231 (0.7)	ENSG00000256731 (0.6)	CENPBD1 (0.5)
ENSG00000132356	PRKAA1 PPI subnetwork	0.13	>=0.20	ENSG00000249231 (3.2)	KIF3B (2.4)	PLAGL2 (1.8)	PLG (1.8)	SLC22A3 (1.7)	ALS2CR12 (1.6)	CDKN2B-AS (1.5)	ENSG00000256731 (1.5)	C20orf112 (1.4)	TOX3 (1.3)
ENSG00000119203	CPSF3 PPI subnetwork	0.13	>=0.20	RCC2 (3.1)	AFG3L1P (2.7)	PLAGL2 (1.3)	ENSG00000256731 (0.8)	TM9SF4 (0.8)	MAP3K4 (0.8)	ASXL1 (0.6)	TOX3 (0.3)	SLC22A3 (0.3)	DEF8 (0.3)
ENSG00000089154	GCN1L1 PPI subnetwork	0.13	>=0.20	RCC2 (2.2)	MAP3K4 (2.1)	ASXL1 (0.8)	AFG3L1P (0.7)	KIF3B (0.6)	TM9SF4 (0.6)	ENSG00000256731 (0.6)	SLC22A3 (0.6)	TOX3 (0.5)	CASP8 (0.5)
MP:0001805	decreased IgG level	0.13	>=0.20	IRF4 (4.0)	PLAGL2 (2.4)	ASXL1 (2.1)	POFUT1 (1.9)	CASP8 (1.6)	TM9SF4 (1.4)	CDKN2B-AS (1.1)	DEF8 (0.9)	SLC22A3 (0.8)	RCC2 (0.6)
MP:0003077	abnormal cell cycle	0.13	>=0.20	RCC2 (3.7)	ASXL1 (3.1)	CASP8 (2.5)	IRF4 (1.9)	LPA (1.1)	MAP3K4 (1.0)	PLAGL2 (0.9)	TYR (0.5)	TCF7L2 (0.4)	ENSG00000249231 (0.4)
ENSG00000140829	DHX38 PPI subnetwork	0.13	>=0.20	RCC2 (2.9)	AFG3L1P (2.5)	PLAGL2 (0.9)	TM9SF4 (0.7)	CASP8 (0.6)	ENSG00000256731 (0.6)	ASXL1 (0.5)	TOX3 (0.4)	MAP3K4 (0.3)	TCF7L2 (0.2)
MP:0000628	abnormal mammary gland development	0.13	>=0.20	FGFR2 (2.3)	TYR (1.8)	LPA (1.5)	AFG3L1P (1.3)	POFUT1 (1.3)	CENPBD1 (1.1)	C20orf112 (1.0)	TM9SF4 (1.0)	TCERG1L (0.9)	MAP3K4 (0.7)
ENSG00000182481	KPNA2 PPI subnetwork	0.13	>=0.20	ASXL1 (2.9)	RCC2 (2.3)	PLAGL2 (1.6)	TYR (1.5)	CASP8 (1.4)	IRF4 (1.3)	TCF7L2 (1.0)	ENSG00000249231 (0.8)	MAP3K4 (0.4)	PLG (0.3)
ENSG00000215769	ENSG00000215769 PPI subnetwork	0.13	>=0.20	ASXL1 (2.9)	RCC2 (2.3)	PLAGL2 (1.6)	TYR (1.5)	CASP8 (1.4)	IRF4 (1.3)	TCF7L2 (1.0)	ENSG00000249231 (0.8)	MAP3K4 (0.4)	PLG (0.3)
MP:0010300	increased skin tumor incidence	0.13	>=0.20	CDKN2B-AS (2.8)	ENSG00000249231 (2.0)	ENSG00000256731 (1.5)	RCC2 (1.4)	IRF4 (1.2)	DEF8 (0.6)	FGFR2 (0.3)	TRAK2 (0.2)	TCF7L2 (-0.0)	MAP3K4 (-0.1)
MP:0003396	abnormal embryonic hematopoiesis	0.13	>=0.20	CASP8 (2.8)	SLC22A3 (2.0)	ASXL1 (2.0)	C20orf112 (1.9)	MAP3K4 (1.6)	TCF7L2 (1.5)	NOX4 (1.3)	TRAK2 (1.3)	PLAGL2 (1.1)	DEF8 (0.9)
ENSG00000115761	NOL10 PPI subnetwork	0.13	>=0.20	RCC2 (2.0)	IRF4 (1.2)	AFG3L1P (1.2)	CENPBD1 (0.9)	ASXL1 (0.8)	ENSG00000236772 (0.5)	SLC22A3 (0.4)	ENSG00000249231 (0.2)	CDKN2B-AS (0.2)	ENSG00000256731 (0.2)
MP:0002761	abnormal hippocampal mossy fiber morphology	0.13	>=0.20	TOX3 (2.4)	TCERG1L (2.4)	FGFR2 (1.4)	GRM5 (1.0)	KIF3B (0.8)	ENSG00000236772 (0.8)	C20orf112 (0.8)	ENSG00000249231 (0.7)	POFUT1 (0.7)	CDKN2B-AS (0.6)
KEGG_ASCORBATE_AND_ALDARATE_METABOLISM	KEGG_ASCORBATE_AND_ALDARATE_METABOLISM	0.13	>=0.20	CDKN2B-AS (3.2)	PLG (2.2)	TOX3 (2.0)	DEF8 (1.9)	POFUT1 (1.3)	SLC22A3 (1.2)	FGFR2 (0.9)	SLC22A2 (0.8)	ENSG00000236772 (0.6)	LPA (0.5)
ENSG00000162385	MAGOH PPI subnetwork	0.13	>=0.20	RCC2 (2.9)	AFG3L1P (2.5)	PLAGL2 (1.1)	ASXL1 (0.8)	TM9SF4 (0.6)	ENSG00000256731 (0.6)	TOX3 (0.4)	MAP3K4 (0.4)	CASP8 (0.3)	TCF7L2 (0.3)
MP:0008115	abnormal dendritic cell differentiation	0.13	>=0.20	IRF4 (4.6)	PLAGL2 (4.4)	ASXL1 (2.1)	CASP8 (1.6)	LPA (1.6)	KIF3B (1.4)	POFUT1 (1.3)	MAP3K4 (1.2)	ENSG00000236772 (0.9)	TM9SF4 (0.8)
ENSG00000162434	JAK1 PPI subnetwork	0.13	>=0.20	CASP8 (3.3)	SLC22A3 (2.6)	IRF4 (2.0)	KIF3B (1.8)	C20orf112 (1.7)	LPA (1.5)	ASXL1 (1.4)	LPAL2 (1.2)	CENPBD1 (0.9)	ENSG00000236772 (0.5)
MP:0003148	decreased cochlear coiling	0.13	>=0.20	TCF7L2 (2.6)	FGFR2 (2.5)	TOX3 (2.1)	TYR (1.8)	TCERG1L (1.4)	LPA (1.2)	POFUT1 (1.2)	ENSG00000236772 (1.1)	GRM5 (1.0)	IRF4 (0.8)
GO:0042755	eating behavior	0.13	>=0.20	ALS2CR12 (4.0)	CDKN2B-AS (3.4)	ENSG00000249231 (2.1)	CENPBD1 (1.2)	GRM5 (0.8)	TCF7L2 (0.7)	DEF8 (0.6)	LPAL2 (0.3)	IRF4 (0.3)	KIF3B (0.1)
ENSG00000186660	ZFP91 PPI subnetwork	0.13	>=0.20	SLC22A3 (3.6)	ENSG00000256731 (3.1)	CASP8 (2.6)	IRF4 (2.0)	ASXL1 (1.9)	TM9SF4 (1.6)	LPA (1.4)	C20orf112 (1.2)	KIF3B (1.2)	POFUT1 (0.9)
ENSG00000168542	COL3A1 PPI subnetwork	0.13	>=0.20	TYR (2.4)	TRAK2 (2.2)	CASP8 (1.7)	FGFR2 (1.2)	ENSG00000256731 (1.2)	ENSG00000249231 (1.2)	TCF7L2 (1.0)	CDKN2B-AS (0.9)	SLC22A3 (0.9)	KIF3B (0.9)
ENSG00000100138	NHP2L1 PPI subnetwork	0.13	>=0.20	RCC2 (3.0)	AFG3L1P (2.3)	ASXL1 (1.1)	ENSG00000256731 (0.9)	TM9SF4 (0.5)	MAP3K4 (0.5)	CASP8 (0.4)	PLAGL2 (0.4)	TOX3 (0.3)	CENPBD1 (0.2)
GO:0009309	amine biosynthetic process	0.13	>=0.20	SLC22A2 (2.1)	PLG (2.0)	LPA (1.8)	ENSG00000249231 (1.5)	TCERG1L (1.3)	LPAL2 (1.1)	CENPBD1 (1.0)	RCC2 (1.0)	ENSG00000236772 (1.0)	TRAK2 (0.9)
MP:0011228	abnormal vitamin D level	0.13	>=0.20	SLC22A2 (6.1)	NOX4 (4.4)	PLG (3.4)	ALS2CR12 (1.9)	ENSG00000256731 (1.1)	ENSG00000236772 (0.9)	CENPBD1 (0.8)	AFG3L1P (0.8)	FGFR2 (0.7)	GRM5 (0.7)
GO:0003729	mRNA binding	0.13	>=0.20	ALS2CR12 (2.3)	RCC2 (2.0)	AFG3L1P (1.6)	PLAGL2 (1.6)	TOX3 (1.0)	TCF7L2 (1.0)	ENSG00000256731 (0.8)	C20orf112 (0.7)	SLC22A2 (0.6)	TRAK2 (0.5)
MP:0001325	abnormal retina morphology	0.13	>=0.20	TOX3 (2.4)	TCF7L2 (2.3)	PLAGL2 (1.8)	CDKN2B-AS (1.5)	TYR (1.3)	C20orf112 (1.0)	KIF3B (0.9)	LPA (0.8)	NOX4 (0.6)	FGFR2 (0.5)
ENSG00000069869	NEDD4 PPI subnetwork	0.13	>=0.20	CDKN2B-AS (2.3)	TOX3 (2.0)	NOX4 (1.7)	TCF7L2 (1.4)	RCC2 (1.0)	CASP8 (0.4)	DEF8 (0.4)	ALS2CR12 (0.4)	C20orf112 (0.3)	IRF4 (0.3)
MP:0008151	increased diameter of long bones	0.13	>=0.20	FGFR2 (4.3)	PLAGL2 (1.3)	NOX4 (1.2)	CDKN2B-AS (1.2)	SLC22A3 (0.9)	POFUT1 (0.8)	RCC2 (0.8)	SLC22A2 (0.7)	TYR (0.7)	AFG3L1P (0.6)
GO:0048770	pigment granule	0.13	>=0.20	TYR (14.0)	TM9SF4 (2.4)	RCC2 (1.0)	NOX4 (0.9)	ENSG00000256731 (0.8)	POFUT1 (0.7)	IRF4 (0.7)	CASP8 (0.3)	TRAK2 (0.3)	CENPBD1 (0.2)
GO:0042470	melanosome	0.13	>=0.20	TYR (14.0)	TM9SF4 (2.4)	RCC2 (1.0)	NOX4 (0.9)	ENSG00000256731 (0.8)	POFUT1 (0.7)	IRF4 (0.7)	CASP8 (0.3)	TRAK2 (0.3)	CENPBD1 (0.2)
ENSG00000170312	CDK1 PPI subnetwork	0.13	>=0.20	ASXL1 (2.6)	RCC2 (1.3)	ENSG00000256731 (1.2)	DEF8 (0.9)	NOX4 (0.7)	LPAL2 (0.6)	TCF7L2 (0.5)	CDKN2B-AS (0.4)	LPA (0.4)	ENSG00000249231 (0.4)
GO:0071705	nitrogen compound transport	0.13	>=0.20	SLC22A2 (3.0)	ALS2CR12 (2.3)	NOX4 (1.7)	ENSG00000256731 (1.6)	SLC22A3 (1.6)	POFUT1 (1.5)	TM9SF4 (1.5)	ENSG00000249231 (1.0)	CENPBD1 (0.9)	DEF8 (0.8)
ENSG00000131795	RBM8A PPI subnetwork	0.13	>=0.20	RCC2 (2.9)	AFG3L1P (2.5)	PLAGL2 (0.9)	ASXL1 (0.7)	TM9SF4 (0.6)	MAP3K4 (0.5)	TCF7L2 (0.4)	LPAL2 (0.3)	CENPBD1 (0.3)	ENSG00000256731 (0.3)
ENSG00000003756	RBM5 PPI subnetwork	0.13	>=0.20	RCC2 (3.0)	AFG3L1P (2.8)	PLAGL2 (0.8)	ASXL1 (0.7)	TM9SF4 (0.7)	CASP8 (0.5)	ENSG00000256731 (0.5)	MAP3K4 (0.3)	TOX3 (0.3)	TCF7L2 (0.2)
MP:0000534	abnormal ureter morphology	0.13	>=0.20	FGFR2 (3.0)	SLC22A3 (2.6)	TCERG1L (2.4)	TOX3 (1.5)	ENSG00000249231 (1.5)	TCF7L2 (1.4)	RCC2 (1.2)	ENSG00000256731 (1.2)	TM9SF4 (0.8)	NOX4 (0.8)
ENSG00000135365	PHF21A PPI subnetwork	0.13	>=0.20	RCC2 (3.7)	C20orf112 (2.7)	MAP3K4 (2.6)	TOX3 (1.9)	TCERG1L (1.2)	ENSG00000256731 (1.1)	TYR (1.0)	CASP8 (0.7)	ENSG00000249231 (0.6)	SLC22A3 (0.5)
MP:0002825	abnormal notochord morphology	0.13	>=0.20	TCF7L2 (2.9)	FGFR2 (2.7)	TOX3 (2.1)	TCERG1L (1.0)	NOX4 (1.0)	IRF4 (0.8)	KIF3B (0.7)	TYR (0.6)	AFG3L1P (0.2)	ENSG00000236772 (0.2)
GO:0009067	aspartate family amino acid biosynthetic process	0.13	>=0.20	SLC22A2 (2.4)	ENSG00000236772 (1.8)	TCERG1L (1.6)	ALS2CR12 (1.5)	ENSG00000249231 (1.4)	DEF8 (1.2)	RCC2 (1.1)	PLG (1.1)	CENPBD1 (1.0)	POFUT1 (0.9)
MP:0008076	abnormal CD4-positive T cell differentiation	0.13	>=0.20	IRF4 (1.6)	TCF7L2 (1.5)	PLAGL2 (1.4)	ASXL1 (1.1)	SLC22A3 (1.0)	LPA (0.8)	RCC2 (0.6)	CASP8 (0.5)	CDKN2B-AS (0.4)	KIF3B (0.3)
GO:0033673	negative regulation of kinase activity	0.13	>=0.20	DEF8 (1.6)	CDKN2B-AS (1.5)	ALS2CR12 (1.5)	TCF7L2 (1.5)	ENSG00000249231 (1.1)	TRAK2 (0.9)	ENSG00000256731 (0.8)	TYR (0.7)	C20orf112 (0.3)	TOX3 (0.2)
MP:0008470	abnormal spleen B cell follicle morphology	0.13	>=0.20	CDKN2B-AS (2.6)	IRF4 (1.6)	POFUT1 (1.3)	ENSG00000249231 (1.0)	TM9SF4 (0.8)	SLC22A3 (0.7)	FGFR2 (0.7)	KIF3B (0.6)	LPAL2 (0.5)	ALS2CR12 (0.4)
ENSG00000170677	SOCS6 PPI subnetwork	0.13	>=0.20	CASP8 (2.8)	SLC22A3 (2.6)	IRF4 (2.5)	ENSG00000256731 (2.0)	ASXL1 (1.9)	KIF3B (1.5)	LPA (1.5)	C20orf112 (1.3)	ENSG00000236772 (1.3)	LPAL2 (1.0)
ENSG00000196747	HIST1H2AI PPI subnetwork	0.13	>=0.20	RCC2 (3.0)	AFG3L1P (2.0)	MAP3K4 (1.8)	CENPBD1 (1.5)	IRF4 (1.3)	SLC22A3 (0.7)	TCF7L2 (0.6)	ENSG00000236772 (0.5)	FGFR2 (0.5)	ASXL1 (0.4)
ENSG00000196787	HIST1H2AG PPI subnetwork	0.13	>=0.20	RCC2 (3.0)	AFG3L1P (2.0)	MAP3K4 (1.8)	CENPBD1 (1.5)	IRF4 (1.3)	SLC22A3 (0.7)	TCF7L2 (0.6)	ENSG00000236772 (0.5)	FGFR2 (0.5)	ASXL1 (0.4)
ENSG00000198374	HIST1H2AL PPI subnetwork	0.13	>=0.20	RCC2 (3.0)	AFG3L1P (2.0)	MAP3K4 (1.8)	CENPBD1 (1.5)	IRF4 (1.3)	SLC22A3 (0.7)	TCF7L2 (0.6)	ENSG00000236772 (0.5)	FGFR2 (0.5)	ASXL1 (0.4)
ENSG00000196866	HIST1H2AD PPI subnetwork	0.13	>=0.20	RCC2 (3.0)	AFG3L1P (2.0)	MAP3K4 (1.8)	CENPBD1 (1.5)	IRF4 (1.3)	SLC22A3 (0.7)	TCF7L2 (0.6)	ENSG00000236772 (0.5)	FGFR2 (0.5)	ASXL1 (0.4)
ENSG00000184348	HIST1H2AK PPI subnetwork	0.13	>=0.20	RCC2 (3.0)	AFG3L1P (2.0)	MAP3K4 (1.8)	CENPBD1 (1.5)	IRF4 (1.3)	SLC22A3 (0.7)	TCF7L2 (0.6)	ENSG00000236772 (0.5)	FGFR2 (0.5)	ASXL1 (0.4)
GO:0030218	erythrocyte differentiation	0.13	>=0.20	CENPBD1 (2.3)	TRAK2 (2.2)	C20orf112 (2.0)	ENSG00000249231 (1.5)	CDKN2B-AS (1.3)	ENSG00000236772 (1.2)	DEF8 (0.9)	MAP3K4 (0.9)	POFUT1 (0.8)	SLC22A3 (0.8)
ENSG00000149532	CPSF7 PPI subnetwork	0.13	>=0.20	RCC2 (2.9)	AFG3L1P (2.4)	PLAGL2 (1.6)	ASXL1 (0.9)	TM9SF4 (0.7)	CASP8 (0.5)	TCF7L2 (0.5)	MAP3K4 (0.4)	TOX3 (0.4)	FGFR2 (0.3)
GO:0003006	developmental process involved in reproduction	0.13	>=0.20	FGFR2 (1.5)	C20orf112 (1.0)	MAP3K4 (0.8)	TOX3 (0.7)	TCERG1L (0.7)	NOX4 (0.7)	ENSG00000256731 (0.6)	SLC22A3 (0.6)	TCF7L2 (0.6)	ENSG00000249231 (0.5)
ENSG00000129993	CBFA2T3 PPI subnetwork	0.13	>=0.20	MAP3K4 (2.4)	RCC2 (2.3)	TCERG1L (1.7)	TOX3 (1.6)	ASXL1 (1.6)	DEF8 (1.4)	NOX4 (1.3)	POFUT1 (1.1)	C20orf112 (1.1)	KIF3B (0.9)
GO:0032279	asymmetric synapse	0.13	>=0.20	GRM5 (5.9)	ENSG00000249231 (1.9)	AFG3L1P (1.4)	CENPBD1 (1.2)	TRAK2 (0.9)	TOX3 (0.7)	NOX4 (0.6)	ENSG00000256731 (0.5)	TCERG1L (0.4)	ALS2CR12 (0.4)
MP:0002864	abnormal ocular fundus morphology	0.13	>=0.20	TYR (6.4)	ENSG00000249231 (3.2)	CDKN2B-AS (2.6)	TRAK2 (1.4)	NOX4 (1.2)	TOX3 (0.9)	ALS2CR12 (0.9)	SLC22A3 (0.4)	DEF8 (0.2)	SLC22A2 (0.2)
ENSG00000131941	RHPN2 PPI subnetwork	0.13	>=0.20	TCF7L2 (3.0)	DEF8 (1.8)	CDKN2B-AS (1.7)	ENSG00000236772 (1.3)	RCC2 (1.3)	PLAGL2 (1.1)	MAP3K4 (1.1)	ASXL1 (0.9)	CENPBD1 (0.8)	IRF4 (0.6)
GO:0000146	microfilament motor activity	0.13	>=0.20	NOX4 (2.9)	LPAL2 (2.3)	TYR (2.0)	CENPBD1 (1.9)	ENSG00000236772 (1.5)	AFG3L1P (1.2)	DEF8 (0.7)	IRF4 (0.6)	KIF3B (0.5)	PLG (0.4)
ENSG00000196730	DAPK1 PPI subnetwork	0.13	>=0.20	C20orf112 (2.8)	ENSG00000249231 (2.6)	TCERG1L (1.6)	MAP3K4 (1.4)	CDKN2B-AS (1.2)	KIF3B (1.2)	TOX3 (1.2)	IRF4 (1.1)	CENPBD1 (1.0)	CASP8 (0.7)
GO:0046982	protein heterodimerization activity	0.13	>=0.20	TCERG1L (2.2)	TOX3 (2.1)	IRF4 (1.1)	POFUT1 (1.0)	ENSG00000256731 (1.0)	CASP8 (1.0)	NOX4 (0.9)	RCC2 (0.9)	TYR (0.7)	FGFR2 (0.6)
ENSG00000137080	IFNA21 PPI subnetwork	0.13	>=0.20	IRF4 (2.9)	SLC22A3 (2.9)	ENSG00000256731 (2.8)	CASP8 (2.6)	LPA (1.6)	LPAL2 (1.3)	ASXL1 (1.2)	C20orf112 (1.2)	KIF3B (1.0)	ENSG00000236772 (0.8)
ENSG00000120247	ENSG00000120247 PPI subnetwork	0.13	>=0.20	IRF4 (2.9)	SLC22A3 (2.9)	ENSG00000256731 (2.8)	CASP8 (2.6)	LPA (1.6)	LPAL2 (1.3)	ASXL1 (1.2)	C20orf112 (1.2)	KIF3B (1.0)	ENSG00000236772 (0.8)
ENSG00000147877	ENSG00000147877 PPI subnetwork	0.13	>=0.20	IRF4 (2.9)	SLC22A3 (2.9)	ENSG00000256731 (2.8)	CASP8 (2.6)	LPA (1.6)	LPAL2 (1.3)	ASXL1 (1.2)	C20orf112 (1.2)	KIF3B (1.0)	ENSG00000236772 (0.8)
ENSG00000147885	IFNA16 PPI subnetwork	0.13	>=0.20	IRF4 (2.9)	SLC22A3 (2.9)	ENSG00000256731 (2.8)	CASP8 (2.6)	LPA (1.6)	LPAL2 (1.3)	ASXL1 (1.2)	C20orf112 (1.2)	KIF3B (1.0)	ENSG00000236772 (0.8)
ENSG00000120242	IFNA8 PPI subnetwork	0.13	>=0.20	IRF4 (2.9)	SLC22A3 (2.9)	ENSG00000256731 (2.8)	CASP8 (2.6)	LPA (1.6)	LPAL2 (1.3)	ASXL1 (1.2)	C20orf112 (1.2)	KIF3B (1.0)	ENSG00000236772 (0.8)
ENSG00000186803	IFNA10 PPI subnetwork	0.13	>=0.20	IRF4 (2.9)	SLC22A3 (2.9)	ENSG00000256731 (2.8)	CASP8 (2.6)	LPA (1.6)	LPAL2 (1.3)	ASXL1 (1.2)	C20orf112 (1.2)	KIF3B (1.0)	ENSG00000236772 (0.8)
ENSG00000186809	ENSG00000186809 PPI subnetwork	0.13	>=0.20	IRF4 (2.9)	SLC22A3 (2.9)	ENSG00000256731 (2.8)	CASP8 (2.6)	LPA (1.6)	LPAL2 (1.3)	ASXL1 (1.2)	C20orf112 (1.2)	KIF3B (1.0)	ENSG00000236772 (0.8)
ENSG00000147873	IFNA5 PPI subnetwork	0.13	>=0.20	IRF4 (2.9)	SLC22A3 (2.9)	ENSG00000256731 (2.8)	CASP8 (2.6)	LPA (1.6)	LPAL2 (1.3)	ASXL1 (1.2)	C20orf112 (1.2)	KIF3B (1.0)	ENSG00000236772 (0.8)
ENSG00000188379	IFNA2 PPI subnetwork	0.13	>=0.20	IRF4 (2.9)	SLC22A3 (2.9)	ENSG00000256731 (2.8)	CASP8 (2.6)	LPA (1.6)	LPAL2 (1.3)	ASXL1 (1.2)	C20orf112 (1.2)	KIF3B (1.0)	ENSG00000236772 (0.8)
GO:0015248	sterol transporter activity	0.13	>=0.20	PLG (3.2)	ALS2CR12 (2.2)	SLC22A3 (1.5)	C20orf112 (1.2)	TCF7L2 (1.0)	TYR (1.0)	FGFR2 (0.9)	AFG3L1P (0.7)	ENSG00000256731 (0.7)	LPAL2 (0.7)
MP:0000711	thymus cortex hypoplasia	0.14	>=0.20	POFUT1 (2.9)	CASP8 (2.2)	SLC22A3 (2.1)	ENSG00000256731 (1.8)	ASXL1 (1.6)	TM9SF4 (1.5)	RCC2 (1.4)	IRF4 (1.4)	TRAK2 (1.3)	KIF3B (1.2)
MP:0001260	increased body weight	0.14	>=0.20	LPAL2 (1.2)	CDKN2B-AS (1.1)	POFUT1 (1.1)	CENPBD1 (0.9)	SLC22A3 (0.9)	GRM5 (0.8)	PLAGL2 (0.7)	ALS2CR12 (0.7)	TOX3 (0.7)	LPA (0.6)
GO:0000989	transcription factor binding transcription factor activity	0.14	>=0.20	TCF7L2 (3.1)	ASXL1 (2.5)	RCC2 (2.3)	TOX3 (2.3)	PLAGL2 (1.9)	MAP3K4 (1.0)	POFUT1 (1.0)	IRF4 (0.8)	CDKN2B-AS (0.7)	C20orf112 (0.4)
MP:0005503	abnormal tendon morphology	0.14	>=0.20	NOX4 (2.8)	TCERG1L (1.6)	TYR (1.2)	LPAL2 (1.0)	PLAGL2 (1.0)	TOX3 (0.8)	FGFR2 (0.7)	TRAK2 (0.4)	POFUT1 (0.4)	TM9SF4 (0.2)
ENSG00000109472	CPE PPI subnetwork	0.14	>=0.20	TM9SF4 (2.7)	POFUT1 (1.5)	TCF7L2 (1.0)	ALS2CR12 (0.8)	GRM5 (0.8)	CDKN2B-AS (0.7)	ENSG00000256731 (0.7)	TCERG1L (0.6)	SLC22A3 (0.5)	NOX4 (0.4)
MP:0002376	abnormal dendritic cell physiology	0.14	>=0.20	IRF4 (3.6)	PLAGL2 (2.6)	CASP8 (2.4)	KIF3B (1.5)	C20orf112 (1.0)	CENPBD1 (0.9)	ASXL1 (0.8)	POFUT1 (0.7)	TM9SF4 (0.6)	MAP3K4 (0.5)
ENSG00000177954	RPS27 PPI subnetwork	0.14	>=0.20	ASXL1 (2.1)	RCC2 (1.3)	DEF8 (1.2)	ENSG00000236772 (0.8)	ALS2CR12 (0.7)	CENPBD1 (0.5)	GRM5 (0.4)	TCERG1L (0.4)	MAP3K4 (0.3)	POFUT1 (0.2)
ENSG00000130041	ENSG00000130041 PPI subnetwork	0.14	>=0.20	ASXL1 (2.1)	RCC2 (1.3)	DEF8 (1.2)	ENSG00000236772 (0.8)	ALS2CR12 (0.7)	CENPBD1 (0.5)	GRM5 (0.4)	TCERG1L (0.4)	MAP3K4 (0.3)	POFUT1 (0.2)
MP:0003743	abnormal facial morphology	0.14	>=0.20	FGFR2 (3.5)	TOX3 (2.0)	TCERG1L (2.0)	AFG3L1P (1.1)	CDKN2B-AS (0.8)	ENSG00000236772 (0.6)	DEF8 (0.6)	PLAGL2 (0.5)	TCF7L2 (0.5)	ASXL1 (0.5)
ENSG00000112282	MED23 PPI subnetwork	0.14	>=0.20	ASXL1 (2.3)	KIF3B (1.8)	PLAGL2 (1.5)	TCF7L2 (1.4)	CENPBD1 (1.2)	MAP3K4 (0.9)	TCERG1L (0.9)	GRM5 (0.7)	LPAL2 (0.6)	FGFR2 (0.6)
ENSG00000105364	MRPL4 PPI subnetwork	0.14	>=0.20	MAP3K4 (3.0)	IRF4 (2.0)	AFG3L1P (1.0)	ASXL1 (0.6)	CDKN2B-AS (0.6)	ENSG00000249231 (0.5)	TM9SF4 (0.5)	RCC2 (0.5)	ENSG00000236772 (0.5)	DEF8 (0.5)
ENSG00000198523	PLN PPI subnetwork	0.14	>=0.20	SLC22A3 (2.0)	ENSG00000249231 (1.6)	CDKN2B-AS (1.3)	CASP8 (1.2)	GRM5 (1.1)	DEF8 (1.0)	FGFR2 (0.6)	TOX3 (0.6)	TYR (0.6)	NOX4 (0.6)
ENSG00000107242	PIP5K1B PPI subnetwork	0.14	>=0.20	CENPBD1 (2.0)	NOX4 (1.4)	DEF8 (1.2)	TCERG1L (0.9)	AFG3L1P (0.8)	SLC22A2 (0.6)	RCC2 (0.6)	POFUT1 (0.6)	TCF7L2 (0.5)	TRAK2 (0.5)
GO:0030424	axon	0.14	>=0.20	GRM5 (2.5)	TCERG1L (1.2)	FGFR2 (1.1)	C20orf112 (1.0)	TCF7L2 (1.0)	NOX4 (0.9)	ALS2CR12 (0.6)	TRAK2 (0.5)	SLC22A2 (0.5)	ENSG00000236772 (0.4)
GO:0003823	antigen binding	0.14	>=0.20	LPA (3.6)	IRF4 (2.2)	CENPBD1 (1.6)	PLAGL2 (1.5)	SLC22A2 (1.4)	SLC22A3 (0.9)	AFG3L1P (0.8)	RCC2 (0.8)	PLG (0.6)	TM9SF4 (0.6)
GO:0001959	regulation of cytokine-mediated signaling pathway	0.14	>=0.20	CASP8 (2.5)	ENSG00000249231 (1.1)	TCERG1L (1.1)	LPAL2 (1.0)	POFUT1 (1.0)	ALS2CR12 (1.0)	PLAGL2 (0.7)	GRM5 (0.6)	KIF3B (0.5)	CDKN2B-AS (0.5)
REACTOME_DEVELOPMENTAL_BIOLOGY	REACTOME_DEVELOPMENTAL_BIOLOGY	0.14	>=0.20	TOX3 (3.2)	C20orf112 (1.7)	ASXL1 (1.7)	FGFR2 (1.6)	TCF7L2 (1.5)	CDKN2B-AS (1.3)	TCERG1L (1.3)	POFUT1 (1.0)	GRM5 (0.8)	KIF3B (0.8)
ENSG00000113302	IL12B PPI subnetwork	0.14	>=0.20	IRF4 (3.2)	CASP8 (2.5)	SLC22A3 (2.3)	ENSG00000256731 (2.1)	PLAGL2 (1.6)	ASXL1 (1.5)	LPA (1.2)	TM9SF4 (1.2)	C20orf112 (1.1)	LPAL2 (1.0)
MP:0003936	abnormal reproductive system development	0.14	>=0.20	FGFR2 (2.9)	LPA (2.4)	MAP3K4 (2.2)	TCERG1L (1.6)	LPAL2 (1.6)	RCC2 (0.8)	POFUT1 (0.7)	ENSG00000236772 (0.6)	TOX3 (0.5)	IRF4 (0.4)
GO:0008527	taste receptor activity	0.14	>=0.20	LPAL2 (2.5)	ENSG00000249231 (1.5)	ENSG00000236772 (1.2)	TCF7L2 (0.8)	AFG3L1P (0.8)	C20orf112 (0.8)	TCERG1L (0.8)	CDKN2B-AS (0.7)	NOX4 (0.7)	FGFR2 (0.3)
GO:0022010	central nervous system myelination	0.14	>=0.20	FGFR2 (2.5)	ENSG00000256731 (2.0)	TOX3 (1.7)	ENSG00000236772 (1.7)	SLC22A2 (1.5)	SLC22A3 (1.3)	C20orf112 (0.9)	DEF8 (0.8)	AFG3L1P (0.7)	RCC2 (0.6)
GO:0032291	axon ensheathment in central nervous system	0.14	>=0.20	FGFR2 (2.5)	ENSG00000256731 (2.0)	TOX3 (1.7)	ENSG00000236772 (1.7)	SLC22A2 (1.5)	SLC22A3 (1.3)	C20orf112 (0.9)	DEF8 (0.8)	AFG3L1P (0.7)	RCC2 (0.6)
GO:0071013	catalytic step 2 spliceosome	0.14	>=0.20	RCC2 (2.1)	MAP3K4 (1.5)	ASXL1 (1.4)	TM9SF4 (1.3)	ENSG00000256731 (1.0)	AFG3L1P (0.9)	TCF7L2 (0.7)	PLAGL2 (0.7)	CASP8 (0.6)	CDKN2B-AS (0.5)
MP:0002702	decreased circulating free fatty acid level	0.14	>=0.20	PLG (3.2)	TCF7L2 (1.9)	LPA (1.3)	SLC22A3 (1.2)	SLC22A2 (1.0)	ENSG00000249231 (0.6)	ALS2CR12 (0.6)	ASXL1 (0.6)	C20orf112 (0.5)	TCERG1L (0.4)
GO:0050853	B cell receptor signaling pathway	0.14	>=0.20	TCERG1L (2.3)	ENSG00000249231 (1.7)	POFUT1 (1.5)	CENPBD1 (1.3)	C20orf112 (0.7)	SLC22A3 (0.6)	ENSG00000236772 (0.5)	KIF3B (0.5)	IRF4 (0.5)	GRM5 (0.5)
ENSG00000169813	HNRNPF PPI subnetwork	0.14	>=0.20	RCC2 (3.4)	AFG3L1P (1.9)	TM9SF4 (1.3)	PLAGL2 (0.9)	ASXL1 (0.8)	TOX3 (0.7)	TCF7L2 (0.6)	MAP3K4 (0.4)	CASP8 (0.4)	CENPBD1 (0.3)
ENSG00000196092	PAX5 PPI subnetwork	0.14	>=0.20	IRF4 (2.2)	MAP3K4 (1.8)	TCF7L2 (1.6)	RCC2 (0.9)	ENSG00000236772 (0.9)	C20orf112 (0.8)	AFG3L1P (0.8)	ASXL1 (0.6)	SLC22A2 (0.5)	LPAL2 (0.4)
ENSG00000065135	GNAI3 PPI subnetwork	0.14	>=0.20	GRM5 (1.7)	FGFR2 (1.6)	ALS2CR12 (1.4)	TCERG1L (1.3)	TM9SF4 (1.3)	TRAK2 (1.2)	CDKN2B-AS (1.2)	IRF4 (1.1)	ASXL1 (0.9)	SLC22A3 (0.9)
GO:0044272	sulfur compound biosynthetic process	0.14	>=0.20	SLC22A2 (2.0)	ENSG00000249231 (1.6)	CDKN2B-AS (1.6)	TCERG1L (1.5)	LPA (1.4)	ENSG00000256731 (1.3)	DEF8 (1.2)	PLG (1.0)	LPAL2 (0.8)	CENPBD1 (0.8)
MP:0000689	abnormal spleen morphology	0.14	>=0.20	IRF4 (3.0)	PLAGL2 (2.1)	ASXL1 (1.7)	LPA (1.7)	CASP8 (1.3)	CDKN2B-AS (1.2)	TM9SF4 (1.0)	TRAK2 (0.9)	CENPBD1 (0.6)	RCC2 (0.5)
ENSG00000120889	TNFRSF10B PPI subnetwork	0.14	>=0.20	CASP8 (4.0)	NOX4 (1.9)	IRF4 (1.7)	SLC22A2 (1.5)	KIF3B (1.5)	TM9SF4 (1.2)	GRM5 (0.8)	ALS2CR12 (0.7)	TYR (0.6)	TCERG1L (0.4)
ENSG00000101665	SMAD7 PPI subnetwork	0.14	>=0.20	C20orf112 (2.7)	MAP3K4 (2.6)	TOX3 (2.0)	PLAGL2 (1.8)	ASXL1 (1.7)	TCF7L2 (1.6)	ENSG00000256731 (1.4)	POFUT1 (1.2)	ENSG00000249231 (1.0)	CASP8 (1.0)
ENSG00000100603	SNW1 PPI subnetwork	0.14	>=0.20	MAP3K4 (3.0)	ASXL1 (2.5)	TCF7L2 (1.7)	RCC2 (1.2)	TRAK2 (1.0)	PLAGL2 (0.7)	KIF3B (0.6)	IRF4 (0.5)	FGFR2 (0.5)	TM9SF4 (0.3)
ENSG00000101109	STK4 PPI subnetwork	0.14	>=0.20	CASP8 (4.3)	AFG3L1P (3.8)	IRF4 (2.3)	CENPBD1 (2.0)	NOX4 (1.0)	RCC2 (0.9)	POFUT1 (0.8)	MAP3K4 (0.7)	C20orf112 (0.7)	LPAL2 (0.4)
MP:0000702	enlarged lymph nodes	0.14	>=0.20	IRF4 (3.7)	PLAGL2 (3.3)	CASP8 (2.6)	SLC22A2 (0.8)	ASXL1 (0.5)	ALS2CR12 (0.5)	GRM5 (0.5)	RCC2 (0.3)	TCF7L2 (0.2)	ENSG00000249231 (0.2)
ENSG00000123159	GIPC1 PPI subnetwork	0.14	>=0.20	TYR (3.5)	C20orf112 (2.3)	CENPBD1 (1.6)	RCC2 (1.5)	FGFR2 (1.0)	TOX3 (0.9)	POFUT1 (0.8)	SLC22A2 (0.7)	GRM5 (0.5)	TRAK2 (0.5)
GO:0048286	lung alveolus development	0.14	>=0.20	FGFR2 (2.6)	ENSG00000256731 (2.3)	TCERG1L (1.5)	ENSG00000236772 (1.4)	ENSG00000249231 (1.3)	TOX3 (1.1)	KIF3B (1.1)	NOX4 (1.1)	POFUT1 (1.0)	SLC22A3 (0.7)
MP:0003036	vertebral transformation	0.14	>=0.20	TOX3 (2.2)	C20orf112 (2.0)	PLAGL2 (1.3)	SLC22A2 (1.0)	RCC2 (1.0)	POFUT1 (0.7)	LPAL2 (0.7)	LPA (0.5)	TCF7L2 (0.5)	TCERG1L (0.5)
GO:0005179	hormone activity	0.14	>=0.20	CDKN2B-AS (3.3)	TCERG1L (2.7)	TOX3 (1.3)	TCF7L2 (1.0)	CENPBD1 (0.9)	AFG3L1P (0.9)	LPAL2 (0.5)	NOX4 (0.4)	ALS2CR12 (0.3)	IRF4 (0.1)
ENSG00000148773	MKI67 PPI subnetwork	0.14	>=0.20	RCC2 (3.4)	ALS2CR12 (2.0)	TCERG1L (1.7)	TOX3 (1.2)	C20orf112 (1.2)	ASXL1 (1.1)	TCF7L2 (0.5)	TRAK2 (0.5)	LPA (0.4)	ENSG00000249231 (0.4)
ENSG00000167670	CHAF1A PPI subnetwork	0.14	>=0.20	MAP3K4 (2.1)	RCC2 (2.1)	IRF4 (1.7)	CDKN2B-AS (1.5)	ASXL1 (1.3)	GRM5 (0.9)	C20orf112 (0.9)	FGFR2 (0.6)	TYR (0.5)	TCF7L2 (0.5)
ENSG00000089009	RPL6 PPI subnetwork	0.14	>=0.20	RCC2 (1.6)	DEF8 (1.4)	CENPBD1 (1.1)	CDKN2B-AS (1.0)	KIF3B (1.0)	ASXL1 (0.9)	SLC22A3 (0.7)	POFUT1 (0.6)	GRM5 (0.6)	ENSG00000236772 (0.5)
MP:0002427	disproportionate dwarf	0.14	>=0.20	FGFR2 (4.5)	NOX4 (1.8)	TCF7L2 (1.7)	TM9SF4 (1.6)	CDKN2B-AS (1.6)	ASXL1 (0.8)	ENSG00000249231 (0.7)	KIF3B (0.7)	PLAGL2 (0.7)	GRM5 (0.5)
ENSG00000007312	CD79B PPI subnetwork	0.14	>=0.20	CDKN2B-AS (1.1)	SLC22A3 (0.9)	CENPBD1 (0.9)	ASXL1 (0.9)	POFUT1 (0.8)	TCF7L2 (0.7)	IRF4 (0.6)	ENSG00000236772 (0.5)	TCERG1L (0.5)	TRAK2 (0.3)
MP:0002459	abnormal B cell physiology	0.14	>=0.20	IRF4 (3.2)	CASP8 (2.4)	PLAGL2 (1.2)	SLC22A3 (1.1)	ENSG00000249231 (1.0)	ASXL1 (0.9)	POFUT1 (0.7)	TRAK2 (0.5)	RCC2 (0.5)	CDKN2B-AS (0.5)
MP:0008973	decreased erythroid progenitor cell number	0.14	>=0.20	MAP3K4 (2.9)	C20orf112 (2.6)	PLAGL2 (2.2)	ASXL1 (2.0)	RCC2 (1.6)	POFUT1 (1.5)	SLC22A3 (1.2)	CASP8 (1.1)	AFG3L1P (1.0)	TCF7L2 (0.8)
GO:0007548	sex differentiation	0.14	>=0.20	FGFR2 (1.6)	POFUT1 (1.4)	MAP3K4 (1.1)	SLC22A3 (1.1)	TCERG1L (1.0)	TOX3 (1.0)	CENPBD1 (0.8)	ENSG00000236772 (0.7)	TCF7L2 (0.7)	RCC2 (0.6)
MP:0001685	abnormal endoderm development	0.14	>=0.20	ENSG00000256731 (1.7)	KIF3B (1.6)	SLC22A3 (1.5)	NOX4 (1.0)	FGFR2 (1.0)	TCERG1L (1.0)	PLG (0.9)	TOX3 (0.7)	TM9SF4 (0.6)	TYR (0.6)
ENSG00000063244	U2AF2 PPI subnetwork	0.14	>=0.20	RCC2 (3.1)	AFG3L1P (2.2)	ASXL1 (1.0)	PLAGL2 (1.0)	TOX3 (0.9)	MAP3K4 (0.6)	TM9SF4 (0.5)	CASP8 (0.5)	SLC22A3 (0.4)	TCF7L2 (0.3)
ENSG00000130382	MLLT1 PPI subnetwork	0.14	>=0.20	MAP3K4 (2.7)	C20orf112 (2.6)	PLAGL2 (2.1)	RCC2 (1.8)	TCF7L2 (1.7)	TOX3 (1.1)	TYR (1.0)	ENSG00000249231 (0.9)	IRF4 (0.8)	ASXL1 (0.8)
MP:0002417	abnormal megakaryocyte morphology	0.14	>=0.20	C20orf112 (3.2)	AFG3L1P (2.0)	IRF4 (1.9)	CENPBD1 (1.6)	TYR (0.9)	LPAL2 (0.8)	CDKN2B-AS (0.6)	PLG (0.4)	TCERG1L (0.4)	DEF8 (0.3)
ENSG00000110395	CBL PPI subnetwork	0.14	>=0.20	KIF3B (2.2)	SLC22A3 (2.1)	POFUT1 (1.6)	ASXL1 (1.5)	CASP8 (1.5)	TCF7L2 (1.4)	ENSG00000236772 (1.4)	IRF4 (1.0)	C20orf112 (0.8)	TCERG1L (0.7)
ENSG00000117091	CD48 PPI subnetwork	0.14	>=0.20	CASP8 (1.3)	CENPBD1 (1.2)	SLC22A2 (1.2)	IRF4 (1.1)	LPA (1.0)	CDKN2B-AS (0.9)	KIF3B (0.8)	AFG3L1P (0.7)	C20orf112 (0.5)	PLAGL2 (0.5)
GO:0048015	phosphatidylinositol-mediated signaling	0.14	>=0.20	NOX4 (1.7)	TCF7L2 (1.5)	TYR (1.3)	TRAK2 (1.1)	ENSG00000256731 (1.0)	ENSG00000249231 (0.7)	KIF3B (0.7)	ENSG00000236772 (0.6)	TCERG1L (0.6)	FGFR2 (0.5)
GO:0048017	inositol lipid-mediated signaling	0.14	>=0.20	NOX4 (1.7)	TCF7L2 (1.5)	TYR (1.3)	TRAK2 (1.1)	ENSG00000256731 (1.0)	ENSG00000249231 (0.7)	KIF3B (0.7)	ENSG00000236772 (0.6)	TCERG1L (0.6)	FGFR2 (0.5)
MP:0001306	small lens	0.14	>=0.20	TOX3 (2.9)	TCF7L2 (1.4)	CDKN2B-AS (1.3)	KIF3B (1.1)	ASXL1 (1.0)	TYR (1.0)	AFG3L1P (0.8)	MAP3K4 (0.8)	LPAL2 (0.8)	SLC22A2 (0.7)
REACTOME_INTERLEUKIN_RECEPTOR_SHC_SIGNALING	REACTOME_INTERLEUKIN_RECEPTOR_SHC_SIGNALING	0.14	>=0.20	IRF4 (5.1)	KIF3B (2.7)	PLAGL2 (2.4)	ASXL1 (1.5)	ENSG00000236772 (1.1)	POFUT1 (1.0)	CASP8 (1.0)	RCC2 (0.5)	ALS2CR12 (0.4)	GRM5 (0.3)
MP:0008495	decreased IgG1 level	0.14	>=0.20	IRF4 (4.5)	PLAGL2 (2.4)	CASP8 (1.4)	SLC22A3 (1.4)	ENSG00000249231 (1.4)	POFUT1 (1.2)	ASXL1 (0.8)	CDKN2B-AS (0.5)	ENSG00000236772 (0.5)	ENSG00000256731 (0.5)
ENSG00000066336	SPI1 PPI subnetwork	0.14	>=0.20	TCF7L2 (1.9)	ASXL1 (1.8)	TOX3 (1.5)	MAP3K4 (1.5)	TYR (1.3)	CENPBD1 (1.0)	RCC2 (1.0)	IRF4 (0.9)	LPAL2 (0.7)	LPA (0.6)
REACTOME_BMAL1CLOCKNPAS2_ACTIVATES_GENE_EXPRESSION	REACTOME_BMAL1CLOCKNPAS2_ACTIVATES_GENE_EXPRESSION	0.14	>=0.20	TCF7L2 (2.5)	MAP3K4 (2.4)	IRF4 (2.3)	TCERG1L (1.6)	KIF3B (1.5)	ASXL1 (1.4)	ENSG00000236772 (1.3)	TM9SF4 (1.3)	LPA (1.2)	AFG3L1P (1.2)
MP:0002020	increased tumor incidence	0.14	>=0.20	MAP3K4 (2.2)	RCC2 (1.8)	AFG3L1P (1.3)	ASXL1 (1.2)	CASP8 (1.2)	FGFR2 (1.2)	ENSG00000249231 (1.0)	TCERG1L (0.6)	IRF4 (0.5)	DEF8 (0.1)
ENSG00000147649	MTDH PPI subnetwork	0.14	>=0.20	TM9SF4 (2.7)	TRAK2 (2.1)	SLC22A2 (1.8)	PLAGL2 (1.4)	CENPBD1 (1.3)	TYR (1.2)	AFG3L1P (1.2)	LPAL2 (1.0)	TCERG1L (0.9)	SLC22A3 (0.9)
MP:0002705	dilated renal tubules	0.14	>=0.20	SLC22A2 (4.7)	NOX4 (3.3)	PLG (2.2)	FGFR2 (1.7)	TOX3 (1.5)	DEF8 (1.4)	TCERG1L (1.2)	ENSG00000249231 (1.1)	C20orf112 (0.9)	KIF3B (0.9)
REACTOME_N:GLYCAN_ANTENNAE_ELONGATION	REACTOME_N:GLYCAN_ANTENNAE_ELONGATION	0.14	>=0.20	TCERG1L (2.9)	POFUT1 (1.7)	TM9SF4 (1.5)	LPAL2 (1.3)	C20orf112 (1.3)	TYR (1.2)	CDKN2B-AS (0.7)	CASP8 (0.7)	KIF3B (0.6)	AFG3L1P (0.5)
ENSG00000151748	SAV1 PPI subnetwork	0.14	>=0.20	DEF8 (2.4)	AFG3L1P (2.4)	TCF7L2 (2.2)	CENPBD1 (1.9)	RCC2 (1.6)	MAP3K4 (1.3)	ENSG00000249231 (1.0)	CDKN2B-AS (0.9)	FGFR2 (0.7)	TRAK2 (0.7)
ENSG00000012124	CD22 PPI subnetwork	0.14	>=0.20	CASP8 (1.7)	MAP3K4 (1.3)	IRF4 (1.3)	TRAK2 (1.1)	ASXL1 (1.0)	C20orf112 (1.0)	POFUT1 (1.0)	ALS2CR12 (0.7)	RCC2 (0.6)	TM9SF4 (0.6)
ENSG00000135446	CDK4 PPI subnetwork	0.14	>=0.20	RCC2 (1.9)	ASXL1 (1.6)	CDKN2B-AS (1.0)	SLC22A3 (0.9)	ENSG00000256731 (0.9)	IRF4 (0.7)	MAP3K4 (0.7)	ALS2CR12 (0.6)	CASP8 (0.6)	PLAGL2 (0.5)
GO:0008238	exopeptidase activity	0.14	>=0.20	SLC22A2 (3.6)	NOX4 (3.0)	DEF8 (2.7)	TM9SF4 (1.3)	TYR (1.2)	PLG (0.9)	IRF4 (0.9)	ALS2CR12 (0.9)	KIF3B (0.8)	AFG3L1P (0.7)
ENSG00000129473	BCL2L2 PPI subnetwork	0.14	>=0.20	CASP8 (2.8)	TRAK2 (1.9)	LPAL2 (1.3)	TYR (1.1)	KIF3B (1.0)	ENSG00000236772 (0.9)	TCF7L2 (0.9)	GRM5 (0.8)	C20orf112 (0.5)	NOX4 (0.5)
GO:0009986	cell surface	0.14	>=0.20	IRF4 (3.0)	TM9SF4 (1.6)	NOX4 (1.6)	FGFR2 (1.4)	POFUT1 (0.8)	C20orf112 (0.7)	CDKN2B-AS (0.5)	SLC22A2 (0.4)	GRM5 (0.4)	PLG (0.4)
MP:0004696	abnormal thyroid follicle morphology	0.14	>=0.20	TCERG1L (5.5)	CASP8 (1.2)	ENSG00000236772 (0.9)	ALS2CR12 (0.9)	IRF4 (0.9)	ENSG00000249231 (0.8)	MAP3K4 (0.6)	GRM5 (0.5)	TOX3 (0.5)	ASXL1 (0.5)
ENSG00000130427	EPO PPI subnetwork	0.14	>=0.20	SLC22A3 (3.0)	ENSG00000256731 (2.8)	IRF4 (2.7)	CASP8 (2.4)	LPA (1.7)	LPAL2 (1.4)	ASXL1 (1.3)	C20orf112 (1.2)	KIF3B (1.0)	ENSG00000236772 (0.7)
ENSG00000186895	FGF3 PPI subnetwork	0.14	>=0.20	FGFR2 (3.5)	POFUT1 (2.5)	TM9SF4 (1.7)	ENSG00000249231 (1.4)	KIF3B (1.4)	RCC2 (1.3)	GRM5 (1.0)	TCF7L2 (0.8)	TCERG1L (0.6)	ENSG00000236772 (0.6)
REACTOME_CIRCADIAN_CLOCK	REACTOME_CIRCADIAN_CLOCK	0.14	>=0.20	TCF7L2 (2.5)	IRF4 (2.2)	ASXL1 (2.2)	MAP3K4 (2.0)	TCERG1L (1.5)	TM9SF4 (1.2)	LPA (1.1)	KIF3B (1.1)	ENSG00000256731 (1.1)	POFUT1 (1.0)
KEGG_NATURAL_KILLER_CELL_MEDIATED_CYTOTOXICITY	KEGG_NATURAL_KILLER_CELL_MEDIATED_CYTOTOXICITY	0.14	>=0.20	CASP8 (2.5)	LPAL2 (1.7)	PLAGL2 (1.5)	GRM5 (1.2)	POFUT1 (1.0)	CDKN2B-AS (0.9)	C20orf112 (0.8)	ENSG00000249231 (0.7)	KIF3B (0.7)	IRF4 (0.6)
ENSG00000143375	CGN PPI subnetwork	0.14	>=0.20	DEF8 (2.4)	KIF3B (1.9)	CDKN2B-AS (1.7)	ASXL1 (1.6)	MAP3K4 (1.5)	TRAK2 (1.5)	PLAGL2 (1.5)	TCF7L2 (1.4)	FGFR2 (1.4)	ENSG00000236772 (1.2)
ENSG00000105486	LIG1 PPI subnetwork	0.14	>=0.20	CASP8 (1.6)	ENSG00000249231 (1.5)	RCC2 (1.4)	MAP3K4 (1.0)	TYR (0.9)	NOX4 (0.7)	POFUT1 (0.7)	ASXL1 (0.5)	CDKN2B-AS (0.5)	LPA (0.4)
GO:0060759	regulation of response to cytokine stimulus	0.14	>=0.20	CASP8 (2.5)	TCERG1L (1.2)	ENSG00000249231 (1.1)	ALS2CR12 (1.0)	POFUT1 (1.0)	LPAL2 (0.9)	PLAGL2 (0.7)	CDKN2B-AS (0.6)	KIF3B (0.5)	GRM5 (0.5)
ENSG00000196954	CASP4 PPI subnetwork	0.14	>=0.20	CASP8 (1.7)	SLC22A3 (1.4)	IRF4 (1.4)	MAP3K4 (1.4)	RCC2 (0.9)	ENSG00000249231 (0.9)	ENSG00000256731 (0.8)	TCERG1L (0.6)	FGFR2 (0.6)	TYR (0.4)
GO:0015800	acidic amino acid transport	0.14	>=0.20	CDKN2B-AS (3.5)	LPAL2 (2.1)	SLC22A2 (1.9)	GRM5 (1.8)	ENSG00000249231 (1.0)	DEF8 (0.9)	TCF7L2 (0.9)	TRAK2 (0.8)	TCERG1L (0.7)	TM9SF4 (0.6)
ENSG00000113658	SMAD5 PPI subnetwork	0.14	>=0.20	C20orf112 (2.3)	TCF7L2 (1.6)	ENSG00000256731 (1.5)	TOX3 (1.4)	CDKN2B-AS (1.3)	NOX4 (1.0)	SLC22A3 (0.9)	AFG3L1P (0.8)	ASXL1 (0.8)	RCC2 (0.8)
ENSG00000185787	MORF4L1 PPI subnetwork	0.14	>=0.20	RCC2 (2.2)	AFG3L1P (2.2)	CENPBD1 (1.7)	MAP3K4 (1.2)	TCF7L2 (1.1)	ASXL1 (1.0)	ENSG00000249231 (0.7)	IRF4 (0.4)	TCERG1L (0.4)	NOX4 (0.3)
ENSG00000181163	NPM1 PPI subnetwork	0.14	>=0.20	RCC2 (3.5)	ASXL1 (2.1)	CASP8 (1.9)	AFG3L1P (1.3)	IRF4 (1.2)	CENPBD1 (0.9)	TYR (0.7)	TOX3 (0.6)	ENSG00000236772 (0.4)	MAP3K4 (0.4)
ENSG00000066926	FECH PPI subnetwork	0.14	>=0.20	TM9SF4 (2.5)	TCERG1L (1.5)	RCC2 (1.5)	IRF4 (1.3)	MAP3K4 (1.0)	TRAK2 (1.0)	SLC22A2 (0.9)	CENPBD1 (0.9)	TYR (0.8)	AFG3L1P (0.6)
GO:0016831	carboxy-lyase activity	0.14	>=0.20	SLC22A2 (2.6)	PLG (2.5)	DEF8 (2.1)	CENPBD1 (1.9)	POFUT1 (1.6)	AFG3L1P (1.4)	TCERG1L (1.0)	ENSG00000249231 (0.9)	TM9SF4 (0.9)	FGFR2 (0.7)
ENSG00000102753	KPNA3 PPI subnetwork	0.14	>=0.20	AFG3L1P (1.9)	RCC2 (1.6)	CENPBD1 (1.3)	ENSG00000256731 (1.0)	MAP3K4 (0.8)	ASXL1 (0.7)	FGFR2 (0.7)	TCF7L2 (0.5)	LPAL2 (0.3)	TRAK2 (0.3)
ENSG00000174123	TLR10 PPI subnetwork	0.14	>=0.20	CASP8 (2.3)	TCERG1L (1.8)	POFUT1 (1.8)	CENPBD1 (1.2)	ENSG00000236772 (0.9)	SLC22A3 (0.9)	DEF8 (0.8)	SLC22A2 (0.8)	KIF3B (0.6)	TRAK2 (0.5)
ENSG00000120235	IFNA6 PPI subnetwork	0.14	>=0.20	SLC22A3 (2.9)	ENSG00000256731 (2.8)	IRF4 (2.8)	CASP8 (2.5)	LPA (1.5)	C20orf112 (1.3)	ASXL1 (1.2)	LPAL2 (1.2)	KIF3B (1.0)	POFUT1 (0.7)
ENSG00000197111	PCBP2 PPI subnetwork	0.14	>=0.20	RCC2 (3.1)	AFG3L1P (2.4)	PLAGL2 (1.5)	TM9SF4 (1.2)	ASXL1 (0.8)	TOX3 (0.5)	ENSG00000256731 (0.5)	TCF7L2 (0.4)	CASP8 (0.4)	MAP3K4 (0.3)
GO:0000988	protein binding transcription factor activity	0.14	>=0.20	TCF7L2 (3.2)	ASXL1 (2.5)	RCC2 (2.4)	TOX3 (2.3)	PLAGL2 (2.0)	MAP3K4 (1.1)	POFUT1 (1.0)	CDKN2B-AS (0.8)	C20orf112 (0.7)	IRF4 (0.7)
GO:0032461	positive regulation of protein oligomerization	0.14	>=0.20	TCERG1L (2.9)	IRF4 (1.5)	CASP8 (1.3)	CDKN2B-AS (1.3)	AFG3L1P (1.0)	ALS2CR12 (1.0)	C20orf112 (1.0)	LPAL2 (0.9)	ASXL1 (0.7)	RCC2 (0.7)
ENSG00000106462	EZH2 PPI subnetwork	0.14	>=0.20	RCC2 (2.5)	ASXL1 (1.9)	C20orf112 (1.5)	MAP3K4 (1.2)	CENPBD1 (1.1)	TYR (0.9)	PLAGL2 (0.9)	AFG3L1P (0.8)	IRF4 (0.8)	POFUT1 (0.6)
ENSG00000092199	HNRNPC PPI subnetwork	0.14	>=0.20	RCC2 (3.2)	AFG3L1P (1.8)	PLAGL2 (1.2)	TM9SF4 (0.9)	ENSG00000256731 (0.8)	TOX3 (0.6)	ASXL1 (0.5)	CENPBD1 (0.4)	SLC22A3 (0.3)	MAP3K4 (0.3)
REACTOME_MRNA_PROCESSING	REACTOME_MRNA_PROCESSING	0.14	>=0.20	AFG3L1P (2.7)	RCC2 (2.6)	ASXL1 (1.7)	MAP3K4 (1.5)	PLAGL2 (1.5)	TM9SF4 (0.9)	CASP8 (0.7)	ALS2CR12 (0.5)	ENSG00000256731 (0.4)	SLC22A3 (0.3)
GO:0015175	neutral amino acid transmembrane transporter activity	0.14	>=0.20	TYR (2.1)	PLAGL2 (1.7)	RCC2 (1.6)	SLC22A3 (1.5)	NOX4 (1.4)	POFUT1 (1.3)	TM9SF4 (1.1)	TCERG1L (1.0)	ENSG00000236772 (0.9)	GRM5 (0.8)
MP:0001282	short vibrissae	0.14	>=0.20	AFG3L1P (1.7)	FGFR2 (1.6)	TCF7L2 (1.5)	SLC22A2 (1.1)	TYR (0.9)	POFUT1 (0.9)	DEF8 (0.7)	ENSG00000236772 (0.6)	NOX4 (0.4)	TM9SF4 (0.4)
ENSG00000166793	YPEL4 PPI subnetwork	0.14	>=0.20	RCC2 (1.8)	POFUT1 (1.3)	ASXL1 (1.0)	TRAK2 (0.9)	CENPBD1 (0.8)	ENSG00000256731 (0.7)	CDKN2B-AS (0.5)	CASP8 (0.4)	TM9SF4 (0.4)	IRF4 (0.4)
ENSG00000182568	SATB1 PPI subnetwork	0.14	>=0.20	CASP8 (2.4)	PLAGL2 (1.7)	ASXL1 (1.7)	MAP3K4 (1.4)	RCC2 (1.3)	C20orf112 (1.0)	CDKN2B-AS (0.9)	TOX3 (0.9)	TRAK2 (0.6)	NOX4 (0.5)
ENSG00000105173	CCNE1 PPI subnetwork	0.14	>=0.20	TCF7L2 (2.9)	ASXL1 (2.6)	PLAGL2 (1.3)	MAP3K4 (1.2)	C20orf112 (1.0)	FGFR2 (0.9)	ENSG00000256731 (0.9)	POFUT1 (0.8)	LPA (0.8)	TOX3 (0.8)
ENSG00000112818	MEP1A PPI subnetwork	0.14	>=0.20	CDKN2B-AS (4.1)	TOX3 (2.0)	LPAL2 (1.5)	LPA (1.5)	GRM5 (1.4)	FGFR2 (1.3)	PLAGL2 (0.8)	ALS2CR12 (0.7)	NOX4 (0.7)	SLC22A2 (0.5)
GO:0014033	neural crest cell differentiation	0.14	>=0.20	TCERG1L (3.0)	CDKN2B-AS (2.7)	FGFR2 (1.6)	TYR (1.4)	TCF7L2 (0.9)	POFUT1 (0.9)	TOX3 (0.8)	LPA (0.6)	CENPBD1 (0.5)	ENSG00000249231 (0.3)
ENSG00000113520	IL4 PPI subnetwork	0.14	>=0.20	IRF4 (3.0)	SLC22A3 (2.9)	ENSG00000256731 (2.7)	CASP8 (2.6)	LPA (1.6)	LPAL2 (1.4)	C20orf112 (1.3)	ASXL1 (1.3)	KIF3B (1.0)	ENSG00000236772 (0.9)
ENSG00000119401	TRIM32 PPI subnetwork	0.14	>=0.20	TCF7L2 (2.8)	DEF8 (2.6)	CDKN2B-AS (1.4)	RCC2 (1.2)	CENPBD1 (1.1)	AFG3L1P (1.1)	MAP3K4 (1.0)	ENSG00000236772 (0.9)	TOX3 (0.9)	TRAK2 (0.8)
ENSG00000126883	NUP214 PPI subnetwork	0.14	>=0.20	ASXL1 (3.1)	MAP3K4 (2.7)	RCC2 (2.3)	PLAGL2 (2.0)	POFUT1 (1.3)	CASP8 (1.2)	AFG3L1P (0.8)	ALS2CR12 (0.8)	TCERG1L (0.7)	CDKN2B-AS (0.7)
ENSG00000134882	UBAC2 PPI subnetwork	0.14	>=0.20	TM9SF4 (3.4)	TRAK2 (2.0)	CENPBD1 (1.7)	AFG3L1P (1.5)	SLC22A2 (1.5)	SLC22A3 (1.3)	TYR (1.3)	PLAGL2 (1.1)	TCERG1L (0.9)	CASP8 (0.6)
GO:0032369	negative regulation of lipid transport	0.14	>=0.20	DEF8 (2.1)	CENPBD1 (1.7)	AFG3L1P (1.6)	ENSG00000249231 (1.4)	PLG (1.3)	TCERG1L (1.3)	ALS2CR12 (1.2)	TYR (0.8)	LPAL2 (0.7)	ENSG00000236772 (0.4)
ENSG00000129514	FOXA1 PPI subnetwork	0.15	>=0.20	ENSG00000236772 (3.4)	AFG3L1P (2.8)	ENSG00000249231 (2.5)	CENPBD1 (2.3)	POFUT1 (1.6)	ENSG00000256731 (1.3)	LPAL2 (1.1)	LPA (0.9)	DEF8 (0.8)	RCC2 (0.8)
GO:0034364	high-density lipoprotein particle	0.15	>=0.20	PLG (8.3)	LPA (6.1)	ENSG00000236772 (2.1)	LPAL2 (1.2)	FGFR2 (1.1)	AFG3L1P (1.0)	ALS2CR12 (0.9)	TYR (0.8)	TCF7L2 (0.7)	CENPBD1 (0.5)
GO:0031078	histone deacetylase activity (H3-K14 specific)	0.15	>=0.20	MAP3K4 (2.6)	IRF4 (2.0)	ASXL1 (1.2)	AFG3L1P (1.2)	DEF8 (1.1)	RCC2 (0.9)	CDKN2B-AS (0.6)	TCERG1L (0.6)	TOX3 (0.6)	ENSG00000249231 (0.3)
GO:0032041	NAD-dependent histone deacetylase activity (H3-K14 specific)	0.15	>=0.20	MAP3K4 (2.6)	IRF4 (2.0)	ASXL1 (1.2)	AFG3L1P (1.2)	DEF8 (1.1)	RCC2 (0.9)	CDKN2B-AS (0.6)	TCERG1L (0.6)	TOX3 (0.6)	ENSG00000249231 (0.3)
GO:0034739	histone deacetylase activity (H4-K16 specific)	0.15	>=0.20	MAP3K4 (2.6)	IRF4 (2.0)	ASXL1 (1.2)	AFG3L1P (1.2)	DEF8 (1.1)	RCC2 (0.9)	CDKN2B-AS (0.6)	TCERG1L (0.6)	TOX3 (0.6)	ENSG00000249231 (0.3)
GO:0046970	NAD-dependent histone deacetylase activity (H4-K16 specific)	0.15	>=0.20	MAP3K4 (2.6)	IRF4 (2.0)	ASXL1 (1.2)	AFG3L1P (1.2)	DEF8 (1.1)	RCC2 (0.9)	CDKN2B-AS (0.6)	TCERG1L (0.6)	TOX3 (0.6)	ENSG00000249231 (0.3)
MP:0003721	increased tumor growth/size	0.15	>=0.20	CDKN2B-AS (2.8)	NOX4 (2.5)	IRF4 (1.5)	PLAGL2 (1.5)	GRM5 (0.8)	RCC2 (0.7)	KIF3B (0.6)	TCF7L2 (0.6)	TYR (0.6)	ALS2CR12 (0.5)
ENSG00000090060	PAPOLA PPI subnetwork	0.15	>=0.20	AFG3L1P (3.3)	RCC2 (3.2)	PLAGL2 (1.5)	MAP3K4 (1.1)	TM9SF4 (1.1)	ASXL1 (0.7)	ENSG00000256731 (0.6)	TOX3 (0.3)	DEF8 (0.2)	IRF4 (0.2)
ENSG00000127318	IL22 PPI subnetwork	0.15	>=0.20	IRF4 (3.1)	SLC22A3 (3.0)	ENSG00000256731 (2.9)	CASP8 (2.5)	LPAL2 (1.6)	LPA (1.6)	ASXL1 (1.4)	KIF3B (1.3)	C20orf112 (1.1)	PLAGL2 (0.9)
GO:0005200	structural constituent of cytoskeleton	0.15	>=0.20	TRAK2 (2.1)	ENSG00000236772 (1.1)	TYR (1.0)	KIF3B (0.7)	ENSG00000249231 (0.6)	CASP8 (0.6)	TCERG1L (0.5)	IRF4 (0.5)	RCC2 (0.5)	C20orf112 (0.3)
ENSG00000184937	WT1 PPI subnetwork	0.15	>=0.20	TCF7L2 (1.8)	MAP3K4 (1.7)	RCC2 (1.7)	TM9SF4 (1.4)	POFUT1 (1.3)	FGFR2 (1.2)	ASXL1 (0.9)	ENSG00000249231 (0.7)	SLC22A3 (0.6)	ENSG00000256731 (0.6)
ENSG00000084774	CAD PPI subnetwork	0.15	>=0.20	IRF4 (1.9)	DEF8 (1.9)	AFG3L1P (1.5)	CASP8 (1.3)	RCC2 (1.0)	TM9SF4 (1.0)	PLAGL2 (1.0)	KIF3B (1.0)	CDKN2B-AS (0.7)	MAP3K4 (0.6)
ENSG00000158042	MRPL17 PPI subnetwork	0.15	>=0.20	MAP3K4 (2.5)	AFG3L1P (1.8)	IRF4 (1.6)	DEF8 (1.1)	CDKN2B-AS (1.0)	RCC2 (0.9)	TYR (0.8)	SLC22A2 (0.7)	ASXL1 (0.7)	ENSG00000236772 (0.6)
MP:0000162	lordosis	0.15	>=0.20	NOX4 (1.9)	TOX3 (1.9)	FGFR2 (1.8)	TCF7L2 (1.7)	CDKN2B-AS (1.0)	ASXL1 (0.9)	TRAK2 (0.9)	TYR (0.7)	ENSG00000249231 (0.7)	TM9SF4 (0.4)
ENSG00000152147	GEMIN6 PPI subnetwork	0.15	>=0.20	RCC2 (1.5)	POFUT1 (1.1)	ASXL1 (1.1)	ENSG00000249231 (1.1)	MAP3K4 (1.0)	PLAGL2 (1.0)	C20orf112 (0.9)	TOX3 (0.9)	TCERG1L (0.6)	CENPBD1 (0.5)
MP:0003232	abnormal forebrain development	0.15	>=0.20	TCF7L2 (4.0)	FGFR2 (3.7)	RCC2 (2.4)	TCERG1L (2.4)	TOX3 (1.6)	ENSG00000256731 (1.0)	ASXL1 (0.9)	KIF3B (0.9)	C20orf112 (0.7)	TM9SF4 (0.7)
MP:0011099	complete lethality throughout fetal growth and development	0.15	>=0.20	ASXL1 (2.3)	PLAGL2 (1.8)	POFUT1 (1.8)	FGFR2 (1.7)	TCF7L2 (1.6)	TOX3 (1.3)	CASP8 (1.3)	TM9SF4 (0.9)	TRAK2 (0.8)	C20orf112 (0.8)
MP:0002495	increased IgA level	0.15	>=0.20	IRF4 (5.2)	PLAGL2 (3.0)	CASP8 (1.5)	KIF3B (1.3)	LPAL2 (1.1)	LPA (1.1)	TM9SF4 (1.0)	ENSG00000249231 (0.9)	ENSG00000256731 (0.7)	AFG3L1P (0.6)
ENSG00000159692	CTBP1 PPI subnetwork	0.15	>=0.20	RCC2 (2.8)	MAP3K4 (2.0)	IRF4 (1.9)	ALS2CR12 (1.8)	PLAGL2 (1.5)	ASXL1 (1.5)	ENSG00000236772 (1.4)	AFG3L1P (1.2)	LPA (1.0)	TOX3 (0.9)
ENSG00000154342	WNT3A PPI subnetwork	0.15	>=0.20	FGFR2 (3.2)	NOX4 (2.3)	PLAGL2 (1.8)	TCF7L2 (1.8)	TM9SF4 (1.4)	KIF3B (1.2)	ENSG00000249231 (1.1)	AFG3L1P (1.0)	TYR (1.0)	RCC2 (0.9)
MP:0011348	abnormal renal glomerulus basement membrane morphology	0.15	>=0.20	SLC22A3 (2.4)	CDKN2B-AS (2.2)	ENSG00000256731 (1.8)	ASXL1 (1.6)	TRAK2 (1.6)	TM9SF4 (1.5)	CASP8 (1.3)	C20orf112 (1.1)	TCERG1L (1.0)	FGFR2 (0.8)
MP:0001415	increased exploration in new environment	0.15	>=0.20	GRM5 (3.0)	TCERG1L (2.9)	TCF7L2 (2.6)	ENSG00000249231 (1.9)	KIF3B (1.9)	TOX3 (1.6)	FGFR2 (1.5)	AFG3L1P (1.2)	DEF8 (1.0)	POFUT1 (0.8)
MP:0000149	abnormal scapula morphology	0.15	>=0.20	FGFR2 (3.1)	TOX3 (2.8)	ENSG00000249231 (2.6)	TCERG1L (2.6)	TCF7L2 (1.9)	LPAL2 (1.7)	AFG3L1P (1.3)	LPA (1.2)	DEF8 (0.6)	POFUT1 (0.6)
ENSG00000163602	RYBP PPI subnetwork	0.15	>=0.20	CENPBD1 (1.5)	IRF4 (1.3)	ASXL1 (1.1)	PLAGL2 (1.0)	TCF7L2 (0.9)	ENSG00000256731 (0.9)	CASP8 (0.9)	RCC2 (0.9)	SLC22A2 (0.8)	LPAL2 (0.7)
ENSG00000143466	IKBKE PPI subnetwork	0.15	>=0.20	RCC2 (3.1)	CASP8 (1.6)	TM9SF4 (0.9)	DEF8 (0.9)	CENPBD1 (0.9)	AFG3L1P (0.6)	ALS2CR12 (0.3)	C20orf112 (0.1)	IRF4 (0.1)	TCERG1L (0.1)
ENSG00000014138	POLA2 PPI subnetwork	0.15	>=0.20	MAP3K4 (1.3)	CDKN2B-AS (1.2)	FGFR2 (0.9)	ENSG00000249231 (0.8)	RCC2 (0.7)	PLAGL2 (0.5)	NOX4 (0.5)	ASXL1 (0.4)	KIF3B (0.4)	AFG3L1P (0.3)
GO:0048534	hemopoietic or lymphoid organ development	0.15	>=0.20	IRF4 (2.4)	PLAGL2 (1.8)	CASP8 (1.6)	ENSG00000236772 (1.6)	TRAK2 (1.3)	TCF7L2 (1.2)	ASXL1 (1.1)	C20orf112 (1.1)	CENPBD1 (0.7)	POFUT1 (0.6)
GO:0008373	sialyltransferase activity	0.15	>=0.20	TYR (2.7)	TCERG1L (2.6)	IRF4 (2.5)	ALS2CR12 (2.4)	CASP8 (1.5)	TRAK2 (1.2)	GRM5 (1.0)	CDKN2B-AS (0.9)	AFG3L1P (0.8)	POFUT1 (0.6)
MP:0002027	lung adenocarcinoma	0.15	>=0.20	IRF4 (1.7)	PLAGL2 (1.4)	MAP3K4 (0.9)	ENSG00000249231 (0.8)	NOX4 (0.8)	TOX3 (0.8)	RCC2 (0.6)	POFUT1 (0.6)	CASP8 (0.5)	LPA (0.4)
ENSG00000145839	IL9 PPI subnetwork	0.15	>=0.20	SLC22A3 (3.0)	IRF4 (2.9)	ENSG00000256731 (2.9)	CASP8 (2.5)	LPA (1.6)	LPAL2 (1.5)	ASXL1 (1.4)	C20orf112 (1.2)	KIF3B (1.1)	ENSG00000236772 (0.8)
ENSG00000162892	IL24 PPI subnetwork	0.15	>=0.20	SLC22A3 (3.0)	IRF4 (2.9)	ENSG00000256731 (2.9)	CASP8 (2.5)	LPA (1.6)	LPAL2 (1.5)	ASXL1 (1.4)	C20orf112 (1.2)	KIF3B (1.1)	ENSG00000236772 (0.8)
ENSG00000184995	IFNE PPI subnetwork	0.15	>=0.20	SLC22A3 (3.0)	IRF4 (2.9)	ENSG00000256731 (2.9)	CASP8 (2.5)	LPA (1.6)	LPAL2 (1.5)	ASXL1 (1.4)	C20orf112 (1.2)	KIF3B (1.1)	ENSG00000236772 (0.8)
ENSG00000138684	IL21 PPI subnetwork	0.15	>=0.20	SLC22A3 (3.0)	IRF4 (2.9)	ENSG00000256731 (2.9)	CASP8 (2.5)	LPA (1.6)	LPAL2 (1.5)	ASXL1 (1.4)	C20orf112 (1.2)	KIF3B (1.1)	ENSG00000236772 (0.8)
ENSG00000111536	IL26 PPI subnetwork	0.15	>=0.20	SLC22A3 (3.0)	IRF4 (2.9)	ENSG00000256731 (2.9)	CASP8 (2.5)	LPA (1.6)	LPAL2 (1.5)	ASXL1 (1.4)	C20orf112 (1.2)	KIF3B (1.1)	ENSG00000236772 (0.8)
ENSG00000197110	IL28B PPI subnetwork	0.15	>=0.20	SLC22A3 (3.0)	IRF4 (2.9)	ENSG00000256731 (2.9)	CASP8 (2.5)	LPA (1.6)	LPAL2 (1.5)	ASXL1 (1.4)	C20orf112 (1.2)	KIF3B (1.1)	ENSG00000236772 (0.8)
ENSG00000104432	IL7 PPI subnetwork	0.15	>=0.20	SLC22A3 (3.0)	IRF4 (2.9)	ENSG00000256731 (2.9)	CASP8 (2.5)	LPA (1.6)	LPAL2 (1.5)	ASXL1 (1.4)	C20orf112 (1.2)	KIF3B (1.1)	ENSG00000236772 (0.8)
ENSG00000183709	IL28A PPI subnetwork	0.15	>=0.20	SLC22A3 (3.0)	IRF4 (2.9)	ENSG00000256731 (2.9)	CASP8 (2.5)	LPA (1.6)	LPAL2 (1.5)	ASXL1 (1.4)	C20orf112 (1.2)	KIF3B (1.1)	ENSG00000236772 (0.8)
ENSG00000182393	IL29 PPI subnetwork	0.15	>=0.20	SLC22A3 (3.0)	IRF4 (2.9)	ENSG00000256731 (2.9)	CASP8 (2.5)	LPA (1.6)	LPAL2 (1.5)	ASXL1 (1.4)	C20orf112 (1.2)	KIF3B (1.1)	ENSG00000236772 (0.8)
ENSG00000164136	IL15 PPI subnetwork	0.15	>=0.20	SLC22A3 (3.0)	IRF4 (2.9)	ENSG00000256731 (2.9)	CASP8 (2.5)	LPA (1.6)	LPAL2 (1.5)	ASXL1 (1.4)	C20orf112 (1.2)	KIF3B (1.1)	ENSG00000236772 (0.8)
ENSG00000177047	IFNW1 PPI subnetwork	0.15	>=0.20	SLC22A3 (3.0)	IRF4 (2.9)	ENSG00000256731 (2.9)	CASP8 (2.5)	LPA (1.6)	LPAL2 (1.5)	ASXL1 (1.4)	C20orf112 (1.2)	KIF3B (1.1)	ENSG00000236772 (0.8)
ENSG00000142224	IL19 PPI subnetwork	0.15	>=0.20	SLC22A3 (3.0)	IRF4 (2.9)	ENSG00000256731 (2.9)	CASP8 (2.5)	LPA (1.6)	LPAL2 (1.5)	ASXL1 (1.4)	C20orf112 (1.2)	KIF3B (1.1)	ENSG00000236772 (0.8)
ENSG00000147896	IFNK PPI subnetwork	0.15	>=0.20	SLC22A3 (3.0)	IRF4 (2.9)	ENSG00000256731 (2.9)	CASP8 (2.5)	LPA (1.6)	LPAL2 (1.5)	ASXL1 (1.4)	C20orf112 (1.2)	KIF3B (1.1)	ENSG00000236772 (0.8)
ENSG00000128342	LIF PPI subnetwork	0.15	>=0.20	SLC22A3 (3.0)	IRF4 (2.9)	ENSG00000256731 (2.9)	CASP8 (2.5)	LPA (1.6)	LPAL2 (1.5)	ASXL1 (1.4)	C20orf112 (1.2)	KIF3B (1.1)	ENSG00000236772 (0.8)
ENSG00000130726	TRIM28 PPI subnetwork	0.15	>=0.20	CENPBD1 (3.3)	RCC2 (2.5)	POFUT1 (1.8)	C20orf112 (1.7)	PLAGL2 (1.6)	KIF3B (1.3)	ASXL1 (1.2)	TM9SF4 (0.8)	LPA (0.6)	ENSG00000236772 (0.5)
ENSG00000097007	ABL1 PPI subnetwork	0.15	>=0.20	TRAK2 (2.6)	ASXL1 (2.4)	ALS2CR12 (2.0)	POFUT1 (1.6)	TCF7L2 (1.6)	ENSG00000236772 (1.5)	PLAGL2 (0.8)	NOX4 (0.7)	TYR (0.7)	TM9SF4 (0.7)
ENSG00000188486	H2AFX PPI subnetwork	0.15	>=0.20	RCC2 (3.1)	MAP3K4 (2.7)	AFG3L1P (2.0)	CENPBD1 (1.4)	IRF4 (1.0)	ASXL1 (1.0)	TCF7L2 (0.7)	SLC22A3 (0.5)	ENSG00000236772 (0.5)	CASP8 (0.1)
MP:0004970	kidney atrophy	0.15	>=0.20	SLC22A2 (3.1)	AFG3L1P (2.3)	DEF8 (2.1)	TCERG1L (1.8)	NOX4 (1.7)	POFUT1 (1.3)	CENPBD1 (1.3)	ENSG00000249231 (0.9)	TOX3 (0.7)	PLAGL2 (0.6)
ENSG00000196285	ENSG00000196285 PPI subnetwork	0.15	>=0.20	RCC2 (1.9)	AFG3L1P (1.8)	MAP3K4 (1.4)	ASXL1 (1.1)	CENPBD1 (1.0)	IRF4 (0.8)	ENSG00000249231 (0.7)	TCF7L2 (0.7)	SLC22A3 (0.6)	FGFR2 (0.4)
ENSG00000132475	H3F3B PPI subnetwork	0.15	>=0.20	RCC2 (1.9)	AFG3L1P (1.8)	MAP3K4 (1.4)	ASXL1 (1.1)	CENPBD1 (1.0)	IRF4 (0.8)	ENSG00000249231 (0.7)	TCF7L2 (0.7)	SLC22A3 (0.6)	FGFR2 (0.4)
ENSG00000163041	H3F3A PPI subnetwork	0.15	>=0.20	RCC2 (1.9)	AFG3L1P (1.8)	MAP3K4 (1.4)	ASXL1 (1.1)	CENPBD1 (1.0)	IRF4 (0.8)	ENSG00000249231 (0.7)	TCF7L2 (0.7)	SLC22A3 (0.6)	FGFR2 (0.4)
GO:0016324	apical plasma membrane	0.15	>=0.20	SLC22A2 (5.5)	TYR (2.3)	NOX4 (2.3)	TOX3 (1.7)	PLG (1.5)	ALS2CR12 (1.4)	ENSG00000249231 (1.3)	CASP8 (0.7)	POFUT1 (0.7)	FGFR2 (0.7)
ENSG00000108883	EFTUD2 PPI subnetwork	0.15	>=0.20	RCC2 (3.1)	AFG3L1P (2.1)	PLAGL2 (1.7)	TM9SF4 (1.3)	ASXL1 (1.3)	TOX3 (0.9)	CASP8 (0.4)	C20orf112 (0.4)	MAP3K4 (0.4)	TCF7L2 (0.4)
MP:0008687	increased interleukin-2 secretion	0.15	>=0.20	IRF4 (3.1)	CASP8 (2.8)	C20orf112 (1.9)	POFUT1 (1.5)	KIF3B (1.3)	PLAGL2 (1.2)	ASXL1 (1.1)	GRM5 (0.6)	SLC22A2 (0.5)	ALS2CR12 (0.4)
MP:0004725	decreased platelet serotonin level	0.15	>=0.20	TYR (4.9)	TCERG1L (2.8)	CENPBD1 (2.7)	KIF3B (1.4)	SLC22A3 (1.0)	LPA (0.9)	ENSG00000236772 (0.7)	CASP8 (0.6)	POFUT1 (0.4)	ALS2CR12 (0.3)
MP:0003542	abnormal vascular endothelial cell development	0.15	>=0.20	TRAK2 (2.1)	TCF7L2 (2.0)	ASXL1 (1.7)	CDKN2B-AS (1.3)	LPA (1.3)	NOX4 (1.2)	ALS2CR12 (1.1)	POFUT1 (1.1)	GRM5 (1.0)	ENSG00000256731 (0.7)
ENSG00000133265	HSPBP1 PPI subnetwork	0.15	>=0.20	CASP8 (2.5)	TYR (2.0)	TRAK2 (1.9)	CENPBD1 (1.2)	ENSG00000236772 (0.9)	TM9SF4 (0.8)	SLC22A3 (0.8)	SLC22A2 (0.8)	ENSG00000256731 (0.7)	TCF7L2 (0.7)
MP:0005202	lethargy	0.15	>=0.20	SLC22A2 (4.8)	NOX4 (4.6)	ENSG00000249231 (2.3)	TOX3 (2.2)	FGFR2 (1.7)	SLC22A3 (1.7)	PLG (1.3)	TM9SF4 (1.1)	IRF4 (0.9)	ENSG00000256731 (0.8)
ENSG00000136875	PRPF4 PPI subnetwork	0.15	>=0.20	RCC2 (2.5)	AFG3L1P (2.0)	PLAGL2 (1.3)	ASXL1 (0.8)	TM9SF4 (0.7)	MAP3K4 (0.6)	ENSG00000256731 (0.5)	CASP8 (0.5)	TOX3 (0.4)	TCF7L2 (0.3)
KEGG_P53_SIGNALING_PATHWAY	KEGG_P53_SIGNALING_PATHWAY	0.15	>=0.20	RCC2 (2.4)	CASP8 (1.8)	CDKN2B-AS (1.2)	IRF4 (0.9)	TCERG1L (0.8)	LPA (0.6)	TYR (0.5)	SLC22A3 (0.5)	LPAL2 (0.4)	ALS2CR12 (0.4)
MP:0000428	abnormal craniofacial morphology	0.15	>=0.20	FGFR2 (3.9)	POFUT1 (2.0)	TCF7L2 (1.9)	TOX3 (1.7)	MAP3K4 (1.6)	TM9SF4 (1.4)	PLAGL2 (1.3)	CDKN2B-AS (1.1)	ASXL1 (0.9)	AFG3L1P (0.5)
MP:0000295	trabecula carnea hypoplasia	0.15	>=0.20	TCF7L2 (3.1)	PLAGL2 (2.8)	TM9SF4 (2.3)	ASXL1 (2.1)	PLG (1.7)	KIF3B (1.6)	NOX4 (1.3)	TOX3 (1.0)	ENSG00000249231 (0.9)	MAP3K4 (0.7)
GO:0005184	neuropeptide hormone activity	0.15	>=0.20	TCERG1L (2.4)	TCF7L2 (2.1)	CDKN2B-AS (1.9)	TOX3 (1.2)	GRM5 (0.7)	LPAL2 (0.5)	POFUT1 (0.5)	CENPBD1 (0.3)	IRF4 (0.2)	CASP8 (0.1)
ENSG00000122566	HNRNPA2B1 PPI subnetwork	0.15	>=0.20	RCC2 (3.0)	AFG3L1P (2.2)	CASP8 (1.0)	CENPBD1 (0.7)	IRF4 (0.5)	ASXL1 (0.5)	ENSG00000256731 (0.5)	TCF7L2 (0.3)	SLC22A3 (0.3)	MAP3K4 (0.2)
ENSG00000125870	SNRPB2 PPI subnetwork	0.15	>=0.20	RCC2 (3.4)	AFG3L1P (3.1)	PLAGL2 (1.0)	ASXL1 (0.8)	MAP3K4 (0.6)	TM9SF4 (0.5)	TOX3 (0.4)	LPA (0.4)	CASP8 (0.3)	ENSG00000256731 (0.3)
ENSG00000078808	SDF4 PPI subnetwork	0.15	>=0.20	TM9SF4 (2.7)	SLC22A2 (2.1)	CENPBD1 (1.9)	TRAK2 (1.7)	AFG3L1P (1.3)	LPAL2 (1.2)	TYR (1.2)	SLC22A3 (1.1)	PLAGL2 (0.9)	LPA (0.9)
ENSG00000185624	P4HB PPI subnetwork	0.15	>=0.20	ALS2CR12 (2.8)	TM9SF4 (2.1)	CASP8 (1.7)	CENPBD1 (1.3)	RCC2 (1.1)	NOX4 (1.1)	IRF4 (0.9)	MAP3K4 (0.9)	AFG3L1P (0.5)	PLG (0.5)
ENSG00000111786	SRSF9 PPI subnetwork	0.15	>=0.20	RCC2 (2.9)	AFG3L1P (2.8)	PLAGL2 (0.9)	ASXL1 (0.7)	MAP3K4 (0.6)	TM9SF4 (0.5)	ENSG00000256731 (0.5)	CASP8 (0.4)	TOX3 (0.4)	LPA (0.1)
MP:0008102	lymph node hyperplasia	0.15	>=0.20	IRF4 (5.5)	PLAGL2 (2.5)	CDKN2B-AS (2.3)	CASP8 (2.0)	TRAK2 (1.5)	KIF3B (1.4)	TM9SF4 (0.9)	ASXL1 (0.8)	LPA (0.8)	TCERG1L (0.7)
GO:0000790	nuclear chromatin	0.15	>=0.20	ASXL1 (2.7)	RCC2 (2.6)	TCF7L2 (1.9)	MAP3K4 (1.5)	PLAGL2 (1.0)	CDKN2B-AS (0.9)	CENPBD1 (0.7)	AFG3L1P (0.6)	ENSG00000249231 (0.5)	LPA (0.2)
GO:0046930	pore complex	0.15	>=0.20	LPA (3.2)	PLG (2.9)	ASXL1 (1.9)	MAP3K4 (1.2)	RCC2 (1.1)	AFG3L1P (1.0)	PLAGL2 (1.0)	LPAL2 (0.7)	SLC22A3 (0.7)	ALS2CR12 (0.6)
ENSG00000215301	DDX3X PPI subnetwork	0.15	>=0.20	RCC2 (2.5)	ASXL1 (2.3)	PLAGL2 (2.1)	AFG3L1P (1.5)	C20orf112 (1.3)	MAP3K4 (1.2)	CENPBD1 (1.1)	ENSG00000256731 (0.8)	IRF4 (0.8)	TM9SF4 (0.8)
GO:0008483	transaminase activity	0.15	>=0.20	PLG (4.3)	LPA (3.9)	LPAL2 (3.2)	FGFR2 (1.6)	CDKN2B-AS (0.9)	C20orf112 (0.7)	TM9SF4 (0.7)	ENSG00000249231 (0.5)	AFG3L1P (0.5)	DEF8 (0.5)
MP:0004726	abnormal nasal capsule morphology	0.15	>=0.20	TOX3 (2.6)	FGFR2 (2.5)	LPAL2 (2.1)	TCF7L2 (1.9)	CDKN2B-AS (1.5)	TCERG1L (1.2)	POFUT1 (0.9)	TYR (0.8)	PLAGL2 (0.6)	LPA (0.4)
MP:0005445	abnormal neurotransmitter secretion	0.15	>=0.20	TCERG1L (3.1)	TCF7L2 (1.7)	LPA (1.4)	TRAK2 (1.4)	FGFR2 (1.0)	IRF4 (0.9)	C20orf112 (0.5)	MAP3K4 (0.5)	GRM5 (0.4)	KIF3B (0.3)
GO:0090263	positive regulation of canonical Wnt receptor signaling pathway	0.15	>=0.20	FGFR2 (2.2)	TOX3 (1.1)	RCC2 (1.0)	CDKN2B-AS (1.0)	ENSG00000236772 (0.8)	ASXL1 (0.5)	KIF3B (0.5)	ENSG00000249231 (0.4)	DEF8 (0.4)	CENPBD1 (0.2)
GO:0044304	main axon	0.15	>=0.20	FGFR2 (3.1)	GRM5 (2.5)	TYR (1.3)	TM9SF4 (0.8)	TCERG1L (0.7)	TRAK2 (0.6)	RCC2 (0.5)	IRF4 (0.3)	LPAL2 (0.3)	TOX3 (0.3)
ENSG00000184897	H1FX PPI subnetwork	0.15	>=0.20	RCC2 (3.0)	ASXL1 (1.5)	AFG3L1P (0.9)	C20orf112 (0.8)	TRAK2 (0.8)	TOX3 (0.7)	CASP8 (0.5)	ENSG00000236772 (0.5)	TCF7L2 (0.4)	SLC22A3 (0.4)
MP:0002375	abnormal thymus medulla morphology	0.15	>=0.20	IRF4 (2.9)	CASP8 (2.5)	GRM5 (1.4)	CDKN2B-AS (1.3)	ENSG00000236772 (1.2)	ENSG00000249231 (1.1)	RCC2 (1.1)	PLAGL2 (0.8)	ASXL1 (0.8)	TM9SF4 (0.7)
ENSG00000196367	TRRAP PPI subnetwork	0.15	>=0.20	AFG3L1P (2.8)	MAP3K4 (2.3)	CENPBD1 (2.2)	RCC2 (1.9)	ASXL1 (1.3)	TCF7L2 (1.0)	PLAGL2 (0.9)	ENSG00000249231 (0.3)	CASP8 (0.3)	POFUT1 (0.2)
REACTOME_TRANSMEMBRANE_TRANSPORT_OF_SMALL_MOLECULES	REACTOME_TRANSMEMBRANE_TRANSPORT_OF_SMALL_MOLECULES	0.15	>=0.20	SLC22A2 (4.4)	TM9SF4 (2.9)	NOX4 (2.6)	PLG (2.4)	ALS2CR12 (1.4)	TYR (1.1)	POFUT1 (1.1)	TRAK2 (0.9)	PLAGL2 (0.8)	GRM5 (0.7)
MP:0005093	decreased B cell proliferation	0.15	>=0.20	IRF4 (3.3)	CASP8 (2.0)	PLAGL2 (1.1)	POFUT1 (0.8)	TM9SF4 (0.6)	RCC2 (0.5)	CDKN2B-AS (0.5)	LPA (0.4)	ALS2CR12 (0.4)	FGFR2 (0.2)
ENSG00000113525	IL5 PPI subnetwork	0.15	>=0.20	IRF4 (3.2)	SLC22A3 (2.8)	ENSG00000256731 (2.6)	CASP8 (2.5)	LPA (1.7)	LPAL2 (1.5)	ASXL1 (1.5)	KIF3B (1.2)	ENSG00000236772 (1.0)	TM9SF4 (0.9)
GO:0030097	hemopoiesis	0.15	>=0.20	IRF4 (2.5)	CASP8 (1.7)	PLAGL2 (1.7)	TRAK2 (1.6)	ENSG00000236772 (1.3)	C20orf112 (1.3)	ASXL1 (1.3)	TCF7L2 (1.2)	CENPBD1 (0.9)	POFUT1 (0.6)
ENSG00000197321	SVIL PPI subnetwork	0.15	>=0.20	C20orf112 (2.3)	SLC22A3 (2.3)	TCF7L2 (1.8)	NOX4 (1.7)	MAP3K4 (1.6)	ENSG00000249231 (1.4)	ALS2CR12 (1.1)	CDKN2B-AS (0.8)	CENPBD1 (0.8)	TOX3 (0.7)
ENSG00000160310	PRMT2 PPI subnetwork	0.15	>=0.20	PLAGL2 (2.0)	POFUT1 (2.0)	AFG3L1P (1.9)	ASXL1 (1.6)	FGFR2 (1.5)	TCF7L2 (1.1)	TM9SF4 (1.0)	ENSG00000249231 (0.8)	MAP3K4 (0.7)	IRF4 (0.5)
MP:0008688	decreased interleukin-2 secretion	0.15	>=0.20	IRF4 (4.5)	PLAGL2 (1.7)	C20orf112 (1.6)	CASP8 (1.6)	KIF3B (1.2)	CDKN2B-AS (1.2)	TM9SF4 (1.2)	SLC22A3 (0.9)	TCERG1L (0.7)	ASXL1 (0.5)
ENSG00000132589	FLOT2 PPI subnetwork	0.15	>=0.20	TM9SF4 (2.6)	ENSG00000249231 (2.2)	AFG3L1P (1.8)	TCERG1L (1.8)	CENPBD1 (1.2)	PLAGL2 (0.8)	TYR (0.8)	TRAK2 (0.7)	CASP8 (0.7)	FGFR2 (0.4)
ENSG00000106571	GLI3 PPI subnetwork	0.15	>=0.20	TCF7L2 (2.8)	ASXL1 (2.0)	ENSG00000249231 (1.9)	PLAGL2 (1.6)	TM9SF4 (1.3)	CDKN2B-AS (1.0)	RCC2 (1.0)	SLC22A2 (0.6)	KIF3B (0.6)	TCERG1L (0.6)
GO:0031124	mRNA 3'-end processing	0.15	>=0.20	AFG3L1P (4.1)	RCC2 (1.5)	ENSG00000256731 (0.8)	PLAGL2 (0.7)	MAP3K4 (0.6)	CENPBD1 (0.6)	ASXL1 (0.6)	CASP8 (0.5)	TM9SF4 (0.4)	DEF8 (0.3)
MP:0002113	abnormal skeleton development	0.15	>=0.20	FGFR2 (5.0)	TCF7L2 (2.3)	TM9SF4 (1.9)	SLC22A2 (1.5)	ALS2CR12 (1.5)	NOX4 (1.2)	PLG (1.2)	PLAGL2 (1.1)	C20orf112 (1.1)	LPAL2 (1.0)
MP:0002115	abnormal limb bone morphology	0.15	>=0.20	FGFR2 (5.0)	TCF7L2 (3.2)	ASXL1 (0.9)	LPAL2 (0.9)	IRF4 (0.8)	TCERG1L (0.7)	C20orf112 (0.7)	PLAGL2 (0.5)	AFG3L1P (0.5)	MAP3K4 (0.5)
ENSG00000148229	POLE3 PPI subnetwork	0.15	>=0.20	AFG3L1P (2.1)	CASP8 (1.1)	TCERG1L (1.1)	CENPBD1 (1.1)	IRF4 (1.0)	SLC22A3 (0.6)	FGFR2 (0.6)	RCC2 (0.5)	ENSG00000249231 (0.2)	CDKN2B-AS (0.0)
GO:0002920	regulation of humoral immune response	0.15	>=0.20	ENSG00000249231 (2.2)	KIF3B (1.9)	CENPBD1 (1.7)	LPA (1.6)	SLC22A3 (1.6)	CDKN2B-AS (1.5)	ALS2CR12 (1.4)	ENSG00000256731 (1.0)	CASP8 (0.9)	PLG (0.8)
MP:0002494	increased IgM level	0.15	>=0.20	IRF4 (2.8)	SLC22A3 (1.3)	ENSG00000249231 (1.2)	CASP8 (1.0)	PLAGL2 (0.9)	CDKN2B-AS (0.7)	POFUT1 (0.6)	C20orf112 (0.3)	RCC2 (0.2)	CENPBD1 (0.1)
GO:0015300	solute:solute antiporter activity	0.15	>=0.20	SLC22A2 (4.6)	NOX4 (2.0)	TYR (1.9)	TCERG1L (1.6)	PLG (1.4)	TM9SF4 (1.2)	CDKN2B-AS (1.1)	DEF8 (1.1)	ENSG00000249231 (0.8)	ALS2CR12 (0.6)
MP:0001695	abnormal gastrulation	0.15	>=0.20	TCF7L2 (1.7)	CDKN2B-AS (1.3)	TYR (0.9)	TOX3 (0.9)	MAP3K4 (0.7)	NOX4 (0.5)	TCERG1L (0.4)	TM9SF4 (0.4)	ASXL1 (0.4)	FGFR2 (0.4)
GO:0043029	T cell homeostasis	0.15	>=0.20	IRF4 (3.7)	C20orf112 (2.2)	CASP8 (1.8)	POFUT1 (1.7)	PLAGL2 (1.6)	CDKN2B-AS (1.3)	ASXL1 (1.2)	TCERG1L (1.0)	KIF3B (0.9)	ENSG00000256731 (0.5)
ENSG00000108342	CSF3 PPI subnetwork	0.15	>=0.20	SLC22A3 (2.9)	IRF4 (2.9)	ENSG00000256731 (2.8)	CASP8 (2.5)	LPA (1.5)	LPAL2 (1.4)	ASXL1 (1.2)	KIF3B (1.1)	C20orf112 (1.1)	ENSG00000236772 (0.7)
ENSG00000073584	SMARCE1 PPI subnetwork	0.15	>=0.20	RCC2 (2.7)	MAP3K4 (2.2)	C20orf112 (1.6)	ENSG00000236772 (1.6)	SLC22A3 (1.3)	IRF4 (1.0)	TCF7L2 (0.9)	PLAGL2 (0.8)	ASXL1 (0.8)	ENSG00000249231 (0.7)
ENSG00000105229	PIAS4 PPI subnetwork	0.15	>=0.20	IRF4 (2.5)	ASXL1 (2.4)	C20orf112 (1.8)	PLAGL2 (1.6)	SLC22A3 (1.5)	TCF7L2 (1.0)	MAP3K4 (0.9)	RCC2 (0.9)	ENSG00000236772 (0.8)	TM9SF4 (0.8)
ENSG00000164742	ADCY1 PPI subnetwork	0.15	>=0.20	ENSG00000249231 (2.5)	ENSG00000256731 (2.0)	CDKN2B-AS (1.7)	GRM5 (1.4)	TCF7L2 (1.3)	FGFR2 (1.3)	SLC22A2 (1.2)	TOX3 (0.8)	ALS2CR12 (0.7)	SLC22A3 (0.5)
ENSG00000137656	BUD13 PPI subnetwork	0.15	>=0.20	PLAGL2 (1.7)	TM9SF4 (1.2)	TCERG1L (1.0)	KIF3B (0.9)	CENPBD1 (0.8)	ENSG00000256731 (0.8)	TCF7L2 (0.8)	TYR (0.6)	MAP3K4 (0.5)	CDKN2B-AS (0.3)
GO:0015936	coenzyme A metabolic process	0.15	>=0.20	CDKN2B-AS (4.0)	CENPBD1 (3.5)	ENSG00000256731 (1.8)	ENSG00000236772 (1.7)	ALS2CR12 (1.4)	RCC2 (1.3)	SLC22A3 (1.2)	LPAL2 (0.9)	AFG3L1P (0.6)	MAP3K4 (0.5)
ENSG00000103671	TRIP4 PPI subnetwork	0.15	>=0.20	TCF7L2 (2.8)	MAP3K4 (2.8)	LPAL2 (2.7)	KIF3B (2.1)	POFUT1 (1.8)	ASXL1 (1.6)	TOX3 (1.3)	TRAK2 (1.0)	PLAGL2 (1.0)	AFG3L1P (1.0)
GO:0050730	regulation of peptidyl-tyrosine phosphorylation	0.15	>=0.20	POFUT1 (2.1)	IRF4 (1.7)	NOX4 (1.5)	ALS2CR12 (1.3)	C20orf112 (1.0)	ENSG00000249231 (0.9)	KIF3B (0.8)	TM9SF4 (0.7)	CASP8 (0.6)	TOX3 (0.6)
REACTOME_EUKARYOTIC_TRANSLATION_ELONGATION	REACTOME_EUKARYOTIC_TRANSLATION_ELONGATION	0.15	>=0.20	ENSG00000236772 (1.4)	POFUT1 (1.1)	CDKN2B-AS (1.0)	CENPBD1 (1.0)	RCC2 (0.9)	C20orf112 (0.8)	DEF8 (0.8)	TRAK2 (0.5)	ASXL1 (0.5)	SLC22A3 (0.4)
MP:0002460	decreased immunoglobulin level	0.15	>=0.20	IRF4 (4.4)	CASP8 (2.1)	PLAGL2 (2.0)	KIF3B (1.4)	SLC22A3 (1.2)	POFUT1 (1.1)	CDKN2B-AS (0.9)	TM9SF4 (0.8)	ALS2CR12 (0.5)	ASXL1 (0.5)
GO:0030317	sperm motility	0.15	>=0.20	ENSG00000249231 (3.7)	CENPBD1 (2.5)	AFG3L1P (1.1)	ALS2CR12 (0.7)	CDKN2B-AS (0.7)	ENSG00000236772 (0.6)	POFUT1 (0.5)	TYR (0.4)	KIF3B (0.4)	SLC22A2 (0.3)
REACTOME_INTERLEUKIN:2_SIGNALING	REACTOME_INTERLEUKIN:2_SIGNALING	0.15	>=0.20	IRF4 (4.7)	KIF3B (2.9)	PLAGL2 (2.5)	ASXL1 (1.7)	POFUT1 (1.1)	DEF8 (0.9)	CASP8 (0.9)	GRM5 (0.8)	ALS2CR12 (0.7)	ENSG00000236772 (0.6)
ENSG00000172409	CLP1 PPI subnetwork	0.15	>=0.20	RCC2 (3.4)	AFG3L1P (2.5)	MAP3K4 (1.2)	PLAGL2 (0.9)	TM9SF4 (0.7)	ENSG00000256731 (0.7)	ASXL1 (0.6)	SLC22A3 (0.5)	CENPBD1 (0.4)	CASP8 (0.3)
ENSG00000198802	ENSG00000198802 PPI subnetwork	0.15	>=0.20	TCF7L2 (1.8)	C20orf112 (1.6)	POFUT1 (1.5)	MAP3K4 (1.0)	TM9SF4 (1.0)	KIF3B (1.0)	PLAGL2 (0.9)	TRAK2 (0.9)	NOX4 (0.6)	TCERG1L (0.6)
MP:0005122	increased circulating thyroid-stimulating hormone level	0.15	>=0.20	TCERG1L (5.4)	FGFR2 (1.5)	ENSG00000236772 (1.3)	ALS2CR12 (1.1)	TOX3 (0.8)	POFUT1 (0.7)	NOX4 (0.7)	GRM5 (0.5)	TRAK2 (0.4)	ENSG00000249231 (0.4)
GO:0015923	mannosidase activity	0.15	>=0.20	IRF4 (3.2)	TM9SF4 (2.9)	POFUT1 (1.6)	NOX4 (1.5)	MAP3K4 (1.1)	ENSG00000249231 (0.8)	CENPBD1 (0.7)	KIF3B (0.6)	LPA (0.6)	ENSG00000236772 (0.6)
ENSG00000164687	FABP5 PPI subnetwork	0.15	>=0.20	PLAGL2 (2.0)	FGFR2 (1.7)	ENSG00000236772 (1.5)	CDKN2B-AS (1.4)	TM9SF4 (1.4)	POFUT1 (1.4)	ENSG00000256731 (1.2)	TYR (1.0)	ALS2CR12 (1.0)	GRM5 (0.9)
ENSG00000121966	CXCR4 PPI subnetwork	0.15	>=0.20	FGFR2 (1.8)	KIF3B (1.7)	TRAK2 (1.5)	CASP8 (1.5)	ASXL1 (1.2)	IRF4 (1.0)	CDKN2B-AS (1.0)	PLAGL2 (0.6)	POFUT1 (0.5)	C20orf112 (0.5)
ENSG00000011304	PTBP1 PPI subnetwork	0.15	>=0.20	RCC2 (3.1)	AFG3L1P (2.0)	ASXL1 (1.1)	PLAGL2 (0.9)	TM9SF4 (0.8)	CASP8 (0.6)	ENSG00000256731 (0.6)	MAP3K4 (0.5)	TOX3 (0.5)	CDKN2B-AS (0.4)
MP:0001384	abnormal pup retrieval	0.15	>=0.20	SLC22A3 (2.6)	ENSG00000236772 (2.5)	TYR (2.1)	GRM5 (1.8)	TCERG1L (1.7)	TCF7L2 (1.5)	ENSG00000256731 (1.5)	FGFR2 (1.4)	SLC22A2 (1.2)	MAP3K4 (1.1)
ENSG00000145777	TSLP PPI subnetwork	0.15	>=0.20	IRF4 (3.2)	SLC22A3 (3.2)	ENSG00000256731 (2.6)	CASP8 (2.6)	ASXL1 (1.5)	KIF3B (1.4)	LPA (1.3)	C20orf112 (1.3)	LPAL2 (1.1)	ENSG00000236772 (1.0)
ENSG00000100697	DICER1 PPI subnetwork	0.15	>=0.20	ALS2CR12 (2.4)	TRAK2 (2.3)	RCC2 (1.4)	SLC22A3 (1.4)	ASXL1 (1.2)	C20orf112 (1.0)	ENSG00000236772 (0.9)	ENSG00000256731 (0.9)	LPA (0.8)	TCERG1L (0.5)
ENSG00000111186	WNT5B PPI subnetwork	0.15	>=0.20	NOX4 (2.8)	FGFR2 (2.3)	PLAGL2 (1.7)	RCC2 (1.6)	AFG3L1P (1.2)	TYR (0.9)	KIF3B (0.9)	TOX3 (0.9)	ENSG00000249231 (0.8)	TCF7L2 (0.8)
MP:0002239	abnormal nasal septum morphology	0.16	>=0.20	FGFR2 (3.3)	POFUT1 (2.1)	RCC2 (1.7)	TCF7L2 (1.6)	TOX3 (1.4)	TYR (1.3)	LPAL2 (0.9)	NOX4 (0.8)	MAP3K4 (0.6)	LPA (0.6)
GO:0043296	apical junction complex	0.16	>=0.20	FGFR2 (3.0)	TOX3 (2.0)	TCERG1L (1.3)	C20orf112 (1.0)	SLC22A2 (0.7)	KIF3B (0.7)	NOX4 (0.7)	TCF7L2 (0.6)	CDKN2B-AS (0.6)	AFG3L1P (0.6)
ENSG00000138396	ENSG00000138396 PPI subnetwork	0.16	>=0.20	CENPBD1 (1.8)	CDKN2B-AS (1.7)	ENSG00000236772 (1.0)	DEF8 (1.0)	RCC2 (0.9)	SLC22A3 (0.9)	POFUT1 (0.7)	TCERG1L (0.6)	ALS2CR12 (0.6)	KIF3B (0.5)
MP:0005322	abnormal serotonin level	0.16	>=0.20	TCF7L2 (2.7)	AFG3L1P (1.9)	ENSG00000249231 (1.7)	CDKN2B-AS (1.4)	SLC22A3 (1.4)	FGFR2 (1.4)	DEF8 (1.2)	CENPBD1 (0.6)	SLC22A2 (0.6)	CASP8 (0.5)
REACTOME_INTERFERON_GAMMA_SIGNALING	REACTOME_INTERFERON_GAMMA_SIGNALING	0.16	>=0.20	CASP8 (1.8)	IRF4 (1.5)	ALS2CR12 (1.2)	CDKN2B-AS (1.0)	TCERG1L (0.9)	KIF3B (0.5)	PLAGL2 (0.3)	ASXL1 (0.2)	FGFR2 (0.1)	ENSG00000249231 (0.1)
MP:0002764	short tibia	0.16	>=0.20	FGFR2 (3.5)	TOX3 (1.2)	TCERG1L (1.2)	CDKN2B-AS (1.2)	TCF7L2 (1.1)	ENSG00000256731 (1.0)	NOX4 (0.8)	MAP3K4 (0.7)	PLAGL2 (0.6)	ASXL1 (0.6)
MP:0002085	abnormal embryonic tissue morphology	0.16	>=0.20	FGFR2 (2.2)	ENSG00000236772 (2.0)	ASXL1 (1.6)	TCERG1L (1.5)	MAP3K4 (1.4)	TCF7L2 (1.4)	TOX3 (1.0)	RCC2 (1.0)	AFG3L1P (0.6)	LPA (0.5)
MP:0002080	prenatal lethality	0.16	>=0.20	TYR (2.6)	FGFR2 (2.4)	TCF7L2 (2.3)	TOX3 (2.2)	TCERG1L (1.9)	PLAGL2 (1.6)	RCC2 (1.4)	ASXL1 (1.1)	LPAL2 (1.0)	ENSG00000236772 (0.8)
GO:0009069	serine family amino acid metabolic process	0.16	>=0.20	CENPBD1 (3.3)	LPA (2.3)	LPAL2 (1.9)	PLG (1.8)	SLC22A2 (1.6)	NOX4 (1.1)	RCC2 (1.0)	DEF8 (1.0)	CDKN2B-AS (0.9)	ENSG00000236772 (0.8)
GO:0008589	regulation of smoothened signaling pathway	0.16	>=0.20	ENSG00000249231 (2.4)	TOX3 (1.8)	FGFR2 (1.8)	POFUT1 (1.5)	TCF7L2 (1.3)	TCERG1L (1.3)	ENSG00000236772 (1.3)	DEF8 (0.9)	SLC22A2 (0.7)	TM9SF4 (0.6)
MP:0001828	abnormal T cell activation	0.16	>=0.20	IRF4 (6.0)	KIF3B (2.7)	PLAGL2 (2.5)	CASP8 (2.3)	ASXL1 (1.4)	ALS2CR12 (1.1)	C20orf112 (0.9)	ENSG00000256731 (0.8)	SLC22A2 (0.7)	LPA (0.4)
GO:0005938	cell cortex	0.16	>=0.20	TRAK2 (2.1)	NOX4 (2.0)	ENSG00000236772 (1.8)	KIF3B (1.5)	LPA (1.2)	ASXL1 (0.9)	PLG (0.9)	GRM5 (0.8)	ENSG00000249231 (0.7)	MAP3K4 (0.6)
KEGG_LEUKOCYTE_TRANSENDOTHELIAL_MIGRATION	KEGG_LEUKOCYTE_TRANSENDOTHELIAL_MIGRATION	0.16	>=0.20	CASP8 (1.8)	SLC22A2 (1.3)	FGFR2 (1.3)	POFUT1 (1.3)	TCERG1L (1.2)	NOX4 (1.2)	TOX3 (1.0)	TRAK2 (0.7)	RCC2 (0.6)	PLG (0.6)
MP:0000788	abnormal cerebral cortex morphology	0.16	>=0.20	TOX3 (2.8)	TM9SF4 (2.2)	KIF3B (2.1)	FGFR2 (2.1)	POFUT1 (1.7)	GRM5 (1.0)	PLG (1.0)	TRAK2 (0.8)	ENSG00000236772 (0.7)	AFG3L1P (0.7)
ENSG00000169375	SIN3A PPI subnetwork	0.16	>=0.20	RCC2 (3.1)	PLAGL2 (1.9)	ASXL1 (1.8)	AFG3L1P (1.7)	MAP3K4 (1.6)	IRF4 (1.1)	TCF7L2 (0.8)	LPAL2 (0.7)	CENPBD1 (0.6)	TOX3 (0.5)
ENSG00000203879	GDI1 PPI subnetwork	0.16	>=0.20	DEF8 (2.4)	TYR (1.5)	CASP8 (1.5)	CDKN2B-AS (0.9)	ENSG00000256731 (0.9)	ENSG00000236772 (0.8)	TCF7L2 (0.6)	SLC22A2 (0.5)	IRF4 (0.5)	SLC22A3 (0.5)
ENSG00000205542	TMSB4X PPI subnetwork	0.16	>=0.20	ENSG00000249231 (1.9)	CENPBD1 (1.8)	ALS2CR12 (1.3)	TRAK2 (1.0)	SLC22A3 (1.0)	CASP8 (1.0)	NOX4 (0.9)	PLAGL2 (0.7)	TCF7L2 (0.6)	LPA (0.5)
MP:0003229	abnormal vitelline vasculature morphology	0.16	>=0.20	TCF7L2 (2.3)	C20orf112 (1.9)	ASXL1 (1.9)	NOX4 (1.8)	TM9SF4 (1.7)	MAP3K4 (1.7)	POFUT1 (1.3)	AFG3L1P (1.1)	FGFR2 (0.9)	TOX3 (0.8)
ENSG00000183093	ENSG00000183093 PPI subnetwork	0.16	>=0.20	ENSG00000249231 (2.1)	RCC2 (1.9)	CDKN2B-AS (1.2)	NOX4 (0.9)	TM9SF4 (0.9)	KIF3B (0.8)	TYR (0.7)	POFUT1 (0.5)	ASXL1 (0.4)	TCERG1L (0.2)
GO:0014014	negative regulation of gliogenesis	0.16	>=0.20	TOX3 (3.3)	C20orf112 (2.6)	TCF7L2 (1.4)	FGFR2 (1.4)	ENSG00000236772 (1.3)	TYR (1.1)	TCERG1L (0.9)	RCC2 (0.8)	ENSG00000249231 (0.5)	PLAGL2 (0.4)
ENSG00000206300	ENSG00000206300 PPI subnetwork	0.16	>=0.20	RCC2 (2.7)	AFG3L1P (2.1)	MAP3K4 (1.7)	PLAGL2 (1.4)	CENPBD1 (1.0)	ASXL1 (0.9)	TCERG1L (0.9)	TOX3 (0.6)	ALS2CR12 (0.5)	TCF7L2 (0.4)
ENSG00000204435	CSNK2B PPI subnetwork	0.16	>=0.20	RCC2 (2.7)	AFG3L1P (2.1)	MAP3K4 (1.7)	PLAGL2 (1.4)	CENPBD1 (1.0)	ASXL1 (0.9)	TCERG1L (0.9)	TOX3 (0.6)	ALS2CR12 (0.5)	TCF7L2 (0.4)
ENSG00000206406	CSNK2B PPI subnetwork	0.16	>=0.20	RCC2 (2.7)	AFG3L1P (2.1)	MAP3K4 (1.7)	PLAGL2 (1.4)	CENPBD1 (1.0)	ASXL1 (0.9)	TCERG1L (0.9)	TOX3 (0.6)	ALS2CR12 (0.5)	TCF7L2 (0.4)
MP:0005339	increased susceptibility to atherosclerosis	0.16	>=0.20	PLG (3.1)	ENSG00000236772 (1.5)	LPA (1.4)	TYR (1.3)	IRF4 (1.3)	FGFR2 (1.1)	POFUT1 (0.8)	GRM5 (0.8)	C20orf112 (0.5)	CENPBD1 (0.5)
GO:0019843	rRNA binding	0.16	>=0.20	RCC2 (1.5)	AFG3L1P (1.1)	MAP3K4 (1.0)	PLG (1.0)	CENPBD1 (0.9)	SLC22A2 (0.6)	DEF8 (0.5)	SLC22A3 (0.5)	POFUT1 (0.5)	LPAL2 (0.4)
ENSG00000136634	IL10 PPI subnetwork	0.16	>=0.20	IRF4 (3.7)	SLC22A3 (2.9)	ENSG00000256731 (2.6)	CASP8 (2.2)	ASXL1 (1.8)	LPA (1.5)	KIF3B (1.4)	LPAL2 (1.4)	PLAGL2 (1.0)	C20orf112 (0.7)
REACTOME_SEMA3A_PAK_DEPENDENT_AXON_REPULSION	REACTOME_SEMA3A_PAK_DEPENDENT_AXON_REPULSION	0.16	>=0.20	C20orf112 (2.2)	AFG3L1P (2.0)	CENPBD1 (1.1)	TRAK2 (0.7)	GRM5 (0.7)	CDKN2B-AS (0.6)	LPAL2 (0.6)	KIF3B (0.5)	IRF4 (0.4)	ALS2CR12 (0.4)
MP:0000585	kinked tail	0.16	>=0.20	FGFR2 (3.4)	TOX3 (1.9)	PLAGL2 (1.7)	TCF7L2 (1.4)	TCERG1L (1.3)	TYR (0.9)	TM9SF4 (0.8)	ENSG00000236772 (0.7)	LPAL2 (0.6)	NOX4 (0.4)
ENSG00000100311	PDGFB PPI subnetwork	0.16	>=0.20	CDKN2B-AS (2.6)	ENSG00000249231 (2.1)	NOX4 (1.9)	AFG3L1P (1.7)	GRM5 (1.3)	FGFR2 (1.1)	TOX3 (1.1)	POFUT1 (1.0)	LPA (1.0)	ALS2CR12 (0.8)
ENSG00000117450	PRDX1 PPI subnetwork	0.16	>=0.20	TRAK2 (2.4)	PLG (1.9)	CASP8 (1.8)	TCF7L2 (1.6)	GRM5 (0.9)	SLC22A2 (0.8)	TOX3 (0.7)	SLC22A3 (0.7)	CENPBD1 (0.6)	TYR (0.6)
ENSG00000164399	IL3 PPI subnetwork	0.16	>=0.20	IRF4 (3.2)	SLC22A3 (2.7)	CASP8 (2.7)	ENSG00000256731 (2.6)	ASXL1 (1.5)	LPAL2 (1.3)	KIF3B (1.3)	C20orf112 (1.3)	LPA (1.2)	ENSG00000236772 (1.1)
GO:0010632	regulation of epithelial cell migration	0.16	>=0.20	ENSG00000249231 (2.8)	ALS2CR12 (2.5)	ENSG00000236772 (1.9)	TOX3 (1.9)	POFUT1 (1.5)	TRAK2 (1.4)	KIF3B (1.2)	ASXL1 (0.7)	TM9SF4 (0.5)	AFG3L1P (0.5)
KEGG_TIGHT_JUNCTION	KEGG_TIGHT_JUNCTION	0.16	>=0.20	FGFR2 (2.2)	TOX3 (1.1)	TCF7L2 (1.1)	NOX4 (1.0)	GRM5 (0.9)	ENSG00000236772 (0.7)	POFUT1 (0.7)	SLC22A2 (0.7)	TYR (0.7)	TCERG1L (0.6)
GO:0030099	myeloid cell differentiation	0.16	>=0.20	C20orf112 (2.0)	TRAK2 (1.7)	CENPBD1 (1.5)	TCF7L2 (1.5)	CASP8 (1.3)	PLAGL2 (1.1)	ENSG00000236772 (1.1)	IRF4 (1.1)	SLC22A3 (0.7)	ASXL1 (0.5)
MP:0005332	abnormal amino acid level	0.16	>=0.20	LPA (4.0)	PLG (3.9)	SLC22A2 (2.4)	LPAL2 (1.5)	SLC22A3 (1.1)	FGFR2 (0.9)	MAP3K4 (0.7)	TRAK2 (0.6)	ENSG00000236772 (0.6)	DEF8 (0.6)
GO:0006833	water transport	0.16	>=0.20	ENSG00000249231 (4.1)	CDKN2B-AS (3.3)	POFUT1 (2.4)	SLC22A2 (2.2)	ENSG00000236772 (1.6)	TCERG1L (0.8)	DEF8 (0.8)	C20orf112 (0.8)	AFG3L1P (0.8)	TOX3 (0.8)
ENSG00000110944	IL23A PPI subnetwork	0.16	>=0.20	SLC22A3 (2.9)	IRF4 (2.8)	CASP8 (2.6)	ENSG00000256731 (2.5)	LPA (1.6)	LPAL2 (1.5)	C20orf112 (1.4)	ASXL1 (1.3)	KIF3B (1.1)	PLAGL2 (0.9)
ENSG00000169217	CD2BP2 PPI subnetwork	0.16	>=0.20	RCC2 (2.8)	AFG3L1P (2.5)	ASXL1 (0.9)	MAP3K4 (0.8)	PLAGL2 (0.8)	TOX3 (0.7)	TM9SF4 (0.7)	ENSG00000256731 (0.6)	TCF7L2 (0.5)	CASP8 (0.4)
ENSG00000121274	PAPD5 PPI subnetwork	0.16	>=0.20	CDKN2B-AS (2.4)	RCC2 (1.8)	DEF8 (1.8)	AFG3L1P (1.5)	ASXL1 (1.3)	TM9SF4 (1.2)	MAP3K4 (1.1)	IRF4 (1.0)	PLAGL2 (0.9)	KIF3B (0.6)
GO:0032760	positive regulation of tumor necrosis factor production	0.16	>=0.20	ENSG00000236772 (2.3)	CASP8 (2.0)	LPAL2 (1.7)	CDKN2B-AS (1.6)	PLAGL2 (1.4)	TCERG1L (1.2)	TM9SF4 (1.1)	ALS2CR12 (1.0)	TRAK2 (0.9)	KIF3B (0.8)
GO:0071702	organic substance transport	0.16	>=0.20	ALS2CR12 (3.1)	SLC22A2 (2.4)	TM9SF4 (1.7)	PLG (1.7)	SLC22A3 (1.4)	TYR (1.2)	LPAL2 (1.2)	DEF8 (1.2)	NOX4 (1.1)	LPA (1.0)
ENSG00000140262	TCF12 PPI subnetwork	0.16	>=0.20	TOX3 (2.9)	TCF7L2 (2.4)	SLC22A3 (1.6)	C20orf112 (1.6)	RCC2 (1.5)	TCERG1L (1.3)	MAP3K4 (1.0)	ENSG00000256731 (0.9)	LPA (0.7)	ALS2CR12 (0.6)
GO:0005868	cytoplasmic dynein complex	0.16	>=0.20	KIF3B (3.1)	MAP3K4 (2.4)	TRAK2 (2.4)	POFUT1 (1.7)	CENPBD1 (1.5)	AFG3L1P (1.1)	DEF8 (1.0)	TOX3 (0.9)	SLC22A2 (0.9)	TCF7L2 (0.8)
GO:0005496	steroid binding	0.16	>=0.20	PLG (3.8)	LPA (2.6)	ENSG00000236772 (1.6)	TCERG1L (1.4)	TOX3 (1.3)	TCF7L2 (1.0)	ENSG00000249231 (0.8)	TRAK2 (0.6)	POFUT1 (0.6)	LPAL2 (0.5)
MP:0002574	increased vertical activity	0.16	>=0.20	TCF7L2 (2.7)	LPAL2 (2.4)	DEF8 (1.8)	GRM5 (1.7)	TCERG1L (1.3)	LPA (1.2)	FGFR2 (1.0)	MAP3K4 (0.8)	KIF3B (0.8)	ENSG00000236772 (0.8)
REACTOME_RESOLUTION_OF_AP_SITES_VIA_THE_MULTIPLE:NUCLEOTIDE_PATCH_REPLACEMENT_PATHWAY	REACTOME_RESOLUTION_OF_AP_SITES_VIA_THE_MULTIPLE:NUCLEOTIDE_PATCH_REPLACEMENT_PATHWAY	0.16	>=0.20	RCC2 (1.9)	NOX4 (1.7)	CASP8 (1.2)	MAP3K4 (0.9)	POFUT1 (0.8)	GRM5 (0.6)	TOX3 (0.5)	CENPBD1 (0.5)	IRF4 (0.4)	TCF7L2 (0.2)
REACTOME_REMOVAL_OF_DNA_PATCH_CONTAINING_ABASIC_RESIDUE	REACTOME_REMOVAL_OF_DNA_PATCH_CONTAINING_ABASIC_RESIDUE	0.16	>=0.20	RCC2 (1.9)	NOX4 (1.7)	CASP8 (1.2)	MAP3K4 (0.9)	POFUT1 (0.8)	GRM5 (0.6)	TOX3 (0.5)	CENPBD1 (0.5)	IRF4 (0.4)	TCF7L2 (0.2)
ENSG00000206172	HBA1 PPI subnetwork	0.16	>=0.20	PLG (4.7)	TCF7L2 (2.6)	TYR (1.4)	DEF8 (0.8)	GRM5 (0.8)	TOX3 (0.5)	ENSG00000256731 (0.5)	TRAK2 (0.5)	IRF4 (0.4)	ALS2CR12 (0.4)
ENSG00000188536	HBA2 PPI subnetwork	0.16	>=0.20	PLG (4.7)	TCF7L2 (2.6)	TYR (1.4)	DEF8 (0.8)	GRM5 (0.8)	TOX3 (0.5)	ENSG00000256731 (0.5)	TRAK2 (0.5)	IRF4 (0.4)	ALS2CR12 (0.4)
ENSG00000091831	ESR1 PPI subnetwork	0.16	>=0.20	ASXL1 (2.5)	RCC2 (1.6)	TOX3 (1.5)	AFG3L1P (1.5)	MAP3K4 (1.5)	TCF7L2 (1.2)	C20orf112 (1.1)	ALS2CR12 (1.1)	PLAGL2 (1.0)	CASP8 (0.9)
MP:0002060	abnormal skin morphology	0.16	>=0.20	TCF7L2 (1.4)	RCC2 (1.0)	LPAL2 (0.9)	LPA (0.8)	ENSG00000249231 (0.7)	ALS2CR12 (0.7)	TYR (0.5)	AFG3L1P (0.5)	ENSG00000256731 (0.5)	TCERG1L (0.5)
ENSG00000075388	FGF4 PPI subnetwork	0.16	>=0.20	FGFR2 (3.9)	TCF7L2 (1.8)	POFUT1 (1.8)	TOX3 (1.7)	TM9SF4 (1.6)	KIF3B (1.5)	RCC2 (1.5)	LPAL2 (1.5)	GRM5 (1.1)	SLC22A2 (0.8)
GO:0030888	regulation of B cell proliferation	0.16	>=0.20	IRF4 (4.1)	ENSG00000236772 (2.6)	POFUT1 (2.5)	PLAGL2 (2.3)	KIF3B (2.2)	CASP8 (1.6)	ASXL1 (1.1)	NOX4 (0.8)	RCC2 (0.7)	TM9SF4 (0.4)
ENSG00000100664	EIF5 PPI subnetwork	0.16	>=0.20	RCC2 (3.0)	CENPBD1 (1.5)	TM9SF4 (1.3)	PLAGL2 (1.1)	CDKN2B-AS (1.0)	KIF3B (0.8)	ENSG00000236772 (0.8)	AFG3L1P (0.6)	TCERG1L (0.5)	TYR (0.4)
REACTOME_INTERLEUKIN:3_5_AND_GM:CSF_SIGNALING	REACTOME_INTERLEUKIN:3_5_AND_GM:CSF_SIGNALING	0.16	>=0.20	IRF4 (4.8)	KIF3B (2.7)	PLAGL2 (2.0)	ASXL1 (1.2)	CASP8 (1.2)	POFUT1 (1.0)	RCC2 (0.7)	GRM5 (0.5)	ALS2CR12 (0.5)	ENSG00000236772 (0.4)
GO:0030261	chromosome condensation	0.16	>=0.20	ENSG00000236772 (2.4)	ASXL1 (1.7)	TCERG1L (1.5)	DEF8 (1.4)	AFG3L1P (1.3)	ALS2CR12 (0.8)	RCC2 (0.8)	LPAL2 (0.7)	C20orf112 (0.5)	CDKN2B-AS (0.4)
MP:0009674	decreased birth weight	0.16	>=0.20	PLAGL2 (2.8)	C20orf112 (2.2)	TOX3 (1.9)	POFUT1 (1.8)	FGFR2 (1.7)	LPA (1.7)	TM9SF4 (1.6)	TCF7L2 (1.2)	ASXL1 (1.1)	DEF8 (0.9)
ENSG00000137936	BCAR3 PPI subnetwork	0.16	>=0.20	RCC2 (2.7)	ENSG00000256731 (2.0)	TOX3 (1.2)	TCERG1L (0.9)	MAP3K4 (0.6)	IRF4 (0.4)	CENPBD1 (0.4)	TRAK2 (0.4)	ASXL1 (0.4)	TM9SF4 (0.3)
MP:0004620	cervical vertebral fusion	0.16	>=0.20	TOX3 (2.0)	CDKN2B-AS (2.0)	SLC22A3 (1.6)	TCF7L2 (1.4)	POFUT1 (1.0)	TCERG1L (0.9)	ENSG00000236772 (0.8)	FGFR2 (0.6)	ASXL1 (0.5)	ENSG00000256731 (0.5)
MP:0001286	abnormal eye development	0.16	>=0.20	TOX3 (3.4)	TCF7L2 (3.1)	FGFR2 (3.1)	TYR (2.0)	PLAGL2 (1.8)	LPA (1.2)	TCERG1L (1.1)	ASXL1 (1.0)	LPAL2 (0.8)	KIF3B (0.5)
ENSG00000099783	HNRNPM PPI subnetwork	0.16	>=0.20	RCC2 (3.0)	AFG3L1P (2.3)	ASXL1 (1.5)	CASP8 (1.2)	PLAGL2 (1.0)	TM9SF4 (0.8)	TOX3 (0.7)	TCF7L2 (0.5)	ENSG00000256731 (0.1)	MAP3K4 (0.1)
GO:0034061	DNA polymerase activity	0.16	>=0.20	AFG3L1P (2.0)	IRF4 (1.6)	MAP3K4 (1.6)	ASXL1 (1.2)	ALS2CR12 (1.2)	NOX4 (1.2)	RCC2 (0.8)	CDKN2B-AS (0.8)	ENSG00000249231 (0.7)	SLC22A3 (0.6)
GO:0000979	RNA polymerase II core promoter sequence-specific DNA binding	0.16	>=0.20	TCF7L2 (3.0)	TOX3 (1.8)	POFUT1 (1.7)	CDKN2B-AS (1.7)	IRF4 (1.2)	LPA (1.1)	CENPBD1 (0.8)	AFG3L1P (0.6)	TYR (0.6)	NOX4 (0.5)
ENSG00000160255	ITGB2 PPI subnetwork	0.16	>=0.20	PLG (2.6)	C20orf112 (1.7)	GRM5 (1.3)	TCERG1L (1.2)	TRAK2 (1.2)	IRF4 (0.9)	LPAL2 (0.9)	ALS2CR12 (0.7)	LPA (0.7)	TOX3 (0.7)
ENSG00000154727	GABPA PPI subnetwork	0.16	>=0.20	ASXL1 (2.6)	PLAGL2 (1.6)	TCF7L2 (1.3)	IRF4 (0.9)	ALS2CR12 (0.9)	LPA (0.7)	RCC2 (0.6)	TOX3 (0.6)	TCERG1L (0.6)	ENSG00000236772 (0.5)
MP:0000372	irregular coat pigmentation	0.16	>=0.20	TYR (14.4)	ENSG00000249231 (1.4)	TRAK2 (1.0)	NOX4 (1.0)	TCERG1L (1.0)	LPA (0.8)	TOX3 (0.8)	IRF4 (0.7)	FGFR2 (0.7)	TCF7L2 (0.4)
ENSG00000153563	CD8A PPI subnetwork	0.16	>=0.20	CASP8 (2.0)	RCC2 (1.4)	CDKN2B-AS (1.1)	MAP3K4 (0.9)	ASXL1 (0.7)	CENPBD1 (0.6)	TCF7L2 (0.6)	IRF4 (0.4)	SLC22A3 (0.3)	FGFR2 (0.1)
MP:0005296	abnormal humerus morphology	0.16	>=0.20	FGFR2 (5.4)	ENSG00000249231 (2.7)	TOX3 (2.6)	ENSG00000256731 (1.5)	LPAL2 (1.2)	CDKN2B-AS (1.0)	PLAGL2 (1.0)	ASXL1 (0.6)	TCF7L2 (0.6)	TM9SF4 (0.5)
ENSG00000169714	CNBP PPI subnetwork	0.16	>=0.20	RCC2 (2.5)	PLAGL2 (1.6)	ENSG00000256731 (1.0)	CDKN2B-AS (0.9)	SLC22A3 (0.8)	POFUT1 (0.7)	CENPBD1 (0.6)	TOX3 (0.5)	TCF7L2 (0.5)	LPA (0.3)
MP:0001297	microphthalmia	0.16	>=0.20	FGFR2 (3.4)	TCF7L2 (3.1)	TOX3 (3.0)	TYR (1.8)	PLG (1.4)	SLC22A2 (1.4)	DEF8 (1.1)	NOX4 (1.0)	ENSG00000249231 (1.0)	PLAGL2 (0.5)
REACTOME_TRAF6_MEDIATED_IRF7_ACTIVATION	REACTOME_TRAF6_MEDIATED_IRF7_ACTIVATION	0.16	>=0.20	CASP8 (2.9)	LPAL2 (1.1)	PLAGL2 (1.0)	ENSG00000236772 (0.9)	CDKN2B-AS (0.9)	LPA (0.8)	TCERG1L (0.5)	ENSG00000249231 (0.4)	AFG3L1P (0.2)	ALS2CR12 (0.2)
ENSG00000013364	MVP PPI subnetwork	0.16	>=0.20	PLG (6.1)	TCERG1L (1.7)	DEF8 (1.5)	TOX3 (1.3)	KIF3B (1.2)	TYR (1.1)	SLC22A3 (0.9)	ENSG00000236772 (0.8)	ENSG00000256731 (0.7)	SLC22A2 (0.4)
MP:0006108	abnormal hindbrain development	0.16	>=0.20	TCF7L2 (4.0)	NOX4 (1.8)	TCERG1L (1.6)	KIF3B (1.4)	LPA (1.2)	DEF8 (1.2)	LPAL2 (1.2)	FGFR2 (1.1)	TRAK2 (0.9)	TOX3 (0.8)
GO:0046849	bone remodeling	0.16	>=0.20	TYR (1.2)	FGFR2 (1.2)	LPA (1.1)	NOX4 (1.0)	PLG (1.0)	TOX3 (0.9)	SLC22A2 (0.9)	ALS2CR12 (0.9)	TCERG1L (0.8)	LPAL2 (0.8)
ENSG00000172795	DCP2 PPI subnetwork	0.16	>=0.20	RCC2 (1.8)	MAP3K4 (1.4)	DEF8 (1.2)	TM9SF4 (0.7)	ASXL1 (0.7)	PLAGL2 (0.6)	IRF4 (0.5)	ENSG00000256731 (0.5)	LPA (0.4)	CDKN2B-AS (0.4)
MP:0000292	distended pericardium	0.16	>=0.20	PLAGL2 (2.4)	TCF7L2 (2.4)	ASXL1 (2.0)	TM9SF4 (2.0)	C20orf112 (1.7)	NOX4 (1.6)	MAP3K4 (1.4)	PLG (1.0)	TCERG1L (1.0)	TRAK2 (0.7)
GO:0061039	ovum-producing ovary development	0.16	>=0.20	POFUT1 (2.2)	ENSG00000249231 (1.8)	AFG3L1P (1.4)	MAP3K4 (1.2)	FGFR2 (1.0)	CDKN2B-AS (0.8)	ENSG00000236772 (0.8)	NOX4 (0.7)	ALS2CR12 (0.7)	SLC22A3 (0.5)
REACTOME_E2F:ENABLED_INHIBITION_OF_PRE:REPLICATION_COMPLEX_FORMATION	REACTOME_E2F:ENABLED_INHIBITION_OF_PRE:REPLICATION_COMPLEX_FORMATION	0.16	>=0.20	ENSG00000249231 (1.1)	DEF8 (1.1)	LPAL2 (0.9)	LPA (0.9)	NOX4 (0.8)	SLC22A2 (0.7)	ALS2CR12 (0.7)	C20orf112 (0.4)	CDKN2B-AS (0.4)	CASP8 (0.3)
ENSG00000113263	ITK PPI subnetwork	0.16	>=0.20	IRF4 (2.2)	CDKN2B-AS (2.0)	KIF3B (1.3)	PLAGL2 (1.2)	ENSG00000249231 (0.9)	POFUT1 (0.8)	FGFR2 (0.8)	ASXL1 (0.6)	SLC22A3 (0.5)	TOX3 (0.5)
ENSG00000109471	IL2 PPI subnetwork	0.16	>=0.20	IRF4 (4.2)	SLC22A3 (2.6)	CASP8 (2.3)	ENSG00000256731 (2.3)	LPAL2 (1.7)	LPA (1.7)	PLAGL2 (1.5)	KIF3B (1.4)	C20orf112 (1.4)	ASXL1 (1.3)
MP:0011260	abnormal head mesenchyme morphology	0.16	>=0.20	POFUT1 (2.2)	CDKN2B-AS (1.9)	ENSG00000249231 (1.4)	TCF7L2 (1.2)	ENSG00000256731 (0.9)	KIF3B (0.9)	AFG3L1P (0.8)	LPAL2 (0.7)	ASXL1 (0.7)	TCERG1L (0.6)
ENSG00000115053	NCL PPI subnetwork	0.16	>=0.20	RCC2 (3.0)	ASXL1 (1.8)	CENPBD1 (1.2)	CASP8 (1.1)	CDKN2B-AS (0.9)	TRAK2 (0.8)	TOX3 (0.5)	TM9SF4 (0.4)	POFUT1 (0.3)	KIF3B (0.3)
REACTOME_DEATH_RECEPTOR__SIGNALLING	REACTOME_DEATH_RECEPTOR__SIGNALLING	0.16	>=0.20	CASP8 (4.0)	IRF4 (2.9)	PLAGL2 (2.6)	ENSG00000236772 (2.0)	LPAL2 (1.1)	NOX4 (0.9)	SLC22A2 (0.7)	GRM5 (0.7)	ASXL1 (0.6)	AFG3L1P (0.6)
REACTOME_EXTRINSIC_PATHWAY_FOR_APOPTOSIS	REACTOME_EXTRINSIC_PATHWAY_FOR_APOPTOSIS	0.16	>=0.20	CASP8 (4.0)	IRF4 (2.9)	PLAGL2 (2.6)	ENSG00000236772 (2.0)	LPAL2 (1.1)	NOX4 (0.9)	SLC22A2 (0.7)	GRM5 (0.7)	ASXL1 (0.6)	AFG3L1P (0.6)
MP:0001154	seminiferous tubule degeneration	0.16	>=0.20	C20orf112 (2.0)	MAP3K4 (1.7)	RCC2 (1.7)	CDKN2B-AS (1.5)	AFG3L1P (1.4)	SLC22A3 (1.3)	CENPBD1 (1.3)	ASXL1 (1.2)	LPAL2 (1.0)	ENSG00000249231 (1.0)
GO:0043176	amine binding	0.16	>=0.20	PLG (4.7)	LPA (3.3)	GRM5 (3.0)	LPAL2 (2.5)	TCF7L2 (2.3)	SLC22A3 (2.0)	NOX4 (1.7)	SLC22A2 (1.7)	TYR (1.4)	ENSG00000256731 (1.0)
GO:0048608	reproductive structure development	0.16	>=0.20	FGFR2 (1.6)	POFUT1 (1.3)	CENPBD1 (1.0)	AFG3L1P (1.0)	TCF7L2 (0.9)	SLC22A3 (0.8)	ENSG00000256731 (0.8)	NOX4 (0.8)	MAP3K4 (0.7)	ALS2CR12 (0.6)
MP:0010701	fusion of atlas and odontoid process	0.16	>=0.20	TOX3 (2.7)	LPAL2 (2.0)	FGFR2 (2.0)	TCERG1L (1.6)	ENSG00000236772 (1.6)	C20orf112 (1.1)	ENSG00000256731 (1.0)	LPA (0.9)	NOX4 (0.8)	PLG (0.8)
ENSG00000113649	TCERG1 PPI subnetwork	0.16	>=0.20	AFG3L1P (2.5)	DEF8 (1.6)	CENPBD1 (1.3)	ENSG00000256731 (1.3)	PLAGL2 (1.3)	MAP3K4 (1.2)	ALS2CR12 (0.9)	TM9SF4 (0.9)	CASP8 (0.9)	RCC2 (0.9)
MP:0004774	abnormal bile salt level	0.16	>=0.20	PLG (3.3)	TOX3 (1.8)	SLC22A3 (1.2)	CASP8 (1.2)	LPAL2 (1.0)	ENSG00000249231 (1.0)	LPA (1.0)	ENSG00000256731 (0.6)	C20orf112 (0.6)	FGFR2 (0.6)
ENSG00000163535	SGOL2 PPI subnetwork	0.16	>=0.20	ASXL1 (2.2)	ENSG00000249231 (1.0)	MAP3K4 (0.9)	ALS2CR12 (0.6)	TCERG1L (0.5)	RCC2 (0.5)	DEF8 (0.5)	TYR (0.4)	TOX3 (0.4)	TRAK2 (0.3)
GO:0060412	ventricular septum morphogenesis	0.16	>=0.20	TCERG1L (1.9)	ENSG00000249231 (1.7)	POFUT1 (1.7)	ENSG00000256731 (1.7)	CENPBD1 (1.6)	RCC2 (1.0)	C20orf112 (0.9)	TOX3 (0.9)	AFG3L1P (0.7)	NOX4 (0.5)
REACTOME_NACL:_DEPENDENT_NEUROTRANSMITTER_TRANSPORTERS	REACTOME_NACL:_DEPENDENT_NEUROTRANSMITTER_TRANSPORTERS	0.16	>=0.20	SLC22A2 (3.6)	TCF7L2 (2.8)	DEF8 (1.8)	NOX4 (1.6)	GRM5 (1.5)	TYR (1.2)	FGFR2 (0.7)	KIF3B (0.7)	PLAGL2 (0.6)	AFG3L1P (0.5)
GO:0042440	pigment metabolic process	0.16	>=0.20	TYR (9.4)	TRAK2 (2.6)	DEF8 (1.6)	CENPBD1 (0.8)	CDKN2B-AS (0.7)	LPAL2 (0.7)	LPA (0.7)	PLG (0.6)	POFUT1 (0.6)	IRF4 (0.5)
ENSG00000105245	NUMBL PPI subnetwork	0.16	>=0.20	TCF7L2 (2.7)	FGFR2 (2.4)	ALS2CR12 (2.2)	ENSG00000256731 (1.5)	SLC22A3 (1.4)	LPA (1.2)	NOX4 (1.1)	GRM5 (1.1)	TRAK2 (1.0)	ENSG00000249231 (0.9)
ENSG00000035862	TIMP2 PPI subnetwork	0.16	>=0.20	MAP3K4 (1.5)	PLG (1.2)	FGFR2 (1.0)	IRF4 (0.9)	CDKN2B-AS (0.9)	RCC2 (0.7)	C20orf112 (0.7)	TM9SF4 (0.7)	ENSG00000249231 (0.6)	TOX3 (0.6)
ENSG00000084623	EIF3I PPI subnetwork	0.16	>=0.20	RCC2 (2.6)	ASXL1 (1.5)	IRF4 (1.4)	TYR (0.9)	SLC22A3 (0.8)	ENSG00000236772 (0.8)	CENPBD1 (0.7)	MAP3K4 (0.7)	C20orf112 (0.6)	CASP8 (0.5)
MP:0006400	decreased molar number	0.16	>=0.20	FGFR2 (2.1)	POFUT1 (2.1)	TCF7L2 (1.7)	TOX3 (1.3)	TCERG1L (1.2)	PLAGL2 (1.0)	LPAL2 (0.9)	LPA (0.8)	RCC2 (0.8)	TYR (0.7)
GO:0042044	fluid transport	0.16	>=0.20	ENSG00000249231 (3.6)	CDKN2B-AS (3.2)	POFUT1 (2.8)	SLC22A2 (2.6)	ENSG00000236772 (1.1)	AFG3L1P (0.7)	DEF8 (0.7)	GRM5 (0.6)	ALS2CR12 (0.5)	C20orf112 (0.5)
ENSG00000182367	ENSG00000182367 PPI subnetwork	0.16	>=0.20	MAP3K4 (2.1)	ASXL1 (1.5)	RCC2 (1.2)	POFUT1 (0.9)	LPA (0.8)	TOX3 (0.7)	TM9SF4 (0.7)	CASP8 (0.7)	ENSG00000256731 (0.7)	KIF3B (0.7)
ENSG00000123416	TUBA1B PPI subnetwork	0.16	>=0.20	TRAK2 (3.1)	MAP3K4 (1.9)	C20orf112 (1.5)	IRF4 (1.3)	RCC2 (1.1)	SLC22A2 (1.0)	CASP8 (0.9)	SLC22A3 (0.9)	ALS2CR12 (0.8)	GRM5 (0.6)
GO:0000049	tRNA binding	0.16	>=0.20	RCC2 (3.2)	CENPBD1 (1.8)	AFG3L1P (1.7)	DEF8 (0.8)	MAP3K4 (0.8)	POFUT1 (0.7)	TM9SF4 (0.6)	TCERG1L (0.6)	IRF4 (0.5)	ENSG00000236772 (0.5)
ENSG00000140694	PARN PPI subnetwork	0.16	>=0.20	RCC2 (3.1)	PLAGL2 (1.7)	AFG3L1P (1.4)	TM9SF4 (1.3)	POFUT1 (1.3)	CDKN2B-AS (1.2)	ASXL1 (1.2)	ENSG00000249231 (0.9)	CENPBD1 (0.8)	DEF8 (0.6)
ENSG00000124587	PEX6 PPI subnetwork	0.16	>=0.20	SLC22A3 (2.0)	CDKN2B-AS (1.9)	TM9SF4 (1.4)	MAP3K4 (1.2)	ALS2CR12 (1.2)	POFUT1 (1.0)	ENSG00000249231 (0.9)	ENSG00000256731 (0.8)	ASXL1 (0.8)	C20orf112 (0.7)
ENSG00000183684	ALYREF PPI subnetwork	0.16	>=0.20	RCC2 (3.0)	AFG3L1P (2.5)	ASXL1 (1.2)	CASP8 (0.5)	ENSG00000256731 (0.4)	TCF7L2 (0.3)	TM9SF4 (0.3)	MAP3K4 (0.2)	DEF8 (0.2)	PLAGL2 (0.1)
ENSG00000100796	SMEK1 PPI subnetwork	0.16	>=0.20	RCC2 (1.4)	IRF4 (1.1)	CASP8 (0.9)	AFG3L1P (0.8)	CENPBD1 (0.6)	ENSG00000236772 (0.6)	TCERG1L (0.6)	SLC22A3 (0.6)	SLC22A2 (0.2)	FGFR2 (0.2)
ENSG00000128266	GNAZ PPI subnetwork	0.16	>=0.20	GRM5 (3.0)	SLC22A3 (2.9)	TM9SF4 (2.2)	DEF8 (1.8)	KIF3B (1.8)	TYR (1.3)	C20orf112 (1.2)	ASXL1 (0.9)	POFUT1 (0.8)	CDKN2B-AS (0.8)
REACTOME_DEADENYLATION_OF_MRNA	REACTOME_DEADENYLATION_OF_MRNA	0.16	>=0.20	ALS2CR12 (1.7)	RCC2 (1.6)	CENPBD1 (1.4)	MAP3K4 (1.3)	AFG3L1P (1.2)	ASXL1 (1.1)	TCF7L2 (1.0)	PLAGL2 (0.9)	TYR (0.8)	CASP8 (0.6)
ENSG00000043591	ADRB1 PPI subnetwork	0.16	>=0.20	ENSG00000256731 (1.9)	C20orf112 (1.6)	GRM5 (1.5)	SLC22A3 (1.4)	FGFR2 (1.1)	ALS2CR12 (0.9)	POFUT1 (0.8)	CDKN2B-AS (0.8)	TOX3 (0.8)	TRAK2 (0.6)
ENSG00000163166	IWS1 PPI subnetwork	0.16	>=0.20	CDKN2B-AS (2.3)	MAP3K4 (1.7)	FGFR2 (1.2)	GRM5 (1.1)	ENSG00000256731 (0.8)	IRF4 (0.7)	RCC2 (0.7)	LPAL2 (0.7)	ASXL1 (0.6)	TYR (0.6)
MP:0002428	abnormal semicircular canal morphology	0.16	>=0.20	TOX3 (2.7)	FGFR2 (2.7)	TYR (2.1)	PLAGL2 (2.1)	LPA (1.7)	TCF7L2 (1.6)	IRF4 (1.1)	POFUT1 (0.9)	SLC22A2 (0.8)	ENSG00000236772 (0.8)
ENSG00000197303	ENSG00000197303 PPI subnetwork	0.16	>=0.20	RCC2 (2.5)	CENPBD1 (1.2)	ASXL1 (0.9)	POFUT1 (0.8)	ENSG00000236772 (0.8)	MAP3K4 (0.7)	ALS2CR12 (0.6)	SLC22A3 (0.6)	CDKN2B-AS (0.6)	IRF4 (0.5)
GO:0016893	endonuclease activity, active with either ribo- or deoxyribonucleic acids and producing 5'-phosphomonoesters	0.17	>=0.20	CENPBD1 (4.4)	LPA (2.2)	AFG3L1P (1.6)	LPAL2 (1.6)	KIF3B (1.3)	CDKN2B-AS (1.0)	IRF4 (0.9)	TRAK2 (0.7)	SLC22A2 (0.5)	DEF8 (0.3)
REACTOME_AMINE_COMPOUND_SLC_TRANSPORTERS	REACTOME_AMINE_COMPOUND_SLC_TRANSPORTERS	0.17	>=0.20	SLC22A2 (3.9)	TOX3 (1.7)	TCF7L2 (1.7)	GRM5 (1.6)	TRAK2 (1.5)	FGFR2 (1.5)	DEF8 (1.3)	NOX4 (1.2)	SLC22A3 (1.0)	ALS2CR12 (1.0)
ENSG00000162891	IL20 PPI subnetwork	0.17	>=0.20	SLC22A3 (3.0)	IRF4 (3.0)	ENSG00000256731 (2.7)	CASP8 (2.5)	LPA (1.6)	LPAL2 (1.4)	ASXL1 (1.4)	C20orf112 (1.1)	KIF3B (1.0)	TM9SF4 (0.8)
ENSG00000149428	HYOU1 PPI subnetwork	0.17	>=0.20	TM9SF4 (3.4)	ENSG00000249231 (1.1)	FGFR2 (1.1)	ALS2CR12 (1.0)	TCERG1L (0.7)	RCC2 (0.5)	DEF8 (0.3)	ENSG00000256731 (0.3)	NOX4 (0.3)	CENPBD1 (0.3)
GO:0007423	sensory organ development	0.17	>=0.20	TOX3 (2.0)	TYR (1.5)	ENSG00000236772 (1.5)	TCF7L2 (1.5)	NOX4 (1.2)	FGFR2 (1.1)	CDKN2B-AS (1.0)	POFUT1 (1.0)	SLC22A2 (0.7)	TCERG1L (0.7)
ENSG00000171150	SOCS5 PPI subnetwork	0.17	>=0.20	IRF4 (2.8)	CASP8 (2.2)	ASXL1 (2.1)	SLC22A3 (1.9)	KIF3B (1.5)	LPA (1.5)	ENSG00000256731 (1.5)	ENSG00000236772 (1.0)	CDKN2B-AS (1.0)	FGFR2 (1.0)
ENSG00000079102	RUNX1T1 PPI subnetwork	0.17	>=0.20	MAP3K4 (3.0)	RCC2 (2.8)	TOX3 (1.6)	TCF7L2 (1.0)	TCERG1L (0.9)	AFG3L1P (0.9)	CDKN2B-AS (0.9)	C20orf112 (0.8)	PLAGL2 (0.7)	ASXL1 (0.5)
REACTOME_G1S:SPECIFIC_TRANSCRIPTION	REACTOME_G1S:SPECIFIC_TRANSCRIPTION	0.17	>=0.20	ENSG00000249231 (1.3)	PLAGL2 (1.2)	NOX4 (1.1)	ASXL1 (1.0)	RCC2 (0.8)	TOX3 (0.7)	LPA (0.6)	CDKN2B-AS (0.5)	KIF3B (0.4)	IRF4 (0.3)
ENSG00000148719	DNAJB12 PPI subnetwork	0.17	>=0.20	TM9SF4 (2.4)	TRAK2 (2.1)	SLC22A2 (2.0)	CENPBD1 (1.7)	TYR (1.5)	AFG3L1P (1.3)	SLC22A3 (1.1)	LPAL2 (0.9)	LPA (0.8)	TCERG1L (0.8)
MP:0003308	abnormal cochlear sensory epithelium morphology	0.17	>=0.20	TOX3 (3.0)	FGFR2 (2.7)	TCF7L2 (2.3)	SLC22A2 (1.5)	POFUT1 (1.4)	PLAGL2 (1.4)	LPA (0.9)	ENSG00000249231 (0.8)	AFG3L1P (0.7)	TYR (0.7)
ENSG00000165119	HNRNPK PPI subnetwork	0.17	>=0.20	RCC2 (3.4)	AFG3L1P (1.8)	TCF7L2 (1.0)	TM9SF4 (1.0)	CENPBD1 (0.8)	MAP3K4 (0.6)	ASXL1 (0.6)	IRF4 (0.4)	SLC22A3 (0.3)	TOX3 (0.3)
GO:0017053	transcriptional repressor complex	0.17	>=0.20	TOX3 (2.1)	MAP3K4 (1.7)	C20orf112 (1.7)	ASXL1 (1.6)	RCC2 (1.5)	LPAL2 (1.3)	TCF7L2 (1.2)	PLAGL2 (1.1)	ENSG00000256731 (0.8)	CDKN2B-AS (0.8)
GO:0034312	diol biosynthetic process	0.17	>=0.20	SLC22A2 (2.1)	NOX4 (1.4)	C20orf112 (1.4)	TCF7L2 (1.2)	DEF8 (1.2)	TOX3 (1.0)	AFG3L1P (0.9)	TRAK2 (0.9)	CDKN2B-AS (0.7)	ENSG00000236772 (0.5)
GO:0042423	catecholamine biosynthetic process	0.17	>=0.20	SLC22A2 (2.1)	NOX4 (1.4)	C20orf112 (1.4)	TCF7L2 (1.2)	DEF8 (1.2)	TOX3 (1.0)	AFG3L1P (0.9)	TRAK2 (0.9)	CDKN2B-AS (0.7)	ENSG00000236772 (0.5)
GO:0009713	catechol-containing compound biosynthetic process	0.17	>=0.20	SLC22A2 (2.1)	NOX4 (1.4)	C20orf112 (1.4)	TCF7L2 (1.2)	DEF8 (1.2)	TOX3 (1.0)	AFG3L1P (0.9)	TRAK2 (0.9)	CDKN2B-AS (0.7)	ENSG00000236772 (0.5)
GO:0015721	bile acid and bile salt transport	0.17	>=0.20	CDKN2B-AS (4.3)	LPAL2 (3.5)	LPA (2.9)	PLG (2.6)	ENSG00000256731 (2.6)	ENSG00000236772 (1.9)	ENSG00000249231 (1.8)	ALS2CR12 (1.4)	SLC22A3 (1.2)	FGFR2 (0.7)
ENSG00000156802	ATAD2 PPI subnetwork	0.17	>=0.20	RCC2 (3.3)	TM9SF4 (1.5)	ASXL1 (1.4)	CENPBD1 (1.0)	IRF4 (1.0)	MAP3K4 (0.7)	ENSG00000256731 (0.4)	FGFR2 (0.3)	ENSG00000236772 (0.2)	DEF8 (0.2)
GO:0032270	positive regulation of cellular protein metabolic process	0.17	>=0.20	IRF4 (1.4)	CASP8 (1.2)	RCC2 (0.9)	TRAK2 (0.9)	DEF8 (0.9)	NOX4 (0.6)	MAP3K4 (0.6)	C20orf112 (0.5)	TCF7L2 (0.5)	FGFR2 (0.5)
ENSG00000135679	MDM2 PPI subnetwork	0.17	>=0.20	ENSG00000256731 (1.5)	CENPBD1 (1.5)	TRAK2 (1.3)	RCC2 (1.2)	ASXL1 (1.0)	CASP8 (1.0)	CDKN2B-AS (1.0)	SLC22A3 (0.9)	MAP3K4 (0.9)	TOX3 (0.8)
MP:0002064	seizures	0.17	>=0.20	GRM5 (3.9)	ENSG00000256731 (1.4)	ALS2CR12 (1.1)	SLC22A2 (0.9)	LPAL2 (0.9)	TCERG1L (0.9)	TRAK2 (0.9)	FGFR2 (0.9)	TYR (0.8)	CDKN2B-AS (0.7)
MP:0001410	head bobbing	0.17	>=0.20	POFUT1 (2.2)	TOX3 (2.1)	PLAGL2 (1.5)	TCERG1L (1.4)	SLC22A3 (1.3)	FGFR2 (1.2)	SLC22A2 (1.1)	C20orf112 (1.1)	TYR (0.9)	NOX4 (0.9)
GO:0035924	cellular response to vascular endothelial growth factor stimulus	0.17	>=0.20	TCERG1L (2.8)	NOX4 (2.6)	ALS2CR12 (2.3)	ENSG00000256731 (2.2)	CDKN2B-AS (1.4)	ENSG00000249231 (1.4)	SLC22A2 (0.7)	TRAK2 (0.3)	LPA (0.3)	CASP8 (0.1)
MP:0009745	abnormal behavioral response to xenobiotic	0.17	>=0.20	GRM5 (5.5)	LPA (1.6)	TM9SF4 (1.2)	ENSG00000236772 (1.1)	ENSG00000249231 (1.1)	LPAL2 (1.0)	PLG (1.0)	KIF3B (0.7)	TYR (0.6)	TRAK2 (0.5)
ENSG00000139687	RB1 PPI subnetwork	0.17	>=0.20	RCC2 (3.8)	ASXL1 (1.8)	MAP3K4 (1.6)	CASP8 (1.5)	PLAGL2 (1.4)	TYR (1.3)	IRF4 (1.2)	LPAL2 (1.1)	TOX3 (0.9)	TRAK2 (0.7)
GO:0045686	negative regulation of glial cell differentiation	0.17	>=0.20	TOX3 (3.0)	C20orf112 (2.5)	TCF7L2 (1.8)	ENSG00000236772 (1.6)	FGFR2 (1.6)	TYR (1.0)	TCERG1L (0.9)	ENSG00000249231 (0.4)	LPA (0.3)	LPAL2 (0.3)
MP:0005592	abnormal vascular smooth muscle morphology	0.17	>=0.20	NOX4 (2.7)	ENSG00000236772 (1.0)	LPAL2 (0.9)	SLC22A3 (0.8)	TRAK2 (0.8)	TCF7L2 (0.6)	SLC22A2 (0.5)	TOX3 (0.5)	LPA (0.4)	CDKN2B-AS (0.4)
GO:0015807	L-amino acid transport	0.17	>=0.20	SLC22A2 (1.8)	TCERG1L (1.7)	TYR (1.6)	CDKN2B-AS (1.5)	NOX4 (1.3)	CENPBD1 (1.3)	ALS2CR12 (1.2)	GRM5 (1.0)	ENSG00000249231 (1.0)	AFG3L1P (0.7)
ENSG00000126561	STAT5A PPI subnetwork	0.17	>=0.20	ASXL1 (2.8)	IRF4 (1.9)	POFUT1 (1.3)	KIF3B (1.2)	CENPBD1 (1.0)	TCERG1L (1.0)	LPA (0.8)	PLAGL2 (0.8)	ENSG00000236772 (0.8)	C20orf112 (0.7)
MP:0000691	enlarged spleen	0.17	>=0.20	IRF4 (3.7)	PLAGL2 (2.6)	CASP8 (1.6)	ASXL1 (1.0)	TRAK2 (0.9)	C20orf112 (0.8)	SLC22A3 (0.7)	LPA (0.6)	RCC2 (0.5)	CDKN2B-AS (0.4)
MP:0002633	persistent truncus arteriosis	0.17	>=0.20	ENSG00000236772 (1.4)	TYR (1.2)	POFUT1 (1.2)	FGFR2 (1.2)	NOX4 (1.1)	CDKN2B-AS (1.1)	TOX3 (1.0)	ASXL1 (0.7)	TM9SF4 (0.7)	TCF7L2 (0.6)
GO:0019228	regulation of action potential in neuron	0.17	>=0.20	ALS2CR12 (2.2)	SLC22A2 (2.2)	AFG3L1P (1.3)	ENSG00000256731 (0.9)	MAP3K4 (0.9)	ENSG00000236772 (0.8)	FGFR2 (0.8)	GRM5 (0.7)	RCC2 (0.7)	TRAK2 (0.6)
MP:0001675	abnormal ectoderm development	0.17	>=0.20	FGFR2 (2.8)	TOX3 (2.1)	NOX4 (1.8)	MAP3K4 (1.7)	ENSG00000236772 (1.6)	TCF7L2 (1.5)	ENSG00000249231 (1.5)	LPAL2 (0.7)	TYR (0.7)	RCC2 (0.6)
ENSG00000134899	ERCC5 PPI subnetwork	0.17	>=0.20	ASXL1 (1.6)	RCC2 (1.3)	ENSG00000256731 (1.1)	LPAL2 (1.0)	CASP8 (0.9)	AFG3L1P (0.9)	POFUT1 (0.7)	TYR (0.7)	TCERG1L (0.6)	ALS2CR12 (0.6)
GO:0005070	SH3/SH2 adaptor activity	0.17	>=0.20	TOX3 (4.1)	CASP8 (3.5)	KIF3B (2.3)	C20orf112 (2.3)	TCF7L2 (1.8)	CDKN2B-AS (1.8)	ENSG00000249231 (1.7)	TRAK2 (1.0)	ASXL1 (0.8)	SLC22A3 (0.8)
MP:0002207	abnormal long term potentiation	0.17	>=0.20	GRM5 (5.1)	ENSG00000256731 (1.1)	TCERG1L (1.1)	TOX3 (1.0)	CDKN2B-AS (0.9)	FGFR2 (0.7)	SLC22A3 (0.7)	NOX4 (0.6)	ENSG00000249231 (0.5)	KIF3B (0.5)
ENSG00000115904	SOS1 PPI subnetwork	0.17	>=0.20	TCF7L2 (2.2)	POFUT1 (2.1)	KIF3B (1.7)	FGFR2 (1.6)	RCC2 (1.0)	TRAK2 (1.0)	ENSG00000236772 (1.0)	MAP3K4 (0.9)	CDKN2B-AS (0.5)	TOX3 (0.5)
MP:0002493	increased IgG level	0.17	>=0.20	IRF4 (3.5)	PLAGL2 (1.9)	KIF3B (1.2)	POFUT1 (0.9)	TM9SF4 (0.9)	C20orf112 (0.8)	CDKN2B-AS (0.8)	CASP8 (0.7)	GRM5 (0.4)	ENSG00000236772 (0.4)
KEGG_GLYCOSPHINGOLIPID_BIOSYNTHESIS_GLOBO_SERIES	KEGG_GLYCOSPHINGOLIPID_BIOSYNTHESIS_GLOBO_SERIES	0.17	>=0.20	CENPBD1 (2.4)	GRM5 (1.9)	TM9SF4 (1.7)	KIF3B (1.4)	TOX3 (1.1)	CDKN2B-AS (1.0)	RCC2 (0.8)	ENSG00000236772 (0.8)	TRAK2 (0.7)	TYR (0.7)
GO:0000785	chromatin	0.17	>=0.20	RCC2 (2.6)	ASXL1 (1.9)	MAP3K4 (1.7)	TCF7L2 (1.3)	AFG3L1P (1.3)	IRF4 (0.9)	ENSG00000236772 (0.7)	FGFR2 (0.6)	PLAGL2 (0.4)	ENSG00000256731 (0.4)
MP:0000693	spleen hyperplasia	0.17	>=0.20	PLAGL2 (3.1)	IRF4 (2.9)	CASP8 (1.9)	C20orf112 (1.7)	SLC22A3 (1.3)	CDKN2B-AS (1.1)	POFUT1 (0.8)	ASXL1 (0.8)	ENSG00000249231 (0.6)	GRM5 (0.5)
GO:0004181	metallocarboxypeptidase activity	0.17	>=0.20	CDKN2B-AS (2.3)	CENPBD1 (1.7)	TYR (1.6)	ENSG00000236772 (1.5)	AFG3L1P (1.2)	DEF8 (1.0)	TCERG1L (0.9)	ASXL1 (0.8)	KIF3B (0.8)	PLG (0.8)
MP:0004632	abnormal cochlear OHC efferent innervation pattern	0.17	>=0.20	GRM5 (3.8)	FGFR2 (2.3)	ENSG00000249231 (1.7)	TCERG1L (1.6)	ENSG00000256731 (1.3)	POFUT1 (1.2)	NOX4 (1.0)	TM9SF4 (0.9)	SLC22A3 (0.8)	TOX3 (0.8)
MP:0011109	partial lethality throughout fetal growth and development	0.17	>=0.20	TCF7L2 (3.9)	FGFR2 (3.2)	C20orf112 (2.3)	AFG3L1P (1.8)	ASXL1 (1.6)	LPAL2 (1.2)	ENSG00000249231 (1.0)	LPA (0.9)	PLG (0.9)	POFUT1 (0.9)
GO:0005876	spindle microtubule	0.17	>=0.20	ASXL1 (3.3)	DEF8 (1.3)	ALS2CR12 (1.1)	IRF4 (0.8)	TYR (0.8)	TRAK2 (0.6)	NOX4 (0.6)	ENSG00000236772 (0.5)	CDKN2B-AS (0.4)	ENSG00000249231 (0.4)
MP:0002840	abnormal lens fiber morphology	0.17	>=0.20	TYR (2.7)	ENSG00000249231 (2.0)	AFG3L1P (1.8)	TOX3 (1.1)	TCF7L2 (1.0)	NOX4 (0.9)	DEF8 (0.8)	MAP3K4 (0.8)	CASP8 (0.7)	ENSG00000236772 (0.5)
ENSG00000084676	NCOA1 PPI subnetwork	0.17	>=0.20	KIF3B (2.0)	ASXL1 (2.0)	TOX3 (1.9)	TCF7L2 (1.9)	PLAGL2 (1.4)	ENSG00000256731 (1.2)	SLC22A3 (1.2)	CASP8 (1.2)	TRAK2 (1.2)	LPA (1.1)
MP:0005232	abnormal mesenteric lymph node morphology	0.17	>=0.20	CDKN2B-AS (2.8)	CASP8 (2.4)	IRF4 (1.8)	PLAGL2 (1.2)	ENSG00000249231 (1.1)	TYR (0.8)	C20orf112 (0.8)	TCERG1L (0.6)	ALS2CR12 (0.3)	SLC22A3 (0.2)
ENSG00000133056	PIK3C2B PPI subnetwork	0.17	>=0.20	TCF7L2 (2.0)	DEF8 (1.6)	RCC2 (1.5)	ENSG00000236772 (1.0)	CENPBD1 (0.9)	MAP3K4 (0.8)	IRF4 (0.7)	FGFR2 (0.7)	KIF3B (0.7)	AFG3L1P (0.6)
GO:0015020	glucuronosyltransferase activity	0.17	>=0.20	CDKN2B-AS (2.3)	SLC22A2 (1.8)	FGFR2 (1.7)	GRM5 (1.5)	TRAK2 (1.4)	LPAL2 (1.2)	ENSG00000236772 (0.9)	LPA (0.8)	IRF4 (0.8)	TYR (0.7)
ENSG00000183741	CBX6 PPI subnetwork	0.17	>=0.20	RCC2 (2.7)	TCF7L2 (2.3)	TOX3 (1.9)	ASXL1 (1.6)	PLAGL2 (1.5)	TCERG1L (1.3)	ENSG00000249231 (1.1)	C20orf112 (0.5)	LPAL2 (0.2)	POFUT1 (0.1)
ENSG00000169194	IL13 PPI subnetwork	0.17	>=0.20	SLC22A3 (3.2)	ENSG00000256731 (3.1)	IRF4 (2.8)	CASP8 (2.5)	LPA (1.8)	LPAL2 (1.6)	ASXL1 (1.2)	C20orf112 (1.1)	KIF3B (1.0)	ENSG00000236772 (0.9)
MP:0001802	arrested B cell differentiation	0.17	>=0.20	IRF4 (3.2)	POFUT1 (2.1)	CDKN2B-AS (1.3)	C20orf112 (1.1)	ASXL1 (1.1)	LPA (0.8)	SLC22A3 (0.5)	CENPBD1 (0.5)	RCC2 (0.5)	CASP8 (0.4)
MP:0004448	abnormal presphenoid bone morphology	0.17	>=0.20	FGFR2 (2.5)	TOX3 (2.3)	LPAL2 (1.5)	RCC2 (1.5)	ENSG00000249231 (1.1)	POFUT1 (0.9)	TRAK2 (0.7)	TCF7L2 (0.7)	LPA (0.5)	TCERG1L (0.5)
MP:0003054	spina bifida	0.17	>=0.20	TCERG1L (2.8)	TCF7L2 (2.6)	FGFR2 (1.7)	LPA (1.5)	NOX4 (1.3)	TOX3 (1.2)	TYR (1.1)	LPAL2 (1.0)	POFUT1 (0.9)	KIF3B (0.8)
REACTOME_APOPTOTIC_EXECUTION__PHASE	REACTOME_APOPTOTIC_EXECUTION__PHASE	0.17	>=0.20	MAP3K4 (2.3)	CASP8 (1.4)	TYR (1.2)	TCF7L2 (1.2)	RCC2 (1.2)	ASXL1 (1.0)	C20orf112 (1.0)	NOX4 (0.8)	LPAL2 (0.4)	DEF8 (0.4)
MP:0008597	decreased circulating interleukin-6 level	0.17	>=0.20	PLAGL2 (2.4)	CASP8 (1.7)	TM9SF4 (1.5)	ENSG00000249231 (1.2)	C20orf112 (1.1)	FGFR2 (1.0)	KIF3B (0.9)	RCC2 (0.5)	CDKN2B-AS (0.5)	SLC22A3 (0.3)
MP:0005659	decreased susceptibility to diet-induced obesity	0.17	>=0.20	POFUT1 (1.7)	ALS2CR12 (1.6)	LPA (1.6)	PLAGL2 (1.5)	C20orf112 (1.4)	GRM5 (1.4)	SLC22A3 (1.2)	KIF3B (1.1)	TCF7L2 (1.0)	ASXL1 (0.8)
GO:0048546	digestive tract morphogenesis	0.17	>=0.20	ENSG00000249231 (2.8)	FGFR2 (1.8)	CDKN2B-AS (1.8)	POFUT1 (1.5)	ENSG00000236772 (1.3)	C20orf112 (1.1)	TOX3 (1.0)	TCF7L2 (0.8)	RCC2 (0.7)	TM9SF4 (0.7)
MP:0001693	failure of primitive streak formation	0.17	>=0.20	TYR (1.8)	TM9SF4 (1.7)	TCF7L2 (1.4)	TOX3 (1.2)	FGFR2 (1.0)	CENPBD1 (0.9)	MAP3K4 (0.8)	ALS2CR12 (0.7)	RCC2 (0.5)	AFG3L1P (0.4)
GO:0014013	regulation of gliogenesis	0.17	>=0.20	TOX3 (3.2)	C20orf112 (2.8)	TCF7L2 (2.2)	FGFR2 (1.6)	ENSG00000236772 (1.3)	TCERG1L (1.3)	RCC2 (0.8)	TYR (0.6)	SLC22A2 (0.5)	PLAGL2 (0.5)
MP:0002896	abnormal bone mineralization	0.17	>=0.20	FGFR2 (3.1)	TOX3 (2.6)	TCERG1L (1.5)	TCF7L2 (1.1)	PLG (0.8)	ALS2CR12 (0.7)	SLC22A2 (0.6)	TM9SF4 (0.5)	C20orf112 (0.4)	AFG3L1P (0.3)
MP:0005017	decreased B cell number	0.17	>=0.20	IRF4 (3.4)	PLAGL2 (1.7)	POFUT1 (1.6)	CASP8 (1.5)	SLC22A3 (1.2)	C20orf112 (0.9)	ASXL1 (0.9)	RCC2 (0.8)	ALS2CR12 (0.7)	CDKN2B-AS (0.6)
GO:0015485	cholesterol binding	0.17	>=0.20	PLG (3.4)	LPA (3.3)	LPAL2 (1.0)	TRAK2 (1.0)	AFG3L1P (0.9)	POFUT1 (0.8)	ASXL1 (0.7)	FGFR2 (0.7)	ALS2CR12 (0.7)	ENSG00000236772 (0.6)
MP:0008347	decreased gamma-delta T cell number	0.17	>=0.20	CDKN2B-AS (2.3)	TCF7L2 (2.2)	C20orf112 (1.9)	TYR (1.2)	AFG3L1P (1.0)	CENPBD1 (0.9)	SLC22A2 (0.7)	LPA (0.7)	MAP3K4 (0.5)	POFUT1 (0.4)
MP:0002123	abnormal hematopoiesis	0.17	>=0.20	IRF4 (1.7)	ENSG00000236772 (1.7)	RCC2 (1.6)	TCF7L2 (1.4)	NOX4 (1.2)	C20orf112 (1.2)	SLC22A3 (1.2)	CASP8 (1.1)	TOX3 (0.7)	LPAL2 (0.7)
MP:0001792	impaired wound healing	0.17	>=0.20	PLAGL2 (2.6)	ASXL1 (2.4)	TYR (2.0)	TM9SF4 (1.9)	KIF3B (1.8)	AFG3L1P (1.7)	CASP8 (1.6)	FGFR2 (1.6)	NOX4 (1.2)	LPA (0.9)
ENSG00000132693	CRP PPI subnetwork	0.17	>=0.20	LPA (5.5)	PLG (4.4)	LPAL2 (2.7)	ALS2CR12 (2.5)	CDKN2B-AS (0.8)	NOX4 (0.7)	AFG3L1P (0.5)	CASP8 (0.4)	RCC2 (0.3)	ENSG00000236772 (0.1)
ENSG00000137834	SMAD6 PPI subnetwork	0.17	>=0.20	C20orf112 (2.9)	TOX3 (2.6)	ENSG00000249231 (1.7)	PLAGL2 (1.6)	TCF7L2 (1.3)	MAP3K4 (1.1)	RCC2 (0.9)	ENSG00000256731 (0.8)	ASXL1 (0.8)	FGFR2 (0.7)
ENSG00000095752	IL11 PPI subnetwork	0.17	>=0.20	SLC22A3 (3.0)	ENSG00000256731 (2.9)	IRF4 (2.8)	CASP8 (2.4)	LPA (1.6)	C20orf112 (1.5)	ASXL1 (1.3)	LPAL2 (1.1)	KIF3B (1.0)	ENSG00000236772 (0.9)
MP:0002418	increased susceptibility to viral infection	0.17	>=0.20	CASP8 (2.5)	CDKN2B-AS (1.8)	IRF4 (1.2)	TM9SF4 (1.2)	PLAGL2 (1.1)	POFUT1 (0.9)	LPAL2 (0.6)	LPA (0.6)	CENPBD1 (0.5)	TYR (0.4)
ENSG00000212695	ENSG00000212695 PPI subnetwork	0.17	>=0.20	RCC2 (1.6)	CDKN2B-AS (1.1)	IRF4 (0.9)	ENSG00000256731 (0.6)	ASXL1 (0.6)	MAP3K4 (0.5)	AFG3L1P (0.5)	POFUT1 (0.4)	ENSG00000236772 (0.3)	SLC22A3 (0.2)
GO:0033059	cellular pigmentation	0.17	>=0.20	TYR (9.8)	CENPBD1 (3.9)	KIF3B (2.6)	DEF8 (1.4)	LPA (1.1)	ENSG00000249231 (0.8)	TCERG1L (0.8)	LPAL2 (0.8)	ENSG00000256731 (0.7)	NOX4 (0.5)
ENSG00000115085	ZAP70 PPI subnetwork	0.17	>=0.20	CASP8 (2.1)	SLC22A3 (1.7)	CDKN2B-AS (1.1)	KIF3B (0.9)	TCF7L2 (0.8)	POFUT1 (0.8)	ENSG00000249231 (0.6)	PLAGL2 (0.6)	RCC2 (0.4)	SLC22A2 (0.4)
MP:0005191	head tilt	0.17	>=0.20	CENPBD1 (3.3)	TYR (1.8)	TOX3 (1.4)	TCERG1L (1.2)	LPA (1.1)	ASXL1 (0.9)	SLC22A2 (0.9)	DEF8 (0.8)	IRF4 (0.8)	POFUT1 (0.8)
ENSG00000165392	WRN PPI subnetwork	0.17	>=0.20	ASXL1 (2.5)	RCC2 (2.5)	POFUT1 (1.7)	CASP8 (1.5)	CDKN2B-AS (0.9)	TCERG1L (0.6)	TM9SF4 (0.5)	TRAK2 (0.5)	ENSG00000249231 (0.3)	DEF8 (0.2)
GO:0005884	actin filament	0.17	>=0.20	SLC22A3 (1.5)	CASP8 (1.3)	NOX4 (1.3)	CENPBD1 (1.1)	TCERG1L (1.0)	TCF7L2 (0.9)	TRAK2 (0.7)	C20orf112 (0.6)	POFUT1 (0.5)	ENSG00000256731 (0.5)
MP:0000512	intestinal ulcer	0.17	>=0.20	LPA (3.1)	IRF4 (2.9)	LPAL2 (2.9)	PLAGL2 (2.3)	POFUT1 (1.5)	SLC22A3 (1.3)	PLG (1.0)	KIF3B (0.8)	ENSG00000256731 (0.8)	C20orf112 (0.7)
GO:0043010	camera-type eye development	0.17	>=0.20	TOX3 (1.8)	TYR (1.8)	POFUT1 (1.5)	TCF7L2 (1.1)	SLC22A2 (0.9)	ENSG00000236772 (0.8)	NOX4 (0.7)	CDKN2B-AS (0.6)	ENSG00000249231 (0.5)	PLAGL2 (0.4)
ENSG00000164889	SLC4A2 PPI subnetwork	0.17	>=0.20	AFG3L1P (2.7)	TRAK2 (2.5)	ENSG00000236772 (2.2)	DEF8 (1.7)	LPA (1.2)	CASP8 (1.0)	ENSG00000249231 (0.9)	LPAL2 (0.7)	ALS2CR12 (0.4)	CENPBD1 (0.3)
ENSG00000104695	PPP2CB PPI subnetwork	0.17	>=0.20	KIF3B (2.0)	TYR (1.7)	LPA (1.4)	TCERG1L (1.4)	RCC2 (1.2)	SLC22A3 (1.1)	ENSG00000256731 (1.0)	TM9SF4 (0.7)	PLAGL2 (0.6)	MAP3K4 (0.5)
ENSG00000122641	INHBA PPI subnetwork	0.17	>=0.20	NOX4 (2.0)	C20orf112 (1.9)	CDKN2B-AS (1.9)	TCF7L2 (1.4)	MAP3K4 (1.3)	FGFR2 (0.9)	LPAL2 (0.8)	TOX3 (0.7)	ENSG00000249231 (0.7)	LPA (0.7)
ENSG00000125944	HNRNPR PPI subnetwork	0.17	>=0.20	RCC2 (3.1)	AFG3L1P (2.5)	ASXL1 (0.9)	TCF7L2 (0.6)	CENPBD1 (0.6)	PLAGL2 (0.5)	ENSG00000236772 (0.3)	TOX3 (0.2)	CASP8 (0.2)	TM9SF4 (0.1)
MP:0000182	increased circulating LDL cholesterol level	0.17	>=0.20	ENSG00000256731 (2.1)	SLC22A3 (1.7)	CENPBD1 (1.5)	ALS2CR12 (1.5)	LPA (1.4)	DEF8 (1.4)	KIF3B (1.4)	FGFR2 (1.3)	TCF7L2 (1.3)	TCERG1L (0.7)
MP:0002432	abnormal CD4-positive T cell morphology	0.17	>=0.20	IRF4 (2.7)	PLAGL2 (2.6)	POFUT1 (1.7)	KIF3B (1.4)	LPA (1.2)	SLC22A3 (1.1)	CASP8 (1.0)	TM9SF4 (1.0)	ASXL1 (1.0)	CENPBD1 (1.0)
GO:0004089	carbonate dehydratase activity	0.17	>=0.20	CDKN2B-AS (3.5)	TYR (3.4)	ENSG00000249231 (1.7)	TCF7L2 (1.7)	AFG3L1P (1.5)	SLC22A2 (1.5)	TRAK2 (1.5)	NOX4 (0.9)	TOX3 (0.6)	FGFR2 (0.5)
GO:0010639	negative regulation of organelle organization	0.17	>=0.20	ENSG00000249231 (2.5)	DEF8 (2.0)	C20orf112 (1.5)	ASXL1 (1.4)	TRAK2 (1.3)	RCC2 (1.1)	ENSG00000256731 (1.0)	TCERG1L (1.0)	TYR (0.9)	MAP3K4 (0.7)
GO:0035254	glutamate receptor binding	0.17	>=0.20	GRM5 (3.2)	SLC22A3 (2.7)	LPAL2 (1.4)	AFG3L1P (1.4)	FGFR2 (1.4)	ENSG00000256731 (1.2)	ENSG00000249231 (1.1)	ENSG00000236772 (1.1)	CENPBD1 (1.0)	TM9SF4 (0.9)
ENSG00000105664	COMP PPI subnetwork	0.17	>=0.20	FGFR2 (1.9)	C20orf112 (1.9)	ASXL1 (1.1)	CDKN2B-AS (0.9)	ENSG00000249231 (0.9)	TCF7L2 (0.9)	AFG3L1P (0.8)	NOX4 (0.7)	TCERG1L (0.6)	PLG (0.5)
MP:0004136	abnormal tongue muscle morphology	0.17	>=0.20	FGFR2 (2.8)	ENSG00000236772 (1.7)	TYR (1.7)	ALS2CR12 (1.4)	TOX3 (1.0)	POFUT1 (0.9)	TRAK2 (0.8)	ASXL1 (0.8)	SLC22A3 (0.7)	ENSG00000256731 (0.7)
ENSG00000176105	YES1 PPI subnetwork	0.17	>=0.20	TCF7L2 (2.9)	TM9SF4 (1.8)	CASP8 (1.6)	ALS2CR12 (1.4)	FGFR2 (1.4)	C20orf112 (1.1)	TOX3 (0.6)	NOX4 (0.6)	RCC2 (0.5)	ENSG00000236772 (0.4)
GO:0045063	T-helper 1 cell differentiation	0.17	>=0.20	ENSG00000249231 (3.7)	IRF4 (1.5)	C20orf112 (1.3)	CASP8 (1.2)	CDKN2B-AS (1.1)	CENPBD1 (1.0)	ALS2CR12 (0.9)	PLAGL2 (0.9)	ENSG00000256731 (0.9)	ENSG00000236772 (0.8)
ENSG00000087258	GNAO1 PPI subnetwork	0.17	>=0.20	TOX3 (2.0)	FGFR2 (1.9)	TCERG1L (1.9)	POFUT1 (1.5)	TCF7L2 (1.4)	TM9SF4 (1.3)	GRM5 (1.0)	DEF8 (0.9)	ASXL1 (0.7)	NOX4 (0.5)
REACTOME_CALNEXINCALRETICULIN_CYCLE	REACTOME_CALNEXINCALRETICULIN_CYCLE	0.17	>=0.20	TM9SF4 (4.6)	POFUT1 (1.6)	CASP8 (1.4)	NOX4 (1.1)	RCC2 (1.1)	ENSG00000249231 (0.9)	IRF4 (0.9)	PLG (0.5)	MAP3K4 (0.4)	ENSG00000236772 (0.4)
MP:0005095	decreased T cell proliferation	0.17	>=0.20	IRF4 (4.5)	PLAGL2 (2.6)	CASP8 (2.2)	CDKN2B-AS (1.2)	POFUT1 (1.0)	KIF3B (0.9)	ASXL1 (0.7)	CENPBD1 (0.6)	LPA (0.5)	SLC22A2 (0.4)
REACTOME_GABA_SYNTHESIS_RELEASE_REUPTAKE_AND_DEGRADATION	REACTOME_GABA_SYNTHESIS_RELEASE_REUPTAKE_AND_DEGRADATION	0.17	>=0.20	GRM5 (4.4)	KIF3B (2.6)	SLC22A2 (2.5)	PLG (1.8)	TM9SF4 (1.6)	LPA (1.2)	TCF7L2 (0.8)	CDKN2B-AS (0.7)	PLAGL2 (0.5)	ENSG00000249231 (0.5)
ENSG00000188342	GTF2F2 PPI subnetwork	0.17	>=0.20	RCC2 (2.8)	AFG3L1P (2.5)	PLAGL2 (1.2)	ASXL1 (1.1)	MAP3K4 (1.0)	TM9SF4 (0.6)	TOX3 (0.4)	ENSG00000256731 (0.3)	IRF4 (0.3)	CASP8 (0.2)
GO:0045295	gamma-catenin binding	0.17	>=0.20	TYR (2.1)	SLC22A3 (1.9)	CENPBD1 (1.9)	TCERG1L (1.8)	MAP3K4 (1.6)	KIF3B (1.4)	TCF7L2 (1.3)	TM9SF4 (1.3)	FGFR2 (1.2)	ENSG00000256731 (0.9)
GO:0060333	interferon-gamma-mediated signaling pathway	0.17	>=0.20	CASP8 (2.1)	CDKN2B-AS (2.1)	ALS2CR12 (1.9)	TCERG1L (1.3)	IRF4 (0.9)	KIF3B (0.8)	ENSG00000249231 (0.8)	C20orf112 (0.1)	ASXL1 (0.0)	LPA (0.0)
ENSG00000078579	FGF20 PPI subnetwork	0.17	>=0.20	TM9SF4 (3.4)	FGFR2 (2.9)	KIF3B (2.2)	POFUT1 (1.3)	AFG3L1P (1.1)	ENSG00000249231 (0.9)	TOX3 (0.9)	CDKN2B-AS (0.9)	CENPBD1 (0.7)	TCERG1L (0.6)
GO:0005796	Golgi lumen	0.17	>=0.20	PLG (4.1)	LPA (4.0)	LPAL2 (2.7)	POFUT1 (2.0)	TM9SF4 (1.8)	TCF7L2 (1.6)	FGFR2 (0.6)	ASXL1 (0.5)	TRAK2 (0.5)	SLC22A3 (0.4)
ENSG00000187840	EIF4EBP1 PPI subnetwork	0.17	>=0.20	DEF8 (4.9)	AFG3L1P (2.9)	CENPBD1 (2.2)	TM9SF4 (1.8)	MAP3K4 (1.3)	TYR (1.3)	RCC2 (1.3)	ENSG00000249231 (1.0)	TRAK2 (0.6)	ASXL1 (0.6)
ENSG00000164400	CSF2 PPI subnetwork	0.17	>=0.20	IRF4 (2.6)	SLC22A3 (2.4)	ENSG00000256731 (2.3)	CASP8 (1.9)	LPA (1.8)	LPAL2 (1.2)	C20orf112 (1.1)	ASXL1 (1.1)	KIF3B (0.9)	TM9SF4 (0.8)
MP:0004722	abnormal platelet dense granule number	0.17	>=0.20	CENPBD1 (3.6)	TYR (3.5)	KIF3B (1.4)	AFG3L1P (1.0)	ENSG00000236772 (0.9)	LPA (0.9)	DEF8 (0.8)	MAP3K4 (0.7)	TCERG1L (0.6)	CASP8 (0.6)
ENSG00000196549	MME PPI subnetwork	0.17	>=0.20	TM9SF4 (1.9)	CENPBD1 (1.5)	TCERG1L (1.5)	TRAK2 (1.1)	CDKN2B-AS (1.1)	SLC22A2 (0.8)	AFG3L1P (0.6)	TYR (0.5)	NOX4 (0.4)	FGFR2 (0.4)
ENSG00000148498	PARD3 PPI subnetwork	0.17	>=0.20	FGFR2 (2.9)	MAP3K4 (2.3)	TCF7L2 (2.1)	ASXL1 (2.0)	C20orf112 (2.0)	KIF3B (1.9)	DEF8 (1.6)	PLAGL2 (1.6)	ENSG00000236772 (1.5)	AFG3L1P (1.5)
REACTOME_INTERFERON_SIGNALING	REACTOME_INTERFERON_SIGNALING	0.17	>=0.20	CASP8 (1.9)	CDKN2B-AS (1.1)	ALS2CR12 (0.9)	ASXL1 (0.8)	PLAGL2 (0.6)	IRF4 (0.6)	TCERG1L (0.6)	SLC22A3 (0.5)	ENSG00000256731 (0.3)	MAP3K4 (0.3)
ENSG00000135069	PSAT1 PPI subnetwork	0.17	>=0.20	CENPBD1 (1.1)	KIF3B (0.9)	CDKN2B-AS (0.7)	TCF7L2 (0.6)	RCC2 (0.5)	IRF4 (0.5)	TRAK2 (0.4)	ALS2CR12 (0.3)	NOX4 (0.2)	GRM5 (0.2)
ENSG00000180209	MYLPF PPI subnetwork	0.17	>=0.20	AFG3L1P (2.3)	TRAK2 (2.1)	ENSG00000236772 (1.3)	CENPBD1 (1.3)	ENSG00000249231 (1.1)	DEF8 (1.1)	CASP8 (0.9)	SLC22A2 (0.7)	SLC22A3 (0.7)	C20orf112 (0.6)
GO:0001503	ossification	0.17	>=0.20	FGFR2 (3.2)	CDKN2B-AS (1.7)	TCF7L2 (1.5)	ENSG00000249231 (1.4)	ENSG00000256731 (1.2)	TOX3 (1.0)	ENSG00000236772 (0.6)	SLC22A2 (0.5)	TM9SF4 (0.4)	TCERG1L (0.4)
MP:0002144	abnormal B cell differentiation	0.17	>=0.20	IRF4 (3.3)	CASP8 (1.4)	RCC2 (1.3)	POFUT1 (1.3)	ASXL1 (1.1)	LPA (1.1)	CDKN2B-AS (0.6)	ENSG00000236772 (0.5)	PLAGL2 (0.4)	ENSG00000249231 (0.4)
REACTOME_AMINO_ACID_TRANSPORT_ACROSS_THE_PLASMA_MEMBRANE	REACTOME_AMINO_ACID_TRANSPORT_ACROSS_THE_PLASMA_MEMBRANE	0.17	>=0.20	SLC22A2 (2.3)	NOX4 (2.1)	PLAGL2 (1.8)	POFUT1 (1.7)	TYR (1.7)	SLC22A3 (1.5)	CENPBD1 (1.4)	TM9SF4 (1.4)	ALS2CR12 (1.3)	TCERG1L (1.3)
ENSG00000168811	IL12A PPI subnetwork	0.17	>=0.20	IRF4 (3.6)	CASP8 (2.4)	SLC22A3 (2.2)	ENSG00000256731 (1.9)	PLAGL2 (1.9)	ASXL1 (1.6)	C20orf112 (1.3)	KIF3B (1.2)	TM9SF4 (1.2)	LPA (1.1)
ENSG00000160741	CRTC2 PPI subnetwork	0.17	>=0.20	TCF7L2 (3.4)	KIF3B (1.8)	CENPBD1 (1.7)	MAP3K4 (1.7)	DEF8 (1.6)	TRAK2 (1.6)	AFG3L1P (1.3)	RCC2 (1.1)	FGFR2 (1.0)	ENSG00000236772 (0.9)
MP:0002575	increased circulating ketone body level	0.17	>=0.20	TCERG1L (2.4)	SLC22A2 (1.9)	TOX3 (1.2)	PLG (1.0)	ENSG00000249231 (0.9)	MAP3K4 (0.8)	TCF7L2 (0.8)	LPA (0.8)	DEF8 (0.7)	GRM5 (0.7)
ENSG00000065609	SNAP91 PPI subnetwork	0.17	>=0.20	TRAK2 (2.9)	CASP8 (2.3)	KIF3B (2.0)	TYR (1.8)	LPAL2 (1.4)	ENSG00000236772 (1.4)	TCF7L2 (1.2)	GRM5 (1.2)	ENSG00000256731 (1.1)	NOX4 (1.1)
MP:0003345	decreased rib number	0.17	>=0.20	TOX3 (2.6)	FGFR2 (2.4)	TCERG1L (1.4)	SLC22A2 (1.4)	ENSG00000256731 (1.3)	TCF7L2 (1.3)	ENSG00000249231 (0.8)	POFUT1 (0.5)	ASXL1 (0.4)	PLAGL2 (0.3)
GO:0043254	regulation of protein complex assembly	0.17	>=0.20	TRAK2 (2.1)	C20orf112 (1.9)	ALS2CR12 (1.7)	POFUT1 (1.2)	CASP8 (1.2)	RCC2 (1.1)	MAP3K4 (0.9)	KIF3B (0.8)	TCERG1L (0.8)	TYR (0.5)
ENSG00000137693	YAP1 PPI subnetwork	0.17	>=0.20	C20orf112 (2.0)	FGFR2 (1.7)	TCF7L2 (1.7)	ENSG00000249231 (1.6)	CDKN2B-AS (1.5)	SLC22A2 (1.4)	TRAK2 (0.8)	RCC2 (0.7)	ENSG00000256731 (0.7)	PLAGL2 (0.7)
ENSG00000072501	SMC1A PPI subnetwork	0.17	>=0.20	RCC2 (3.1)	AFG3L1P (2.8)	ASXL1 (1.6)	MAP3K4 (1.4)	PLAGL2 (0.8)	TM9SF4 (0.3)	FGFR2 (0.3)	LPAL2 (0.2)	CASP8 (0.2)	TOX3 (0.1)
MP:0001322	abnormal iris morphology	0.17	>=0.20	TYR (7.6)	FGFR2 (1.9)	TCF7L2 (1.6)	CDKN2B-AS (1.5)	AFG3L1P (1.4)	DEF8 (1.0)	NOX4 (0.8)	LPA (0.6)	KIF3B (0.5)	SLC22A2 (0.3)
MP:0005094	abnormal T cell proliferation	0.17	>=0.20	IRF4 (2.8)	PLAGL2 (1.8)	ASXL1 (1.7)	CASP8 (1.7)	ENSG00000236772 (1.3)	MAP3K4 (1.2)	POFUT1 (0.8)	C20orf112 (0.7)	TM9SF4 (0.6)	RCC2 (0.5)
ENSG00000164985	PSIP1 PPI subnetwork	0.17	>=0.20	ASXL1 (2.7)	PLAGL2 (2.6)	MAP3K4 (2.5)	AFG3L1P (1.1)	RCC2 (1.1)	CASP8 (1.1)	CDKN2B-AS (0.9)	LPA (0.7)	NOX4 (0.7)	TM9SF4 (0.6)
ENSG00000101811	CSTF2 PPI subnetwork	0.17	>=0.20	RCC2 (3.2)	AFG3L1P (2.6)	TM9SF4 (0.9)	ASXL1 (0.9)	PLAGL2 (0.9)	MAP3K4 (0.7)	IRF4 (0.5)	ENSG00000256731 (0.5)	TOX3 (0.3)	CASP8 (0.1)
GO:0046546	development of primary male sexual characteristics	0.17	>=0.20	CENPBD1 (1.8)	TCERG1L (1.4)	TOX3 (1.4)	ENSG00000249231 (0.7)	AFG3L1P (0.7)	MAP3K4 (0.6)	ALS2CR12 (0.6)	SLC22A3 (0.6)	ENSG00000256731 (0.5)	TCF7L2 (0.5)
GO:0022408	negative regulation of cell-cell adhesion	0.17	>=0.20	C20orf112 (3.1)	LPAL2 (2.3)	CASP8 (1.3)	AFG3L1P (1.2)	TRAK2 (1.2)	NOX4 (1.0)	IRF4 (0.8)	GRM5 (0.7)	MAP3K4 (0.7)	ENSG00000249231 (0.6)
GO:0016202	regulation of striated muscle tissue development	0.17	>=0.20	CDKN2B-AS (2.0)	SLC22A3 (1.5)	LPAL2 (1.4)	TCF7L2 (1.3)	ENSG00000236772 (0.9)	ENSG00000256731 (0.9)	FGFR2 (0.8)	TRAK2 (0.6)	TCERG1L (0.6)	TOX3 (0.6)
KEGG_DRUG_METABOLISM_OTHER_ENZYMES	KEGG_DRUG_METABOLISM_OTHER_ENZYMES	0.17	>=0.20	LPA (4.6)	LPAL2 (4.3)	PLG (3.7)	CDKN2B-AS (2.1)	DEF8 (1.9)	SLC22A2 (1.6)	ALS2CR12 (1.5)	TOX3 (1.3)	ENSG00000249231 (1.3)	CASP8 (1.2)
ENSG00000069424	KCNAB2 PPI subnetwork	0.17	>=0.20	TCERG1L (3.2)	SLC22A3 (2.3)	ENSG00000256731 (2.3)	GRM5 (1.8)	KIF3B (1.2)	RCC2 (1.0)	ENSG00000236772 (1.0)	C20orf112 (1.0)	ALS2CR12 (1.0)	FGFR2 (0.8)
GO:0070670	response to interleukin-4	0.17	>=0.20	CDKN2B-AS (2.7)	LPAL2 (1.4)	CENPBD1 (1.3)	TYR (1.2)	AFG3L1P (1.2)	C20orf112 (1.2)	LPA (1.0)	ENSG00000236772 (0.9)	ENSG00000249231 (0.9)	POFUT1 (0.6)
MP:0000091	short premaxilla	0.17	>=0.20	TOX3 (2.4)	TCERG1L (2.4)	ASXL1 (1.8)	FGFR2 (1.7)	TCF7L2 (1.5)	TRAK2 (1.4)	SLC22A2 (0.8)	AFG3L1P (0.5)	LPAL2 (0.5)	LPA (0.4)
MP:0008540	abnormal cerebrum morphology	0.18	>=0.20	POFUT1 (2.4)	TYR (2.1)	FGFR2 (1.7)	AFG3L1P (1.2)	TOX3 (1.2)	TCF7L2 (1.1)	PLAGL2 (1.1)	TM9SF4 (1.0)	KIF3B (0.9)	DEF8 (0.6)
MP:0009172	small pancreatic islets	0.18	>=0.20	TOX3 (2.1)	ALS2CR12 (1.5)	SLC22A2 (1.2)	POFUT1 (1.2)	ENSG00000236772 (1.0)	PLAGL2 (1.0)	LPA (0.7)	LPAL2 (0.6)	NOX4 (0.6)	CDKN2B-AS (0.5)
MP:0000709	enlarged thymus	0.18	>=0.20	IRF4 (3.4)	CASP8 (2.6)	ASXL1 (2.1)	ALS2CR12 (1.7)	RCC2 (1.6)	PLAGL2 (1.5)	SLC22A3 (0.7)	ENSG00000236772 (0.6)	NOX4 (0.3)	ENSG00000256731 (0.3)
ENSG00000186141	POLR3C PPI subnetwork	0.18	>=0.20	IRF4 (1.7)	CENPBD1 (1.4)	RCC2 (1.3)	AFG3L1P (1.2)	TYR (1.0)	MAP3K4 (1.0)	ASXL1 (0.7)	ENSG00000236772 (0.7)	TCERG1L (0.6)	SLC22A3 (0.4)
ENSG00000169710	FASN PPI subnetwork	0.18	>=0.20	KIF3B (2.4)	CASP8 (2.4)	TRAK2 (2.0)	CDKN2B-AS (1.5)	CENPBD1 (1.2)	IRF4 (1.2)	ASXL1 (1.0)	ENSG00000236772 (0.8)	SLC22A2 (0.7)	RCC2 (0.6)
MP:0005092	decreased double-positive T cell number	0.18	>=0.20	IRF4 (2.6)	PLAGL2 (1.7)	POFUT1 (1.7)	ASXL1 (1.4)	CASP8 (1.1)	CDKN2B-AS (1.0)	TM9SF4 (0.9)	TRAK2 (0.8)	RCC2 (0.8)	KIF3B (0.5)
ENSG00000022355	GABRA1 PPI subnetwork	0.18	>=0.20	GRM5 (5.6)	ENSG00000249231 (1.9)	TCERG1L (1.3)	TCF7L2 (0.8)	TRAK2 (0.8)	ENSG00000256731 (0.7)	TM9SF4 (0.6)	LPA (0.5)	CDKN2B-AS (0.5)	C20orf112 (0.5)
GO:0051091	positive regulation of sequence-specific DNA binding transcription factor activity	0.18	>=0.20	ENSG00000236772 (2.4)	PLAGL2 (2.1)	TCERG1L (1.6)	KIF3B (1.3)	CASP8 (1.2)	ASXL1 (1.2)	DEF8 (1.1)	IRF4 (1.0)	SLC22A3 (1.0)	POFUT1 (0.9)
KEGG_APOPTOSIS	KEGG_APOPTOSIS	0.18	>=0.20	CASP8 (4.5)	IRF4 (2.1)	KIF3B (1.6)	TRAK2 (1.5)	PLAGL2 (1.4)	CDKN2B-AS (1.1)	RCC2 (1.0)	LPAL2 (0.7)	ENSG00000249231 (0.6)	ENSG00000236772 (0.4)
GO:0046649	lymphocyte activation	0.18	>=0.20	IRF4 (3.3)	CASP8 (2.0)	PLAGL2 (1.7)	POFUT1 (1.3)	KIF3B (1.3)	C20orf112 (1.2)	CENPBD1 (1.0)	ASXL1 (0.8)	CDKN2B-AS (0.7)	ENSG00000236772 (0.6)
MP:0004763	absent brainstem auditory evoked potential	0.18	>=0.20	TYR (3.8)	SLC22A2 (2.1)	IRF4 (2.0)	C20orf112 (1.8)	TOX3 (1.3)	POFUT1 (1.1)	DEF8 (1.1)	PLAGL2 (0.8)	FGFR2 (0.6)	NOX4 (0.6)
MP:0002233	abnormal nose morphology	0.18	>=0.20	FGFR2 (2.7)	TCF7L2 (2.1)	TOX3 (2.0)	LPAL2 (2.0)	TYR (0.8)	PLAGL2 (0.6)	TCERG1L (0.5)	POFUT1 (0.3)	SLC22A3 (0.3)	IRF4 (0.2)
REACTOME_TRANSPORT_OF_GLUCOSE_AND_OTHER_SUGARS_BILE_SALTS_AND_ORGANIC_ACIDS_METAL_IONS_AND_AMINE_COMPOUNDS	REACTOME_TRANSPORT_OF_GLUCOSE_AND_OTHER_SUGARS_BILE_SALTS_AND_ORGANIC_ACIDS_METAL_IONS_AND_AMINE_COMPOUNDS	0.18	>=0.20	SLC22A2 (7.0)	NOX4 (3.6)	PLG (3.0)	TM9SF4 (2.2)	ENSG00000256731 (2.2)	ALS2CR12 (2.1)	DEF8 (1.7)	TYR (1.1)	TCF7L2 (0.8)	GRM5 (0.8)
GO:0016779	nucleotidyltransferase activity	0.18	>=0.20	CDKN2B-AS (1.3)	MAP3K4 (1.3)	ALS2CR12 (1.2)	ENSG00000256731 (1.2)	IRF4 (0.9)	ASXL1 (0.7)	AFG3L1P (0.7)	SLC22A3 (0.7)	PLAGL2 (0.6)	DEF8 (0.6)
MP:0001577	anemia	0.18	>=0.20	IRF4 (2.9)	TRAK2 (2.9)	PLAGL2 (1.8)	C20orf112 (1.3)	SLC22A3 (1.2)	ALS2CR12 (1.1)	ENSG00000236772 (1.0)	RCC2 (0.9)	MAP3K4 (0.9)	CASP8 (0.7)
MP:0001846	increased inflammatory response	0.18	>=0.20	IRF4 (2.8)	CASP8 (2.3)	LPA (1.3)	LPAL2 (1.1)	ASXL1 (1.0)	ENSG00000236772 (0.9)	POFUT1 (0.9)	TM9SF4 (0.8)	PLG (0.7)	PLAGL2 (0.7)
KEGG_PANTOTHENATE_AND_COA_BIOSYNTHESIS	KEGG_PANTOTHENATE_AND_COA_BIOSYNTHESIS	0.18	>=0.20	PLG (3.0)	SLC22A2 (2.6)	NOX4 (2.5)	LPA (2.0)	ALS2CR12 (2.0)	LPAL2 (1.3)	CASP8 (1.3)	ENSG00000236772 (1.2)	RCC2 (0.9)	CDKN2B-AS (0.7)
ENSG00000170727	BOP1 PPI subnetwork	0.18	>=0.20	RCC2 (2.3)	ASXL1 (1.3)	CDKN2B-AS (0.8)	POFUT1 (0.8)	AFG3L1P (0.8)	IRF4 (0.7)	ENSG00000236772 (0.6)	TM9SF4 (0.5)	ALS2CR12 (0.4)	KIF3B (0.4)
GO:0005667	transcription factor complex	0.18	>=0.20	TCF7L2 (1.9)	RCC2 (1.9)	ASXL1 (1.9)	POFUT1 (1.7)	PLAGL2 (1.6)	TOX3 (1.4)	MAP3K4 (1.2)	SLC22A3 (1.2)	AFG3L1P (1.0)	FGFR2 (0.8)
ENSG00000089234	BRAP PPI subnetwork	0.18	>=0.20	ENSG00000236772 (1.7)	ASXL1 (1.6)	POFUT1 (1.3)	RCC2 (0.8)	TCERG1L (0.7)	IRF4 (0.6)	CENPBD1 (0.5)	NOX4 (0.4)	ENSG00000256731 (0.4)	DEF8 (0.3)
ENSG00000160271	RALGDS PPI subnetwork	0.18	>=0.20	DEF8 (2.4)	GRM5 (2.1)	POFUT1 (1.7)	TOX3 (1.2)	TCF7L2 (1.1)	MAP3K4 (1.0)	CDKN2B-AS (0.7)	CENPBD1 (0.5)	ALS2CR12 (0.5)	ENSG00000236772 (0.4)
ENSG00000198646	NCOA6 PPI subnetwork	0.18	>=0.20	ASXL1 (3.5)	PLAGL2 (2.9)	MAP3K4 (2.6)	TM9SF4 (2.6)	SLC22A3 (2.5)	POFUT1 (2.3)	TCF7L2 (2.2)	CENPBD1 (1.9)	TOX3 (1.3)	AFG3L1P (1.3)
GO:0010608	posttranscriptional regulation of gene expression	0.18	>=0.20	MAP3K4 (1.7)	RCC2 (1.6)	ALS2CR12 (1.4)	CDKN2B-AS (1.4)	PLAGL2 (1.3)	TRAK2 (1.3)	ENSG00000256731 (1.1)	C20orf112 (1.0)	ASXL1 (0.9)	TYR (0.7)
GO:0000271	polysaccharide biosynthetic process	0.18	>=0.20	LPA (2.2)	CDKN2B-AS (2.2)	DEF8 (1.4)	TCERG1L (1.3)	ALS2CR12 (1.3)	LPAL2 (0.9)	MAP3K4 (0.8)	C20orf112 (0.7)	TYR (0.6)	IRF4 (0.5)
GO:0006353	transcription termination, DNA-dependent	0.18	>=0.20	AFG3L1P (4.5)	RCC2 (1.7)	DEF8 (1.4)	CENPBD1 (1.0)	LPA (0.8)	ASXL1 (0.7)	PLAGL2 (0.6)	MAP3K4 (0.5)	ENSG00000256731 (0.4)	POFUT1 (0.4)
REACTOME_SEROTONIN_RECEPTORS	REACTOME_SEROTONIN_RECEPTORS	0.18	>=0.20	GRM5 (4.2)	LPAL2 (3.5)	NOX4 (2.1)	ENSG00000256731 (1.3)	CDKN2B-AS (1.1)	POFUT1 (1.1)	TCF7L2 (0.9)	TCERG1L (0.8)	FGFR2 (0.8)	SLC22A3 (0.6)
REACTOME_SIGNALING_BY_INTERLEUKINS	REACTOME_SIGNALING_BY_INTERLEUKINS	0.18	>=0.20	IRF4 (3.7)	PLAGL2 (3.2)	KIF3B (2.2)	CASP8 (1.9)	ASXL1 (1.8)	POFUT1 (1.0)	TM9SF4 (0.8)	MAP3K4 (0.6)	SLC22A3 (0.6)	CDKN2B-AS (0.4)
ENSG00000142534	RPS11 PPI subnetwork	0.18	>=0.20	RCC2 (2.5)	IRF4 (1.3)	CENPBD1 (1.1)	MAP3K4 (1.0)	KIF3B (0.8)	POFUT1 (0.7)	ASXL1 (0.7)	AFG3L1P (0.6)	GRM5 (0.5)	ENSG00000256731 (0.4)
ENSG00000116809	ZBTB17 PPI subnetwork	0.18	>=0.20	POFUT1 (2.2)	CDKN2B-AS (1.6)	FGFR2 (1.4)	CENPBD1 (1.3)	RCC2 (1.1)	PLAGL2 (0.9)	TCF7L2 (0.7)	LPAL2 (0.3)	ALS2CR12 (0.3)	ASXL1 (0.3)
ENSG00000111087	GLI1 PPI subnetwork	0.18	>=0.20	ENSG00000249231 (2.3)	TCF7L2 (2.3)	TM9SF4 (1.6)	SLC22A2 (1.5)	ASXL1 (1.3)	C20orf112 (1.0)	ALS2CR12 (0.9)	RCC2 (0.8)	SLC22A3 (0.8)	KIF3B (0.7)
REACTOME_CD28_CO:STIMULATION	REACTOME_CD28_CO:STIMULATION	0.18	>=0.20	KIF3B (4.1)	RCC2 (2.2)	IRF4 (1.8)	TRAK2 (1.6)	ASXL1 (1.3)	CENPBD1 (1.0)	GRM5 (0.7)	PLAGL2 (0.6)	CASP8 (0.5)	LPA (0.4)
ENSG00000188846	RPL14 PPI subnetwork	0.18	>=0.20	CENPBD1 (2.1)	RCC2 (1.6)	DEF8 (1.5)	ASXL1 (1.2)	IRF4 (1.2)	SLC22A3 (1.1)	ENSG00000256731 (0.6)	CDKN2B-AS (0.6)	ENSG00000236772 (0.5)	KIF3B (0.4)
ENSG00000162367	TAL1 PPI subnetwork	0.18	>=0.20	C20orf112 (3.4)	RCC2 (2.6)	ASXL1 (1.7)	MAP3K4 (1.6)	TOX3 (1.4)	ENSG00000249231 (1.3)	POFUT1 (1.0)	TYR (0.6)	NOX4 (0.6)	FGFR2 (0.4)
ENSG00000174697	LEP PPI subnetwork	0.18	>=0.20	ENSG00000256731 (3.1)	SLC22A3 (2.7)	CASP8 (2.4)	IRF4 (2.2)	LPA (2.2)	ASXL1 (1.3)	LPAL2 (1.1)	ENSG00000236772 (1.1)	KIF3B (0.9)	PLG (0.9)
ENSG00000089280	FUS PPI subnetwork	0.18	>=0.20	RCC2 (2.9)	AFG3L1P (2.4)	ASXL1 (1.2)	TM9SF4 (1.1)	PLAGL2 (1.0)	TOX3 (0.9)	TCF7L2 (0.5)	MAP3K4 (0.4)	GRM5 (0.2)	TCERG1L (0.1)
ENSG00000145782	ATG12 PPI subnetwork	0.18	>=0.20	TCF7L2 (1.8)	ENSG00000236772 (1.6)	CENPBD1 (1.2)	RCC2 (1.0)	PLAGL2 (0.7)	TCERG1L (0.6)	CASP8 (0.5)	TYR (0.5)	FGFR2 (0.5)	ASXL1 (0.4)
ENSG00000182979	MTA1 PPI subnetwork	0.18	>=0.20	RCC2 (2.9)	TOX3 (1.6)	ASXL1 (1.2)	ENSG00000256731 (1.2)	LPAL2 (1.1)	MAP3K4 (1.1)	PLG (1.1)	DEF8 (1.1)	SLC22A3 (1.0)	PLAGL2 (0.9)
GO:0001934	positive regulation of protein phosphorylation	0.18	>=0.20	ALS2CR12 (2.0)	C20orf112 (1.9)	POFUT1 (1.9)	TM9SF4 (1.2)	NOX4 (1.1)	KIF3B (1.1)	TCF7L2 (1.0)	IRF4 (1.0)	TOX3 (0.9)	CASP8 (0.9)
MP:0005458	increased percent body fat	0.18	>=0.20	LPA (2.6)	CDKN2B-AS (2.3)	GRM5 (1.9)	ALS2CR12 (1.8)	SLC22A3 (1.6)	ENSG00000256731 (1.4)	FGFR2 (0.8)	NOX4 (0.8)	TOX3 (0.6)	KIF3B (0.5)
MP:0002136	abnormal kidney physiology	0.18	>=0.20	SLC22A2 (3.3)	PLG (3.2)	CDKN2B-AS (1.8)	DEF8 (1.5)	POFUT1 (1.1)	CENPBD1 (0.9)	KIF3B (0.8)	ENSG00000236772 (0.7)	ALS2CR12 (0.6)	NOX4 (0.5)
ENSG00000203747	FCGR3A PPI subnetwork	0.18	>=0.20	PLG (1.2)	CASP8 (1.2)	POFUT1 (1.1)	ENSG00000236772 (1.1)	LPA (1.1)	IRF4 (0.8)	ENSG00000256731 (0.7)	C20orf112 (0.6)	LPAL2 (0.4)	GRM5 (0.4)
MP:0001698	decreased embryo size	0.18	>=0.20	ASXL1 (2.4)	MAP3K4 (2.2)	TCF7L2 (2.1)	RCC2 (1.9)	FGFR2 (1.6)	TOX3 (1.5)	TM9SF4 (1.2)	PLAGL2 (1.2)	POFUT1 (0.7)	PLG (0.6)
GO:0045619	regulation of lymphocyte differentiation	0.18	>=0.20	ENSG00000236772 (4.1)	IRF4 (3.4)	PLAGL2 (2.0)	C20orf112 (1.9)	CASP8 (1.1)	KIF3B (0.8)	POFUT1 (0.7)	CDKN2B-AS (0.6)	SLC22A2 (0.6)	NOX4 (0.6)
ENSG00000099985	OSM PPI subnetwork	0.18	>=0.20	SLC22A3 (4.4)	ENSG00000256731 (4.2)	CASP8 (2.4)	IRF4 (2.2)	ASXL1 (1.5)	LPAL2 (1.4)	KIF3B (1.2)	LPA (1.2)	PLAGL2 (0.9)	TM9SF4 (0.8)
ENSG00000078043	PIAS2 PPI subnetwork	0.18	>=0.20	ASXL1 (1.8)	CASP8 (1.4)	POFUT1 (1.3)	IRF4 (1.2)	RCC2 (1.2)	PLAGL2 (0.9)	TCERG1L (0.9)	MAP3K4 (0.9)	FGFR2 (0.9)	AFG3L1P (0.9)
GO:0016814	hydrolase activity, acting on carbon-nitrogen (but not peptide) bonds, in cyclic amidines	0.18	>=0.20	CASP8 (2.2)	CDKN2B-AS (1.7)	PLAGL2 (1.6)	C20orf112 (1.6)	ENSG00000249231 (1.0)	POFUT1 (1.0)	RCC2 (0.8)	KIF3B (0.7)	ENSG00000236772 (0.7)	DEF8 (0.6)
ENSG00000196735	HLA-DQA1 PPI subnetwork	0.18	>=0.20	TCF7L2 (1.6)	CDKN2B-AS (1.3)	CASP8 (1.1)	SLC22A3 (1.1)	ENSG00000249231 (0.8)	SLC22A2 (0.7)	IRF4 (0.5)	POFUT1 (0.4)	CENPBD1 (0.4)	ENSG00000236772 (0.2)
ENSG00000206206	DAXX PPI subnetwork	0.18	>=0.20	MAP3K4 (3.3)	CASP8 (3.2)	ALS2CR12 (2.0)	ASXL1 (1.9)	TRAK2 (1.5)	AFG3L1P (1.5)	TOX3 (1.4)	CENPBD1 (1.2)	IRF4 (1.2)	RCC2 (0.6)
ENSG00000206279	DAXX PPI subnetwork	0.18	>=0.20	MAP3K4 (3.3)	CASP8 (3.2)	ALS2CR12 (2.0)	ASXL1 (1.9)	TRAK2 (1.5)	AFG3L1P (1.5)	TOX3 (1.4)	CENPBD1 (1.2)	IRF4 (1.2)	RCC2 (0.6)
ENSG00000204209	DAXX PPI subnetwork	0.18	>=0.20	MAP3K4 (3.3)	CASP8 (3.2)	ALS2CR12 (2.0)	ASXL1 (1.9)	TRAK2 (1.5)	AFG3L1P (1.5)	TOX3 (1.4)	CENPBD1 (1.2)	IRF4 (1.2)	RCC2 (0.6)
GO:0004713	protein tyrosine kinase activity	0.18	>=0.20	GRM5 (1.6)	ASXL1 (1.4)	CASP8 (1.3)	PLAGL2 (1.2)	ENSG00000249231 (1.1)	MAP3K4 (1.0)	C20orf112 (1.0)	TOX3 (1.0)	ALS2CR12 (0.8)	CDKN2B-AS (0.6)
ENSG00000002834	LASP1 PPI subnetwork	0.18	>=0.20	PLG (5.6)	TOX3 (2.3)	DEF8 (2.3)	SLC22A3 (1.1)	TYR (1.1)	TCF7L2 (0.9)	CENPBD1 (0.9)	SLC22A2 (0.6)	NOX4 (0.5)	PLAGL2 (0.5)
REACTOME_NF:KB_ACTIVATION_THROUGH_FADDRIP:1_PATHWAY_MEDIATED_BY_CASPASE:8_AND_:10	REACTOME_NF:KB_ACTIVATION_THROUGH_FADDRIP:1_PATHWAY_MEDIATED_BY_CASPASE:8_AND_:10	0.18	>=0.20	CASP8 (5.6)	LPAL2 (1.2)	CDKN2B-AS (1.2)	PLAGL2 (1.1)	SLC22A2 (0.9)	ENSG00000236772 (0.9)	ENSG00000256731 (0.7)	SLC22A3 (0.6)	ALS2CR12 (0.4)	KIF3B (0.4)
MP:0004255	abnormal spongiotrophoblast layer morphology	0.18	>=0.20	TM9SF4 (2.6)	LPA (1.5)	TCF7L2 (1.4)	PLG (1.2)	RCC2 (1.0)	ASXL1 (0.9)	PLAGL2 (0.8)	DEF8 (0.8)	MAP3K4 (0.5)	CDKN2B-AS (0.5)
ENSG00000093009	CDC45 PPI subnetwork	0.18	>=0.20	CDKN2B-AS (1.4)	RCC2 (1.2)	PLAGL2 (1.0)	AFG3L1P (0.6)	ENSG00000249231 (0.5)	TCF7L2 (0.4)	NOX4 (0.3)	CASP8 (0.3)	POFUT1 (0.2)	TCERG1L (0.2)
MP:0001324	abnormal eye pigmentation	0.18	>=0.20	TYR (12.7)	KIF3B (1.6)	DEF8 (1.3)	CENPBD1 (1.2)	ASXL1 (1.1)	TCERG1L (1.0)	ENSG00000236772 (0.9)	MAP3K4 (0.7)	NOX4 (0.7)	FGFR2 (0.7)
GO:0030834	regulation of actin filament depolymerization	0.18	>=0.20	ENSG00000249231 (2.9)	C20orf112 (2.3)	TRAK2 (1.8)	CDKN2B-AS (1.6)	KIF3B (1.5)	POFUT1 (1.4)	SLC22A2 (1.3)	ENSG00000256731 (0.7)	TCERG1L (0.6)	TOX3 (0.6)
ENSG00000187899	ENSG00000187899 PPI subnetwork	0.18	>=0.20	RCC2 (1.7)	CDKN2B-AS (1.4)	MAP3K4 (1.0)	IRF4 (1.0)	ENSG00000236772 (0.5)	ENSG00000249231 (0.4)	ASXL1 (0.4)	POFUT1 (0.3)	ENSG00000256731 (0.3)	AFG3L1P (0.2)
GO:0033273	response to vitamin	0.18	>=0.20	CDKN2B-AS (1.8)	C20orf112 (1.7)	ALS2CR12 (1.6)	TCERG1L (1.3)	ENSG00000249231 (1.0)	SLC22A3 (0.8)	FGFR2 (0.6)	PLG (0.6)	TCF7L2 (0.4)	POFUT1 (0.4)
ENSG00000151617	EDNRA PPI subnetwork	0.18	>=0.20	CDKN2B-AS (2.5)	ENSG00000249231 (2.3)	TOX3 (1.5)	POFUT1 (1.4)	LPAL2 (1.1)	TCF7L2 (1.0)	ENSG00000256731 (0.9)	FGFR2 (0.9)	CENPBD1 (0.8)	CASP8 (0.8)
MP:0000929	open neural tube	0.18	>=0.20	TCF7L2 (3.7)	MAP3K4 (2.4)	TOX3 (2.3)	FGFR2 (2.0)	ASXL1 (1.2)	POFUT1 (1.0)	TYR (0.9)	RCC2 (0.8)	PLAGL2 (0.7)	TCERG1L (0.7)
KEGG_GLYCOSAMINOGLYCAN_BIOSYNTHESIS_HEPARAN_SULFATE	KEGG_GLYCOSAMINOGLYCAN_BIOSYNTHESIS_HEPARAN_SULFATE	0.18	>=0.20	GRM5 (1.9)	DEF8 (1.7)	LPAL2 (1.3)	TCERG1L (1.2)	TM9SF4 (1.2)	TCF7L2 (1.0)	KIF3B (0.9)	CENPBD1 (0.7)	ENSG00000256731 (0.5)	ENSG00000249231 (0.4)
GO:0034502	protein localization to chromosome	0.18	>=0.20	ENSG00000249231 (3.4)	ENSG00000236772 (3.3)	AFG3L1P (3.0)	DEF8 (2.5)	CENPBD1 (1.2)	NOX4 (1.0)	ASXL1 (1.0)	MAP3K4 (0.5)	TOX3 (0.4)	ALS2CR12 (0.4)
ENSG00000144597	EAF1 PPI subnetwork	0.18	>=0.20	ASXL1 (1.8)	AFG3L1P (1.4)	MAP3K4 (0.8)	TOX3 (0.7)	IRF4 (0.7)	DEF8 (0.6)	NOX4 (0.6)	TCERG1L (0.6)	CENPBD1 (0.6)	TCF7L2 (0.5)
ENSG00000111802	TDP2 PPI subnetwork	0.18	>=0.20	IRF4 (3.2)	PLAGL2 (3.2)	ENSG00000256731 (2.7)	ASXL1 (2.3)	CASP8 (2.1)	LPA (1.8)	KIF3B (1.8)	POFUT1 (1.7)	TM9SF4 (1.6)	SLC22A2 (1.5)
GO:0006376	mRNA splice site selection	0.18	>=0.20	AFG3L1P (1.7)	CDKN2B-AS (1.3)	ENSG00000256731 (1.2)	TCF7L2 (0.8)	RCC2 (0.8)	C20orf112 (0.8)	ENSG00000236772 (0.7)	TYR (0.7)	PLAGL2 (0.6)	ASXL1 (0.5)
MP:0008499	increased IgG1 level	0.18	>=0.20	IRF4 (7.4)	PLAGL2 (2.8)	KIF3B (1.9)	CASP8 (1.3)	POFUT1 (1.2)	ASXL1 (1.0)	ENSG00000256731 (0.8)	ALS2CR12 (0.8)	SLC22A3 (0.6)	TM9SF4 (0.5)
ENSG00000149016	TUT1 PPI subnetwork	0.18	>=0.20	ENSG00000249231 (1.7)	TCF7L2 (1.5)	ASXL1 (1.4)	MAP3K4 (1.4)	RCC2 (1.3)	ENSG00000256731 (1.2)	PLAGL2 (1.2)	ALS2CR12 (1.0)	LPA (0.9)	SLC22A3 (0.9)
ENSG00000101266	CSNK2A1 PPI subnetwork	0.18	>=0.20	RCC2 (3.3)	ASXL1 (1.6)	SLC22A3 (1.2)	MAP3K4 (1.0)	AFG3L1P (0.8)	PLAGL2 (0.8)	ENSG00000256731 (0.7)	CDKN2B-AS (0.6)	CENPBD1 (0.5)	IRF4 (0.5)
ENSG00000020577	SAMD4A PPI subnetwork	0.18	>=0.20	TCF7L2 (2.5)	MAP3K4 (2.5)	DEF8 (2.1)	TOX3 (1.7)	TRAK2 (1.6)	ASXL1 (1.5)	FGFR2 (1.3)	ENSG00000236772 (0.8)	CDKN2B-AS (0.8)	ALS2CR12 (0.6)
GO:0009988	cell-cell recognition	0.18	>=0.20	ENSG00000249231 (3.3)	ENSG00000256731 (1.6)	LPAL2 (1.5)	LPA (1.3)	CDKN2B-AS (1.3)	CENPBD1 (1.2)	ALS2CR12 (1.0)	SLC22A3 (0.9)	ENSG00000236772 (0.9)	IRF4 (0.7)
MP:0010872	increased trabecular bone mass	0.18	>=0.20	TCF7L2 (2.0)	C20orf112 (1.2)	CASP8 (1.1)	CDKN2B-AS (0.7)	FGFR2 (0.7)	ASXL1 (0.7)	CENPBD1 (0.4)	GRM5 (0.4)	ALS2CR12 (0.3)	RCC2 (0.3)
ENSG00000070388	FGF22 PPI subnetwork	0.18	>=0.20	FGFR2 (3.8)	POFUT1 (2.4)	TM9SF4 (1.9)	ENSG00000249231 (1.5)	RCC2 (1.2)	KIF3B (1.1)	ENSG00000236772 (1.1)	GRM5 (1.0)	LPAL2 (1.0)	TCF7L2 (0.9)
ENSG00000162344	FGF19 PPI subnetwork	0.18	>=0.20	FGFR2 (3.8)	POFUT1 (2.4)	TM9SF4 (1.9)	ENSG00000249231 (1.5)	RCC2 (1.2)	KIF3B (1.1)	ENSG00000236772 (1.1)	GRM5 (1.0)	LPAL2 (1.0)	TCF7L2 (0.9)
ENSG00000111241	FGF6 PPI subnetwork	0.18	>=0.20	FGFR2 (3.8)	POFUT1 (2.4)	TM9SF4 (1.9)	ENSG00000249231 (1.5)	RCC2 (1.2)	KIF3B (1.1)	ENSG00000236772 (1.1)	GRM5 (1.0)	LPAL2 (1.0)	TCF7L2 (0.9)
ENSG00000158815	FGF17 PPI subnetwork	0.18	>=0.20	FGFR2 (3.8)	POFUT1 (2.4)	TM9SF4 (1.9)	ENSG00000249231 (1.5)	RCC2 (1.2)	KIF3B (1.1)	ENSG00000236772 (1.1)	GRM5 (1.0)	LPAL2 (1.0)	TCF7L2 (0.9)
ENSG00000107831	FGF8 PPI subnetwork	0.18	>=0.20	FGFR2 (3.8)	POFUT1 (2.4)	TM9SF4 (1.9)	ENSG00000249231 (1.5)	RCC2 (1.2)	KIF3B (1.1)	ENSG00000236772 (1.1)	GRM5 (1.0)	LPAL2 (1.0)	TCF7L2 (0.9)
ENSG00000156427	FGF18 PPI subnetwork	0.18	>=0.20	FGFR2 (3.8)	POFUT1 (2.4)	TM9SF4 (1.9)	ENSG00000249231 (1.5)	RCC2 (1.2)	KIF3B (1.1)	ENSG00000236772 (1.1)	GRM5 (1.0)	LPAL2 (1.0)	TCF7L2 (0.9)
ENSG00000108773	KAT2A PPI subnetwork	0.18	>=0.20	MAP3K4 (2.8)	ASXL1 (2.7)	PLAGL2 (1.7)	TCF7L2 (1.1)	RCC2 (1.1)	CENPBD1 (1.0)	TM9SF4 (0.9)	AFG3L1P (0.9)	POFUT1 (0.8)	CDKN2B-AS (0.7)
ENSG00000184825	HIST1H2AH PPI subnetwork	0.18	>=0.20	RCC2 (3.0)	AFG3L1P (2.0)	MAP3K4 (1.6)	IRF4 (1.4)	SLC22A3 (0.6)	ENSG00000236772 (0.5)	ASXL1 (0.4)	ENSG00000249231 (0.4)	TCF7L2 (0.4)	CENPBD1 (0.3)
ENSG00000124642	ENSG00000124642 PPI subnetwork	0.18	>=0.20	RCC2 (3.0)	AFG3L1P (2.0)	MAP3K4 (1.6)	IRF4 (1.4)	SLC22A3 (0.6)	ENSG00000236772 (0.5)	ASXL1 (0.4)	ENSG00000249231 (0.4)	TCF7L2 (0.4)	CENPBD1 (0.3)
GO:0006278	RNA-dependent DNA replication	0.18	>=0.20	CENPBD1 (3.2)	ENSG00000249231 (3.1)	ALS2CR12 (2.2)	AFG3L1P (2.2)	DEF8 (1.1)	POFUT1 (1.0)	CASP8 (0.9)	ENSG00000236772 (0.9)	MAP3K4 (0.5)	LPAL2 (0.3)
ENSG00000163162	RNF149 PPI subnetwork	0.18	>=0.20	ALS2CR12 (1.8)	ASXL1 (1.5)	ENSG00000249231 (1.4)	RCC2 (1.2)	TYR (1.0)	GRM5 (0.8)	TRAK2 (0.7)	MAP3K4 (0.7)	TOX3 (0.6)	CASP8 (0.5)
GO:0034340	response to type I interferon	0.18	>=0.20	CDKN2B-AS (2.3)	CASP8 (1.6)	ENSG00000236772 (1.1)	ENSG00000256731 (1.0)	ALS2CR12 (0.9)	C20orf112 (0.8)	LPAL2 (0.7)	CENPBD1 (0.7)	KIF3B (0.6)	TCERG1L (0.6)
ENSG00000106804	C5 PPI subnetwork	0.18	>=0.20	LPA (7.7)	PLG (7.7)	LPAL2 (2.0)	NOX4 (1.1)	ENSG00000236772 (0.9)	AFG3L1P (0.9)	ENSG00000256731 (0.9)	GRM5 (0.9)	FGFR2 (0.8)	CENPBD1 (0.6)
GO:0060428	lung epithelium development	0.18	>=0.20	ENSG00000256731 (3.8)	SLC22A3 (2.8)	ENSG00000249231 (1.9)	TOX3 (1.7)	ENSG00000236772 (1.4)	FGFR2 (1.3)	TCF7L2 (1.2)	DEF8 (0.6)	KIF3B (0.6)	TYR (0.4)
ENSG00000132507	EIF5A PPI subnetwork	0.18	>=0.20	CENPBD1 (3.9)	AFG3L1P (3.2)	TCERG1L (1.4)	IRF4 (1.4)	SLC22A3 (1.0)	ENSG00000236772 (0.9)	RCC2 (0.8)	POFUT1 (0.8)	PLG (0.7)	DEF8 (0.6)
GO:0008144	drug binding	0.18	>=0.20	TCF7L2 (2.5)	GRM5 (1.9)	SLC22A3 (1.3)	IRF4 (1.2)	PLG (0.9)	ALS2CR12 (0.8)	FGFR2 (0.7)	ENSG00000249231 (0.7)	TRAK2 (0.5)	LPA (0.2)
ENSG00000102572	STK24 PPI subnetwork	0.18	>=0.20	RCC2 (1.7)	TRAK2 (1.6)	MAP3K4 (1.4)	TYR (1.2)	C20orf112 (1.2)	TOX3 (1.1)	AFG3L1P (1.1)	ENSG00000249231 (0.9)	SLC22A3 (0.9)	ENSG00000256731 (0.9)
MP:0001175	abnormal lung morphology	0.18	>=0.20	FGFR2 (3.6)	POFUT1 (2.0)	TCF7L2 (1.7)	ENSG00000256731 (1.4)	CASP8 (1.1)	SLC22A3 (1.0)	TM9SF4 (0.9)	RCC2 (0.9)	PLAGL2 (0.7)	NOX4 (0.7)
GO:0008217	regulation of blood pressure	0.18	>=0.20	CDKN2B-AS (2.5)	NOX4 (2.2)	ALS2CR12 (1.4)	CENPBD1 (1.4)	SLC22A2 (1.4)	AFG3L1P (1.3)	SLC22A3 (1.3)	TOX3 (1.1)	LPAL2 (1.0)	TRAK2 (0.9)
ENSG00000172352	CDY1B PPI subnetwork	0.18	>=0.20	SLC22A2 (2.0)	SLC22A3 (1.8)	ALS2CR12 (1.7)	IRF4 (1.4)	MAP3K4 (0.7)	TM9SF4 (0.7)	TCERG1L (0.6)	RCC2 (0.6)	GRM5 (0.6)	ENSG00000256731 (0.5)
ENSG00000172288	CDY1 PPI subnetwork	0.18	>=0.20	SLC22A2 (2.0)	SLC22A3 (1.8)	ALS2CR12 (1.7)	IRF4 (1.4)	MAP3K4 (0.7)	TM9SF4 (0.7)	TCERG1L (0.6)	RCC2 (0.6)	GRM5 (0.6)	ENSG00000256731 (0.5)
GO:0033692	cellular polysaccharide biosynthetic process	0.18	>=0.20	LPA (2.3)	CDKN2B-AS (1.7)	DEF8 (1.6)	ALS2CR12 (1.4)	LPAL2 (1.0)	TCERG1L (0.8)	TRAK2 (0.8)	IRF4 (0.7)	AFG3L1P (0.7)	MAP3K4 (0.6)
GO:0016769	transferase activity, transferring nitrogenous groups	0.18	>=0.20	PLG (4.1)	LPA (3.6)	LPAL2 (2.5)	FGFR2 (1.3)	ENSG00000256731 (0.9)	TM9SF4 (0.7)	POFUT1 (0.7)	KIF3B (0.6)	ENSG00000236772 (0.6)	RCC2 (0.5)
MP:0004678	split xiphoid process	0.18	>=0.20	FGFR2 (2.3)	TYR (1.5)	CDKN2B-AS (1.4)	RCC2 (1.1)	POFUT1 (1.1)	TM9SF4 (0.9)	C20orf112 (0.8)	ENSG00000249231 (0.8)	TCF7L2 (0.7)	IRF4 (0.5)
ENSG00000130939	UBE4B PPI subnetwork	0.18	>=0.20	NOX4 (2.0)	CDKN2B-AS (1.9)	DEF8 (1.5)	RCC2 (1.2)	CASP8 (0.9)	ASXL1 (0.8)	LPAL2 (0.7)	PLG (0.5)	SLC22A2 (0.5)	TCERG1L (0.3)
MP:0004057	thin myocardium compact layer	0.18	>=0.20	NOX4 (2.4)	PLAGL2 (1.7)	ENSG00000256731 (1.6)	DEF8 (1.3)	TRAK2 (1.2)	ASXL1 (1.2)	FGFR2 (0.9)	SLC22A3 (0.9)	CENPBD1 (0.7)	C20orf112 (0.6)
GO:0030529	ribonucleoprotein complex	0.18	>=0.20	RCC2 (2.5)	MAP3K4 (1.3)	ASXL1 (1.0)	AFG3L1P (0.8)	CENPBD1 (0.6)	PLAGL2 (0.5)	IRF4 (0.4)	TCF7L2 (0.4)	ALS2CR12 (0.3)	DEF8 (0.1)
ENSG00000168283	BMI1 PPI subnetwork	0.18	>=0.20	TCF7L2 (2.1)	C20orf112 (2.1)	RCC2 (1.9)	PLAGL2 (1.8)	LPAL2 (1.8)	TCERG1L (1.5)	ASXL1 (1.3)	MAP3K4 (1.2)	TOX3 (0.8)	ENSG00000256731 (0.7)
GO:0030291	protein serine/threonine kinase inhibitor activity	0.18	>=0.20	CDKN2B-AS (2.6)	TCF7L2 (1.3)	IRF4 (1.1)	ASXL1 (1.0)	TRAK2 (0.9)	ENSG00000256731 (0.8)	PLAGL2 (0.8)	TCERG1L (0.5)	KIF3B (0.4)	C20orf112 (0.4)
GO:0031234	extrinsic to internal side of plasma membrane	0.19	>=0.20	TOX3 (2.1)	TCF7L2 (1.5)	DEF8 (1.2)	C20orf112 (1.1)	ENSG00000236772 (0.9)	CENPBD1 (0.9)	GRM5 (0.9)	POFUT1 (0.8)	TYR (0.8)	ENSG00000256731 (0.6)
GO:0043586	tongue development	0.19	>=0.20	ENSG00000236772 (2.4)	MAP3K4 (1.6)	FGFR2 (1.3)	TCERG1L (1.1)	TYR (1.1)	ENSG00000249231 (1.0)	NOX4 (0.8)	TCF7L2 (0.5)	CDKN2B-AS (0.5)	SLC22A2 (0.3)
MP:0000159	abnormal xiphoid process morphology	0.19	>=0.20	CDKN2B-AS (2.2)	FGFR2 (2.0)	TCERG1L (1.5)	C20orf112 (1.5)	TOX3 (1.2)	ASXL1 (1.1)	RCC2 (0.7)	ENSG00000249231 (0.6)	TCF7L2 (0.6)	LPAL2 (0.5)
MP:0000685	abnormal immune system morphology	0.19	>=0.20	SLC22A3 (2.4)	IRF4 (2.1)	PLAGL2 (1.9)	KIF3B (1.4)	TYR (1.3)	ALS2CR12 (1.2)	ENSG00000249231 (1.0)	TM9SF4 (0.9)	ENSG00000256731 (0.9)	CASP8 (0.8)
ENSG00000111845	PAK1IP1 PPI subnetwork	0.19	>=0.20	ENSG00000256731 (1.5)	RCC2 (1.4)	CDKN2B-AS (1.2)	ENSG00000236772 (1.2)	ASXL1 (1.1)	IRF4 (0.9)	POFUT1 (0.9)	ALS2CR12 (0.9)	TM9SF4 (0.8)	CASP8 (0.4)
MP:0003957	abnormal nitric oxide homeostasis	0.19	>=0.20	IRF4 (2.9)	ASXL1 (1.8)	TCF7L2 (1.7)	KIF3B (1.7)	CASP8 (1.7)	PLAGL2 (1.2)	NOX4 (0.9)	TM9SF4 (0.8)	ENSG00000249231 (0.7)	CDKN2B-AS (0.6)
GO:0005790	smooth endoplasmic reticulum	0.19	>=0.20	ENSG00000256731 (1.9)	LPAL2 (1.8)	CDKN2B-AS (1.7)	NOX4 (1.5)	FGFR2 (1.5)	TCF7L2 (1.4)	PLG (0.9)	TYR (0.9)	DEF8 (0.7)	C20orf112 (0.7)
ENSG00000114767	RRP9 PPI subnetwork	0.19	>=0.20	RCC2 (1.7)	IRF4 (1.4)	ASXL1 (0.5)	CDKN2B-AS (0.4)	ENSG00000256731 (0.4)	AFG3L1P (0.4)	CASP8 (0.4)	SLC22A3 (0.3)	ENSG00000236772 (0.3)	MAP3K4 (0.2)
REACTOME_RNA_POLYMERASE_II_TRANSCRIPTION	REACTOME_RNA_POLYMERASE_II_TRANSCRIPTION	0.19	>=0.20	AFG3L1P (2.8)	RCC2 (2.0)	PLAGL2 (1.7)	MAP3K4 (1.4)	ASXL1 (0.8)	LPA (0.6)	DEF8 (0.5)	ENSG00000256731 (0.5)	CDKN2B-AS (0.3)	IRF4 (0.3)
REACTOME_PI:3K_CASCADE	REACTOME_PI:3K_CASCADE	0.19	>=0.20	TRAK2 (2.3)	TCF7L2 (1.4)	KIF3B (1.2)	DEF8 (1.0)	CENPBD1 (0.9)	RCC2 (0.9)	IRF4 (0.7)	CDKN2B-AS (0.6)	SLC22A3 (0.4)	ENSG00000236772 (0.4)
ENSG00000086189	DIMT1 PPI subnetwork	0.19	>=0.20	ASXL1 (1.7)	RCC2 (1.6)	MAP3K4 (1.3)	IRF4 (1.1)	TM9SF4 (0.8)	ENSG00000249231 (0.7)	KIF3B (0.5)	CASP8 (0.4)	DEF8 (0.3)	ENSG00000256731 (0.3)
GO:0030530	heterogeneous nuclear ribonucleoprotein complex	0.19	>=0.20	AFG3L1P (2.2)	RCC2 (2.0)	LPAL2 (0.9)	TCF7L2 (0.7)	TOX3 (0.7)	ALS2CR12 (0.6)	FGFR2 (0.6)	ASXL1 (0.5)	CASP8 (0.5)	TM9SF4 (0.4)
ENSG00000080824	HSP90AA1 PPI subnetwork	0.19	>=0.20	CASP8 (2.4)	RCC2 (2.0)	CENPBD1 (1.8)	ASXL1 (1.7)	PLAGL2 (1.4)	TRAK2 (1.3)	KIF3B (1.2)	C20orf112 (1.2)	AFG3L1P (1.0)	NOX4 (0.9)
ENSG00000136169	SETDB2 PPI subnetwork	0.19	>=0.20	PLG (3.2)	POFUT1 (2.1)	ENSG00000256731 (1.9)	PLAGL2 (1.7)	FGFR2 (1.7)	SLC22A3 (1.4)	LPA (1.4)	TCF7L2 (1.1)	RCC2 (1.0)	CENPBD1 (0.8)
GO:0017136	NAD-dependent histone deacetylase activity	0.19	>=0.20	MAP3K4 (2.5)	IRF4 (1.5)	DEF8 (1.0)	AFG3L1P (1.0)	ENSG00000249231 (0.9)	ENSG00000236772 (0.8)	ASXL1 (0.7)	TOX3 (0.7)	CDKN2B-AS (0.4)	RCC2 (0.4)
GO:0034979	NAD-dependent protein deacetylase activity	0.19	>=0.20	MAP3K4 (2.5)	IRF4 (1.5)	DEF8 (1.0)	AFG3L1P (1.0)	ENSG00000249231 (0.9)	ENSG00000236772 (0.8)	ASXL1 (0.7)	TOX3 (0.7)	CDKN2B-AS (0.4)	RCC2 (0.4)
ENSG00000136111	TBC1D4 PPI subnetwork	0.19	>=0.20	KIF3B (3.4)	PLAGL2 (3.1)	ASXL1 (2.6)	C20orf112 (2.1)	TRAK2 (1.3)	ALS2CR12 (1.1)	CASP8 (0.9)	MAP3K4 (0.9)	POFUT1 (0.8)	TCERG1L (0.7)
GO:0034637	cellular carbohydrate biosynthetic process	0.19	>=0.20	LPA (3.1)	ALS2CR12 (1.9)	LPAL2 (1.9)	CDKN2B-AS (1.7)	SLC22A3 (1.5)	DEF8 (1.3)	PLG (0.8)	ENSG00000256731 (0.7)	NOX4 (0.7)	IRF4 (0.5)
ENSG00000146143	ENSG00000146143 PPI subnetwork	0.19	>=0.20	AFG3L1P (1.5)	CDKN2B-AS (1.3)	ENSG00000249231 (1.1)	MAP3K4 (0.8)	RCC2 (0.6)	CENPBD1 (0.6)	NOX4 (0.5)	LPA (0.5)	KIF3B (0.2)	PLAGL2 (0.2)
ENSG00000122484	RPAP2 PPI subnetwork	0.19	>=0.20	RCC2 (1.1)	ASXL1 (1.0)	IRF4 (0.8)	MAP3K4 (0.6)	TCERG1L (0.6)	AFG3L1P (0.5)	CDKN2B-AS (0.5)	DEF8 (0.4)	ENSG00000249231 (0.3)	ALS2CR12 (0.1)
GO:0004521	endoribonuclease activity	0.19	>=0.20	CENPBD1 (2.5)	LPA (1.7)	CDKN2B-AS (1.6)	ENSG00000236772 (1.1)	LPAL2 (1.0)	IRF4 (1.0)	KIF3B (0.7)	AFG3L1P (0.6)	ENSG00000249231 (0.4)	TRAK2 (0.3)
ENSG00000092969	TGFB2 PPI subnetwork	0.19	>=0.20	NOX4 (4.3)	LPA (1.8)	CDKN2B-AS (1.6)	C20orf112 (1.1)	PLG (0.9)	FGFR2 (0.8)	ALS2CR12 (0.8)	TYR (0.7)	GRM5 (0.6)	LPAL2 (0.5)
ENSG00000196136	SERPINA3 PPI subnetwork	0.19	>=0.20	SLC22A3 (1.5)	ENSG00000256731 (1.1)	TRAK2 (1.1)	SLC22A2 (0.9)	TCERG1L (0.9)	GRM5 (0.8)	CDKN2B-AS (0.7)	PLG (0.7)	LPAL2 (0.6)	KIF3B (0.6)
ENSG00000173575	CHD2 PPI subnetwork	0.19	>=0.20	CENPBD1 (2.4)	ASXL1 (1.7)	ENSG00000236772 (1.5)	ENSG00000256731 (1.1)	SLC22A3 (1.0)	TCF7L2 (0.9)	RCC2 (0.8)	SLC22A2 (0.5)	MAP3K4 (0.5)	AFG3L1P (0.5)
ENSG00000143119	CD53 PPI subnetwork	0.19	>=0.20	IRF4 (3.5)	POFUT1 (2.5)	TM9SF4 (1.7)	PLAGL2 (1.6)	LPA (1.3)	KIF3B (0.8)	ENSG00000249231 (0.8)	NOX4 (0.8)	TCF7L2 (0.7)	ENSG00000236772 (0.6)
MP:0011085	complete postnatal lethality	0.19	>=0.20	FGFR2 (2.9)	TOX3 (2.6)	TCF7L2 (2.4)	SLC22A2 (1.8)	PLG (1.7)	POFUT1 (1.6)	PLAGL2 (1.1)	ASXL1 (1.1)	LPA (1.1)	TM9SF4 (0.9)
KEGG_ALLOGRAFT_REJECTION	KEGG_ALLOGRAFT_REJECTION	0.19	>=0.20	IRF4 (5.0)	PLAGL2 (1.9)	KIF3B (1.5)	ENSG00000236772 (0.6)	TRAK2 (0.5)	ALS2CR12 (0.5)	ASXL1 (0.5)	CDKN2B-AS (0.5)	CASP8 (0.3)	MAP3K4 (0.2)
ENSG00000096401	CDC5L PPI subnetwork	0.19	>=0.20	RCC2 (2.9)	TRAK2 (1.7)	MAP3K4 (1.4)	GRM5 (1.3)	CDKN2B-AS (1.2)	ASXL1 (1.0)	C20orf112 (0.8)	POFUT1 (0.8)	CASP8 (0.6)	ENSG00000256731 (0.6)
REACTOME_TRAF6_MEDIATED_NF:KB_ACTIVATION	REACTOME_TRAF6_MEDIATED_NF:KB_ACTIVATION	0.19	>=0.20	CASP8 (3.1)	IRF4 (2.9)	PLAGL2 (2.6)	CDKN2B-AS (1.1)	TYR (1.0)	TM9SF4 (0.8)	ENSG00000256731 (0.7)	ENSG00000236772 (0.6)	FGFR2 (0.4)	ASXL1 (0.3)
GO:0006310	DNA recombination	0.19	>=0.20	CENPBD1 (2.4)	AFG3L1P (2.3)	POFUT1 (2.1)	KIF3B (1.4)	ASXL1 (1.3)	IRF4 (1.2)	NOX4 (1.0)	ENSG00000249231 (1.0)	RCC2 (1.0)	MAP3K4 (0.9)
ENSG00000111752	PHC1 PPI subnetwork	0.19	>=0.20	PLAGL2 (2.6)	C20orf112 (2.3)	RCC2 (2.2)	TCF7L2 (1.9)	ASXL1 (1.7)	TCERG1L (1.7)	ENSG00000256731 (1.2)	TOX3 (0.9)	ENSG00000249231 (0.8)	LPAL2 (0.5)
GO:0001776	leukocyte homeostasis	0.19	>=0.20	IRF4 (4.0)	CASP8 (2.1)	PLAGL2 (1.8)	KIF3B (1.8)	POFUT1 (1.8)	CDKN2B-AS (1.6)	ENSG00000256731 (1.3)	ASXL1 (0.9)	C20orf112 (0.9)	SLC22A3 (0.5)
ENSG00000153914	SREK1 PPI subnetwork	0.19	>=0.20	RCC2 (2.9)	AFG3L1P (1.4)	ENSG00000236772 (1.3)	MAP3K4 (1.1)	ENSG00000256731 (1.0)	TOX3 (0.8)	CASP8 (0.7)	ASXL1 (0.7)	TM9SF4 (0.6)	LPA (0.6)
MP:0011086	partial postnatal lethality	0.19	>=0.20	TCF7L2 (2.9)	TOX3 (2.4)	FGFR2 (1.9)	POFUT1 (1.4)	TM9SF4 (1.0)	SLC22A3 (1.0)	PLG (1.0)	PLAGL2 (0.9)	AFG3L1P (0.7)	LPAL2 (0.4)
GO:0030140	trans-Golgi network transport vesicle	0.19	>=0.20	SLC22A3 (2.2)	ENSG00000256731 (2.1)	NOX4 (2.0)	LPAL2 (1.8)	MAP3K4 (1.5)	TYR (1.1)	LPA (0.8)	ALS2CR12 (0.7)	C20orf112 (0.6)	TCERG1L (0.6)
MP:0003222	increased cardiomyocyte apoptosis	0.19	>=0.20	NOX4 (1.8)	SLC22A2 (1.7)	AFG3L1P (1.6)	ALS2CR12 (1.6)	TRAK2 (1.5)	MAP3K4 (1.3)	TOX3 (1.1)	CASP8 (1.0)	TCF7L2 (0.9)	IRF4 (0.8)
GO:0050954	sensory perception of mechanical stimulus	0.19	>=0.20	TCERG1L (2.7)	SLC22A2 (2.1)	ENSG00000236772 (2.0)	TYR (1.8)	CDKN2B-AS (1.4)	NOX4 (1.4)	ALS2CR12 (1.3)	GRM5 (1.2)	ENSG00000256731 (0.9)	TOX3 (0.8)
GO:0043901	negative regulation of multi-organism process	0.19	>=0.20	PLAGL2 (2.4)	KIF3B (2.1)	TRAK2 (1.8)	IRF4 (1.7)	LPAL2 (1.5)	POFUT1 (1.3)	ENSG00000236772 (1.3)	LPA (0.9)	ALS2CR12 (0.8)	CDKN2B-AS (0.8)
MP:0002407	abnormal double-negative T cell morphology	0.19	>=0.20	IRF4 (2.2)	POFUT1 (2.0)	PLAGL2 (1.4)	RCC2 (0.9)	SLC22A3 (0.6)	TCF7L2 (0.6)	CASP8 (0.4)	CDKN2B-AS (0.4)	ASXL1 (0.3)	GRM5 (0.3)
ENSG00000184363	PKP3 PPI subnetwork	0.19	>=0.20	TCF7L2 (2.9)	RCC2 (1.4)	CENPBD1 (1.4)	DEF8 (1.3)	ENSG00000236772 (1.2)	MAP3K4 (0.8)	CDKN2B-AS (0.8)	FGFR2 (0.7)	PLAGL2 (0.7)	ASXL1 (0.6)
ENSG00000116560	SFPQ PPI subnetwork	0.19	>=0.20	RCC2 (2.3)	ASXL1 (1.8)	IRF4 (1.5)	PLAGL2 (1.1)	TM9SF4 (1.0)	FGFR2 (0.9)	ENSG00000256731 (0.8)	SLC22A3 (0.6)	TOX3 (0.6)	AFG3L1P (0.4)
ENSG00000102387	TAF7L PPI subnetwork	0.19	>=0.20	RCC2 (2.6)	MAP3K4 (2.3)	AFG3L1P (1.7)	PLAGL2 (1.4)	ENSG00000249231 (1.2)	LPA (0.8)	CDKN2B-AS (0.7)	TRAK2 (0.6)	LPAL2 (0.6)	TCF7L2 (0.5)
ENSG00000205307	SAP25 PPI subnetwork	0.19	>=0.20	CASP8 (2.2)	RCC2 (1.6)	ASXL1 (1.5)	CDKN2B-AS (0.9)	DEF8 (0.9)	MAP3K4 (0.9)	PLAGL2 (0.7)	IRF4 (0.5)	FGFR2 (0.3)	CENPBD1 (0.3)
ENSG00000077454	LRCH4 PPI subnetwork	0.19	>=0.20	CASP8 (2.2)	RCC2 (1.6)	ASXL1 (1.5)	CDKN2B-AS (0.9)	DEF8 (0.9)	MAP3K4 (0.9)	PLAGL2 (0.7)	IRF4 (0.5)	FGFR2 (0.3)	CENPBD1 (0.3)
MP:0005466	abnormal T-helper 2 physiology	0.19	>=0.20	IRF4 (3.2)	CASP8 (2.5)	PLAGL2 (2.1)	KIF3B (1.4)	ASXL1 (1.3)	ENSG00000249231 (0.8)	C20orf112 (0.8)	TM9SF4 (0.8)	POFUT1 (0.7)	ENSG00000236772 (0.6)
GO:0046661	male sex differentiation	0.19	>=0.20	CENPBD1 (1.4)	TOX3 (1.3)	TCERG1L (1.3)	ENSG00000249231 (0.9)	MAP3K4 (0.8)	SLC22A3 (0.8)	ENSG00000236772 (0.7)	AFG3L1P (0.6)	ENSG00000256731 (0.5)	POFUT1 (0.5)
GO:0051019	mitogen-activated protein kinase binding	0.19	>=0.20	ALS2CR12 (2.6)	TCERG1L (2.1)	TCF7L2 (1.4)	ASXL1 (1.3)	SLC22A3 (1.0)	TRAK2 (1.0)	C20orf112 (1.0)	IRF4 (0.8)	AFG3L1P (0.5)	ENSG00000256731 (0.5)
ENSG00000150281	CTF1 PPI subnetwork	0.19	>=0.20	SLC22A3 (3.0)	IRF4 (2.7)	ENSG00000256731 (2.7)	CASP8 (2.5)	LPA (1.5)	LPAL2 (1.4)	ASXL1 (1.2)	C20orf112 (1.1)	KIF3B (1.1)	ENSG00000236772 (0.8)
ENSG00000079246	XRCC5 PPI subnetwork	0.19	>=0.20	TM9SF4 (2.1)	ASXL1 (1.4)	RCC2 (1.3)	PLAGL2 (1.1)	MAP3K4 (1.0)	POFUT1 (1.0)	CASP8 (0.7)	AFG3L1P (0.7)	IRF4 (0.6)	CENPBD1 (0.5)
ENSG00000132906	CASP9 PPI subnetwork	0.19	>=0.20	IRF4 (2.7)	TRAK2 (1.9)	CASP8 (1.8)	TCERG1L (1.3)	LPAL2 (1.3)	CDKN2B-AS (1.1)	ENSG00000236772 (1.0)	TOX3 (0.7)	MAP3K4 (0.3)	ENSG00000249231 (0.3)
GO:0048511	rhythmic process	0.19	>=0.20	POFUT1 (2.4)	ENSG00000236772 (2.3)	AFG3L1P (2.2)	TCERG1L (1.7)	TCF7L2 (1.6)	SLC22A3 (1.5)	CENPBD1 (1.4)	ENSG00000249231 (1.2)	MAP3K4 (1.0)	ENSG00000256731 (0.9)
MP:0000857	abnormal cerebellar foliation	0.19	>=0.20	SLC22A3 (2.3)	TCF7L2 (2.2)	ENSG00000236772 (1.9)	TCERG1L (1.3)	ALS2CR12 (0.9)	POFUT1 (0.9)	TYR (0.8)	KIF3B (0.7)	PLAGL2 (0.7)	IRF4 (0.7)
REACTOME_PROCESSING_OF_INTRONLESS_PRE:MRNAS	REACTOME_PROCESSING_OF_INTRONLESS_PRE:MRNAS	0.19	>=0.20	PLAGL2 (2.9)	TM9SF4 (2.6)	AFG3L1P (2.2)	CENPBD1 (1.5)	RCC2 (1.3)	POFUT1 (1.0)	ASXL1 (0.8)	KIF3B (0.8)	IRF4 (0.8)	ENSG00000249231 (0.7)
MP:0005565	increased blood urea nitrogen level	0.19	>=0.20	SLC22A2 (5.8)	NOX4 (2.1)	TOX3 (1.8)	TCERG1L (1.8)	PLG (1.4)	SLC22A3 (1.2)	ENSG00000256731 (1.1)	ALS2CR12 (0.8)	CDKN2B-AS (0.7)	LPAL2 (0.7)
ENSG00000189308	LIN54 PPI subnetwork	0.19	>=0.20	AFG3L1P (3.1)	ENSG00000249231 (1.0)	TRAK2 (0.9)	ENSG00000236772 (0.9)	CASP8 (0.8)	ALS2CR12 (0.8)	TCF7L2 (0.5)	DEF8 (0.5)	PLAGL2 (0.4)	NOX4 (0.3)
ENSG00000146963	LUC7L2 PPI subnetwork	0.19	>=0.20	ENSG00000256731 (1.6)	MAP3K4 (1.4)	TRAK2 (1.2)	C20orf112 (1.1)	AFG3L1P (0.9)	KIF3B (0.8)	TOX3 (0.8)	RCC2 (0.7)	ENSG00000249231 (0.7)	POFUT1 (0.4)
ENSG00000139613	SMARCC2 PPI subnetwork	0.19	>=0.20	MAP3K4 (3.8)	RCC2 (2.9)	IRF4 (1.6)	ASXL1 (1.3)	PLAGL2 (1.2)	ENSG00000249231 (1.1)	AFG3L1P (1.1)	TCF7L2 (0.9)	POFUT1 (0.6)	SLC22A3 (0.5)
ENSG00000197448	GSTK1 PPI subnetwork	0.19	>=0.20	TM9SF4 (2.8)	RCC2 (2.5)	MAP3K4 (2.1)	C20orf112 (1.2)	TRAK2 (0.7)	ENSG00000249231 (0.6)	TYR (0.6)	FGFR2 (0.5)	NOX4 (0.4)	POFUT1 (0.3)
MP:0005441	increased urine calcium level	0.19	>=0.20	SLC22A2 (6.9)	NOX4 (4.7)	PLG (2.6)	ALS2CR12 (1.4)	C20orf112 (1.3)	LPAL2 (1.2)	ENSG00000236772 (1.2)	ENSG00000256731 (0.8)	POFUT1 (0.8)	IRF4 (0.4)
ENSG00000163599	CTLA4 PPI subnetwork	0.19	>=0.20	IRF4 (3.7)	PLAGL2 (2.1)	TRAK2 (1.8)	KIF3B (1.7)	ALS2CR12 (1.5)	CENPBD1 (1.4)	GRM5 (1.2)	SLC22A3 (1.0)	ENSG00000236772 (0.8)	MAP3K4 (0.4)
GO:0002089	lens morphogenesis in camera-type eye	0.19	>=0.20	TOX3 (1.9)	CDKN2B-AS (1.4)	C20orf112 (1.4)	ENSG00000249231 (1.3)	TCERG1L (1.1)	POFUT1 (1.1)	NOX4 (1.0)	SLC22A2 (0.9)	TYR (0.9)	FGFR2 (0.8)
ENSG00000081189	MEF2C PPI subnetwork	0.19	>=0.20	ASXL1 (2.4)	TCF7L2 (1.7)	PLAGL2 (1.6)	TCERG1L (1.5)	IRF4 (1.5)	TOX3 (1.3)	RCC2 (1.1)	C20orf112 (1.0)	POFUT1 (0.8)	MAP3K4 (0.6)
GO:0048771	tissue remodeling	0.19	>=0.20	ENSG00000236772 (1.6)	NOX4 (1.6)	LPA (1.3)	CENPBD1 (1.2)	CDKN2B-AS (1.1)	TYR (1.1)	IRF4 (1.0)	CASP8 (0.9)	TM9SF4 (0.8)	SLC22A2 (0.7)
MP:0002497	increased IgE level	0.19	>=0.20	IRF4 (6.3)	PLAGL2 (2.8)	KIF3B (1.5)	ENSG00000249231 (1.0)	ENSG00000256731 (1.0)	POFUT1 (0.9)	ASXL1 (0.9)	SLC22A3 (0.6)	CASP8 (0.6)	ENSG00000236772 (0.4)
ENSG00000107186	MPDZ PPI subnetwork	0.19	>=0.20	GRM5 (2.2)	FGFR2 (2.0)	NOX4 (1.6)	TCERG1L (1.6)	TOX3 (1.6)	ENSG00000249231 (1.6)	POFUT1 (1.3)	TCF7L2 (1.2)	ENSG00000236772 (1.1)	SLC22A3 (0.7)
ENSG00000125485	DDX31 PPI subnetwork	0.19	>=0.20	RCC2 (1.7)	POFUT1 (1.4)	ENSG00000256731 (1.4)	ASXL1 (1.3)	CDKN2B-AS (1.0)	AFG3L1P (0.9)	LPAL2 (0.6)	KIF3B (0.5)	TM9SF4 (0.4)	IRF4 (0.4)
MP:0006094	increased fat cell size	0.19	>=0.20	TCERG1L (1.5)	ALS2CR12 (1.1)	FGFR2 (1.0)	TCF7L2 (0.7)	IRF4 (0.4)	SLC22A2 (0.4)	PLAGL2 (0.4)	ASXL1 (0.4)	CENPBD1 (0.3)	TOX3 (0.3)
GO:0004653	polypeptide N-acetylgalactosaminyltransferase activity	0.19	>=0.20	TOX3 (2.2)	POFUT1 (2.2)	NOX4 (1.6)	IRF4 (1.3)	CENPBD1 (1.3)	FGFR2 (0.8)	LPAL2 (0.8)	TM9SF4 (0.8)	KIF3B (0.7)	GRM5 (0.7)
ENSG00000106799	TGFBR1 PPI subnetwork	0.19	>=0.20	C20orf112 (1.7)	NOX4 (1.6)	TCF7L2 (1.5)	ENSG00000249231 (1.5)	MAP3K4 (1.5)	TYR (1.4)	CASP8 (1.1)	AFG3L1P (1.1)	ASXL1 (0.7)	TRAK2 (0.7)
KEGG_CYTOKINE_CYTOKINE_RECEPTOR_INTERACTION	KEGG_CYTOKINE_CYTOKINE_RECEPTOR_INTERACTION	0.19	>=0.20	IRF4 (3.9)	PLAGL2 (2.4)	SLC22A3 (2.1)	CASP8 (1.4)	ENSG00000256731 (1.1)	KIF3B (1.0)	POFUT1 (1.0)	LPAL2 (1.0)	MAP3K4 (0.8)	ALS2CR12 (0.7)
GO:0055024	regulation of cardiac muscle tissue development	0.19	>=0.20	ENSG00000236772 (2.1)	CDKN2B-AS (1.9)	TCERG1L (1.4)	TCF7L2 (1.3)	LPAL2 (1.3)	LPA (0.9)	ENSG00000249231 (0.7)	CENPBD1 (0.5)	NOX4 (0.4)	TOX3 (0.4)
ENSG00000077235	GTF3C1 PPI subnetwork	0.19	>=0.20	TM9SF4 (1.6)	POFUT1 (1.5)	CDKN2B-AS (1.4)	MAP3K4 (1.2)	ASXL1 (1.1)	CENPBD1 (1.0)	IRF4 (0.9)	FGFR2 (0.9)	LPA (0.7)	LPAL2 (0.4)
GO:0043123	positive regulation of I-kappaB kinase/NF-kappaB cascade	0.19	>=0.20	CASP8 (3.3)	ENSG00000249231 (2.9)	POFUT1 (1.5)	C20orf112 (1.4)	ENSG00000236772 (1.3)	TM9SF4 (1.2)	PLAGL2 (1.1)	DEF8 (0.8)	CDKN2B-AS (0.7)	TYR (0.7)
MP:0003331	hepatocellular carcinoma	0.19	>=0.20	LPA (2.6)	PLG (2.1)	CASP8 (2.0)	TRAK2 (1.8)	TCERG1L (1.0)	SLC22A2 (1.0)	ALS2CR12 (1.0)	IRF4 (0.9)	AFG3L1P (0.5)	SLC22A3 (0.4)
ENSG00000213949	ITGA1 PPI subnetwork	0.19	>=0.20	TRAK2 (3.1)	NOX4 (2.5)	ENSG00000249231 (2.0)	ENSG00000256731 (1.7)	CDKN2B-AS (1.6)	POFUT1 (1.2)	SLC22A3 (1.1)	LPAL2 (1.0)	FGFR2 (1.0)	ASXL1 (0.8)
MP:0001293	anophthalmia	0.19	>=0.20	FGFR2 (3.8)	TCF7L2 (3.0)	TYR (2.8)	TOX3 (2.1)	PLAGL2 (1.5)	TCERG1L (1.3)	SLC22A2 (1.0)	NOX4 (0.9)	TM9SF4 (0.8)	PLG (0.6)
MP:0005087	decreased acute inflammation	0.19	>=0.20	CASP8 (1.8)	IRF4 (1.6)	CENPBD1 (1.1)	LPAL2 (1.0)	DEF8 (0.9)	SLC22A3 (0.8)	TCERG1L (0.8)	KIF3B (0.8)	AFG3L1P (0.7)	TYR (0.6)
REACTOME_INCRETIN_SYNTHESIS_SECRETION_AND_INACTIVATION	REACTOME_INCRETIN_SYNTHESIS_SECRETION_AND_INACTIVATION	0.19	>=0.20	TOX3 (2.8)	ALS2CR12 (1.9)	CDKN2B-AS (1.7)	C20orf112 (1.0)	TCERG1L (0.9)	IRF4 (0.8)	LPAL2 (0.6)	NOX4 (0.4)	CASP8 (0.3)	MAP3K4 (0.3)
ENSG00000102054	RBBP7 PPI subnetwork	0.19	>=0.20	RCC2 (2.8)	ASXL1 (1.5)	MAP3K4 (1.5)	DEF8 (1.1)	C20orf112 (1.0)	AFG3L1P (1.0)	TCF7L2 (0.9)	ENSG00000256731 (0.9)	ENSG00000236772 (0.8)	NOX4 (0.4)
ENSG00000172315	TP53RK PPI subnetwork	0.19	>=0.20	DEF8 (1.6)	CASP8 (1.1)	TCERG1L (1.0)	PLAGL2 (0.9)	LPA (0.9)	SLC22A3 (0.8)	ENSG00000249231 (0.7)	ENSG00000236772 (0.7)	FGFR2 (0.6)	CDKN2B-AS (0.4)
ENSG00000146535	GNA12 PPI subnetwork	0.19	>=0.20	TCF7L2 (1.5)	TOX3 (1.3)	TCERG1L (0.8)	TRAK2 (0.8)	POFUT1 (0.7)	ALS2CR12 (0.6)	TM9SF4 (0.6)	SLC22A3 (0.5)	ENSG00000249231 (0.3)	FGFR2 (0.3)
MP:0000440	domed cranium	0.19	>=0.20	FGFR2 (4.3)	TYR (2.8)	AFG3L1P (2.1)	TCF7L2 (1.8)	POFUT1 (1.2)	KIF3B (1.1)	ASXL1 (1.0)	DEF8 (0.9)	RCC2 (0.9)	MAP3K4 (0.9)
MP:0008699	increased interleukin-4 secretion	0.19	>=0.20	IRF4 (3.2)	CASP8 (2.5)	KIF3B (2.1)	POFUT1 (1.4)	ASXL1 (1.2)	PLAGL2 (1.2)	CENPBD1 (0.9)	C20orf112 (0.6)	TOX3 (0.6)	SLC22A3 (0.5)
ENSG00000212981	ENSG00000212981 PPI subnetwork	0.19	>=0.20	RCC2 (1.7)	IRF4 (1.7)	CDKN2B-AS (1.2)	AFG3L1P (1.0)	ASXL1 (0.5)	CASP8 (0.3)	CENPBD1 (0.2)	ALS2CR12 (0.2)	POFUT1 (0.2)	PLG (0.1)
MP:0001790	abnormal immune system physiology	0.19	>=0.20	IRF4 (4.3)	PLAGL2 (2.2)	KIF3B (1.6)	SLC22A3 (1.5)	POFUT1 (1.2)	CASP8 (1.0)	ENSG00000236772 (1.0)	ASXL1 (0.9)	AFG3L1P (0.6)	LPA (0.6)
GO:0031123	RNA 3'-end processing	0.19	>=0.20	AFG3L1P (3.4)	RCC2 (1.3)	ASXL1 (0.8)	PLAGL2 (0.7)	MAP3K4 (0.7)	CENPBD1 (0.6)	ENSG00000256731 (0.6)	TM9SF4 (0.4)	TCF7L2 (0.3)	CASP8 (0.3)
ENSG00000133895	MEN1 PPI subnetwork	0.19	>=0.20	CDKN2B-AS (2.7)	PLAGL2 (1.9)	C20orf112 (1.7)	RCC2 (1.7)	ASXL1 (1.6)	POFUT1 (1.4)	TCERG1L (0.9)	IRF4 (0.6)	CASP8 (0.5)	ENSG00000256731 (0.4)
ENSG00000182185	RAD51B PPI subnetwork	0.19	>=0.20	CENPBD1 (2.0)	IRF4 (1.8)	AFG3L1P (1.5)	TYR (0.9)	DEF8 (0.8)	TCERG1L (0.7)	NOX4 (0.7)	ENSG00000236772 (0.5)	SLC22A3 (0.4)	KIF3B (0.4)
ENSG00000105197	TIMM50 PPI subnetwork	0.19	>=0.20	IRF4 (3.0)	PLAGL2 (2.6)	CASP8 (1.7)	TM9SF4 (1.2)	LPAL2 (1.1)	LPA (0.9)	ASXL1 (0.6)	CDKN2B-AS (0.6)	PLG (0.5)	ENSG00000249231 (0.4)
MP:0002938	white spotting	0.19	>=0.20	TYR (6.7)	TOX3 (1.7)	FGFR2 (1.7)	TCF7L2 (1.5)	ENSG00000236772 (0.9)	ENSG00000249231 (0.7)	TRAK2 (0.6)	CENPBD1 (0.5)	NOX4 (0.4)	AFG3L1P (0.2)
GO:0046148	pigment biosynthetic process	0.19	>=0.20	TYR (9.9)	TRAK2 (2.4)	DEF8 (1.5)	POFUT1 (1.0)	CDKN2B-AS (1.0)	LPAL2 (0.8)	IRF4 (0.6)	CENPBD1 (0.5)	RCC2 (0.4)	LPA (0.4)
ENSG00000197616	MYH6 PPI subnetwork	0.19	>=0.20	RCC2 (1.5)	TOX3 (1.1)	CENPBD1 (1.0)	LPA (1.0)	TRAK2 (0.8)	AFG3L1P (0.6)	TCERG1L (0.5)	PLG (0.5)	TYR (0.5)	FGFR2 (0.4)
GO:0046658	anchored to plasma membrane	0.19	>=0.20	TCF7L2 (2.6)	CDKN2B-AS (1.9)	ENSG00000249231 (1.7)	TOX3 (1.6)	IRF4 (1.4)	SLC22A2 (1.2)	TRAK2 (1.0)	PLG (0.6)	ENSG00000236772 (0.5)	FGFR2 (0.5)
GO:0035591	signaling adaptor activity	0.19	>=0.20	TOX3 (3.9)	CASP8 (3.1)	C20orf112 (2.7)	TCF7L2 (1.8)	KIF3B (1.8)	CDKN2B-AS (1.7)	ENSG00000249231 (1.5)	SLC22A3 (0.9)	FGFR2 (0.9)	ASXL1 (0.8)
ENSG00000175793	SFN PPI subnetwork	0.19	>=0.20	ASXL1 (2.7)	TCF7L2 (2.6)	MAP3K4 (1.8)	FGFR2 (1.4)	TOX3 (1.2)	CDKN2B-AS (1.1)	KIF3B (1.1)	DEF8 (1.0)	SLC22A3 (0.7)	AFG3L1P (0.7)
MP:0005015	increased T cell number	0.19	>=0.20	IRF4 (3.8)	ASXL1 (2.1)	SLC22A3 (1.5)	PLAGL2 (1.4)	CASP8 (1.0)	ENSG00000256731 (0.9)	KIF3B (0.8)	ENSG00000249231 (0.6)	POFUT1 (0.6)	ALS2CR12 (0.6)
MP:0003409	decreased width of hypertrophic chondrocyte zone	0.19	>=0.20	FGFR2 (3.6)	CDKN2B-AS (1.4)	TM9SF4 (1.3)	POFUT1 (1.2)	KIF3B (1.2)	C20orf112 (0.9)	DEF8 (0.8)	TYR (0.7)	TCF7L2 (0.7)	ENSG00000256731 (0.6)
GO:0006606	protein import into nucleus	0.19	>=0.20	TCF7L2 (2.2)	ASXL1 (1.6)	PLAGL2 (1.4)	KIF3B (1.0)	ALS2CR12 (0.9)	POFUT1 (0.9)	C20orf112 (0.8)	RCC2 (0.7)	LPA (0.7)	TM9SF4 (0.6)
ENSG00000122585	NPY PPI subnetwork	0.19	>=0.20	TCERG1L (2.2)	TCF7L2 (1.9)	ENSG00000249231 (1.8)	CDKN2B-AS (1.3)	GRM5 (1.2)	SLC22A2 (1.1)	KIF3B (0.9)	TOX3 (0.8)	CENPBD1 (0.8)	TRAK2 (0.5)
REACTOME_CRMPS_IN_SEMA3A_SIGNALING	REACTOME_CRMPS_IN_SEMA3A_SIGNALING	0.19	>=0.20	C20orf112 (2.8)	CENPBD1 (1.3)	ALS2CR12 (1.2)	GRM5 (1.2)	KIF3B (1.1)	TCERG1L (1.0)	POFUT1 (1.0)	TRAK2 (0.9)	AFG3L1P (0.8)	PLG (0.7)
GO:0045137	development of primary sexual characteristics	0.19	>=0.20	FGFR2 (1.3)	POFUT1 (1.1)	CENPBD1 (1.1)	SLC22A3 (1.0)	ENSG00000249231 (0.9)	NOX4 (0.9)	AFG3L1P (0.9)	TOX3 (0.9)	MAP3K4 (0.9)	TCERG1L (0.8)
GO:0005769	early endosome	0.19	>=0.20	TRAK2 (2.9)	DEF8 (2.4)	TCERG1L (2.2)	CENPBD1 (1.5)	CASP8 (1.5)	KIF3B (1.5)	ENSG00000256731 (1.1)	FGFR2 (1.0)	SLC22A3 (0.7)	AFG3L1P (0.7)
REACTOME_REGULATION_OF_LIPID_METABOLISM_BY_PEROXISOME_PROLIFERATOR:ACTIVATED_RECEPTOR_ALPHA_PPARALPHA	REACTOME_REGULATION_OF_LIPID_METABOLISM_BY_PEROXISOME_PROLIFERATOR:ACTIVATED_RECEPTOR_ALPHA_PPARALPHA	0.19	>=0.20	TCF7L2 (2.9)	PLG (2.3)	TOX3 (1.9)	ASXL1 (1.7)	MAP3K4 (1.5)	PLAGL2 (1.3)	LPA (1.3)	KIF3B (1.0)	TCERG1L (0.9)	C20orf112 (0.8)
ENSG00000040199	PHLPP2 PPI subnetwork	0.19	>=0.20	IRF4 (1.9)	RCC2 (1.6)	ASXL1 (1.5)	ALS2CR12 (1.5)	SLC22A3 (1.1)	FGFR2 (0.9)	DEF8 (0.6)	SLC22A2 (0.5)	GRM5 (0.4)	TM9SF4 (0.3)
ENSG00000166483	WEE1 PPI subnetwork	0.19	>=0.20	ASXL1 (2.3)	ENSG00000249231 (2.0)	TM9SF4 (1.7)	MAP3K4 (1.7)	RCC2 (1.7)	TCF7L2 (1.5)	PLAGL2 (1.5)	TOX3 (1.4)	CASP8 (1.1)	KIF3B (1.0)
MP:0000180	abnormal circulating cholesterol level	0.19	>=0.20	TYR (3.0)	PLG (3.0)	LPA (2.3)	ALS2CR12 (1.8)	LPAL2 (1.5)	SLC22A3 (1.4)	FGFR2 (1.3)	DEF8 (0.8)	PLAGL2 (0.5)	TM9SF4 (0.5)
MP:0010103	small thoracic cage	0.19	>=0.20	FGFR2 (5.0)	TM9SF4 (2.3)	TCF7L2 (1.9)	MAP3K4 (1.5)	SLC22A2 (0.9)	RCC2 (0.9)	CENPBD1 (0.7)	PLAGL2 (0.6)	NOX4 (0.5)	C20orf112 (0.5)
ENSG00000092208	GEMIN2 PPI subnetwork	0.19	>=0.20	RCC2 (2.9)	PLAGL2 (2.3)	AFG3L1P (1.5)	ASXL1 (0.8)	ALS2CR12 (0.8)	LPA (0.5)	SLC22A2 (0.5)	ENSG00000236772 (0.2)	POFUT1 (0.2)	C20orf112 (0.1)
REACTOME_REGULATION_OF_INSULIN_SECRETION_BY_ACETYLCHOLINE	REACTOME_REGULATION_OF_INSULIN_SECRETION_BY_ACETYLCHOLINE	0.19	>=0.20	TCF7L2 (2.8)	ENSG00000236772 (2.4)	C20orf112 (2.2)	TM9SF4 (1.8)	ENSG00000249231 (1.7)	GRM5 (1.6)	TOX3 (1.2)	MAP3K4 (0.7)	PLAGL2 (0.7)	POFUT1 (0.6)
MP:0002237	abnormal nasal cavity morphology	0.19	>=0.20	TOX3 (3.0)	TCF7L2 (2.2)	LPAL2 (2.1)	FGFR2 (2.0)	TCERG1L (1.2)	PLAGL2 (1.1)	ENSG00000236772 (0.8)	NOX4 (0.5)	CDKN2B-AS (0.2)	ENSG00000249231 (0.1)
MP:0000443	abnormal snout morphology	0.19	>=0.20	FGFR2 (5.7)	TOX3 (2.5)	AFG3L1P (1.0)	GRM5 (0.9)	ENSG00000236772 (0.9)	RCC2 (0.7)	TCERG1L (0.6)	ENSG00000249231 (0.6)	POFUT1 (0.6)	TYR (0.6)
REACTOME_BASE_EXCISION_REPAIR	REACTOME_BASE_EXCISION_REPAIR	0.19	>=0.20	RCC2 (1.9)	NOX4 (1.5)	CASP8 (1.4)	POFUT1 (1.0)	MAP3K4 (0.7)	GRM5 (0.7)	IRF4 (0.3)	CENPBD1 (0.3)	TOX3 (0.1)	TYR (0.1)
REACTOME_RESOLUTION_OF_ABASIC_SITES_AP_SITES	REACTOME_RESOLUTION_OF_ABASIC_SITES_AP_SITES	0.19	>=0.20	RCC2 (1.9)	NOX4 (1.5)	CASP8 (1.4)	POFUT1 (1.0)	MAP3K4 (0.7)	GRM5 (0.7)	IRF4 (0.3)	CENPBD1 (0.3)	TOX3 (0.1)	TYR (0.1)
ENSG00000174718	C12orf35 PPI subnetwork	0.19	>=0.20	PLG (2.6)	TRAK2 (2.2)	TCERG1L (2.2)	ALS2CR12 (1.5)	ENSG00000236772 (1.4)	ASXL1 (0.8)	CENPBD1 (0.8)	MAP3K4 (0.8)	TCF7L2 (0.7)	TYR (0.6)
MP:0001825	arrested T cell differentiation	0.19	>=0.20	IRF4 (1.8)	PLAGL2 (1.6)	CASP8 (1.2)	ASXL1 (1.1)	POFUT1 (0.9)	TOX3 (0.8)	TCF7L2 (0.6)	LPA (0.5)	SLC22A3 (0.5)	RCC2 (0.4)
MP:0000280	thin ventricular wall	0.19	>=0.20	PLAGL2 (3.0)	TCF7L2 (2.1)	SLC22A3 (1.6)	ENSG00000256731 (1.5)	DEF8 (1.4)	ASXL1 (1.3)	C20orf112 (1.0)	POFUT1 (1.0)	AFG3L1P (1.0)	CDKN2B-AS (0.9)
MP:0000284	double outlet heart right ventricle	0.19	>=0.20	POFUT1 (2.5)	TYR (2.3)	CDKN2B-AS (2.3)	TM9SF4 (2.3)	NOX4 (1.8)	PLAGL2 (1.6)	ASXL1 (1.6)	FGFR2 (1.1)	AFG3L1P (1.0)	TCF7L2 (1.0)
MP:0005154	increased B cell proliferation	0.19	>=0.20	IRF4 (4.6)	PLAGL2 (2.2)	CASP8 (1.2)	POFUT1 (1.1)	TM9SF4 (0.6)	ASXL1 (0.4)	ENSG00000249231 (0.4)	RCC2 (0.4)	KIF3B (0.4)	SLC22A3 (0.3)
ENSG00000102755	FLT1 PPI subnetwork	0.19	>=0.20	KIF3B (2.3)	CASP8 (2.1)	NOX4 (1.8)	ALS2CR12 (1.5)	ASXL1 (0.9)	FGFR2 (0.9)	LPA (0.6)	LPAL2 (0.5)	C20orf112 (0.5)	ENSG00000249231 (0.5)
MP:0003717	pallor	0.19	>=0.20	TRAK2 (2.9)	MAP3K4 (2.1)	ASXL1 (2.0)	PLAGL2 (1.6)	C20orf112 (1.4)	PLG (1.2)	TOX3 (1.2)	TCF7L2 (1.1)	LPA (1.0)	TM9SF4 (0.9)
MP:0008083	decreased single-positive T cell number	0.19	>=0.20	CASP8 (4.1)	SLC22A3 (1.6)	ASXL1 (1.5)	POFUT1 (1.4)	ENSG00000256731 (1.4)	RCC2 (1.4)	IRF4 (1.3)	TRAK2 (1.2)	CDKN2B-AS (0.8)	MAP3K4 (0.6)
MP:0004704	short vertebral column	0.19	>=0.20	FGFR2 (4.0)	TOX3 (2.0)	ENSG00000236772 (1.5)	C20orf112 (0.9)	KIF3B (0.9)	TM9SF4 (0.8)	LPAL2 (0.6)	IRF4 (0.6)	PLAGL2 (0.5)	POFUT1 (0.5)
MP:0008752	abnormal tumor necrosis factor level	0.19	>=0.20	CASP8 (2.3)	IRF4 (1.9)	CDKN2B-AS (1.8)	PLAGL2 (1.8)	TM9SF4 (1.8)	ENSG00000249231 (1.3)	ASXL1 (1.3)	TCF7L2 (0.9)	LPAL2 (0.4)	GRM5 (0.4)
MP:0002356	abnormal spleen red pulp morphology	0.2	>=0.20	IRF4 (3.2)	POFUT1 (2.9)	ASXL1 (2.4)	PLAGL2 (1.9)	TRAK2 (1.9)	KIF3B (1.8)	CDKN2B-AS (1.4)	RCC2 (0.9)	AFG3L1P (0.8)	TYR (0.8)
GO:0004177	aminopeptidase activity	0.2	>=0.20	SLC22A2 (2.6)	MAP3K4 (2.1)	NOX4 (2.0)	ALS2CR12 (1.7)	TCERG1L (1.4)	DEF8 (1.3)	TRAK2 (1.1)	PLG (1.0)	AFG3L1P (0.9)	KIF3B (0.8)
GO:0060337	type I interferon-mediated signaling pathway	0.2	>=0.20	CDKN2B-AS (2.2)	CASP8 (1.6)	ENSG00000236772 (1.1)	ENSG00000256731 (1.0)	C20orf112 (0.8)	ALS2CR12 (0.8)	TCERG1L (0.7)	LPAL2 (0.6)	KIF3B (0.5)	SLC22A2 (0.5)
GO:0071357	cellular response to type I interferon	0.2	>=0.20	CDKN2B-AS (2.2)	CASP8 (1.6)	ENSG00000236772 (1.1)	ENSG00000256731 (1.0)	C20orf112 (0.8)	ALS2CR12 (0.8)	TCERG1L (0.7)	LPAL2 (0.6)	KIF3B (0.5)	SLC22A2 (0.5)
ENSG00000138031	ADCY3 PPI subnetwork	0.2	>=0.20	ENSG00000256731 (2.3)	TCF7L2 (2.2)	ALS2CR12 (1.7)	ENSG00000249231 (1.7)	SLC22A2 (1.5)	CDKN2B-AS (1.3)	GRM5 (1.2)	TOX3 (0.9)	SLC22A3 (0.8)	FGFR2 (0.6)
MP:0008478	increased spleen white pulp amount	0.2	>=0.20	CDKN2B-AS (2.6)	PLG (2.0)	ENSG00000236772 (1.9)	TM9SF4 (1.8)	ALS2CR12 (1.8)	LPA (1.8)	CASP8 (1.5)	ENSG00000256731 (1.4)	ASXL1 (1.4)	LPAL2 (1.3)
ENSG00000139637	C12orf10 PPI subnetwork	0.2	>=0.20	TCF7L2 (1.9)	RCC2 (1.2)	IRF4 (1.1)	NOX4 (1.0)	FGFR2 (0.7)	CENPBD1 (0.6)	DEF8 (0.6)	ENSG00000256731 (0.4)	TOX3 (0.4)	PLG (0.1)
GO:0043331	response to dsRNA	0.2	>=0.20	CDKN2B-AS (3.9)	C20orf112 (1.3)	PLAGL2 (1.3)	CASP8 (1.0)	AFG3L1P (0.8)	RCC2 (0.6)	ASXL1 (0.4)	TM9SF4 (0.4)	LPAL2 (0.4)	ENSG00000249231 (0.4)
ENSG00000185637	ENSG00000185637 PPI subnetwork	0.2	>=0.20	IRF4 (1.8)	AFG3L1P (1.3)	DEF8 (1.1)	RCC2 (1.0)	CENPBD1 (1.0)	PLG (0.6)	CASP8 (0.5)	KIF3B (0.5)	TYR (0.4)	MAP3K4 (0.4)
GO:0048709	oligodendrocyte differentiation	0.2	>=0.20	TOX3 (2.9)	ENSG00000236772 (2.8)	TCERG1L (2.0)	TCF7L2 (2.0)	FGFR2 (1.5)	C20orf112 (1.2)	TYR (0.9)	SLC22A2 (0.7)	GRM5 (0.4)	RCC2 (0.3)
GO:0016055	Wnt receptor signaling pathway	0.2	>=0.20	FGFR2 (3.1)	TCF7L2 (1.6)	TOX3 (1.0)	TYR (1.0)	RCC2 (0.9)	TCERG1L (0.9)	ENSG00000249231 (0.7)	MAP3K4 (0.4)	CDKN2B-AS (0.3)	AFG3L1P (0.2)
ENSG00000106263	EIF3B PPI subnetwork	0.2	>=0.20	RCC2 (3.2)	ENSG00000236772 (1.0)	CDKN2B-AS (0.9)	ASXL1 (0.9)	IRF4 (0.7)	CENPBD1 (0.6)	KIF3B (0.5)	SLC22A3 (0.5)	POFUT1 (0.5)	TM9SF4 (0.4)
ENSG00000023734	STRAP PPI subnetwork	0.2	>=0.20	C20orf112 (3.4)	PLAGL2 (3.4)	ENSG00000249231 (2.3)	ASXL1 (1.9)	ALS2CR12 (1.6)	TCF7L2 (1.3)	MAP3K4 (1.2)	AFG3L1P (1.2)	TOX3 (1.1)	LPA (1.0)
ENSG00000198824	CHAMP1 PPI subnetwork	0.2	>=0.20	ENSG00000249231 (1.7)	TCF7L2 (1.7)	RCC2 (1.4)	MAP3K4 (1.4)	ENSG00000256731 (1.2)	ASXL1 (1.1)	SLC22A3 (1.0)	ALS2CR12 (1.0)	LPA (0.9)	PLAGL2 (0.8)
MP:0008174	decreased follicular B cell number	0.2	>=0.20	IRF4 (1.4)	SLC22A3 (1.2)	CASP8 (1.2)	CDKN2B-AS (1.0)	TCERG1L (0.8)	ENSG00000249231 (0.8)	RCC2 (0.3)	TCF7L2 (0.2)	ENSG00000236772 (0.1)	FGFR2 (0.0)
ENSG00000104320	NBN PPI subnetwork	0.2	>=0.20	ASXL1 (1.9)	POFUT1 (1.7)	MAP3K4 (1.4)	RCC2 (1.1)	KIF3B (1.1)	AFG3L1P (1.0)	ENSG00000249231 (0.9)	CDKN2B-AS (0.8)	ALS2CR12 (0.7)	LPAL2 (0.6)
GO:0070306	lens fiber cell differentiation	0.2	>=0.20	POFUT1 (2.4)	ENSG00000249231 (2.3)	ENSG00000236772 (1.7)	TYR (1.2)	C20orf112 (0.7)	CENPBD1 (0.7)	DEF8 (0.6)	LPAL2 (0.6)	TCERG1L (0.4)	FGFR2 (0.4)
ENSG00000134769	DTNA PPI subnetwork	0.2	>=0.20	TRAK2 (1.7)	DEF8 (1.5)	TCERG1L (1.3)	ENSG00000249231 (1.2)	TCF7L2 (1.0)	MAP3K4 (0.9)	GRM5 (0.6)	AFG3L1P (0.5)	ASXL1 (0.5)	NOX4 (0.5)
ENSG00000162298	SYVN1 PPI subnetwork	0.2	>=0.20	IRF4 (1.6)	DEF8 (1.5)	PLG (1.2)	AFG3L1P (0.9)	CASP8 (0.9)	TM9SF4 (0.9)	TOX3 (0.7)	CDKN2B-AS (0.7)	TYR (0.6)	TRAK2 (0.6)
MP:0003400	kinked neural tube	0.2	>=0.20	TOX3 (2.2)	TCF7L2 (2.1)	FGFR2 (1.9)	C20orf112 (1.8)	ALS2CR12 (1.2)	TM9SF4 (1.0)	PLAGL2 (0.9)	ASXL1 (0.9)	ENSG00000256731 (0.8)	KIF3B (0.6)
ENSG00000136574	GATA4 PPI subnetwork	0.2	>=0.20	C20orf112 (3.1)	CENPBD1 (1.7)	TCERG1L (1.5)	GRM5 (1.5)	ENSG00000256731 (0.9)	TOX3 (0.9)	AFG3L1P (0.8)	TCF7L2 (0.7)	IRF4 (0.7)	ENSG00000249231 (0.5)
MP:0002118	abnormal lipid homeostasis	0.2	>=0.20	SLC22A3 (2.7)	PLG (2.6)	ENSG00000256731 (2.4)	LPA (1.3)	LPAL2 (1.2)	ENSG00000249231 (1.2)	ALS2CR12 (1.2)	TCERG1L (0.9)	TYR (0.9)	CASP8 (0.7)
GO:0015114	phosphate ion transmembrane transporter activity	0.2	>=0.20	SLC22A2 (5.8)	NOX4 (4.1)	PLG (3.4)	LPAL2 (2.3)	ALS2CR12 (1.7)	TCERG1L (1.5)	ENSG00000236772 (1.5)	ENSG00000249231 (1.4)	LPA (0.9)	TM9SF4 (0.7)
ENSG00000181222	POLR2A PPI subnetwork	0.2	>=0.20	RCC2 (2.5)	ASXL1 (2.1)	MAP3K4 (1.9)	PLAGL2 (1.6)	AFG3L1P (1.4)	TOX3 (0.6)	TM9SF4 (0.5)	CENPBD1 (0.4)	CASP8 (0.2)	CDKN2B-AS (0.2)
ENSG00000110237	ARHGEF17 PPI subnetwork	0.2	>=0.20	TCF7L2 (2.9)	MAP3K4 (2.1)	DEF8 (1.5)	TOX3 (1.4)	ASXL1 (1.4)	ENSG00000236772 (1.4)	FGFR2 (1.3)	CDKN2B-AS (1.3)	TRAK2 (1.2)	RCC2 (1.1)
ENSG00000082898	XPO1 PPI subnetwork	0.2	>=0.20	ASXL1 (2.1)	RCC2 (1.1)	CASP8 (1.0)	KIF3B (0.9)	MAP3K4 (0.8)	ALS2CR12 (0.4)	IRF4 (0.4)	PLAGL2 (0.4)	TM9SF4 (0.4)	NOX4 (0.3)
MP:0001648	abnormal apoptosis	0.2	>=0.20	CASP8 (2.5)	ENSG00000249231 (2.0)	ASXL1 (1.8)	DEF8 (1.5)	TM9SF4 (1.3)	TYR (1.2)	PLAGL2 (0.9)	RCC2 (0.7)	NOX4 (0.7)	TRAK2 (0.6)
ENSG00000083312	TNPO1 PPI subnetwork	0.2	>=0.20	RCC2 (3.0)	AFG3L1P (1.5)	TCERG1L (1.1)	CENPBD1 (1.1)	IRF4 (0.7)	TYR (0.6)	FGFR2 (0.5)	SLC22A3 (0.1)	TCF7L2 (0.1)	PLG (0.1)
ENSG00000175333	ENSG00000175333 PPI subnetwork	0.2	>=0.20	RCC2 (1.8)	C20orf112 (1.2)	ENSG00000236772 (1.2)	CDKN2B-AS (1.1)	IRF4 (0.7)	POFUT1 (0.6)	MAP3K4 (0.4)	SLC22A3 (0.3)	CENPBD1 (0.2)	ENSG00000249231 (0.2)
ENSG00000180573	HIST1H2AC PPI subnetwork	0.2	>=0.20	RCC2 (3.0)	AFG3L1P (1.9)	MAP3K4 (1.7)	IRF4 (1.5)	TCF7L2 (0.6)	ENSG00000236772 (0.5)	SLC22A3 (0.5)	ASXL1 (0.4)	CENPBD1 (0.3)	TCERG1L (0.3)
ENSG00000161618	ALDH16A1 PPI subnetwork	0.2	>=0.20	PLG (6.2)	TOX3 (1.7)	DEF8 (1.3)	TCERG1L (1.1)	TYR (1.1)	ENSG00000236772 (1.0)	C20orf112 (1.0)	SLC22A2 (0.9)	SLC22A3 (0.8)	KIF3B (0.6)
REACTOME_RIBOSOMAL_SCANNING_AND_START_CODON_RECOGNITION	REACTOME_RIBOSOMAL_SCANNING_AND_START_CODON_RECOGNITION	0.2	>=0.20	RCC2 (2.5)	POFUT1 (1.6)	ENSG00000236772 (1.4)	ASXL1 (1.1)	TCF7L2 (1.1)	GRM5 (1.0)	C20orf112 (0.8)	CENPBD1 (0.6)	CDKN2B-AS (0.3)	TM9SF4 (0.3)
ENSG00000135486	HNRNPA1 PPI subnetwork	0.2	>=0.20	RCC2 (3.2)	AFG3L1P (1.5)	CASP8 (0.9)	ASXL1 (0.7)	CENPBD1 (0.7)	PLAGL2 (0.6)	ENSG00000256731 (0.6)	MAP3K4 (0.5)	IRF4 (0.3)	TOX3 (0.3)
ENSG00000066117	SMARCD1 PPI subnetwork	0.2	>=0.20	MAP3K4 (4.3)	RCC2 (2.5)	SLC22A3 (1.4)	IRF4 (1.0)	ENSG00000236772 (0.9)	C20orf112 (0.8)	PLAGL2 (0.8)	ASXL1 (0.8)	FGFR2 (0.8)	TOX3 (0.5)
GO:0030837	negative regulation of actin filament polymerization	0.2	>=0.20	ENSG00000249231 (3.1)	C20orf112 (2.2)	TRAK2 (1.6)	CDKN2B-AS (1.5)	ENSG00000256731 (1.4)	SLC22A2 (1.3)	ENSG00000236772 (1.1)	POFUT1 (0.8)	KIF3B (0.5)	NOX4 (0.5)
MP:0000060	delayed bone ossification	0.2	>=0.20	FGFR2 (4.7)	POFUT1 (2.0)	TCF7L2 (1.9)	TM9SF4 (1.8)	TOX3 (1.0)	LPAL2 (1.0)	PLAGL2 (0.9)	LPA (0.7)	SLC22A2 (0.5)	ENSG00000249231 (0.4)
MP:0005075	abnormal melanosome morphology	0.2	>=0.20	TYR (12.7)	CENPBD1 (2.2)	TCERG1L (1.3)	DEF8 (1.3)	MAP3K4 (1.1)	NOX4 (0.6)	ENSG00000249231 (0.5)	IRF4 (0.5)	KIF3B (0.4)	TRAK2 (0.4)
ENSG00000111229	ARPC3 PPI subnetwork	0.2	>=0.20	TRAK2 (2.1)	KIF3B (2.0)	RCC2 (1.6)	CASP8 (1.5)	NOX4 (1.3)	POFUT1 (1.1)	ENSG00000256731 (1.0)	TCF7L2 (0.9)	C20orf112 (0.9)	IRF4 (0.7)
REACTOME_E2F_MEDIATED_REGULATION_OF_DNA_REPLICATION	REACTOME_E2F_MEDIATED_REGULATION_OF_DNA_REPLICATION	0.2	>=0.20	ENSG00000249231 (1.2)	NOX4 (1.0)	PLAGL2 (0.9)	RCC2 (0.8)	LPA (0.6)	ALS2CR12 (0.6)	IRF4 (0.5)	TOX3 (0.4)	ASXL1 (0.4)	CDKN2B-AS (0.2)
ENSG00000171444	MCC PPI subnetwork	0.2	>=0.20	RCC2 (3.6)	CDKN2B-AS (0.7)	TCERG1L (0.6)	TM9SF4 (0.5)	ALS2CR12 (0.4)	NOX4 (0.3)	MAP3K4 (0.2)	DEF8 (0.2)	POFUT1 (0.1)	SLC22A2 (-0.0)
ENSG00000070814	TCOF1 PPI subnetwork	0.2	>=0.20	RCC2 (3.2)	AFG3L1P (1.6)	CENPBD1 (1.4)	ASXL1 (1.4)	TOX3 (1.1)	C20orf112 (0.6)	ENSG00000256731 (0.6)	CDKN2B-AS (0.6)	ENSG00000249231 (0.5)	CASP8 (0.5)
GO:0007004	telomere maintenance via telomerase	0.2	>=0.20	CENPBD1 (3.1)	ENSG00000249231 (2.8)	ALS2CR12 (2.4)	AFG3L1P (2.0)	ENSG00000236772 (1.3)	DEF8 (1.2)	CASP8 (0.7)	LPAL2 (0.6)	POFUT1 (0.6)	TCERG1L (0.4)
GO:0051937	catecholamine transport	0.2	>=0.20	ENSG00000256731 (4.1)	LPAL2 (2.9)	ALS2CR12 (2.9)	ENSG00000249231 (2.1)	CENPBD1 (1.5)	LPA (1.5)	C20orf112 (1.3)	GRM5 (1.0)	TCERG1L (0.9)	DEF8 (0.8)
ENSG00000106355	LSM5 PPI subnetwork	0.2	>=0.20	MAP3K4 (1.7)	RCC2 (1.5)	PLAGL2 (1.4)	ASXL1 (1.3)	AFG3L1P (0.9)	TM9SF4 (0.9)	TCF7L2 (0.6)	LPAL2 (0.4)	CDKN2B-AS (0.4)	TOX3 (0.3)
GO:0031401	positive regulation of protein modification process	0.2	>=0.20	CASP8 (1.3)	IRF4 (1.2)	ALS2CR12 (1.0)	MAP3K4 (0.9)	DEF8 (0.8)	RCC2 (0.8)	C20orf112 (0.7)	TRAK2 (0.7)	AFG3L1P (0.7)	NOX4 (0.6)
GO:0034341	response to interferon-gamma	0.2	>=0.20	CASP8 (1.7)	TCERG1L (1.5)	ALS2CR12 (1.1)	ENSG00000249231 (1.0)	CDKN2B-AS (0.8)	KIF3B (0.8)	IRF4 (0.4)	ENSG00000236772 (0.3)	TRAK2 (0.3)	C20orf112 (0.3)
ENSG00000105810	CDK6 PPI subnetwork	0.2	>=0.20	PLAGL2 (2.5)	NOX4 (1.6)	SLC22A3 (1.5)	RCC2 (1.4)	ASXL1 (1.3)	CDKN2B-AS (1.2)	TCF7L2 (1.0)	TYR (1.0)	C20orf112 (0.8)	IRF4 (0.8)
ENSG00000132780	NASP PPI subnetwork	0.2	>=0.20	AFG3L1P (1.3)	FGFR2 (1.0)	TCERG1L (0.9)	DEF8 (0.8)	CENPBD1 (0.8)	TYR (0.8)	IRF4 (0.6)	TCF7L2 (0.4)	RCC2 (0.4)	ENSG00000256731 (0.3)
MP:0005006	abnormal osteoblast physiology	0.2	>=0.20	FGFR2 (3.5)	SLC22A2 (1.8)	TCF7L2 (1.7)	TCERG1L (1.6)	PLG (1.3)	TOX3 (1.3)	ENSG00000256731 (0.9)	LPAL2 (0.7)	TM9SF4 (0.6)	ENSG00000236772 (0.4)
GO:0051053	negative regulation of DNA metabolic process	0.2	>=0.20	ENSG00000249231 (3.1)	TCERG1L (1.4)	DEF8 (1.1)	NOX4 (1.0)	LPAL2 (0.9)	CASP8 (0.5)	ALS2CR12 (0.5)	CDKN2B-AS (0.4)	AFG3L1P (0.3)	TCF7L2 (0.1)
MP:0000135	decreased compact bone thickness	0.2	>=0.20	SLC22A2 (2.3)	TOX3 (2.3)	FGFR2 (2.1)	TCF7L2 (1.7)	TRAK2 (1.5)	TM9SF4 (1.4)	TCERG1L (0.8)	C20orf112 (0.7)	SLC22A3 (0.4)	RCC2 (0.3)
ENSG00000108424	KPNB1 PPI subnetwork	0.2	>=0.20	RCC2 (4.4)	ASXL1 (1.8)	MAP3K4 (1.7)	IRF4 (1.4)	AFG3L1P (1.2)	PLAGL2 (1.0)	CASP8 (0.5)	KIF3B (0.4)	PLG (0.3)	CENPBD1 (0.3)
MP:0001940	testis hypoplasia	0.2	>=0.20	TYR (3.8)	CDKN2B-AS (1.3)	TOX3 (1.1)	TRAK2 (1.0)	ENSG00000249231 (0.9)	AFG3L1P (0.8)	ENSG00000236772 (0.6)	CENPBD1 (0.5)	RCC2 (0.4)	FGFR2 (0.4)
GO:0008652	cellular amino acid biosynthetic process	0.2	>=0.20	PLG (2.3)	SLC22A2 (2.2)	LPA (2.0)	ENSG00000249231 (1.7)	LPAL2 (1.5)	CENPBD1 (1.3)	RCC2 (1.1)	TCERG1L (1.1)	ENSG00000256731 (1.0)	TRAK2 (0.8)
MP:0000854	abnormal cerebellum development	0.2	>=0.20	TCF7L2 (2.3)	TCERG1L (1.8)	FGFR2 (1.6)	TM9SF4 (1.4)	SLC22A3 (1.0)	KIF3B (0.7)	DEF8 (0.5)	ENSG00000256731 (0.5)	CDKN2B-AS (0.5)	MAP3K4 (0.3)
ENSG00000174197	MGA PPI subnetwork	0.2	>=0.20	TCF7L2 (2.3)	RCC2 (2.2)	C20orf112 (1.6)	PLAGL2 (1.6)	ASXL1 (1.4)	ENSG00000256731 (0.8)	POFUT1 (0.7)	TOX3 (0.7)	MAP3K4 (0.5)	SLC22A3 (0.4)
GO:0031526	brush border membrane	0.2	>=0.20	SLC22A2 (6.6)	PLG (3.6)	NOX4 (3.3)	ALS2CR12 (1.8)	CDKN2B-AS (1.1)	ENSG00000236772 (0.6)	TOX3 (0.6)	FGFR2 (0.5)	ENSG00000249231 (0.4)	TM9SF4 (0.3)
GO:0001913	T cell mediated cytotoxicity	0.2	>=0.20	C20orf112 (2.0)	LPAL2 (1.8)	POFUT1 (1.6)	CDKN2B-AS (1.5)	TCERG1L (1.5)	CASP8 (1.2)	CENPBD1 (1.1)	ENSG00000249231 (1.0)	TRAK2 (0.8)	AFG3L1P (0.6)
REACTOME_MRNA_SPLICING_:_MINOR_PATHWAY	REACTOME_MRNA_SPLICING_:_MINOR_PATHWAY	0.2	>=0.20	MAP3K4 (2.0)	RCC2 (1.3)	AFG3L1P (0.7)	LPA (0.6)	ASXL1 (0.4)	TOX3 (0.4)	C20orf112 (0.4)	FGFR2 (0.3)	TM9SF4 (0.3)	ENSG00000249231 (0.3)
MP:0000536	hydroureter	0.2	>=0.20	FGFR2 (3.4)	SLC22A2 (2.5)	TCF7L2 (1.6)	CDKN2B-AS (1.5)	RCC2 (0.9)	AFG3L1P (0.7)	TM9SF4 (0.7)	ENSG00000256731 (0.7)	PLAGL2 (0.5)	TOX3 (0.3)
ENSG00000128708	HAT1 PPI subnetwork	0.2	>=0.20	SLC22A3 (2.7)	MAP3K4 (2.1)	RCC2 (1.9)	AFG3L1P (1.7)	CENPBD1 (1.3)	LPA (1.1)	FGFR2 (1.1)	LPAL2 (1.1)	ENSG00000256731 (1.0)	ALS2CR12 (0.7)
ENSG00000114867	EIF4G1 PPI subnetwork	0.2	>=0.20	RCC2 (2.7)	ASXL1 (1.4)	AFG3L1P (1.1)	ENSG00000236772 (0.9)	IRF4 (0.8)	TM9SF4 (0.7)	MAP3K4 (0.4)	SLC22A3 (0.4)	ENSG00000256731 (0.4)	KIF3B (0.3)
MP:0009712	impaired conditioned place preference behavior	0.2	>=0.20	GRM5 (2.6)	TCF7L2 (2.0)	LPA (1.7)	C20orf112 (1.3)	IRF4 (0.9)	SLC22A2 (0.7)	SLC22A3 (0.5)	LPAL2 (0.5)	FGFR2 (0.5)	TRAK2 (0.3)
MP:0002357	abnormal spleen white pulp morphology	0.2	>=0.20	IRF4 (2.6)	ENSG00000249231 (2.1)	TYR (1.5)	LPAL2 (1.2)	LPA (0.9)	RCC2 (0.9)	ASXL1 (0.9)	PLAGL2 (0.8)	ALS2CR12 (0.8)	CENPBD1 (0.7)
ENSG00000007816	ENSG00000007816 PPI subnetwork	0.2	>=0.20	RCC2 (2.1)	IRF4 (1.1)	KIF3B (0.8)	CDKN2B-AS (0.6)	AFG3L1P (0.6)	ENSG00000236772 (0.4)	CENPBD1 (0.4)	ENSG00000249231 (0.3)	MAP3K4 (0.2)	DEF8 (0.2)
GO:0005283	sodium:amino acid symporter activity	0.2	>=0.20	GRM5 (5.0)	FGFR2 (2.7)	SLC22A2 (2.0)	TYR (1.6)	PLG (1.3)	KIF3B (1.0)	PLAGL2 (0.9)	TM9SF4 (0.8)	TRAK2 (0.6)	LPAL2 (0.6)
GO:0001889	liver development	0.2	>=0.20	TOX3 (1.8)	PLG (1.6)	ASXL1 (1.3)	KIF3B (1.2)	MAP3K4 (1.2)	LPA (1.0)	ENSG00000249231 (0.9)	TCF7L2 (0.9)	TCERG1L (0.9)	PLAGL2 (0.8)
ENSG00000163399	ATP1A1 PPI subnetwork	0.2	>=0.20	CDKN2B-AS (2.1)	PLAGL2 (2.0)	CASP8 (1.8)	KIF3B (1.1)	C20orf112 (1.0)	IRF4 (0.8)	ALS2CR12 (0.7)	CENPBD1 (0.6)	TM9SF4 (0.5)	ENSG00000249231 (0.5)
MP:0001807	decreased IgA level	0.2	>=0.20	IRF4 (4.8)	PLAGL2 (2.3)	ASXL1 (1.2)	ENSG00000249231 (1.0)	TM9SF4 (1.0)	CENPBD1 (0.8)	SLC22A3 (0.7)	KIF3B (0.6)	POFUT1 (0.2)	ENSG00000236772 (0.2)
ENSG00000142676	RPL11 PPI subnetwork	0.2	>=0.20	RCC2 (2.2)	IRF4 (1.2)	CENPBD1 (0.9)	ASXL1 (0.8)	SLC22A3 (0.6)	ENSG00000236772 (0.5)	TCERG1L (0.4)	ENSG00000256731 (0.4)	POFUT1 (0.4)	MAP3K4 (0.3)
GO:0035102	PRC1 complex	0.2	>=0.20	LPAL2 (1.8)	C20orf112 (1.4)	TCF7L2 (1.3)	RCC2 (1.3)	IRF4 (1.3)	ASXL1 (1.0)	ENSG00000249231 (0.8)	POFUT1 (0.6)	DEF8 (0.5)	KIF3B (0.4)
ENSG00000043462	LCP2 PPI subnetwork	0.2	>=0.20	CASP8 (1.9)	SLC22A3 (1.8)	TCF7L2 (1.6)	CDKN2B-AS (1.4)	C20orf112 (1.1)	CENPBD1 (1.1)	POFUT1 (0.9)	TRAK2 (0.8)	KIF3B (0.7)	LPA (0.5)
GO:0015924	mannosyl-oligosaccharide mannosidase activity	0.2	>=0.20	IRF4 (2.7)	TM9SF4 (2.5)	AFG3L1P (1.3)	ENSG00000249231 (1.0)	LPA (0.9)	CENPBD1 (0.8)	FGFR2 (0.7)	KIF3B (0.6)	POFUT1 (0.6)	ENSG00000236772 (0.6)
ENSG00000168040	FADD PPI subnetwork	0.2	>=0.20	CASP8 (2.8)	IRF4 (1.4)	ASXL1 (1.3)	TRAK2 (1.0)	CDKN2B-AS (0.9)	AFG3L1P (0.8)	GRM5 (0.8)	SLC22A2 (0.7)	MAP3K4 (0.6)	ENSG00000236772 (0.4)
MP:0000558	abnormal tibia morphology	0.2	>=0.20	FGFR2 (5.1)	CDKN2B-AS (1.7)	ENSG00000256731 (1.2)	C20orf112 (1.1)	AFG3L1P (1.1)	LPAL2 (1.1)	POFUT1 (0.7)	ENSG00000249231 (0.7)	TM9SF4 (0.7)	IRF4 (0.6)
ENSG00000164587	RPS14 PPI subnetwork	0.2	>=0.20	RCC2 (2.4)	MAP3K4 (1.4)	IRF4 (1.2)	ASXL1 (1.0)	CENPBD1 (1.0)	POFUT1 (0.8)	ENSG00000236772 (0.4)	GRM5 (0.3)	TCF7L2 (0.2)	TCERG1L (0.2)
MP:0000511	abnormal intestinal mucosa morphology	0.2	>=0.20	TOX3 (2.7)	CDKN2B-AS (1.8)	IRF4 (1.6)	PLAGL2 (1.6)	ENSG00000249231 (1.2)	ALS2CR12 (1.0)	LPAL2 (0.7)	C20orf112 (0.7)	TCF7L2 (0.6)	SLC22A3 (0.6)
ENSG00000150630	VEGFC PPI subnetwork	0.2	>=0.20	NOX4 (2.7)	ENSG00000249231 (2.4)	AFG3L1P (1.7)	CDKN2B-AS (1.7)	TOX3 (1.6)	ALS2CR12 (1.6)	LPA (1.5)	LPAL2 (1.2)	SLC22A3 (1.1)	CASP8 (0.9)
GO:0071295	cellular response to vitamin	0.2	>=0.20	ENSG00000249231 (2.4)	ALS2CR12 (1.7)	CDKN2B-AS (1.1)	CENPBD1 (1.0)	ENSG00000236772 (0.7)	AFG3L1P (0.6)	TOX3 (0.5)	C20orf112 (0.5)	SLC22A2 (0.4)	POFUT1 (0.4)
ENSG00000129214	SHBG PPI subnetwork	0.2	>=0.20	CDKN2B-AS (2.8)	MAP3K4 (1.4)	TRAK2 (1.3)	LPA (1.1)	SLC22A2 (1.0)	POFUT1 (0.9)	PLAGL2 (0.7)	ALS2CR12 (0.6)	C20orf112 (0.6)	ENSG00000249231 (0.4)
GO:0006814	sodium ion transport	0.2	>=0.20	SLC22A2 (5.2)	NOX4 (3.5)	CDKN2B-AS (2.9)	ALS2CR12 (2.2)	TM9SF4 (1.2)	ENSG00000249231 (1.2)	PLG (1.1)	GRM5 (1.1)	TYR (0.9)	DEF8 (0.7)
ENSG00000172757	CFL1 PPI subnetwork	0.2	>=0.20	CASP8 (1.7)	SLC22A3 (1.4)	ENSG00000256731 (1.0)	TRAK2 (1.0)	FGFR2 (0.8)	NOX4 (0.8)	RCC2 (0.8)	TYR (0.7)	IRF4 (0.4)	SLC22A2 (0.3)
ENSG00000167526	RPL13 PPI subnetwork	0.2	>=0.20	RCC2 (2.4)	CENPBD1 (2.1)	DEF8 (1.6)	KIF3B (0.9)	GRM5 (0.6)	IRF4 (0.6)	SLC22A3 (0.6)	TRAK2 (0.6)	CDKN2B-AS (0.5)	CASP8 (0.4)
MP:0001510	abnormal coat appearance	0.2	>=0.20	FGFR2 (2.3)	POFUT1 (1.7)	LPA (1.6)	ENSG00000256731 (1.6)	CENPBD1 (1.4)	TYR (1.4)	DEF8 (0.9)	RCC2 (0.7)	PLAGL2 (0.4)	PLG (0.4)
KEGG_ACUTE_MYELOID_LEUKEMIA	KEGG_ACUTE_MYELOID_LEUKEMIA	0.2	>=0.20	CASP8 (1.4)	ASXL1 (1.3)	TYR (0.9)	RCC2 (0.9)	TCF7L2 (0.9)	PLAGL2 (0.9)	TCERG1L (0.8)	NOX4 (0.6)	ENSG00000249231 (0.5)	IRF4 (0.5)
ENSG00000170345	FOS PPI subnetwork	0.2	>=0.20	MAP3K4 (3.9)	ASXL1 (2.3)	PLAGL2 (2.1)	CASP8 (1.6)	AFG3L1P (1.1)	ENSG00000256731 (0.9)	C20orf112 (0.9)	POFUT1 (0.8)	RCC2 (0.7)	IRF4 (0.6)
ENSG00000169045	HNRNPH1 PPI subnetwork	0.2	>=0.20	RCC2 (2.6)	AFG3L1P (1.8)	CENPBD1 (0.8)	CASP8 (0.8)	ASXL1 (0.8)	TCF7L2 (0.7)	TOX3 (0.5)	ENSG00000256731 (0.4)	MAP3K4 (0.4)	SLC22A3 (0.3)
GO:0005253	anion channel activity	0.2	>=0.20	GRM5 (3.6)	CDKN2B-AS (2.9)	ENSG00000249231 (2.8)	TM9SF4 (1.7)	SLC22A2 (1.5)	TYR (1.5)	FGFR2 (1.3)	POFUT1 (1.1)	ENSG00000256731 (0.7)	KIF3B (0.7)
MP:0000364	abnormal vascular regression	0.2	>=0.20	NOX4 (2.3)	CASP8 (1.6)	CDKN2B-AS (1.5)	FGFR2 (1.2)	IRF4 (1.2)	ENSG00000256731 (1.2)	TCERG1L (1.2)	SLC22A3 (0.9)	TOX3 (0.7)	LPA (0.6)
GO:0030098	lymphocyte differentiation	0.2	>=0.20	IRF4 (3.1)	CASP8 (1.8)	PLAGL2 (1.6)	CENPBD1 (1.2)	ASXL1 (0.9)	C20orf112 (0.8)	POFUT1 (0.8)	ENSG00000236772 (0.7)	CDKN2B-AS (0.6)	KIF3B (0.4)
GO:0032608	interferon-beta production	0.2	>=0.20	TM9SF4 (1.8)	CENPBD1 (1.7)	CASP8 (1.7)	LPAL2 (1.5)	CDKN2B-AS (1.5)	AFG3L1P (1.4)	KIF3B (1.0)	DEF8 (1.0)	POFUT1 (0.8)	PLAGL2 (0.6)
MP:0009355	increased liver triglyceride level	0.2	>=0.20	ALS2CR12 (3.1)	TCF7L2 (1.7)	TOX3 (1.1)	TCERG1L (1.0)	SLC22A3 (0.6)	DEF8 (0.5)	ASXL1 (0.4)	CDKN2B-AS (0.4)	PLG (0.4)	PLAGL2 (0.3)
MP:0000160	kyphosis	0.2	>=0.20	NOX4 (2.3)	TM9SF4 (1.8)	FGFR2 (1.7)	AFG3L1P (1.3)	RCC2 (0.8)	SLC22A2 (0.7)	TCERG1L (0.7)	TCF7L2 (0.7)	CDKN2B-AS (0.5)	ENSG00000256731 (0.5)
ENSG00000139546	TARBP2 PPI subnetwork	0.2	>=0.20	TRAK2 (2.6)	C20orf112 (2.4)	PLAGL2 (1.9)	ASXL1 (1.5)	RCC2 (1.4)	POFUT1 (1.3)	AFG3L1P (1.2)	SLC22A2 (1.1)	MAP3K4 (1.0)	DEF8 (0.9)
GO:0044427	chromosomal part	0.2	>=0.20	ASXL1 (2.3)	RCC2 (2.0)	MAP3K4 (1.5)	AFG3L1P (1.2)	FGFR2 (0.7)	TCF7L2 (0.6)	ENSG00000249231 (0.5)	CENPBD1 (0.5)	IRF4 (0.5)	ENSG00000256731 (0.1)
ENSG00000136488	CSH1 PPI subnetwork	0.2	>=0.20	ENSG00000256731 (3.1)	SLC22A3 (2.8)	IRF4 (2.3)	ASXL1 (2.1)	CASP8 (2.0)	C20orf112 (1.7)	LPA (1.4)	KIF3B (1.3)	TM9SF4 (1.1)	ENSG00000236772 (1.0)
GO:0044454	nuclear chromosome part	0.2	>=0.20	ASXL1 (2.6)	RCC2 (2.4)	MAP3K4 (1.4)	CENPBD1 (1.1)	TCF7L2 (1.1)	CDKN2B-AS (0.7)	LPA (0.6)	ENSG00000249231 (0.5)	POFUT1 (0.5)	PLAGL2 (0.2)
ENSG00000173876	TUBB8 PPI subnetwork	0.2	>=0.20	CENPBD1 (2.5)	TM9SF4 (2.4)	TRAK2 (1.8)	SLC22A2 (1.1)	AFG3L1P (0.9)	SLC22A3 (0.9)	IRF4 (0.8)	TYR (0.7)	CASP8 (0.7)	TCERG1L (0.7)
REACTOME_TAK1_ACTIVATES_NFKB_BY_PHOSPHORYLATION_AND_ACTIVATION_OF_IKKS_COMPLEX	REACTOME_TAK1_ACTIVATES_NFKB_BY_PHOSPHORYLATION_AND_ACTIVATION_OF_IKKS_COMPLEX	0.2	>=0.20	PLAGL2 (3.5)	ENSG00000236772 (1.1)	IRF4 (1.0)	CASP8 (1.0)	ENSG00000256731 (0.7)	TYR (0.6)	SLC22A3 (0.6)	TM9SF4 (0.6)	ASXL1 (0.5)	CDKN2B-AS (0.5)
ENSG00000117360	PRPF3 PPI subnetwork	0.2	>=0.20	MAP3K4 (2.5)	RCC2 (1.5)	PLAGL2 (1.4)	DEF8 (0.8)	ASXL1 (0.8)	ENSG00000236772 (0.6)	LPA (0.6)	AFG3L1P (0.5)	TOX3 (0.5)	TM9SF4 (0.4)
GO:0043616	keratinocyte proliferation	0.2	>=0.20	ENSG00000256731 (1.7)	ENSG00000236772 (1.7)	CDKN2B-AS (1.4)	FGFR2 (1.2)	SLC22A3 (1.1)	TCERG1L (0.9)	ENSG00000249231 (0.7)	TYR (0.6)	TOX3 (0.5)	DEF8 (0.4)
MP:0010124	decreased bone mineral content	0.2	>=0.20	SLC22A2 (3.8)	CASP8 (1.4)	FGFR2 (1.3)	CDKN2B-AS (1.3)	NOX4 (1.3)	ALS2CR12 (1.1)	PLAGL2 (0.8)	PLG (0.7)	LPA (0.6)	TCF7L2 (0.4)
ENSG00000166478	ZNF143 PPI subnetwork	0.2	>=0.20	CDKN2B-AS (1.4)	LPAL2 (1.2)	TYR (1.2)	TCERG1L (1.1)	CENPBD1 (1.1)	ENSG00000256731 (1.1)	DEF8 (1.0)	IRF4 (1.0)	LPA (1.0)	MAP3K4 (0.9)
MP:0001672	abnormal embryogenesis/ development	0.2	>=0.20	TCF7L2 (3.3)	CDKN2B-AS (1.8)	RCC2 (1.7)	FGFR2 (1.6)	MAP3K4 (1.2)	TOX3 (1.0)	TM9SF4 (0.7)	ALS2CR12 (0.6)	SLC22A3 (0.6)	ASXL1 (0.5)
ENSG00000159259	CHAF1B PPI subnetwork	0.2	>=0.20	AFG3L1P (1.9)	CENPBD1 (1.1)	GRM5 (1.0)	TYR (1.0)	IRF4 (1.0)	FGFR2 (0.9)	MAP3K4 (0.8)	CDKN2B-AS (0.6)	ASXL1 (0.5)	ENSG00000249231 (0.3)
GO:0001501	skeletal system development	0.2	>=0.20	FGFR2 (2.8)	CDKN2B-AS (2.3)	TOX3 (1.6)	NOX4 (1.5)	ENSG00000249231 (1.1)	LPAL2 (1.0)	TCF7L2 (0.6)	SLC22A2 (0.4)	POFUT1 (0.3)	LPA (0.3)
GO:0051170	nuclear import	0.2	>=0.20	TCF7L2 (2.2)	ASXL1 (1.5)	PLAGL2 (1.4)	KIF3B (1.0)	ALS2CR12 (0.9)	POFUT1 (0.8)	RCC2 (0.8)	TM9SF4 (0.6)	LPA (0.6)	C20orf112 (0.5)
ENSG00000108826	MRPL27 PPI subnetwork	0.2	>=0.20	RCC2 (1.6)	ASXL1 (1.2)	MAP3K4 (1.2)	CDKN2B-AS (0.9)	TM9SF4 (0.9)	PLAGL2 (0.8)	IRF4 (0.8)	AFG3L1P (0.6)	ALS2CR12 (0.4)	SLC22A2 (0.3)
ENSG00000104637	ENSG00000104637 PPI subnetwork	0.2	>=0.20	RCC2 (1.1)	ALS2CR12 (1.0)	AFG3L1P (1.0)	IRF4 (1.0)	KIF3B (0.9)	TCERG1L (0.9)	FGFR2 (0.5)	CENPBD1 (0.5)	SLC22A3 (0.4)	C20orf112 (0.2)
ENSG00000107562	CXCL12 PPI subnetwork	0.2	>=0.20	IRF4 (2.3)	TRAK2 (1.6)	NOX4 (0.8)	RCC2 (0.8)	CASP8 (0.7)	SLC22A2 (0.7)	AFG3L1P (0.7)	ENSG00000256731 (0.6)	CDKN2B-AS (0.6)	MAP3K4 (0.4)
GO:0019840	isoprenoid binding	0.2	>=0.20	TYR (2.1)	PLG (1.9)	CENPBD1 (1.5)	TCF7L2 (1.5)	TCERG1L (1.2)	LPA (1.2)	C20orf112 (1.0)	LPAL2 (0.9)	ENSG00000236772 (0.7)	AFG3L1P (0.7)
ENSG00000205022	PABPN1L PPI subnetwork	0.2	>=0.20	RCC2 (2.5)	CDKN2B-AS (2.0)	TCF7L2 (1.2)	TYR (0.9)	GRM5 (0.8)	TOX3 (0.7)	MAP3K4 (0.6)	KIF3B (0.6)	ENSG00000236772 (0.5)	PLG (0.4)
ENSG00000168884	TNIP2 PPI subnetwork	0.2	>=0.20	PLAGL2 (2.7)	TM9SF4 (1.6)	KIF3B (1.4)	IRF4 (1.3)	ASXL1 (1.1)	POFUT1 (1.0)	CASP8 (0.8)	ENSG00000249231 (0.7)	FGFR2 (0.4)	SLC22A2 (0.4)
ENSG00000163516	ANKZF1 PPI subnetwork	0.2	>=0.20	AFG3L1P (1.8)	DEF8 (1.8)	ENSG00000236772 (1.7)	NOX4 (1.5)	RCC2 (0.9)	ENSG00000249231 (0.9)	LPA (0.7)	TCF7L2 (0.7)	SLC22A2 (0.6)	TM9SF4 (0.5)
MP:0004924	abnormal behavior	0.2	>=0.20	TYR (2.8)	GRM5 (2.7)	SLC22A3 (2.4)	FGFR2 (1.7)	ALS2CR12 (1.6)	LPA (1.2)	TM9SF4 (1.2)	ASXL1 (1.1)	POFUT1 (1.0)	KIF3B (0.6)
ENSG00000172850	LSM2 PPI subnetwork	0.2	>=0.20	RCC2 (2.7)	AFG3L1P (1.5)	PLAGL2 (1.3)	ASXL1 (1.0)	TM9SF4 (1.0)	ENSG00000256731 (0.6)	TOX3 (0.4)	IRF4 (0.3)	MAP3K4 (0.3)	LPAL2 (0.2)
ENSG00000111987	ENSG00000111987 PPI subnetwork	0.2	>=0.20	RCC2 (2.7)	AFG3L1P (1.5)	PLAGL2 (1.3)	ASXL1 (1.0)	TM9SF4 (1.0)	ENSG00000256731 (0.6)	TOX3 (0.4)	IRF4 (0.3)	MAP3K4 (0.3)	LPAL2 (0.2)
ENSG00000204392	LSM2 PPI subnetwork	0.2	>=0.20	RCC2 (2.7)	AFG3L1P (1.5)	PLAGL2 (1.3)	ASXL1 (1.0)	TM9SF4 (1.0)	ENSG00000256731 (0.6)	TOX3 (0.4)	IRF4 (0.3)	MAP3K4 (0.3)	LPAL2 (0.2)
ENSG00000131069	ACSS2 PPI subnetwork	0.2	>=0.20	CDKN2B-AS (1.5)	RCC2 (1.4)	CENPBD1 (1.2)	TCERG1L (1.1)	NOX4 (1.0)	ENSG00000236772 (0.8)	DEF8 (0.8)	LPAL2 (0.6)	TCF7L2 (0.4)	TOX3 (0.4)
MP:0004686	decreased length of long bones	0.2	>=0.20	FGFR2 (4.6)	TCF7L2 (1.8)	TM9SF4 (1.6)	ASXL1 (1.3)	CDKN2B-AS (1.0)	SLC22A2 (0.8)	TRAK2 (0.5)	AFG3L1P (0.5)	C20orf112 (0.4)	KIF3B (0.4)
ENSG00000214485	ENSG00000214485 PPI subnetwork	0.2	>=0.20	RCC2 (1.7)	AFG3L1P (1.2)	CDKN2B-AS (1.0)	ENSG00000256731 (0.8)	ENSG00000236772 (0.7)	IRF4 (0.5)	POFUT1 (0.5)	ASXL1 (0.3)	DEF8 (0.3)	TM9SF4 (0.2)
MP:0004359	short ulna	0.2	>=0.20	FGFR2 (3.9)	CDKN2B-AS (2.1)	ENSG00000256731 (1.3)	POFUT1 (1.2)	ENSG00000249231 (1.2)	TCF7L2 (0.9)	LPAL2 (0.8)	TOX3 (0.7)	TM9SF4 (0.7)	ENSG00000236772 (0.7)
ENSG00000137154	RPS6 PPI subnetwork	0.2	>=0.20	RCC2 (2.2)	IRF4 (1.3)	KIF3B (1.1)	ASXL1 (1.0)	ENSG00000256731 (0.9)	CENPBD1 (0.9)	MAP3K4 (0.8)	SLC22A3 (0.6)	ENSG00000236772 (0.3)	GRM5 (0.2)
ENSG00000124575	HIST1H1D PPI subnetwork	0.21	>=0.20	RCC2 (2.2)	AFG3L1P (1.5)	CENPBD1 (1.5)	NOX4 (1.1)	MAP3K4 (1.0)	TOX3 (0.6)	TYR (0.5)	TRAK2 (0.5)	LPAL2 (0.4)	IRF4 (0.4)
ENSG00000085276	MECOM PPI subnetwork	0.21	>=0.20	MAP3K4 (2.8)	CDKN2B-AS (2.1)	TCERG1L (1.3)	RCC2 (1.2)	ASXL1 (1.2)	LPAL2 (1.1)	FGFR2 (1.1)	GRM5 (1.0)	TOX3 (0.6)	TCF7L2 (0.4)
ENSG00000125810	CD93 PPI subnetwork	0.21	>=0.20	PLG (4.0)	ENSG00000256731 (3.9)	LPA (2.6)	TCERG1L (2.3)	LPAL2 (2.2)	TRAK2 (1.4)	NOX4 (1.4)	CASP8 (1.2)	SLC22A3 (1.1)	TOX3 (0.7)
MP:0006280	abnormal digit development	0.21	>=0.20	CDKN2B-AS (2.3)	POFUT1 (1.8)	MAP3K4 (1.6)	NOX4 (1.4)	TOX3 (1.4)	PLAGL2 (1.2)	LPAL2 (0.9)	FGFR2 (0.9)	TM9SF4 (0.8)	ENSG00000236772 (0.7)
ENSG00000131469	RPL27 PPI subnetwork	0.21	>=0.20	POFUT1 (1.4)	RCC2 (1.1)	ENSG00000236772 (1.1)	CDKN2B-AS (1.0)	DEF8 (0.9)	KIF3B (0.7)	TRAK2 (0.7)	ASXL1 (0.6)	CENPBD1 (0.5)	IRF4 (0.5)
REACTOME_CD28_DEPENDENT_PI3KAKT_SIGNALING	REACTOME_CD28_DEPENDENT_PI3KAKT_SIGNALING	0.21	>=0.20	KIF3B (3.8)	TRAK2 (2.6)	IRF4 (2.5)	RCC2 (2.0)	ASXL1 (1.6)	CENPBD1 (1.1)	CDKN2B-AS (1.0)	PLAGL2 (0.7)	GRM5 (0.7)	CASP8 (0.7)
KEGG_PYRIMIDINE_METABOLISM	KEGG_PYRIMIDINE_METABOLISM	0.21	>=0.20	LPA (2.3)	CDKN2B-AS (1.2)	PLG (1.2)	DEF8 (1.0)	RCC2 (1.0)	MAP3K4 (0.8)	TCERG1L (0.8)	CASP8 (0.4)	NOX4 (0.4)	IRF4 (0.3)
ENSG00000174791	RIN1 PPI subnetwork	0.21	>=0.20	POFUT1 (1.7)	MAP3K4 (1.5)	TOX3 (1.1)	KIF3B (0.8)	PLAGL2 (0.8)	GRM5 (0.7)	LPAL2 (0.7)	TM9SF4 (0.6)	TCF7L2 (0.6)	TCERG1L (0.6)
KEGG_INOSITOL_PHOSPHATE_METABOLISM	KEGG_INOSITOL_PHOSPHATE_METABOLISM	0.21	>=0.20	C20orf112 (2.9)	KIF3B (2.3)	TRAK2 (1.5)	TCF7L2 (1.4)	CDKN2B-AS (1.4)	ENSG00000249231 (1.4)	FGFR2 (1.1)	ENSG00000236772 (1.0)	TYR (0.9)	DEF8 (0.7)
ENSG00000119630	PGF PPI subnetwork	0.21	>=0.20	ENSG00000249231 (2.4)	ALS2CR12 (2.0)	NOX4 (1.9)	CDKN2B-AS (1.8)	TOX3 (1.6)	LPA (1.5)	AFG3L1P (1.3)	CASP8 (1.2)	CENPBD1 (1.0)	LPAL2 (1.0)
ENSG00000184489	PTP4A3 PPI subnetwork	0.21	>=0.20	TM9SF4 (3.0)	RCC2 (2.1)	ASXL1 (1.4)	MAP3K4 (1.4)	TYR (1.1)	C20orf112 (0.7)	TCERG1L (0.6)	ENSG00000249231 (0.6)	FGFR2 (0.6)	ALS2CR12 (0.3)
ENSG00000171148	TADA3 PPI subnetwork	0.21	>=0.20	MAP3K4 (2.6)	AFG3L1P (2.5)	ASXL1 (2.4)	RCC2 (2.1)	POFUT1 (2.1)	C20orf112 (1.0)	CASP8 (1.0)	PLAGL2 (0.9)	TM9SF4 (0.8)	CENPBD1 (0.5)
MP:0001819	abnormal immune cell physiology	0.21	>=0.20	CASP8 (3.3)	IRF4 (1.5)	GRM5 (1.5)	CDKN2B-AS (1.4)	LPA (1.3)	TRAK2 (1.3)	ENSG00000249231 (1.0)	TCERG1L (1.0)	SLC22A2 (0.8)	LPAL2 (0.7)
ENSG00000118972	FGF23 PPI subnetwork	0.21	>=0.20	FGFR2 (3.5)	SLC22A2 (3.3)	POFUT1 (1.6)	ENSG00000249231 (1.4)	RCC2 (1.3)	TCF7L2 (0.9)	GRM5 (0.9)	TCERG1L (0.9)	KIF3B (0.8)	ENSG00000236772 (0.7)
MP:0006009	abnormal neuronal migration	0.21	>=0.20	TOX3 (4.8)	TCERG1L (1.9)	C20orf112 (1.7)	TCF7L2 (1.6)	FGFR2 (1.3)	ASXL1 (1.2)	GRM5 (0.9)	NOX4 (0.4)	POFUT1 (0.4)	TM9SF4 (0.3)
ENSG00000070193	FGF10 PPI subnetwork	0.21	>=0.20	FGFR2 (3.6)	POFUT1 (2.7)	TCF7L2 (1.6)	TM9SF4 (1.6)	GRM5 (1.4)	ENSG00000249231 (1.4)	KIF3B (1.2)	ENSG00000236772 (1.1)	RCC2 (1.1)	LPAL2 (0.9)
MP:0011110	partial preweaning lethality	0.21	>=0.20	FGFR2 (3.2)	C20orf112 (2.9)	TCERG1L (1.4)	SLC22A3 (1.3)	PLAGL2 (1.3)	TCF7L2 (1.3)	RCC2 (1.3)	IRF4 (1.1)	MAP3K4 (0.9)	LPA (0.8)
GO:0000080	G1 phase of mitotic cell cycle	0.21	>=0.20	CDKN2B-AS (1.9)	AFG3L1P (1.5)	RCC2 (1.3)	C20orf112 (0.7)	TRAK2 (0.6)	DEF8 (0.6)	CASP8 (0.6)	PLAGL2 (0.6)	TCERG1L (0.6)	ASXL1 (0.5)
MP:0000243	myoclonus	0.21	>=0.20	GRM5 (3.0)	TYR (2.1)	FGFR2 (1.3)	TM9SF4 (1.3)	ENSG00000236772 (1.0)	CDKN2B-AS (1.0)	MAP3K4 (0.8)	SLC22A2 (0.6)	ENSG00000256731 (0.5)	IRF4 (0.5)
ENSG00000104973	MED25 PPI subnetwork	0.21	>=0.20	MAP3K4 (2.4)	PLAGL2 (2.4)	CENPBD1 (2.3)	TOX3 (1.9)	KIF3B (1.4)	TCF7L2 (1.2)	ASXL1 (1.2)	ALS2CR12 (0.4)	ENSG00000256731 (0.3)	ENSG00000236772 (0.3)
GO:0015813	L-glutamate transport	0.21	>=0.20	CDKN2B-AS (3.9)	LPAL2 (2.0)	GRM5 (1.5)	ENSG00000249231 (1.1)	SLC22A2 (1.0)	TCF7L2 (1.0)	TRAK2 (0.9)	DEF8 (0.9)	CASP8 (0.5)	TM9SF4 (0.4)
ENSG00000206308	HLA-DRA PPI subnetwork	0.21	>=0.20	SLC22A3 (2.0)	IRF4 (1.4)	CENPBD1 (1.1)	CASP8 (1.0)	ENSG00000236772 (0.9)	CDKN2B-AS (0.9)	TM9SF4 (0.9)	TCERG1L (0.8)	TCF7L2 (0.6)	ENSG00000256731 (0.5)
MP:0008098	decreased plasma cell number	0.21	>=0.20	IRF4 (4.4)	CDKN2B-AS (2.3)	RCC2 (0.8)	SLC22A3 (0.8)	CASP8 (0.8)	CENPBD1 (0.5)	POFUT1 (0.4)	MAP3K4 (0.3)	ENSG00000256731 (0.2)	NOX4 (0.2)
MP:0001431	abnormal eating behavior	0.21	>=0.20	FGFR2 (2.9)	DEF8 (2.2)	TOX3 (1.9)	PLAGL2 (1.7)	POFUT1 (1.5)	TCF7L2 (1.5)	TM9SF4 (1.1)	LPAL2 (1.0)	AFG3L1P (0.9)	C20orf112 (0.9)
GO:0004879	ligand-activated sequence-specific DNA binding RNA polymerase II transcription factor activity	0.21	>=0.20	SLC22A3 (2.0)	TCF7L2 (1.9)	IRF4 (1.5)	ENSG00000256731 (1.4)	C20orf112 (1.4)	ENSG00000236772 (1.4)	TCERG1L (0.9)	TOX3 (0.6)	ENSG00000249231 (0.5)	PLG (0.5)
MP:0004045	abnormal cell cycle checkpoint function	0.21	>=0.20	RCC2 (1.8)	PLAGL2 (1.6)	MAP3K4 (1.5)	CASP8 (1.3)	LPAL2 (1.3)	POFUT1 (1.1)	ENSG00000249231 (1.1)	LPA (1.1)	ASXL1 (0.9)	IRF4 (0.8)
MP:0001505	hunched posture	0.21	>=0.20	TCF7L2 (2.4)	GRM5 (2.3)	TM9SF4 (2.0)	IRF4 (1.6)	DEF8 (1.3)	TRAK2 (1.2)	SLC22A3 (1.2)	NOX4 (1.0)	LPAL2 (1.0)	POFUT1 (0.9)
MP:0000379	decreased hair follicle number	0.21	>=0.20	FGFR2 (1.5)	SLC22A2 (1.5)	TYR (1.3)	AFG3L1P (1.2)	NOX4 (1.2)	TCF7L2 (1.1)	TM9SF4 (0.8)	ASXL1 (0.7)	MAP3K4 (0.5)	IRF4 (0.3)
MP:0008023	abnormal styloid process morphology	0.21	>=0.20	FGFR2 (3.5)	TCF7L2 (2.6)	TOX3 (2.5)	TCERG1L (2.2)	POFUT1 (1.6)	LPAL2 (1.0)	TM9SF4 (0.3)	ENSG00000236772 (0.3)	NOX4 (0.3)	CDKN2B-AS (0.3)
ENSG00000114030	KPNA1 PPI subnetwork	0.21	>=0.20	RCC2 (3.7)	CENPBD1 (1.7)	IRF4 (1.6)	TCF7L2 (1.5)	ASXL1 (1.2)	KIF3B (1.2)	PLAGL2 (1.0)	CASP8 (0.6)	TYR (0.5)	FGFR2 (0.3)
GO:0035162	embryonic hemopoiesis	0.21	>=0.20	C20orf112 (2.8)	ENSG00000249231 (2.4)	CENPBD1 (1.8)	TRAK2 (1.4)	CASP8 (0.8)	SLC22A3 (0.8)	TOX3 (0.6)	NOX4 (0.6)	KIF3B (0.5)	LPA (0.5)
ENSG00000172216	CEBPB PPI subnetwork	0.21	>=0.20	PLAGL2 (2.6)	RCC2 (2.4)	IRF4 (2.1)	ASXL1 (2.1)	TCF7L2 (1.1)	MAP3K4 (0.9)	ENSG00000256731 (0.6)	SLC22A3 (0.5)	LPA (0.4)	LPAL2 (0.3)
MP:0004046	abnormal mitosis	0.21	>=0.20	ASXL1 (3.0)	DEF8 (1.2)	FGFR2 (1.1)	TCF7L2 (1.1)	RCC2 (0.8)	ENSG00000249231 (0.7)	MAP3K4 (0.5)	NOX4 (0.3)	IRF4 (0.2)	CDKN2B-AS (0.0)
ENSG00000198327	HIST1H4F PPI subnetwork	0.21	>=0.20	RCC2 (2.7)	AFG3L1P (2.6)	IRF4 (1.3)	CENPBD1 (1.1)	SLC22A3 (1.0)	ASXL1 (1.0)	MAP3K4 (0.9)	ENSG00000256731 (0.1)	CASP8 (0.1)	ENSG00000249231 (0.0)
ENSG00000182217	HIST2H4B PPI subnetwork	0.21	>=0.20	RCC2 (2.7)	AFG3L1P (2.6)	IRF4 (1.3)	CENPBD1 (1.1)	SLC22A3 (1.0)	ASXL1 (1.0)	MAP3K4 (0.9)	ENSG00000256731 (0.1)	CASP8 (0.1)	ENSG00000249231 (0.0)
ENSG00000188987	HIST1H4D PPI subnetwork	0.21	>=0.20	RCC2 (2.7)	AFG3L1P (2.6)	IRF4 (1.3)	CENPBD1 (1.1)	SLC22A3 (1.0)	ASXL1 (1.0)	MAP3K4 (0.9)	ENSG00000256731 (0.1)	CASP8 (0.1)	ENSG00000249231 (0.0)
ENSG00000198518	HIST1H4E PPI subnetwork	0.21	>=0.20	RCC2 (2.7)	AFG3L1P (2.6)	IRF4 (1.3)	CENPBD1 (1.1)	SLC22A3 (1.0)	ASXL1 (1.0)	MAP3K4 (0.9)	ENSG00000256731 (0.1)	CASP8 (0.1)	ENSG00000249231 (0.0)
ENSG00000183941	HIST2H4A PPI subnetwork	0.21	>=0.20	RCC2 (2.7)	AFG3L1P (2.6)	IRF4 (1.3)	CENPBD1 (1.1)	SLC22A3 (1.0)	ASXL1 (1.0)	MAP3K4 (0.9)	ENSG00000256731 (0.1)	CASP8 (0.1)	ENSG00000249231 (0.0)
ENSG00000196176	HIST1H4A PPI subnetwork	0.21	>=0.20	RCC2 (2.7)	AFG3L1P (2.6)	IRF4 (1.3)	CENPBD1 (1.1)	SLC22A3 (1.0)	ASXL1 (1.0)	MAP3K4 (0.9)	ENSG00000256731 (0.1)	CASP8 (0.1)	ENSG00000249231 (0.0)
ENSG00000197837	HIST4H4 PPI subnetwork	0.21	>=0.20	RCC2 (2.7)	AFG3L1P (2.6)	IRF4 (1.3)	CENPBD1 (1.1)	SLC22A3 (1.0)	ASXL1 (1.0)	MAP3K4 (0.9)	ENSG00000256731 (0.1)	CASP8 (0.1)	ENSG00000249231 (0.0)
ENSG00000124529	HIST1H4B PPI subnetwork	0.21	>=0.20	RCC2 (2.7)	AFG3L1P (2.6)	IRF4 (1.3)	CENPBD1 (1.1)	SLC22A3 (1.0)	ASXL1 (1.0)	MAP3K4 (0.9)	ENSG00000256731 (0.1)	CASP8 (0.1)	ENSG00000249231 (0.0)
ENSG00000197238	HIST1H4J PPI subnetwork	0.21	>=0.20	RCC2 (2.7)	AFG3L1P (2.6)	IRF4 (1.3)	CENPBD1 (1.1)	SLC22A3 (1.0)	ASXL1 (1.0)	MAP3K4 (0.9)	ENSG00000256731 (0.1)	CASP8 (0.1)	ENSG00000249231 (0.0)
ENSG00000197061	HIST1H4C PPI subnetwork	0.21	>=0.20	RCC2 (2.7)	AFG3L1P (2.6)	IRF4 (1.3)	CENPBD1 (1.1)	SLC22A3 (1.0)	ASXL1 (1.0)	MAP3K4 (0.9)	ENSG00000256731 (0.1)	CASP8 (0.1)	ENSG00000249231 (0.0)
ENSG00000197914	HIST1H4K PPI subnetwork	0.21	>=0.20	RCC2 (2.7)	AFG3L1P (2.6)	IRF4 (1.3)	CENPBD1 (1.1)	SLC22A3 (1.0)	ASXL1 (1.0)	MAP3K4 (0.9)	ENSG00000256731 (0.1)	CASP8 (0.1)	ENSG00000249231 (0.0)
ENSG00000198339	HIST1H4I PPI subnetwork	0.21	>=0.20	RCC2 (2.7)	AFG3L1P (2.6)	IRF4 (1.3)	CENPBD1 (1.1)	SLC22A3 (1.0)	ASXL1 (1.0)	MAP3K4 (0.9)	ENSG00000256731 (0.1)	CASP8 (0.1)	ENSG00000249231 (0.0)
ENSG00000198558	HIST1H4L PPI subnetwork	0.21	>=0.20	RCC2 (2.7)	AFG3L1P (2.6)	IRF4 (1.3)	CENPBD1 (1.1)	SLC22A3 (1.0)	ASXL1 (1.0)	MAP3K4 (0.9)	ENSG00000256731 (0.1)	CASP8 (0.1)	ENSG00000249231 (0.0)
ENSG00000158406	HIST1H4H PPI subnetwork	0.21	>=0.20	RCC2 (2.7)	AFG3L1P (2.6)	IRF4 (1.3)	CENPBD1 (1.1)	SLC22A3 (1.0)	ASXL1 (1.0)	MAP3K4 (0.9)	ENSG00000256731 (0.1)	CASP8 (0.1)	ENSG00000249231 (0.0)
GO:0016604	nuclear body	0.21	>=0.20	RCC2 (2.1)	MAP3K4 (1.7)	ASXL1 (1.7)	PLAGL2 (1.5)	TCF7L2 (0.9)	AFG3L1P (0.6)	CDKN2B-AS (0.5)	C20orf112 (0.3)	ENSG00000256731 (0.3)	CASP8 (0.2)
ENSG00000112304	ACOT13 PPI subnetwork	0.21	>=0.20	RCC2 (1.4)	TRAK2 (1.2)	NOX4 (0.9)	TYR (0.9)	AFG3L1P (0.8)	CDKN2B-AS (0.8)	LPA (0.7)	LPAL2 (0.6)	CENPBD1 (0.4)	PLG (0.4)
ENSG00000089048	ESF1 PPI subnetwork	0.21	>=0.20	RCC2 (2.1)	IRF4 (1.3)	AFG3L1P (1.0)	CENPBD1 (0.9)	ASXL1 (0.3)	CDKN2B-AS (0.3)	ENSG00000236772 (0.2)	TCERG1L (0.2)	SLC22A3 (0.2)	DEF8 (-0.0)
MP:0004816	abnormal class switch recombination	0.21	>=0.20	IRF4 (5.5)	PLAGL2 (3.8)	SLC22A3 (1.6)	ENSG00000249231 (1.2)	CASP8 (1.1)	ASXL1 (1.0)	RCC2 (0.9)	POFUT1 (0.9)	ENSG00000256731 (0.8)	KIF3B (0.4)
GO:0080008	CUL4 RING ubiquitin ligase complex	0.21	>=0.20	ASXL1 (2.5)	TRAK2 (2.0)	ENSG00000249231 (1.8)	CDKN2B-AS (1.5)	KIF3B (1.5)	ALS2CR12 (1.3)	LPAL2 (0.9)	TCF7L2 (0.8)	POFUT1 (0.8)	C20orf112 (0.7)
ENSG00000186716	BCR PPI subnetwork	0.21	>=0.20	TM9SF4 (2.2)	POFUT1 (2.0)	KIF3B (1.7)	CASP8 (1.6)	PLAGL2 (1.5)	C20orf112 (1.3)	ASXL1 (1.1)	SLC22A3 (1.0)	RCC2 (0.8)	CENPBD1 (0.6)
MP:0003140	dilated heart atrium	0.21	>=0.20	NOX4 (2.9)	TCF7L2 (2.1)	ALS2CR12 (1.6)	LPAL2 (1.5)	TRAK2 (1.0)	TOX3 (0.9)	LPA (0.6)	MAP3K4 (0.5)	RCC2 (0.5)	POFUT1 (0.3)
MP:0002816	colitis	0.21	>=0.20	IRF4 (5.7)	PLAGL2 (3.3)	LPAL2 (2.3)	LPA (2.2)	KIF3B (1.6)	TM9SF4 (1.5)	POFUT1 (1.4)	CASP8 (1.2)	ASXL1 (1.2)	TOX3 (1.1)
MP:0002231	abnormal primitive streak morphology	0.21	>=0.20	TCF7L2 (1.6)	ENSG00000256731 (1.2)	NOX4 (1.0)	FGFR2 (1.0)	ENSG00000236772 (0.7)	TOX3 (0.6)	C20orf112 (0.6)	DEF8 (0.6)	CDKN2B-AS (0.6)	ENSG00000249231 (0.5)
ENSG00000180008	SOCS4 PPI subnetwork	0.21	>=0.20	IRF4 (3.1)	SLC22A3 (2.9)	ENSG00000256731 (2.8)	CASP8 (2.7)	ASXL1 (1.6)	LPA (1.5)	LPAL2 (1.3)	KIF3B (1.3)	C20orf112 (1.1)	ENSG00000236772 (0.9)
GO:0000228	nuclear chromosome	0.21	>=0.20	RCC2 (2.6)	ASXL1 (2.4)	MAP3K4 (1.1)	CENPBD1 (0.8)	TCF7L2 (0.6)	CDKN2B-AS (0.4)	ENSG00000249231 (0.4)	FGFR2 (0.4)	LPA (0.4)	PLAGL2 (0.2)
ENSG00000179348	GATA2 PPI subnetwork	0.21	>=0.20	C20orf112 (2.4)	CENPBD1 (2.3)	TOX3 (2.1)	PLAGL2 (1.8)	RCC2 (1.6)	TCF7L2 (1.4)	CASP8 (1.0)	TRAK2 (1.0)	ASXL1 (0.8)	KIF3B (0.6)
GO:0010627	regulation of intracellular protein kinase cascade	0.21	>=0.20	CASP8 (1.8)	IRF4 (1.4)	POFUT1 (1.2)	LPAL2 (1.1)	CDKN2B-AS (1.1)	PLAGL2 (0.8)	KIF3B (0.8)	TM9SF4 (0.6)	AFG3L1P (0.5)	C20orf112 (0.5)
KEGG_STEROID_HORMONE_BIOSYNTHESIS	KEGG_STEROID_HORMONE_BIOSYNTHESIS	0.21	>=0.20	LPA (4.7)	PLG (3.0)	LPAL2 (2.8)	SLC22A3 (2.3)	CENPBD1 (0.9)	ENSG00000256731 (0.8)	TOX3 (0.8)	ALS2CR12 (0.8)	FGFR2 (0.7)	TCERG1L (0.7)
MP:0000914	exencephaly	0.21	>=0.20	TCF7L2 (2.8)	FGFR2 (2.2)	TCERG1L (1.8)	TOX3 (1.8)	ASXL1 (1.3)	RCC2 (1.2)	KIF3B (1.1)	MAP3K4 (1.0)	POFUT1 (0.8)	PLAGL2 (0.7)
ENSG00000105323	HNRNPUL1 PPI subnetwork	0.21	>=0.20	RCC2 (3.1)	AFG3L1P (2.6)	ASXL1 (1.1)	PLAGL2 (1.0)	TM9SF4 (0.8)	TOX3 (0.6)	ENSG00000256731 (0.4)	TCERG1L (0.3)	LPA (0.2)	MAP3K4 (0.2)
ENSG00000015285	WAS PPI subnetwork	0.21	>=0.20	CENPBD1 (1.7)	NOX4 (1.6)	C20orf112 (1.5)	KIF3B (1.4)	TRAK2 (1.3)	AFG3L1P (1.0)	TCF7L2 (0.7)	RCC2 (0.5)	TCERG1L (0.5)	PLAGL2 (0.4)
ENSG00000153147	SMARCA5 PPI subnetwork	0.21	>=0.20	AFG3L1P (2.1)	MAP3K4 (1.5)	RCC2 (1.5)	CENPBD1 (1.4)	ASXL1 (1.3)	TCF7L2 (1.0)	IRF4 (0.9)	ENSG00000236772 (0.8)	C20orf112 (0.6)	CASP8 (0.6)
ENSG00000023608	SNAPC1 PPI subnetwork	0.21	>=0.20	DEF8 (1.4)	TCERG1L (1.4)	ENSG00000256731 (1.3)	MAP3K4 (1.3)	IRF4 (1.3)	LPAL2 (1.2)	TYR (1.0)	CDKN2B-AS (1.0)	AFG3L1P (1.0)	ASXL1 (0.9)
GO:0015030	Cajal body	0.21	>=0.20	MAP3K4 (1.5)	ASXL1 (1.3)	RCC2 (1.2)	PLAGL2 (1.1)	TYR (0.6)	ENSG00000236772 (0.5)	LPA (0.5)	AFG3L1P (0.4)	POFUT1 (0.4)	ENSG00000256731 (0.3)
ENSG00000171552	BCL2L1 PPI subnetwork	0.21	>=0.20	TRAK2 (2.6)	IRF4 (2.4)	CASP8 (2.0)	PLAGL2 (1.6)	ALS2CR12 (1.3)	TM9SF4 (1.2)	ASXL1 (0.9)	RCC2 (0.9)	NOX4 (0.8)	POFUT1 (0.7)
MP:0000934	abnormal telencephalon development	0.21	>=0.20	TOX3 (2.8)	TCF7L2 (2.1)	TCERG1L (2.0)	POFUT1 (1.3)	FGFR2 (1.3)	C20orf112 (1.2)	RCC2 (1.1)	TM9SF4 (1.1)	ASXL1 (0.8)	GRM5 (0.5)
[truncated: 8,969 more rows]

## Sheet: 5e-8_geneprioritization
Locus	Nr of genes in locus	Chromosome and position	GWAS P value	Ensembl gene ID	Gene symbol	Nominal P value	Gene closest to lead SNP	Top cis eQTL SNP (Westra et al. Nature Genetics 2014)	False discovery rate
rs159428	7	chr20:30697309-31172876	1e-08	ENSG00000171456	ASXL1	0.29	FALSE	rs3746612	>0.20
rs159428	7	chr20:30697309-31172876	1e-08	ENSG00000126003	PLAGL2	0.36	FALSE	rs1205843	>0.20
rs10455872;rs140570886	7	chr6:160592093-161551917	1.42e-10	ENSG00000146477	SLC22A3	0.37	FALSE	rs316024	>0.20
rs1126809	3	chr11:88237744-89322779	5.49e-14	ENSG00000077498	TYR	0.45	TRUE	-	>0.20
rs12134662	1	chr1:17733256-17766220	3.18e-08	ENSG00000179051	RCC2	0.47	TRUE	rs12078935	>0.20
rs4784227	2	chr16:52471918-52640847	1.3e-08	ENSG00000103460	TOX3	0.48	TRUE	rs187680;rs12925035	>0.20
rs10455872;rs140570886	7	chr6:160592093-161551917	1.42e-10	ENSG00000122194	PLG	0.57	FALSE	rs9365237	>0.20
rs4784227	2	chr16:52471918-52640847	1.3e-08	ENSG00000249231	-	0.57	FALSE	-	>0.20
rs12203592	1	chr6:391739-411447	9.7e-27	ENSG00000137265	IRF4	0.59	TRUE	rs9391910	>0.20
rs79820308	1	chr10:132890654-133109984	3.08e-08	ENSG00000176769	TCERG1L	0.6	TRUE	-	>0.20
rs159428	7	chr20:30697309-31172876	1e-08	ENSG00000197183	C20orf112	0.67	FALSE	-	>0.20
rs10455872;rs140570886	7	chr6:160592093-161551917	1.42e-10	ENSG00000085511	MAP3K4	0.69	FALSE	rs1488	>0.20
rs4268748	3	chr16:90015183-90068569	3.99e-13	ENSG00000177946	CENPBD1	0.69	FALSE	-	>0.20
rs10197246	3	chr2:202098166-202316334	1.42e-09	ENSG00000064012	CASP8	0.7	FALSE	rs11898821;rs11899004	>0.20
rs10455872;rs140570886	7	chr6:160592093-161551917	1.42e-10	ENSG00000112499	SLC22A2	0.72	FALSE	rs316019;rs10945646	>0.20
rs2860197	1	chr10:123237848-123357972	5.04e-09	ENSG00000066468	FGFR2	0.74	TRUE	rs10788162;rs12244218	>0.20
rs159428	7	chr20:30697309-31172876	1e-08	ENSG00000101346	POFUT1	0.76	FALSE	rs2281362;rs242610	>0.20
rs1126809	3	chr11:88237744-89322779	5.49e-14	ENSG00000086991	NOX4	0.77	FALSE	-	>0.20
rs1126809	3	chr11:88237744-89322779	5.49e-14	ENSG00000168959	GRM5	0.77	FALSE	rs595739	>0.20
rs34872471	1	chr10:114710009-114927437	3.53e-30	ENSG00000148737	TCF7L2	0.77	TRUE	-	>0.20
rs159428	7	chr20:30697309-31172876	1e-08	ENSG00000101350	KIF3B	0.77	FALSE	rs6121381	>0.20
rs159428	7	chr20:30697309-31172876	1e-08	ENSG00000101337	TM9SF4	0.79	FALSE	rs6119771;rs2281362	>0.20
rs10197246	3	chr2:202098166-202316334	1.42e-09	ENSG00000115993	TRAK2	0.83	FALSE	rs11898821	>0.20
rs7859727	1	chr9:21994790-22121096	2.64e-10	ENSG00000240498	CDKN2B-AS	0.83	FALSE	-	>0.20
rs10197246	3	chr2:202098166-202316334	1.42e-09	ENSG00000155749	ALS2CR12	0.84	TRUE	rs12990906	>0.20
rs10455872;rs140570886	7	chr6:160592093-161551917	1.42e-10	ENSG00000213071	LPAL2	0.87	FALSE	rs415317	>0.20
rs4268748	3	chr16:90015183-90068569	3.99e-13	ENSG00000223959	AFG3L1P	0.88	FALSE	-	>0.20
rs10455872;rs140570886	7	chr6:160592093-161551917	1.42e-10	ENSG00000198670	LPA	0.95	TRUE	-	>0.20
rs159428	7	chr20:30697309-31172876	1e-08	ENSG00000236772	-	0.95	TRUE	-	>0.20
rs4268748	3	chr16:90015183-90068569	3.99e-13	ENSG00000140995	DEF8	0.96	TRUE	rs3803684;rs8063761	>0.20
rs10455872;rs140570886	7	chr6:160592093-161551917	1.42e-10	ENSG00000256731	-	0.97	FALSE	-	>0.20

## Sheet: 5e-8_tissueenrichment
MeSH term	Name	MeSH first level term	MeSH second level term	Nominal P value	False discovery rate	Tissue-specific expression Z score gene 1	Tissue-specific expression Z score gene 2	Tissue-specific expression Z score gene 3	Tissue-specific expression Z score gene 4	Tissue-specific expression Z score gene 5	Tissue-specific expression Z score gene 6	Tissue-specific expression Z score gene 7	Tissue-specific expression Z score gene 8	Tissue-specific expression Z score gene 9	Tissue-specific expression Z score gene 10
A09.371	Eye	Sense Organs	Eye	0.03	>=0.20	TYR (9.2)	TRAK2 (1.9)	ALS2CR12 (1.4)	CENPBD1 (1.1)	LPA (1.0)	IRF4 (0.9)	RCC2 (0.8)	TCF7L2 (0.6)	AFG3L1P (0.6)	DEF8 (0.4)
A03.556.875.500	Esophagus	Digestive System	Gastrointestinal Tract	0.04	>=0.20	CDKN2B-AS (1.7)	ENSG00000256731 (1.4)	TOX3 (1.3)	FGFR2 (1.1)	TCF7L2 (1.0)	RCC2 (0.9)	MAP3K4 (0.5)	ENSG00000236772 (0.5)	NOX4 (0.5)	TM9SF4 (0.5)
A10.615	Membranes	Tissues	Membranes	0.04	>=0.20	CDKN2B-AS (2.5)	TOX3 (1.6)	TCF7L2 (0.9)	TM9SF4 (0.7)	FGFR2 (0.7)	ALS2CR12 (0.6)	ENSG00000249231 (0.5)	TYR (0.5)	KIF3B (0.5)	TRAK2 (0.3)
A10.615.550	Mucous Membrane	Tissues	Membranes	0.05	>=0.20	CDKN2B-AS (3.1)	TOX3 (2.0)	FGFR2 (1.0)	TM9SF4 (0.9)	TCF7L2 (0.8)	ENSG00000249231 (0.8)	ALS2CR12 (0.7)	TYR (0.6)	KIF3B (0.5)	PLAGL2 (0.3)
A03.556	Gastrointestinal Tract	Digestive System	Gastrointestinal Tract	0.05	>=0.20	TOX3 (2.0)	CDKN2B-AS (1.7)	TM9SF4 (1.0)	TCF7L2 (1.0)	ENSG00000256731 (0.9)	PLAGL2 (0.7)	RCC2 (0.5)	ENSG00000236772 (0.5)	KIF3B (0.4)	SLC22A3 (0.4)
A03.556.875	Upper Gastrointestinal Tract	Digestive System	Gastrointestinal Tract	0.05	>=0.20	TOX3 (1.5)	TCF7L2 (1.1)	ENSG00000256731 (1.0)	CDKN2B-AS (0.9)	KIF3B (0.5)	FGFR2 (0.5)	RCC2 (0.5)	TYR (0.5)	ENSG00000236772 (0.4)	CASP8 (0.2)
A14.724.557	Nasopharynx	Stomatognathic System	Pharynx	0.06	>=0.20	ENSG00000249231 (4.4)	CASP8 (2.2)	CDKN2B-AS (1.9)	MAP3K4 (1.9)	RCC2 (1.8)	PLG (1.7)	TCERG1L (1.5)	PLAGL2 (1.4)	SLC22A2 (1.4)	ALS2CR12 (1.3)
A03.556.124.526.767	Rectum	Digestive System	Gastrointestinal Tract	0.06	>=0.20	CDKN2B-AS (2.3)	TOX3 (2.2)	ENSG00000236772 (1.8)	TCF7L2 (1.4)	TM9SF4 (1.4)	ENSG00000256731 (1.1)	PLAGL2 (0.9)	KIF3B (0.9)	RCC2 (0.7)	C20orf112 (0.4)
A03.556.124	Intestines	Digestive System	Gastrointestinal Tract	0.06	>=0.20	TOX3 (2.5)	CDKN2B-AS (2.4)	TCF7L2 (1.4)	TM9SF4 (1.2)	ENSG00000256731 (1.0)	PLAGL2 (0.8)	KIF3B (0.8)	RCC2 (0.6)	ENSG00000236772 (0.5)	C20orf112 (0.4)
A03.556.124.684	Intestine Small	Digestive System	Gastrointestinal Tract	0.07	>=0.20	CDKN2B-AS (2.2)	TYR (1.8)	TOX3 (1.3)	ENSG00000236772 (0.8)	TCF7L2 (0.8)	KIF3B (0.7)	IRF4 (0.5)	ENSG00000256731 (0.5)	TM9SF4 (0.4)	ASXL1 (0.3)
A03.556.249.249.209	Cecum	Digestive System	Gastrointestinal Tract	0.07	>=0.20	TOX3 (2.4)	TCF7L2 (1.6)	ENSG00000256731 (1.6)	CDKN2B-AS (1.6)	TM9SF4 (1.5)	PLAGL2 (1.2)	RCC2 (1.0)	KIF3B (0.8)	POFUT1 (0.6)	ASXL1 (0.5)
A03.556.249	Lower Gastrointestinal Tract	Digestive System	Gastrointestinal Tract	0.07	>=0.20	TOX3 (2.4)	CDKN2B-AS (1.6)	TCF7L2 (1.4)	TM9SF4 (1.3)	ENSG00000256731 (1.3)	PLAGL2 (1.0)	KIF3B (0.8)	RCC2 (0.7)	SLC22A3 (0.5)	ENSG00000236772 (0.3)
A03.556.249.249	Intestine Large	Digestive System	Gastrointestinal Tract	0.07	>=0.20	TOX3 (2.5)	CDKN2B-AS (1.6)	TCF7L2 (1.4)	TM9SF4 (1.4)	ENSG00000256731 (1.3)	PLAGL2 (1.0)	KIF3B (0.8)	RCC2 (0.7)	SLC22A3 (0.5)	ENSG00000236772 (0.3)
A03.556.249.249.356	Colon	Digestive System	Gastrointestinal Tract	0.07	>=0.20	TOX3 (2.5)	CDKN2B-AS (1.5)	TCF7L2 (1.4)	TM9SF4 (1.4)	ENSG00000256731 (1.3)	PLAGL2 (1.0)	RCC2 (0.7)	KIF3B (0.7)	SLC22A3 (0.6)	POFUT1 (0.3)
A03.556.249.249.356.668	Colon Sigmoid	Digestive System	Gastrointestinal Tract	0.08	>=0.20	CDKN2B-AS (3.5)	TOX3 (2.3)	ENSG00000256731 (1.9)	TCF7L2 (1.6)	PLAGL2 (1.3)	TM9SF4 (1.2)	POFUT1 (0.9)	KIF3B (0.9)	SLC22A3 (0.6)	C20orf112 (0.4)
A03.556.875.875	Stomach	Digestive System	Gastrointestinal Tract	0.08	>=0.20	TOX3 (1.7)	TCF7L2 (1.2)	TYR (0.9)	ENSG00000256731 (0.9)	KIF3B (0.7)	CDKN2B-AS (0.6)	RCC2 (0.3)	FGFR2 (0.3)	ENSG00000236772 (0.2)	CASP8 (0.1)
A03.556.249.124	Ileum	Digestive System	Gastrointestinal Tract	0.08	>=0.20	CDKN2B-AS (2.6)	TOX3 (1.9)	TCF7L2 (1.1)	KIF3B (1.0)	PLAGL2 (0.8)	ENSG00000256731 (0.8)	ENSG00000236772 (0.6)	TM9SF4 (0.6)	IRF4 (0.5)	MAP3K4 (0.4)
A03.556.124.369	Intestinal Mucosa	Digestive System	Gastrointestinal Tract	0.08	>=0.20	CDKN2B-AS (6.6)	TOX3 (3.2)	TCF7L2 (1.5)	ENSG00000249231 (1.4)	ENSG00000236772 (1.4)	C20orf112 (1.0)	LPAL2 (0.8)	KIF3B (0.8)	TM9SF4 (0.7)	SLC22A2 (0.5)
A06.407.900	Thyroid Gland	Endocrine System	Endocrine Glands	0.1	>=0.20	TCERG1L (4.4)	TRAK2 (1.5)	ENSG00000236772 (1.5)	CDKN2B-AS (1.4)	POFUT1 (1.4)	FGFR2 (0.6)	TCF7L2 (0.5)	ENSG00000256731 (0.5)	NOX4 (0.3)	LPAL2 (0.3)
A10.272	Epithelium	Tissues	Epithelium	0.11	>=0.20	ALS2CR12 (2.1)	KIF3B (1.3)	FGFR2 (1.3)	TOX3 (1.1)	TM9SF4 (0.8)	TYR (0.7)	CASP8 (0.6)	CDKN2B-AS (0.6)	SLC22A2 (0.5)	ENSG00000249231 (0.4)
A04.531.520	Nasal Mucosa	Respiratory System	Nose	0.12	>=0.20	ALS2CR12 (3.9)	KIF3B (2.1)	TOX3 (2.0)	FGFR2 (1.8)	TM9SF4 (1.6)	CDKN2B-AS (1.0)	CASP8 (0.8)	TRAK2 (0.7)	TCF7L2 (0.6)	RCC2 (0.3)
A10.615.550.760	Respiratory Mucosa	Tissues	Membranes	0.12	>=0.20	ALS2CR12 (3.9)	KIF3B (2.1)	TOX3 (2.0)	FGFR2 (1.8)	TM9SF4 (1.6)	CDKN2B-AS (1.0)	CASP8 (0.8)	TRAK2 (0.7)	TCF7L2 (0.6)	RCC2 (0.3)
A09.531	Nose	Sense Organs	Nose	0.12	>=0.20	ALS2CR12 (3.9)	KIF3B (2.1)	TOX3 (2.0)	FGFR2 (1.8)	TM9SF4 (1.6)	CDKN2B-AS (1.0)	CASP8 (0.8)	TRAK2 (0.7)	TCF7L2 (0.6)	RCC2 (0.3)
A05.360.319.679.256	Cervix Uteri	Urogenital System	Genitalia	0.12	>=0.20	CDKN2B-AS (1.7)	RCC2 (1.2)	ENSG00000256731 (0.9)	ENSG00000236772 (0.9)	TCF7L2 (0.5)	MAP3K4 (0.5)	NOX4 (0.5)	TOX3 (0.4)	FGFR2 (0.3)	CASP8 (0.2)
A05.810	Urinary Tract	Urogenital System	Urinary Tract	0.13	>=0.20	SLC22A2 (7.6)	NOX4 (3.3)	PLG (3.0)	TOX3 (1.3)	KIF3B (0.9)	CDKN2B-AS (0.9)	LPA (0.4)	TCF7L2 (0.4)	ENSG00000256731 (0.4)	FGFR2 (0.3)
A17.815	Skin	Integumentary System	Skin	0.13	>=0.20	TYR (3.9)	FGFR2 (1.6)	SLC22A3 (1.4)	ENSG00000256731 (1.1)	TCF7L2 (0.5)	RCC2 (0.4)	MAP3K4 (0.3)	DEF8 (0.1)	IRF4 (0.1)	TCERG1L (-0.0)
A05.810.453	Kidney	Urogenital System	Urinary Tract	0.13	>=0.20	SLC22A2 (8.4)	NOX4 (3.6)	PLG (3.3)	TOX3 (1.3)	KIF3B (1.0)	CDKN2B-AS (0.9)	LPA (0.4)	TCF7L2 (0.4)	ENSG00000256731 (0.4)	LPAL2 (0.3)
A11.872.040	Adult Stem Cells	Cells	Stem Cells	0.14	>=0.20	RCC2 (1.9)	TOX3 (1.9)	C20orf112 (1.7)	FGFR2 (1.6)	TCERG1L (1.5)	TCF7L2 (1.1)	PLAGL2 (0.9)	SLC22A2 (0.9)	POFUT1 (0.7)	CENPBD1 (0.6)
A14.724	Pharynx	Stomatognathic System	Pharynx	0.15	>=0.20	ENSG00000249231 (2.0)	CASP8 (1.8)	RCC2 (1.6)	IRF4 (1.4)	MAP3K4 (1.3)	ALS2CR12 (1.0)	CDKN2B-AS (1.0)	PLAGL2 (1.0)	PLG (0.9)	SLC22A2 (0.7)
A03.556.500.760	Salivary Glands	Digestive System	Gastrointestinal Tract	0.15	>=0.20	SLC22A3 (2.4)	TYR (2.2)	ENSG00000256731 (2.0)	LPAL2 (1.8)	ENSG00000236772 (1.6)	FGFR2 (1.6)	ENSG00000249231 (1.4)	TM9SF4 (1.3)	POFUT1 (1.3)	MAP3K4 (0.8)
A11.872.700.500	Induced Pluripotent Stem Cells	Cells	Stem Cells	0.16	>=0.20	FGFR2 (2.6)	RCC2 (2.3)	TOX3 (2.1)	TCF7L2 (1.6)	SLC22A2 (1.2)	C20orf112 (1.1)	PLAGL2 (1.0)	NOX4 (1.0)	TCERG1L (0.8)	CENPBD1 (0.7)
A11.872.700	Pluripotent Stem Cells	Cells	Stem Cells	0.16	>=0.20	FGFR2 (2.6)	RCC2 (2.3)	TOX3 (2.1)	TCF7L2 (1.6)	SLC22A2 (1.2)	C20orf112 (1.1)	PLAGL2 (1.0)	NOX4 (1.0)	TCERG1L (0.8)	CENPBD1 (0.7)
A03.556.500.760.464	Parotid Gland	Digestive System	Gastrointestinal Tract	0.16	>=0.20	TYR (2.4)	SLC22A3 (2.1)	LPAL2 (1.8)	ENSG00000256731 (1.6)	FGFR2 (1.5)	POFUT1 (1.4)	ENSG00000236772 (1.4)	ENSG00000249231 (1.4)	TM9SF4 (1.3)	MAP3K4 (0.9)
A03.620	Liver	Digestive System	Liver	0.16	>=0.20	LPA (11.8)	PLG (10.8)	LPAL2 (6.9)	SLC22A3 (2.4)	ENSG00000256731 (1.8)	TOX3 (1.4)	FGFR2 (1.0)	TCF7L2 (0.5)	ENSG00000236772 (0.5)	TM9SF4 (0.3)
A02.165	Cartilage	Musculoskeletal System	Cartilage	0.17	>=0.20	FGFR2 (2.9)	TM9SF4 (2.6)	ASXL1 (1.8)	IRF4 (1.4)	TCF7L2 (1.0)	ENSG00000256731 (1.0)	ENSG00000236772 (0.6)	LPA (0.4)	SLC22A3 (0.4)	POFUT1 (0.2)
A05.360.319	Genitalia Female	Urogenital System	Genitalia	0.18	>=0.20	FGFR2 (1.1)	RCC2 (1.0)	ASXL1 (0.6)	TCF7L2 (0.6)	NOX4 (0.5)	KIF3B (0.5)	TOX3 (0.3)	TM9SF4 (0.3)	ENSG00000256731 (0.2)	CDKN2B-AS (0.2)
A05.360.319.887	Vulva	Urogenital System	Genitalia	0.18	>=0.20	ENSG00000256731 (3.0)	TYR (2.7)	RCC2 (1.1)	SLC22A3 (0.9)	MAP3K4 (0.7)	FGFR2 (0.6)	AFG3L1P (0.4)	TM9SF4 (0.2)	ENSG00000236772 (0.1)	CDKN2B-AS (0.1)
A11.436	Epithelial Cells	Cells	Epithelial Cells	0.18	>=0.20	ALS2CR12 (2.0)	CENPBD1 (1.0)	TM9SF4 (0.7)	AFG3L1P (0.7)	PLAGL2 (0.6)	PLG (0.5)	C20orf112 (0.5)	RCC2 (0.4)	ENSG00000249231 (0.3)	CASP8 (0.3)
A15.145.300	Fetal Blood	Hemic and Immune Systems	Blood	0.19	>=0.20	C20orf112 (2.2)	PLAGL2 (1.3)	ENSG00000249231 (1.2)	ENSG00000236772 (1.2)	TRAK2 (0.9)	LPAL2 (0.9)	ALS2CR12 (0.8)	RCC2 (0.8)	IRF4 (0.8)	ASXL1 (0.7)
A10.272.497	Epidermis	Tissues	Epithelium	0.19	>=0.20	TYR (6.3)	SLC22A3 (1.6)	FGFR2 (1.5)	AFG3L1P (1.4)	SLC22A2 (1.3)	DEF8 (1.3)	ENSG00000256731 (1.1)	MAP3K4 (0.8)	ENSG00000249231 (0.7)	RCC2 (0.6)
A05.360.319.114	Adnexa Uteri	Urogenital System	Genitalia	0.19	>=0.20	RCC2 (1.2)	ASXL1 (1.0)	FGFR2 (1.0)	C20orf112 (0.7)	TM9SF4 (0.7)	TCF7L2 (0.7)	POFUT1 (0.6)	KIF3B (0.5)	PLAGL2 (0.5)	NOX4 (0.5)
A05.360.319.114.630	Ovary	Urogenital System	Genitalia	0.2	>=0.20	RCC2 (1.2)	ASXL1 (1.0)	FGFR2 (1.0)	C20orf112 (0.7)	TM9SF4 (0.7)	TCF7L2 (0.7)	POFUT1 (0.6)	KIF3B (0.5)	PLAGL2 (0.5)	NOX4 (0.4)
A05.360.319.679	Uterus	Urogenital System	Genitalia	0.2	>=0.20	FGFR2 (1.3)	RCC2 (0.8)	TCF7L2 (0.7)	CDKN2B-AS (0.6)	MAP3K4 (0.6)	NOX4 (0.5)	KIF3B (0.5)	ENSG00000256731 (0.4)	TOX3 (0.3)	ASXL1 (0.2)
A11.118.637.555.567.562.440	Precursor Cells B Lymphoid	Cells	Blood Cells	0.2	>=0.20	ASXL1 (3.9)	AFG3L1P (3.5)	IRF4 (2.3)	POFUT1 (1.8)	DEF8 (1.7)	CASP8 (1.7)	PLAGL2 (0.9)	RCC2 (0.9)	MAP3K4 (0.5)	LPAL2 (0.4)
A11.872.378.294	Lymphoid Progenitor Cells	Cells	Stem Cells	0.2	>=0.20	ASXL1 (3.9)	AFG3L1P (3.5)	IRF4 (2.3)	POFUT1 (1.8)	DEF8 (1.7)	CASP8 (1.7)	PLAGL2 (0.9)	RCC2 (0.9)	MAP3K4 (0.5)	LPAL2 (0.4)
A15.378.316.580	Monocytes	Hemic and Immune Systems	Hematopoietic System	0.21	>=0.20	PLAGL2 (1.9)	IRF4 (1.6)	CENPBD1 (1.3)	TM9SF4 (1.2)	ENSG00000236772 (1.1)	CASP8 (1.1)	LPAL2 (1.0)	AFG3L1P (1.0)	ENSG00000249231 (0.9)	DEF8 (0.9)
A06.407.312	Gonads	Endocrine System	Endocrine Glands	0.21	>=0.20	RCC2 (1.2)	ASXL1 (1.0)	FGFR2 (0.9)	C20orf112 (0.7)	TCF7L2 (0.6)	TM9SF4 (0.6)	POFUT1 (0.5)	NOX4 (0.5)	PLAGL2 (0.5)	KIF3B (0.4)
A05.360.319.114.373	Fallopian Tubes	Urogenital System	Genitalia	0.21	>=0.20	FGFR2 (1.5)	ASXL1 (1.4)	RCC2 (1.3)	C20orf112 (1.2)	TM9SF4 (0.8)	NOX4 (0.8)	TCF7L2 (0.7)	PLAGL2 (0.7)	KIF3B (0.6)	POFUT1 (0.5)
A15.382.680	Phagocytes	Hemic and Immune Systems	Immune System	0.21	>=0.20	CASP8 (1.7)	PLAGL2 (1.5)	DEF8 (1.3)	CENPBD1 (1.2)	IRF4 (1.1)	ENSG00000236772 (1.1)	LPAL2 (1.0)	AFG3L1P (0.8)	ENSG00000249231 (0.8)	C20orf112 (0.7)
A06.407	Endocrine Glands	Endocrine System	Endocrine Glands	0.21	>=0.20	RCC2 (0.8)	ASXL1 (0.8)	FGFR2 (0.7)	C20orf112 (0.6)	TCF7L2 (0.5)	POFUT1 (0.5)	TM9SF4 (0.4)	KIF3B (0.4)	ENSG00000256731 (0.4)	NOX4 (0.3)
A15.378	Hematopoietic System	Hemic and Immune Systems	Hematopoietic System	0.21	>=0.20	PLAGL2 (1.8)	CASP8 (1.7)	DEF8 (1.4)	IRF4 (1.1)	C20orf112 (1.0)	LPAL2 (0.9)	ENSG00000249231 (0.9)	ENSG00000236772 (0.8)	AFG3L1P (0.8)	CENPBD1 (0.6)
A15.378.316	Bone Marrow Cells	Hemic and Immune Systems	Hematopoietic System	0.21	>=0.20	PLAGL2 (1.8)	CASP8 (1.7)	DEF8 (1.4)	IRF4 (1.1)	C20orf112 (1.0)	LPAL2 (0.9)	ENSG00000249231 (0.9)	ENSG00000236772 (0.8)	AFG3L1P (0.8)	CENPBD1 (0.6)
A08.186.211.730.885.287.500.571.735	Visual Cortex	Nervous System	Central Nervous System	0.22	>=0.20	TCERG1L (4.2)	GRM5 (2.6)	DEF8 (2.1)	MAP3K4 (2.0)	TRAK2 (1.5)	ENSG00000236772 (1.2)	KIF3B (1.2)	TOX3 (0.7)	AFG3L1P (0.5)	ALS2CR12 (0.5)
A08.186.211.730.885.287.500.571	Occipital Lobe	Nervous System	Central Nervous System	0.22	>=0.20	TCERG1L (4.0)	GRM5 (2.6)	DEF8 (2.0)	MAP3K4 (1.7)	TRAK2 (1.6)	KIF3B (1.3)	ENSG00000236772 (1.2)	TOX3 (0.6)	ALS2CR12 (0.4)	AFG3L1P (0.4)
[truncated: 155 more rows]

## Sheet: 1e-5_genesetenrichment
Original gene set ID	Original gene set description	Nominal P value	False discovery rate	Reconstituted gene set Z score gene 1	Reconstituted gene set Z score gene 2	Reconstituted gene set Z score gene 3	Reconstituted gene set Z score gene 4	Reconstituted gene set Z score gene 5	Reconstituted gene set Z score gene 6	Reconstituted gene set Z score gene 7	Reconstituted gene set Z score gene 8	Reconstituted gene set Z score gene 9	Reconstituted gene set Z score gene 10
[truncated: 10,968 more rows]

[truncated: 2 more sheets: 1e-5_geneprioritization, 1e-5_tissueenrichment]
