# Supplementary material for: Identification of 12 genetic loci associated with human healthspan
Source: Commun Biol. 2019 Jan 30;2:41. doi: 10.1038/s42003-019-0290-0 (PMC6353874; doi:10.1038/s42003-019-0290-0)
Supplement: Supplementary file 14 — Supplementary Data 12 [file 42003_2019_290_MOESM14_ESM.xlsx]

## Sheet: 5e-8_genesetenrichment
Original gene set ID	Original gene set description	Nominal P value	False discovery rate	Reconstituted gene set Z score gene 1	Reconstituted gene set Z score gene 2	Reconstituted gene set Z score gene 3	Reconstituted gene set Z score gene 4	Reconstituted gene set Z score gene 5	Reconstituted gene set Z score gene 6	Reconstituted gene set Z score gene 7	Reconstituted gene set Z score gene 8	Reconstituted gene set Z score gene 9	Reconstituted gene set Z score gene 10
ENSG00000001167	NFYA PPI subnetwork	1.58e-05	>=0.20	MT1P3 (3.4)	NCOA6 (2.3)	NANOS3 (1.4)	E2F1 (1.4)	TRPC4AP (1.3)	ALS2CR12 (1.3)	RCC2 (1.3)	TYR (1.2)	EIF2S2 (1.2)	ENSG00000253661 (1.2)
ENSG00000147145	LPAR4 PPI subnetwork	0.000224	>=0.20	NCOA6 (3.7)	CBFA2T2 (2.6)	ENSG00000232170 (2.2)	ASIP (1.7)	GRM5 (1.7)	ENSG00000253661 (1.6)	TGM3 (1.6)	RALY (1.6)	SNTA1 (1.5)	ZNF341 (1.4)
ENSG00000114126	TFDP2 PPI subnetwork	0.000258	>=0.20	E2F1 (3.6)	AFG3L1P (2.8)	FGFR1OP (2.0)	FAM83C (1.8)	NECAB3 (1.6)	ASIP (1.5)	RALY (1.5)	DYNLRB1 (1.4)	ITCH (1.3)	CBFA2T2 (1.3)
ENSG00000105663	ENSG00000105663 PPI subnetwork	0.000549	>=0.20	CBFA2T2 (3.5)	ASIP (2.7)	RALY (2.5)	NCOA6 (2.3)	TERT (2.2)	ENSG00000232170 (1.9)	RCC2 (1.7)	ENSG00000253661 (1.7)	ZNF341 (1.7)	TP53INP2 (1.6)
ENSG00000120690	ELF1 PPI subnetwork	0.00061	>=0.20	ZNF341 (2.4)	FAM83C (2.1)	CBFA2T2 (2.0)	NCOA6 (1.9)	ENSG00000253661 (1.9)	SNTA1 (1.9)	GGT7 (1.6)	ASIP (1.6)	RCC2 (1.5)	ENSG00000232170 (1.4)
ENSG00000109917	ZNF259 PPI subnetwork	0.000615	>=0.20	EIF2S2 (4.0)	MT1P3 (3.1)	GSS (3.0)	ENSG00000253661 (2.2)	RALY (2.0)	ENSG00000228265 (1.9)	ALS2CR12 (1.9)	CDK5RAP1 (1.8)	STMN3 (1.7)	ASIP (1.6)
ENSG00000101040	ZMYND8 PPI subnetwork	0.000692	>=0.20	NCOA6 (3.0)	CBFA2T2 (2.5)	SNTA1 (2.0)	GGT7 (2.0)	ENSG00000232170 (2.0)	ZNF341 (1.6)	GRM5 (1.6)	ASIP (1.5)	FAM83C (1.5)	TGM3 (1.5)
ENSG00000101255	TRIB3 PPI subnetwork	0.00071	>=0.20	ZNF341 (2.5)	NCOA6 (2.5)	ENSG00000232170 (2.4)	SNTA1 (2.1)	ENSG00000253661 (1.8)	TGM3 (1.7)	CBFA2T2 (1.7)	GRM5 (1.6)	RALY (1.5)	TP53INP2 (1.5)
ENSG00000108651	UTP6 PPI subnetwork	0.000729	>=0.20	ENSG00000232170 (2.8)	NCOA6 (2.6)	ZNF341 (2.2)	CBFA2T2 (2.0)	TGM3 (1.9)	SNTA1 (1.8)	GRM5 (1.7)	ENSG00000253661 (1.6)	ASIP (1.5)	GGT7 (1.4)
ENSG00000186852	ENSG00000186852 PPI subnetwork	0.000815	>=0.20	PXMP4 (2.2)	DEF8 (2.0)	NOX4 (2.0)	C20orf134 (1.8)	C20orf144 (1.6)	ITCH (1.3)	CENPBD1 (1.3)	ENSG00000253661 (1.1)	ENSG00000249375 (1.1)	CASP8 (1.1)
GO:0007051	spindle organization	0.00103	>=0.20	HMGB3P1 (3.0)	FGFR1OP (2.7)	PXMP4 (2.6)	E2F1 (2.6)	ENSG00000249231 (1.8)	ALS2CR12 (1.6)	NCOA6 (1.3)	ITCH (1.3)	CBFA2T2 (1.3)	EIF2S2 (1.3)
ENSG00000106123	EPHB6 PPI subnetwork	0.0012	>=0.20	NCOA6 (2.8)	CBFA2T2 (2.5)	ASIP (2.0)	ENSG00000232170 (1.7)	ENSG00000253661 (1.7)	SNTA1 (1.4)	HMGB3P1 (1.4)	ZNF341 (1.3)	RNASET2 (1.3)	RCC2 (1.3)
REACTOME_GLYCOSPHINGOLIPID_METABOLISM	REACTOME_GLYCOSPHINGOLIPID_METABOLISM	0.00123	>=0.20	EDEM2 (3.9)	MT1P3 (2.7)	RNASET2 (2.5)	TGM3 (2.3)	PIGU (2.1)	GGT7 (1.8)	MAP1LC3A (1.8)	PXMP4 (1.8)	MMP24 (1.7)	AHCY (1.7)
REACTOME_METABOLISM_OF_NUCLEOTIDES	REACTOME_METABOLISM_OF_NUCLEOTIDES	0.00129	>=0.20	AHCY (3.3)	GSS (3.2)	DEF8 (2.7)	CASP8 (2.2)	TGM3 (2.1)	E2F1 (2.0)	RCC2 (1.7)	PROCR (1.7)	SNTA1 (1.3)	MT1P3 (1.2)
MP:0009760	abnormal mitotic spindle morphology	0.00143	>=0.20	HMGB3P1 (3.7)	E2F1 (2.9)	C20orf144 (1.9)	FGFR1OP (1.8)	RCC2 (1.7)	TP53INP2 (1.6)	TYR (1.5)	BPIFB9P (1.5)	ENSG00000249375 (1.5)	PIGU (1.4)
KEGG_GLYCOSPHINGOLIPID_BIOSYNTHESIS_GLOBO_SERIES	KEGG_GLYCOSPHINGOLIPID_BIOSYNTHESIS_GLOBO_SERIES	0.00144	>=0.20	CENPBD1 (2.4)	C20orf134 (2.3)	GRM5 (1.9)	C20orf144 (1.8)	TGM3 (1.7)	EDEM2 (1.6)	RALY (1.5)	ENSG00000228265 (1.1)	TOX3 (1.1)	PIGU (1.0)
ENSG00000160007	ARHGAP35 PPI subnetwork	0.00155	>=0.20	NCOA6 (2.6)	ASIP (2.3)	FAM83C (2.3)	ENSG00000232170 (2.2)	CBFA2T2 (1.9)	ENSG00000253661 (1.6)	SNTA1 (1.6)	GGT7 (1.5)	RCC2 (1.5)	GRM5 (1.3)
MP:0004763	absent brainstem auditory evoked potential	0.00158	>=0.20	TYR (3.8)	IRF4 (2.0)	SNTA1 (1.6)	ENSG00000249375 (1.6)	STMN3 (1.5)	RHOU (1.5)	TOX3 (1.3)	ASIP (1.3)	TGM3 (1.2)	DEF8 (1.1)
ENSG00000113360	DROSHA PPI subnetwork	0.00158	>=0.20	NCOA6 (2.8)	ENSG00000232170 (2.7)	CBFA2T2 (2.2)	ASIP (2.1)	ENSG00000253661 (2.0)	TERT (1.7)	SNTA1 (1.7)	GGT7 (1.7)	RCC2 (1.5)	ZNF341 (1.5)
GO:0004702	receptor signaling protein serine/threonine kinase activity	0.00174	>=0.20	FOXP1 (2.6)	FGFR1OP (2.5)	CBFA2T2 (2.4)	STMN3 (1.7)	TERT (1.5)	MT1P3 (1.4)	RNASET2 (1.3)	NOX4 (1.2)	FAM83C-AS1 (1.1)	GGT7 (1.1)
ENSG00000148377	IDI2 PPI subnetwork	0.00178	>=0.20	NCOA6 (3.5)	CBFA2T2 (2.5)	ENSG00000232170 (2.5)	ASIP (2.0)	ENSG00000253661 (1.8)	GRM5 (1.7)	TGM3 (1.7)	RALY (1.6)	SNTA1 (1.4)	ZNF341 (1.4)
ENSG00000184226	PCDH9 PPI subnetwork	0.00184	>=0.20	NCOA6 (3.5)	CBFA2T2 (2.6)	ENSG00000232170 (2.4)	ASIP (2.1)	RALY (1.8)	TGM3 (1.6)	ENSG00000253661 (1.5)	SNTA1 (1.4)	ZNF341 (1.4)	GRM5 (1.4)
ENSG00000154143	PANX3 PPI subnetwork	0.00193	>=0.20	NCOA6 (3.4)	CBFA2T2 (2.5)	ENSG00000232170 (2.2)	ASIP (2.0)	TGM3 (1.8)	RALY (1.6)	FOXP1 (1.6)	RCC2 (1.5)	FAM83C (1.5)	GRM5 (1.5)
ENSG00000101224	CDC25B PPI subnetwork	0.00199	>=0.20	E2F1 (3.0)	FAM83C (2.7)	HMGB3P1 (2.7)	MT1P3 (2.2)	NCOA6 (2.2)	FGFR1OP (2.1)	RALY (2.1)	GSS (2.0)	PIGU (1.8)	PXMP4 (1.8)
ENSG00000138468	SENP7 PPI subnetwork	0.00207	>=0.20	CBFA2T2 (2.6)	NCOA6 (2.0)	HMGB3P1 (2.0)	RCC2 (1.9)	ENSG00000232170 (1.9)	ENSG00000253661 (1.6)	TERT (1.6)	TGM3 (1.5)	ZNF341 (1.5)	ASIP (1.5)
ENSG00000139505	MTMR6 PPI subnetwork	0.00215	>=0.20	NCOA6 (3.4)	CBFA2T2 (2.8)	ENSG00000232170 (2.4)	ASIP (2.0)	ENSG00000253661 (1.8)	BPIFB9P (1.7)	ZNF341 (1.7)	RALY (1.6)	TGM3 (1.6)	GRM5 (1.6)
GO:0033157	regulation of intracellular protein transport	0.00227	>=0.20	ENSG00000249231 (2.1)	MYH7B (1.9)	MMP24 (1.9)	RALY (1.8)	ENSG00000253661 (1.8)	ALS2CR12 (1.7)	PROCR (1.5)	ENSG00000228265 (1.3)	TERT (1.2)	CBFA2T2 (1.2)
ENSG00000129083	COPB1 PPI subnetwork	0.00233	>=0.20	TRPC4AP (3.7)	ITCH (3.0)	RALY (2.6)	MT1P3 (2.5)	DYNLRB1 (2.4)	EDEM2 (2.2)	ALS2CR12 (2.0)	UQCC (2.0)	BPIFB9P (1.9)	GSS (1.8)
ENSG00000007174	DNAH9 PPI subnetwork	0.00233	>=0.20	NCOA6 (3.6)	CBFA2T2 (2.6)	ENSG00000232170 (2.4)	ASIP (1.8)	ENSG00000253661 (1.7)	RALY (1.7)	TGM3 (1.6)	SNTA1 (1.6)	GRM5 (1.5)	BPIFB9P (1.5)
ENSG00000112242	E2F3 PPI subnetwork	0.00235	>=0.20	NCOA6 (3.3)	CBFA2T2 (3.0)	ENSG00000232170 (1.9)	TYR (1.7)	FOXP1 (1.7)	SNTA1 (1.7)	RALY (1.6)	ENSG00000253661 (1.6)	FAM83C (1.6)	TP53INP2 (1.6)
ENSG00000183765	CHEK2 PPI subnetwork	0.00238	>=0.20	E2F1 (4.7)	PIGU (2.3)	AFG3L1P (2.2)	TERT (2.1)	EIF2S2 (1.8)	FGFR1OP (1.8)	CDK5RAP1 (1.6)	ITCH (1.5)	HMGB3P1 (1.3)	STMN3 (1.3)
ENSG00000136021	SCYL2 PPI subnetwork	0.00247	>=0.20	AHCY (3.4)	TERT (2.3)	CENPBD1 (2.1)	RCC2 (2.0)	TGM3 (1.7)	MT1P3 (1.6)	TOX3 (1.4)	RALY (1.4)	FOXP1 (1.1)	GGT7 (1.0)
ENSG00000172379	ARNT2 PPI subnetwork	0.00263	>=0.20	NCOA6 (2.5)	CBFA2T2 (2.4)	ZNF341 (1.9)	TGM3 (1.9)	ENSG00000232170 (1.8)	FOXP1 (1.8)	ASIP (1.6)	GGT7 (1.5)	SNTA1 (1.4)	TP53INP2 (1.4)
ENSG00000180855	ZNF443 PPI subnetwork	0.00288	>=0.20	NCOA6 (3.5)	CBFA2T2 (2.5)	ENSG00000232170 (2.5)	ASIP (1.9)	ENSG00000253661 (1.8)	RALY (1.7)	GRM5 (1.6)	TGM3 (1.6)	SNTA1 (1.5)	ZNF341 (1.4)
ENSG00000137709	POU2F3 PPI subnetwork	0.00304	>=0.20	NCOA6 (3.9)	ENSG00000232170 (2.6)	CBFA2T2 (2.5)	ENSG00000253661 (1.7)	RALY (1.7)	GRM5 (1.6)	SNTA1 (1.6)	ASIP (1.6)	TGM3 (1.5)	RCC2 (1.4)
ENSG00000170653	ATF7 PPI subnetwork	0.00322	>=0.20	CBFA2T2 (3.1)	NCOA6 (2.9)	EIF2S2 (1.7)	RHOU (1.6)	SNTA1 (1.5)	TP53INP2 (1.5)	ASIP (1.5)	RALY (1.4)	GGT7 (1.4)	ENSG00000232170 (1.3)
ENSG00000163132	MSX1 PPI subnetwork	0.00323	>=0.20	ASIP (2.8)	NCOA6 (1.9)	ENSG00000253661 (1.8)	TOX3 (1.5)	FAM83C-AS1 (1.5)	HMGB3P1 (1.4)	ALS2CR12 (1.3)	RNASET2 (0.9)	TGM3 (0.8)	DYNLRB1 (0.8)
ENSG00000173120	KDM2A PPI subnetwork	0.00338	>=0.20	NCOA6 (2.8)	SNTA1 (2.5)	ENSG00000232170 (2.3)	CBFA2T2 (2.3)	ASIP (2.2)	GGT7 (1.8)	RALY (1.8)	TERT (1.7)	GRM5 (1.6)	ZNF341 (1.6)
ENSG00000006638	TBXA2R PPI subnetwork	0.00342	>=0.20	TGM3 (2.0)	NANOS3 (1.6)	TOX3 (1.6)	MAP1LC3A (1.6)	STMN3 (1.4)	FOXP1 (1.3)	TP53INP2 (1.2)	ENSG00000249231 (1.2)	AFG3L1P (0.9)	CASP8 (0.9)
REACTOME_ASSOCIATION_OF_LICENSING_FACTORS_WITH_THE_PRE:REPLICATIVE_COMPLEX	REACTOME_ASSOCIATION_OF_LICENSING_FACTORS_WITH_THE_PRE:REPLICATIVE_COMPLEX	0.00359	>=0.20	E2F1 (3.6)	ENSG00000228265 (3.3)	NECAB3 (3.0)	FGFR1OP (2.7)	TERT (2.2)	CBFA2T2 (2.2)	RNASET2 (1.9)	CASP8 (1.7)	ENSG00000249231 (1.6)	EIF2S2 (1.4)
ENSG00000183117	CSMD1 PPI subnetwork	0.00383	>=0.20	NCOA6 (3.5)	ENSG00000232170 (2.7)	CBFA2T2 (2.7)	ASIP (2.0)	ENSG00000253661 (1.8)	RALY (1.6)	TGM3 (1.6)	SNTA1 (1.5)	ZNF341 (1.5)	GRM5 (1.4)
MP:0004970	kidney atrophy	0.00394	>=0.20	PROCR (3.9)	AFG3L1P (2.3)	DEF8 (2.1)	NOX4 (1.7)	GSS (1.4)	FGFR1OP (1.4)	CENPBD1 (1.3)	STMN3 (1.1)	BPIFB9P (1.1)	ENSG00000249231 (0.9)
ENSG00000141510	TP53 PPI subnetwork	0.00397	>=0.20	E2F1 (2.4)	RALY (2.3)	TRPC4AP (2.2)	RCC2 (2.0)	EIF2S2 (1.8)	NCOA6 (1.8)	FGFR1OP (1.8)	GSS (1.7)	AHCY (1.5)	DEF8 (1.4)
ENSG00000120949	TNFRSF8 PPI subnetwork	0.00453	>=0.20	ENSG00000232170 (2.7)	CBFA2T2 (2.6)	NCOA6 (2.5)	ZNF341 (2.1)	ASIP (2.0)	SNTA1 (1.9)	GGT7 (1.8)	GRM5 (1.7)	ENSG00000253661 (1.5)	TERT (1.3)
ENSG00000113916	BCL6 PPI subnetwork	0.00468	>=0.20	NCOA6 (3.3)	CBFA2T2 (2.5)	ENSG00000232170 (2.0)	ENSG00000253661 (1.9)	SNTA1 (1.8)	ZNF341 (1.7)	TGM3 (1.6)	RALY (1.4)	FAM83C (1.3)	RHOU (1.3)
ENSG00000075089	ACTR6 PPI subnetwork	0.00477	>=0.20	RALY (3.5)	HMGB3P1 (3.2)	PIGU (3.2)	DYNLRB1 (2.7)	NCOA6 (2.5)	FGFR1OP (2.2)	CDK5RAP1 (1.6)	FOXP1 (1.5)	AFG3L1P (1.3)	FAM83C-AS1 (1.3)
ENSG00000197892	KIF13B PPI subnetwork	0.0048	>=0.20	NCOA6 (3.1)	ENSG00000232170 (2.6)	CBFA2T2 (2.5)	ASIP (2.0)	GRM5 (1.8)	ZNF341 (1.8)	SNTA1 (1.7)	ENSG00000253661 (1.7)	RCC2 (1.4)	TGM3 (1.4)
GO:0004385	guanylate kinase activity	0.00489	>=0.20	MMP24 (2.4)	RHOU (1.9)	CBFA2T2 (1.7)	ASIP (1.3)	STMN3 (1.2)	TOX3 (1.0)	RALY (1.0)	TERT (0.9)	C20orf144 (0.9)	TGM3 (0.9)
ENSG00000130589	RP4-697K14.7 PPI subnetwork	0.00498	>=0.20	NCOA6 (3.3)	CBFA2T2 (2.5)	ENSG00000232170 (2.4)	ASIP (2.0)	ENSG00000253661 (1.8)	SNTA1 (1.7)	GRM5 (1.5)	RALY (1.5)	TGM3 (1.4)	ZNF341 (1.4)
ENSG00000102878	HSF4 PPI subnetwork	0.00499	>=0.20	NCOA6 (2.8)	ENSG00000232170 (2.8)	CBFA2T2 (2.4)	TGM3 (1.9)	ZNF341 (1.8)	ASIP (1.6)	SNTA1 (1.6)	GGT7 (1.6)	ENSG00000253661 (1.5)	GRM5 (1.4)
GO:0019228	regulation of action potential in neuron	0.00499	>=0.20	FAM83C-AS1 (2.4)	ENSG00000232170 (2.2)	ALS2CR12 (2.2)	BPIFB9P (1.6)	RNASET2 (1.6)	RHOU (1.5)	TP53INP2 (1.5)	ITCH (1.5)	FAM83C (1.3)	AFG3L1P (1.3)
GO:0001508	regulation of action potential	0.00527	>=0.20	BPIFB9P (2.0)	ALS2CR12 (1.7)	RHOU (1.6)	GRM5 (1.6)	TP53INP2 (1.5)	RNASET2 (1.4)	FAM83C-AS1 (1.4)	ENSG00000253661 (1.2)	FAM83C (1.1)	TGM3 (1.1)
ENSG00000126562	WNK4 PPI subnetwork	0.00536	>=0.20	CBFA2T2 (3.0)	NCOA6 (2.6)	TERT (2.1)	ASIP (2.1)	ENSG00000232170 (2.1)	SNTA1 (1.8)	ZNF341 (1.7)	C20orf134 (1.7)	RCC2 (1.6)	BPIFB9P (1.5)
ENSG00000149554	CHEK1 PPI subnetwork	0.00546	>=0.20	E2F1 (3.6)	RCC2 (2.2)	RALY (2.1)	NANOS3 (1.7)	ENSG00000232170 (1.6)	CASP8 (1.4)	NECAB3 (1.4)	GSS (1.3)	ITCH (1.2)	IRF4 (1.1)
MP:0008079	decreased CD8-positive T cell number	0.00554	>=0.20	CASP8 (2.7)	CENPBD1 (1.7)	NANOS3 (1.7)	RNASET2 (1.6)	IRF4 (1.3)	TERT (1.2)	ASIP (0.9)	ENSG00000249375 (0.9)	STMN3 (0.8)	FOXP1 (0.7)
ENSG00000009790	TRAF3IP3 PPI subnetwork	0.00582	>=0.20	CBFA2T2 (2.5)	NCOA6 (2.5)	SNTA1 (2.2)	ZNF341 (2.2)	FAM83C (2.0)	RALY (1.9)	GRM5 (1.8)	ASIP (1.8)	ENSG00000232170 (1.7)	TGM3 (1.7)
KEGG_AMYOTROPHIC_LATERAL_SCLEROSIS_ALS	KEGG_AMYOTROPHIC_LATERAL_SCLEROSIS_ALS	0.00585	>=0.20	CASP8 (2.1)	STMN3 (2.0)	GGT7 (1.8)	NECAB3 (1.8)	RNASET2 (1.6)	C20orf144 (1.3)	GRM5 (1.2)	TERT (1.2)	ALS2CR12 (1.1)	ENSG00000253661 (1.0)
GO:0009262	deoxyribonucleotide metabolic process	0.00589	>=0.20	GSS (2.2)	ENSG00000232170 (2.1)	DEF8 (1.7)	FGFR1OP (1.7)	PXMP4 (1.6)	MT1P3 (1.5)	AHCY (1.4)	ZNF341 (1.3)	RALY (1.1)	EDEM2 (1.1)
GO:0090263	positive regulation of canonical Wnt receptor signaling pathway	0.00599	>=0.20	NANOS3 (1.7)	MT1P3 (1.7)	GGT7 (1.7)	C20orf134 (1.6)	ENSG00000253661 (1.5)	ASIP (1.4)	FAM83C-AS1 (1.3)	NECAB3 (1.2)	TOX3 (1.1)	MMP24 (1.1)
GO:0016407	acetyltransferase activity	0.006	>=0.20	ACSS2 (2.8)	NCOA6 (2.7)	PIGU (2.6)	MT1P3 (1.5)	TP53INP2 (1.4)	HMGB3P1 (1.4)	UQCC (1.2)	GSS (1.2)	TERT (1.1)	NANOS3 (1.1)
GO:0016853	isomerase activity	0.00607	>=0.20	EDEM2 (4.4)	ACSS2 (2.5)	TYR (2.3)	GSS (2.0)	PXMP4 (1.7)	AHCY (1.6)	UQCC (1.5)	PIGU (1.5)	PROCR (1.4)	RNASET2 (1.3)
KEGG_NICOTINATE_AND_NICOTINAMIDE_METABOLISM	KEGG_NICOTINATE_AND_NICOTINAMIDE_METABOLISM	0.00607	>=0.20	MMP24 (2.8)	GSS (2.0)	TERT (1.9)	DEF8 (1.9)	AHCY (1.9)	NOX4 (1.7)	ZNF341 (1.6)	CASP8 (1.5)	PROCR (1.4)	C20orf134 (1.3)
ENSG00000151846	PABPC3 PPI subnetwork	0.00609	>=0.20	FAM83C (3.6)	AHCY (2.8)	RCC2 (1.8)	DEF8 (1.7)	CDK5RAP1 (1.5)	NANOS3 (1.4)	EIF2S2 (1.4)	TGM3 (1.2)	FGFR1OP (1.1)	TOX3 (0.9)
GO:0032386	regulation of intracellular transport	0.00615	>=0.20	MMP24 (2.7)	MYH7B (2.4)	ALS2CR12 (1.6)	RHOU (1.6)	RALY (1.4)	ENSG00000228265 (1.3)	PROCR (1.3)	ENSG00000253661 (1.2)	DYNLRB1 (1.1)	ENSG00000249231 (1.0)
ENSG00000198176	TFDP1 PPI subnetwork	0.00625	>=0.20	E2F1 (2.7)	ITCH (2.1)	NCOA6 (1.9)	RCC2 (1.9)	MT1P3 (1.9)	RALY (1.8)	TERT (1.7)	HMGB3P1 (1.7)	TRPC4AP (1.5)	FOXP1 (1.5)
GO:0050773	regulation of dendrite development	0.00632	>=0.20	GRM5 (2.7)	NANOS3 (2.3)	FAM83C-AS1 (2.1)	ENSG00000249375 (2.0)	STMN3 (1.9)	ENSG00000253661 (1.9)	CBFA2T2 (1.9)	NECAB3 (1.8)	FOXP1 (1.6)	MAP1LC3A (1.5)
ENSG00000172071	EIF2AK3 PPI subnetwork	0.00641	>=0.20	NCOA6 (2.3)	CBFA2T2 (2.0)	SNTA1 (1.8)	ZNF341 (1.7)	GGT7 (1.7)	FAM83C (1.6)	RCC2 (1.4)	RALY (1.4)	ENSG00000232170 (1.3)	TGM3 (1.3)
ENSG00000172613	RAD9A PPI subnetwork	0.00655	>=0.20	E2F1 (5.7)	FGFR1OP (2.4)	CDK5RAP1 (2.2)	TERT (2.0)	PIGU (1.8)	BPIFB9P (1.3)	RALY (1.2)	STMN3 (1.2)	HMGB3P1 (1.1)	RCC2 (1.0)
GO:0003755	peptidyl-prolyl cis-trans isomerase activity	0.00656	>=0.20	EDEM2 (2.4)	CASP8 (2.1)	FGFR1OP (1.6)	ENSG00000232170 (1.6)	PXMP4 (1.3)	UQCC (1.2)	PIGU (1.2)	SNTA1 (1.2)	EIF2S2 (1.1)	ENSG00000253661 (1.0)
ENSG00000100285	NEFH PPI subnetwork	0.00662	>=0.20	MMP24 (1.9)	RALY (1.9)	DYNLRB1 (1.8)	MAP1LC3A (1.7)	NECAB3 (1.5)	NOX4 (1.5)	SNTA1 (1.5)	STMN3 (1.4)	BPIFB9P (1.4)	ENSG00000249375 (1.4)
GO:0000781	chromosome, telomeric region	0.00695	>=0.20	TERT (2.4)	CENPBD1 (2.4)	AFG3L1P (2.0)	RCC2 (1.8)	E2F1 (1.4)	ZNF341 (1.4)	ENSG00000232170 (1.2)	ENSG00000228265 (1.2)	ITCH (1.1)	C20orf134 (1.1)
ENSG00000176165	FOXG1 PPI subnetwork	0.00707	>=0.20	ENSG00000253661 (2.7)	ASIP (2.6)	NCOA6 (2.5)	TERT (2.5)	RHOU (1.7)	ENSG00000232170 (1.6)	FOXP1 (1.4)	ENSG00000228265 (1.4)	HMGB3P1 (1.3)	C20orf144 (1.3)
ENSG00000166598	HSP90B1 PPI subnetwork	0.00718	>=0.20	EDEM2 (3.6)	EIF2S2 (2.7)	GGT7 (1.8)	AHCY (1.7)	ALS2CR12 (1.7)	C20orf134 (1.6)	RCC2 (1.4)	RALY (1.4)	AFG3L1P (1.2)	CENPBD1 (1.0)
ENSG00000136715	SAP130 PPI subnetwork	0.00718	>=0.20	RCC2 (3.0)	TERT (2.5)	AHCY (2.2)	PIGU (2.1)	ENSG00000232170 (1.4)	NCOA6 (1.3)	CASP8 (1.3)	EDEM2 (1.3)	FGFR1OP (1.0)	FAM83C-AS1 (1.0)
ENSG00000162407	PPAP2B PPI subnetwork	0.00735	>=0.20	NCOA6 (2.7)	CBFA2T2 (2.5)	SNTA1 (2.5)	ENSG00000232170 (2.4)	TERT (1.9)	ASIP (1.6)	ZNF341 (1.5)	GGT7 (1.5)	TYR (1.4)	ENSG00000253661 (1.3)
GO:0000780	condensed nuclear chromosome, centromeric region	0.00745	>=0.20	HMGB3P1 (4.0)	FGFR1OP (3.0)	CBFA2T2 (2.7)	TP53INP2 (2.4)	E2F1 (2.2)	MMP24 (2.0)	ENSG00000232170 (1.8)	C20orf144 (1.7)	PXMP4 (1.5)	TRPC4AP (1.4)
ENSG00000188612	SUMO2 PPI subnetwork	0.00758	>=0.20	RCC2 (2.1)	NECAB3 (2.1)	C20orf144 (1.7)	ENSG00000249231 (1.6)	E2F1 (1.5)	RHOU (1.4)	TYR (1.3)	CBFA2T2 (1.3)	CASP8 (1.3)	AHCY (1.3)
ENSG00000080839	RBL1 PPI subnetwork	0.00777	>=0.20	E2F1 (3.1)	RALY (2.3)	RCC2 (1.9)	ITCH (1.8)	NECAB3 (1.8)	TERT (1.6)	TRPC4AP (1.6)	GSS (1.6)	TYR (1.6)	NCOA6 (1.5)
GO:0016859	cis-trans isomerase activity	0.00795	>=0.20	EDEM2 (2.4)	CASP8 (2.0)	TYR (1.8)	ENSG00000232170 (1.6)	FGFR1OP (1.6)	PXMP4 (1.5)	SNTA1 (1.4)	ENSG00000253661 (1.2)	EIF2S2 (1.1)	UQCC (1.0)
ENSG00000104320	NBN PPI subnetwork	0.00802	>=0.20	E2F1 (2.9)	FGFR1OP (2.4)	ENSG00000228265 (2.0)	ENSG00000253661 (1.7)	TERT (1.3)	BPIFB9P (1.2)	RCC2 (1.1)	CDK5RAP1 (1.1)	AFG3L1P (1.0)	ENSG00000249231 (0.9)
GO:0042306	regulation of protein import into nucleus	0.00803	>=0.20	MMP24 (2.3)	ENSG00000253661 (2.1)	ALS2CR12 (1.9)	PROCR (1.6)	ENSG00000249231 (1.6)	MYH7B (1.5)	CBFA2T2 (1.4)	TERT (1.2)	RALY (1.1)	ASIP (1.0)
ENSG00000141837	CACNA1A PPI subnetwork	0.00805	>=0.20	ENSG00000232170 (2.7)	GGT7 (2.6)	GRM5 (2.5)	CBFA2T2 (2.2)	SNTA1 (2.0)	NCOA6 (2.0)	MYH7B (1.7)	FAM83C (1.6)	FOXP1 (1.4)	NANOS3 (1.4)
ENSG00000157240	FZD1 PPI subnetwork	0.00812	>=0.20	CBFA2T2 (2.6)	NECAB3 (1.9)	ENSG00000249375 (1.8)	TERT (1.8)	FAM83C (1.7)	STMN3 (1.3)	ASIP (1.0)	PIGU (1.0)	RHOU (0.9)	RALY (0.9)
REACTOME_VITAMIN_B5_PANTOTHENATE_METABOLISM	REACTOME_VITAMIN_B5_PANTOTHENATE_METABOLISM	0.00849	>=0.20	ACSS2 (3.3)	PXMP4 (3.1)	ZNF341 (2.3)	FGFR1OP (2.1)	RCC2 (2.0)	ITCH (1.7)	ALS2CR12 (1.7)	CDK5RAP1 (1.6)	GSS (1.5)	MT1P3 (1.4)
ENSG00000101444	AHCY PPI subnetwork	0.00855	>=0.20	GSS (2.4)	ENSG00000228265 (2.4)	UQCC (2.3)	EIF2S2 (1.7)	AHCY (1.6)	FAM83C-AS1 (1.6)	RCC2 (1.4)	ITCH (1.4)	IRF4 (1.2)	ALS2CR12 (1.1)
ENSG00000186416	NKRF PPI subnetwork	0.00867	>=0.20	NCOA6 (2.6)	CBFA2T2 (2.4)	ENSG00000232170 (2.1)	ZNF341 (1.8)	ENSG00000253661 (1.6)	FAM83C (1.5)	ASIP (1.5)	FOXP1 (1.5)	SNTA1 (1.5)	RCC2 (1.4)
ENSG00000174775	HRAS PPI subnetwork	0.00888	>=0.20	PROCR (2.0)	FOXP1 (1.6)	ITCH (1.6)	NCOA6 (1.5)	MMP24 (1.4)	RALY (1.4)	BPIFB9P (1.4)	MAP1LC3A (1.3)	CASP8 (1.2)	SNTA1 (1.2)
ENSG00000177156	TALDO1 PPI subnetwork	0.00895	>=0.20	AHCY (3.6)	TGM3 (2.4)	RALY (2.3)	EDEM2 (1.6)	GSS (1.4)	TRPC4AP (1.4)	CENPBD1 (1.4)	ALS2CR12 (1.3)	RHOU (1.2)	TOX3 (1.1)
MP:0008168	decreased B-1a cell number	0.00898	>=0.20	TERT (3.2)	ENSG00000232170 (2.2)	IRF4 (2.2)	RNASET2 (2.1)	FOXP1 (1.9)	TGM3 (1.3)	ENSG00000249231 (1.0)	RHOU (0.9)	ALS2CR12 (0.9)	NANOS3 (0.7)
GO:0051225	spindle assembly	0.00926	>=0.20	FGFR1OP (3.4)	ENSG00000249375 (2.5)	ENSG00000232170 (2.0)	E2F1 (1.9)	PXMP4 (1.9)	ENSG00000253661 (1.7)	ITCH (1.6)	NANOS3 (1.4)	ENSG00000249231 (1.3)	ALS2CR12 (1.2)
ENSG00000114686	MRPL3 PPI subnetwork	0.00949	>=0.20	PIGU (2.1)	TERT (2.1)	ZNF341 (2.0)	IRF4 (1.4)	UQCC (1.3)	NANOS3 (1.1)	CDK5RAP1 (1.0)	RHOU (1.0)	BPIFB9P (1.0)	DYNLRB1 (0.9)
ENSG00000203811	HIST2H3C PPI subnetwork	0.00952	>=0.20	HMGB3P1 (3.3)	CBFA2T2 (2.6)	AFG3L1P (2.0)	NCOA6 (1.7)	RCC2 (1.6)	E2F1 (1.5)	RALY (1.4)	EIF2S2 (1.4)	TP53INP2 (1.1)	ASIP (1.1)
ENSG00000183598	HIST2H3D PPI subnetwork	0.00952	>=0.20	HMGB3P1 (3.3)	CBFA2T2 (2.6)	AFG3L1P (2.0)	NCOA6 (1.7)	RCC2 (1.6)	E2F1 (1.5)	RALY (1.4)	EIF2S2 (1.4)	TP53INP2 (1.1)	ASIP (1.1)
MP:0008866	chromosomal instability	0.00987	>=0.20	E2F1 (5.2)	ENSG00000228265 (1.7)	ENSG00000249231 (1.5)	BPIFB9P (1.3)	ENSG00000232170 (1.2)	TERT (1.2)	FGFR1OP (1.1)	RCC2 (1.0)	AFG3L1P (1.0)	HMGB3P1 (0.9)
ENSG00000169032	MAP2K1 PPI subnetwork	0.00992	>=0.20	GRM5 (2.2)	ITCH (2.1)	STMN3 (2.0)	NCOA6 (1.9)	GGT7 (1.9)	MMP24 (1.8)	SNTA1 (1.7)	FOXP1 (1.4)	RHOU (1.4)	NECAB3 (1.3)
ENSG00000119772	DNMT3A PPI subnetwork	0.01	>=0.20	RCC2 (2.6)	E2F1 (2.2)	ENSG00000249375 (1.8)	TERT (1.6)	HMGB3P1 (1.5)	FGFR1OP (1.3)	ALS2CR12 (1.3)	MMP24 (1.2)	RALY (1.2)	ENSG00000232170 (1.2)
GO:0007272	ensheathment of neurons	0.01	>=0.20	FAM83C-AS1 (3.7)	ITCH (1.9)	RNASET2 (1.9)	ALS2CR12 (1.8)	TP53INP2 (1.5)	TGM3 (1.3)	SNTA1 (1.3)	RHOU (1.2)	FAM83C (1.1)	ENSG00000232170 (1.0)
GO:0008366	axon ensheathment	0.01	>=0.20	FAM83C-AS1 (3.7)	ITCH (1.9)	RNASET2 (1.9)	ALS2CR12 (1.8)	TP53INP2 (1.5)	TGM3 (1.3)	SNTA1 (1.3)	RHOU (1.2)	FAM83C (1.1)	ENSG00000232170 (1.0)
MP:0002022	increased lymphoma incidence	0.01	>=0.20	E2F1 (4.1)	TERT (2.6)	FGFR1OP (2.3)	IRF4 (1.8)	MT1P3 (1.6)	RCC2 (1.5)	CASP8 (1.5)	ENSG00000249231 (1.4)	PXMP4 (1.3)	FOXP1 (1.1)
ENSG00000131153	GINS2 PPI subnetwork	0.01	>=0.20	E2F1 (6.7)	TERT (2.4)	PIGU (1.9)	RCC2 (1.5)	ENSG00000232170 (1.4)	EDEM2 (1.2)	ENSG00000228265 (1.2)	CDK5RAP1 (0.9)	RNASET2 (0.8)	HMGB3P1 (0.8)
ENSG00000119866	BCL11A PPI subnetwork	0.01	>=0.20	NCOA6 (3.6)	CBFA2T2 (2.6)	ENSG00000232170 (2.5)	ZNF341 (1.9)	TGM3 (1.8)	SNTA1 (1.7)	ENSG00000253661 (1.5)	BPIFB9P (1.4)	ASIP (1.3)	GRM5 (1.3)
GO:0042552	myelination	0.01	>=0.20	FAM83C-AS1 (3.5)	ALS2CR12 (2.1)	ITCH (1.8)	RNASET2 (1.7)	TP53INP2 (1.4)	TGM3 (1.1)	SNTA1 (1.0)	RHOU (1.0)	FAM83C (0.9)	ENSG00000249231 (0.9)
ENSG00000197535	MYO5A PPI subnetwork	0.01	>=0.20	RHOU (2.9)	STMN3 (2.7)	TYR (2.6)	DYNLRB1 (2.4)	NECAB3 (2.0)	GGT7 (1.7)	HMGB3P1 (1.7)	MT1P3 (1.6)	MMP24 (1.4)	C20orf144 (1.3)
ENSG00000151224	MAT1A PPI subnetwork	0.01	>=0.20	EIF2S2 (4.4)	GSS (2.3)	AHCY (2.3)	RCC2 (2.0)	TRPC4AP (1.7)	C20orf134 (1.7)	RHOU (1.4)	FAM83C-AS1 (1.3)	PIGU (1.3)	NANOS3 (1.1)
GO:0016620	oxidoreductase activity, acting on the aldehyde or oxo group of donors, NAD or NADP as acceptor	0.01	>=0.20	GSS (2.8)	PXMP4 (2.2)	AHCY (1.9)	ACSS2 (1.9)	PROCR (1.7)	SNTA1 (1.6)	TERT (1.6)	EDEM2 (1.6)	RHOU (1.4)	FAM83C (1.3)
MP:0005018	decreased T cell number	0.01	>=0.20	CASP8 (2.8)	RNASET2 (2.2)	TERT (1.7)	IRF4 (1.7)	FAM83C (1.2)	ENSG00000228265 (1.1)	TRPC4AP (1.1)	STMN3 (1.0)	RALY (1.0)	MT1P3 (1.0)
ENSG00000171720	HDAC3 PPI subnetwork	0.01	>=0.20	NCOA6 (3.2)	TOX3 (2.3)	RALY (2.1)	TRPC4AP (2.1)	FOXP1 (1.9)	FAM83C (1.8)	ITCH (1.8)	RHOU (1.6)	RCC2 (1.4)	AFG3L1P (1.4)
MP:0001951	abnormal breathing pattern	0.01	>=0.20	NANOS3 (3.1)	STMN3 (2.2)	RNASET2 (2.0)	NECAB3 (2.0)	GGT7 (1.8)	TGM3 (1.7)	PIGU (1.6)	UQCC (1.5)	ASIP (1.5)	E2F1 (1.3)
GO:0051983	regulation of chromosome segregation	0.01	>=0.20	HMGB3P1 (3.4)	ENSG00000249231 (2.8)	ENSG00000249375 (2.4)	FGFR1OP (2.3)	C20orf144 (1.9)	BPIFB9P (1.9)	TERT (1.8)	DEF8 (1.8)	ALS2CR12 (1.7)	E2F1 (1.4)
ENSG00000118965	WDR35 PPI subnetwork	0.01	>=0.20	NCOA6 (3.6)	CBFA2T2 (2.6)	ENSG00000232170 (2.5)	ASIP (1.9)	TGM3 (1.7)	ENSG00000253661 (1.6)	BPIFB9P (1.6)	ZNF341 (1.6)	GRM5 (1.5)	SNTA1 (1.5)
GO:0032869	cellular response to insulin stimulus	0.01	>=0.20	ENSG00000249231 (2.8)	MT1P3 (2.5)	MYH7B (2.4)	ALS2CR12 (2.1)	SNTA1 (2.0)	ENSG00000232170 (2.0)	TP53INP2 (1.8)	ITCH (1.5)	C20orf144 (1.3)	NANOS3 (1.1)
ENSG00000127511	SIN3B PPI subnetwork	0.01	>=0.20	DEF8 (2.4)	RCC2 (2.4)	AHCY (1.8)	RALY (1.7)	CDK5RAP1 (1.6)	IRF4 (1.6)	CENPBD1 (1.3)	ENSG00000232170 (1.2)	FGFR1OP (1.1)	CASP8 (1.0)
GO:0000775	chromosome, centromeric region	0.01	>=0.20	E2F1 (4.3)	HMGB3P1 (3.8)	FGFR1OP (2.3)	PXMP4 (1.5)	RALY (1.3)	TRPC4AP (1.2)	DEF8 (1.0)	ENSG00000249231 (1.0)	TERT (0.9)	TP53INP2 (0.8)
GO:0005625	soluble fraction	0.01	>=0.20	GSS (2.8)	ACSS2 (2.8)	SNTA1 (2.2)	EIF2S2 (2.2)	MAP1LC3A (2.1)	RCC2 (1.9)	AHCY (1.7)	TOX3 (1.5)	RHOU (1.5)	DEF8 (1.3)
ENSG00000141232	TOB1 PPI subnetwork	0.01	>=0.20	FOXP1 (2.5)	TOX3 (2.2)	ENSG00000249375 (1.9)	TERT (1.9)	ENSG00000253661 (1.8)	RNASET2 (1.4)	NCOA6 (1.3)	CBFA2T2 (1.2)	RHOU (1.0)	RCC2 (1.0)
ENSG00000163602	RYBP PPI subnetwork	0.01	>=0.20	FOXP1 (2.3)	TERT (1.9)	CENPBD1 (1.5)	NCOA6 (1.4)	IRF4 (1.3)	E2F1 (1.1)	ENSG00000249375 (1.0)	ENSG00000232170 (1.0)	CASP8 (0.9)	ASIP (0.9)
GO:0009314	response to radiation	0.01	>=0.20	ENSG00000232170 (2.8)	ASIP (1.9)	TYR (1.8)	TGM3 (1.7)	E2F1 (1.3)	FGFR1OP (1.3)	ALS2CR12 (1.3)	C20orf134 (1.0)	STMN3 (1.0)	CENPBD1 (0.9)
REACTOME_SPHINGOLIPID_METABOLISM	REACTOME_SPHINGOLIPID_METABOLISM	0.01	>=0.20	PIGU (3.3)	EDEM2 (2.7)	PXMP4 (2.6)	MT1P3 (2.3)	FAM83C (2.3)	AHCY (1.9)	MAP1LC3A (1.6)	TP53INP2 (1.3)	RHOU (1.3)	RNASET2 (1.3)
ENSG00000203879	GDI1 PPI subnetwork	0.01	>=0.20	DEF8 (2.4)	EIF2S2 (2.2)	RALY (2.1)	DYNLRB1 (1.9)	MT1P3 (1.7)	ITCH (1.6)	NANOS3 (1.6)	TYR (1.5)	CASP8 (1.5)	TRPC4AP (1.2)
ENSG00000173867	ENSG00000173867 PPI subnetwork	0.01	>=0.20	TERT (2.1)	PIGU (1.8)	CDK5RAP1 (1.7)	TRPC4AP (1.6)	DYNLRB1 (1.4)	ZNF341 (1.3)	ENSG00000249375 (1.1)	IRF4 (1.1)	ITCH (1.1)	UQCC (1.0)
ENSG00000150459	SAP18 PPI subnetwork	0.01	>=0.20	EIF2S2 (3.0)	TRPC4AP (2.4)	MT1P3 (2.1)	C20orf134 (2.0)	AHCY (1.9)	STMN3 (1.9)	NCOA6 (1.7)	RCC2 (1.5)	TERT (1.5)	PIGU (1.4)
ENSG00000158402	CDC25C PPI subnetwork	0.01	>=0.20	HMGB3P1 (3.4)	E2F1 (3.4)	FGFR1OP (2.1)	ENSG00000249375 (1.7)	ENSG00000249231 (1.6)	ENSG00000253661 (1.6)	EIF2S2 (1.5)	TP53INP2 (1.4)	NECAB3 (1.4)	PXMP4 (1.3)
ENSG00000134242	PTPN22 PPI subnetwork	0.01	>=0.20	ASIP (2.0)	CASP8 (1.7)	TRPC4AP (1.4)	RHOU (1.4)	DEF8 (1.3)	MAP1LC3A (1.2)	TGM3 (1.0)	ENSG00000232170 (1.0)	RNASET2 (0.9)	TERT (0.8)
ENSG00000076944	STXBP2 PPI subnetwork	0.01	>=0.20	DEF8 (2.2)	NOX4 (1.7)	TERT (1.6)	MT1P3 (1.6)	ITCH (1.6)	CASP8 (1.5)	TRPC4AP (1.5)	NECAB3 (1.5)	UQCC (1.3)	IRF4 (1.1)
GO:0046822	regulation of nucleocytoplasmic transport	0.01	>=0.20	MMP24 (2.2)	ENSG00000253661 (2.2)	RALY (1.9)	MYH7B (1.7)	ENSG00000249231 (1.5)	PROCR (1.4)	ENSG00000228265 (1.3)	ASIP (1.3)	ENSG00000249375 (1.3)	CBFA2T2 (1.2)
GO:0010948	negative regulation of cell cycle process	0.01	>=0.20	FGFR1OP (3.0)	TERT (2.8)	DEF8 (2.4)	E2F1 (2.3)	AFG3L1P (1.9)	ITCH (1.9)	ENSG00000249231 (1.8)	BPIFB9P (1.8)	HMGB3P1 (1.7)	NANOS3 (1.7)
ENSG00000167815	PRDX2 PPI subnetwork	0.01	>=0.20	AHCY (2.9)	GSS (2.1)	E2F1 (1.8)	NANOS3 (1.7)	TGM3 (1.6)	EIF2S2 (1.6)	ACSS2 (1.5)	SNTA1 (1.2)	RCC2 (0.9)	TERT (0.9)
REACTOME_SYNTHESIS_AND_INTERCONVERSION_OF_NUCLEOTIDE_DI:_AND_TRIPHOSPHATES	REACTOME_SYNTHESIS_AND_INTERCONVERSION_OF_NUCLEOTIDE_DI:_AND_TRIPHOSPHATES	0.01	>=0.20	GSS (3.2)	DEF8 (2.3)	HMGB3P1 (2.1)	AHCY (2.0)	NECAB3 (1.9)	TGM3 (1.8)	NANOS3 (1.8)	E2F1 (1.7)	RCC2 (1.5)	MT1P3 (1.2)
MP:0004057	thin myocardium compact layer	0.01	>=0.20	PROCR (2.8)	NOX4 (2.4)	MYH7B (2.0)	TP53INP2 (2.0)	PXMP4 (1.8)	FAM83C (1.7)	MMP24 (1.6)	EDEM2 (1.4)	BPIFB9P (1.4)	ASIP (1.3)
ENSG00000198836	OPA1 PPI subnetwork	0.01	>=0.20	EDEM2 (3.0)	GGT7 (2.7)	TGM3 (2.4)	FOXP1 (2.2)	NANOS3 (1.9)	MMP24 (1.6)	CENPBD1 (1.4)	TYR (1.3)	PXMP4 (1.2)	UQCC (1.2)
KEGG_PYRIMIDINE_METABOLISM	KEGG_PYRIMIDINE_METABOLISM	0.01	>=0.20	E2F1 (3.2)	AHCY (2.6)	PIGU (2.4)	GSS (2.1)	FGFR1OP (1.7)	ENSG00000232170 (1.3)	TERT (1.1)	PROCR (1.1)	DEF8 (1.0)	RCC2 (1.0)
ENSG00000173848	NET1 PPI subnetwork	0.01	>=0.20	RCC2 (2.8)	PIGU (2.2)	AHCY (2.1)	TERT (1.6)	GSS (1.5)	FOXP1 (1.4)	TGM3 (1.2)	NANOS3 (1.2)	UQCC (1.2)	ALS2CR12 (1.1)
GO:0006725	cellular aromatic compound metabolic process	0.02	>=0.20	AHCY (2.4)	DEF8 (2.1)	FAM83C-AS1 (2.0)	GSS (1.8)	CENPBD1 (1.5)	MMP24 (1.5)	ENSG00000228265 (1.3)	SNTA1 (1.2)	NOX4 (1.1)	AFG3L1P (1.0)
REACTOME_UNBLOCKING_OF_NMDA_RECEPTOR_GLUTAMATE_BINDING_AND_ACTIVATION	REACTOME_UNBLOCKING_OF_NMDA_RECEPTOR_GLUTAMATE_BINDING_AND_ACTIVATION	0.02	>=0.20	GRM5 (5.5)	GGT7 (2.7)	SNTA1 (1.8)	NECAB3 (1.4)	ENSG00000249375 (1.2)	ENSG00000249231 (1.2)	RNASET2 (1.2)	RHOU (1.2)	MMP24 (1.0)	ALS2CR12 (1.0)
ENSG00000114942	EEF1B2 PPI subnetwork	0.02	>=0.20	AHCY (4.3)	EIF2S2 (3.4)	UQCC (3.1)	AFG3L1P (2.8)	NECAB3 (2.6)	SNTA1 (2.2)	TRPC4AP (2.1)	MT1P3 (1.8)	MYH7B (1.8)	EDEM2 (1.7)
ENSG00000008735	MAPK8IP2 PPI subnetwork	0.02	>=0.20	STMN3 (2.9)	GGT7 (2.9)	MMP24 (2.7)	TGM3 (2.1)	PROCR (1.4)	TOX3 (1.3)	MT1P3 (1.1)	GRM5 (1.1)	FAM83C-AS1 (1.0)	FOXP1 (1.0)
GO:0016581	NuRD complex	0.02	>=0.20	TOX3 (2.4)	AHCY (2.1)	SNTA1 (2.1)	TERT (1.7)	RHOU (1.6)	STMN3 (1.5)	NCOA6 (1.4)	RCC2 (1.4)	ITCH (1.3)	TRPC4AP (1.2)
ENSG00000105220	GPI PPI subnetwork	0.02	>=0.20	AHCY (4.1)	UQCC (2.7)	SNTA1 (1.9)	GSS (1.9)	ALS2CR12 (1.8)	CBFA2T2 (1.6)	ENSG00000249375 (1.6)	EDEM2 (1.6)	TERT (1.4)	EIF2S2 (1.3)
GO:0007212	dopamine receptor signaling pathway	0.02	>=0.20	MMP24 (3.2)	ENSG00000249375 (2.4)	FOXP1 (2.3)	STMN3 (2.1)	GRM5 (1.9)	BPIFB9P (1.5)	ASIP (1.4)	CENPBD1 (1.3)	ENSG00000249231 (1.2)	MT1P3 (1.1)
GO:0051052	regulation of DNA metabolic process	0.02	>=0.20	ENSG00000249375 (2.4)	E2F1 (2.2)	TERT (1.8)	ENSG00000249231 (1.5)	MT1P3 (1.2)	ZNF341 (1.2)	FOXP1 (1.2)	RCC2 (1.1)	IRF4 (1.0)	FGFR1OP (1.0)
GO:0007612	learning	0.02	>=0.20	GRM5 (3.3)	MMP24 (3.2)	ENSG00000232170 (2.9)	STMN3 (2.5)	ZNF341 (2.2)	GGT7 (2.0)	ENSG00000249375 (1.9)	ALS2CR12 (1.7)	ASIP (1.6)	FOXP1 (1.5)
ENSG00000148798	INA PPI subnetwork	0.02	>=0.20	GRM5 (2.5)	GGT7 (2.3)	FOXP1 (2.3)	NCOA6 (2.1)	ITCH (2.1)	STMN3 (2.0)	DYNLRB1 (1.7)	TGM3 (1.6)	MMP24 (1.5)	NANOS3 (1.4)
ENSG00000149182	ARFGAP2 PPI subnetwork	0.02	>=0.20	TRPC4AP (3.6)	MT1P3 (2.8)	DYNLRB1 (2.7)	EDEM2 (2.3)	EIF2S2 (1.9)	ZNF341 (1.9)	BPIFB9P (1.4)	ALS2CR12 (1.2)	C20orf134 (1.2)	ITCH (1.2)
ENSG00000133243	BTBD2 PPI subnetwork	0.02	>=0.20	CENPBD1 (3.2)	GSS (2.6)	TRPC4AP (2.2)	MAP1LC3A (1.9)	PIGU (1.7)	ZNF341 (1.6)	NCOA6 (1.6)	DYNLRB1 (1.5)	ACSS2 (1.5)	NECAB3 (1.4)
REACTOME_REGULATION_OF_INSULIN_SECRETION_BY_ACETYLCHOLINE	REACTOME_REGULATION_OF_INSULIN_SECRETION_BY_ACETYLCHOLINE	0.02	>=0.20	TERT (1.9)	ENSG00000249231 (1.7)	GRM5 (1.6)	FOXP1 (1.5)	TP53INP2 (1.4)	RHOU (1.3)	MT1P3 (1.3)	STMN3 (1.2)	TOX3 (1.2)	MAP1LC3A (1.2)
ENSG00000129282	MRM1 PPI subnetwork	0.02	>=0.20	ITCH (2.7)	TRPC4AP (2.6)	TERT (1.8)	PIGU (1.8)	EDEM2 (1.6)	MT1P3 (1.5)	CDK5RAP1 (1.3)	ZNF341 (1.0)	ALS2CR12 (0.9)	IRF4 (0.8)
GO:0046165	alcohol biosynthetic process	0.02	>=0.20	GSS (2.3)	NOX4 (2.2)	ENSG00000232170 (2.1)	ACSS2 (2.0)	AHCY (2.0)	PXMP4 (1.8)	MT1P3 (1.8)	TP53INP2 (1.7)	ENSG00000228265 (1.5)	EDEM2 (1.4)
GO:0048538	thymus development	0.02	>=0.20	ENSG00000232170 (1.9)	ENSG00000249231 (1.8)	ENSG00000249375 (1.8)	ENSG00000253661 (1.5)	FOXP1 (1.5)	ASIP (1.4)	HMGB3P1 (1.3)	FAM83C (1.2)	MYH7B (0.9)	TERT (0.7)
ENSG00000111907	TPD52L1 PPI subnetwork	0.02	>=0.20	ITCH (2.8)	RNASET2 (2.7)	MT1P3 (2.6)	AHCY (2.4)	NECAB3 (2.4)	CDK5RAP1 (1.9)	GSS (1.9)	EIF2S2 (1.7)	FAM83C (1.7)	DYNLRB1 (1.6)
ENSG00000205250	E2F4 PPI subnetwork	0.02	>=0.20	NCOA6 (3.2)	E2F1 (2.9)	ASIP (2.0)	CBFA2T2 (1.9)	RCC2 (1.9)	RALY (1.7)	TERT (1.4)	FGFR1OP (1.3)	NECAB3 (1.2)	FAM83C (1.2)
ENSG00000143466	IKBKE PPI subnetwork	0.02	>=0.20	EIF2S2 (4.2)	AHCY (3.2)	RCC2 (3.1)	GSS (2.4)	RALY (1.9)	DYNLRB1 (1.6)	CASP8 (1.6)	PIGU (1.3)	HMGB3P1 (1.2)	PROCR (1.2)
ENSG00000103319	EEF2K PPI subnetwork	0.02	>=0.20	DEF8 (3.1)	TGM3 (2.3)	AHCY (1.8)	GGT7 (1.8)	NECAB3 (1.7)	MT1P3 (1.1)	FAM83C (1.0)	EDEM2 (1.0)	TOX3 (1.0)	NANOS3 (0.9)
GO:0044283	small molecule biosynthetic process	0.02	>=0.20	ACSS2 (3.4)	PXMP4 (3.1)	AHCY (2.8)	GSS (2.4)	TP53INP2 (1.8)	CENPBD1 (1.5)	SNTA1 (1.5)	ENSG00000232170 (1.5)	ENSG00000249375 (1.4)	EDEM2 (1.1)
ENSG00000002745	WNT16 PPI subnetwork	0.02	>=0.20	NCOA6 (3.4)	CBFA2T2 (2.5)	ENSG00000253661 (2.2)	RCC2 (1.9)	RALY (1.6)	SNTA1 (1.5)	ENSG00000232170 (1.3)	ASIP (1.3)	TOX3 (1.3)	BPIFB9P (1.1)
MP:0008071	absent B cells	0.02	>=0.20	TERT (2.1)	FOXP1 (1.6)	CENPBD1 (1.4)	ENSG00000228265 (1.2)	RCC2 (1.2)	ENSG00000232170 (1.1)	EDEM2 (1.0)	ENSG00000249375 (1.0)	AHCY (0.8)	IRF4 (0.7)
ENSG00000105369	CD79A PPI subnetwork	0.02	>=0.20	TERT (2.7)	IRF4 (1.9)	ENSG00000232170 (1.5)	TP53INP2 (1.4)	CENPBD1 (1.4)	RNASET2 (1.2)	C20orf134 (1.2)	TGM3 (0.9)	ZNF341 (0.9)	AFG3L1P (0.9)
ENSG00000108433	GOSR2 PPI subnetwork	0.02	>=0.20	ALS2CR12 (2.7)	TRPC4AP (2.6)	MT1P3 (2.6)	ZNF341 (1.7)	EDEM2 (1.6)	UQCC (1.6)	ENSG00000232170 (1.4)	C20orf144 (1.3)	ENSG00000253661 (1.2)	NANOS3 (1.0)
GO:0001662	behavioral fear response	0.02	>=0.20	GRM5 (3.7)	ENSG00000253661 (2.2)	MMP24 (2.1)	ENSG00000249375 (1.9)	FAM83C-AS1 (1.6)	RNASET2 (1.6)	TYR (1.5)	PXMP4 (1.2)	STMN3 (1.2)	ZNF341 (1.2)
GO:0001968	fibronectin binding	0.02	>=0.20	NOX4 (4.3)	SNTA1 (3.0)	MAP1LC3A (2.5)	ENSG00000249231 (2.4)	ENSG00000253661 (1.9)	MYH7B (1.9)	ENSG00000249375 (1.8)	MT1P3 (1.6)	ITCH (1.6)	UQCC (1.6)
GO:0009416	response to light stimulus	0.02	>=0.20	ENSG00000232170 (3.3)	ASIP (2.5)	TYR (2.0)	ALS2CR12 (1.8)	ENSG00000249231 (1.5)	GGT7 (1.5)	C20orf134 (1.2)	TGM3 (1.1)	GRM5 (1.0)	ENSG00000253661 (1.0)
ENSG00000120616	EPC1 PPI subnetwork	0.02	>=0.20	PIGU (2.8)	HMGB3P1 (2.0)	RALY (1.9)	AFG3L1P (1.5)	ENSG00000249375 (1.5)	CBFA2T2 (1.4)	ENSG00000253661 (1.4)	AHCY (1.3)	FOXP1 (1.2)	RCC2 (1.2)
ENSG00000128602	SMO PPI subnetwork	0.02	>=0.20	CBFA2T2 (3.1)	NCOA6 (2.6)	ENSG00000232170 (2.3)	SNTA1 (2.0)	ASIP (1.6)	BPIFB9P (1.6)	HMGB3P1 (1.5)	C20orf134 (1.5)	FAM83C (1.4)	ENSG00000253661 (1.4)
GO:0005057	receptor signaling protein activity	0.02	>=0.20	FOXP1 (2.8)	CBFA2T2 (2.8)	TOX3 (1.8)	PROCR (1.4)	TRPC4AP (1.3)	RNASET2 (1.2)	MT1P3 (1.2)	RHOU (1.2)	TERT (1.2)	FAM83C (1.1)
ENSG00000113522	RAD50 PPI subnetwork	0.02	>=0.20	E2F1 (4.5)	CENPBD1 (2.0)	TERT (1.8)	BPIFB9P (1.6)	AFG3L1P (1.4)	CDK5RAP1 (1.3)	FGFR1OP (1.3)	PXMP4 (1.3)	PIGU (1.1)	AHCY (1.1)
ENSG00000139318	DUSP6 PPI subnetwork	0.02	>=0.20	STMN3 (2.7)	NECAB3 (2.7)	DEF8 (2.3)	MT1P3 (2.2)	TGM3 (1.9)	GGT7 (1.9)	TERT (1.7)	TOX3 (1.4)	ITCH (1.4)	RHOU (1.3)
ENSG00000165156	ZHX1 PPI subnetwork	0.02	>=0.20	CASP8 (3.6)	AFG3L1P (3.1)	MT1P3 (2.3)	NOX4 (2.2)	HMGB3P1 (2.1)	ZNF341 (2.1)	RCC2 (1.8)	DEF8 (1.4)	PROCR (1.4)	RNASET2 (1.3)
ENSG00000071539	TRIP13 PPI subnetwork	0.02	>=0.20	TGM3 (2.4)	ENSG00000228265 (1.8)	MAP1LC3A (1.7)	RHOU (1.7)	ALS2CR12 (1.5)	MT1P3 (1.3)	ZNF341 (1.2)	ENSG00000232170 (1.1)	C20orf134 (1.1)	ITCH (1.0)
ENSG00000138750	NUP54 PPI subnetwork	0.02	>=0.20	AHCY (2.0)	CDK5RAP1 (2.0)	PIGU (1.9)	FGFR1OP (1.9)	TRPC4AP (1.8)	E2F1 (1.7)	TERT (1.5)	ENSG00000232170 (1.5)	ALS2CR12 (1.3)	BPIFB9P (1.1)
ENSG00000196781	TLE1 PPI subnetwork	0.02	>=0.20	TOX3 (2.4)	HMGB3P1 (2.1)	FOXP1 (2.1)	E2F1 (1.6)	STMN3 (1.5)	TGM3 (1.5)	MT1P3 (1.3)	CASP8 (1.2)	RHOU (1.2)	PXMP4 (1.1)
ENSG00000072832	CRMP1 PPI subnetwork	0.02	>=0.20	DYNLRB1 (2.3)	PROCR (2.2)	RCC2 (2.1)	ZNF341 (2.0)	PIGU (2.0)	RALY (1.9)	CASP8 (1.9)	MT1P3 (1.8)	GSS (1.7)	TOX3 (1.7)
GO:0016289	CoA hydrolase activity	0.02	>=0.20	GSS (3.4)	PXMP4 (2.8)	AHCY (2.7)	UQCC (2.6)	DEF8 (2.0)	ENSG00000232170 (1.9)	NOX4 (1.8)	CDK5RAP1 (1.6)	DYNLRB1 (1.5)	ACSS2 (1.5)
ENSG00000144597	EAF1 PPI subnetwork	0.02	>=0.20	FOXP1 (2.2)	HMGB3P1 (2.0)	RALY (1.6)	AFG3L1P (1.4)	TERT (1.3)	PIGU (1.3)	ZNF341 (1.1)	C20orf134 (1.0)	CBFA2T2 (1.0)	STMN3 (0.9)
KEGG_CELL_CYCLE	KEGG_CELL_CYCLE	0.02	>=0.20	E2F1 (5.2)	HMGB3P1 (2.7)	RCC2 (1.8)	FGFR1OP (1.6)	TRPC4AP (1.6)	TERT (1.4)	ENSG00000253661 (1.3)	EIF2S2 (1.3)	RALY (1.2)	NCOA6 (1.2)
REACTOME_CYCLIN_D_ASSOCIATED_EVENTS_IN_G1	REACTOME_CYCLIN_D_ASSOCIATED_EVENTS_IN_G1	0.02	>=0.20	RALY (2.2)	GSS (2.2)	EIF2S2 (2.2)	DYNLRB1 (2.1)	E2F1 (2.0)	TRPC4AP (2.0)	NECAB3 (1.5)	CBFA2T2 (1.3)	TERT (1.1)	MT1P3 (1.1)
REACTOME_G1_PHASE	REACTOME_G1_PHASE	0.02	>=0.20	RALY (2.2)	GSS (2.2)	EIF2S2 (2.2)	DYNLRB1 (2.1)	E2F1 (2.0)	TRPC4AP (2.0)	NECAB3 (1.5)	CBFA2T2 (1.3)	TERT (1.1)	MT1P3 (1.1)
ENSG00000176406	RIMS2 PPI subnetwork	0.02	>=0.20	EDEM2 (2.3)	ENSG00000249375 (2.1)	TYR (2.1)	PXMP4 (2.0)	MAP1LC3A (1.7)	DYNLRB1 (1.6)	STMN3 (1.6)	BPIFB9P (1.4)	TERT (1.3)	ASIP (1.2)
GO:0000940	condensed chromosome outer kinetochore	0.02	>=0.20	HMGB3P1 (3.7)	FGFR1OP (2.2)	E2F1 (2.2)	FAM83C-AS1 (2.1)	PXMP4 (2.0)	ENSG00000232170 (1.9)	TP53INP2 (1.5)	PIGU (1.0)	ENSG00000249231 (1.0)	ALS2CR12 (0.9)
MP:0000221	decreased leukocyte cell number	0.02	>=0.20	CASP8 (2.4)	ZNF341 (1.9)	ENSG00000232170 (1.6)	ENSG00000253661 (1.4)	C20orf144 (1.3)	RNASET2 (1.2)	HMGB3P1 (1.1)	FOXP1 (1.0)	ENSG00000228265 (1.0)	IRF4 (0.9)
MP:0006358	absent pinna reflex	0.02	>=0.20	TYR (3.5)	MYH7B (3.3)	TOX3 (2.4)	TP53INP2 (2.1)	RHOU (1.7)	ASIP (1.4)	STMN3 (1.4)	IRF4 (1.4)	ENSG00000249375 (1.3)	AFG3L1P (1.1)
ENSG00000113649	TCERG1 PPI subnetwork	0.02	>=0.20	AFG3L1P (2.5)	RALY (1.8)	DEF8 (1.6)	NCOA6 (1.6)	TERT (1.6)	CENPBD1 (1.3)	ENSG00000253661 (1.3)	E2F1 (1.2)	EIF2S2 (1.2)	FAM83C (0.9)
REACTOME_CDC6_ASSOCIATION_WITH_THE_ORCORIGIN_COMPLEX	REACTOME_CDC6_ASSOCIATION_WITH_THE_ORCORIGIN_COMPLEX	0.02	>=0.20	FGFR1OP (3.6)	E2F1 (2.8)	ENSG00000228265 (2.7)	NECAB3 (2.4)	TERT (2.3)	EIF2S2 (1.7)	ENSG00000249231 (1.3)	CDK5RAP1 (1.3)	CBFA2T2 (1.2)	ASIP (1.2)
ENSG00000164330	EBF1 PPI subnetwork	0.02	>=0.20	NCOA6 (3.4)	CBFA2T2 (2.9)	GGT7 (2.7)	SNTA1 (2.0)	PXMP4 (2.0)	TERT (1.8)	ASIP (1.7)	NECAB3 (1.7)	C20orf134 (1.6)	ZNF341 (1.5)
MP:0001800	abnormal humoral immune response	0.02	>=0.20	IRF4 (2.4)	ENSG00000249231 (1.9)	RHOU (1.8)	NANOS3 (1.2)	FOXP1 (1.1)	TP53INP2 (1.1)	ZNF341 (1.1)	RCC2 (1.0)	CENPBD1 (0.8)	DEF8 (0.7)
GO:0002209	behavioral defense response	0.02	>=0.20	GRM5 (3.5)	ENSG00000253661 (2.1)	ENSG00000249375 (1.7)	MMP24 (1.5)	FAM83C-AS1 (1.5)	ASIP (1.4)	TYR (1.3)	STMN3 (1.2)	C20orf144 (1.1)	GGT7 (1.1)
GO:0042303	molting cycle	0.02	>=0.20	FAM83C (2.5)	ENSG00000228265 (2.3)	ASIP (2.3)	MYH7B (1.5)	RHOU (1.5)	ITCH (1.4)	ENSG00000253661 (1.4)	ENSG00000232170 (1.3)	TYR (1.3)	GGT7 (1.2)
GO:0042633	hair cycle	0.02	>=0.20	FAM83C (2.5)	ENSG00000228265 (2.3)	ASIP (2.3)	MYH7B (1.5)	RHOU (1.5)	ITCH (1.4)	ENSG00000253661 (1.4)	ENSG00000232170 (1.3)	TYR (1.3)	GGT7 (1.2)
GO:0000782	telomere cap complex	0.02	>=0.20	AFG3L1P (3.0)	ENSG00000228265 (2.8)	CENPBD1 (2.4)	C20orf134 (2.2)	ENSG00000249231 (1.7)	TOX3 (1.4)	TERT (1.4)	ENSG00000232170 (1.1)	TRPC4AP (1.0)	DEF8 (1.0)
GO:0000783	nuclear telomere cap complex	0.02	>=0.20	AFG3L1P (3.0)	ENSG00000228265 (2.8)	CENPBD1 (2.4)	C20orf134 (2.2)	ENSG00000249231 (1.7)	TOX3 (1.4)	TERT (1.4)	ENSG00000232170 (1.1)	TRPC4AP (1.0)	DEF8 (1.0)
ENSG00000100412	ACO2 PPI subnetwork	0.02	>=0.20	GSS (3.0)	ENSG00000228265 (2.5)	UQCC (2.4)	FGFR1OP (1.7)	RCC2 (1.5)	CDK5RAP1 (1.4)	ENSG00000253661 (1.4)	EIF2S2 (1.2)	AHCY (1.1)	RALY (1.0)
MP:0009907	decreased tongue size	0.02	>=0.20	FOXP1 (2.6)	TGM3 (2.6)	MYH7B (2.2)	GSS (1.6)	TERT (1.4)	TOX3 (1.4)	MAP1LC3A (1.3)	SNTA1 (1.2)	NECAB3 (1.2)	RNASET2 (1.1)
GO:0008306	associative learning	0.02	>=0.20	MMP24 (3.7)	GRM5 (3.1)	ASIP (2.6)	ALS2CR12 (2.4)	ENSG00000232170 (2.3)	STMN3 (1.9)	ZNF341 (1.8)	FOXP1 (1.7)	GGT7 (1.3)	NANOS3 (1.1)
ENSG00000185787	MORF4L1 PPI subnetwork	0.02	>=0.20	NCOA6 (2.7)	DYNLRB1 (2.7)	RCC2 (2.2)	AFG3L1P (2.2)	PIGU (2.0)	HMGB3P1 (2.0)	CENPBD1 (1.7)	RALY (1.5)	FOXP1 (1.5)	ENSG00000232170 (1.3)
GO:0009898	internal side of plasma membrane	0.02	>=0.20	STMN3 (1.7)	MAP1LC3A (1.5)	TYR (1.4)	TOX3 (1.3)	RHOU (1.3)	ASIP (1.2)	ENSG00000249375 (1.2)	TGM3 (1.1)	CASP8 (1.0)	PROCR (0.9)
GO:0033119	negative regulation of RNA splicing	0.02	>=0.20	AFG3L1P (4.0)	NANOS3 (2.7)	FAM83C-AS1 (2.4)	ENSG00000249375 (1.9)	RCC2 (1.7)	ENSG00000228265 (1.6)	ENSG00000232170 (1.4)	CBFA2T2 (1.3)	DEF8 (1.2)	GGT7 (1.2)
ENSG00000112526	ENSG00000112526 PPI subnetwork	0.02	>=0.20	AFG3L1P (3.4)	PIGU (2.4)	CENPBD1 (2.4)	NCOA6 (2.3)	FAM83C-AS1 (1.7)	FGFR1OP (1.6)	CBFA2T2 (1.5)	C20orf144 (1.3)	RALY (1.1)	ENSG00000249231 (1.0)
ENSG00000204256	BRD2 PPI subnetwork	0.02	>=0.20	AFG3L1P (3.4)	PIGU (2.4)	CENPBD1 (2.4)	NCOA6 (2.3)	FAM83C-AS1 (1.7)	FGFR1OP (1.6)	CBFA2T2 (1.5)	C20orf144 (1.3)	RALY (1.1)	ENSG00000249231 (1.0)
ENSG00000215077	BRD2 PPI subnetwork	0.02	>=0.20	AFG3L1P (3.4)	PIGU (2.4)	CENPBD1 (2.4)	NCOA6 (2.3)	FAM83C-AS1 (1.7)	FGFR1OP (1.6)	CBFA2T2 (1.5)	C20orf144 (1.3)	RALY (1.1)	ENSG00000249231 (1.0)
ENSG00000136997	MYC PPI subnetwork	0.02	>=0.20	NCOA6 (2.9)	RCC2 (2.3)	ITCH (1.6)	TERT (1.4)	AHCY (1.4)	CASP8 (1.3)	CBFA2T2 (1.2)	PIGU (1.2)	RALY (1.1)	TRPC4AP (1.1)
ENSG00000108179	PPIF PPI subnetwork	0.02	>=0.20	AHCY (1.6)	IRF4 (1.6)	FGFR1OP (1.6)	FAM83C-AS1 (1.5)	DYNLRB1 (1.2)	ALS2CR12 (1.1)	TGM3 (1.1)	CENPBD1 (1.1)	TP53INP2 (1.1)	HMGB3P1 (1.0)
GO:0000922	spindle pole	0.02	>=0.20	E2F1 (3.6)	FGFR1OP (3.3)	HMGB3P1 (3.0)	ALS2CR12 (1.9)	DEF8 (1.4)	C20orf144 (1.4)	NCOA6 (1.1)	ITCH (1.1)	ENSG00000232170 (1.0)	PXMP4 (0.9)
MP:0001559	hyperglycemia	0.02	>=0.20	ACSS2 (2.0)	NOX4 (1.7)	TP53INP2 (1.4)	MT1P3 (1.4)	TOX3 (1.4)	PROCR (1.3)	GRM5 (1.3)	ALS2CR12 (1.3)	MAP1LC3A (1.0)	EDEM2 (1.0)
REACTOME_ACTIVATION_OF_BH3:ONLY_PROTEINS	REACTOME_ACTIVATION_OF_BH3:ONLY_PROTEINS	0.02	>=0.20	RALY (4.1)	NECAB3 (2.5)	DYNLRB1 (2.2)	ITCH (2.1)	IRF4 (1.9)	GSS (1.9)	SNTA1 (1.7)	MT1P3 (1.6)	MAP1LC3A (1.5)	C20orf144 (1.4)
GO:0021756	striatum development	0.02	>=0.20	CENPBD1 (3.2)	ENSG00000232170 (2.8)	FAM83C-AS1 (2.6)	PXMP4 (2.0)	ALS2CR12 (1.9)	C20orf134 (1.8)	GRM5 (1.6)	ENSG00000249375 (1.5)	GGT7 (1.5)	FOXP1 (1.4)
ENSG00000143379	SETDB1 PPI subnetwork	0.02	>=0.20	RCC2 (2.4)	RALY (1.7)	TERT (1.5)	DYNLRB1 (1.5)	AHCY (1.3)	BPIFB9P (1.3)	SNTA1 (1.3)	EIF2S2 (1.2)	CBFA2T2 (1.1)	STMN3 (1.1)
MP:0001967	deafness	0.02	>=0.20	TYR (3.1)	RHOU (2.2)	SNTA1 (2.1)	TOX3 (2.0)	ENSG00000249375 (1.5)	ASIP (1.4)	RNASET2 (1.3)	STMN3 (1.1)	TERT (1.1)	IRF4 (1.0)
ENSG00000142657	PGD PPI subnetwork	0.02	>=0.20	EIF2S2 (3.1)	UQCC (2.9)	GSS (2.6)	AHCY (2.3)	RCC2 (2.2)	TRPC4AP (1.7)	ACSS2 (1.7)	TGM3 (1.7)	TOX3 (1.2)	EDEM2 (0.9)
ENSG00000142539	SPIB PPI subnetwork	0.02	>=0.20	NCOA6 (3.8)	CBFA2T2 (3.1)	NECAB3 (3.1)	FGFR1OP (2.7)	MT1P3 (2.6)	AFG3L1P (2.5)	ENSG00000249231 (2.1)	RALY (1.9)	PXMP4 (1.9)	ENSG00000249375 (1.8)
ENSG00000109846	CRYAB PPI subnetwork	0.02	>=0.20	PROCR (3.9)	MYH7B (2.8)	MMP24 (2.7)	MAP1LC3A (2.2)	SNTA1 (1.8)	NECAB3 (1.8)	ALS2CR12 (1.6)	EDEM2 (1.5)	AFG3L1P (1.3)	FAM83C (1.0)
ENSG00000103126	AXIN1 PPI subnetwork	0.02	>=0.20	TRPC4AP (2.7)	CBFA2T2 (2.6)	ALS2CR12 (1.8)	MMP24 (1.7)	ITCH (1.7)	NCOA6 (1.6)	RALY (1.6)	EIF2S2 (1.3)	ZNF341 (1.1)	STMN3 (1.0)
MP:0008498	decreased IgG3 level	0.02	>=0.20	IRF4 (3.6)	FOXP1 (2.1)	CASP8 (1.6)	RNASET2 (1.6)	ENSG00000249231 (1.5)	ENSG00000232170 (1.3)	C20orf144 (1.0)	FGFR1OP (0.9)	CENPBD1 (0.8)	ALS2CR12 (0.7)
ENSG00000172534	HCFC1 PPI subnetwork	0.02	>=0.20	RCC2 (2.1)	AFG3L1P (2.0)	CBFA2T2 (1.9)	RALY (1.7)	FGFR1OP (1.6)	NCOA6 (1.4)	DEF8 (1.4)	RHOU (1.1)	TRPC4AP (1.1)	ENSG00000232170 (1.0)
REACTOME_CREB_PHOSPHORYLATION_THROUGH_THE_ACTIVATION_OF_CAMKII	REACTOME_CREB_PHOSPHORYLATION_THROUGH_THE_ACTIVATION_OF_CAMKII	0.02	>=0.20	GRM5 (3.3)	SNTA1 (3.0)	GGT7 (2.4)	MYH7B (1.8)	FOXP1 (1.5)	AFG3L1P (1.3)	RNASET2 (1.3)	NECAB3 (1.1)	ENSG00000232170 (1.0)	RHOU (1.0)
GO:0051053	negative regulation of DNA metabolic process	0.02	>=0.20	ENSG00000249231 (3.1)	TERT (2.8)	BPIFB9P (1.5)	ENSG00000232170 (1.4)	NANOS3 (1.4)	ENSG00000228265 (1.3)	E2F1 (1.3)	CDK5RAP1 (1.3)	ITCH (1.3)	DEF8 (1.1)
MP:0001242	hyperkeratosis	0.02	>=0.20	FAM83C (6.7)	PXMP4 (2.8)	ACSS2 (2.3)	TGM3 (2.1)	ZNF341 (1.6)	HMGB3P1 (1.3)	STMN3 (0.9)	FAM83C-AS1 (0.9)	TP53INP2 (0.8)	RCC2 (0.7)
ENSG00000065526	SPEN PPI subnetwork	0.02	>=0.20	ASIP (2.8)	NCOA6 (2.6)	ENSG00000253661 (2.4)	RALY (2.2)	TERT (2.0)	CBFA2T2 (1.9)	RCC2 (1.6)	RNASET2 (1.4)	GRM5 (1.3)	SNTA1 (1.3)
GO:0070925	organelle assembly	0.02	>=0.20	ENSG00000232170 (3.6)	FGFR1OP (2.3)	BPIFB9P (1.4)	ZNF341 (1.3)	CENPBD1 (1.3)	EIF2S2 (1.3)	ITCH (1.3)	CDK5RAP1 (1.2)	NANOS3 (1.1)	TP53INP2 (1.1)
MP:0003132	increased pre-B cell number	0.02	>=0.20	IRF4 (4.9)	FOXP1 (2.9)	TP53INP2 (2.3)	TERT (1.5)	RALY (1.4)	RNASET2 (1.4)	AFG3L1P (1.1)	FGFR1OP (1.0)	ZNF341 (1.0)	ENSG00000249231 (1.0)
GO:0009164	nucleoside catabolic process	0.02	>=0.20	TGM3 (3.0)	CENPBD1 (2.4)	ENSG00000232170 (2.2)	ENSG00000249375 (2.1)	ENSG00000228265 (2.0)	DEF8 (1.9)	NOX4 (1.8)	NANOS3 (1.3)	MT1P3 (1.0)	AFG3L1P (0.9)
GO:0034061	DNA polymerase activity	0.02	>=0.20	E2F1 (4.5)	TERT (4.3)	FGFR1OP (2.4)	AFG3L1P (2.0)	ENSG00000249375 (1.7)	IRF4 (1.6)	AHCY (1.5)	PIGU (1.4)	ENSG00000232170 (1.3)	ALS2CR12 (1.2)
ENSG00000138081	FBXO11 PPI subnetwork	0.02	>=0.20	DYNLRB1 (4.5)	HMGB3P1 (2.9)	TRPC4AP (2.5)	GSS (2.4)	ZNF341 (2.1)	CASP8 (2.1)	AFG3L1P (2.0)	PROCR (2.0)	FGFR1OP (1.8)	MT1P3 (1.4)
GO:0008156	negative regulation of DNA replication	0.02	>=0.20	ENSG00000249231 (3.4)	TERT (3.0)	ENSG00000228265 (2.3)	NANOS3 (2.1)	ITCH (1.8)	HMGB3P1 (1.8)	BPIFB9P (1.7)	C20orf134 (1.6)	MT1P3 (1.3)	CDK5RAP1 (1.2)
ENSG00000067842	ATP2B3 PPI subnetwork	0.02	>=0.20	FAM83C (2.6)	ALS2CR12 (2.1)	PIGU (1.9)	TGM3 (1.6)	NANOS3 (1.5)	ENSG00000228265 (1.5)	DYNLRB1 (1.5)	RNASET2 (1.4)	ITCH (1.4)	C20orf144 (1.2)
REACTOME_TRIGLYCERIDE_BIOSYNTHESIS	REACTOME_TRIGLYCERIDE_BIOSYNTHESIS	0.02	>=0.20	ACSS2 (8.0)	PXMP4 (3.4)	GGT7 (1.6)	TP53INP2 (1.5)	TRPC4AP (1.4)	ALS2CR12 (1.2)	UQCC (1.1)	ENSG00000253661 (1.1)	TGM3 (0.9)	CASP8 (0.9)
MP:0000716	abnormal immune system cell morphology	0.03	>=0.20	MT1P3 (1.8)	ENSG00000249375 (1.7)	RALY (1.6)	TGM3 (1.5)	NCOA6 (1.4)	TRPC4AP (1.3)	FOXP1 (1.3)	ASIP (1.2)	FGFR1OP (1.2)	IRF4 (1.2)
ENSG00000086619	ERO1LB PPI subnetwork	0.03	>=0.20	AHCY (2.1)	ENSG00000228265 (1.8)	CDK5RAP1 (1.7)	EIF2S2 (1.5)	EDEM2 (1.4)	RCC2 (1.4)	C20orf134 (1.3)	PIGU (1.3)	ITCH (1.2)	RALY (1.2)
GO:0031143	pseudopodium	0.03	>=0.20	NOX4 (1.6)	FOXP1 (1.6)	SNTA1 (1.3)	CENPBD1 (1.3)	PXMP4 (1.3)	ACSS2 (1.1)	CASP8 (1.0)	TRPC4AP (1.0)	NANOS3 (0.9)	AFG3L1P (0.8)
GO:0008144	drug binding	0.03	>=0.20	ENSG00000253661 (2.1)	ENSG00000249375 (1.9)	GRM5 (1.9)	SNTA1 (1.9)	PXMP4 (1.5)	EDEM2 (1.5)	RNASET2 (1.4)	MAP1LC3A (1.4)	IRF4 (1.2)	ENSG00000232170 (1.2)
ENSG00000137218	FRS3 PPI subnetwork	0.03	>=0.20	MYH7B (4.2)	CENPBD1 (2.1)	MMP24 (1.7)	FAM83C-AS1 (1.6)	RALY (1.6)	RHOU (1.5)	RNASET2 (1.4)	ENSG00000232170 (1.3)	AFG3L1P (1.3)	NANOS3 (1.3)
ENSG00000065427	KARS PPI subnetwork	0.03	>=0.20	EIF2S2 (4.9)	AHCY (2.6)	DEF8 (2.5)	RCC2 (2.5)	AFG3L1P (2.2)	CENPBD1 (2.1)	DYNLRB1 (1.7)	ENSG00000249375 (1.2)	TRPC4AP (1.1)	GSS (1.0)
ENSG00000119917	IFIT3 PPI subnetwork	0.03	>=0.20	CASP8 (2.7)	CDK5RAP1 (1.8)	DEF8 (1.8)	RCC2 (1.7)	FGFR1OP (1.6)	ALS2CR12 (1.3)	TERT (1.2)	MAP1LC3A (1.2)	EIF2S2 (1.1)	AHCY (1.0)
ENSG00000110713	NUP98 PPI subnetwork	0.03	>=0.20	E2F1 (3.8)	FGFR1OP (3.0)	CDK5RAP1 (2.1)	HMGB3P1 (1.8)	PIGU (1.5)	AHCY (1.5)	ALS2CR12 (1.3)	TRPC4AP (1.3)	GSS (1.3)	RCC2 (1.2)
GO:0045777	positive regulation of blood pressure	0.03	>=0.20	ASIP (2.0)	ENSG00000249231 (1.8)	NANOS3 (1.7)	CENPBD1 (1.7)	AFG3L1P (1.7)	TERT (1.4)	RNASET2 (1.4)	MAP1LC3A (1.1)	NECAB3 (1.1)	ENSG00000228265 (1.0)
GO:0009264	deoxyribonucleotide catabolic process	0.03	>=0.20	ENSG00000228265 (2.9)	ENSG00000232170 (2.0)	GSS (2.0)	RALY (1.8)	DEF8 (1.7)	ZNF341 (1.5)	TERT (1.2)	C20orf134 (1.2)	PXMP4 (1.2)	AHCY (1.2)
ENSG00000064547	LPAR2 PPI subnetwork	0.03	>=0.20	NCOA6 (2.6)	ENSG00000232170 (2.2)	SNTA1 (2.1)	GGT7 (1.9)	ENSG00000253661 (1.8)	ASIP (1.6)	CBFA2T2 (1.6)	FAM83C (1.5)	BPIFB9P (1.4)	RCC2 (1.2)
REACTOME_PRESYNAPTIC_FUNCTION_OF_KAINATE_RECEPTORS	REACTOME_PRESYNAPTIC_FUNCTION_OF_KAINATE_RECEPTORS	0.03	>=0.20	ENSG00000249375 (2.5)	STMN3 (2.4)	ASIP (1.4)	TOX3 (1.3)	PROCR (1.3)	DYNLRB1 (1.2)	DEF8 (1.2)	NECAB3 (1.1)	RNASET2 (1.1)	E2F1 (1.1)
ENSG00000164045	CDC25A PPI subnetwork	0.03	>=0.20	HMGB3P1 (3.9)	E2F1 (3.1)	RALY (1.9)	GSS (1.5)	ENSG00000253661 (1.5)	EIF2S2 (1.5)	TP53INP2 (1.3)	FGFR1OP (1.3)	CBFA2T2 (1.3)	RCC2 (1.3)
ENSG00000166484	MAPK7 PPI subnetwork	0.03	>=0.20	DEF8 (2.5)	AHCY (2.3)	CBFA2T2 (2.1)	GSS (1.9)	DYNLRB1 (1.8)	PROCR (1.7)	RALY (1.6)	TYR (1.5)	NCOA6 (1.4)	NOX4 (1.4)
GO:0070717	poly-purine tract binding	0.03	>=0.20	FOXP1 (1.8)	FAM83C-AS1 (1.5)	ENSG00000228265 (1.4)	NANOS3 (1.4)	AHCY (1.3)	ALS2CR12 (1.2)	HMGB3P1 (1.2)	IRF4 (1.1)	NOX4 (1.1)	ENSG00000232170 (1.1)
KEGG_GLIOMA	KEGG_GLIOMA	0.03	>=0.20	GRM5 (1.6)	GSS (1.4)	ITCH (1.4)	MT1P3 (1.3)	TERT (1.2)	DEF8 (1.2)	RALY (1.1)	ENSG00000249231 (1.1)	NOX4 (1.1)	FOXP1 (1.0)
MP:0008101	lymph node hypoplasia	0.03	>=0.20	CASP8 (2.3)	TGM3 (2.3)	IRF4 (1.8)	RNASET2 (1.8)	FAM83C (1.2)	RHOU (1.2)	ENSG00000228265 (1.0)	TERT (0.9)	ACSS2 (0.9)	EIF2S2 (0.8)
MP:0008208	decreased pro-B cell number	0.03	>=0.20	FOXP1 (2.4)	RNASET2 (1.8)	RCC2 (1.8)	FGFR1OP (1.5)	CASP8 (1.4)	NANOS3 (1.4)	RALY (1.3)	ALS2CR12 (1.3)	ZNF341 (1.2)	STMN3 (1.2)
ENSG00000180340	FZD2 PPI subnetwork	0.03	>=0.20	NECAB3 (1.8)	CBFA2T2 (1.7)	FAM83C (1.6)	TERT (1.5)	STMN3 (1.3)	BPIFB9P (1.3)	RHOU (1.2)	C20orf134 (1.2)	ASIP (1.1)	ENSG00000249375 (1.1)
KEGG_DRUG_METABOLISM_OTHER_ENZYMES	KEGG_DRUG_METABOLISM_OTHER_ENZYMES	0.03	>=0.20	MT1P3 (2.0)	DEF8 (1.9)	BPIFB9P (1.7)	ALS2CR12 (1.5)	MMP24 (1.4)	TOX3 (1.3)	ENSG00000249231 (1.3)	CASP8 (1.2)	GSS (1.2)	RHOU (1.1)
GO:0009116	nucleoside metabolic process	0.03	>=0.20	CENPBD1 (3.7)	GSS (2.3)	TERT (2.1)	FGFR1OP (2.1)	AHCY (2.0)	AFG3L1P (2.0)	TGM3 (1.5)	DEF8 (1.4)	RCC2 (1.2)	ENSG00000232170 (1.1)
ENSG00000115685	PPP1R7 PPI subnetwork	0.03	>=0.20	GSS (2.9)	DYNLRB1 (2.8)	TERT (2.5)	UQCC (1.9)	MMP24 (1.9)	TRPC4AP (1.8)	RALY (1.6)	CENPBD1 (1.5)	DEF8 (1.3)	ITCH (1.3)
GO:0050686	negative regulation of mRNA processing	0.03	>=0.20	AFG3L1P (3.6)	FAM83C-AS1 (3.2)	ENSG00000249375 (2.6)	NANOS3 (2.2)	ENSG00000232170 (2.0)	RCC2 (1.9)	CBFA2T2 (1.9)	ENSG00000228265 (1.6)	RALY (1.4)	ASIP (1.0)
MP:0008080	abnormal CD8-positive T cell differentiation	0.03	>=0.20	CASP8 (1.8)	CENPBD1 (1.8)	C20orf134 (1.5)	ASIP (1.3)	TYR (1.3)	DEF8 (1.1)	NANOS3 (1.0)	ENSG00000249231 (1.0)	ITCH (1.0)	IRF4 (1.0)
GO:0043566	structure-specific DNA binding	0.03	>=0.20	FOXP1 (2.9)	RCC2 (2.8)	E2F1 (2.7)	HMGB3P1 (2.6)	TERT (1.8)	NCOA6 (1.6)	CBFA2T2 (1.5)	STMN3 (1.3)	TOX3 (1.3)	AFG3L1P (1.3)
ENSG00000099246	RAB18 PPI subnetwork	0.03	>=0.20	DYNLRB1 (2.7)	HMGB3P1 (1.8)	GSS (1.6)	DEF8 (1.3)	ITCH (1.2)	E2F1 (1.2)	AHCY (1.1)	ENSG00000249375 (0.9)	RALY (0.9)	TOX3 (0.9)
ENSG00000183520	UTP11L PPI subnetwork	0.03	>=0.20	CDK5RAP1 (2.1)	ENSG00000228265 (1.7)	AHCY (1.7)	RCC2 (1.4)	EIF2S2 (1.4)	ITCH (1.4)	C20orf134 (1.3)	TERT (1.1)	ENSG00000232170 (1.1)	IRF4 (1.1)
MP:0000601	small liver	0.03	>=0.20	MYH7B (2.8)	NCOA6 (2.7)	TRPC4AP (2.6)	EIF2S2 (2.3)	AFG3L1P (2.0)	ASIP (1.8)	CASP8 (1.8)	TOX3 (1.7)	ENSG00000253661 (1.7)	TERT (1.6)
ENSG00000213341	CHUK PPI subnetwork	0.03	>=0.20	RALY (2.7)	FGFR1OP (1.7)	ITCH (1.6)	CASP8 (1.4)	EIF2S2 (1.2)	RCC2 (1.2)	MMP24 (1.2)	PIGU (1.1)	IRF4 (1.1)	AHCY (1.0)
GO:0031490	chromatin DNA binding	0.03	>=0.20	RCC2 (2.0)	AFG3L1P (2.0)	TERT (1.8)	ENSG00000228265 (1.8)	HMGB3P1 (1.7)	CBFA2T2 (1.6)	FOXP1 (1.5)	TOX3 (1.4)	NCOA6 (1.4)	GGT7 (1.4)
ENSG00000139083	ETV6 PPI subnetwork	0.03	>=0.20	ITCH (1.9)	NCOA6 (1.7)	CASP8 (1.7)	TERT (1.4)	MYH7B (1.2)	RALY (1.1)	IRF4 (1.1)	ALS2CR12 (1.1)	ENSG00000253661 (1.0)	EDEM2 (1.0)
ENSG00000165392	WRN PPI subnetwork	0.03	>=0.20	E2F1 (2.9)	RCC2 (2.5)	MT1P3 (1.8)	GSS (1.8)	FGFR1OP (1.7)	ENSG00000249375 (1.6)	CASP8 (1.5)	C20orf134 (1.2)	AHCY (1.1)	C20orf144 (0.9)
MP:0002459	abnormal B cell physiology	0.03	>=0.20	IRF4 (3.2)	CASP8 (2.4)	FOXP1 (2.1)	RNASET2 (1.8)	TP53INP2 (1.2)	ENSG00000249231 (1.0)	NANOS3 (1.0)	FGFR1OP (0.9)	TERT (0.8)	MAP1LC3A (0.8)
REACTOME_SIGNALLING_TO_RAS	REACTOME_SIGNALLING_TO_RAS	0.03	>=0.20	DEF8 (3.1)	MT1P3 (2.9)	STMN3 (2.4)	RALY (2.2)	TGM3 (2.1)	PXMP4 (2.0)	FAM83C (1.8)	RHOU (1.8)	E2F1 (1.7)	TRPC4AP (1.6)
GO:0000779	condensed chromosome, centromeric region	0.03	>=0.20	E2F1 (4.1)	HMGB3P1 (3.6)	FGFR1OP (3.0)	PXMP4 (1.5)	CDK5RAP1 (1.2)	TP53INP2 (1.1)	TRPC4AP (1.1)	ENSG00000249231 (1.0)	DEF8 (0.9)	ITCH (0.6)
ENSG00000157500	APPL1 PPI subnetwork	0.03	>=0.20	GRM5 (2.7)	FOXP1 (2.6)	STMN3 (2.6)	CBFA2T2 (2.5)	ITCH (2.0)	TGM3 (1.8)	DYNLRB1 (1.6)	MT1P3 (1.6)	GGT7 (1.6)	NCOA6 (1.2)
ENSG00000171132	PRKCE PPI subnetwork	0.03	>=0.20	GRM5 (2.7)	FOXP1 (2.5)	MYH7B (1.8)	TGM3 (1.7)	ENSG00000249375 (1.7)	MMP24 (1.4)	ITCH (1.4)	TYR (1.3)	GGT7 (1.2)	BPIFB9P (1.1)
REACTOME_G_BETAGAMMA_SIGNALLING_THROUGH_PLC_BETA	REACTOME_G_BETAGAMMA_SIGNALLING_THROUGH_PLC_BETA	0.03	>=0.20	ENSG00000249375 (2.2)	STMN3 (2.1)	PROCR (1.5)	ASIP (1.4)	DEF8 (1.4)	DYNLRB1 (1.3)	RNASET2 (1.2)	TYR (1.2)	E2F1 (1.2)	NECAB3 (1.1)
GO:0048745	smooth muscle tissue development	0.03	>=0.20	MYH7B (2.1)	FOXP1 (1.9)	MT1P3 (1.8)	C20orf144 (1.6)	TOX3 (1.1)	ASIP (1.1)	TGM3 (1.0)	PXMP4 (1.0)	MAP1LC3A (0.9)	TERT (0.9)
GO:0048814	regulation of dendrite morphogenesis	0.03	>=0.20	FAM83C-AS1 (2.9)	NANOS3 (2.3)	ENSG00000253661 (2.2)	STMN3 (2.0)	MMP24 (1.8)	ENSG00000249375 (1.8)	CBFA2T2 (1.7)	MAP1LC3A (1.6)	NOX4 (1.6)	NECAB3 (1.5)
GO:0014073	response to tropane	0.03	>=0.20	NANOS3 (2.5)	GRM5 (2.5)	BPIFB9P (2.3)	MMP24 (2.2)	ASIP (2.0)	ALS2CR12 (1.9)	MAP1LC3A (1.8)	STMN3 (1.7)	ENSG00000253661 (1.6)	ENSG00000228265 (1.4)
GO:0042220	response to cocaine	0.03	>=0.20	NANOS3 (2.5)	GRM5 (2.5)	BPIFB9P (2.3)	MMP24 (2.2)	ASIP (2.0)	ALS2CR12 (1.9)	MAP1LC3A (1.8)	STMN3 (1.7)	ENSG00000253661 (1.6)	ENSG00000228265 (1.4)
ENSG00000182255	KCNA4 PPI subnetwork	0.03	>=0.20	GRM5 (3.3)	CBFA2T2 (2.9)	ENSG00000249375 (1.9)	TGM3 (1.8)	ASIP (1.7)	MT1P3 (1.7)	STMN3 (1.6)	FOXP1 (1.6)	ITCH (1.5)	RHOU (1.5)
GO:0005689	U12-type spliceosomal complex	0.03	>=0.20	DYNLRB1 (2.9)	DEF8 (1.7)	PIGU (1.5)	RALY (1.3)	FGFR1OP (1.2)	RCC2 (1.2)	AFG3L1P (1.2)	NCOA6 (1.2)	TOX3 (1.2)	ENSG00000249375 (1.1)
MP:0001282	short vibrissae	0.03	>=0.20	TGM3 (2.4)	FAM83C (2.1)	PROCR (1.9)	PIGU (1.7)	AFG3L1P (1.7)	ENSG00000228265 (1.5)	ZNF341 (1.5)	EDEM2 (1.2)	RHOU (1.2)	MYH7B (1.2)
REACTOME_M_PHASE	REACTOME_M_PHASE	0.03	>=0.20	E2F1 (3.8)	HMGB3P1 (3.4)	FGFR1OP (2.5)	TRPC4AP (1.6)	PXMP4 (1.2)	DEF8 (1.1)	ENSG00000249231 (1.1)	PIGU (1.0)	TP53INP2 (1.0)	CDK5RAP1 (1.0)
KEGG_LYSINE_DEGRADATION	KEGG_LYSINE_DEGRADATION	0.03	>=0.20	ACSS2 (2.5)	PXMP4 (2.2)	HMGB3P1 (2.1)	NCOA6 (2.1)	GSS (1.9)	AHCY (1.5)	TP53INP2 (1.4)	TERT (1.2)	ENSG00000249375 (1.2)	FGFR1OP (1.1)
ENSG00000089154	GCN1L1 PPI subnetwork	0.03	>=0.20	EIF2S2 (4.0)	AHCY (3.4)	TRPC4AP (2.3)	GSS (2.3)	RCC2 (2.2)	UQCC (2.0)	CDK5RAP1 (1.8)	ITCH (1.6)	FGFR1OP (1.3)	DYNLRB1 (1.2)
GO:0060134	prepulse inhibition	0.03	>=0.20	MMP24 (3.7)	GRM5 (3.3)	NANOS3 (2.5)	GGT7 (2.5)	FAM83C-AS1 (2.3)	ZNF341 (2.1)	ENSG00000249231 (2.1)	STMN3 (1.9)	DEF8 (1.8)	ENSG00000253661 (1.8)
GO:0000793	condensed chromosome	0.03	>=0.20	E2F1 (4.9)	HMGB3P1 (2.8)	FGFR1OP (2.7)	PXMP4 (1.6)	TERT (1.3)	RCC2 (1.2)	TRPC4AP (1.2)	TP53INP2 (0.8)	CDK5RAP1 (0.7)	RHOU (0.7)
ENSG00000100867	DHRS2 PPI subnetwork	0.03	>=0.20	TYR (2.3)	FAM83C-AS1 (1.9)	UQCC (1.9)	RHOU (1.8)	GSS (1.6)	AHCY (1.6)	RCC2 (1.4)	EIF2S2 (1.3)	RNASET2 (1.2)	CASP8 (1.1)
ENSG00000101003	GINS1 PPI subnetwork	0.03	>=0.20	E2F1 (7.6)	PIGU (1.7)	ENSG00000228265 (1.4)	ENSG00000249231 (1.2)	CDK5RAP1 (1.1)	ZNF341 (1.1)	ENSG00000232170 (1.0)	AFG3L1P (1.0)	CASP8 (0.9)	GSS (0.8)
ENSG00000197442	MAP3K5 PPI subnetwork	0.03	>=0.20	MMP24 (2.4)	ENSG00000249375 (1.5)	SNTA1 (1.4)	RHOU (1.4)	TGM3 (1.0)	FAM83C (0.9)	EIF2S2 (0.9)	RNASET2 (0.9)	ENSG00000232170 (0.8)	DEF8 (0.8)
GO:0008556	potassium-transporting ATPase activity	0.03	>=0.20	NANOS3 (1.8)	MYH7B (1.6)	GGT7 (1.4)	TGM3 (1.2)	TP53INP2 (1.1)	ACSS2 (1.1)	SNTA1 (1.1)	FAM83C (1.1)	STMN3 (1.0)	UQCC (1.0)
GO:0022010	central nervous system myelination	0.03	>=0.20	ENSG00000232170 (2.5)	RHOU (2.4)	FAM83C (2.2)	NANOS3 (2.2)	FAM83C-AS1 (2.2)	TOX3 (1.7)	MMP24 (1.4)	TGM3 (1.3)	ENSG00000253661 (1.3)	C20orf134 (1.1)
GO:0032291	axon ensheathment in central nervous system	0.03	>=0.20	ENSG00000232170 (2.5)	RHOU (2.4)	FAM83C (2.2)	NANOS3 (2.2)	FAM83C-AS1 (2.2)	TOX3 (1.7)	MMP24 (1.4)	TGM3 (1.3)	ENSG00000253661 (1.3)	C20orf134 (1.1)
ENSG00000164105	SAP30 PPI subnetwork	0.03	>=0.20	RCC2 (1.9)	RALY (1.7)	NCOA6 (1.7)	FOXP1 (1.3)	HMGB3P1 (1.0)	RHOU (1.0)	TERT (0.9)	CASP8 (0.9)	EIF2S2 (0.9)	AHCY (0.9)
MP:0008098	decreased plasma cell number	0.03	>=0.20	IRF4 (4.4)	NANOS3 (1.5)	MYH7B (1.4)	ENSG00000228265 (1.3)	TP53INP2 (1.2)	MMP24 (1.1)	ACSS2 (1.0)	PIGU (1.0)	RNASET2 (1.0)	FOXP1 (0.9)
GO:0032535	regulation of cellular component size	0.03	>=0.20	NANOS3 (1.9)	RNASET2 (1.9)	GGT7 (1.8)	MT1P3 (1.7)	MAP1LC3A (1.6)	DYNLRB1 (1.6)	RALY (1.5)	ENSG00000249375 (1.5)	GSS (1.3)	FAM83C-AS1 (1.2)
KEGG_OTHER_GLYCAN_DEGRADATION	KEGG_OTHER_GLYCAN_DEGRADATION	0.03	>=0.20	EDEM2 (4.1)	RNASET2 (2.9)	GGT7 (2.5)	FOXP1 (1.2)	PIGU (0.9)	TERT (0.8)	MYH7B (0.8)	ENSG00000253661 (0.8)	C20orf144 (0.8)	NOX4 (0.7)
GO:0032526	response to retinoic acid	0.03	>=0.20	ALS2CR12 (2.3)	CBFA2T2 (1.5)	ENSG00000249375 (1.5)	STMN3 (1.4)	ENSG00000249231 (1.3)	FAM83C (1.2)	RHOU (1.0)	TGM3 (0.8)	EDEM2 (0.8)	TOX3 (0.6)
GO:0009119	ribonucleoside metabolic process	0.03	>=0.20	CENPBD1 (4.8)	AFG3L1P (2.4)	FGFR1OP (2.3)	TERT (2.3)	DEF8 (1.9)	GSS (1.7)	TGM3 (1.6)	ENSG00000232170 (1.6)	AHCY (1.4)	ACSS2 (1.0)
GO:0006260	DNA replication	0.03	>=0.20	E2F1 (4.2)	ENSG00000249231 (2.8)	TERT (2.6)	FGFR1OP (1.7)	AFG3L1P (1.7)	ENSG00000228265 (1.7)	CDK5RAP1 (1.3)	PXMP4 (1.2)	HMGB3P1 (1.1)	RCC2 (1.0)
GO:0016493	C-C chemokine receptor activity	0.03	>=0.20	IRF4 (4.8)	RNASET2 (3.8)	C20orf134 (3.2)	CASP8 (2.1)	PXMP4 (1.7)	ALS2CR12 (1.6)	ZNF341 (1.4)	CENPBD1 (1.4)	BPIFB9P (1.1)	TYR (1.0)
ENSG00000105325	FZR1 PPI subnetwork	0.03	>=0.20	RCC2 (2.6)	HMGB3P1 (2.3)	FGFR1OP (2.1)	TRPC4AP (2.1)	EIF2S2 (1.9)	TP53INP2 (1.8)	E2F1 (1.7)	TERT (1.5)	TYR (1.4)	IRF4 (1.4)
GO:0006275	regulation of DNA replication	0.03	>=0.20	ENSG00000249231 (2.9)	NANOS3 (2.8)	TERT (2.8)	E2F1 (2.0)	ENSG00000249375 (1.6)	ENSG00000253661 (1.2)	FGFR1OP (1.2)	NECAB3 (1.2)	HMGB3P1 (1.1)	MT1P3 (1.0)
ENSG00000075151	EIF4G3 PPI subnetwork	0.03	>=0.20	AHCY (2.4)	CDK5RAP1 (2.2)	RCC2 (2.2)	UQCC (1.9)	EIF2S2 (1.8)	AFG3L1P (1.3)	FGFR1OP (1.3)	TERT (0.9)	ENSG00000228265 (0.8)	IRF4 (0.7)
ENSG00000100150	DEPDC5 PPI subnetwork	0.03	>=0.20	AFG3L1P (2.2)	PIGU (2.1)	AHCY (1.8)	NCOA6 (1.7)	EIF2S2 (1.6)	RALY (1.5)	ENSG00000232170 (1.3)	RCC2 (1.2)	CENPBD1 (0.9)	FAM83C (0.9)
GO:0031670	cellular response to nutrient	0.03	>=0.20	ENSG00000249375 (2.5)	AFG3L1P (2.2)	CENPBD1 (2.2)	FAM83C (2.1)	ALS2CR12 (2.0)	ENSG00000228265 (1.4)	ENSG00000249231 (1.3)	BPIFB9P (1.2)	ITCH (1.0)	TGM3 (1.0)
ENSG00000174547	MRPL11 PPI subnetwork	0.03	>=0.20	PIGU (2.7)	TERT (1.9)	UQCC (1.8)	NANOS3 (1.7)	AHCY (1.3)	BPIFB9P (1.2)	RCC2 (1.1)	ENSG00000249231 (0.9)	DEF8 (0.9)	TRPC4AP (0.9)
REACTOME_MITOTIC_PROMETAPHASE	REACTOME_MITOTIC_PROMETAPHASE	0.03	>=0.20	E2F1 (3.8)	HMGB3P1 (3.3)	FGFR1OP (2.3)	TRPC4AP (1.6)	ENSG00000249231 (1.2)	DEF8 (1.1)	PIGU (1.1)	PXMP4 (1.0)	CDK5RAP1 (0.9)	TP53INP2 (0.9)
ENSG00000095002	MSH2 PPI subnetwork	0.03	>=0.20	E2F1 (4.4)	TERT (2.6)	RCC2 (1.6)	CASP8 (1.5)	PIGU (1.4)	AHCY (1.4)	ENSG00000249231 (1.3)	ENSG00000232170 (1.2)	GSS (1.0)	RNASET2 (0.8)
ENSG00000116830	TTF2 PPI subnetwork	0.03	>=0.20	E2F1 (2.6)	TRPC4AP (2.2)	FGFR1OP (1.9)	AFG3L1P (1.7)	HMGB3P1 (1.6)	TERT (1.5)	MAP1LC3A (1.5)	CBFA2T2 (1.5)	RALY (1.4)	FAM83C-AS1 (1.3)
MP:0003884	decreased macrophage cell number	0.03	>=0.20	IRF4 (2.0)	UQCC (2.0)	ASIP (1.8)	TERT (1.7)	CASP8 (1.6)	RNASET2 (1.5)	EDEM2 (1.3)	FAM83C-AS1 (1.3)	ENSG00000249375 (1.2)	FGFR1OP (1.2)
ENSG00000104290	FZD3 PPI subnetwork	0.03	>=0.20	FAM83C (1.9)	TERT (1.7)	C20orf134 (1.7)	ENSG00000249375 (1.5)	BPIFB9P (1.4)	NECAB3 (1.3)	RHOU (1.2)	CBFA2T2 (1.2)	NANOS3 (1.1)	RNASET2 (1.0)
ENSG00000164930	FZD6 PPI subnetwork	0.03	>=0.20	TERT (1.9)	FAM83C (1.7)	NECAB3 (1.6)	CBFA2T2 (1.5)	ENSG00000249375 (1.3)	BPIFB9P (1.3)	RHOU (1.3)	C20orf134 (1.2)	NANOS3 (1.2)	RNASET2 (1.1)
ENSG00000111432	FZD10 PPI subnetwork	0.03	>=0.20	TERT (1.9)	FAM83C (1.7)	NECAB3 (1.6)	CBFA2T2 (1.5)	ENSG00000249375 (1.3)	BPIFB9P (1.3)	RHOU (1.3)	C20orf134 (1.2)	NANOS3 (1.2)	RNASET2 (1.1)
ENSG00000119139	TJP2 PPI subnetwork	0.03	>=0.20	RALY (2.4)	TGM3 (2.0)	ITCH (1.9)	GSS (1.8)	NCOA6 (1.6)	ENSG00000228265 (1.6)	RHOU (1.4)	DYNLRB1 (1.4)	NOX4 (1.4)	IRF4 (1.0)
MP:0004859	abnormal synaptic plasticity	0.03	>=0.20	FOXP1 (2.9)	GRM5 (2.7)	ENSG00000249375 (2.6)	TGM3 (2.3)	FAM83C (2.0)	FAM83C-AS1 (1.8)	PROCR (1.5)	C20orf134 (1.5)	MMP24 (1.5)	ENSG00000253661 (1.4)
ENSG00000176248	ANAPC2 PPI subnetwork	0.04	>=0.20	HMGB3P1 (2.6)	E2F1 (2.5)	FGFR1OP (1.5)	TRPC4AP (1.5)	TYR (1.4)	DEF8 (1.4)	PXMP4 (1.3)	ENSG00000249375 (1.2)	EIF2S2 (0.9)	C20orf144 (0.8)
GO:0016746	transferase activity, transferring acyl groups	0.04	>=0.20	ACSS2 (5.1)	PXMP4 (4.1)	PIGU (3.0)	UQCC (1.5)	EDEM2 (1.5)	GSS (1.3)	AHCY (1.2)	NCOA6 (1.2)	TP53INP2 (1.1)	CDK5RAP1 (1.0)
MP:0004046	abnormal mitosis	0.04	>=0.20	E2F1 (3.4)	FGFR1OP (2.5)	HMGB3P1 (2.4)	TP53INP2 (1.7)	ENSG00000253661 (1.4)	PXMP4 (1.3)	ENSG00000249375 (1.2)	DEF8 (1.2)	CDK5RAP1 (1.1)	ENSG00000232170 (1.1)
ENSG00000188763	FZD9 PPI subnetwork	0.04	>=0.20	TERT (1.8)	NECAB3 (1.6)	FAM83C (1.5)	RHOU (1.2)	CBFA2T2 (1.2)	ENSG00000249375 (1.1)	STMN3 (1.1)	BPIFB9P (1.1)	RNASET2 (1.1)	C20orf134 (1.1)
GO:0033673	negative regulation of kinase activity	0.04	>=0.20	CBFA2T2 (2.0)	FOXP1 (2.0)	ENSG00000253661 (1.7)	ENSG00000232170 (1.7)	DEF8 (1.6)	ALS2CR12 (1.5)	RALY (1.5)	STMN3 (1.4)	UQCC (1.2)	MAP1LC3A (1.2)
GO:0001942	hair follicle development	0.04	>=0.20	ENSG00000228265 (2.7)	FAM83C (2.2)	ASIP (2.2)	MYH7B (1.5)	ENSG00000232170 (1.4)	ENSG00000253661 (1.4)	RHOU (1.4)	GGT7 (1.3)	TYR (1.3)	ITCH (1.2)
GO:0022405	hair cycle process	0.04	>=0.20	ENSG00000228265 (2.7)	FAM83C (2.2)	ASIP (2.2)	MYH7B (1.5)	ENSG00000232170 (1.4)	ENSG00000253661 (1.4)	RHOU (1.4)	GGT7 (1.3)	TYR (1.3)	ITCH (1.2)
GO:0022404	molting cycle process	0.04	>=0.20	ENSG00000228265 (2.7)	FAM83C (2.2)	ASIP (2.2)	MYH7B (1.5)	ENSG00000232170 (1.4)	ENSG00000253661 (1.4)	RHOU (1.4)	GGT7 (1.3)	TYR (1.3)	ITCH (1.2)
ENSG00000073111	MCM2 PPI subnetwork	0.04	>=0.20	E2F1 (6.2)	FGFR1OP (3.3)	TERT (1.5)	RCC2 (1.4)	ENSG00000249231 (1.3)	ASIP (1.2)	PIGU (1.1)	EIF2S2 (1.1)	C20orf144 (0.9)	AHCY (0.8)
ENSG00000181163	NPM1 PPI subnetwork	0.04	>=0.20	RCC2 (3.5)	AHCY (3.4)	CASP8 (1.9)	HMGB3P1 (1.6)	RALY (1.4)	EIF2S2 (1.3)	AFG3L1P (1.3)	IRF4 (1.2)	FAM83C-AS1 (1.2)	CENPBD1 (0.9)
MP:0000711	thymus cortex hypoplasia	0.04	>=0.20	ZNF341 (3.2)	CASP8 (2.2)	NCOA6 (1.5)	RCC2 (1.4)	IRF4 (1.4)	NANOS3 (1.3)	TERT (1.2)	ENSG00000232170 (1.2)	MMP24 (1.1)	AFG3L1P (1.0)
GO:0043086	negative regulation of catalytic activity	0.04	>=0.20	DEF8 (2.6)	DYNLRB1 (2.5)	RALY (1.8)	FAM83C (1.7)	STMN3 (1.6)	EIF2S2 (1.4)	MAP1LC3A (1.1)	PROCR (1.1)	TGM3 (1.0)	TRPC4AP (0.9)
MP:0004756	abnormal proximal convoluted tubule morphology	0.04	>=0.20	TOX3 (2.6)	NOX4 (2.5)	TERT (2.3)	DEF8 (1.9)	ENSG00000249231 (1.8)	MT1P3 (1.6)	CENPBD1 (1.4)	EDEM2 (1.2)	HMGB3P1 (1.1)	PIGU (1.1)
ENSG00000112062	MAPK14 PPI subnetwork	0.04	>=0.20	IRF4 (2.8)	PROCR (2.6)	RALY (2.4)	TRPC4AP (2.0)	MYH7B (1.8)	NCOA6 (1.6)	SNTA1 (1.6)	EIF2S2 (1.5)	ALS2CR12 (1.2)	FGFR1OP (1.1)
ENSG00000114812	VIPR1 PPI subnetwork	0.04	>=0.20	MAP1LC3A (2.6)	STMN3 (2.4)	TOX3 (1.9)	RHOU (1.8)	NECAB3 (1.8)	DYNLRB1 (1.7)	MT1P3 (1.4)	ENSG00000253661 (1.2)	RALY (1.1)	ITCH (1.1)
ENSG00000106355	LSM5 PPI subnetwork	0.04	>=0.20	RALY (2.7)	DYNLRB1 (2.6)	PIGU (2.5)	EIF2S2 (2.4)	TRPC4AP (2.2)	UQCC (1.6)	CDK5RAP1 (1.6)	RCC2 (1.5)	NCOA6 (1.5)	BPIFB9P (1.2)
GO:0016747	transferase activity, transferring acyl groups other than amino-acyl groups	0.04	>=0.20	PXMP4 (4.1)	ACSS2 (4.0)	PIGU (3.0)	UQCC (2.0)	NCOA6 (1.3)	GSS (1.2)	CASP8 (1.1)	TP53INP2 (1.0)	CDK5RAP1 (0.9)	DEF8 (0.9)
GO:0030177	positive regulation of Wnt receptor signaling pathway	0.04	>=0.20	NANOS3 (1.7)	TOX3 (1.5)	FOXP1 (1.4)	PROCR (1.4)	GGT7 (1.3)	C20orf134 (1.3)	MT1P3 (1.2)	NCOA6 (1.0)	NECAB3 (1.0)	RCC2 (1.0)
ENSG00000171421	MRPL36 PPI subnetwork	0.04	>=0.20	PIGU (2.7)	TERT (2.4)	ZNF341 (2.0)	AHCY (1.9)	BPIFB9P (1.9)	ENSG00000249231 (1.5)	AFG3L1P (1.2)	RCC2 (1.2)	DYNLRB1 (1.2)	FAM83C-AS1 (1.1)
ENSG00000170515	PA2G4 PPI subnetwork	0.04	>=0.20	RALY (2.4)	ENSG00000228265 (2.4)	CBFA2T2 (1.8)	TRPC4AP (1.8)	FOXP1 (1.8)	AHCY (1.5)	RCC2 (1.5)	MAP1LC3A (1.5)	GSS (1.5)	C20orf134 (1.4)
GO:0005819	spindle	0.04	>=0.20	HMGB3P1 (4.1)	E2F1 (3.5)	FGFR1OP (3.4)	ITCH (1.2)	RALY (1.2)	ALS2CR12 (1.1)	C20orf144 (1.1)	PXMP4 (0.9)	DEF8 (0.8)	ENSG00000253661 (0.8)
ENSG00000088305	DNMT3B PPI subnetwork	0.04	>=0.20	E2F1 (3.4)	HMGB3P1 (3.2)	FGFR1OP (2.9)	RCC2 (2.5)	ALS2CR12 (2.2)	FAM83C-AS1 (1.8)	ENSG00000249375 (1.4)	RALY (1.3)	FOXP1 (1.0)	TP53INP2 (0.9)
GO:0042755	eating behavior	0.04	>=0.20	ALS2CR12 (4.0)	TGM3 (2.4)	MT1P3 (2.3)	BPIFB9P (2.1)	ENSG00000249231 (2.1)	C20orf134 (1.7)	C20orf144 (1.6)	MAP1LC3A (1.5)	NANOS3 (1.4)	ENSG00000228265 (1.4)
ENSG00000109906	ZBTB16 PPI subnetwork	0.04	>=0.20	TRPC4AP (3.1)	TERT (1.8)	CBFA2T2 (1.8)	GGT7 (1.7)	EIF2S2 (1.7)	PXMP4 (1.4)	ZNF341 (1.4)	CDK5RAP1 (1.4)	ACSS2 (1.3)	GSS (1.2)
GO:0015837	amine transport	0.04	>=0.20	C20orf134 (2.2)	ALS2CR12 (2.0)	RNASET2 (2.0)	SNTA1 (1.9)	NOX4 (1.8)	CENPBD1 (1.5)	ENSG00000249231 (1.4)	MAP1LC3A (1.3)	GGT7 (1.3)	ENSG00000249375 (1.2)
ENSG00000086189	DIMT1 PPI subnetwork	0.04	>=0.20	AHCY (2.4)	CDK5RAP1 (2.0)	RCC2 (1.6)	ITCH (1.5)	FGFR1OP (1.4)	ENSG00000232170 (1.4)	ENSG00000228265 (1.3)	TERT (1.2)	C20orf134 (1.2)	IRF4 (1.1)
GO:0018130	heterocycle biosynthetic process	0.04	>=0.20	AHCY (2.6)	GSS (2.6)	RNASET2 (2.1)	UQCC (1.8)	SNTA1 (1.5)	ENSG00000249375 (1.1)	ENSG00000232170 (1.1)	STMN3 (1.0)	ENSG00000228265 (1.0)	DEF8 (0.9)
MP:0008522	abnormal lymph node germinal center morphology	0.04	>=0.20	C20orf144 (2.2)	MAP1LC3A (1.9)	ENSG00000249231 (1.6)	ACSS2 (1.3)	RNASET2 (1.3)	CASP8 (1.2)	IRF4 (1.2)	TGM3 (1.1)	GSS (1.1)	RCC2 (1.1)
REACTOME_ACTIVATION_OF_KAINATE_RECEPTORS_UPON_GLUTAMATE_BINDING	REACTOME_ACTIVATION_OF_KAINATE_RECEPTORS_UPON_GLUTAMATE_BINDING	0.04	>=0.20	STMN3 (2.8)	ASIP (2.0)	NECAB3 (1.6)	TOX3 (1.5)	ENSG00000249375 (1.5)	DYNLRB1 (1.3)	GRM5 (1.3)	RNASET2 (1.3)	MMP24 (1.2)	GGT7 (1.1)
KEGG_ALANINE_ASPARTATE_AND_GLUTAMATE_METABOLISM	KEGG_ALANINE_ASPARTATE_AND_GLUTAMATE_METABOLISM	0.04	>=0.20	GSS (3.1)	AHCY (2.9)	GRM5 (2.1)	PROCR (1.9)	ACSS2 (1.5)	FGFR1OP (1.5)	ALS2CR12 (1.5)	C20orf134 (1.4)	C20orf144 (1.3)	UQCC (1.2)
ENSG00000111262	KCNA1 PPI subnetwork	0.04	>=0.20	GRM5 (3.3)	GGT7 (2.1)	STMN3 (2.1)	ENSG00000249375 (1.8)	ENSG00000253661 (1.7)	PROCR (1.7)	FAM83C-AS1 (1.5)	RHOU (1.4)	ENSG00000249231 (1.4)	MT1P3 (1.0)
REACTOME_GLUCAGON:TYPE_LIGAND_RECEPTORS	REACTOME_GLUCAGON:TYPE_LIGAND_RECEPTORS	0.04	>=0.20	STMN3 (2.9)	ENSG00000249375 (2.5)	NANOS3 (2.2)	NECAB3 (2.0)	TOX3 (1.4)	TYR (1.3)	FAM83C-AS1 (1.1)	MMP24 (1.0)	ASIP (1.0)	E2F1 (1.0)
MP:0005153	abnormal B cell proliferation	0.04	>=0.20	FOXP1 (3.1)	ENSG00000249231 (1.9)	IRF4 (1.7)	TERT (1.7)	ENSG00000232170 (1.4)	ASIP (1.4)	C20orf134 (1.4)	ZNF341 (1.3)	PROCR (1.2)	FGFR1OP (1.0)
GO:2001020	regulation of response to DNA damage stimulus	0.04	>=0.20	ENSG00000253661 (1.8)	FGFR1OP (1.8)	RCC2 (1.7)	ENSG00000249375 (1.6)	ASIP (1.4)	C20orf134 (1.3)	DEF8 (1.2)	UQCC (1.1)	EIF2S2 (0.9)	RHOU (0.8)
GO:0043178	alcohol binding	0.04	>=0.20	TYR (4.0)	RNASET2 (2.1)	ALS2CR12 (2.0)	C20orf134 (1.5)	GRM5 (1.4)	STMN3 (1.3)	UQCC (1.2)	PXMP4 (1.2)	GSS (1.2)	IRF4 (1.1)
ENSG00000139239	ENSG00000139239 PPI subnetwork	0.04	>=0.20	EIF2S2 (2.8)	AHCY (2.6)	NANOS3 (2.6)	CENPBD1 (2.2)	DEF8 (2.2)	RCC2 (2.1)	ENSG00000228265 (1.2)	ENSG00000232170 (1.1)	C20orf134 (1.0)	DYNLRB1 (1.0)
MP:0001823	thymus hypoplasia	0.04	>=0.20	ENSG00000232170 (1.8)	CASP8 (1.8)	IRF4 (1.4)	TERT (1.4)	ENSG00000253661 (1.3)	RHOU (1.0)	RNASET2 (1.0)	RCC2 (0.8)	MT1P3 (0.8)	ASIP (0.8)
ENSG00000137834	SMAD6 PPI subnetwork	0.04	>=0.20	CBFA2T2 (3.2)	TOX3 (2.6)	FOXP1 (1.8)	ITCH (1.8)	ENSG00000249231 (1.7)	C20orf144 (1.4)	PROCR (1.3)	RHOU (1.2)	NCOA6 (1.0)	TERT (1.0)
ENSG00000175550	DRAP1 PPI subnetwork	0.04	>=0.20	FGFR1OP (4.0)	DEF8 (2.5)	MMP24 (2.3)	AFG3L1P (2.0)	ENSG00000232170 (1.5)	GGT7 (1.5)	HMGB3P1 (1.5)	C20orf144 (1.4)	PXMP4 (1.4)	TP53INP2 (1.3)
ENSG00000171444	MCC PPI subnetwork	0.04	>=0.20	RCC2 (3.6)	AHCY (3.2)	EIF2S2 (2.9)	GSS (2.6)	PROCR (1.8)	E2F1 (1.4)	RALY (1.2)	PIGU (1.1)	DYNLRB1 (1.0)	TRPC4AP (1.0)
ENSG00000180817	PPA1 PPI subnetwork	0.04	>=0.20	TGM3 (2.7)	TRPC4AP (2.2)	AHCY (1.8)	PROCR (1.7)	MT1P3 (1.7)	DEF8 (1.7)	RHOU (1.6)	ALS2CR12 (1.4)	RCC2 (1.3)	TYR (1.3)
ENSG00000125952	MAX PPI subnetwork	0.04	>=0.20	TERT (2.9)	ITCH (2.7)	RHOU (1.9)	RCC2 (1.8)	CENPBD1 (1.5)	EIF2S2 (1.4)	TRPC4AP (1.4)	STMN3 (1.2)	CBFA2T2 (1.1)	RALY (0.9)
MP:0006094	increased fat cell size	0.04	>=0.20	MT1P3 (2.4)	MAP1LC3A (2.4)	ENSG00000253661 (2.3)	FAM83C (1.7)	MYH7B (1.7)	C20orf144 (1.6)	CBFA2T2 (1.5)	SNTA1 (1.3)	ACSS2 (1.3)	ASIP (1.1)
GO:0051348	negative regulation of transferase activity	0.04	>=0.20	ENSG00000253661 (2.0)	CBFA2T2 (2.0)	ENSG00000232170 (1.9)	FOXP1 (1.8)	ALS2CR12 (1.7)	DEF8 (1.7)	RALY (1.5)	STMN3 (1.4)	UQCC (1.3)	ENSG00000249231 (1.1)
KEGG_RENIN_ANGIOTENSIN_SYSTEM	KEGG_RENIN_ANGIOTENSIN_SYSTEM	0.04	>=0.20	GSS (1.8)	TERT (1.4)	ENSG00000253661 (1.4)	ASIP (1.4)	TP53INP2 (1.4)	SNTA1 (1.4)	NOX4 (1.4)	EDEM2 (1.3)	AFG3L1P (1.2)	FGFR1OP (1.2)
GO:0003690	double-stranded DNA binding	0.04	>=0.20	FOXP1 (3.8)	HMGB3P1 (2.8)	CBFA2T2 (2.2)	RCC2 (2.0)	E2F1 (2.0)	STMN3 (1.5)	TOX3 (1.4)	NCOA6 (1.3)	C20orf144 (1.1)	TERT (0.9)
GO:0006469	negative regulation of protein kinase activity	0.04	>=0.20	ENSG00000253661 (1.9)	FOXP1 (1.8)	CBFA2T2 (1.8)	DEF8 (1.7)	ENSG00000232170 (1.7)	RALY (1.6)	ALS2CR12 (1.6)	STMN3 (1.5)	MAP1LC3A (1.2)	ENSG00000249231 (1.1)
ENSG00000162290	ENSG00000162290 PPI subnetwork	0.04	>=0.20	RCC2 (2.1)	NCOA6 (1.7)	BPIFB9P (1.7)	PIGU (1.6)	FOXP1 (1.4)	TRPC4AP (1.3)	FGFR1OP (1.2)	RALY (1.2)	TERT (1.2)	C20orf144 (1.0)
ENSG00000064961	HMG20B PPI subnetwork	0.04	>=0.20	HMGB3P1 (3.2)	RCC2 (2.2)	AFG3L1P (2.1)	FOXP1 (1.5)	NCOA6 (1.5)	CENPBD1 (1.4)	TERT (1.3)	DEF8 (1.1)	EIF2S2 (1.1)	STMN3 (0.9)
GO:0003678	DNA helicase activity	0.04	>=0.20	CDK5RAP1 (2.7)	E2F1 (2.1)	CASP8 (1.9)	TERT (1.9)	AFG3L1P (1.8)	RCC2 (1.8)	PIGU (1.7)	AHCY (1.7)	HMGB3P1 (1.0)	RALY (0.9)
GO:0004003	ATP-dependent DNA helicase activity	0.04	>=0.20	E2F1 (2.7)	CASP8 (2.1)	CDK5RAP1 (1.8)	AHCY (1.8)	ZNF341 (1.4)	RCC2 (1.4)	FOXP1 (1.3)	PIGU (1.2)	TERT (1.0)	TRPC4AP (0.9)
ENSG00000183454	GRIN2A PPI subnetwork	0.04	>=0.20	GRM5 (4.9)	GGT7 (3.1)	STMN3 (2.9)	MMP24 (2.1)	FOXP1 (1.6)	CBFA2T2 (1.5)	TGM3 (1.2)	BPIFB9P (1.1)	ENSG00000249375 (1.0)	RHOU (1.0)
GO:0007617	mating behavior	0.04	>=0.20	ENSG00000232170 (2.4)	STMN3 (2.3)	NECAB3 (1.6)	MAP1LC3A (1.6)	ASIP (1.5)	ALS2CR12 (1.4)	C20orf134 (1.4)	RHOU (1.3)	MMP24 (1.2)	FOXP1 (1.0)
ENSG00000147140	NONO PPI subnetwork	0.04	>=0.20	EIF2S2 (2.6)	RCC2 (2.1)	TRPC4AP (2.0)	AHCY (2.0)	RALY (1.6)	BPIFB9P (1.4)	GSS (1.3)	HMGB3P1 (1.3)	CDK5RAP1 (1.3)	NCOA6 (1.3)
KEGG_BASE_EXCISION_REPAIR	KEGG_BASE_EXCISION_REPAIR	0.04	>=0.20	E2F1 (5.3)	CASP8 (2.0)	GSS (1.7)	CDK5RAP1 (1.6)	TERT (1.5)	PIGU (1.5)	PXMP4 (1.5)	RCC2 (1.4)	ZNF341 (1.3)	AHCY (1.3)
MP:0001190	reddish skin	0.04	>=0.20	FAM83C (4.8)	TGM3 (2.5)	TERT (1.4)	ALS2CR12 (1.3)	BPIFB9P (1.2)	RALY (1.1)	IRF4 (1.0)	PXMP4 (0.9)	FOXP1 (0.8)	ENSG00000228265 (0.8)
ENSG00000105568	PPP2R1A PPI subnetwork	0.04	>=0.20	TRPC4AP (2.6)	FOXP1 (2.1)	MT1P3 (2.1)	NECAB3 (1.9)	EIF2S2 (1.9)	GRM5 (1.8)	RALY (1.7)	SNTA1 (1.6)	MYH7B (1.4)	MMP24 (1.4)
GO:0005938	cell cortex	0.04	>=0.20	ITCH (2.1)	NOX4 (2.0)	RALY (2.0)	DYNLRB1 (1.6)	FOXP1 (1.6)	ENSG00000232170 (1.5)	TRPC4AP (1.2)	ENSG00000249375 (1.2)	GSS (1.2)	HMGB3P1 (1.1)
ENSG00000071243	ING3 PPI subnetwork	0.04	>=0.20	PIGU (3.6)	RALY (2.2)	NCOA6 (2.1)	AFG3L1P (1.7)	CDK5RAP1 (1.6)	C20orf134 (1.4)	STMN3 (1.3)	DYNLRB1 (1.3)	EDEM2 (1.3)	ENSG00000253661 (1.2)
GO:0007052	mitotic spindle organization	0.04	>=0.20	HMGB3P1 (3.6)	GGT7 (2.9)	PXMP4 (2.8)	ENSG00000232170 (2.7)	ENSG00000249231 (2.7)	NANOS3 (2.2)	E2F1 (1.9)	TGM3 (1.7)	ITCH (1.3)	C20orf134 (1.1)
ENSG00000153395	LPCAT1 PPI subnetwork	0.04	>=0.20	CASP8 (2.6)	CDK5RAP1 (2.1)	RCC2 (2.0)	AHCY (1.3)	EIF2S2 (1.3)	FGFR1OP (1.3)	DEF8 (1.1)	PIGU (1.0)	MAP1LC3A (0.9)	RALY (0.8)
GO:0042278	purine nucleoside metabolic process	0.04	>=0.20	CENPBD1 (5.7)	AFG3L1P (3.5)	TERT (3.0)	FGFR1OP (2.2)	ENSG00000232170 (2.0)	GSS (1.8)	ACSS2 (1.7)	AHCY (1.6)	PXMP4 (1.4)	DEF8 (1.3)
ENSG00000123562	MORF4L2 PPI subnetwork	0.04	>=0.20	NCOA6 (2.1)	PIGU (2.0)	ENSG00000253661 (1.6)	C20orf144 (1.5)	RALY (1.4)	FOXP1 (1.3)	AFG3L1P (1.2)	HMGB3P1 (1.0)	DYNLRB1 (1.0)	ENSG00000249375 (0.9)
ENSG00000113580	NR3C1 PPI subnetwork	0.04	>=0.20	TOX3 (2.7)	NCOA6 (2.0)	RALY (1.8)	RHOU (1.8)	TRPC4AP (1.6)	FOXP1 (1.6)	CBFA2T2 (1.5)	EIF2S2 (1.4)	DYNLRB1 (1.3)	RCC2 (1.2)
ENSG00000111707	SUDS3 PPI subnetwork	0.04	>=0.20	RCC2 (2.2)	CDK5RAP1 (2.1)	NCOA6 (2.1)	TRPC4AP (1.8)	C20orf134 (1.5)	FGFR1OP (1.5)	RALY (1.4)	CBFA2T2 (1.3)	HMGB3P1 (1.0)	PIGU (1.0)
GO:0048167	regulation of synaptic plasticity	0.04	>=0.20	GGT7 (3.4)	STMN3 (3.0)	GRM5 (2.9)	NANOS3 (2.3)	MMP24 (2.1)	ENSG00000249375 (2.1)	MAP1LC3A (1.8)	NECAB3 (1.7)	RHOU (1.6)	ENSG00000253661 (1.1)
MP:0002026	leukemia	0.04	>=0.20	CASP8 (3.3)	FOXP1 (2.7)	TERT (2.6)	ENSG00000249231 (1.5)	RCC2 (1.4)	IRF4 (1.4)	ENSG00000253661 (1.2)	FAM83C-AS1 (1.2)	NCOA6 (0.8)	ASIP (0.7)
GO:0010639	negative regulation of organelle organization	0.04	>=0.20	HMGB3P1 (2.6)	ENSG00000249231 (2.5)	ENSG00000232170 (2.4)	NANOS3 (2.3)	TERT (2.1)	DEF8 (2.0)	DYNLRB1 (1.8)	CBFA2T2 (1.7)	RALY (1.5)	TRPC4AP (1.5)
MP:0005058	abnormal lysosome morphology	0.04	>=0.20	EDEM2 (4.0)	PIGU (3.3)	MT1P3 (2.3)	CENPBD1 (1.7)	PXMP4 (1.6)	GGT7 (1.6)	AFG3L1P (1.6)	NOX4 (1.5)	ALS2CR12 (1.4)	TP53INP2 (1.4)
ENSG00000086598	TMED2 PPI subnetwork	0.04	>=0.20	EDEM2 (3.1)	TRPC4AP (2.7)	ITCH (2.6)	DEF8 (2.2)	ACSS2 (1.8)	UQCC (1.6)	PIGU (1.5)	ENSG00000249375 (1.3)	AFG3L1P (1.3)	CASP8 (1.3)
ENSG00000116030	SUMO1 PPI subnetwork	0.04	>=0.20	EIF2S2 (3.0)	RCC2 (2.8)	AHCY (2.6)	TRPC4AP (2.5)	ITCH (2.4)	TERT (2.1)	ACSS2 (2.1)	RALY (2.0)	GSS (2.0)	NCOA6 (1.4)
ENSG00000100146	SOX10 PPI subnetwork	0.04	>=0.20	TOX3 (3.2)	NANOS3 (2.8)	FAM83C-AS1 (2.5)	ENSG00000253661 (2.4)	ALS2CR12 (1.4)	RCC2 (1.3)	FAM83C (1.2)	GGT7 (1.2)	C20orf144 (1.1)	STMN3 (1.0)
GO:0042596	fear response	0.04	>=0.20	GRM5 (3.3)	MMP24 (2.4)	ENSG00000253661 (2.4)	ASIP (2.2)	FAM83C-AS1 (2.0)	ENSG00000232170 (1.8)	RNASET2 (1.7)	C20orf144 (1.5)	STMN3 (1.4)	ENSG00000249375 (1.2)
ENSG00000132646	PCNA PPI subnetwork	0.04	>=0.20	E2F1 (6.5)	TERT (1.7)	PXMP4 (1.6)	AHCY (1.5)	FGFR1OP (1.4)	RCC2 (1.4)	HMGB3P1 (1.2)	EIF2S2 (1.1)	NECAB3 (1.1)	CDK5RAP1 (1.0)
GO:0015949	nucleobase-containing small molecule interconversion	0.04	>=0.20	DEF8 (2.4)	NANOS3 (2.0)	GSS (2.0)	TGM3 (1.9)	ENSG00000232170 (1.6)	AHCY (1.6)	NECAB3 (1.5)	HMGB3P1 (1.4)	MT1P3 (1.2)	ZNF341 (1.1)
ENSG00000144891	AGTR1 PPI subnetwork	0.04	>=0.20	RHOU (2.6)	PXMP4 (2.4)	ZNF341 (2.4)	TOX3 (2.3)	TRPC4AP (2.0)	ENSG00000249231 (1.9)	STMN3 (1.7)	PROCR (1.6)	DEF8 (1.5)	MAP1LC3A (1.3)
ENSG00000169249	ZRSR2 PPI subnetwork	0.04	>=0.20	TERT (2.9)	RCC2 (1.8)	ALS2CR12 (1.4)	ENSG00000232170 (1.2)	STMN3 (1.2)	TRPC4AP (1.0)	EIF2S2 (0.9)	TOX3 (0.7)	ENSG00000249375 (0.6)	ENSG00000253661 (0.6)
MP:0000473	abnormal stomach glandular epithelium morphology	0.04	>=0.20	NCOA6 (1.8)	ACSS2 (1.4)	ENSG00000232170 (1.3)	TOX3 (1.3)	CENPBD1 (1.2)	TERT (1.2)	GSS (1.1)	ASIP (1.0)	PXMP4 (0.9)	ENSG00000249375 (0.9)
ENSG00000187555	USP7 PPI subnetwork	0.04	>=0.20	TOX3 (2.1)	IRF4 (2.0)	RCC2 (1.9)	FOXP1 (1.7)	TERT (1.7)	ITCH (1.7)	DEF8 (1.6)	DYNLRB1 (1.4)	TRPC4AP (1.3)	TGM3 (1.2)
ENSG00000020922	MRE11A PPI subnetwork	0.04	>=0.20	E2F1 (3.4)	BPIFB9P (2.1)	NCOA6 (1.8)	ITCH (1.6)	MT1P3 (1.4)	RCC2 (1.4)	TERT (1.4)	AFG3L1P (1.2)	TRPC4AP (1.0)	FGFR1OP (0.9)
MP:0001511	disheveled coat	0.04	>=0.20	TGM3 (2.9)	CENPBD1 (2.3)	MMP24 (2.3)	AFG3L1P (2.0)	ZNF341 (1.8)	ACSS2 (1.8)	GSS (1.5)	ALS2CR12 (1.5)	ENSG00000253661 (1.4)	RALY (1.4)
ENSG00000118513	MYB PPI subnetwork	0.04	>=0.20	TERT (3.1)	TGM3 (2.3)	NCOA6 (2.2)	FOXP1 (2.0)	FGFR1OP (1.7)	E2F1 (1.5)	RALY (1.2)	FAM83C (1.2)	ENSG00000249375 (1.2)	UQCC (1.0)
GO:0005048	signal sequence binding	0.04	>=0.20	EDEM2 (4.4)	UQCC (2.7)	TRPC4AP (2.4)	EIF2S2 (2.1)	PIGU (2.0)	ITCH (1.7)	RNASET2 (1.7)	ENSG00000249375 (1.7)	ENSG00000253661 (1.6)	BPIFB9P (1.5)
MP:0003077	abnormal cell cycle	0.04	>=0.20	RCC2 (3.7)	E2F1 (3.7)	CASP8 (2.5)	GSS (2.1)	IRF4 (1.9)	HMGB3P1 (1.9)	TERT (1.8)	NECAB3 (1.6)	EIF2S2 (1.6)	FGFR1OP (1.1)
GO:0007632	visual behavior	0.05	>=0.20	ENSG00000232170 (3.9)	MMP24 (3.4)	ALS2CR12 (3.0)	STMN3 (2.6)	ZNF341 (2.5)	GRM5 (2.5)	GGT7 (2.5)	FOXP1 (1.9)	C20orf144 (1.4)	NANOS3 (1.4)
ENSG00000102753	KPNA3 PPI subnetwork	0.05	>=0.20	EIF2S2 (3.0)	AFG3L1P (1.9)	FGFR1OP (1.7)	RCC2 (1.6)	GGT7 (1.5)	E2F1 (1.4)	ENSG00000253661 (1.4)	PROCR (1.4)	CENPBD1 (1.3)	STMN3 (1.1)
ENSG00000004487	KDM1A PPI subnetwork	0.05	>=0.20	NCOA6 (3.0)	HMGB3P1 (2.7)	RCC2 (2.6)	FOXP1 (2.5)	TERT (1.7)	CBFA2T2 (1.6)	TOX3 (1.3)	TGM3 (1.3)	TRPC4AP (1.0)	RHOU (0.9)
ENSG00000084774	CAD PPI subnetwork	0.05	>=0.20	IRF4 (1.9)	DEF8 (1.9)	RALY (1.6)	TRPC4AP (1.5)	AFG3L1P (1.5)	FOXP1 (1.4)	CASP8 (1.3)	ZNF341 (1.1)	AHCY (1.1)	CBFA2T2 (1.1)
MP:0008083	decreased single-positive T cell number	0.05	>=0.20	CASP8 (4.1)	FOXP1 (1.5)	RCC2 (1.4)	ASIP (1.3)	IRF4 (1.3)	RALY (1.3)	NANOS3 (1.0)	RNASET2 (1.0)	ENSG00000232170 (1.0)	TGM3 (0.9)
ENSG00000162302	RPS6KA4 PPI subnetwork	0.05	>=0.20	NECAB3 (2.2)	PXMP4 (2.1)	TGM3 (1.7)	GGT7 (1.5)	ITCH (1.3)	ZNF341 (1.3)	STMN3 (1.2)	DEF8 (1.2)	C20orf134 (1.2)	ENSG00000253661 (1.2)
ENSG00000143867	OSR1 PPI subnetwork	0.05	>=0.20	NCOA6 (3.3)	CBFA2T2 (2.6)	ENSG00000232170 (2.5)	ZNF341 (1.7)	TGM3 (1.6)	FAM83C (1.6)	GRM5 (1.6)	ENSG00000253661 (1.5)	ASIP (1.4)	BPIFB9P (1.4)
ENSG00000141447	OSBPL1A PPI subnetwork	0.05	>=0.20	NCOA6 (3.3)	CBFA2T2 (2.6)	ENSG00000232170 (2.5)	ZNF341 (1.7)	TGM3 (1.6)	FAM83C (1.6)	GRM5 (1.6)	ENSG00000253661 (1.5)	ASIP (1.4)	BPIFB9P (1.4)
ENSG00000172936	MYD88 PPI subnetwork	0.05	>=0.20	CASP8 (3.6)	RNASET2 (2.7)	MMP24 (2.0)	GGT7 (1.6)	ENSG00000249375 (1.6)	TERT (1.4)	C20orf134 (1.1)	TGM3 (1.1)	SNTA1 (1.0)	FOXP1 (0.9)
ENSG00000186318	BACE1 PPI subnetwork	0.05	>=0.20	AHCY (1.9)	MT1P3 (1.7)	GGT7 (1.4)	NANOS3 (1.4)	ALS2CR12 (1.4)	ENSG00000249231 (1.3)	EDEM2 (1.3)	ENSG00000232170 (1.2)	MAP1LC3A (1.1)	IRF4 (1.0)
ENSG00000007168	PAFAH1B1 PPI subnetwork	0.05	>=0.20	E2F1 (3.9)	HMGB3P1 (2.6)	FGFR1OP (2.1)	DEF8 (1.5)	TRPC4AP (1.3)	CDK5RAP1 (1.2)	PXMP4 (1.1)	ENSG00000249231 (1.0)	BPIFB9P (1.0)	AHCY (0.9)
MP:0010551	abnormal coronary vessel morphology	0.05	>=0.20	SNTA1 (2.9)	NANOS3 (2.1)	MYH7B (1.9)	NECAB3 (1.7)	ALS2CR12 (1.5)	NOX4 (1.1)	GGT7 (1.1)	ENSG00000253661 (0.9)	CENPBD1 (0.9)	TERT (0.8)
ENSG00000151247	EIF4E PPI subnetwork	0.05	>=0.20	AHCY (3.9)	EIF2S2 (3.4)	RCC2 (2.4)	UQCC (2.2)	RALY (2.2)	NCOA6 (1.9)	NANOS3 (1.5)	ITCH (1.4)	TRPC4AP (1.3)	FOXP1 (1.2)
REACTOME_FRS2:MEDIATED_CASCADE	REACTOME_FRS2:MEDIATED_CASCADE	0.05	>=0.20	MYH7B (5.2)	RALY (2.3)	DEF8 (2.2)	FAM83C-AS1 (1.7)	AFG3L1P (1.6)	TGM3 (1.5)	SNTA1 (1.4)	MMP24 (1.4)	CENPBD1 (1.3)	ENSG00000249231 (1.2)
ENSG00000141141	DDX52 PPI subnetwork	0.05	>=0.20	AHCY (2.1)	CDK5RAP1 (2.0)	RCC2 (1.9)	TERT (1.3)	ENSG00000228265 (1.1)	FGFR1OP (1.0)	ENSG00000232170 (1.0)	EIF2S2 (0.9)	IRF4 (0.8)	GSS (0.8)
REACTOME_PURINE_METABOLISM	REACTOME_PURINE_METABOLISM	0.05	>=0.20	AHCY (3.0)	TERT (2.2)	CASP8 (2.2)	DEF8 (2.0)	PROCR (1.7)	AFG3L1P (1.7)	SNTA1 (1.6)	GSS (1.6)	C20orf134 (1.5)	FOXP1 (1.2)
ENSG00000164162	ANAPC10 PPI subnetwork	0.05	>=0.20	HMGB3P1 (3.0)	E2F1 (2.4)	DYNLRB1 (1.9)	ITCH (1.5)	DEF8 (1.5)	TYR (1.5)	TRPC4AP (1.3)	ALS2CR12 (1.2)	TERT (1.1)	FGFR1OP (1.0)
MP:0001240	abnormal epidermis stratum corneum morphology	0.05	>=0.20	FAM83C (8.4)	TGM3 (3.4)	PXMP4 (2.4)	ASIP (1.2)	MAP1LC3A (1.2)	ZNF341 (1.0)	ENSG00000232170 (0.9)	RCC2 (0.7)	AFG3L1P (0.6)	STMN3 (0.5)
MP:0002855	abnormal cochlear ganglion morphology	0.05	>=0.20	MT1P3 (2.4)	RNASET2 (2.4)	RHOU (2.3)	C20orf144 (2.2)	NOX4 (1.7)	NANOS3 (1.6)	AHCY (1.4)	ASIP (1.4)	ENSG00000249231 (1.2)	C20orf134 (1.1)
ENSG00000080345	RIF1 PPI subnetwork	0.05	>=0.20	DEF8 (2.7)	PROCR (2.2)	AFG3L1P (2.1)	DYNLRB1 (2.1)	GSS (1.8)	TGM3 (1.7)	RALY (1.6)	RHOU (1.6)	HMGB3P1 (1.5)	SNTA1 (1.5)
ENSG00000124535	WRNIP1 PPI subnetwork	0.05	>=0.20	ZNF341 (2.9)	E2F1 (2.6)	TERT (2.0)	ENSG00000249375 (1.9)	TRPC4AP (1.7)	ENSG00000249231 (1.4)	TOX3 (1.4)	CASP8 (1.2)	RCC2 (1.1)	FGFR1OP (1.1)
GO:0016363	nuclear matrix	0.05	>=0.20	RCC2 (3.1)	TERT (2.7)	AFG3L1P (2.2)	HMGB3P1 (2.1)	FGFR1OP (2.0)	RALY (1.9)	NCOA6 (1.8)	E2F1 (1.5)	ENSG00000249375 (1.2)	CENPBD1 (1.2)
ENSG00000146109	ABT1 PPI subnetwork	0.05	>=0.20	CDK5RAP1 (2.1)	EIF2S2 (1.6)	ENSG00000228265 (1.5)	C20orf134 (1.4)	RCC2 (1.4)	FGFR1OP (1.4)	AHCY (1.3)	TERT (1.2)	UQCC (1.2)	AFG3L1P (1.0)
ENSG00000117360	PRPF3 PPI subnetwork	0.05	>=0.20	RALY (3.0)	DYNLRB1 (2.6)	TRPC4AP (2.2)	CDK5RAP1 (1.8)	EIF2S2 (1.8)	PIGU (1.7)	NCOA6 (1.6)	RCC2 (1.5)	TERT (1.4)	ENSG00000253661 (1.2)
MP:0002628	hepatic steatosis	0.05	>=0.20	ACSS2 (2.9)	ALS2CR12 (1.7)	TP53INP2 (1.7)	GSS (1.5)	ASIP (1.3)	PXMP4 (1.3)	RNASET2 (1.1)	TGM3 (0.9)	TOX3 (0.9)	BPIFB9P (0.8)
GO:0035116	embryonic hindlimb morphogenesis	0.05	>=0.20	ASIP (2.2)	MYH7B (1.9)	RNASET2 (1.6)	AFG3L1P (1.4)	ENSG00000253661 (1.3)	CENPBD1 (1.3)	C20orf134 (1.2)	PIGU (1.2)	NANOS3 (1.1)	C20orf144 (1.1)
ENSG00000011485	PPP5C PPI subnetwork	0.05	>=0.20	GGT7 (2.7)	GRM5 (2.6)	DYNLRB1 (1.8)	ITCH (1.7)	STMN3 (1.7)	BPIFB9P (1.6)	CBFA2T2 (1.4)	GSS (1.3)	AFG3L1P (1.2)	ACSS2 (1.1)
ENSG00000213024	NUP62 PPI subnetwork	0.05	>=0.20	CDK5RAP1 (3.1)	NCOA6 (2.4)	PIGU (1.9)	EIF2S2 (1.9)	TRPC4AP (1.8)	FGFR1OP (1.8)	BPIFB9P (1.6)	AFG3L1P (1.3)	ZNF341 (1.2)	E2F1 (1.1)
ENSG00000149311	ATM PPI subnetwork	0.05	>=0.20	E2F1 (3.6)	TERT (2.2)	RCC2 (1.9)	FGFR1OP (1.6)	ITCH (1.4)	PIGU (1.3)	AFG3L1P (1.3)	CDK5RAP1 (1.2)	TRPC4AP (1.1)	AHCY (1.1)
MP:0001192	scaly skin	0.05	>=0.20	FAM83C (7.8)	PXMP4 (2.4)	PIGU (1.6)	ACSS2 (1.5)	TGM3 (1.2)	ZNF341 (1.2)	C20orf144 (1.1)	RALY (0.8)	TP53INP2 (0.8)	ASIP (0.7)
MP:0008111	abnormal granulocyte differentiation	0.05	>=0.20	CASP8 (3.8)	RNASET2 (2.2)	NCOA6 (1.7)	FOXP1 (1.6)	C20orf144 (1.2)	IRF4 (1.1)	PXMP4 (1.0)	CDK5RAP1 (1.0)	TRPC4AP (0.9)	TERT (0.8)
ENSG00000042832	TG PPI subnetwork	0.05	>=0.20	EDEM2 (5.0)	ALS2CR12 (2.2)	EIF2S2 (1.4)	ASIP (1.2)	IRF4 (1.1)	CENPBD1 (1.0)	AHCY (1.0)	HMGB3P1 (0.9)	NOX4 (0.8)	PXMP4 (0.8)
GO:0034399	nuclear periphery	0.05	>=0.20	RCC2 (3.3)	RALY (2.5)	AFG3L1P (2.4)	TERT (2.3)	HMGB3P1 (2.1)	E2F1 (1.9)	FGFR1OP (1.7)	NCOA6 (1.5)	CENPBD1 (1.0)	CDK5RAP1 (1.0)
ENSG00000005844	ITGAL PPI subnetwork	0.05	>=0.20	GRM5 (2.1)	CASP8 (1.9)	ENSG00000228265 (1.4)	NANOS3 (1.3)	ENSG00000249375 (1.3)	TERT (1.0)	PXMP4 (1.0)	ASIP (0.9)	ENSG00000232170 (0.8)	RCC2 (0.8)
ENSG00000120129	DUSP1 PPI subnetwork	0.05	>=0.20	NECAB3 (2.8)	TGM3 (2.7)	STMN3 (2.6)	TRPC4AP (2.5)	GGT7 (2.2)	MT1P3 (2.2)	RALY (2.0)	TOX3 (1.9)	ITCH (1.7)	DEF8 (1.7)
GO:0046631	alpha-beta T cell activation	0.05	>=0.20	FAM83C (2.0)	IRF4 (2.0)	TGM3 (1.8)	ENSG00000232170 (1.5)	NANOS3 (1.4)	CASP8 (1.3)	CENPBD1 (1.3)	FOXP1 (1.0)	PROCR (0.9)	ZNF341 (0.8)
MP:0008475	intermingled spleen red and white pulp	0.05	>=0.20	IRF4 (3.1)	TGM3 (2.6)	CASP8 (2.2)	ENSG00000232170 (2.1)	RHOU (1.5)	TP53INP2 (1.2)	FOXP1 (1.1)	MAP1LC3A (0.7)	C20orf134 (0.7)	FAM83C (0.6)
GO:0042417	dopamine metabolic process	0.05	>=0.20	ENSG00000232170 (3.4)	NANOS3 (2.5)	MMP24 (2.5)	DEF8 (1.7)	MAP1LC3A (1.6)	AFG3L1P (1.4)	CBFA2T2 (1.3)	FAM83C-AS1 (1.2)	NOX4 (1.2)	SNTA1 (1.1)
GO:0003727	single-stranded RNA binding	0.05	>=0.20	ALS2CR12 (2.3)	FOXP1 (1.9)	NANOS3 (1.7)	IRF4 (1.3)	TGM3 (1.1)	NCOA6 (1.1)	RCC2 (1.1)	CDK5RAP1 (1.0)	AFG3L1P (0.9)	AHCY (0.9)
ENSG00000155760	FZD7 PPI subnetwork	0.05	>=0.20	CBFA2T2 (2.0)	FAM83C (1.8)	NECAB3 (1.6)	TERT (1.6)	STMN3 (1.5)	RHOU (1.4)	ENSG00000249375 (1.4)	BPIFB9P (1.4)	ASIP (1.3)	NANOS3 (1.2)
REACTOME_P38MAPK_EVENTS	REACTOME_P38MAPK_EVENTS	0.05	>=0.20	DEF8 (2.7)	STMN3 (2.4)	TGM3 (2.2)	RHOU (2.2)	FAM83C (1.9)	EDEM2 (1.8)	RALY (1.8)	MT1P3 (1.3)	NECAB3 (1.3)	SNTA1 (1.2)
ENSG00000196092	PAX5 PPI subnetwork	0.05	>=0.20	FOXP1 (2.8)	IRF4 (2.2)	FGFR1OP (2.1)	RHOU (1.2)	TERT (1.0)	ENSG00000253661 (1.0)	RNASET2 (0.9)	RCC2 (0.9)	C20orf144 (0.9)	AFG3L1P (0.8)
REACTOME_NUCLEOTIDE:BINDING_DOMAIN_LEUCINE_RICH_REPEAT_CONTAINING_RECEPTOR_NLR_SIGNALING_PATHWAYS	REACTOME_NUCLEOTIDE:BINDING_DOMAIN_LEUCINE_RICH_REPEAT_CONTAINING_RECEPTOR_NLR_SIGNALING_PATHWAYS	0.05	>=0.20	CASP8 (3.1)	ALS2CR12 (1.9)	RNASET2 (1.7)	STMN3 (1.1)	TERT (1.0)	ENSG00000228265 (0.9)	FOXP1 (0.9)	BPIFB9P (0.9)	DYNLRB1 (0.9)	FGFR1OP (0.8)
ENSG00000157456	CCNB2 PPI subnetwork	0.05	>=0.20	E2F1 (4.3)	RCC2 (1.9)	CASP8 (1.6)	TRPC4AP (1.4)	TERT (1.3)	ENSG00000249231 (1.3)	FOXP1 (1.2)	NCOA6 (1.2)	CDK5RAP1 (1.1)	ENSG00000232170 (1.1)
ENSG00000121274	PAPD5 PPI subnetwork	0.05	>=0.20	AHCY (2.6)	RCC2 (1.8)	DEF8 (1.8)	TERT (1.7)	E2F1 (1.6)	ENSG00000232170 (1.6)	AFG3L1P (1.5)	PIGU (1.3)	GSS (1.2)	ENSG00000228265 (1.2)
ENSG00000213465	ARL2 PPI subnetwork	0.05	>=0.20	DEF8 (3.5)	TYR (2.0)	ENSG00000232170 (1.7)	ENSG00000249231 (1.6)	ENSG00000249375 (1.6)	TOX3 (1.6)	GSS (1.6)	MT1P3 (1.3)	UQCC (1.1)	HMGB3P1 (1.0)
GO:0000777	condensed chromosome kinetochore	0.05	>=0.20	E2F1 (4.0)	HMGB3P1 (3.3)	FGFR1OP (3.1)	PXMP4 (1.5)	CDK5RAP1 (1.2)	ENSG00000249231 (1.1)	TP53INP2 (1.0)	TRPC4AP (1.0)	DEF8 (0.9)	ITCH (0.8)
GO:0033043	regulation of organelle organization	0.05	>=0.20	HMGB3P1 (3.0)	TERT (2.4)	ITCH (2.1)	DYNLRB1 (2.0)	RALY (1.6)	RCC2 (1.6)	ENSG00000249375 (1.3)	FGFR1OP (1.2)	TRPC4AP (1.2)	ENSG00000253661 (1.1)
GO:0008080	N-acetyltransferase activity	0.05	>=0.20	NCOA6 (3.0)	PIGU (2.2)	NANOS3 (1.5)	ENSG00000232170 (1.4)	CBFA2T2 (1.3)	TERT (1.1)	ZNF341 (1.1)	ITCH (1.0)	GSS (0.9)	MT1P3 (0.9)
MP:0001552	increased circulating triglyceride level	0.05	>=0.20	ACSS2 (2.5)	TP53INP2 (2.3)	MAP1LC3A (2.2)	ALS2CR12 (1.5)	RNASET2 (0.9)	BPIFB9P (0.8)	AFG3L1P (0.8)	ENSG00000232170 (0.7)	SNTA1 (0.6)	NANOS3 (0.6)
ENSG00000101412	E2F1 PPI subnetwork	0.05	>=0.20	NCOA6 (3.1)	GSS (2.5)	E2F1 (2.5)	CBFA2T2 (2.4)	FGFR1OP (2.3)	RCC2 (2.2)	TRPC4AP (2.1)	ITCH (1.9)	RALY (1.3)	EIF2S2 (1.3)
MP:0005014	increased B cell number	0.05	>=0.20	RNASET2 (2.8)	IRF4 (2.6)	FOXP1 (2.5)	ASIP (1.8)	C20orf134 (1.7)	CASP8 (1.5)	RHOU (1.3)	TERT (1.2)	RCC2 (1.0)	FGFR1OP (0.7)
ENSG00000137936	BCAR3 PPI subnetwork	0.05	>=0.20	RCC2 (2.7)	EIF2S2 (2.7)	C20orf134 (2.3)	GSS (2.1)	AHCY (2.0)	ACSS2 (2.0)	PIGU (1.9)	RHOU (1.8)	RALY (1.5)	TERT (1.2)
MP:0002957	intestinal adenocarcinoma	0.05	>=0.20	E2F1 (2.6)	ENSG00000253661 (2.2)	MT1P3 (2.1)	ENSG00000232170 (1.8)	ENSG00000249231 (1.4)	FGFR1OP (1.3)	AHCY (1.1)	RCC2 (1.0)	TERT (0.9)	ASIP (0.9)
ENSG00000128266	GNAZ PPI subnetwork	0.05	>=0.20	GRM5 (3.0)	STMN3 (2.7)	ENSG00000249375 (2.5)	UQCC (2.3)	DEF8 (1.8)	NECAB3 (1.7)	GGT7 (1.6)	MMP24 (1.4)	AHCY (1.4)	TYR (1.3)
ENSG00000166197	NOLC1 PPI subnetwork	0.05	>=0.20	AHCY (2.4)	RALY (2.0)	RCC2 (2.0)	EIF2S2 (1.9)	TGM3 (1.8)	MT1P3 (1.6)	CENPBD1 (1.5)	FOXP1 (1.4)	FAM83C-AS1 (1.3)	NANOS3 (1.3)
ENSG00000215320	ENSG00000215320 PPI subnetwork	0.05	>=0.20	NCOA6 (3.7)	SNTA1 (2.8)	GGT7 (2.2)	CBFA2T2 (1.9)	ENSG00000253661 (1.7)	ENSG00000232170 (1.6)	ASIP (1.5)	CASP8 (1.4)	RALY (1.4)	ZNF341 (1.2)
ENSG00000114867	EIF4G1 PPI subnetwork	0.05	>=0.20	AHCY (3.2)	EIF2S2 (2.9)	RCC2 (2.7)	UQCC (1.6)	CDK5RAP1 (1.5)	AFG3L1P (1.1)	FGFR1OP (1.0)	RALY (1.0)	ENSG00000228265 (0.9)	FOXP1 (0.9)
GO:0001913	T cell mediated cytotoxicity	0.05	>=0.20	FAM83C-AS1 (2.4)	NANOS3 (1.8)	ENSG00000249375 (1.6)	PROCR (1.5)	FAM83C (1.4)	CASP8 (1.2)	CENPBD1 (1.1)	ENSG00000249231 (1.0)	FGFR1OP (0.9)	NECAB3 (0.8)
REACTOME_FRS2:MEDIATED_ACTIVATION	REACTOME_FRS2:MEDIATED_ACTIVATION	0.05	>=0.20	ITCH (2.8)	MAP1LC3A (2.4)	TGM3 (2.2)	RALY (2.2)	GSS (2.2)	ALS2CR12 (2.1)	TRPC4AP (2.0)	MT1P3 (2.0)	NCOA6 (1.8)	E2F1 (1.8)
ENSG00000114698	PLSCR4 PPI subnetwork	0.05	>=0.20	PIGU (2.4)	RALY (1.8)	HMGB3P1 (1.6)	CDK5RAP1 (1.2)	UQCC (1.2)	TERT (1.0)	GSS (1.0)	C20orf134 (1.0)	STMN3 (0.9)	FGFR1OP (0.9)
ENSG00000100813	ACIN1 PPI subnetwork	0.05	>=0.20	DYNLRB1 (2.2)	CDK5RAP1 (2.1)	ENSG00000228265 (1.4)	ITCH (1.3)	MT1P3 (1.2)	CENPBD1 (1.1)	ENSG00000249231 (1.1)	CASP8 (1.0)	C20orf134 (0.9)	CBFA2T2 (0.9)
MP:0002722	abnormal immune system organ morphology	0.05	>=0.20	IRF4 (5.0)	RALY (1.9)	FOXP1 (1.7)	CASP8 (1.6)	ZNF341 (1.5)	ENSG00000249231 (1.4)	ITCH (1.4)	TGM3 (1.3)	FAM83C (1.2)	C20orf144 (1.1)
ENSG00000161960	EIF4A1 PPI subnetwork	0.05	>=0.20	EIF2S2 (4.9)	AHCY (4.2)	GSS (2.5)	RCC2 (2.4)	TRPC4AP (1.7)	UQCC (1.6)	CENPBD1 (1.4)	RALY (1.4)	NANOS3 (1.2)	DYNLRB1 (1.1)
GO:0004693	cyclin-dependent protein kinase activity	0.05	>=0.20	NECAB3 (3.2)	FGFR1OP (2.3)	TERT (2.2)	GRM5 (1.5)	MAP1LC3A (1.4)	GSS (1.4)	MMP24 (1.4)	ENSG00000249375 (1.4)	RCC2 (1.4)	E2F1 (1.0)
ENSG00000103502	CDIPT PPI subnetwork	0.05	>=0.20	EDEM2 (4.2)	MT1P3 (3.5)	TRPC4AP (3.5)	PIGU (3.4)	ITCH (3.1)	UQCC (3.0)	MAP1LC3A (2.8)	GSS (2.4)	ENSG00000228265 (2.3)	TGM3 (1.9)
GO:0008542	visual learning	0.05	>=0.20	ENSG00000232170 (4.0)	MMP24 (3.6)	ALS2CR12 (3.1)	STMN3 (2.6)	ZNF341 (2.3)	FOXP1 (2.1)	GRM5 (2.1)	GGT7 (2.1)	NANOS3 (1.4)	ENSG00000249231 (1.3)
ENSG00000115361	ACADL PPI subnetwork	0.05	>=0.20	AHCY (2.7)	UQCC (2.5)	NANOS3 (2.4)	TRPC4AP (2.1)	MYH7B (1.7)	TERT (1.7)	GSS (1.6)	MMP24 (1.4)	FAM83C-AS1 (1.4)	EIF2S2 (1.1)
ENSG00000006062	MAP3K14 PPI subnetwork	0.05	>=0.20	AHCY (4.0)	EIF2S2 (2.6)	RCC2 (2.5)	FGFR1OP (1.8)	TOX3 (1.1)	C20orf134 (1.1)	NANOS3 (1.1)	CASP8 (0.8)	CENPBD1 (0.8)	RNASET2 (0.8)
REACTOME_INTRINSIC_PATHWAY_FOR_APOPTOSIS	REACTOME_INTRINSIC_PATHWAY_FOR_APOPTOSIS	0.05	>=0.20	RALY (3.8)	ITCH (2.4)	CASP8 (2.3)	IRF4 (1.8)	NECAB3 (1.8)	RCC2 (1.6)	UQCC (1.6)	DYNLRB1 (1.5)	GSS (1.4)	ASIP (1.4)
ENSG00000198042	MAK16 PPI subnetwork	0.05	>=0.20	UQCC (2.2)	NANOS3 (1.5)	MMP24 (1.5)	EIF2S2 (1.5)	AHCY (1.3)	IRF4 (1.2)	GSS (1.2)	RCC2 (1.2)	C20orf134 (1.1)	ENSG00000253661 (1.1)
GO:0032200	telomere organization	0.05	>=0.20	TERT (3.6)	E2F1 (2.7)	CENPBD1 (2.4)	AFG3L1P (2.2)	PIGU (1.9)	ENSG00000232170 (1.7)	ENSG00000228265 (1.5)	ENSG00000249231 (1.4)	CDK5RAP1 (1.3)	C20orf134 (1.0)
ENSG00000188223	LIN37 PPI subnetwork	0.05	>=0.20	E2F1 (3.2)	AFG3L1P (2.9)	SNTA1 (1.9)	FGFR1OP (1.8)	ENSG00000249231 (1.7)	ITCH (1.6)	FAM83C (1.4)	RALY (1.3)	CBFA2T2 (1.1)	FAM83C-AS1 (1.0)
ENSG00000164404	GDF9 PPI subnetwork	0.05	>=0.20	DEF8 (2.9)	CBFA2T2 (2.7)	STMN3 (2.2)	TYR (1.9)	E2F1 (1.8)	RHOU (1.7)	TOX3 (1.7)	HMGB3P1 (1.6)	AFG3L1P (1.5)	PIGU (1.5)
ENSG00000174827	PDZK1 PPI subnetwork	0.05	>=0.20	C20orf134 (2.9)	MMP24 (2.8)	NOX4 (2.5)	PXMP4 (2.3)	GSS (2.2)	TERT (1.9)	ALS2CR12 (1.9)	EDEM2 (1.8)	STMN3 (1.4)	ENSG00000228265 (1.4)
GO:0006213	pyrimidine nucleoside metabolic process	0.05	>=0.20	TGM3 (2.2)	C20orf134 (1.6)	MT1P3 (1.5)	GSS (1.5)	DEF8 (1.5)	ENSG00000249375 (1.4)	TERT (1.3)	NOX4 (1.2)	AHCY (1.1)	CENPBD1 (1.1)
ENSG00000206385	ENSG00000206385 PPI subnetwork	0.05	>=0.20	AFG3L1P (2.3)	CENPBD1 (2.1)	TERT (1.9)	E2F1 (1.6)	BPIFB9P (1.5)	NCOA6 (1.2)	CASP8 (1.1)	ENSG00000249375 (1.0)	RCC2 (0.9)	RHOU (0.9)
ENSG00000137337	MDC1 PPI subnetwork	0.05	>=0.20	AFG3L1P (2.3)	CENPBD1 (2.1)	TERT (1.9)	E2F1 (1.6)	BPIFB9P (1.5)	NCOA6 (1.2)	CASP8 (1.1)	ENSG00000249375 (1.0)	RCC2 (0.9)	RHOU (0.9)
GO:0003887	DNA-directed DNA polymerase activity	0.05	>=0.20	E2F1 (4.6)	TERT (4.4)	FGFR1OP (2.7)	ENSG00000249375 (1.6)	IRF4 (1.4)	PIGU (1.3)	AHCY (1.3)	ENSG00000232170 (1.2)	AFG3L1P (1.1)	NOX4 (1.0)
GO:0030532	small nuclear ribonucleoprotein complex	0.05	>=0.20	TRPC4AP (3.3)	CDK5RAP1 (3.2)	TERT (2.6)	RALY (2.5)	DYNLRB1 (2.1)	PIGU (2.0)	NCOA6 (2.0)	RCC2 (1.9)	FAM83C (1.1)	UQCC (1.0)
ENSG00000134987	WDR36 PPI subnetwork	0.05	>=0.20	AHCY (2.4)	RCC2 (2.0)	ENSG00000228265 (1.9)	EIF2S2 (1.8)	CDK5RAP1 (1.8)	C20orf134 (1.5)	UQCC (1.4)	TERT (1.2)	ENSG00000232170 (1.1)	IRF4 (1.1)
ENSG00000069345	DNAJA2 PPI subnetwork	0.05	>=0.20	EIF2S2 (3.4)	GSS (3.0)	AHCY (2.5)	UQCC (1.3)	ENSG00000253661 (1.3)	C20orf134 (1.2)	PROCR (1.2)	NECAB3 (1.2)	FAM83C-AS1 (1.1)	RCC2 (1.0)
ENSG00000175536	LIPT2 PPI subnetwork	0.05	>=0.20	FGFR1OP (2.9)	FAM83C-AS1 (2.6)	NCOA6 (2.1)	PIGU (1.7)	GGT7 (1.5)	CDK5RAP1 (1.1)	CENPBD1 (1.1)	GSS (1.0)	RCC2 (1.0)	TERT (0.9)
ENSG00000114127	XRN1 PPI subnetwork	0.05	>=0.20	TERT (2.9)	RCC2 (2.2)	RALY (1.6)	DYNLRB1 (1.3)	IRF4 (1.0)	PIGU (1.0)	CDK5RAP1 (1.0)	TRPC4AP (0.9)	FAM83C-AS1 (0.8)	ENSG00000249375 (0.8)
MP:0008148	abnormal rib-sternum attachment	0.05	>=0.20	ENSG00000253661 (4.1)	ASIP (1.8)	TOX3 (1.5)	C20orf134 (1.4)	FAM83C (1.1)	MAP1LC3A (1.0)	GGT7 (0.7)	ENSG00000232170 (0.7)	TGM3 (0.7)	CASP8 (0.6)
MP:0000153	rib bifurcation	0.05	>=0.20	TOX3 (3.6)	TERT (2.2)	ENSG00000249231 (1.5)	CBFA2T2 (1.4)	ENSG00000253661 (1.4)	FAM83C (1.3)	ENSG00000232170 (1.3)	MAP1LC3A (1.0)	RCC2 (1.0)	GGT7 (1.0)
ENSG00000164167	LSM6 PPI subnetwork	0.05	>=0.20	RALY (2.7)	DYNLRB1 (2.7)	PIGU (2.5)	CDK5RAP1 (2.0)	TRPC4AP (1.9)	EIF2S2 (1.9)	ENSG00000232170 (1.5)	RCC2 (1.2)	UQCC (0.9)	TERT (0.9)
GO:0008637	apoptotic mitochondrial changes	0.05	>=0.20	RALY (2.2)	UQCC (1.8)	MYH7B (1.7)	TP53INP2 (1.7)	ENSG00000249375 (1.6)	ASIP (1.6)	MT1P3 (1.5)	TERT (1.4)	GSS (1.3)	ENSG00000249231 (1.2)
GO:0000723	telomere maintenance	0.05	>=0.20	TERT (3.4)	E2F1 (2.7)	CENPBD1 (2.4)	AFG3L1P (2.0)	PIGU (1.8)	ENSG00000232170 (1.6)	ENSG00000228265 (1.6)	ENSG00000249231 (1.5)	CDK5RAP1 (1.4)	C20orf134 (1.2)
MP:0004978	decreased B-1 B cell number	0.05	>=0.20	RNASET2 (2.5)	FOXP1 (1.8)	IRF4 (1.8)	TERT (1.6)	MMP24 (1.1)	TP53INP2 (0.8)	NANOS3 (0.7)	RCC2 (0.6)	DEF8 (0.6)	BPIFB9P (0.6)
ENSG00000153774	CFDP1 PPI subnetwork	0.05	>=0.20	HMGB3P1 (3.4)	NCOA6 (2.7)	RALY (2.4)	PIGU (2.4)	ENSG00000232170 (1.8)	FGFR1OP (1.8)	AFG3L1P (1.7)	E2F1 (1.5)	CBFA2T2 (1.5)	EIF2S2 (1.5)
ENSG00000108515	ENO3 PPI subnetwork	0.05	>=0.20	AHCY (5.2)	EIF2S2 (2.3)	TGM3 (2.1)	GSS (1.8)	UQCC (1.5)	RCC2 (1.4)	NANOS3 (1.4)	SNTA1 (1.3)	ALS2CR12 (1.2)	RNASET2 (1.1)
ENSG00000111581	NUP107 PPI subnetwork	0.05	>=0.20	E2F1 (3.9)	FGFR1OP (2.4)	CDK5RAP1 (2.2)	HMGB3P1 (1.8)	PIGU (1.6)	TRPC4AP (1.5)	ALS2CR12 (1.1)	GSS (1.1)	AHCY (1.0)	ENSG00000232170 (1.0)
ENSG00000102054	RBBP7 PPI subnetwork	0.05	>=0.20	RCC2 (2.8)	NCOA6 (2.5)	TERT (2.3)	FAM83C-AS1 (2.1)	TRPC4AP (1.5)	RHOU (1.4)	HMGB3P1 (1.4)	FOXP1 (1.2)	CBFA2T2 (1.2)	DEF8 (1.1)
GO:0004713	protein tyrosine kinase activity	0.06	>=0.20	FOXP1 (2.5)	ITCH (2.3)	NECAB3 (1.9)	ZNF341 (1.8)	TRPC4AP (1.7)	GRM5 (1.6)	RNASET2 (1.5)	CASP8 (1.3)	FGFR1OP (1.3)	PROCR (1.2)
GO:0072527	pyrimidine-containing compound metabolic process	0.06	>=0.20	ZNF341 (1.8)	FGFR1OP (1.8)	HMGB3P1 (1.5)	TGM3 (1.4)	MMP24 (1.3)	DEF8 (1.3)	NOX4 (1.3)	GSS (1.1)	MT1P3 (1.0)	AHCY (1.0)
GO:0008286	insulin receptor signaling pathway	0.06	>=0.20	ENSG00000249231 (3.3)	MT1P3 (3.0)	MYH7B (2.2)	ALS2CR12 (1.8)	SNTA1 (1.8)	ITCH (1.6)	C20orf144 (1.6)	DEF8 (1.3)	ENSG00000249375 (1.2)	C20orf134 (1.2)
ENSG00000173327	MAP3K11 PPI subnetwork	0.06	>=0.20	TRPC4AP (3.4)	GGT7 (2.8)	PROCR (2.1)	DYNLRB1 (2.0)	RALY (1.9)	MT1P3 (1.6)	NCOA6 (1.3)	STMN3 (1.3)	CBFA2T2 (1.2)	ITCH (1.1)
ENSG00000215440	NPEPL1 PPI subnetwork	0.06	>=0.20	PIGU (3.2)	UQCC (3.1)	TRPC4AP (2.9)	ITCH (2.6)	MAP1LC3A (2.4)	EDEM2 (2.1)	C20orf134 (1.8)	GSS (1.4)	RALY (1.4)	PXMP4 (1.3)
ENSG00000067369	TP53BP1 PPI subnetwork	0.06	>=0.20	GGT7 (2.9)	E2F1 (2.5)	FOXP1 (1.9)	BPIFB9P (1.9)	TERT (1.8)	NCOA6 (1.8)	RCC2 (1.4)	AFG3L1P (1.4)	STMN3 (1.0)	GRM5 (0.9)
ENSG00000206208	TAPBP PPI subnetwork	0.06	>=0.20	EDEM2 (3.6)	NANOS3 (1.7)	CENPBD1 (1.7)	PIGU (1.4)	GGT7 (1.4)	MT1P3 (1.3)	CASP8 (1.2)	UQCC (1.2)	HMGB3P1 (1.1)	TRPC4AP (1.0)
ENSG00000206281	TAPBP PPI subnetwork	0.06	>=0.20	EDEM2 (3.6)	NANOS3 (1.7)	CENPBD1 (1.7)	PIGU (1.4)	GGT7 (1.4)	MT1P3 (1.3)	CASP8 (1.2)	UQCC (1.2)	HMGB3P1 (1.1)	TRPC4AP (1.0)
ENSG00000112493	TAPBP PPI subnetwork	0.06	>=0.20	EDEM2 (3.6)	NANOS3 (1.7)	CENPBD1 (1.7)	PIGU (1.4)	GGT7 (1.4)	MT1P3 (1.3)	CASP8 (1.2)	UQCC (1.2)	HMGB3P1 (1.1)	TRPC4AP (1.0)
ENSG00000100395	L3MBTL2 PPI subnetwork	0.06	>=0.20	RCC2 (2.8)	FOXP1 (2.6)	NCOA6 (2.5)	ITCH (2.3)	TOX3 (2.2)	HMGB3P1 (1.5)	C20orf134 (1.4)	RALY (1.2)	TGM3 (1.1)	RHOU (0.9)
ENSG00000011260	UTP18 PPI subnetwork	0.06	>=0.20	CDK5RAP1 (2.0)	AHCY (1.9)	RCC2 (1.6)	ITCH (1.6)	EIF2S2 (1.4)	C20orf134 (1.3)	ENSG00000228265 (1.3)	ENSG00000232170 (1.1)	UQCC (1.0)	TRPC4AP (0.8)
ENSG00000065183	WDR3 PPI subnetwork	0.06	>=0.20	EIF2S2 (2.1)	ENSG00000228265 (1.9)	RCC2 (1.8)	AHCY (1.7)	CDK5RAP1 (1.7)	C20orf134 (1.5)	IRF4 (1.2)	UQCC (1.0)	ITCH (0.9)	TERT (0.9)
ENSG00000159023	EPB41 PPI subnetwork	0.06	>=0.20	DYNLRB1 (5.1)	UQCC (2.7)	GSS (2.2)	PROCR (1.6)	RALY (1.5)	AHCY (1.2)	PIGU (1.2)	MAP1LC3A (1.0)	NOX4 (0.9)	MT1P3 (0.8)
ENSG00000196419	XRCC6 PPI subnetwork	0.06	>=0.20	GSS (2.7)	AHCY (2.5)	RCC2 (1.7)	BPIFB9P (1.6)	EIF2S2 (1.5)	CENPBD1 (1.4)	RALY (1.3)	HMGB3P1 (1.3)	FGFR1OP (1.3)	E2F1 (1.2)
ENSG00000100811	YY1 PPI subnetwork	0.06	>=0.20	NCOA6 (2.6)	ENSG00000253661 (2.6)	ASIP (2.5)	RCC2 (2.0)	TERT (1.7)	CASP8 (1.7)	CBFA2T2 (1.5)	RALY (1.3)	ENSG00000232170 (1.2)	ALS2CR12 (1.1)
GO:0017022	myosin binding	0.06	>=0.20	TYR (2.8)	TP53INP2 (2.0)	CBFA2T2 (2.0)	SNTA1 (2.0)	MYH7B (1.9)	NECAB3 (1.8)	TGM3 (1.5)	TOX3 (1.4)	IRF4 (1.3)	NOX4 (1.2)
GO:0043195	terminal button	0.06	>=0.20	STMN3 (2.6)	FAM83C-AS1 (1.9)	MMP24 (1.9)	GGT7 (1.8)	GRM5 (1.8)	ENSG00000232170 (1.8)	NANOS3 (1.7)	BPIFB9P (1.6)	RHOU (1.6)	NECAB3 (1.5)
ENSG00000147601	TERF1 PPI subnetwork	0.06	>=0.20	NCOA6 (2.2)	RALY (1.8)	C20orf134 (1.6)	CENPBD1 (1.6)	AFG3L1P (1.3)	RHOU (1.2)	TRPC4AP (1.1)	PXMP4 (1.0)	TOX3 (0.9)	TERT (0.8)
GO:0050679	positive regulation of epithelial cell proliferation	0.06	>=0.20	PROCR (3.0)	FAM83C-AS1 (1.7)	ENSG00000249231 (1.4)	RNASET2 (1.4)	ALS2CR12 (1.1)	RHOU (1.0)	NOX4 (0.9)	TERT (0.9)	TOX3 (0.8)	STMN3 (0.8)
ENSG00000188687	SLC4A5 PPI subnetwork	0.06	>=0.20	AHCY (4.8)	CDK5RAP1 (2.6)	C20orf144 (2.3)	UQCC (2.1)	ACSS2 (2.0)	PIGU (1.6)	RCC2 (1.5)	MYH7B (1.2)	ENSG00000253661 (1.1)	EDEM2 (1.0)
KEGG_AMINO_SUGAR_AND_NUCLEOTIDE_SUGAR_METABOLISM	KEGG_AMINO_SUGAR_AND_NUCLEOTIDE_SUGAR_METABOLISM	0.06	>=0.20	EDEM2 (3.4)	GSS (2.5)	TGM3 (2.5)	PROCR (1.9)	RNASET2 (1.6)	MT1P3 (1.5)	ACSS2 (1.4)	ASIP (1.2)	ENSG00000249231 (1.2)	AHCY (1.1)
GO:0009112	nucleobase metabolic process	0.06	>=0.20	AHCY (2.4)	DEF8 (2.1)	TERT (2.1)	MMP24 (1.7)	TGM3 (1.7)	NOX4 (1.6)	GSS (1.4)	AFG3L1P (1.2)	FAM83C-AS1 (1.1)	C20orf134 (1.0)
ENSG00000185745	IFIT1 PPI subnetwork	0.06	>=0.20	CASP8 (2.4)	RCC2 (2.3)	CDK5RAP1 (2.2)	AHCY (1.6)	EIF2S2 (1.5)	PIGU (1.4)	FGFR1OP (1.4)	MAP1LC3A (1.1)	ENSG00000253661 (0.8)	HMGB3P1 (0.8)
ENSG00000108504	ENSG00000108504 PPI subnetwork	0.06	>=0.20	E2F1 (2.7)	TP53INP2 (2.0)	EIF2S2 (1.8)	NCOA6 (1.7)	FOXP1 (1.7)	HMGB3P1 (1.7)	RCC2 (1.7)	NECAB3 (1.6)	TRPC4AP (1.4)	GSS (1.2)
GO:0016903	oxidoreductase activity, acting on the aldehyde or oxo group of donors	0.06	>=0.20	ACSS2 (3.0)	GSS (2.7)	AHCY (2.1)	PXMP4 (1.8)	MT1P3 (1.6)	SNTA1 (1.3)	MMP24 (1.2)	EDEM2 (1.1)	TERT (1.0)	BPIFB9P (1.0)
ENSG00000129460	NGDN PPI subnetwork	0.06	>=0.20	AHCY (1.7)	RCC2 (1.4)	ENSG00000232170 (1.3)	ENSG00000228265 (1.3)	CDK5RAP1 (1.2)	TERT (1.1)	C20orf134 (1.1)	EIF2S2 (1.0)	IRF4 (0.9)	ITCH (0.9)
GO:0046635	positive regulation of alpha-beta T cell activation	0.06	>=0.20	FAM83C (1.9)	IRF4 (1.8)	TGM3 (1.6)	CASP8 (1.6)	PROCR (1.6)	FOXP1 (1.4)	NANOS3 (1.3)	FAM83C-AS1 (1.2)	ENSG00000232170 (1.0)	EDEM2 (0.7)
ENSG00000170260	ZNF212 PPI subnetwork	0.06	>=0.20	ENSG00000232170 (1.4)	RHOU (1.3)	CENPBD1 (1.2)	TGM3 (1.1)	FOXP1 (1.1)	MAP1LC3A (1.1)	IRF4 (1.0)	TP53INP2 (0.9)	CDK5RAP1 (0.7)	ZNF341 (0.6)
GO:0046364	monosaccharide biosynthetic process	0.06	>=0.20	ACSS2 (2.3)	ALS2CR12 (2.3)	MT1P3 (2.1)	GSS (2.0)	NOX4 (1.8)	AHCY (1.8)	TP53INP2 (1.6)	ENSG00000228265 (1.5)	ENSG00000232170 (1.5)	EDEM2 (1.2)
MP:0004028	chromosome breakage	0.06	>=0.20	E2F1 (3.1)	CASP8 (2.8)	TERT (2.4)	DEF8 (1.8)	AFG3L1P (1.7)	ZNF341 (1.6)	FGFR1OP (1.6)	MT1P3 (1.4)	HMGB3P1 (1.3)	NOX4 (1.0)
MP:0002458	abnormal B cell number	0.06	>=0.20	TERT (3.5)	IRF4 (2.3)	RNASET2 (2.2)	CASP8 (1.5)	ENSG00000232170 (1.3)	RCC2 (1.3)	ZNF341 (1.2)	RHOU (1.0)	TP53INP2 (0.9)	EDEM2 (0.8)
MP:0003172	abnormal lysosome physiology	0.06	>=0.20	AFG3L1P (3.0)	DEF8 (2.5)	EDEM2 (2.4)	CENPBD1 (1.9)	BPIFB9P (1.8)	MT1P3 (1.6)	NOX4 (1.5)	ENSG00000249231 (1.3)	PXMP4 (1.2)	CASP8 (1.2)
ENSG00000111788	ENSG00000111788 PPI subnetwork	0.06	>=0.20	E2F1 (3.9)	NCOA6 (2.9)	HMGB3P1 (2.6)	DYNLRB1 (2.1)	UQCC (2.0)	AHCY (1.9)	RALY (1.6)	NECAB3 (1.5)	PXMP4 (1.4)	EIF2S2 (1.2)
ENSG00000214826	ENSG00000214826 PPI subnetwork	0.06	>=0.20	E2F1 (3.9)	NCOA6 (2.9)	HMGB3P1 (2.6)	DYNLRB1 (2.1)	UQCC (2.0)	AHCY (1.9)	RALY (1.6)	NECAB3 (1.5)	PXMP4 (1.4)	EIF2S2 (1.2)
GO:0009163	nucleoside biosynthetic process	0.06	>=0.20	CENPBD1 (4.0)	AFG3L1P (3.1)	DEF8 (2.7)	TGM3 (2.4)	GSS (1.6)	TERT (1.6)	AHCY (1.4)	ENSG00000249375 (1.4)	EIF2S2 (1.0)	NOX4 (0.9)
ENSG00000126767	ELK1 PPI subnetwork	0.06	>=0.20	CASP8 (2.6)	ALS2CR12 (1.9)	E2F1 (1.4)	ITCH (1.4)	TERT (1.2)	STMN3 (1.1)	AFG3L1P (1.1)	PXMP4 (1.1)	RCC2 (1.0)	FOXP1 (0.8)
GO:0007091	mitotic metaphase/anaphase transition	0.06	>=0.20	HMGB3P1 (4.0)	TERT (2.1)	FGFR1OP (1.9)	ENSG00000232170 (1.7)	PXMP4 (1.5)	ENSG00000249375 (1.5)	CDK5RAP1 (1.2)	TRPC4AP (1.1)	E2F1 (1.0)	NOX4 (1.0)
ENSG00000156802	ATAD2 PPI subnetwork	0.06	>=0.20	RCC2 (3.3)	ITCH (1.8)	FAM83C-AS1 (1.7)	E2F1 (1.6)	EIF2S2 (1.5)	DYNLRB1 (1.5)	ENSG00000232170 (1.5)	TP53INP2 (1.5)	AHCY (1.4)	MAP1LC3A (1.3)
MP:0000154	rib fusion	0.06	>=0.20	TOX3 (2.8)	ENSG00000253661 (2.8)	C20orf144 (1.6)	ASIP (1.4)	STMN3 (1.4)	RCC2 (1.4)	RHOU (1.1)	NANOS3 (1.0)	ITCH (1.0)	FAM83C (0.9)
ENSG00000108270	AATF PPI subnetwork	0.06	>=0.20	TERT (2.3)	ENSG00000228265 (2.3)	CDK5RAP1 (1.8)	RCC2 (1.7)	C20orf134 (1.7)	AFG3L1P (1.7)	ITCH (1.4)	AHCY (1.3)	EIF2S2 (1.2)	FGFR1OP (0.9)
ENSG00000205659	LIN52 PPI subnetwork	0.06	>=0.20	E2F1 (3.3)	AFG3L1P (2.8)	FGFR1OP (2.0)	SNTA1 (1.9)	ITCH (1.6)	RALY (1.5)	NECAB3 (1.5)	FAM83C (1.4)	DYNLRB1 (1.2)	ENSG00000249231 (1.2)
ENSG00000185057	ENSG00000185057 PPI subnetwork	0.06	>=0.20	AHCY (2.0)	TERT (1.7)	CDK5RAP1 (1.6)	ENSG00000228265 (1.4)	RCC2 (1.4)	FGFR1OP (1.1)	IRF4 (0.9)	EIF2S2 (0.9)	C20orf134 (0.7)	ENSG00000232170 (0.6)
ENSG00000114767	RRP9 PPI subnetwork	0.06	>=0.20	C20orf134 (2.1)	ENSG00000228265 (1.9)	RCC2 (1.7)	CDK5RAP1 (1.6)	EIF2S2 (1.6)	AHCY (1.5)	IRF4 (1.4)	NANOS3 (1.1)	TERT (1.1)	ENSG00000232170 (0.7)
ENSG00000126934	MAP2K2 PPI subnetwork	0.06	>=0.20	AHCY (3.6)	TRPC4AP (3.0)	RALY (2.6)	DEF8 (2.4)	MT1P3 (2.1)	MYH7B (1.8)	ITCH (1.8)	NCOA6 (1.8)	ZNF341 (1.4)	UQCC (1.4)
ENSG00000104738	MCM4 PPI subnetwork	0.06	>=0.20	E2F1 (6.4)	BPIFB9P (1.7)	FGFR1OP (1.6)	EIF2S2 (1.5)	RNASET2 (1.5)	CASP8 (1.3)	CDK5RAP1 (0.9)	GRM5 (0.8)	NOX4 (0.8)	AHCY (0.7)
ENSG00000101266	CSNK2A1 PPI subnetwork	0.06	>=0.20	RALY (3.4)	RCC2 (3.3)	AHCY (2.8)	EIF2S2 (2.1)	FOXP1 (1.5)	TRPC4AP (1.3)	FAM83C-AS1 (1.2)	NCOA6 (1.2)	ITCH (1.1)	C20orf134 (1.0)
GO:0005667	transcription factor complex	0.06	>=0.20	FOXP1 (3.5)	NCOA6 (2.2)	CBFA2T2 (2.1)	RCC2 (1.9)	ASIP (1.6)	TOX3 (1.4)	TERT (1.3)	CDK5RAP1 (1.1)	AFG3L1P (1.0)	DYNLRB1 (0.9)
GO:0000123	histone acetyltransferase complex	0.06	>=0.20	NCOA6 (4.3)	ENSG00000232170 (1.7)	HMGB3P1 (1.6)	CBFA2T2 (1.5)	FOXP1 (1.3)	AFG3L1P (1.3)	PIGU (1.2)	RCC2 (1.2)	TERT (1.1)	TOX3 (0.8)
REACTOME_THROMBOXANE_SIGNALLING_THROUGH_TP_RECEPTOR	REACTOME_THROMBOXANE_SIGNALLING_THROUGH_TP_RECEPTOR	0.06	>=0.20	ENSG00000249375 (2.4)	STMN3 (2.2)	ASIP (1.6)	TOX3 (1.6)	TYR (1.6)	MMP24 (1.5)	MAP1LC3A (1.4)	DYNLRB1 (1.3)	NANOS3 (1.3)	RNASET2 (1.1)
MP:0000157	abnormal sternum morphology	0.06	>=0.20	TOX3 (2.7)	RHOU (2.5)	ASIP (2.4)	FAM83C (1.9)	ENSG00000249231 (1.8)	ENSG00000253661 (1.6)	NCOA6 (1.5)	CBFA2T2 (1.2)	ENSG00000232170 (1.1)	TERT (1.0)
KEGG_PRIMARY_IMMUNODEFICIENCY	KEGG_PRIMARY_IMMUNODEFICIENCY	0.06	>=0.20	IRF4 (1.8)	CENPBD1 (1.8)	TERT (1.7)	ENSG00000232170 (1.6)	TGM3 (1.1)	RNASET2 (1.0)	ASIP (0.9)	STMN3 (0.9)	FGFR1OP (0.9)	CASP8 (0.8)
ENSG00000174804	FZD4 PPI subnetwork	0.06	>=0.20	CBFA2T2 (1.8)	FAM83C (1.7)	STMN3 (1.7)	ENSG00000249375 (1.5)	RHOU (1.5)	ASIP (1.4)	NECAB3 (1.4)	TERT (1.3)	RNASET2 (1.2)	BPIFB9P (1.0)
ENSG00000109534	GAR1 PPI subnetwork	0.06	>=0.20	RCC2 (2.5)	UQCC (2.1)	AHCY (1.6)	ENSG00000228265 (1.1)	EIF2S2 (1.1)	FGFR1OP (0.9)	CDK5RAP1 (0.9)	NANOS3 (0.9)	TERT (0.8)	GSS (0.8)
ENSG00000167508	MVD PPI subnetwork	0.06	>=0.20	CDK5RAP1 (1.9)	EIF2S2 (1.8)	C20orf134 (1.7)	AHCY (1.7)	RCC2 (1.5)	ENSG00000228265 (1.4)	TERT (1.3)	IRF4 (1.2)	ITCH (1.1)	ACSS2 (1.0)
MP:0000607	abnormal hepatocyte morphology	0.06	>=0.20	EDEM2 (2.3)	CASP8 (1.9)	PXMP4 (1.9)	GSS (1.5)	SNTA1 (1.4)	RNASET2 (1.4)	AHCY (1.3)	ENSG00000249375 (1.3)	ACSS2 (1.3)	ALS2CR12 (1.3)
ENSG00000064601	CTSA PPI subnetwork	0.06	>=0.20	EDEM2 (3.8)	DEF8 (3.4)	CENPBD1 (2.6)	MT1P3 (2.4)	UQCC (2.1)	PXMP4 (1.8)	TP53INP2 (1.8)	FGFR1OP (1.8)	GSS (1.8)	RALY (1.7)
ENSG00000206406	CSNK2B PPI subnetwork	0.06	>=0.20	RALY (2.9)	RCC2 (2.7)	AFG3L1P (2.1)	AHCY (2.1)	CDK5RAP1 (1.8)	TERT (1.4)	EIF2S2 (1.3)	FGFR1OP (1.3)	MYH7B (1.2)	CENPBD1 (1.0)
ENSG00000206300	ENSG00000206300 PPI subnetwork	0.06	>=0.20	RALY (2.9)	RCC2 (2.7)	AFG3L1P (2.1)	AHCY (2.1)	CDK5RAP1 (1.8)	TERT (1.4)	EIF2S2 (1.3)	FGFR1OP (1.3)	MYH7B (1.2)	CENPBD1 (1.0)
ENSG00000204435	CSNK2B PPI subnetwork	0.06	>=0.20	RALY (2.9)	RCC2 (2.7)	AFG3L1P (2.1)	AHCY (2.1)	CDK5RAP1 (1.8)	TERT (1.4)	EIF2S2 (1.3)	FGFR1OP (1.3)	MYH7B (1.2)	CENPBD1 (1.0)
MP:0011386	increased metanephric mesenchyme apoptosis	0.06	>=0.20	STMN3 (3.5)	TOX3 (3.2)	ENSG00000249375 (2.3)	UQCC (2.3)	FGFR1OP (1.9)	ALS2CR12 (1.9)	ENSG00000253661 (1.7)	SNTA1 (1.5)	BPIFB9P (1.4)	TRPC4AP (1.3)
ENSG00000122565	CBX3 PPI subnetwork	0.06	>=0.20	HMGB3P1 (3.2)	E2F1 (2.7)	NCOA6 (2.6)	RCC2 (2.6)	FOXP1 (2.5)	RALY (2.3)	CBFA2T2 (1.6)	BPIFB9P (1.5)	TOX3 (1.3)	ITCH (1.3)
ENSG00000154727	GABPA PPI subnetwork	0.06	>=0.20	NCOA6 (3.0)	TERT (2.1)	ITCH (1.5)	FOXP1 (1.3)	STMN3 (1.2)	NECAB3 (1.1)	ENSG00000249375 (1.1)	IRF4 (0.9)	ALS2CR12 (0.9)	RHOU (0.9)
GO:0050890	cognition	0.06	>=0.20	GRM5 (3.6)	GGT7 (2.6)	STMN3 (2.1)	MMP24 (2.1)	ZNF341 (1.6)	FOXP1 (1.4)	TGM3 (1.3)	NANOS3 (1.0)	TERT (1.0)	ENSG00000249375 (0.9)
ENSG00000170345	FOS PPI subnetwork	0.06	>=0.20	NCOA6 (2.6)	CBFA2T2 (2.2)	RHOU (2.1)	FGFR1OP (1.9)	PROCR (1.6)	CASP8 (1.6)	FOXP1 (1.5)	MT1P3 (1.5)	NECAB3 (1.3)	FAM83C (1.3)
ENSG00000179151	EDC3 PPI subnetwork	0.06	>=0.20	C20orf134 (2.7)	HMGB3P1 (2.2)	NCOA6 (2.0)	TERT (1.8)	DEF8 (1.7)	ENSG00000232170 (1.6)	RHOU (1.6)	ITCH (1.4)	AFG3L1P (1.4)	CENPBD1 (1.3)
GO:0031060	regulation of histone methylation	0.06	>=0.20	ENSG00000249375 (2.9)	TERT (2.7)	ZNF341 (2.1)	AFG3L1P (2.1)	NCOA6 (1.7)	RCC2 (1.6)	CENPBD1 (1.6)	TYR (1.2)	CBFA2T2 (1.1)	ENSG00000249231 (1.1)
REACTOME_REGULATION_OF_PYRUVATE_DEHYDROGENASE_PDH_COMPLEX	REACTOME_REGULATION_OF_PYRUVATE_DEHYDROGENASE_PDH_COMPLEX	0.06	>=0.20	ACSS2 (4.8)	UQCC (3.4)	PXMP4 (2.6)	TP53INP2 (2.3)	SNTA1 (2.3)	CDK5RAP1 (2.2)	AFG3L1P (2.1)	MYH7B (1.6)	NECAB3 (1.5)	TRPC4AP (1.4)
ENSG00000150086	GRIN2B PPI subnetwork	0.06	>=0.20	GRM5 (4.8)	GGT7 (3.9)	STMN3 (2.5)	MMP24 (1.8)	CBFA2T2 (1.6)	ITCH (1.4)	FOXP1 (1.3)	TGM3 (1.3)	RHOU (1.1)	SNTA1 (1.0)
ENSG00000100201	DDX17 PPI subnetwork	0.06	>=0.20	NCOA6 (2.4)	CASP8 (1.6)	FAM83C (1.5)	RCC2 (1.5)	CDK5RAP1 (1.4)	GRM5 (1.1)	ZNF341 (1.0)	AHCY (1.0)	TGM3 (0.9)	TRPC4AP (0.9)
GO:0021895	cerebral cortex neuron differentiation	0.06	>=0.20	C20orf134 (2.2)	ALS2CR12 (2.2)	MMP24 (2.0)	HMGB3P1 (1.9)	STMN3 (1.8)	PXMP4 (1.7)	ENSG00000253661 (1.7)	CBFA2T2 (1.5)	CENPBD1 (1.4)	DEF8 (1.3)
ENSG00000172288	CDY1 PPI subnetwork	0.06	>=0.20	CBFA2T2 (2.2)	ALS2CR12 (1.7)	FAM83C-AS1 (1.7)	PXMP4 (1.6)	ACSS2 (1.5)	NCOA6 (1.4)	IRF4 (1.4)	GGT7 (1.2)	TERT (1.0)	MAP1LC3A (0.9)
ENSG00000172352	CDY1B PPI subnetwork	0.06	>=0.20	CBFA2T2 (2.2)	ALS2CR12 (1.7)	FAM83C-AS1 (1.7)	PXMP4 (1.6)	ACSS2 (1.5)	NCOA6 (1.4)	IRF4 (1.4)	GGT7 (1.2)	TERT (1.0)	MAP1LC3A (0.9)
ENSG00000214026	MRPL23 PPI subnetwork	0.06	>=0.20	UQCC (2.5)	ZNF341 (2.3)	PIGU (1.8)	TERT (1.8)	NANOS3 (1.4)	FAM83C-AS1 (1.1)	AHCY (1.0)	TRPC4AP (1.0)	CDK5RAP1 (1.0)	MMP24 (0.9)
ENSG00000149970	CNKSR2 PPI subnetwork	0.06	>=0.20	GRM5 (4.8)	GGT7 (2.5)	CBFA2T2 (1.9)	ITCH (1.8)	MAP1LC3A (1.8)	NOX4 (1.8)	TP53INP2 (1.6)	FOXP1 (1.5)	TGM3 (1.3)	NCOA6 (1.3)
GO:0005773	vacuole	0.06	>=0.20	EDEM2 (2.7)	PIGU (2.1)	TYR (2.0)	NOX4 (1.3)	DEF8 (1.3)	AHCY (1.2)	MAP1LC3A (1.1)	PXMP4 (1.1)	RNASET2 (1.0)	RHOU (1.0)
ENSG00000093009	CDC45 PPI subnetwork	0.06	>=0.20	E2F1 (6.2)	FGFR1OP (1.8)	ENSG00000228265 (1.4)	GSS (1.4)	PIGU (1.4)	EIF2S2 (1.4)	RCC2 (1.2)	TERT (1.0)	AHCY (1.0)	CDK5RAP1 (1.0)
ENSG00000154415	PPP1R3A PPI subnetwork	0.06	>=0.20	RNASET2 (2.3)	MMP24 (2.2)	FOXP1 (2.2)	SNTA1 (1.9)	TGM3 (1.7)	CASP8 (1.4)	TRPC4AP (1.3)	NANOS3 (1.2)	STMN3 (1.2)	AFG3L1P (1.2)
KEGG_HISTIDINE_METABOLISM	KEGG_HISTIDINE_METABOLISM	0.06	>=0.20	PXMP4 (2.8)	ENSG00000232170 (2.4)	GSS (2.3)	AHCY (2.1)	FAM83C (1.9)	MAP1LC3A (1.7)	DEF8 (1.6)	TGM3 (1.5)	ACSS2 (1.5)	MYH7B (1.3)
ENSG00000007968	E2F2 PPI subnetwork	0.06	>=0.20	RHOU (2.4)	FOXP1 (1.8)	TERT (1.7)	CENPBD1 (1.3)	NCOA6 (1.0)	NOX4 (0.9)	CBFA2T2 (0.9)	HMGB3P1 (0.8)	ASIP (0.8)	TYR (0.8)
GO:0000794	condensed nuclear chromosome	0.06	>=0.20	E2F1 (4.2)	FGFR1OP (2.1)	HMGB3P1 (1.7)	PXMP4 (1.6)	C20orf144 (1.6)	RCC2 (1.6)	TERT (1.5)	TRPC4AP (1.4)	MT1P3 (1.4)	MMP24 (1.1)
REACTOME_UNWINDING_OF_DNA	REACTOME_UNWINDING_OF_DNA	0.06	>=0.20	E2F1 (8.0)	PIGU (2.2)	EDEM2 (1.4)	ENSG00000228265 (1.4)	EIF2S2 (1.0)	TERT (0.9)	AHCY (0.9)	RCC2 (0.9)	PXMP4 (0.9)	CDK5RAP1 (0.9)
ENSG00000140379	BCL2A1 PPI subnetwork	0.06	>=0.20	CASP8 (2.4)	MAP1LC3A (2.3)	FOXP1 (2.2)	SNTA1 (1.4)	NANOS3 (1.3)	RCC2 (1.2)	RHOU (1.1)	TP53INP2 (1.0)	DEF8 (0.9)	STMN3 (0.9)
ENSG00000158042	MRPL17 PPI subnetwork	0.06	>=0.20	PIGU (2.9)	TERT (1.8)	AFG3L1P (1.8)	IRF4 (1.6)	CDK5RAP1 (1.5)	BPIFB9P (1.5)	DYNLRB1 (1.4)	ENSG00000232170 (1.4)	FGFR1OP (1.4)	UQCC (1.2)
ENSG00000136854	STXBP1 PPI subnetwork	0.06	>=0.20	STMN3 (2.7)	MMP24 (2.5)	GRM5 (2.4)	NECAB3 (1.8)	GGT7 (1.7)	MT1P3 (1.7)	FAM83C (1.6)	FAM83C-AS1 (1.6)	TP53INP2 (1.4)	TGM3 (1.3)
MP:0002444	abnormal T cell physiology	0.06	>=0.20	IRF4 (2.8)	CASP8 (2.5)	ASIP (1.6)	ENSG00000232170 (1.0)	RNASET2 (1.0)	ALS2CR12 (0.8)	FOXP1 (0.8)	RHOU (0.8)	RCC2 (0.7)	NANOS3 (0.6)
ENSG00000171490	RSL1D1 PPI subnetwork	0.06	>=0.20	AHCY (2.8)	TERT (1.9)	RCC2 (1.9)	C20orf134 (1.7)	ENSG00000228265 (1.6)	EIF2S2 (1.4)	ENSG00000232170 (1.3)	CDK5RAP1 (1.2)	ITCH (1.0)	UQCC (0.9)
GO:0046128	purine ribonucleoside metabolic process	0.06	>=0.20	CENPBD1 (5.7)	AFG3L1P (3.3)	TERT (2.4)	FGFR1OP (2.0)	GSS (1.7)	ACSS2 (1.7)	AHCY (1.6)	PXMP4 (1.6)	DEF8 (1.5)	ENSG00000232170 (1.5)
MP:0008189	increased transitional stage B cell number	0.06	>=0.20	IRF4 (3.9)	CASP8 (2.3)	FOXP1 (2.1)	MAP1LC3A (1.5)	RHOU (1.4)	TP53INP2 (1.3)	RNASET2 (1.3)	ENSG00000253661 (1.2)	ZNF341 (0.9)	CBFA2T2 (0.8)
ENSG00000108840	HDAC5 PPI subnetwork	0.06	>=0.20	NCOA6 (3.0)	RALY (2.5)	IRF4 (1.8)	FAM83C (1.7)	ASIP (1.5)	SNTA1 (1.5)	ENSG00000232170 (1.4)	BPIFB9P (1.4)	TGM3 (1.4)	DYNLRB1 (1.3)
ENSG00000144744	UBA3 PPI subnetwork	0.06	>=0.20	DYNLRB1 (2.7)	DEF8 (1.9)	CASP8 (1.6)	FOXP1 (1.3)	ZNF341 (1.3)	TRPC4AP (1.1)	ENSG00000249231 (1.1)	TERT (1.0)	GSS (1.0)	NECAB3 (0.9)
ENSG00000112651	MRPL2 PPI subnetwork	0.06	>=0.20	CDK5RAP1 (1.9)	C20orf134 (1.7)	RCC2 (1.6)	ENSG00000228265 (1.6)	TERT (1.4)	IRF4 (1.4)	AHCY (1.3)	EIF2S2 (1.1)	ACSS2 (0.9)	ENSG00000232170 (0.9)
ENSG00000115966	ATF2 PPI subnetwork	0.06	>=0.20	NCOA6 (2.5)	TOX3 (2.3)	EIF2S2 (2.2)	CBFA2T2 (2.1)	RALY (2.0)	GGT7 (1.8)	AFG3L1P (1.5)	FAM83C (1.5)	RHOU (1.5)	UQCC (1.3)
ENSG00000177283	FZD8 PPI subnetwork	0.06	>=0.20	BPIFB9P (1.7)	TERT (1.6)	NECAB3 (1.5)	CBFA2T2 (1.5)	FAM83C (1.4)	C20orf134 (1.4)	RHOU (1.4)	TYR (1.0)	ASIP (1.0)	MYH7B (0.9)
MP:0000696	abnormal Peyer's patch morphology	0.06	>=0.20	MAP1LC3A (2.2)	CASP8 (1.8)	IRF4 (1.7)	TERT (1.6)	TGM3 (1.6)	FOXP1 (1.3)	FGFR1OP (1.2)	RCC2 (1.1)	TP53INP2 (1.1)	ZNF341 (1.0)
GO:0016918	retinal binding	0.06	>=0.20	TYR (1.6)	MYH7B (1.6)	AFG3L1P (1.4)	ENSG00000253661 (1.4)	DEF8 (1.4)	TERT (1.4)	CENPBD1 (1.2)	ENSG00000249231 (1.1)	MAP1LC3A (0.8)	BPIFB9P (0.7)
GO:0007062	sister chromatid cohesion	0.06	>=0.20	AFG3L1P (2.8)	TERT (2.6)	BPIFB9P (2.3)	HMGB3P1 (2.3)	ITCH (1.8)	NCOA6 (1.7)	ZNF341 (1.6)	ENSG00000249375 (1.6)	E2F1 (1.4)	CBFA2T2 (1.2)
KEGG_NON_SMALL_CELL_LUNG_CANCER	KEGG_NON_SMALL_CELL_LUNG_CANCER	0.06	>=0.20	ITCH (2.6)	RALY (2.5)	MT1P3 (2.2)	FOXP1 (2.1)	CASP8 (1.9)	MAP1LC3A (1.7)	RCC2 (1.5)	DEF8 (1.5)	TRPC4AP (1.5)	E2F1 (1.4)
ENSG00000005156	LIG3 PPI subnetwork	0.06	>=0.20	RALY (4.0)	AHCY (3.0)	CDK5RAP1 (2.9)	GSS (2.6)	TERT (2.3)	ITCH (2.1)	E2F1 (2.0)	TRPC4AP (1.9)	PIGU (1.6)	C20orf134 (1.6)
ENSG00000183337	BCOR PPI subnetwork	0.06	>=0.20	RCC2 (2.8)	NCOA6 (2.8)	ITCH (2.7)	TRPC4AP (2.4)	CBFA2T2 (2.0)	FOXP1 (1.8)	RALY (1.8)	TOX3 (1.6)	TERT (1.4)	MT1P3 (1.4)
ENSG00000160469	BRSK1 PPI subnetwork	0.06	>=0.20	CDK5RAP1 (2.0)	TERT (1.7)	RCC2 (1.6)	ENSG00000232170 (1.5)	ENSG00000228265 (1.2)	C20orf134 (1.0)	AHCY (1.0)	AFG3L1P (0.9)	IRF4 (0.9)	EIF2S2 (0.9)
ENSG00000198554	WDHD1 PPI subnetwork	0.06	>=0.20	E2F1 (4.3)	AFG3L1P (1.7)	ENSG00000228265 (1.7)	C20orf144 (1.3)	AHCY (1.1)	PIGU (1.1)	C20orf134 (1.0)	ENSG00000253661 (1.0)	PXMP4 (0.9)	EIF2S2 (0.9)
ENSG00000103342	GSPT1 PPI subnetwork	0.06	>=0.20	DEF8 (2.2)	AFG3L1P (2.0)	TERT (1.8)	BPIFB9P (1.8)	FGFR1OP (1.6)	MT1P3 (1.4)	EIF2S2 (1.4)	CENPBD1 (1.3)	CASP8 (1.3)	FOXP1 (1.3)
MP:0003271	abnormal duodenum morphology	0.06	>=0.20	TOX3 (2.7)	AFG3L1P (2.1)	RHOU (2.0)	FOXP1 (1.9)	ENSG00000253661 (1.7)	TERT (1.4)	TP53INP2 (1.3)	BPIFB9P (1.2)	CENPBD1 (1.2)	ENSG00000249375 (1.1)
ENSG00000100479	POLE2 PPI subnetwork	0.06	>=0.20	E2F1 (4.7)	PXMP4 (1.8)	EIF2S2 (1.5)	BPIFB9P (1.3)	ENSG00000232170 (1.3)	NANOS3 (1.3)	AFG3L1P (1.2)	ENSG00000228265 (1.2)	RCC2 (1.2)	HMGB3P1 (1.1)
MP:0002948	abnormal neuron specification	0.07	>=0.20	TOX3 (4.7)	MYH7B (1.8)	TERT (1.7)	TGM3 (1.5)	NECAB3 (1.4)	ENSG00000253661 (1.1)	ASIP (1.0)	STMN3 (1.0)	FGFR1OP (0.9)	RHOU (0.9)
GO:0007223	Wnt receptor signaling pathway, calcium modulating pathway	0.07	>=0.20	BPIFB9P (3.7)	FAM83C (2.5)	C20orf134 (2.4)	AFG3L1P (2.1)	PXMP4 (1.9)	ZNF341 (1.6)	CBFA2T2 (1.5)	CENPBD1 (1.3)	NANOS3 (1.0)	MMP24 (1.0)
GO:0045745	positive regulation of G-protein coupled receptor protein signaling pathway	0.07	>=0.20	ENSG00000249375 (2.7)	ENSG00000232170 (2.6)	NANOS3 (2.0)	TGM3 (1.8)	BPIFB9P (1.6)	ZNF341 (1.5)	PXMP4 (1.4)	NOX4 (1.3)	DEF8 (1.2)	AFG3L1P (1.2)
GO:2000104	negative regulation of DNA-dependent DNA replication	0.07	>=0.20	ENSG00000228265 (3.9)	ENSG00000249231 (2.1)	HMGB3P1 (2.1)	C20orf134 (2.0)	ENSG00000253661 (1.7)	ENSG00000249375 (1.4)	CENPBD1 (1.3)	PXMP4 (1.2)	E2F1 (1.0)	AFG3L1P (0.9)
REACTOME_SYNTHESIS_OF_SUBSTRATES_IN_N:GLYCAN_BIOSYTHESIS	REACTOME_SYNTHESIS_OF_SUBSTRATES_IN_N:GLYCAN_BIOSYTHESIS	0.07	>=0.20	EDEM2 (4.2)	TRPC4AP (2.9)	PIGU (2.5)	ENSG00000228265 (2.3)	ENSG00000249231 (2.1)	MT1P3 (2.0)	GSS (2.0)	ACSS2 (1.8)	PROCR (1.7)	TGM3 (1.5)
MP:0009838	abnormal sperm axoneme morphology	0.07	>=0.20	C20orf144 (3.9)	ENSG00000232170 (2.0)	TGM3 (1.9)	GGT7 (1.8)	IRF4 (1.3)	NECAB3 (1.3)	FAM83C (1.2)	ALS2CR12 (1.1)	MMP24 (1.0)	RALY (1.0)
GO:0015807	L-amino acid transport	0.07	>=0.20	ENSG00000249375 (3.1)	C20orf134 (3.0)	ENSG00000232170 (2.0)	RNASET2 (1.8)	SNTA1 (1.6)	TYR (1.6)	NOX4 (1.3)	CENPBD1 (1.3)	ALS2CR12 (1.2)	GGT7 (1.1)
MP:0000693	spleen hyperplasia	0.07	>=0.20	FOXP1 (3.1)	IRF4 (2.9)	ENSG00000228265 (2.1)	CASP8 (1.9)	CBFA2T2 (1.6)	ASIP (1.5)	RNASET2 (1.5)	E2F1 (1.5)	TERT (1.2)	ENSG00000232170 (1.1)
ENSG00000176884	GRIN1 PPI subnetwork	0.07	>=0.20	GRM5 (4.8)	GGT7 (3.2)	STMN3 (2.7)	MMP24 (2.1)	FOXP1 (1.9)	CBFA2T2 (1.3)	ENSG00000253661 (1.3)	BPIFB9P (1.3)	ITCH (0.9)	NECAB3 (0.7)
ENSG00000142945	KIF2C PPI subnetwork	0.07	>=0.20	E2F1 (3.9)	FGFR1OP (3.0)	HMGB3P1 (2.7)	ALS2CR12 (1.2)	CDK5RAP1 (1.2)	TRPC4AP (1.0)	ENSG00000249231 (1.0)	TP53INP2 (1.0)	PXMP4 (0.8)	BPIFB9P (0.8)
GO:0007611	learning or memory	0.07	>=0.20	GRM5 (3.7)	GGT7 (2.4)	STMN3 (2.2)	MMP24 (1.9)	FOXP1 (1.7)	ZNF341 (1.7)	TGM3 (1.2)	TERT (1.2)	NANOS3 (1.1)	ENSG00000253661 (0.8)
GO:0032838	cell projection cytoplasm	0.07	>=0.20	C20orf144 (2.5)	FAM83C-AS1 (2.1)	NECAB3 (1.9)	ITCH (1.8)	TGM3 (1.5)	ALS2CR12 (1.4)	NOX4 (1.3)	C20orf134 (1.2)	ENSG00000249375 (1.1)	NANOS3 (1.1)
GO:0032844	regulation of homeostatic process	0.07	>=0.20	ENSG00000232170 (1.6)	NANOS3 (1.4)	FOXP1 (1.2)	BPIFB9P (1.2)	ENSG00000253661 (1.0)	MAP1LC3A (1.0)	TOX3 (1.0)	CENPBD1 (0.9)	ENSG00000228265 (0.9)	ENSG00000249231 (0.9)
GO:0000245	spliceosomal complex assembly	0.07	>=0.20	CDK5RAP1 (3.4)	BPIFB9P (2.4)	RALY (1.9)	PIGU (1.7)	EIF2S2 (1.7)	AFG3L1P (1.5)	FAM83C-AS1 (1.5)	ENSG00000232170 (1.5)	DYNLRB1 (1.4)	NCOA6 (1.2)
KEGG_TYROSINE_METABOLISM	KEGG_TYROSINE_METABOLISM	0.07	>=0.20	TYR (5.9)	TGM3 (4.3)	GSS (2.0)	AHCY (1.6)	ACSS2 (1.2)	PXMP4 (1.2)	CDK5RAP1 (1.0)	TP53INP2 (0.9)	NANOS3 (0.9)	UQCC (0.8)
MP:0003911	increased drinking behavior	0.07	>=0.20	ALS2CR12 (2.3)	RHOU (1.7)	MT1P3 (1.6)	TGM3 (1.5)	TOX3 (1.4)	NECAB3 (1.4)	RALY (1.2)	ENSG00000232170 (1.1)	CASP8 (1.1)	ASIP (1.1)
MP:0001825	arrested T cell differentiation	0.07	>=0.20	IRF4 (1.8)	ASIP (1.7)	TERT (1.6)	ENSG00000253661 (1.2)	C20orf144 (1.2)	CASP8 (1.2)	AHCY (1.0)	RHOU (0.9)	TOX3 (0.8)	EIF2S2 (0.6)
ENSG00000204523	ENSG00000204523 PPI subnetwork	0.07	>=0.20	AHCY (3.3)	EIF2S2 (2.8)	GSS (2.8)	RCC2 (2.6)	HMGB3P1 (2.5)	PROCR (2.1)	RALY (1.8)	ITCH (1.7)	UQCC (1.4)	PIGU (1.4)
ENSG00000137497	NUMA1 PPI subnetwork	0.07	>=0.20	ITCH (3.0)	RALY (3.0)	GSS (2.5)	AHCY (2.3)	EIF2S2 (2.2)	MT1P3 (2.1)	ENSG00000253661 (1.9)	DYNLRB1 (1.9)	NCOA6 (1.7)	PIGU (1.5)
MP:0002024	T cell derived lymphoma	0.07	>=0.20	E2F1 (3.4)	TERT (1.8)	FOXP1 (1.8)	PXMP4 (1.7)	IRF4 (1.6)	RCC2 (1.6)	AHCY (1.5)	MT1P3 (1.5)	RALY (1.3)	ENSG00000228265 (1.2)
ENSG00000047315	POLR2B PPI subnetwork	0.07	>=0.20	CDK5RAP1 (2.7)	RCC2 (2.6)	NCOA6 (2.1)	AFG3L1P (1.8)	TRPC4AP (1.4)	EIF2S2 (1.4)	HMGB3P1 (1.3)	PROCR (1.1)	DYNLRB1 (1.0)	RALY (1.0)
GO:0006605	protein targeting	0.07	>=0.20	MT1P3 (2.2)	RHOU (1.9)	FOXP1 (1.8)	CBFA2T2 (1.8)	EIF2S2 (1.7)	MYH7B (1.5)	GSS (1.5)	MMP24 (1.4)	TRPC4AP (1.4)	ENSG00000253661 (1.3)
GO:0006278	RNA-dependent DNA replication	0.07	>=0.20	CENPBD1 (3.2)	ENSG00000249231 (3.1)	TERT (2.8)	C20orf134 (2.7)	ALS2CR12 (2.2)	AFG3L1P (2.2)	ENSG00000228265 (1.9)	ENSG00000232170 (1.5)	NECAB3 (1.1)	DEF8 (1.1)
MP:0008058	abnormal DNA repair	0.07	>=0.20	TERT (2.8)	E2F1 (2.4)	CDK5RAP1 (2.0)	ENSG00000232170 (2.0)	PIGU (1.5)	CASP8 (1.4)	FGFR1OP (1.2)	RCC2 (1.2)	ENSG00000249231 (1.0)	ENSG00000228265 (0.9)
ENSG00000139687	RB1 PPI subnetwork	0.07	>=0.20	RCC2 (3.8)	E2F1 (2.8)	HMGB3P1 (2.3)	RALY (1.8)	FGFR1OP (1.6)	GSS (1.5)	CASP8 (1.5)	ITCH (1.4)	TRPC4AP (1.4)	TYR (1.3)
ENSG00000140319	SRP14 PPI subnetwork	0.07	>=0.20	RNASET2 (2.4)	NANOS3 (2.0)	CASP8 (1.4)	AHCY (1.2)	BPIFB9P (1.2)	NOX4 (1.1)	RCC2 (1.1)	TOX3 (1.1)	TGM3 (1.1)	ZNF341 (1.0)
GO:0035176	social behavior	0.07	>=0.20	ENSG00000253661 (2.7)	STMN3 (2.5)	TERT (2.4)	ZNF341 (1.9)	DEF8 (1.6)	MMP24 (1.6)	MAP1LC3A (1.6)	AFG3L1P (1.2)	SNTA1 (1.2)	ALS2CR12 (1.1)
ENSG00000162367	TAL1 PPI subnetwork	0.07	>=0.20	ASIP (2.7)	RCC2 (2.6)	NCOA6 (2.3)	AHCY (1.9)	NANOS3 (1.9)	RALY (1.7)	TERT (1.5)	ITCH (1.4)	TOX3 (1.4)	MT1P3 (1.3)
ENSG00000136628	EPRS PPI subnetwork	0.07	>=0.20	EIF2S2 (4.0)	AHCY (2.8)	ACSS2 (2.5)	RCC2 (1.9)	GSS (1.8)	RALY (1.7)	UQCC (1.7)	IRF4 (1.6)	TRPC4AP (1.6)	FGFR1OP (1.3)
GO:0004540	ribonuclease activity	0.07	>=0.20	PIGU (3.1)	CDK5RAP1 (2.2)	HMGB3P1 (2.2)	EDEM2 (1.8)	CENPBD1 (1.5)	RNASET2 (1.4)	RCC2 (1.3)	ASIP (1.3)	C20orf134 (1.1)	FGFR1OP (1.0)
GO:0003697	single-stranded DNA binding	0.07	>=0.20	E2F1 (2.9)	RCC2 (2.1)	ENSG00000249375 (1.6)	HMGB3P1 (1.4)	TERT (1.3)	UQCC (1.1)	AFG3L1P (1.1)	RHOU (0.9)	MYH7B (0.7)	FGFR1OP (0.7)
ENSG00000170004	CHD3 PPI subnetwork	0.07	>=0.20	RCC2 (3.1)	RALY (2.0)	NANOS3 (1.7)	TGM3 (1.3)	E2F1 (1.2)	CASP8 (1.1)	GSS (1.1)	MT1P3 (1.1)	HMGB3P1 (1.1)	AHCY (1.1)
GO:0021700	developmental maturation	0.07	>=0.20	ENSG00000249231 (3.0)	PROCR (2.4)	TGM3 (2.3)	MAP1LC3A (1.9)	FAM83C-AS1 (1.5)	NANOS3 (1.4)	TYR (1.3)	C20orf144 (1.2)	STMN3 (1.1)	ENSG00000232170 (1.1)
GO:0044309	neuron spine	0.07	>=0.20	GRM5 (5.4)	MMP24 (3.3)	ENSG00000249375 (2.6)	FOXP1 (2.5)	NANOS3 (2.5)	STMN3 (2.5)	GGT7 (1.7)	RHOU (1.4)	RNASET2 (1.3)	ZNF341 (1.2)
GO:0043197	dendritic spine	0.07	>=0.20	GRM5 (5.4)	MMP24 (3.3)	ENSG00000249375 (2.6)	FOXP1 (2.5)	NANOS3 (2.5)	STMN3 (2.5)	GGT7 (1.7)	RHOU (1.4)	RNASET2 (1.3)	ZNF341 (1.2)
ENSG00000120837	NFYB PPI subnetwork	0.07	>=0.20	FGFR1OP (2.4)	TERT (2.2)	CASP8 (1.8)	RCC2 (1.6)	AHCY (1.5)	ALS2CR12 (1.3)	MT1P3 (1.3)	ENSG00000249231 (1.3)	ENSG00000249375 (1.2)	IRF4 (1.1)
REACTOME_AMINO_ACID_SYNTHESIS_AND_INTERCONVERSION_TRANSAMINATION	REACTOME_AMINO_ACID_SYNTHESIS_AND_INTERCONVERSION_TRANSAMINATION	0.07	>=0.20	EIF2S2 (3.4)	AHCY (2.6)	ENSG00000249231 (1.9)	C20orf144 (1.4)	TP53INP2 (1.4)	SNTA1 (1.3)	HMGB3P1 (1.2)	RCC2 (1.2)	FAM83C (1.2)	ACSS2 (1.2)
MP:0005031	abnormal trophoblast layer morphology	0.07	>=0.20	ITCH (3.9)	TERT (2.9)	PROCR (2.3)	GSS (2.0)	RHOU (1.8)	TRPC4AP (1.7)	ENSG00000232170 (1.5)	FGFR1OP (1.5)	AHCY (1.3)	UQCC (1.2)
GO:0035567	non-canonical Wnt receptor signaling pathway	0.07	>=0.20	FAM83C (4.5)	BPIFB9P (2.8)	CBFA2T2 (1.9)	NECAB3 (1.8)	C20orf134 (1.6)	TERT (1.5)	ENSG00000249375 (1.5)	ENSG00000253661 (1.3)	AFG3L1P (1.3)	ASIP (0.9)
ENSG00000141200	KIF2B PPI subnetwork	0.07	>=0.20	E2F1 (4.1)	HMGB3P1 (2.8)	FGFR1OP (2.4)	CDK5RAP1 (1.6)	TRPC4AP (1.4)	PXMP4 (1.4)	PIGU (1.2)	AHCY (1.0)	TP53INP2 (0.8)	ENSG00000249231 (0.8)
GO:0046982	protein heterodimerization activity	0.07	>=0.20	FOXP1 (2.6)	TOX3 (2.1)	E2F1 (1.3)	SNTA1 (1.3)	STMN3 (1.2)	ENSG00000253661 (1.2)	IRF4 (1.1)	RHOU (1.1)	RNASET2 (1.1)	ENSG00000249375 (1.0)
MP:0004231	abnormal calcium ion homeostasis	0.07	>=0.20	NANOS3 (2.8)	GGT7 (2.4)	FAM83C (2.2)	SNTA1 (2.0)	FOXP1 (1.7)	GRM5 (1.7)	ENSG00000232170 (1.5)	MAP1LC3A (1.1)	TGM3 (1.0)	IRF4 (1.0)
ENSG00000114841	DNAH1 PPI subnetwork	0.07	>=0.20	DYNLRB1 (2.6)	MMP24 (2.0)	GGT7 (1.6)	MT1P3 (1.5)	FOXP1 (1.5)	HMGB3P1 (1.5)	CASP8 (1.4)	MAP1LC3A (1.3)	AFG3L1P (1.1)	TP53INP2 (1.1)
ENSG00000040199	PHLPP2 PPI subnetwork	0.07	>=0.20	IRF4 (1.9)	GSS (1.9)	TERT (1.8)	AHCY (1.7)	TGM3 (1.7)	TP53INP2 (1.6)	RCC2 (1.6)	ALS2CR12 (1.5)	FAM83C-AS1 (1.4)	C20orf144 (1.3)
MP:0008597	decreased circulating interleukin-6 level	0.07	>=0.20	TGM3 (2.2)	PROCR (1.9)	CASP8 (1.7)	MMP24 (1.5)	C20orf144 (1.4)	ENSG00000249231 (1.2)	FAM83C (1.0)	TP53INP2 (1.0)	TRPC4AP (1.0)	RHOU (1.0)
GO:0050905	neuromuscular process	0.07	>=0.20	ENSG00000253661 (3.7)	GGT7 (3.2)	GRM5 (2.5)	DEF8 (2.2)	C20orf144 (2.0)	ENSG00000249375 (1.9)	CBFA2T2 (1.8)	BPIFB9P (1.6)	STMN3 (1.6)	NANOS3 (1.6)
ENSG00000089902	RCOR1 PPI subnetwork	0.07	>=0.20	RCC2 (3.4)	HMGB3P1 (2.7)	NCOA6 (2.3)	FOXP1 (2.0)	CBFA2T2 (1.8)	CASP8 (1.3)	TERT (1.1)	CENPBD1 (1.1)	AFG3L1P (1.0)	TOX3 (0.8)
ENSG00000063177	RPL18 PPI subnetwork	0.07	>=0.20	AHCY (3.7)	EIF2S2 (3.6)	NANOS3 (2.1)	ENSG00000228265 (1.8)	RCC2 (1.6)	GSS (1.5)	IRF4 (1.2)	RALY (1.2)	FOXP1 (1.1)	UQCC (1.0)
ENSG00000137947	GTF2B PPI subnetwork	0.07	>=0.20	CDK5RAP1 (2.4)	NANOS3 (1.6)	DYNLRB1 (1.5)	CENPBD1 (1.4)	EDEM2 (1.4)	EIF2S2 (1.3)	RALY (1.3)	IRF4 (1.2)	RCC2 (1.2)	AFG3L1P (1.0)
ENSG00000119408	NEK6 PPI subnetwork	0.07	>=0.20	RCC2 (2.2)	TRPC4AP (2.0)	AHCY (1.9)	PIGU (1.4)	ENSG00000249231 (1.2)	EIF2S2 (1.2)	DEF8 (1.1)	E2F1 (1.1)	IRF4 (1.0)	UQCC (1.0)
ENSG00000153233	PTPRR PPI subnetwork	0.07	>=0.20	STMN3 (2.6)	GGT7 (2.2)	MT1P3 (2.1)	ITCH (1.9)	TGM3 (1.8)	PXMP4 (1.7)	NECAB3 (1.6)	C20orf134 (1.5)	TRPC4AP (1.5)	ZNF341 (1.4)
GO:0007004	telomere maintenance via telomerase	0.07	>=0.20	CENPBD1 (3.1)	C20orf134 (3.0)	TERT (2.9)	ENSG00000249231 (2.8)	ALS2CR12 (2.4)	AFG3L1P (2.0)	ENSG00000228265 (1.9)	ENSG00000232170 (1.7)	NECAB3 (1.2)	DEF8 (1.2)
ENSG00000179344	HLA-DQB1 PPI subnetwork	0.07	>=0.20	ASIP (1.8)	CASP8 (1.3)	FAM83C (1.2)	RHOU (1.2)	ENSG00000249231 (1.2)	PXMP4 (1.1)	ENSG00000232170 (1.0)	RNASET2 (1.0)	CBFA2T2 (1.0)	TERT (0.9)
GO:0045823	positive regulation of heart contraction	0.07	>=0.20	ASIP (3.1)	AFG3L1P (2.3)	ENSG00000232170 (2.1)	ENSG00000228265 (2.0)	NANOS3 (1.9)	ENSG00000253661 (1.7)	ENSG00000249375 (1.6)	BPIFB9P (1.3)	FAM83C-AS1 (1.2)	RNASET2 (1.2)
ENSG00000129810	SGOL1 PPI subnetwork	0.07	>=0.20	E2F1 (4.1)	HMGB3P1 (2.8)	FGFR1OP (2.4)	CDK5RAP1 (1.4)	PXMP4 (1.2)	TRPC4AP (1.2)	ENSG00000249231 (1.2)	DEF8 (1.0)	PIGU (0.9)	C20orf144 (0.8)
ENSG00000160220	ENSG00000160220 PPI subnetwork	0.07	>=0.20	ENSG00000228265 (2.2)	C20orf134 (1.9)	EIF2S2 (1.8)	AHCY (1.7)	RCC2 (1.7)	CDK5RAP1 (1.6)	IRF4 (1.3)	ITCH (1.1)	TERT (1.1)	UQCC (0.9)
ENSG00000197958	RPL12 PPI subnetwork	0.07	>=0.20	AHCY (3.6)	EIF2S2 (3.5)	NANOS3 (2.1)	ENSG00000228265 (1.9)	RCC2 (1.5)	FOXP1 (1.2)	CENPBD1 (1.1)	GSS (1.1)	UQCC (0.9)	HMGB3P1 (0.9)
ENSG00000137815	RTF1 PPI subnetwork	0.07	>=0.20	FGFR1OP (2.9)	CDK5RAP1 (2.3)	ENSG00000249231 (2.2)	AFG3L1P (1.8)	FAM83C-AS1 (1.7)	ENSG00000249375 (1.6)	NCOA6 (1.5)	ITCH (1.4)	DYNLRB1 (1.3)	RALY (1.1)
GO:0004722	protein serine/threonine phosphatase activity	0.07	>=0.20	SNTA1 (2.0)	RALY (1.7)	FOXP1 (1.7)	AHCY (1.7)	TGM3 (1.6)	E2F1 (1.5)	ITCH (1.5)	EIF2S2 (1.4)	DEF8 (1.4)	TP53INP2 (1.3)
ENSG00000071564	TCF3 PPI subnetwork	0.07	>=0.20	STMN3 (1.6)	TOX3 (1.5)	ASIP (1.5)	CBFA2T2 (1.4)	ENSG00000253661 (1.3)	RHOU (1.2)	HMGB3P1 (1.2)	MT1P3 (1.0)	NANOS3 (0.9)	NCOA6 (0.8)
MP:0008813	decreased common myeloid progenitor cell number	0.07	>=0.20	BPIFB9P (2.0)	TERT (1.9)	ASIP (1.3)	FOXP1 (1.2)	FAM83C-AS1 (1.2)	ENSG00000228265 (1.2)	E2F1 (1.1)	FGFR1OP (1.1)	GSS (1.1)	IRF4 (1.0)
REACTOME_SIGNALLING_TO_ERKS	REACTOME_SIGNALLING_TO_ERKS	0.07	>=0.20	DEF8 (2.8)	MT1P3 (2.4)	ITCH (2.4)	TGM3 (2.3)	MAP1LC3A (2.3)	GSS (2.1)	STMN3 (2.0)	NCOA6 (1.9)	RALY (1.8)	RHOU (1.6)
GO:0005865	striated muscle thin filament	0.07	>=0.20	MYH7B (3.2)	TGM3 (1.8)	SNTA1 (1.6)	TYR (0.9)	RALY (0.8)	CENPBD1 (0.8)	ENSG00000228265 (0.8)	ENSG00000249375 (0.8)	MAP1LC3A (0.7)	GRM5 (0.6)
ENSG00000105671	DDX49 PPI subnetwork	0.07	>=0.20	AHCY (1.8)	CDK5RAP1 (1.7)	C20orf134 (1.7)	IRF4 (1.5)	RCC2 (1.4)	TERT (1.4)	ENSG00000228265 (1.3)	EIF2S2 (1.2)	FAM83C-AS1 (1.1)	ENSG00000232170 (1.1)
GO:0033555	multicellular organismal response to stress	0.07	>=0.20	ASIP (2.8)	MMP24 (2.7)	BPIFB9P (2.7)	GRM5 (2.2)	ENSG00000249231 (1.8)	PXMP4 (1.8)	C20orf144 (1.6)	STMN3 (1.4)	ENSG00000253661 (1.4)	GGT7 (1.2)
ENSG00000091127	PUS7 PPI subnetwork	0.07	>=0.20	TGM3 (2.1)	FGFR1OP (2.1)	RCC2 (2.0)	PIGU (1.4)	TERT (1.2)	FOXP1 (1.2)	AFG3L1P (1.2)	UQCC (1.2)	AHCY (1.1)	TYR (1.1)
MP:0002575	increased circulating ketone body level	0.07	>=0.20	TP53INP2 (2.7)	SNTA1 (2.5)	ACSS2 (2.0)	RHOU (1.7)	ENSG00000253661 (1.7)	CBFA2T2 (1.5)	MAP1LC3A (1.4)	TOX3 (1.2)	BPIFB9P (1.2)	PXMP4 (1.1)
ENSG00000141034	C17orf39 PPI subnetwork	0.07	>=0.20	NCOA6 (2.1)	CENPBD1 (2.1)	RCC2 (2.0)	AHCY (1.6)	AFG3L1P (1.6)	TGM3 (1.4)	ASIP (1.4)	CBFA2T2 (1.2)	ITCH (1.1)	FGFR1OP (1.0)
ENSG00000131043	C20orf4 PPI subnetwork	0.07	>=0.20	RALY (2.8)	DYNLRB1 (2.7)	CDK5RAP1 (2.6)	TRPC4AP (2.0)	EIF2S2 (1.9)	PIGU (1.8)	NCOA6 (1.5)	BPIFB9P (1.4)	TERT (1.2)	ENSG00000232170 (1.1)
ENSG00000120889	TNFRSF10B PPI subnetwork	0.07	>=0.20	CASP8 (4.0)	UQCC (2.3)	PXMP4 (2.0)	NECAB3 (1.9)	NOX4 (1.9)	IRF4 (1.7)	MMP24 (1.4)	ZNF341 (1.3)	STMN3 (1.0)	PROCR (1.0)
GO:0042393	histone binding	0.07	>=0.20	E2F1 (3.1)	RCC2 (2.5)	HMGB3P1 (2.0)	TERT (1.6)	ZNF341 (1.5)	FGFR1OP (1.3)	ASIP (1.1)	RALY (1.0)	FOXP1 (0.9)	RHOU (0.9)
ENSG00000070159	PTPN3 PPI subnetwork	0.07	>=0.20	TERT (2.4)	HMGB3P1 (2.1)	CDK5RAP1 (2.0)	NCOA6 (1.9)	TRPC4AP (1.9)	DEF8 (1.8)	RCC2 (1.6)	ENSG00000232170 (1.5)	CASP8 (1.4)	CBFA2T2 (1.4)
ENSG00000183751	TBL3 PPI subnetwork	0.07	>=0.20	AHCY (2.1)	RCC2 (2.1)	CDK5RAP1 (1.6)	C20orf134 (1.6)	ENSG00000228265 (1.3)	IRF4 (1.2)	EIF2S2 (1.2)	ENSG00000232170 (1.2)	TERT (1.0)	UQCC (1.0)
GO:0014048	regulation of glutamate secretion	0.07	>=0.20	ENSG00000249231 (3.8)	BPIFB9P (2.6)	ENSG00000249375 (2.6)	GRM5 (2.5)	NANOS3 (2.3)	TGM3 (2.0)	TERT (2.0)	ALS2CR12 (1.8)	NECAB3 (1.7)	FAM83C-AS1 (1.6)
ENSG00000171195	MUC7 PPI subnetwork	0.07	>=0.20	RNASET2 (1.3)	TERT (1.0)	SNTA1 (0.9)	EDEM2 (0.8)	GGT7 (0.8)	TGM3 (0.8)	ACSS2 (0.7)	NOX4 (0.7)	GSS (0.7)	ENSG00000232170 (0.7)
MP:0010984	abnormal metanephric mesenchyme morphology	0.07	>=0.20	TOX3 (3.5)	STMN3 (3.4)	FGFR1OP (2.6)	RHOU (1.9)	ENSG00000253661 (1.9)	ENSG00000249375 (1.8)	UQCC (1.8)	MT1P3 (1.7)	FAM83C (1.3)	ALS2CR12 (1.1)
ENSG00000010803	SCMH1 PPI subnetwork	0.07	>=0.20	RCC2 (2.9)	TOX3 (2.1)	FOXP1 (2.1)	TERT (1.9)	NCOA6 (1.9)	ITCH (1.2)	RHOU (1.1)	CBFA2T2 (1.0)	C20orf144 (0.9)	ENSG00000249375 (0.8)
GO:0045646	regulation of erythrocyte differentiation	0.07	>=0.20	CBFA2T2 (2.2)	ENSG00000249231 (2.0)	ENSG00000232170 (1.7)	C20orf144 (1.6)	ITCH (1.5)	TRPC4AP (1.3)	NANOS3 (1.2)	ZNF341 (1.1)	PXMP4 (1.0)	DEF8 (1.0)
GO:0001916	positive regulation of T cell mediated cytotoxicity	0.07	>=0.20	FAM83C-AS1 (2.6)	ENSG00000249375 (2.2)	NANOS3 (1.9)	PROCR (1.5)	FAM83C (1.4)	C20orf134 (1.3)	EDEM2 (1.0)	ENSG00000249231 (0.9)	CASP8 (0.9)	FGFR1OP (0.9)
GO:0004709	MAP kinase kinase kinase activity	0.07	>=0.20	FGFR1OP (3.4)	RNASET2 (2.7)	FOXP1 (1.8)	ENSG00000232170 (1.8)	ZNF341 (1.7)	ENSG00000228265 (1.6)	CBFA2T2 (1.2)	IRF4 (1.1)	TGM3 (1.0)	EDEM2 (1.0)
GO:0005637	nuclear inner membrane	0.07	>=0.20	GGT7 (2.2)	PIGU (1.7)	MMP24 (1.5)	TERT (1.3)	HMGB3P1 (1.3)	BPIFB9P (1.2)	E2F1 (1.2)	TGM3 (1.2)	ENSG00000249231 (1.1)	CASP8 (0.9)
REACTOME_NOD12_SIGNALING_PATHWAY	REACTOME_NOD12_SIGNALING_PATHWAY	0.07	>=0.20	CASP8 (3.1)	FGFR1OP (2.2)	DEF8 (2.1)	ALS2CR12 (2.1)	RNASET2 (1.7)	ENSG00000228265 (1.5)	NECAB3 (1.3)	CDK5RAP1 (1.1)	FOXP1 (0.8)	TERT (0.7)
REACTOME_AMINO_ACID_TRANSPORT_ACROSS_THE_PLASMA_MEMBRANE	REACTOME_AMINO_ACID_TRANSPORT_ACROSS_THE_PLASMA_MEMBRANE	0.07	>=0.20	EIF2S2 (2.5)	NOX4 (2.1)	C20orf134 (2.1)	TERT (1.8)	TYR (1.7)	SNTA1 (1.5)	CENPBD1 (1.4)	ENSG00000249375 (1.4)	ALS2CR12 (1.3)	ENSG00000232170 (1.3)
ENSG00000136869	TLR4 PPI subnetwork	0.07	>=0.20	ENSG00000253661 (2.4)	CASP8 (2.2)	FOXP1 (1.6)	GGT7 (1.2)	ZNF341 (1.2)	RNASET2 (1.2)	FAM83C-AS1 (1.1)	TGM3 (1.0)	RCC2 (0.8)	TP53INP2 (0.6)
ENSG00000101210	EEF1A2 PPI subnetwork	0.07	>=0.20	CENPBD1 (2.4)	C20orf134 (1.9)	IRF4 (1.8)	ENSG00000228265 (1.5)	RNASET2 (1.5)	CASP8 (1.4)	FOXP1 (1.2)	ZNF341 (1.0)	C20orf144 (0.9)	FGFR1OP (0.9)
ENSG00000108055	SMC3 PPI subnetwork	0.07	>=0.20	RCC2 (2.1)	EIF2S2 (1.8)	NCOA6 (1.4)	E2F1 (1.4)	RHOU (1.4)	CBFA2T2 (1.3)	TRPC4AP (1.2)	IRF4 (1.2)	AHCY (1.1)	HMGB3P1 (0.9)
ENSG00000065057	NTHL1 PPI subnetwork	0.07	>=0.20	AHCY (2.3)	HMGB3P1 (2.2)	AFG3L1P (2.1)	TYR (2.0)	UQCC (1.9)	CENPBD1 (1.7)	GSS (1.6)	CDK5RAP1 (1.4)	ENSG00000253661 (1.4)	BPIFB9P (1.2)
ENSG00000094880	CDC23 PPI subnetwork	0.07	>=0.20	HMGB3P1 (2.7)	E2F1 (2.2)	FGFR1OP (1.5)	TRPC4AP (1.5)	PXMP4 (1.3)	EIF2S2 (1.0)	DEF8 (0.9)	CDK5RAP1 (0.8)	TP53INP2 (0.8)	PIGU (0.7)
ENSG00000173366	ENSG00000173366 PPI subnetwork	0.07	>=0.20	CASP8 (2.5)	STMN3 (2.4)	RNASET2 (1.8)	MT1P3 (1.6)	NANOS3 (1.6)	C20orf134 (1.6)	RALY (1.4)	TGM3 (1.4)	MMP24 (1.4)	ZNF341 (1.3)
MP:0002781	increased circulating testosterone level	0.07	>=0.20	ENSG00000232170 (3.3)	NECAB3 (2.3)	RHOU (1.8)	RNASET2 (1.4)	ALS2CR12 (1.2)	AFG3L1P (1.1)	FAM83C-AS1 (1.0)	AHCY (1.0)	SNTA1 (0.9)	FGFR1OP (0.8)
ENSG00000153563	CD8A PPI subnetwork	0.07	>=0.20	CASP8 (2.0)	ASIP (1.7)	RCC2 (1.4)	MT1P3 (1.1)	RALY (1.1)	FGFR1OP (1.1)	FAM83C (0.9)	FAM83C-AS1 (0.8)	ENSG00000232170 (0.7)	TRPC4AP (0.6)
ENSG00000033050	ABCF2 PPI subnetwork	0.07	>=0.20	AHCY (3.8)	EIF2S2 (3.6)	RALY (2.6)	NOX4 (2.0)	GSS (2.0)	TOX3 (1.7)	UQCC (1.6)	MYH7B (1.5)	CENPBD1 (1.5)	C20orf134 (1.5)
ENSG00000213923	CSNK1E PPI subnetwork	0.07	>=0.20	AHCY (2.9)	CDK5RAP1 (2.6)	ITCH (1.9)	TERT (1.8)	ENSG00000232170 (1.6)	RCC2 (1.4)	IRF4 (1.3)	TRPC4AP (1.1)	NCOA6 (1.1)	TGM3 (1.1)
MP:0010769	abnormal survival	0.07	>=0.20	PXMP4 (2.5)	RNASET2 (2.1)	FOXP1 (1.8)	EDEM2 (1.6)	C20orf144 (1.4)	ENSG00000228265 (1.4)	ENSG00000249375 (1.3)	PROCR (1.1)	ZNF341 (1.1)	NECAB3 (1.0)
ENSG00000133101	CCNA1 PPI subnetwork	0.07	>=0.20	E2F1 (5.2)	AHCY (2.9)	FGFR1OP (2.2)	ACSS2 (1.9)	NECAB3 (1.8)	RCC2 (1.8)	CDK5RAP1 (1.7)	GSS (1.6)	EDEM2 (1.4)	PIGU (1.2)
MP:0000717	abnormal lymphocyte cell number	0.07	>=0.20	IRF4 (4.4)	RHOU (2.5)	FOXP1 (2.3)	CASP8 (2.0)	RNASET2 (1.6)	ZNF341 (1.2)	FAM83C (0.9)	C20orf134 (0.8)	AHCY (0.6)	TERT (0.5)
MP:0005087	decreased acute inflammation	0.07	>=0.20	RNASET2 (2.5)	PXMP4 (1.8)	CASP8 (1.8)	FAM83C-AS1 (1.6)	IRF4 (1.6)	EDEM2 (1.5)	C20orf144 (1.3)	ZNF341 (1.2)	CENPBD1 (1.1)	PROCR (1.1)
ENSG00000101868	POLA1 PPI subnetwork	0.07	>=0.20	E2F1 (6.9)	PIGU (1.8)	ENSG00000249231 (1.8)	RCC2 (1.8)	AHCY (1.2)	TERT (1.2)	NOX4 (1.1)	FGFR1OP (1.1)	CDK5RAP1 (1.0)	EDEM2 (0.7)
ENSG00000124222	STX16 PPI subnetwork	0.07	>=0.20	PIGU (2.9)	UQCC (2.8)	MAP1LC3A (2.7)	TRPC4AP (2.4)	ITCH (2.3)	GSS (1.7)	DEF8 (1.6)	EDEM2 (1.5)	C20orf134 (1.5)	PXMP4 (1.4)
MP:0004615	cervical vertebral transformation	0.07	>=0.20	TOX3 (2.3)	ENSG00000253661 (1.8)	FOXP1 (1.3)	ASIP (1.1)	NANOS3 (1.1)	PROCR (1.1)	GSS (0.8)	CASP8 (0.8)	FGFR1OP (0.8)	MAP1LC3A (0.8)
ENSG00000138778	CENPE PPI subnetwork	0.08	>=0.20	E2F1 (4.0)	HMGB3P1 (3.0)	FGFR1OP (2.5)	CDK5RAP1 (1.4)	PXMP4 (1.3)	ENSG00000249231 (1.0)	DEF8 (1.0)	PIGU (1.0)	TRPC4AP (0.9)	C20orf144 (0.9)
ENSG00000105376	ICAM5 PPI subnetwork	0.08	>=0.20	MMP24 (2.4)	RNASET2 (2.4)	FOXP1 (2.0)	CASP8 (1.8)	RALY (1.5)	EDEM2 (1.5)	TRPC4AP (1.5)	C20orf134 (1.5)	ZNF341 (1.4)	TGM3 (1.4)
ENSG00000105939	ZC3HAV1 PPI subnetwork	0.08	>=0.20	CASP8 (2.2)	RCC2 (2.2)	CDK5RAP1 (2.1)	PIGU (1.7)	FGFR1OP (1.4)	EIF2S2 (1.3)	DEF8 (1.2)	MAP1LC3A (1.2)	RALY (0.9)	AHCY (0.9)
MP:0004946	abnormal regulatory T cell physiology	0.08	>=0.20	IRF4 (5.6)	ENSG00000232170 (1.5)	ASIP (1.5)	ALS2CR12 (1.4)	FOXP1 (1.3)	CENPBD1 (0.9)	ENSG00000228265 (0.8)	C20orf134 (0.7)	PXMP4 (0.6)	TP53INP2 (0.5)
GO:0000784	nuclear chromosome, telomeric region	0.08	>=0.20	CENPBD1 (2.6)	TERT (2.3)	ENSG00000232170 (2.2)	AFG3L1P (2.1)	C20orf134 (2.0)	ZNF341 (1.6)	ENSG00000228265 (1.5)	ALS2CR12 (1.3)	ENSG00000249231 (1.2)	MT1P3 (1.1)
MP:0004045	abnormal cell cycle checkpoint function	0.08	>=0.20	E2F1 (2.7)	GSS (2.0)	RCC2 (1.8)	TERT (1.6)	FGFR1OP (1.6)	CASP8 (1.3)	ZNF341 (1.3)	CDK5RAP1 (1.2)	CBFA2T2 (1.2)	ENSG00000249231 (1.1)
GO:0007613	memory	0.08	>=0.20	GRM5 (2.8)	NANOS3 (2.6)	GGT7 (2.5)	FOXP1 (2.0)	MMP24 (1.6)	STMN3 (1.6)	MAP1LC3A (1.6)	TGM3 (1.4)	ENSG00000249231 (1.4)	ITCH (1.4)
GO:0000323	lytic vacuole	0.08	>=0.20	EDEM2 (3.0)	PIGU (2.2)	TYR (2.0)	AHCY (1.6)	NOX4 (1.1)	PXMP4 (1.1)	RHOU (1.0)	RNASET2 (1.0)	MT1P3 (0.9)	ALS2CR12 (0.9)
GO:0005764	lysosome	0.08	>=0.20	EDEM2 (3.0)	PIGU (2.2)	TYR (2.0)	AHCY (1.6)	NOX4 (1.1)	PXMP4 (1.1)	RHOU (1.0)	RNASET2 (1.0)	MT1P3 (0.9)	ALS2CR12 (0.9)
ENSG00000135446	CDK4 PPI subnetwork	0.08	>=0.20	E2F1 (3.7)	RALY (2.5)	EIF2S2 (2.5)	TRPC4AP (2.2)	RCC2 (1.9)	PIGU (1.6)	GSS (1.4)	AHCY (1.4)	FGFR1OP (1.3)	RNASET2 (1.3)
ENSG00000172977	KAT5 PPI subnetwork	0.08	>=0.20	NCOA6 (2.1)	FOXP1 (1.7)	AFG3L1P (1.7)	PIGU (1.7)	CENPBD1 (1.5)	STMN3 (1.5)	ENSG00000232170 (1.3)	HMGB3P1 (1.1)	FAM83C-AS1 (1.1)	RALY (1.0)
GO:0046632	alpha-beta T cell differentiation	0.08	>=0.20	CENPBD1 (1.8)	ENSG00000232170 (1.8)	TGM3 (1.6)	IRF4 (1.5)	TERT (1.3)	FAM83C (1.2)	MT1P3 (0.8)	FOXP1 (0.8)	NANOS3 (0.8)	CASP8 (0.8)
ENSG00000171552	BCL2L1 PPI subnetwork	0.08	>=0.20	RALY (3.0)	FOXP1 (2.8)	PIGU (2.6)	IRF4 (2.4)	MAP1LC3A (2.0)	CASP8 (2.0)	TP53INP2 (1.6)	TRPC4AP (1.6)	GSS (1.6)	ALS2CR12 (1.3)
ENSG00000177700	POLR2L PPI subnetwork	0.08	>=0.20	CDK5RAP1 (2.7)	RCC2 (2.3)	AFG3L1P (1.8)	NCOA6 (1.5)	RALY (1.3)	DYNLRB1 (1.3)	TERT (1.0)	EIF2S2 (1.0)	FAM83C (1.0)	PROCR (0.9)
ENSG00000130956	HABP4 PPI subnetwork	0.08	>=0.20	MT1P3 (2.5)	CASP8 (2.2)	TERT (2.0)	GSS (2.0)	IRF4 (1.3)	ENSG00000249231 (1.3)	EDEM2 (1.2)	AFG3L1P (1.2)	RHOU (1.0)	GRM5 (1.0)
ENSG00000068903	SIRT2 PPI subnetwork	0.08	>=0.20	GGT7 (2.4)	NECAB3 (2.1)	FOXP1 (2.0)	TGM3 (1.5)	STMN3 (1.5)	MMP24 (1.4)	EDEM2 (1.3)	SNTA1 (1.2)	FAM83C (1.2)	CASP8 (1.2)
ENSG00000196712	NF1 PPI subnetwork	0.08	>=0.20	GRM5 (3.6)	GGT7 (2.6)	FOXP1 (2.1)	STMN3 (1.7)	MMP24 (1.5)	RHOU (1.5)	AFG3L1P (1.1)	BPIFB9P (1.1)	TGM3 (1.0)	SNTA1 (1.0)
ENSG00000079335	CDC14A PPI subnetwork	0.08	>=0.20	RCC2 (2.4)	UQCC (2.3)	AHCY (1.8)	TERT (1.5)	GSS (1.5)	ENSG00000232170 (1.4)	EDEM2 (1.4)	ENSG00000253661 (1.4)	DYNLRB1 (1.3)	CDK5RAP1 (1.3)
GO:0042625	ATPase activity, coupled to transmembrane movement of ions	0.08	>=0.20	NANOS3 (2.2)	NECAB3 (2.1)	STMN3 (2.0)	DYNLRB1 (2.0)	PXMP4 (1.6)	RHOU (1.4)	TRPC4AP (1.3)	TGM3 (1.3)	GGT7 (1.2)	PIGU (1.2)
GO:0046634	regulation of alpha-beta T cell activation	0.08	>=0.20	IRF4 (2.3)	NANOS3 (1.8)	FAM83C (1.7)	TGM3 (1.5)	ENSG00000232170 (1.4)	CASP8 (1.2)	ZNF341 (0.9)	PROCR (0.9)	FOXP1 (0.9)	EDEM2 (0.8)
ENSG00000118515	SGK1 PPI subnetwork	0.08	>=0.20	RCC2 (2.6)	AHCY (2.4)	TOX3 (2.2)	HMGB3P1 (1.8)	ENSG00000249375 (1.7)	RALY (1.6)	ENSG00000253661 (1.5)	MT1P3 (1.3)	IRF4 (1.2)	ITCH (1.2)
ENSG00000198625	MDM4 PPI subnetwork	0.08	>=0.20	TERT (3.1)	GSS (2.5)	RALY (2.4)	ITCH (2.2)	RCC2 (2.1)	CASP8 (1.9)	DYNLRB1 (1.8)	NECAB3 (1.7)	ENSG00000228265 (1.6)	MT1P3 (1.5)
ENSG00000068438	FTSJ1 PPI subnetwork	0.08	>=0.20	AHCY (3.3)	GSS (2.1)	HMGB3P1 (1.9)	RCC2 (1.8)	EIF2S2 (1.8)	DYNLRB1 (1.6)	RALY (1.4)	DEF8 (1.4)	PIGU (1.1)	UQCC (1.0)
MP:0008484	decreased spleen germinal center size	0.08	>=0.20	MAP1LC3A (2.0)	RNASET2 (1.9)	CASP8 (1.6)	C20orf144 (1.3)	FAM83C-AS1 (1.3)	FOXP1 (1.2)	CDK5RAP1 (1.1)	TGM3 (0.8)	ENSG00000232170 (0.8)	TP53INP2 (0.7)
ENSG00000135999	EPC2 PPI subnetwork	0.08	>=0.20	PIGU (2.8)	AFG3L1P (1.8)	C20orf134 (1.8)	RALY (1.7)	NCOA6 (1.6)	HMGB3P1 (1.5)	FOXP1 (1.1)	TERT (1.1)	EDEM2 (1.0)	GSS (1.0)
ENSG00000130985	UBA1 PPI subnetwork	0.08	>=0.20	EIF2S2 (3.6)	E2F1 (2.3)	RCC2 (2.0)	DYNLRB1 (1.4)	ENSG00000232170 (1.2)	IRF4 (1.1)	AHCY (1.1)	TYR (1.1)	HMGB3P1 (0.9)	ALS2CR12 (0.8)
ENSG00000066044	ELAVL1 PPI subnetwork	0.08	>=0.20	FAM83C (1.7)	TRPC4AP (1.7)	TERT (1.6)	RCC2 (1.6)	FGFR1OP (1.6)	AHCY (1.6)	EIF2S2 (1.5)	PIGU (1.2)	HMGB3P1 (1.2)	CDK5RAP1 (1.2)
ENSG00000115761	NOL10 PPI subnetwork	0.08	>=0.20	RCC2 (2.0)	ENSG00000228265 (1.9)	C20orf134 (1.8)	AHCY (1.5)	EIF2S2 (1.4)	IRF4 (1.2)	CDK5RAP1 (1.2)	AFG3L1P (1.2)	TERT (1.0)	ENSG00000232170 (1.0)
ENSG00000141503	MINK1 PPI subnetwork	0.08	>=0.20	CASP8 (3.3)	DYNLRB1 (2.1)	FAM83C (1.8)	MT1P3 (1.7)	RCC2 (1.6)	STMN3 (1.4)	C20orf134 (1.1)	GGT7 (0.9)	ZNF341 (0.9)	ITCH (0.8)
ENSG00000163162	RNF149 PPI subnetwork	0.08	>=0.20	AHCY (4.8)	CDK5RAP1 (2.4)	C20orf144 (2.2)	UQCC (2.0)	ACSS2 (1.9)	ALS2CR12 (1.8)	MYH7B (1.5)	PIGU (1.5)	ENSG00000249231 (1.4)	RCC2 (1.2)
MP:0005619	increased urine potassium level	0.08	>=0.20	TGM3 (3.1)	NOX4 (2.3)	GSS (1.6)	ACSS2 (1.4)	CBFA2T2 (1.4)	SNTA1 (1.2)	NANOS3 (1.1)	IRF4 (1.0)	AHCY (0.9)	PXMP4 (0.8)
GO:0044327	dendritic spine head	0.08	>=0.20	GRM5 (5.3)	NANOS3 (3.3)	MMP24 (2.9)	STMN3 (2.8)	GGT7 (2.6)	FOXP1 (2.5)	RNASET2 (1.7)	ZNF341 (1.7)	ENSG00000249375 (1.7)	RHOU (1.4)
GO:0014069	postsynaptic density	0.08	>=0.20	GRM5 (5.3)	NANOS3 (3.3)	MMP24 (2.9)	STMN3 (2.8)	GGT7 (2.6)	FOXP1 (2.5)	RNASET2 (1.7)	ZNF341 (1.7)	ENSG00000249375 (1.7)	RHOU (1.4)
REACTOME_G:PROTEIN_BETAGAMMA_SIGNALLING	REACTOME_G:PROTEIN_BETAGAMMA_SIGNALLING	0.08	>=0.20	ENSG00000249375 (2.1)	STMN3 (2.1)	RALY (1.6)	DEF8 (1.5)	PROCR (1.4)	E2F1 (1.2)	TOX3 (1.2)	NECAB3 (1.2)	TYR (1.0)	RNASET2 (0.9)
ENSG00000087263	OGFOD1 PPI subnetwork	0.08	>=0.20	GSS (2.7)	PIGU (1.9)	EIF2S2 (1.7)	AHCY (1.7)	ITCH (1.6)	CDK5RAP1 (1.6)	TRPC4AP (1.4)	RCC2 (1.2)	NCOA6 (1.2)	ALS2CR12 (1.2)
ENSG00000079246	XRCC5 PPI subnetwork	0.08	>=0.20	RALY (2.7)	GSS (2.4)	AHCY (2.4)	E2F1 (2.3)	TRPC4AP (2.2)	EIF2S2 (1.9)	UQCC (1.9)	CDK5RAP1 (1.7)	FAM83C-AS1 (1.5)	ITCH (1.5)
ENSG00000172602	RND1 PPI subnetwork	0.08	>=0.20	TERT (2.0)	CBFA2T2 (1.8)	SNTA1 (1.6)	ENSG00000232170 (1.5)	C20orf144 (1.2)	AFG3L1P (1.2)	FOXP1 (1.2)	GRM5 (1.2)	MAP1LC3A (1.1)	MT1P3 (1.0)
MP:0001805	decreased IgG level	0.08	>=0.20	IRF4 (4.0)	CASP8 (1.6)	TERT (1.5)	TP53INP2 (1.3)	C20orf144 (1.1)	DEF8 (0.9)	RHOU (0.8)	ENSG00000228265 (0.8)	FOXP1 (0.8)	RCC2 (0.6)
REACTOME_HOMOLOGOUS_RECOMBINATION_REPAIR	REACTOME_HOMOLOGOUS_RECOMBINATION_REPAIR	0.08	>=0.20	E2F1 (4.1)	TERT (3.2)	PIGU (2.0)	FGFR1OP (1.8)	AFG3L1P (1.7)	BPIFB9P (1.2)	RCC2 (0.7)	CENPBD1 (0.7)	CDK5RAP1 (0.7)	PXMP4 (0.6)
REACTOME_HOMOLOGOUS_RECOMBINATION_REPAIR_OF_REPLICATION:INDEPENDENT_DOUBLE:STRAND_BREAKS	REACTOME_HOMOLOGOUS_RECOMBINATION_REPAIR_OF_REPLICATION:INDEPENDENT_DOUBLE:STRAND_BREAKS	0.08	>=0.20	E2F1 (4.1)	TERT (3.2)	PIGU (2.0)	FGFR1OP (1.8)	AFG3L1P (1.7)	BPIFB9P (1.2)	RCC2 (0.7)	CENPBD1 (0.7)	CDK5RAP1 (0.7)	PXMP4 (0.6)
GO:0010463	mesenchymal cell proliferation	0.08	>=0.20	RHOU (1.8)	CBFA2T2 (1.6)	TERT (1.2)	SNTA1 (1.1)	STMN3 (1.1)	TOX3 (1.1)	TGM3 (1.0)	MYH7B (0.9)	RNASET2 (0.9)	FAM83C-AS1 (0.8)
ENSG00000147082	CCNB3 PPI subnetwork	0.08	>=0.20	HMGB3P1 (3.7)	E2F1 (2.5)	ENSG00000249231 (2.2)	PXMP4 (1.9)	MAP1LC3A (1.6)	DEF8 (1.3)	TP53INP2 (1.2)	EIF2S2 (1.2)	ENSG00000228265 (1.1)	ENSG00000253661 (0.9)
REACTOME_SHC:MEDIATED_CASCADE	REACTOME_SHC:MEDIATED_CASCADE	0.08	>=0.20	MYH7B (5.1)	MMP24 (1.7)	RALY (1.7)	DEF8 (1.7)	FAM83C-AS1 (1.6)	NANOS3 (1.4)	ENSG00000228265 (1.2)	AFG3L1P (1.2)	C20orf144 (1.1)	RHOU (1.1)
KEGG_WNT_SIGNALING_PATHWAY	KEGG_WNT_SIGNALING_PATHWAY	0.08	>=0.20	MYH7B (3.0)	NCOA6 (2.2)	RALY (1.7)	CBFA2T2 (1.6)	RCC2 (1.4)	ITCH (1.3)	AFG3L1P (1.1)	TERT (1.1)	ENSG00000249375 (1.1)	TOX3 (0.9)
ENSG00000151090	THRB PPI subnetwork	0.08	>=0.20	NCOA6 (2.8)	ITCH (2.2)	TP53INP2 (2.0)	PIGU (1.9)	AHCY (1.7)	DYNLRB1 (1.7)	AFG3L1P (1.7)	EIF2S2 (1.7)	TRPC4AP (1.5)	RALY (1.5)
MP:0004024	aneuploidy	0.08	>=0.20	E2F1 (2.9)	BPIFB9P (2.1)	TRPC4AP (2.0)	CBFA2T2 (2.0)	CDK5RAP1 (2.0)	ENSG00000232170 (1.7)	HMGB3P1 (1.6)	UQCC (1.4)	DEF8 (1.3)	TP53INP2 (1.3)
ENSG00000150455	TIRAP PPI subnetwork	0.08	>=0.20	CASP8 (3.4)	RNASET2 (2.8)	EDEM2 (1.6)	ASIP (1.1)	FAM83C-AS1 (1.1)	CENPBD1 (1.1)	AHCY (0.9)	ALS2CR12 (0.9)	ZNF341 (0.9)	NOX4 (0.8)
ENSG00000169375	SIN3A PPI subnetwork	0.08	>=0.20	RCC2 (3.1)	NCOA6 (2.0)	TERT (1.8)	AFG3L1P (1.7)	EIF2S2 (1.5)	TRPC4AP (1.4)	FOXP1 (1.4)	CBFA2T2 (1.2)	IRF4 (1.1)	RALY (1.1)
ENSG00000138709	LARP1B PPI subnetwork	0.08	>=0.20	EIF2S2 (3.1)	RCC2 (2.6)	AHCY (2.0)	TRPC4AP (1.4)	ENSG00000228265 (1.3)	MT1P3 (1.2)	UQCC (1.2)	ENSG00000232170 (1.1)	ITCH (1.0)	CDK5RAP1 (0.9)
GO:0070461	SAGA-type complex	0.08	>=0.20	NCOA6 (3.8)	CBFA2T2 (2.2)	DYNLRB1 (1.9)	C20orf134 (1.8)	AFG3L1P (1.8)	NANOS3 (1.5)	HMGB3P1 (1.4)	ENSG00000232170 (1.3)	RHOU (1.2)	ZNF341 (1.1)
GO:0060571	morphogenesis of an epithelial fold	0.08	>=0.20	ASIP (2.5)	TERT (1.9)	RNASET2 (1.6)	ENSG00000249231 (1.6)	FAM83C (1.5)	NANOS3 (1.4)	HMGB3P1 (1.1)	NOX4 (1.0)	ENSG00000249375 (1.0)	TYR (0.9)
ENSG00000138722	MMRN1 PPI subnetwork	0.08	>=0.20	GSS (3.3)	AHCY (2.9)	RCC2 (2.9)	RALY (2.6)	E2F1 (2.0)	ACSS2 (1.7)	TRPC4AP (1.4)	UQCC (1.4)	IRF4 (1.3)	ENSG00000249231 (1.1)
ENSG00000100142	POLR2F PPI subnetwork	0.08	>=0.20	CDK5RAP1 (2.8)	RCC2 (2.5)	NCOA6 (1.8)	AFG3L1P (1.8)	DYNLRB1 (1.6)	RALY (1.2)	TRPC4AP (0.9)	EIF2S2 (0.9)	PIGU (0.9)	HMGB3P1 (0.9)
GO:0001914	regulation of T cell mediated cytotoxicity	0.08	>=0.20	FAM83C-AS1 (2.7)	ENSG00000249375 (2.1)	NANOS3 (1.7)	PROCR (1.6)	FAM83C (1.6)	C20orf134 (1.3)	ENSG00000249231 (1.0)	FGFR1OP (0.9)	ZNF341 (0.9)	CENPBD1 (0.9)
ENSG00000112739	PRPF4B PPI subnetwork	0.08	>=0.20	MT1P3 (2.8)	AHCY (2.6)	RCC2 (2.3)	TOX3 (2.2)	TRPC4AP (1.7)	E2F1 (1.7)	NCOA6 (1.6)	ENSG00000228265 (1.6)	RALY (1.4)	AFG3L1P (1.4)
ENSG00000167658	EEF2 PPI subnetwork	0.08	>=0.20	EIF2S2 (4.1)	AHCY (3.6)	GSS (2.4)	RCC2 (2.4)	RALY (2.0)	CENPBD1 (1.8)	TGM3 (1.4)	UQCC (1.3)	TRPC4AP (1.3)	NANOS3 (1.2)
ENSG00000089048	ESF1 PPI subnetwork	0.08	>=0.20	RCC2 (2.1)	C20orf134 (1.9)	CDK5RAP1 (1.8)	ENSG00000228265 (1.4)	IRF4 (1.3)	ITCH (1.1)	EIF2S2 (1.0)	FGFR1OP (1.0)	AHCY (1.0)	AFG3L1P (1.0)
MP:0008126	increased dendritic cell number	0.08	>=0.20	PROCR (2.6)	RNASET2 (2.3)	EDEM2 (2.2)	MMP24 (1.5)	CASP8 (1.2)	C20orf144 (1.2)	ZNF341 (1.2)	ENSG00000249231 (1.1)	ASIP (1.1)	CBFA2T2 (1.1)
ENSG00000174744	BRMS1 PPI subnetwork	0.08	>=0.20	RNASET2 (1.7)	CASP8 (1.7)	RCC2 (1.7)	AHCY (1.4)	MAP1LC3A (1.2)	ENSG00000253661 (1.1)	TERT (1.1)	RALY (1.0)	PIGU (0.9)	FGFR1OP (0.9)
GO:0051783	regulation of nuclear division	0.08	>=0.20	FGFR1OP (3.5)	HMGB3P1 (3.1)	TERT (2.9)	CDK5RAP1 (1.4)	PXMP4 (1.4)	RNASET2 (1.3)	E2F1 (1.3)	PROCR (1.2)	PIGU (1.1)	ENSG00000232170 (1.1)
GO:0007088	regulation of mitosis	0.08	>=0.20	FGFR1OP (3.5)	HMGB3P1 (3.1)	TERT (2.9)	CDK5RAP1 (1.4)	PXMP4 (1.4)	RNASET2 (1.3)	E2F1 (1.3)	PROCR (1.2)	PIGU (1.1)	ENSG00000232170 (1.1)
ENSG00000141076	CIRH1A PPI subnetwork	0.08	>=0.20	ENSG00000228265 (1.9)	RCC2 (1.8)	C20orf134 (1.7)	IRF4 (1.5)	AHCY (1.4)	EIF2S2 (1.4)	TERT (1.4)	CDK5RAP1 (1.1)	FGFR1OP (0.8)	ENSG00000232170 (0.7)
ENSG00000134899	ERCC5 PPI subnetwork	0.08	>=0.20	CDK5RAP1 (2.7)	CBFA2T2 (2.2)	TERT (1.8)	FAM83C (1.7)	GGT7 (1.6)	ASIP (1.4)	BPIFB9P (1.4)	RCC2 (1.3)	NCOA6 (1.2)	SNTA1 (1.2)
ENSG00000132604	TERF2 PPI subnetwork	0.08	>=0.20	CENPBD1 (1.8)	C20orf134 (1.6)	AFG3L1P (1.6)	TERT (1.5)	BPIFB9P (1.1)	CASP8 (0.8)	E2F1 (0.8)	NCOA6 (0.8)	DEF8 (0.8)	PXMP4 (0.7)
MP:0001807	decreased IgA level	0.08	>=0.20	IRF4 (4.8)	FOXP1 (2.7)	TP53INP2 (1.5)	ENSG00000249231 (1.0)	FGFR1OP (1.0)	ENSG00000228265 (1.0)	TERT (0.9)	CENPBD1 (0.8)	RNASET2 (0.8)	FAM83C (0.8)
GO:0043094	cellular metabolic compound salvage	0.08	>=0.20	DEF8 (3.8)	CENPBD1 (3.5)	PROCR (1.7)	TGM3 (1.6)	ENSG00000249375 (1.6)	TERT (1.4)	GSS (1.4)	MT1P3 (1.3)	NANOS3 (1.1)	CASP8 (1.0)
GO:0009309	amine biosynthetic process	0.08	>=0.20	FAM83C-AS1 (3.0)	AHCY (2.9)	GSS (2.5)	SNTA1 (1.7)	ENSG00000249231 (1.5)	ENSG00000232170 (1.4)	EIF2S2 (1.3)	NANOS3 (1.1)	C20orf134 (1.0)	CENPBD1 (1.0)
ENSG00000129351	ILF3 PPI subnetwork	0.08	>=0.20	AHCY (3.2)	RCC2 (1.8)	HMGB3P1 (1.7)	RALY (1.6)	NANOS3 (1.6)	EIF2S2 (1.5)	MT1P3 (1.3)	PROCR (1.1)	ENSG00000228265 (1.0)	GSS (0.9)
ENSG00000168394	TAP1 PPI subnetwork	0.08	>=0.20	EDEM2 (2.9)	NANOS3 (1.8)	PROCR (1.5)	ENSG00000249231 (1.4)	CASP8 (1.3)	PIGU (1.3)	GGT7 (1.2)	UQCC (1.1)	CENPBD1 (1.1)	MT1P3 (1.1)
ENSG00000206297	TAP1 PPI subnetwork	0.08	>=0.20	EDEM2 (2.9)	NANOS3 (1.8)	PROCR (1.5)	ENSG00000249231 (1.4)	CASP8 (1.3)	PIGU (1.3)	GGT7 (1.2)	UQCC (1.1)	CENPBD1 (1.1)	MT1P3 (1.1)
ENSG00000206233	ENSG00000206233 PPI subnetwork	0.08	>=0.20	EDEM2 (2.9)	NANOS3 (1.8)	PROCR (1.5)	ENSG00000249231 (1.4)	CASP8 (1.3)	PIGU (1.3)	GGT7 (1.2)	UQCC (1.1)	CENPBD1 (1.1)	MT1P3 (1.1)
ENSG00000182568	SATB1 PPI subnetwork	0.08	>=0.20	NCOA6 (2.6)	CASP8 (2.4)	FOXP1 (2.0)	FAM83C-AS1 (1.8)	HMGB3P1 (1.5)	RALY (1.3)	RCC2 (1.3)	FGFR1OP (1.3)	CBFA2T2 (1.3)	ITCH (1.0)
GO:0043372	positive regulation of CD4-positive, alpha-beta T cell differentiation	0.08	>=0.20	ENSG00000249231 (3.1)	NANOS3 (2.0)	CENPBD1 (1.8)	FOXP1 (1.5)	IRF4 (1.2)	ALS2CR12 (1.1)	ENSG00000249375 (1.0)	GGT7 (0.9)	TGM3 (0.9)	CBFA2T2 (0.6)
GO:2000516	positive regulation of CD4-positive, alpha-beta T cell activation	0.08	>=0.20	ENSG00000249231 (3.1)	NANOS3 (2.0)	CENPBD1 (1.8)	FOXP1 (1.5)	IRF4 (1.2)	ALS2CR12 (1.1)	ENSG00000249375 (1.0)	GGT7 (0.9)	TGM3 (0.9)	CBFA2T2 (0.6)
ENSG00000100030	MAPK1 PPI subnetwork	0.08	>=0.20	STMN3 (2.5)	RHOU (2.4)	FOXP1 (1.7)	TERT (1.6)	TRPC4AP (1.4)	IRF4 (1.1)	ENSG00000253661 (1.1)	ITCH (1.1)	TYR (1.1)	NCOA6 (1.0)
ENSG00000181222	POLR2A PPI subnetwork	0.08	>=0.20	NCOA6 (2.8)	CDK5RAP1 (2.7)	RCC2 (2.5)	RALY (2.1)	DYNLRB1 (1.6)	TRPC4AP (1.5)	HMGB3P1 (1.5)	EIF2S2 (1.4)	AFG3L1P (1.4)	AHCY (1.2)
ENSG00000168243	GNG4 PPI subnetwork	0.08	>=0.20	ENSG00000249375 (2.6)	DYNLRB1 (1.4)	ASIP (1.4)	EDEM2 (1.3)	MAP1LC3A (1.3)	STMN3 (1.2)	NECAB3 (1.2)	NANOS3 (1.1)	MT1P3 (1.0)	RALY (1.0)
ENSG00000142655	PEX14 PPI subnetwork	0.08	>=0.20	PXMP4 (2.6)	RNASET2 (1.9)	UQCC (1.6)	CENPBD1 (1.5)	EDEM2 (1.4)	ALS2CR12 (1.3)	GSS (1.3)	ZNF341 (1.2)	ACSS2 (1.2)	ENSG00000253661 (1.1)
ENSG00000115738	ID2 PPI subnetwork	0.08	>=0.20	ASIP (2.5)	RNASET2 (2.1)	IRF4 (1.4)	ENSG00000249375 (1.3)	ENSG00000253661 (1.2)	RALY (1.1)	TERT (0.8)	RHOU (0.6)	E2F1 (0.5)	NANOS3 (0.5)
ENSG00000134363	FST PPI subnetwork	0.08	>=0.20	PIGU (1.3)	ENSG00000232170 (1.3)	FOXP1 (1.2)	RHOU (1.1)	BPIFB9P (1.0)	NOX4 (1.0)	SNTA1 (0.9)	ENSG00000249375 (0.9)	TGM3 (0.9)	TP53INP2 (0.8)
GO:0032461	positive regulation of protein oligomerization	0.08	>=0.20	IRF4 (1.5)	FGFR1OP (1.4)	ENSG00000249375 (1.3)	CASP8 (1.3)	C20orf144 (1.3)	ITCH (1.2)	FOXP1 (1.2)	AFG3L1P (1.0)	ALS2CR12 (1.0)	RNASET2 (1.0)
MP:0008703	decreased interleukin-5 secretion	0.08	>=0.20	IRF4 (2.1)	CASP8 (1.9)	CENPBD1 (1.6)	RNASET2 (1.4)	GGT7 (1.3)	ENSG00000232170 (1.1)	PROCR (1.0)	C20orf144 (1.0)	NANOS3 (0.9)	RHOU (0.6)
REACTOME_METABOLISM_OF_WATER:SOLUBLE_VITAMINS_AND_COFACTORS	REACTOME_METABOLISM_OF_WATER:SOLUBLE_VITAMINS_AND_COFACTORS	0.08	>=0.20	GSS (3.7)	ACSS2 (3.1)	AHCY (3.0)	CDK5RAP1 (2.7)	PXMP4 (2.7)	ZNF341 (2.2)	UQCC (2.0)	DEF8 (1.6)	ITCH (1.3)	NECAB3 (1.2)
REACTOME_METABOLISM_OF_VITAMINS_AND_COFACTORS	REACTOME_METABOLISM_OF_VITAMINS_AND_COFACTORS	0.08	>=0.20	GSS (3.7)	ACSS2 (3.1)	AHCY (3.0)	CDK5RAP1 (2.7)	PXMP4 (2.7)	ZNF341 (2.2)	UQCC (2.0)	DEF8 (1.6)	ITCH (1.3)	NECAB3 (1.2)
GO:0042162	telomeric DNA binding	0.08	>=0.20	CENPBD1 (1.9)	AFG3L1P (1.6)	ENSG00000228265 (1.5)	C20orf134 (1.3)	ENSG00000249231 (1.3)	BPIFB9P (1.1)	NOX4 (1.0)	NANOS3 (0.9)	ALS2CR12 (0.9)	TGM3 (0.7)
ENSG00000170860	LSM3 PPI subnetwork	0.08	>=0.20	DYNLRB1 (2.3)	RALY (1.9)	CDK5RAP1 (1.7)	TRPC4AP (1.6)	NCOA6 (1.6)	TERT (1.5)	PIGU (1.5)	EIF2S2 (1.3)	ENSG00000253661 (1.1)	AFG3L1P (1.0)
MP:0008070	absent T cells	0.08	>=0.20	FAM83C (2.2)	ASIP (2.2)	CASP8 (2.2)	TGM3 (2.0)	ENSG00000232170 (1.2)	C20orf144 (1.1)	GRM5 (1.1)	STMN3 (1.1)	CDK5RAP1 (0.9)	ENSG00000228265 (0.8)
GO:0042645	mitochondrial nucleoid	0.08	>=0.20	UQCC (3.2)	ACSS2 (2.1)	CDK5RAP1 (2.0)	GSS (1.9)	ENSG00000249375 (1.9)	AHCY (1.8)	TP53INP2 (1.3)	EIF2S2 (1.1)	MYH7B (1.1)	TERT (0.8)
MP:0000281	abnormal interventricular septum morphology	0.08	>=0.20	RHOU (3.6)	PROCR (2.3)	C20orf144 (2.2)	RNASET2 (2.1)	MYH7B (2.0)	TYR (1.3)	ALS2CR12 (1.2)	NANOS3 (1.1)	ASIP (1.1)	TP53INP2 (1.0)
KEGG_TGF_BETA_SIGNALING_PATHWAY	KEGG_TGF_BETA_SIGNALING_PATHWAY	0.08	>=0.20	NOX4 (2.3)	RHOU (2.3)	TERT (2.0)	FOXP1 (1.8)	TOX3 (1.5)	ENSG00000253661 (1.3)	CBFA2T2 (1.2)	PROCR (1.2)	SNTA1 (1.1)	ENSG00000249375 (1.1)
MP:0008476	increased spleen red pulp amount	0.08	>=0.20	IRF4 (3.2)	TP53INP2 (1.6)	MT1P3 (1.4)	ALS2CR12 (1.4)	ACSS2 (1.3)	CASP8 (1.2)	ZNF341 (1.2)	TGM3 (1.1)	GGT7 (1.0)	EIF2S2 (1.0)
ENSG00000133706	LARS PPI subnetwork	0.08	>=0.20	EIF2S2 (3.8)	RCC2 (2.4)	AHCY (2.1)	CENPBD1 (2.0)	GSS (1.4)	AFG3L1P (1.3)	ACSS2 (1.2)	FAM83C-AS1 (1.1)	TGM3 (1.1)	HMGB3P1 (1.1)
ENSG00000152583	SPARCL1 PPI subnetwork	0.08	>=0.20	EDEM2 (3.3)	AHCY (2.3)	CBFA2T2 (1.6)	GGT7 (1.5)	NECAB3 (1.5)	STMN3 (1.5)	RCC2 (1.3)	EIF2S2 (1.3)	HMGB3P1 (1.2)	NOX4 (1.1)
GO:0042451	purine nucleoside biosynthetic process	0.08	>=0.20	CENPBD1 (5.2)	AFG3L1P (3.8)	DEF8 (3.1)	TGM3 (2.1)	EIF2S2 (1.7)	C20orf134 (1.6)	AHCY (1.6)	ENSG00000249375 (1.2)	GSS (1.1)	TERT (1.0)
GO:0042455	ribonucleoside biosynthetic process	0.08	>=0.20	CENPBD1 (5.2)	AFG3L1P (3.8)	DEF8 (3.1)	TGM3 (2.1)	EIF2S2 (1.7)	C20orf134 (1.6)	AHCY (1.6)	ENSG00000249375 (1.2)	GSS (1.1)	TERT (1.0)
GO:0046129	purine ribonucleoside biosynthetic process	0.08	>=0.20	CENPBD1 (5.2)	AFG3L1P (3.8)	DEF8 (3.1)	TGM3 (2.1)	EIF2S2 (1.7)	C20orf134 (1.6)	AHCY (1.6)	ENSG00000249375 (1.2)	GSS (1.1)	TERT (1.0)
GO:0006732	coenzyme metabolic process	0.08	>=0.20	ACSS2 (4.8)	PXMP4 (4.1)	GSS (3.8)	UQCC (3.7)	CDK5RAP1 (2.4)	AHCY (2.1)	TP53INP2 (1.7)	DEF8 (1.6)	NECAB3 (1.6)	ZNF341 (1.4)
ENSG00000197299	BLM PPI subnetwork	0.08	>=0.20	E2F1 (5.1)	FGFR1OP (2.1)	TERT (2.0)	RCC2 (1.7)	BPIFB9P (1.7)	ENSG00000253661 (1.2)	CENPBD1 (1.1)	PXMP4 (1.0)	HMGB3P1 (0.9)	ENSG00000249231 (0.8)
GO:0001975	response to amphetamine	0.08	>=0.20	ENSG00000232170 (3.1)	ASIP (1.9)	FOXP1 (1.9)	MMP24 (1.9)	GRM5 (1.4)	STMN3 (1.1)	ENSG00000249375 (1.0)	ALS2CR12 (1.0)	MAP1LC3A (1.0)	BPIFB9P (0.9)
GO:0050691	regulation of defense response to virus by host	0.08	>=0.20	ENSG00000232170 (3.6)	NANOS3 (2.3)	CASP8 (1.8)	FAM83C-AS1 (1.8)	ALS2CR12 (1.4)	EDEM2 (1.2)	PROCR (1.1)	FGFR1OP (0.9)	CDK5RAP1 (0.8)	MYH7B (0.7)
REACTOME_CRMPS_IN_SEMA3A_SIGNALING	REACTOME_CRMPS_IN_SEMA3A_SIGNALING	0.08	>=0.20	STMN3 (3.6)	MMP24 (3.2)	CBFA2T2 (2.4)	ENSG00000253661 (1.8)	CENPBD1 (1.3)	NANOS3 (1.3)	RNASET2 (1.2)	ALS2CR12 (1.2)	NCOA6 (1.2)	GRM5 (1.2)
ENSG00000159259	CHAF1B PPI subnetwork	0.08	>=0.20	E2F1 (3.8)	FGFR1OP (2.4)	AFG3L1P (1.9)	TERT (1.5)	HMGB3P1 (1.2)	CENPBD1 (1.1)	ACSS2 (1.1)	GRM5 (1.0)	TYR (1.0)	TGM3 (1.0)
ENSG00000158406	HIST1H4H PPI subnetwork	0.08	>=0.20	RCC2 (2.7)	AFG3L1P (2.6)	HMGB3P1 (1.7)	RALY (1.6)	NCOA6 (1.6)	EIF2S2 (1.6)	IRF4 (1.3)	FOXP1 (1.1)	CDK5RAP1 (1.1)	CENPBD1 (1.1)
ENSG00000196176	HIST1H4A PPI subnetwork	0.08	>=0.20	RCC2 (2.7)	AFG3L1P (2.6)	HMGB3P1 (1.7)	RALY (1.6)	NCOA6 (1.6)	EIF2S2 (1.6)	IRF4 (1.3)	FOXP1 (1.1)	CDK5RAP1 (1.1)	CENPBD1 (1.1)
ENSG00000182217	HIST2H4B PPI subnetwork	0.08	>=0.20	RCC2 (2.7)	AFG3L1P (2.6)	HMGB3P1 (1.7)	RALY (1.6)	NCOA6 (1.6)	EIF2S2 (1.6)	IRF4 (1.3)	FOXP1 (1.1)	CDK5RAP1 (1.1)	CENPBD1 (1.1)
ENSG00000124529	HIST1H4B PPI subnetwork	0.08	>=0.20	RCC2 (2.7)	AFG3L1P (2.6)	HMGB3P1 (1.7)	RALY (1.6)	NCOA6 (1.6)	EIF2S2 (1.6)	IRF4 (1.3)	FOXP1 (1.1)	CDK5RAP1 (1.1)	CENPBD1 (1.1)
ENSG00000198327	HIST1H4F PPI subnetwork	0.08	>=0.20	RCC2 (2.7)	AFG3L1P (2.6)	HMGB3P1 (1.7)	RALY (1.6)	NCOA6 (1.6)	EIF2S2 (1.6)	IRF4 (1.3)	FOXP1 (1.1)	CDK5RAP1 (1.1)	CENPBD1 (1.1)
ENSG00000188987	HIST1H4D PPI subnetwork	0.08	>=0.20	RCC2 (2.7)	AFG3L1P (2.6)	HMGB3P1 (1.7)	RALY (1.6)	NCOA6 (1.6)	EIF2S2 (1.6)	IRF4 (1.3)	FOXP1 (1.1)	CDK5RAP1 (1.1)	CENPBD1 (1.1)
ENSG00000197061	HIST1H4C PPI subnetwork	0.08	>=0.20	RCC2 (2.7)	AFG3L1P (2.6)	HMGB3P1 (1.7)	RALY (1.6)	NCOA6 (1.6)	EIF2S2 (1.6)	IRF4 (1.3)	FOXP1 (1.1)	CDK5RAP1 (1.1)	CENPBD1 (1.1)
ENSG00000197837	HIST4H4 PPI subnetwork	0.08	>=0.20	RCC2 (2.7)	AFG3L1P (2.6)	HMGB3P1 (1.7)	RALY (1.6)	NCOA6 (1.6)	EIF2S2 (1.6)	IRF4 (1.3)	FOXP1 (1.1)	CDK5RAP1 (1.1)	CENPBD1 (1.1)
ENSG00000197914	HIST1H4K PPI subnetwork	0.08	>=0.20	RCC2 (2.7)	AFG3L1P (2.6)	HMGB3P1 (1.7)	RALY (1.6)	NCOA6 (1.6)	EIF2S2 (1.6)	IRF4 (1.3)	FOXP1 (1.1)	CDK5RAP1 (1.1)	CENPBD1 (1.1)
ENSG00000198339	HIST1H4I PPI subnetwork	0.08	>=0.20	RCC2 (2.7)	AFG3L1P (2.6)	HMGB3P1 (1.7)	RALY (1.6)	NCOA6 (1.6)	EIF2S2 (1.6)	IRF4 (1.3)	FOXP1 (1.1)	CDK5RAP1 (1.1)	CENPBD1 (1.1)
ENSG00000198558	HIST1H4L PPI subnetwork	0.08	>=0.20	RCC2 (2.7)	AFG3L1P (2.6)	HMGB3P1 (1.7)	RALY (1.6)	NCOA6 (1.6)	EIF2S2 (1.6)	IRF4 (1.3)	FOXP1 (1.1)	CDK5RAP1 (1.1)	CENPBD1 (1.1)
ENSG00000197238	HIST1H4J PPI subnetwork	0.08	>=0.20	RCC2 (2.7)	AFG3L1P (2.6)	HMGB3P1 (1.7)	RALY (1.6)	NCOA6 (1.6)	EIF2S2 (1.6)	IRF4 (1.3)	FOXP1 (1.1)	CDK5RAP1 (1.1)	CENPBD1 (1.1)
ENSG00000183941	HIST2H4A PPI subnetwork	0.08	>=0.20	RCC2 (2.7)	AFG3L1P (2.6)	HMGB3P1 (1.7)	RALY (1.6)	NCOA6 (1.6)	EIF2S2 (1.6)	IRF4 (1.3)	FOXP1 (1.1)	CDK5RAP1 (1.1)	CENPBD1 (1.1)
ENSG00000198518	HIST1H4E PPI subnetwork	0.08	>=0.20	RCC2 (2.7)	AFG3L1P (2.6)	HMGB3P1 (1.7)	RALY (1.6)	NCOA6 (1.6)	EIF2S2 (1.6)	IRF4 (1.3)	FOXP1 (1.1)	CDK5RAP1 (1.1)	CENPBD1 (1.1)
ENSG00000148468	FAM171A1 PPI subnetwork	0.08	>=0.20	GGT7 (3.4)	GRM5 (2.7)	STMN3 (2.3)	ITCH (2.1)	FOXP1 (2.0)	MMP24 (1.7)	CBFA2T2 (1.3)	AFG3L1P (1.2)	BPIFB9P (1.0)	MYH7B (1.0)
ENSG00000153207	AHCTF1 PPI subnetwork	0.08	>=0.20	E2F1 (3.9)	FGFR1OP (2.5)	HMGB3P1 (2.5)	CDK5RAP1 (1.8)	TRPC4AP (1.2)	PXMP4 (1.1)	ENSG00000249231 (1.0)	DEF8 (1.0)	PIGU (0.9)	C20orf144 (0.7)
ENSG00000149273	RPS3 PPI subnetwork	0.08	>=0.20	AHCY (3.0)	RCC2 (2.6)	EIF2S2 (2.4)	NANOS3 (1.6)	IRF4 (1.5)	RALY (1.5)	UQCC (1.5)	ENSG00000228265 (1.4)	C20orf134 (1.3)	CDK5RAP1 (1.2)
ENSG00000115866	DARS PPI subnetwork	0.08	>=0.20	EIF2S2 (5.6)	AHCY (4.1)	GSS (3.7)	CENPBD1 (2.8)	RCC2 (2.1)	TRPC4AP (2.1)	GGT7 (1.7)	ACSS2 (1.3)	AFG3L1P (1.2)	FAM83C-AS1 (1.2)
ENSG00000111845	PAK1IP1 PPI subnetwork	0.08	>=0.20	UQCC (2.0)	ENSG00000228265 (1.8)	AHCY (1.4)	EIF2S2 (1.4)	CDK5RAP1 (1.4)	GSS (1.4)	RCC2 (1.4)	FAM83C (1.3)	C20orf134 (1.2)	TERT (1.2)
ENSG00000183049	CAMK1D PPI subnetwork	0.08	>=0.20	FOXP1 (2.0)	MMP24 (1.9)	GRM5 (1.9)	CASP8 (1.8)	ENSG00000249375 (1.7)	FGFR1OP (1.6)	FAM83C (1.6)	HMGB3P1 (1.5)	ALS2CR12 (1.4)	TGM3 (1.1)
ENSG00000138663	COPS4 PPI subnetwork	0.09	>=0.20	ZNF341 (2.7)	CDK5RAP1 (2.3)	TRPC4AP (1.7)	GSS (1.5)	TGM3 (1.5)	UQCC (1.4)	NECAB3 (1.2)	CASP8 (1.2)	FGFR1OP (1.1)	AHCY (1.1)
ENSG00000104388	RAB2A PPI subnetwork	0.09	>=0.20	NECAB3 (2.3)	MT1P3 (2.3)	STMN3 (2.3)	MMP24 (1.9)	SNTA1 (1.9)	TGM3 (1.8)	RHOU (1.7)	ITCH (1.6)	ENSG00000249375 (1.5)	CASP8 (1.5)
ENSG00000135365	PHF21A PPI subnetwork	0.09	>=0.20	RCC2 (3.7)	CBFA2T2 (2.4)	HMGB3P1 (2.1)	TOX3 (1.9)	NECAB3 (1.8)	TERT (1.7)	RHOU (1.5)	AHCY (1.4)	MT1P3 (1.3)	FGFR1OP (1.2)
ENSG00000127920	GNG11 PPI subnetwork	0.09	>=0.20	ITCH (1.9)	STMN3 (1.8)	DYNLRB1 (1.8)	MMP24 (1.7)	MAP1LC3A (1.5)	RALY (1.4)	EDEM2 (1.2)	ASIP (1.2)	NECAB3 (1.1)	ENSG00000249375 (1.0)
ENSG00000145555	MYO10 PPI subnetwork	0.09	>=0.20	GSS (2.3)	HMGB3P1 (2.1)	TGM3 (2.1)	ALS2CR12 (1.2)	STMN3 (1.1)	UQCC (1.1)	MAP1LC3A (1.1)	CENPBD1 (1.0)	CBFA2T2 (1.0)	TERT (0.9)
GO:0007413	axonal fasciculation	0.09	>=0.20	ENSG00000253661 (4.5)	NANOS3 (3.8)	ENSG00000232170 (2.6)	NECAB3 (2.5)	GGT7 (2.2)	MMP24 (1.9)	C20orf134 (1.9)	CBFA2T2 (1.6)	FAM83C-AS1 (1.5)	AFG3L1P (1.5)
REACTOME_SHC1_EVENTS_IN_ERBB4_SIGNALING	REACTOME_SHC1_EVENTS_IN_ERBB4_SIGNALING	0.09	>=0.20	PROCR (3.1)	DEF8 (2.8)	ITCH (2.3)	NCOA6 (2.0)	ALS2CR12 (1.9)	GSS (1.9)	PXMP4 (1.7)	TRPC4AP (1.7)	MT1P3 (1.7)	RHOU (1.4)
ENSG00000188846	RPL14 PPI subnetwork	0.09	>=0.20	EIF2S2 (3.3)	AHCY (2.5)	NANOS3 (2.1)	CENPBD1 (2.1)	RCC2 (1.6)	DEF8 (1.5)	ENSG00000228265 (1.5)	C20orf134 (1.4)	RNASET2 (1.3)	IRF4 (1.2)
GO:0051090	regulation of sequence-specific DNA binding transcription factor activity	0.09	>=0.20	CBFA2T2 (3.2)	FOXP1 (2.7)	NCOA6 (1.4)	TP53INP2 (1.2)	RCC2 (1.2)	IRF4 (1.0)	RALY (1.0)	NANOS3 (0.9)	ASIP (0.9)	FAM83C (0.9)
ENSG00000125249	RAP2A PPI subnetwork	0.09	>=0.20	GRM5 (3.0)	STMN3 (2.4)	GGT7 (2.4)	RHOU (1.6)	AFG3L1P (1.5)	TGM3 (1.3)	DEF8 (1.2)	FOXP1 (1.2)	MMP24 (1.2)	BPIFB9P (1.2)
ENSG00000115594	IL1R1 PPI subnetwork	0.09	>=0.20	CASP8 (3.8)	ZNF341 (2.3)	ITCH (1.7)	TGM3 (1.6)	RCC2 (1.2)	EDEM2 (0.8)	FAM83C-AS1 (0.7)	C20orf144 (0.7)	TERT (0.6)	PROCR (0.6)
REACTOME_CELL_CYCLE_MITOTIC	REACTOME_CELL_CYCLE_MITOTIC	0.09	>=0.20	E2F1 (5.6)	HMGB3P1 (2.9)	FGFR1OP (2.2)	EIF2S2 (1.6)	TRPC4AP (1.6)	RALY (1.5)	PIGU (1.5)	CDK5RAP1 (1.5)	DYNLRB1 (1.1)	DEF8 (0.9)
GO:0007059	chromosome segregation	0.09	>=0.20	HMGB3P1 (4.1)	E2F1 (2.9)	FGFR1OP (2.8)	ENSG00000249231 (2.4)	BPIFB9P (2.4)	ENSG00000249375 (2.3)	PXMP4 (2.2)	ITCH (1.2)	DEF8 (1.1)	TERT (1.0)
ENSG00000138413	IDH1 PPI subnetwork	0.09	>=0.20	DEF8 (3.3)	HMGB3P1 (2.4)	AHCY (2.3)	TRPC4AP (2.2)	PXMP4 (1.4)	EIF2S2 (1.4)	NECAB3 (1.3)	ENSG00000249231 (1.2)	C20orf134 (1.1)	NANOS3 (1.0)
ENSG00000116544	DLGAP3 PPI subnetwork	0.09	>=0.20	CBFA2T2 (2.6)	NANOS3 (2.5)	RALY (2.0)	TERT (1.9)	GRM5 (1.4)	ASIP (1.3)	C20orf144 (1.2)	ENSG00000253661 (1.1)	TOX3 (1.1)	ITCH (1.1)
ENSG00000185122	HSF1 PPI subnetwork	0.09	>=0.20	EIF2S2 (3.0)	CBFA2T2 (2.2)	MAP1LC3A (1.9)	RALY (1.8)	FGFR1OP (1.6)	AHCY (1.6)	ITCH (1.3)	PIGU (1.2)	RHOU (1.2)	TRPC4AP (1.2)
KEGG_NON_HOMOLOGOUS_END_JOINING	KEGG_NON_HOMOLOGOUS_END_JOINING	0.09	>=0.20	TERT (3.1)	IRF4 (2.2)	AHCY (2.0)	C20orf134 (1.9)	E2F1 (1.6)	PIGU (1.4)	MT1P3 (1.3)	CDK5RAP1 (1.2)	PROCR (1.1)	TP53INP2 (1.1)
ENSG00000205937	RNPS1 PPI subnetwork	0.09	>=0.20	AFG3L1P (2.8)	NCOA6 (2.6)	CDK5RAP1 (2.3)	RCC2 (2.2)	RALY (1.9)	TRPC4AP (1.6)	EIF2S2 (1.5)	DYNLRB1 (1.2)	HMGB3P1 (1.2)	FGFR1OP (1.1)
ENSG00000104938	CLEC4M PPI subnetwork	0.09	>=0.20	TGM3 (3.2)	EDEM2 (2.3)	TYR (1.8)	FOXP1 (1.7)	CENPBD1 (1.6)	GGT7 (1.5)	ENSG00000249231 (1.5)	UQCC (1.5)	ALS2CR12 (1.2)	FGFR1OP (1.1)
MP:0008474	absent spleen germinal center	0.09	>=0.20	IRF4 (2.6)	C20orf134 (2.1)	C20orf144 (1.4)	CASP8 (1.3)	ZNF341 (1.3)	FOXP1 (1.2)	TP53INP2 (1.2)	ENSG00000249231 (1.2)	ENSG00000249375 (0.9)	ALS2CR12 (0.9)
ENSG00000178458	ENSG00000178458 PPI subnetwork	0.09	>=0.20	HMGB3P1 (4.2)	RCC2 (2.3)	E2F1 (2.1)	EIF2S2 (1.7)	CBFA2T2 (1.4)	AFG3L1P (1.2)	FOXP1 (1.1)	CENPBD1 (0.9)	RALY (0.9)	TRPC4AP (0.8)
ENSG00000124693	HIST1H3B PPI subnetwork	0.09	>=0.20	HMGB3P1 (4.2)	RCC2 (2.3)	E2F1 (2.1)	EIF2S2 (1.7)	CBFA2T2 (1.4)	AFG3L1P (1.2)	FOXP1 (1.1)	CENPBD1 (0.9)	RALY (0.9)	TRPC4AP (0.8)
ENSG00000197153	HIST1H3J PPI subnetwork	0.09	>=0.20	HMGB3P1 (4.2)	RCC2 (2.3)	E2F1 (2.1)	EIF2S2 (1.7)	CBFA2T2 (1.4)	AFG3L1P (1.2)	FOXP1 (1.1)	CENPBD1 (0.9)	RALY (0.9)	TRPC4AP (0.8)
ENSG00000196532	HIST1H3C PPI subnetwork	0.09	>=0.20	HMGB3P1 (4.2)	RCC2 (2.3)	E2F1 (2.1)	EIF2S2 (1.7)	CBFA2T2 (1.4)	AFG3L1P (1.2)	FOXP1 (1.1)	CENPBD1 (0.9)	RALY (0.9)	TRPC4AP (0.8)
ENSG00000197409	HIST1H3D PPI subnetwork	0.09	>=0.20	HMGB3P1 (4.2)	RCC2 (2.3)	E2F1 (2.1)	EIF2S2 (1.7)	CBFA2T2 (1.4)	AFG3L1P (1.2)	FOXP1 (1.1)	CENPBD1 (0.9)	RALY (0.9)	TRPC4AP (0.8)
ENSG00000196966	HIST1H3E PPI subnetwork	0.09	>=0.20	HMGB3P1 (4.2)	RCC2 (2.3)	E2F1 (2.1)	EIF2S2 (1.7)	CBFA2T2 (1.4)	AFG3L1P (1.2)	FOXP1 (1.1)	CENPBD1 (0.9)	RALY (0.9)	TRPC4AP (0.8)
ENSG00000198366	HIST1H3A PPI subnetwork	0.09	>=0.20	HMGB3P1 (4.2)	RCC2 (2.3)	E2F1 (2.1)	EIF2S2 (1.7)	CBFA2T2 (1.4)	AFG3L1P (1.2)	FOXP1 (1.1)	CENPBD1 (0.9)	RALY (0.9)	TRPC4AP (0.8)
ENSG00000182572	HIST1H3I PPI subnetwork	0.09	>=0.20	HMGB3P1 (4.2)	RCC2 (2.3)	E2F1 (2.1)	EIF2S2 (1.7)	CBFA2T2 (1.4)	AFG3L1P (1.2)	FOXP1 (1.1)	CENPBD1 (0.9)	RALY (0.9)	TRPC4AP (0.8)
ENSG00000112727	ENSG00000112727 PPI subnetwork	0.09	>=0.20	HMGB3P1 (4.2)	RCC2 (2.3)	E2F1 (2.1)	EIF2S2 (1.7)	CBFA2T2 (1.4)	AFG3L1P (1.2)	FOXP1 (1.1)	CENPBD1 (0.9)	RALY (0.9)	TRPC4AP (0.8)
MP:0008826	abnormal splenic cell ratio	0.09	>=0.20	CASP8 (2.9)	ASIP (2.1)	IRF4 (2.1)	FOXP1 (1.3)	TGM3 (1.2)	AFG3L1P (1.1)	ENSG00000249375 (1.1)	SNTA1 (0.9)	MT1P3 (0.9)	MMP24 (0.8)
ENSG00000180182	MED14 PPI subnetwork	0.09	>=0.20	TRPC4AP (2.6)	CENPBD1 (2.3)	NCOA6 (2.3)	CASP8 (1.5)	FOXP1 (1.4)	ZNF341 (1.3)	UQCC (1.3)	TOX3 (1.3)	CDK5RAP1 (1.1)	ASIP (1.0)
REACTOME_CLEAVAGE_OF_GROWING_TRANSCRIPT_IN_THE_TERMINATION_REGION	REACTOME_CLEAVAGE_OF_GROWING_TRANSCRIPT_IN_THE_TERMINATION_REGION	0.09	>=0.20	AFG3L1P (4.1)	RCC2 (3.1)	UQCC (1.3)	EIF2S2 (1.3)	HMGB3P1 (1.2)	ASIP (1.1)	NCOA6 (0.9)	BPIFB9P (0.9)	STMN3 (0.7)	CASP8 (0.6)
REACTOME_POST:ELONGATION_PROCESSING_OF_THE_TRANSCRIPT	REACTOME_POST:ELONGATION_PROCESSING_OF_THE_TRANSCRIPT	0.09	>=0.20	AFG3L1P (4.1)	RCC2 (3.1)	UQCC (1.3)	EIF2S2 (1.3)	HMGB3P1 (1.2)	ASIP (1.1)	NCOA6 (0.9)	BPIFB9P (0.9)	STMN3 (0.7)	CASP8 (0.6)
REACTOME_RNA_POLYMERASE_II_TRANSCRIPTION_TERMINATION	REACTOME_RNA_POLYMERASE_II_TRANSCRIPTION_TERMINATION	0.09	>=0.20	AFG3L1P (4.1)	RCC2 (3.1)	UQCC (1.3)	EIF2S2 (1.3)	HMGB3P1 (1.2)	ASIP (1.1)	NCOA6 (0.9)	BPIFB9P (0.9)	STMN3 (0.7)	CASP8 (0.6)
ENSG00000165219	GAPVD1 PPI subnetwork	0.09	>=0.20	ALS2CR12 (2.3)	TRPC4AP (2.2)	FGFR1OP (1.8)	RNASET2 (1.8)	FOXP1 (1.8)	NCOA6 (1.6)	ZNF341 (1.5)	DEF8 (1.4)	GGT7 (1.4)	E2F1 (1.1)
ENSG00000100304	TTLL12 PPI subnetwork	0.09	>=0.20	CASP8 (2.8)	RCC2 (2.4)	CDK5RAP1 (1.9)	EIF2S2 (1.5)	DEF8 (1.3)	HMGB3P1 (1.2)	RALY (1.0)	MAP1LC3A (1.0)	FGFR1OP (0.9)	PIGU (0.9)
ENSG00000099917	MED15 PPI subnetwork	0.09	>=0.20	NCOA6 (4.4)	TRPC4AP (2.2)	CASP8 (1.9)	CENPBD1 (1.7)	TOX3 (1.4)	DYNLRB1 (1.4)	UQCC (1.4)	RCC2 (1.3)	FOXP1 (1.3)	NANOS3 (1.1)
ENSG00000067048	DDX3Y PPI subnetwork	0.09	>=0.20	RCC2 (2.3)	CDK5RAP1 (2.2)	TERT (1.5)	AHCY (1.3)	IRF4 (1.1)	UQCC (1.0)	FGFR1OP (0.9)	ENSG00000253661 (0.9)	ENSG00000232170 (0.8)	AFG3L1P (0.8)
REACTOME_GLUCONEOGENESIS	REACTOME_GLUCONEOGENESIS	0.09	>=0.20	ACSS2 (3.7)	GSS (2.6)	SNTA1 (2.3)	AHCY (2.2)	TGM3 (2.2)	NOX4 (2.0)	UQCC (2.0)	C20orf144 (1.7)	PXMP4 (1.7)	NECAB3 (1.5)
ENSG00000131747	TOP2A PPI subnetwork	0.09	>=0.20	E2F1 (3.1)	AHCY (2.3)	EIF2S2 (1.8)	RCC2 (1.7)	NCOA6 (1.7)	CDK5RAP1 (1.4)	FAM83C-AS1 (1.4)	TERT (1.4)	RALY (1.3)	FGFR1OP (1.3)
GO:0046777	protein autophosphorylation	0.09	>=0.20	ENSG00000232170 (3.5)	ALS2CR12 (2.7)	ENSG00000249231 (2.4)	NANOS3 (2.2)	FOXP1 (1.9)	ZNF341 (1.5)	ITCH (1.5)	NCOA6 (1.4)	HMGB3P1 (1.2)	TP53INP2 (1.0)
GO:0042578	phosphoric ester hydrolase activity	0.09	>=0.20	SNTA1 (2.3)	TP53INP2 (2.1)	FOXP1 (1.6)	ENSG00000249375 (1.5)	ACSS2 (1.3)	RHOU (1.2)	ITCH (1.2)	TGM3 (1.1)	NANOS3 (1.0)	CBFA2T2 (0.9)
ENSG00000099194	SCD PPI subnetwork	0.09	>=0.20	ACSS2 (3.9)	PXMP4 (2.3)	DEF8 (1.4)	EIF2S2 (1.3)	TP53INP2 (1.3)	TOX3 (1.3)	TERT (1.2)	AHCY (1.2)	ENSG00000253661 (1.1)	GSS (1.0)
MP:0002492	decreased IgE level	0.09	>=0.20	IRF4 (4.4)	CASP8 (1.9)	FOXP1 (1.8)	CENPBD1 (1.2)	RNASET2 (1.1)	C20orf144 (1.1)	AHCY (1.0)	ENSG00000249231 (1.0)	ZNF341 (0.9)	FAM83C (0.9)
MP:0003427	parakeratosis	0.09	>=0.20	FAM83C (3.3)	TGM3 (2.9)	FOXP1 (1.3)	NANOS3 (1.2)	PXMP4 (1.1)	MYH7B (1.0)	CASP8 (0.9)	TYR (0.8)	ENSG00000249231 (0.6)	C20orf134 (0.6)
GO:0071705	nitrogen compound transport	0.09	>=0.20	ALS2CR12 (2.3)	C20orf134 (2.2)	SNTA1 (1.9)	NOX4 (1.7)	RNASET2 (1.6)	ENSG00000249375 (1.4)	PIGU (1.3)	ENSG00000232170 (1.2)	NECAB3 (1.1)	TERT (1.0)
ENSG00000085415	SEH1L PPI subnetwork	0.09	>=0.20	E2F1 (3.6)	FGFR1OP (2.6)	HMGB3P1 (2.2)	CDK5RAP1 (2.1)	PIGU (1.8)	TRPC4AP (1.8)	ALS2CR12 (1.2)	EIF2S2 (1.1)	AHCY (1.1)	ENSG00000232170 (1.0)
MP:0002650	abnormal ameloblast morphology	0.09	>=0.20	FAM83C-AS1 (3.8)	ENSG00000253661 (2.9)	ENSG00000249231 (1.7)	TGM3 (1.6)	ASIP (1.6)	CASP8 (1.3)	MYH7B (1.2)	ALS2CR12 (1.2)	ENSG00000228265 (1.1)	C20orf134 (1.1)
ENSG00000072864	NDE1 PPI subnetwork	0.09	>=0.20	E2F1 (4.3)	HMGB3P1 (2.6)	FGFR1OP (2.4)	PXMP4 (1.3)	CDK5RAP1 (1.3)	ENSG00000249231 (1.1)	TRPC4AP (1.0)	PIGU (0.9)	AHCY (0.8)	C20orf144 (0.8)
GO:0071295	cellular response to vitamin	0.09	>=0.20	ENSG00000249231 (2.4)	FAM83C (2.2)	ENSG00000249375 (2.2)	ALS2CR12 (1.7)	TERT (1.2)	ITCH (1.1)	ENSG00000228265 (1.1)	CENPBD1 (1.0)	CDK5RAP1 (0.8)	CBFA2T2 (0.7)
ENSG00000116824	CD2 PPI subnetwork	0.09	>=0.20	CASP8 (2.4)	TGM3 (1.8)	IRF4 (1.5)	RNASET2 (1.4)	MYH7B (1.1)	TERT (1.1)	ENSG00000232170 (1.0)	UQCC (0.9)	AFG3L1P (0.9)	RCC2 (0.8)
ENSG00000116478	HDAC1 PPI subnetwork	0.09	>=0.20	NCOA6 (3.4)	RCC2 (3.1)	FOXP1 (2.0)	CBFA2T2 (1.9)	HMGB3P1 (1.9)	EIF2S2 (1.7)	TRPC4AP (1.7)	E2F1 (1.6)	TOX3 (1.4)	RALY (1.3)
GO:0004953	icosanoid receptor activity	0.09	>=0.20	NANOS3 (2.4)	TOX3 (1.9)	ENSG00000249231 (1.7)	MT1P3 (1.6)	CASP8 (1.6)	FAM83C-AS1 (1.5)	BPIFB9P (1.4)	ENSG00000249375 (1.4)	MMP24 (1.3)	FOXP1 (1.1)
GO:0004954	prostanoid receptor activity	0.09	>=0.20	NANOS3 (2.4)	TOX3 (1.9)	ENSG00000249231 (1.7)	MT1P3 (1.6)	CASP8 (1.6)	FAM83C-AS1 (1.5)	BPIFB9P (1.4)	ENSG00000249375 (1.4)	MMP24 (1.3)	FOXP1 (1.1)
REACTOME_G1S:SPECIFIC_TRANSCRIPTION	REACTOME_G1S:SPECIFIC_TRANSCRIPTION	0.09	>=0.20	E2F1 (7.1)	NECAB3 (2.5)	AHCY (2.3)	FGFR1OP (1.9)	HMGB3P1 (1.9)	ENSG00000228265 (1.7)	CBFA2T2 (1.3)	EDEM2 (1.3)	ENSG00000249231 (1.3)	GSS (1.3)
ENSG00000188313	PLSCR1 PPI subnetwork	0.09	>=0.20	C20orf144 (1.9)	AHCY (1.6)	TP53INP2 (1.4)	RHOU (1.3)	ENSG00000232170 (1.1)	CENPBD1 (1.1)	AFG3L1P (1.1)	PXMP4 (1.0)	ENSG00000253661 (1.0)	RCC2 (1.0)
ENSG00000119285	HEATR1 PPI subnetwork	0.09	>=0.20	RCC2 (2.1)	ENSG00000228265 (1.9)	AHCY (1.8)	CDK5RAP1 (1.7)	EIF2S2 (1.5)	UQCC (1.3)	C20orf134 (1.2)	IRF4 (1.1)	FGFR1OP (0.9)	TERT (0.9)
ENSG00000196591	HDAC2 PPI subnetwork	0.09	>=0.20	RCC2 (3.3)	NCOA6 (3.1)	TRPC4AP (1.9)	EIF2S2 (1.8)	FOXP1 (1.8)	RALY (1.8)	TERT (1.7)	HMGB3P1 (1.6)	E2F1 (1.6)	AFG3L1P (1.1)
ENSG00000205246	RPSAP58 PPI subnetwork	0.09	>=0.20	EIF2S2 (4.1)	AHCY (2.9)	RCC2 (2.1)	C20orf134 (1.8)	CDK5RAP1 (1.8)	CENPBD1 (1.0)	NANOS3 (1.0)	TERT (0.9)	ENSG00000228265 (0.9)	GSS (0.8)
GO:0034502	protein localization to chromosome	0.09	>=0.20	ENSG00000249231 (3.4)	AFG3L1P (3.0)	ENSG00000249375 (2.7)	DEF8 (2.5)	TERT (1.9)	FGFR1OP (1.8)	HMGB3P1 (1.7)	TRPC4AP (1.5)	CENPBD1 (1.2)	ENSG00000232170 (1.1)
ENSG00000168002	POLR2G PPI subnetwork	0.09	>=0.20	CDK5RAP1 (2.6)	RCC2 (2.4)	NCOA6 (2.2)	AFG3L1P (1.9)	HMGB3P1 (1.7)	RALY (1.6)	DYNLRB1 (1.5)	TRPC4AP (1.2)	EIF2S2 (1.1)	TERT (0.8)
GO:0042623	ATPase activity, coupled	0.09	>=0.20	TRPC4AP (2.7)	CDK5RAP1 (2.5)	TERT (1.9)	NANOS3 (1.6)	AFG3L1P (1.4)	PIGU (1.4)	FGFR1OP (1.0)	AHCY (1.0)	GSS (1.0)	BPIFB9P (1.0)
MP:0008210	increased mature B cell number	0.09	>=0.20	IRF4 (3.8)	FOXP1 (2.4)	RNASET2 (2.3)	ASIP (1.8)	TP53INP2 (1.7)	TERT (1.4)	CASP8 (1.3)	FGFR1OP (1.1)	ALS2CR12 (0.9)	ENSG00000253661 (0.7)
GO:0009712	catechol-containing compound metabolic process	0.09	>=0.20	ENSG00000232170 (3.1)	FAM83C-AS1 (2.0)	MMP24 (1.6)	NANOS3 (1.5)	DEF8 (1.5)	PXMP4 (1.3)	MAP1LC3A (0.9)	ENSG00000249375 (0.8)	TYR (0.8)	AFG3L1P (0.7)
GO:0034311	diol metabolic process	0.09	>=0.20	ENSG00000232170 (3.1)	FAM83C-AS1 (2.0)	MMP24 (1.6)	NANOS3 (1.5)	DEF8 (1.5)	PXMP4 (1.3)	MAP1LC3A (0.9)	ENSG00000249375 (0.8)	TYR (0.8)	AFG3L1P (0.7)
GO:0006584	catecholamine metabolic process	0.09	>=0.20	ENSG00000232170 (3.1)	FAM83C-AS1 (2.0)	MMP24 (1.6)	NANOS3 (1.5)	DEF8 (1.5)	PXMP4 (1.3)	MAP1LC3A (0.9)	ENSG00000249375 (0.8)	TYR (0.8)	AFG3L1P (0.7)
MP:0006090	abnormal utricle morphology	0.09	>=0.20	TOX3 (3.0)	TYR (2.3)	ENSG00000253661 (1.7)	GGT7 (1.6)	MYH7B (1.5)	C20orf144 (1.4)	IRF4 (1.4)	DEF8 (1.2)	NOX4 (1.2)	NANOS3 (1.1)
ENSG00000096717	SIRT1 PPI subnetwork	0.09	>=0.20	NCOA6 (3.0)	AFG3L1P (2.3)	IRF4 (2.2)	TERT (2.0)	FOXP1 (1.6)	FGFR1OP (1.5)	ASIP (1.5)	ITCH (1.3)	MAP1LC3A (1.1)	EIF2S2 (1.0)
ENSG00000153922	CHD1 PPI subnetwork	0.09	>=0.20	CDK5RAP1 (2.0)	NCOA6 (1.9)	ENSG00000232170 (1.7)	HMGB3P1 (1.5)	AFG3L1P (1.5)	RALY (1.4)	FOXP1 (1.4)	RHOU (1.4)	NANOS3 (1.3)	RCC2 (1.2)
ENSG00000215301	DDX3X PPI subnetwork	0.09	>=0.20	RCC2 (2.5)	AHCY (2.4)	EIF2S2 (2.2)	NCOA6 (2.1)	AFG3L1P (1.5)	FGFR1OP (1.5)	TRPC4AP (1.4)	FAM83C-AS1 (1.3)	CENPBD1 (1.1)	FOXP1 (0.9)
ENSG00000197249	SERPINA1 PPI subnetwork	0.09	>=0.20	EDEM2 (3.6)	ENSG00000249375 (1.6)	TGM3 (1.5)	NOX4 (1.5)	RNASET2 (1.4)	HMGB3P1 (1.3)	RHOU (1.3)	NANOS3 (1.3)	BPIFB9P (1.0)	CBFA2T2 (0.8)
REACTOME_CELL_CYCLE	REACTOME_CELL_CYCLE	0.09	>=0.20	E2F1 (5.6)	HMGB3P1 (3.1)	FGFR1OP (2.3)	EIF2S2 (1.5)	CDK5RAP1 (1.5)	PIGU (1.4)	RALY (1.3)	TRPC4AP (1.3)	RCC2 (1.2)	DYNLRB1 (1.1)
ENSG00000170142	UBE2E1 PPI subnetwork	0.09	>=0.20	HMGB3P1 (2.9)	TRPC4AP (2.4)	PXMP4 (2.2)	E2F1 (1.6)	NCOA6 (1.6)	TYR (1.6)	ENSG00000228265 (1.3)	CDK5RAP1 (1.3)	ITCH (1.2)	DYNLRB1 (1.1)
MP:0001666	abnormal intestinal absorption	0.09	>=0.20	ENSG00000253661 (1.8)	FOXP1 (1.8)	ALS2CR12 (1.6)	PXMP4 (1.4)	ENSG00000232170 (1.2)	DEF8 (1.2)	BPIFB9P (1.1)	NOX4 (0.9)	ZNF341 (0.9)	MMP24 (0.8)
ENSG00000121741	ZMYM2 PPI subnetwork	0.09	>=0.20	RCC2 (3.9)	HMGB3P1 (3.2)	TERT (2.5)	NCOA6 (2.3)	CENPBD1 (1.5)	FOXP1 (1.3)	CBFA2T2 (1.2)	DEF8 (1.0)	AFG3L1P (1.0)	GGT7 (0.8)
MP:0008075	decreased CD4-positive T cell number	0.09	>=0.20	CASP8 (2.9)	IRF4 (2.6)	RNASET2 (2.3)	CENPBD1 (1.5)	ENSG00000228265 (0.8)	FOXP1 (0.8)	NECAB3 (0.7)	FGFR1OP (0.6)	FAM83C (0.6)	ENSG00000232170 (0.5)
ENSG00000077150	NFKB2 PPI subnetwork	0.09	>=0.20	EIF2S2 (3.1)	RCC2 (2.6)	NANOS3 (1.3)	TRPC4AP (1.3)	IRF4 (1.0)	AHCY (1.0)	FOXP1 (1.0)	ZNF341 (0.8)	ENSG00000249375 (0.6)	FGFR1OP (0.5)
GO:0051329	interphase of mitotic cell cycle	0.09	>=0.20	E2F1 (3.9)	RALY (2.2)	HMGB3P1 (2.1)	TERT (2.1)	AFG3L1P (2.0)	EIF2S2 (1.9)	FGFR1OP (1.9)	DEF8 (1.7)	CDK5RAP1 (1.4)	PIGU (1.2)
ENSG00000171148	TADA3 PPI subnetwork	0.09	>=0.20	AFG3L1P (2.5)	NCOA6 (2.3)	RCC2 (2.1)	TERT (1.9)	PIGU (1.5)	C20orf134 (1.3)	EDEM2 (1.1)	TRPC4AP (1.0)	CASP8 (1.0)	FAM83C-AS1 (0.8)
ENSG00000090020	SLC9A1 PPI subnetwork	0.09	>=0.20	HMGB3P1 (2.5)	ENSG00000232170 (2.2)	AFG3L1P (1.9)	ITCH (1.9)	SNTA1 (1.7)	TOX3 (1.6)	FAM83C (1.6)	GSS (1.5)	RHOU (1.5)	CENPBD1 (1.2)
ENSG00000128534	NAA38 PPI subnetwork	0.09	>=0.20	RCC2 (2.9)	DEF8 (2.3)	DYNLRB1 (1.8)	C20orf144 (1.8)	RHOU (1.5)	NANOS3 (1.1)	MYH7B (1.0)	BPIFB9P (1.0)	TERT (0.9)	FGFR1OP (0.8)
ENSG00000153187	HNRNPU PPI subnetwork	0.09	>=0.20	RCC2 (3.2)	AHCY (2.8)	RALY (2.4)	EIF2S2 (2.0)	HMGB3P1 (1.6)	NCOA6 (1.4)	AFG3L1P (1.3)	MT1P3 (1.2)	CENPBD1 (1.2)	DYNLRB1 (1.2)
ENSG00000117676	RPS6KA1 PPI subnetwork	0.09	>=0.20	TP53INP2 (2.1)	FGFR1OP (1.9)	MMP24 (1.9)	PXMP4 (1.8)	FOXP1 (1.6)	TYR (1.4)	SNTA1 (1.4)	PIGU (1.3)	NCOA6 (1.3)	ITCH (1.2)
GO:0015662	ATPase activity, coupled to transmembrane movement of ions, phosphorylative mechanism	0.09	>=0.20	NANOS3 (2.0)	RHOU (1.8)	PXMP4 (1.8)	NECAB3 (1.7)	FAM83C (1.6)	MMP24 (1.4)	TGM3 (1.2)	STMN3 (1.1)	TRPC4AP (1.1)	PIGU (1.1)
GO:0019233	sensory perception of pain	0.09	>=0.20	ALS2CR12 (3.1)	BPIFB9P (2.7)	NANOS3 (2.7)	GRM5 (1.9)	RHOU (1.6)	TGM3 (1.5)	MMP24 (1.5)	CENPBD1 (1.3)	ASIP (1.3)	ENSG00000249231 (1.1)
REACTOME_EICOSANOID_LIGAND:BINDING_RECEPTORS	REACTOME_EICOSANOID_LIGAND:BINDING_RECEPTORS	0.09	>=0.20	MT1P3 (2.6)	NANOS3 (2.0)	ENSG00000249375 (1.6)	FAM83C (1.4)	PROCR (1.4)	BPIFB9P (1.4)	FAM83C-AS1 (1.2)	TGM3 (1.2)	CASP8 (1.1)	TOX3 (1.1)
GO:0016884	carbon-nitrogen ligase activity, with glutamine as amido-N-donor	0.09	>=0.20	FGFR1OP (1.8)	TERT (1.5)	RNASET2 (1.3)	GSS (1.3)	ENSG00000249231 (1.2)	PIGU (1.1)	DEF8 (1.0)	TOX3 (1.0)	FAM83C-AS1 (1.0)	UQCC (0.9)
GO:0016810	hydrolase activity, acting on carbon-nitrogen (but not peptide) bonds	0.09	>=0.20	AHCY (2.3)	TERT (1.7)	ENSG00000228265 (1.6)	EDEM2 (1.6)	ENSG00000253661 (1.1)	RHOU (1.1)	SNTA1 (1.1)	DEF8 (1.1)	GSS (1.1)	TGM3 (0.9)
ENSG00000120253	NUP43 PPI subnetwork	0.09	>=0.20	E2F1 (4.1)	FGFR1OP (2.1)	CDK5RAP1 (2.0)	HMGB3P1 (2.0)	TRPC4AP (1.4)	PIGU (1.4)	ALS2CR12 (1.0)	TERT (0.9)	C20orf144 (0.8)	AHCY (0.7)
ENSG00000077809	GTF2I PPI subnetwork	0.09	>=0.20	RCC2 (2.3)	ITCH (1.9)	RNASET2 (1.7)	AHCY (1.7)	TRPC4AP (1.5)	EDEM2 (1.2)	ZNF341 (1.1)	EIF2S2 (1.0)	TERT (1.0)	ASIP (1.0)
ENSG00000182481	KPNA2 PPI subnetwork	0.09	>=0.20	RCC2 (2.3)	AHCY (2.2)	EIF2S2 (1.9)	TYR (1.5)	CASP8 (1.4)	TERT (1.3)	IRF4 (1.3)	E2F1 (1.2)	CDK5RAP1 (1.1)	ENSG00000232170 (0.9)
ENSG00000215769	ENSG00000215769 PPI subnetwork	0.09	>=0.20	RCC2 (2.3)	AHCY (2.2)	EIF2S2 (1.9)	TYR (1.5)	CASP8 (1.4)	TERT (1.3)	IRF4 (1.3)	E2F1 (1.2)	CDK5RAP1 (1.1)	ENSG00000232170 (0.9)
GO:0034312	diol biosynthetic process	0.09	>=0.20	ENSG00000232170 (3.6)	NANOS3 (1.7)	NOX4 (1.4)	C20orf144 (1.3)	PXMP4 (1.3)	DEF8 (1.2)	TP53INP2 (1.1)	TOX3 (1.0)	MT1P3 (1.0)	FAM83C-AS1 (0.9)
GO:0042423	catecholamine biosynthetic process	0.09	>=0.20	ENSG00000232170 (3.6)	NANOS3 (1.7)	NOX4 (1.4)	C20orf144 (1.3)	PXMP4 (1.3)	DEF8 (1.2)	TP53INP2 (1.1)	TOX3 (1.0)	MT1P3 (1.0)	FAM83C-AS1 (0.9)
GO:0009713	catechol-containing compound biosynthetic process	0.09	>=0.20	ENSG00000232170 (3.6)	NANOS3 (1.7)	NOX4 (1.4)	C20orf144 (1.3)	PXMP4 (1.3)	DEF8 (1.2)	TP53INP2 (1.1)	TOX3 (1.0)	MT1P3 (1.0)	FAM83C-AS1 (0.9)
ENSG00000185513	L3MBTL1 PPI subnetwork	0.09	>=0.20	ACSS2 (2.4)	FAM83C-AS1 (1.9)	NCOA6 (1.9)	IRF4 (1.4)	PXMP4 (1.0)	ENSG00000228265 (0.9)	FOXP1 (0.9)	AFG3L1P (0.8)	CBFA2T2 (0.7)	TYR (0.7)
ENSG00000121552	CSTA PPI subnetwork	0.09	>=0.20	FAM83C (7.4)	TGM3 (4.8)	ASIP (2.0)	MAP1LC3A (1.0)	ENSG00000249375 (0.9)	RHOU (0.9)	C20orf144 (0.9)	TYR (0.8)	ALS2CR12 (0.5)	NOX4 (0.4)
ENSG00000140451	PIF1 PPI subnetwork	0.09	>=0.20	TERT (3.2)	E2F1 (2.6)	ENSG00000232170 (1.8)	CDK5RAP1 (1.7)	C20orf134 (1.5)	CENPBD1 (1.4)	IRF4 (1.3)	PXMP4 (1.3)	ENSG00000228265 (1.2)	AHCY (1.2)
GO:0009913	epidermal cell differentiation	0.09	>=0.20	FAM83C (9.2)	TGM3 (6.6)	ASIP (1.7)	ENSG00000249231 (1.1)	FAM83C-AS1 (1.1)	TYR (0.8)	NANOS3 (0.8)	ITCH (0.6)	ENSG00000232170 (0.6)	RCC2 (0.6)
ENSG00000075415	SLC25A3 PPI subnetwork	0.09	>=0.20	AHCY (3.8)	EIF2S2 (2.7)	NANOS3 (1.9)	PROCR (1.7)	EDEM2 (1.5)	RCC2 (1.5)	GSS (1.3)	HMGB3P1 (1.1)	UQCC (1.1)	FOXP1 (1.0)
GO:0016798	hydrolase activity, acting on glycosyl bonds	0.09	>=0.20	EDEM2 (4.4)	NOX4 (2.3)	PIGU (1.8)	GGT7 (1.7)	C20orf144 (1.6)	MT1P3 (1.5)	PROCR (1.5)	RNASET2 (1.3)	AHCY (1.3)	GSS (1.3)
MP:0000240	extramedullary hematopoiesis	0.09	>=0.20	CASP8 (2.8)	ENSG00000228265 (2.2)	FOXP1 (1.9)	ASIP (1.4)	TRPC4AP (1.4)	IRF4 (1.3)	EIF2S2 (1.2)	RCC2 (1.2)	NCOA6 (1.0)	EDEM2 (0.8)
ENSG00000108590	MED31 PPI subnetwork	0.09	>=0.20	DYNLRB1 (2.7)	TRPC4AP (2.6)	UQCC (1.8)	RALY (1.6)	MT1P3 (1.6)	PIGU (1.4)	TOX3 (1.4)	RCC2 (1.3)	RHOU (1.3)	ZNF341 (1.2)
ENSG00000198722	UNC13B PPI subnetwork	0.09	>=0.20	STMN3 (3.6)	MMP24 (2.4)	TERT (2.2)	NECAB3 (1.9)	CASP8 (1.4)	C20orf144 (1.3)	ZNF341 (1.0)	ENSG00000232170 (0.9)	HMGB3P1 (0.8)	TGM3 (0.8)
ENSG00000130826	DKC1 PPI subnetwork	0.09	>=0.20	RCC2 (2.8)	AHCY (1.6)	ENSG00000228265 (1.5)	EIF2S2 (1.1)	IRF4 (1.0)	ENSG00000232170 (1.0)	FGFR1OP (0.9)	C20orf134 (0.9)	CDK5RAP1 (0.8)	UQCC (0.8)
ENSG00000108443	RPS6KB1 PPI subnetwork	0.09	>=0.20	RCC2 (2.3)	FOXP1 (2.2)	GRM5 (2.0)	ITCH (1.9)	EIF2S2 (1.8)	C20orf144 (1.8)	RALY (1.4)	ENSG00000249375 (1.3)	TYR (1.3)	TERT (1.2)
GO:0044437	vacuolar part	0.09	>=0.20	TYR (2.6)	PIGU (2.1)	EDEM2 (1.8)	GGT7 (1.6)	BPIFB9P (1.3)	RHOU (1.2)	DEF8 (1.1)	NOX4 (1.1)	DYNLRB1 (1.0)	MAP1LC3A (1.0)
ENSG00000133740	E2F5 PPI subnetwork	0.09	>=0.20	E2F1 (3.4)	AFG3L1P (3.1)	NCOA6 (2.1)	ITCH (2.0)	SNTA1 (1.8)	FGFR1OP (1.7)	CBFA2T2 (1.5)	RALY (1.5)	ALS2CR12 (1.3)	FAM83C-AS1 (1.2)
GO:0015629	actin cytoskeleton	0.09	>=0.20	SNTA1 (2.4)	MYH7B (2.3)	TGM3 (1.5)	FOXP1 (1.4)	TP53INP2 (1.3)	CENPBD1 (1.1)	TYR (1.1)	RALY (0.9)	NOX4 (0.8)	CASP8 (0.7)
GO:0009295	nucleoid	0.09	>=0.20	UQCC (2.9)	ACSS2 (2.2)	GSS (2.0)	ENSG00000249375 (1.9)	CDK5RAP1 (1.8)	AHCY (1.5)	TP53INP2 (1.2)	MYH7B (1.1)	EIF2S2 (1.1)	CENPBD1 (0.8)
MP:0005298	abnormal clavicle morphology	0.09	>=0.20	ASIP (4.1)	ENSG00000253661 (2.1)	NANOS3 (1.8)	MAP1LC3A (1.5)	SNTA1 (1.2)	FGFR1OP (1.2)	ENSG00000249375 (1.1)	PIGU (1.0)	ENSG00000249231 (1.0)	FOXP1 (0.9)
ENSG00000182054	IDH2 PPI subnetwork	0.09	>=0.20	DEF8 (3.4)	AHCY (2.7)	TRPC4AP (2.5)	NECAB3 (2.0)	EIF2S2 (1.7)	HMGB3P1 (1.5)	C20orf134 (1.4)	PXMP4 (1.0)	UQCC (1.0)	FGFR1OP (0.9)
ENSG00000129993	CBFA2T3 PPI subnetwork	0.09	>=0.20	ENSG00000253661 (2.5)	RCC2 (2.3)	TRPC4AP (2.1)	PXMP4 (1.9)	TP53INP2 (1.9)	NCOA6 (1.8)	NANOS3 (1.7)	TOX3 (1.6)	RALY (1.6)	HMGB3P1 (1.6)
ENSG00000111276	CDKN1B PPI subnetwork	0.09	>=0.20	E2F1 (3.2)	TRPC4AP (2.8)	EIF2S2 (2.6)	RALY (2.1)	GSS (2.1)	FGFR1OP (1.7)	HMGB3P1 (1.6)	AHCY (1.4)	DYNLRB1 (1.3)	C20orf144 (1.1)
GO:0006304	DNA modification	0.09	>=0.20	ZNF341 (3.3)	TERT (2.8)	NANOS3 (2.1)	C20orf134 (1.5)	RCC2 (1.3)	ENSG00000228265 (1.3)	CENPBD1 (1.2)	CBFA2T2 (1.2)	ENSG00000249375 (1.2)	PXMP4 (1.1)
GO:0016863	intramolecular oxidoreductase activity, transposing C=C bonds	0.09	>=0.20	TYR (6.8)	ACSS2 (5.9)	PXMP4 (3.5)	GSS (1.6)	TGM3 (1.4)	TP53INP2 (1.4)	ENSG00000232170 (1.0)	RHOU (0.9)	ENSG00000249375 (0.8)	ENSG00000253661 (0.8)
ENSG00000101361	NOP56 PPI subnetwork	0.09	>=0.20	RCC2 (2.9)	AHCY (2.7)	EIF2S2 (1.8)	FAM83C-AS1 (1.3)	IRF4 (1.2)	CDK5RAP1 (1.1)	ENSG00000228265 (0.9)	TERT (0.9)	RALY (0.9)	ITCH (0.8)
MP:0005091	increased double-positive T cell number	0.09	>=0.20	FAM83C (2.2)	IRF4 (2.0)	FGFR1OP (1.8)	ENSG00000249375 (1.8)	ENSG00000249231 (1.5)	ENSG00000232170 (1.4)	CASP8 (1.2)	PXMP4 (1.0)	C20orf144 (1.0)	TP53INP2 (0.9)
ENSG00000102901	CENPT PPI subnetwork	0.09	>=0.20	E2F1 (4.0)	HMGB3P1 (2.9)	FGFR1OP (2.4)	CDK5RAP1 (1.4)	PXMP4 (1.3)	TRPC4AP (1.1)	PIGU (1.0)	AHCY (0.9)	ENSG00000249231 (0.9)	DEF8 (0.8)
ENSG00000118985	ELL2 PPI subnetwork	0.09	>=0.20	DEF8 (1.8)	TOX3 (1.8)	CBFA2T2 (1.7)	RHOU (1.7)	TRPC4AP (1.6)	CENPBD1 (1.5)	ALS2CR12 (1.5)	CDK5RAP1 (1.2)	C20orf134 (1.2)	ZNF341 (1.1)
ENSG00000160783	PMF1 PPI subnetwork	0.09	>=0.20	E2F1 (4.0)	HMGB3P1 (2.7)	FGFR1OP (2.4)	PIGU (1.5)	PXMP4 (1.3)	CDK5RAP1 (1.1)	ENSG00000249231 (1.1)	ALS2CR12 (1.1)	C20orf144 (1.0)	TRPC4AP (1.0)
GO:0034654	nucleobase-containing compound biosynthetic process	0.09	>=0.20	RNASET2 (2.0)	AHCY (2.0)	GSS (1.7)	SNTA1 (1.6)	ENSG00000249375 (1.3)	GRM5 (1.3)	UQCC (1.1)	DEF8 (1.1)	TGM3 (1.0)	NECAB3 (0.9)
MP:0002494	increased IgM level	0.09	>=0.20	IRF4 (2.8)	RHOU (1.3)	ENSG00000249231 (1.2)	FGFR1OP (1.1)	CASP8 (1.0)	FOXP1 (0.9)	RNASET2 (0.9)	ENSG00000232170 (0.8)	BPIFB9P (0.7)	ZNF341 (0.7)
ENSG00000188130	MAPK12 PPI subnetwork	0.09	>=0.20	MMP24 (1.8)	ALS2CR12 (1.7)	DEF8 (1.7)	CBFA2T2 (1.6)	TGM3 (1.6)	CASP8 (1.2)	RHOU (1.2)	ZNF341 (1.1)	STMN3 (1.1)	NCOA6 (1.1)
GO:0045685	regulation of glial cell differentiation	0.09	>=0.20	TOX3 (3.3)	NANOS3 (2.7)	ENSG00000253661 (2.2)	RHOU (2.1)	STMN3 (1.7)	ITCH (0.7)	NCOA6 (0.6)	TERT (0.5)	PROCR (0.4)	RNASET2 (0.4)
GO:0018195	peptidyl-arginine modification	0.09	>=0.20	ENSG00000249231 (2.2)	CENPBD1 (2.2)	DEF8 (2.0)	TERT (2.0)	ASIP (1.6)	C20orf134 (1.4)	FAM83C-AS1 (1.4)	ZNF341 (1.3)	AHCY (0.9)	RCC2 (0.6)
GO:0014047	glutamate secretion	0.09	>=0.20	NECAB3 (3.6)	STMN3 (2.5)	ENSG00000249231 (2.4)	BPIFB9P (2.3)	ENSG00000249375 (2.2)	MMP24 (2.1)	GRM5 (2.1)	TGM3 (2.0)	GGT7 (1.9)	PROCR (1.2)
ENSG00000177600	RPLP2 PPI subnetwork	0.09	>=0.20	EIF2S2 (2.8)	AHCY (2.6)	ENSG00000228265 (2.3)	NANOS3 (1.8)	RCC2 (1.3)	IRF4 (1.3)	C20orf134 (1.2)	FOXP1 (1.2)	ENSG00000232170 (1.1)	CASP8 (0.8)
MP:0004404	cochlear outer hair cell degeneration	0.09	>=0.20	GRM5 (2.5)	STMN3 (2.2)	NOX4 (1.9)	TYR (1.9)	RHOU (1.8)	TERT (1.7)	TOX3 (1.2)	CBFA2T2 (1.0)	ENSG00000232170 (0.7)	IRF4 (0.7)
MP:0000495	abnormal colon morphology	0.09	>=0.20	FOXP1 (2.2)	TOX3 (1.9)	ASIP (1.8)	IRF4 (1.8)	PXMP4 (1.7)	STMN3 (1.5)	ACSS2 (1.3)	ENSG00000249231 (1.2)	ENSG00000253661 (1.1)	GSS (1.1)
REACTOME_PYRIMIDINE_METABOLISM	REACTOME_PYRIMIDINE_METABOLISM	0.09	>=0.20	GSS (2.5)	E2F1 (2.1)	TGM3 (2.0)	NOX4 (2.0)	AHCY (1.5)	DEF8 (1.2)	RCC2 (1.1)	CASP8 (0.9)	MT1P3 (0.8)	PROCR (0.8)
GO:0019717	synaptosome	0.09	>=0.20	STMN3 (3.2)	GRM5 (3.2)	MAP1LC3A (2.8)	NECAB3 (2.0)	GGT7 (1.9)	SNTA1 (1.7)	MMP24 (1.7)	ENSG00000232170 (1.4)	C20orf144 (1.2)	FOXP1 (1.1)
ENSG00000127588	GNG13 PPI subnetwork	0.09	>=0.20	ENSG00000249375 (2.7)	STMN3 (2.4)	DYNLRB1 (1.9)	NECAB3 (1.9)	MT1P3 (1.6)	MAP1LC3A (1.5)	FOXP1 (1.4)	RALY (1.2)	ASIP (1.2)	TOX3 (1.2)
MP:0002102	abnormal ear morphology	0.09	>=0.20	TYR (5.2)	TOX3 (2.5)	IRF4 (2.2)	MYH7B (2.1)	C20orf134 (1.5)	GGT7 (1.3)	ENSG00000253661 (1.3)	STMN3 (1.1)	CASP8 (1.0)	MMP24 (1.0)
MP:0005090	increased double-negative T cell number	0.09	>=0.20	IRF4 (2.4)	ASIP (2.2)	CASP8 (1.7)	FOXP1 (1.6)	CBFA2T2 (1.4)	RCC2 (1.3)	PXMP4 (1.1)	TERT (1.0)	TRPC4AP (1.0)	FAM83C (0.9)
MP:0000222	decreased neutrophil cell number	0.09	>=0.20	RNASET2 (2.7)	EDEM2 (2.5)	CASP8 (2.4)	ENSG00000228265 (1.5)	RHOU (1.4)	PROCR (1.4)	DEF8 (1.3)	ENSG00000249375 (1.1)	AHCY (1.1)	MT1P3 (0.8)
ENSG00000172201	ID4 PPI subnetwork	0.09	>=0.20	ENSG00000253661 (3.1)	ASIP (2.2)	TERT (1.9)	ENSG00000249375 (1.8)	NANOS3 (1.6)	RNASET2 (1.6)	RHOU (1.4)	RCC2 (1.2)	MYH7B (1.2)	AHCY (1.2)
GO:0016411	acylglycerol O-acyltransferase activity	0.09	>=0.20	ACSS2 (3.5)	PXMP4 (2.9)	DEF8 (1.6)	ALS2CR12 (1.6)	ASIP (1.5)	FGFR1OP (1.3)	MAP1LC3A (1.3)	TP53INP2 (1.3)	CENPBD1 (1.2)	TGM3 (1.1)
GO:0002230	positive regulation of defense response to virus by host	0.09	>=0.20	NANOS3 (3.2)	ENSG00000232170 (2.3)	FAM83C-AS1 (2.0)	CASP8 (1.7)	C20orf134 (1.6)	ENSG00000253661 (1.1)	CBFA2T2 (1.0)	ALS2CR12 (0.9)	PROCR (0.8)	ZNF341 (0.8)
ENSG00000132467	UTP3 PPI subnetwork	0.09	>=0.20	C20orf134 (2.2)	ITCH (1.7)	AFG3L1P (1.3)	RCC2 (1.3)	CDK5RAP1 (0.9)	NOX4 (0.8)	RNASET2 (0.8)	ENSG00000249375 (0.8)	ZNF341 (0.8)	ENSG00000228265 (0.8)
ENSG00000172137	CALB2 PPI subnetwork	0.09	>=0.20	NECAB3 (3.7)	MYH7B (3.5)	STMN3 (3.2)	FAM83C-AS1 (2.4)	FAM83C (2.3)	RNASET2 (2.3)	MT1P3 (2.2)	SNTA1 (2.1)	MMP24 (2.0)	RHOU (1.3)
MP:0001898	abnormal long term depression	0.09	>=0.20	ENSG00000249375 (3.8)	GRM5 (2.6)	STMN3 (2.1)	BPIFB9P (2.0)	RHOU (1.8)	TP53INP2 (1.4)	NANOS3 (1.4)	FOXP1 (1.4)	TGM3 (1.3)	GGT7 (1.3)
ENSG00000155957	TMBIM4 PPI subnetwork	0.09	>=0.20	EDEM2 (2.8)	PIGU (2.7)	AHCY (2.7)	CENPBD1 (1.8)	RCC2 (1.8)	GGT7 (1.6)	ITCH (1.5)	PXMP4 (1.4)	DEF8 (1.2)	TP53INP2 (1.1)
ENSG00000117450	PRDX1 PPI subnetwork	0.09	>=0.20	GSS (2.7)	FOXP1 (2.2)	MAP1LC3A (2.0)	DYNLRB1 (2.0)	RALY (1.8)	CASP8 (1.8)	RNASET2 (1.4)	TP53INP2 (1.1)	C20orf134 (1.0)	GRM5 (0.9)
GO:0043966	histone H3 acetylation	0.1	>=0.20	TERT (4.1)	ENSG00000232170 (2.4)	NCOA6 (2.1)	ZNF341 (1.3)	C20orf134 (1.2)	FOXP1 (1.1)	RCC2 (1.0)	NANOS3 (0.9)	CBFA2T2 (0.9)	ENSG00000249231 (0.9)
ENSG00000137547	MRPL15 PPI subnetwork	0.1	>=0.20	TRPC4AP (2.3)	ITCH (1.7)	TERT (1.5)	MT1P3 (1.4)	ZNF341 (1.4)	IRF4 (1.4)	RCC2 (1.2)	PIGU (1.2)	ALS2CR12 (0.9)	CASP8 (0.8)
ENSG00000058668	ATP2B4 PPI subnetwork	0.1	>=0.20	STMN3 (2.7)	GGT7 (2.4)	MMP24 (2.0)	FAM83C (2.0)	BPIFB9P (1.9)	CBFA2T2 (1.9)	RHOU (1.5)	FOXP1 (1.5)	C20orf134 (1.4)	TP53INP2 (1.3)
GO:0043189	H4/H2A histone acetyltransferase complex	0.1	>=0.20	PIGU (3.5)	AFG3L1P (2.4)	NCOA6 (2.3)	C20orf134 (1.5)	GSS (1.3)	ENSG00000232170 (1.3)	ALS2CR12 (1.2)	HMGB3P1 (1.2)	FOXP1 (1.0)	CDK5RAP1 (0.9)
ENSG00000114503	NCBP2 PPI subnetwork	0.1	>=0.20	RCC2 (3.2)	AFG3L1P (2.7)	NCOA6 (2.3)	EIF2S2 (2.2)	CDK5RAP1 (2.0)	HMGB3P1 (1.7)	RALY (1.7)	DYNLRB1 (1.4)	TRPC4AP (1.2)	AHCY (0.6)
GO:0001569	patterning of blood vessels	0.1	>=0.20	C20orf144 (2.3)	NOX4 (2.3)	TERT (2.2)	C20orf134 (2.0)	FOXP1 (1.8)	CASP8 (1.2)	ENSG00000228265 (1.2)	MYH7B (1.2)	RNASET2 (1.1)	FAM83C-AS1 (1.0)
GO:0006086	acetyl-CoA biosynthetic process from pyruvate	0.1	>=0.20	UQCC (3.0)	ACSS2 (2.8)	AFG3L1P (2.8)	PXMP4 (2.6)	CDK5RAP1 (2.2)	FAM83C-AS1 (2.0)	TP53INP2 (2.0)	ENSG00000232170 (1.7)	ENSG00000249375 (1.6)	SNTA1 (1.5)
GO:0010510	regulation of acetyl-CoA biosynthetic process from pyruvate	0.1	>=0.20	UQCC (3.0)	ACSS2 (2.8)	AFG3L1P (2.8)	PXMP4 (2.6)	CDK5RAP1 (2.2)	FAM83C-AS1 (2.0)	TP53INP2 (2.0)	ENSG00000232170 (1.7)	ENSG00000249375 (1.6)	SNTA1 (1.5)
ENSG00000171848	RRM2 PPI subnetwork	0.1	>=0.20	FGFR1OP (2.6)	PIGU (2.1)	CDK5RAP1 (2.1)	EIF2S2 (1.9)	DEF8 (1.5)	E2F1 (1.3)	ENSG00000253661 (1.3)	UQCC (1.1)	ITCH (1.1)	ENSG00000249375 (1.0)
ENSG00000185637	ENSG00000185637 PPI subnetwork	0.1	>=0.20	EIF2S2 (4.4)	GSS (3.1)	DYNLRB1 (2.9)	TGM3 (1.8)	TRPC4AP (1.8)	IRF4 (1.8)	AFG3L1P (1.3)	DEF8 (1.1)	RCC2 (1.0)	CENPBD1 (1.0)
ENSG00000130382	MLLT1 PPI subnetwork	0.1	>=0.20	NCOA6 (4.2)	CBFA2T2 (2.0)	FOXP1 (1.9)	RCC2 (1.8)	ITCH (1.8)	TP53INP2 (1.7)	RALY (1.5)	HMGB3P1 (1.4)	TERT (1.2)	MT1P3 (1.1)
GO:0002685	regulation of leukocyte migration	0.1	>=0.20	ENSG00000249375 (3.9)	TGM3 (2.1)	BPIFB9P (2.1)	RHOU (1.8)	ALS2CR12 (1.7)	CASP8 (1.2)	NOX4 (1.1)	FAM83C (1.0)	PROCR (1.0)	MAP1LC3A (1.0)
GO:0001533	cornified envelope	0.1	>=0.20	TGM3 (7.8)	FAM83C (7.5)	TYR (1.2)	NANOS3 (1.0)	ENSG00000232170 (0.8)	ASIP (0.8)	ITCH (0.7)	DEF8 (0.6)	MAP1LC3A (0.6)	TERT (0.5)
ENSG00000162521	RBBP4 PPI subnetwork	0.1	>=0.20	NCOA6 (2.9)	RCC2 (2.6)	AFG3L1P (2.1)	CBFA2T2 (2.1)	E2F1 (2.0)	RALY (1.8)	HMGB3P1 (1.6)	TERT (1.4)	TRPC4AP (1.1)	FOXP1 (1.0)
ENSG00000106400	ZNHIT1 PPI subnetwork	0.1	>=0.20	PIGU (2.7)	C20orf134 (1.8)	AFG3L1P (1.6)	HMGB3P1 (1.5)	TERT (1.4)	RALY (1.4)	CDK5RAP1 (1.1)	FOXP1 (1.1)	GSS (1.0)	NCOA6 (1.0)
MP:0008181	increased marginal zone B cell number	0.1	>=0.20	FOXP1 (2.6)	CASP8 (2.2)	IRF4 (2.1)	RNASET2 (2.1)	ENSG00000249231 (1.5)	MAP1LC3A (1.5)	FGFR1OP (1.2)	ZNF341 (0.9)	NANOS3 (0.7)	TP53INP2 (0.6)
KEGG_MATURITY_ONSET_DIABETES_OF_THE_YOUNG	KEGG_MATURITY_ONSET_DIABETES_OF_THE_YOUNG	0.1	>=0.20	TOX3 (3.5)	ENSG00000249375 (1.3)	TERT (1.0)	TP53INP2 (1.0)	NANOS3 (0.9)	MYH7B (0.7)	FOXP1 (0.7)	STMN3 (0.6)	MMP24 (0.5)	PXMP4 (0.5)
GO:0000776	kinetochore	0.1	>=0.20	E2F1 (3.9)	HMGB3P1 (3.2)	FGFR1OP (2.7)	PXMP4 (1.4)	CDK5RAP1 (1.3)	TP53INP2 (1.2)	TRPC4AP (1.2)	ENSG00000249231 (1.1)	RALY (1.0)	DEF8 (0.8)
ENSG00000126883	NUP214 PPI subnetwork	0.1	>=0.20	TERT (2.4)	RCC2 (2.3)	NCOA6 (2.2)	FGFR1OP (2.1)	PIGU (1.9)	EIF2S2 (1.8)	CDK5RAP1 (1.4)	CASP8 (1.2)	AHCY (1.0)	C20orf144 (0.9)
ENSG00000173894	CBX2 PPI subnetwork	0.1	>=0.20	FOXP1 (2.6)	HMGB3P1 (1.7)	NCOA6 (1.7)	RCC2 (1.3)	RALY (1.1)	ITCH (1.1)	E2F1 (0.9)	TP53INP2 (0.8)	IRF4 (0.8)	NANOS3 (0.8)
ENSG00000143627	PKLR PPI subnetwork	0.1	>=0.20	EIF2S2 (3.7)	AHCY (2.6)	GSS (1.9)	TGM3 (1.9)	DEF8 (1.6)	CENPBD1 (1.6)	ACSS2 (1.4)	SNTA1 (1.4)	NANOS3 (1.4)	ENSG00000253661 (1.3)
MP:0009767	decreased sensitivity to xenobiotic induced morbidity/mortality	0.1	>=0.20	NANOS3 (3.4)	FOXP1 (3.0)	GRM5 (2.0)	ALS2CR12 (1.6)	BPIFB9P (1.2)	MMP24 (1.2)	ZNF341 (1.1)	CBFA2T2 (1.1)	ACSS2 (1.0)	RHOU (0.8)
ENSG00000125651	GTF2F1 PPI subnetwork	0.1	>=0.20	RCC2 (2.6)	AFG3L1P (2.3)	CDK5RAP1 (2.0)	NCOA6 (1.9)	RALY (1.8)	HMGB3P1 (1.5)	DYNLRB1 (1.4)	EIF2S2 (1.3)	TRPC4AP (1.0)	GGT7 (0.9)
ENSG00000187741	FANCA PPI subnetwork	0.1	>=0.20	RALY (4.1)	AHCY (2.7)	E2F1 (2.5)	EIF2S2 (2.0)	CENPBD1 (1.9)	TRPC4AP (1.9)	TERT (1.5)	C20orf134 (1.2)	CASP8 (1.1)	AFG3L1P (1.1)
MP:0005597	decreased susceptibility to type I hypersensitivity reaction	0.1	>=0.20	RNASET2 (3.0)	CASP8 (2.4)	PXMP4 (2.2)	ASIP (1.5)	TGM3 (1.4)	ENSG00000249375 (1.2)	ENSG00000249231 (1.0)	NECAB3 (1.0)	FAM83C-AS1 (1.0)	PIGU (0.9)
GO:0051784	negative regulation of nuclear division	0.1	>=0.20	FGFR1OP (2.6)	ENSG00000232170 (2.4)	HMGB3P1 (2.0)	NANOS3 (1.7)	TERT (1.7)	PXMP4 (1.6)	DEF8 (1.5)	CDK5RAP1 (1.4)	TRPC4AP (1.1)	ENSG00000249231 (1.1)
GO:0045839	negative regulation of mitosis	0.1	>=0.20	FGFR1OP (2.6)	ENSG00000232170 (2.4)	HMGB3P1 (2.0)	NANOS3 (1.7)	TERT (1.7)	PXMP4 (1.6)	DEF8 (1.5)	CDK5RAP1 (1.4)	TRPC4AP (1.1)	ENSG00000249231 (1.1)
GO:0021885	forebrain cell migration	0.1	>=0.20	ENSG00000253661 (2.7)	C20orf134 (2.7)	ALS2CR12 (1.9)	GRM5 (1.7)	FOXP1 (1.5)	FAM83C-AS1 (1.2)	TGM3 (1.0)	ENSG00000249231 (1.0)	CBFA2T2 (0.9)	BPIFB9P (0.9)
ENSG00000067715	SYT1 PPI subnetwork	0.1	>=0.20	STMN3 (3.0)	MMP24 (2.9)	TGM3 (2.2)	GGT7 (1.8)	GRM5 (1.5)	NECAB3 (1.3)	DYNLRB1 (1.2)	CASP8 (1.2)	MAP1LC3A (1.1)	ASIP (1.0)
GO:0006730	one-carbon metabolic process	0.1	>=0.20	CENPBD1 (2.2)	TERT (2.0)	ENSG00000249375 (2.0)	AFG3L1P (1.9)	ZNF341 (1.8)	RCC2 (1.7)	FGFR1OP (1.6)	CBFA2T2 (1.3)	DEF8 (1.3)	NANOS3 (1.1)
ENSG00000066926	FECH PPI subnetwork	0.1	>=0.20	UQCC (1.8)	CDK5RAP1 (1.7)	PIGU (1.6)	AHCY (1.6)	HMGB3P1 (1.5)	FAM83C-AS1 (1.5)	RCC2 (1.5)	GGT7 (1.3)	TGM3 (1.3)	IRF4 (1.3)
MP:0002362	abnormal spleen marginal zone morphology	0.1	>=0.20	IRF4 (2.2)	CENPBD1 (2.2)	E2F1 (1.4)	BPIFB9P (1.2)	ENSG00000253661 (1.1)	ENSG00000228265 (1.1)	RCC2 (1.1)	MYH7B (1.1)	AFG3L1P (1.0)	FOXP1 (1.0)
ENSG00000166508	MCM7 PPI subnetwork	0.1	>=0.20	E2F1 (5.5)	FGFR1OP (2.2)	CDK5RAP1 (1.9)	EIF2S2 (1.8)	RNASET2 (1.5)	PIGU (1.5)	CASP8 (1.4)	ENSG00000249375 (1.0)	TRPC4AP (1.0)	STMN3 (0.9)
ENSG00000070770	CSNK2A2 PPI subnetwork	0.1	>=0.20	RCC2 (3.0)	FOXP1 (2.1)	AHCY (2.0)	RALY (1.9)	EIF2S2 (1.8)	ENSG00000232170 (1.6)	NCOA6 (1.3)	GRM5 (1.0)	TRPC4AP (1.0)	FAM83C-AS1 (1.0)
ENSG00000117592	PRDX6 PPI subnetwork	0.1	>=0.20	NECAB3 (3.3)	STMN3 (2.3)	RHOU (2.2)	MT1P3 (2.2)	SNTA1 (2.2)	MMP24 (2.2)	TGM3 (2.0)	FAM83C-AS1 (1.9)	MYH7B (1.8)	C20orf134 (1.6)
ENSG00000133083	DCLK1 PPI subnetwork	0.1	>=0.20	STMN3 (2.6)	NECAB3 (2.4)	HMGB3P1 (2.2)	PROCR (2.0)	EDEM2 (1.9)	FOXP1 (1.7)	GRM5 (1.7)	GGT7 (1.5)	NANOS3 (1.5)	DYNLRB1 (1.4)
GO:0031234	extrinsic to internal side of plasma membrane	0.1	>=0.20	RHOU (2.6)	STMN3 (2.2)	TOX3 (2.1)	MAP1LC3A (2.0)	ENSG00000249375 (1.8)	MT1P3 (1.5)	ITCH (1.5)	DYNLRB1 (1.4)	DEF8 (1.2)	PROCR (1.1)
GO:0045120	pronucleus	0.1	>=0.20	FGFR1OP (5.0)	ENSG00000249231 (3.0)	ENSG00000249375 (2.5)	HMGB3P1 (2.2)	E2F1 (2.1)	RNASET2 (1.9)	ENSG00000232170 (1.8)	CBFA2T2 (1.8)	FOXP1 (1.3)	FAM83C (1.2)
ENSG00000111669	TPI1 PPI subnetwork	0.1	>=0.20	SNTA1 (2.6)	C20orf144 (2.4)	TGM3 (2.0)	UQCC (2.0)	TP53INP2 (1.7)	AHCY (1.5)	EIF2S2 (1.3)	NECAB3 (1.3)	GSS (1.3)	MYH7B (1.2)
GO:0008278	cohesin complex	0.1	>=0.20	HMGB3P1 (2.7)	MMP24 (2.1)	ENSG00000249375 (1.7)	E2F1 (1.7)	NANOS3 (1.6)	TERT (1.4)	NCOA6 (1.4)	RHOU (1.3)	RCC2 (1.1)	TOX3 (1.0)
ENSG00000112312	GMNN PPI subnetwork	0.1	>=0.20	E2F1 (4.2)	ENSG00000253661 (2.1)	C20orf144 (1.9)	ENSG00000228265 (1.3)	EIF2S2 (1.2)	GSS (1.2)	DEF8 (1.1)	PXMP4 (1.0)	PROCR (1.0)	TP53INP2 (0.9)
GO:0010833	telomere maintenance via telomere lengthening	0.1	>=0.20	TERT (3.4)	E2F1 (3.3)	ENSG00000249231 (2.7)	PIGU (1.8)	AFG3L1P (1.7)	ENSG00000228265 (1.6)	ENSG00000232170 (1.5)	CENPBD1 (1.2)	PXMP4 (1.1)	CDK5RAP1 (1.0)
GO:0051019	mitogen-activated protein kinase binding	0.1	>=0.20	ALS2CR12 (2.6)	CBFA2T2 (2.2)	MMP24 (2.0)	NCOA6 (1.7)	TERT (1.5)	RALY (1.3)	BPIFB9P (1.1)	FAM83C (1.0)	IRF4 (0.8)	MAP1LC3A (0.7)
GO:0032715	negative regulation of interleukin-6 production	0.1	>=0.20	ENSG00000249375 (3.1)	ENSG00000232170 (2.9)	FAM83C-AS1 (2.6)	ENSG00000228265 (2.5)	RHOU (1.5)	RNASET2 (1.5)	CENPBD1 (1.3)	ENSG00000249231 (1.3)	EDEM2 (1.1)	PXMP4 (0.7)
ENSG00000139514	SLC7A1 PPI subnetwork	0.1	>=0.20	MMP24 (2.5)	EDEM2 (2.4)	FOXP1 (2.0)	CASP8 (1.9)	RNASET2 (1.8)	ZNF341 (1.6)	ACSS2 (1.5)	GGT7 (1.5)	NCOA6 (1.3)	BPIFB9P (1.3)
ENSG00000056661	PCGF2 PPI subnetwork	0.1	>=0.20	RCC2 (3.4)	FOXP1 (2.6)	TOX3 (2.1)	NCOA6 (2.0)	HMGB3P1 (1.7)	ITCH (1.4)	ENSG00000249231 (1.3)	IRF4 (1.0)	RALY (1.0)	ENSG00000249375 (1.0)
ENSG00000106144	CASP2 PPI subnetwork	0.1	>=0.20	CASP8 (4.0)	IRF4 (2.6)	AFG3L1P (2.2)	TERT (2.1)	ITCH (1.9)	FAM83C (1.7)	RALY (1.5)	UQCC (1.5)	NCOA6 (1.3)	MYH7B (1.3)
GO:0030071	regulation of mitotic metaphase/anaphase transition	0.1	>=0.20	FGFR1OP (2.1)	HMGB3P1 (2.1)	ENSG00000232170 (1.9)	CDK5RAP1 (1.6)	TERT (1.5)	PXMP4 (1.5)	DEF8 (1.4)	TRPC4AP (1.2)	NANOS3 (0.9)	NOX4 (0.7)
GO:0008277	regulation of G-protein coupled receptor protein signaling pathway	0.1	>=0.20	ENSG00000249375 (5.4)	MAP1LC3A (2.0)	MMP24 (1.5)	STMN3 (1.4)	NOX4 (1.3)	NANOS3 (1.3)	TGM3 (1.2)	FAM83C-AS1 (1.2)	PXMP4 (1.1)	GRM5 (1.1)
GO:0044427	chromosomal part	0.1	>=0.20	E2F1 (4.7)	HMGB3P1 (2.8)	RCC2 (2.0)	FGFR1OP (1.4)	AFG3L1P (1.2)	NCOA6 (1.0)	FOXP1 (0.9)	EIF2S2 (0.9)	RALY (0.9)	TERT (0.8)
GO:0010564	regulation of cell cycle process	0.1	>=0.20	E2F1 (3.1)	FGFR1OP (3.1)	HMGB3P1 (2.8)	CDK5RAP1 (2.2)	DEF8 (1.9)	EIF2S2 (1.6)	TRPC4AP (1.5)	BPIFB9P (1.4)	ENSG00000249375 (1.3)	TERT (1.2)
GO:0009378	four-way junction helicase activity	0.1	>=0.20	AFG3L1P (2.2)	CDK5RAP1 (2.2)	PIGU (1.6)	MAP1LC3A (1.5)	FGFR1OP (1.5)	RCC2 (1.5)	NCOA6 (1.4)	E2F1 (1.4)	AHCY (1.3)	ENSG00000249375 (1.2)
ENSG00000172845	SP3 PPI subnetwork	0.1	>=0.20	TERT (2.7)	CBFA2T2 (1.9)	ITCH (1.9)	AHCY (1.7)	NECAB3 (1.5)	ZNF341 (1.3)	GSS (1.3)	MT1P3 (1.2)	IRF4 (1.2)	HMGB3P1 (0.9)
ENSG00000106305	AIMP2 PPI subnetwork	0.1	>=0.20	EIF2S2 (3.9)	TOX3 (2.2)	GGT7 (2.2)	FAM83C-AS1 (1.9)	RCC2 (1.8)	AHCY (1.5)	TRPC4AP (1.4)	ENSG00000249375 (1.3)	CENPBD1 (1.3)	ALS2CR12 (1.2)
ENSG00000102096	PIM2 PPI subnetwork	0.1	>=0.20	IRF4 (2.7)	SNTA1 (2.5)	CBFA2T2 (2.3)	C20orf144 (2.1)	ITCH (2.0)	ALS2CR12 (1.6)	BPIFB9P (1.6)	AFG3L1P (1.5)	HMGB3P1 (1.5)	NANOS3 (1.3)
ENSG00000185811	IKZF1 PPI subnetwork	0.1	>=0.20	IRF4 (3.0)	RCC2 (2.2)	TP53INP2 (1.4)	ALS2CR12 (1.4)	CBFA2T2 (1.3)	MAP1LC3A (1.2)	BPIFB9P (1.1)	FGFR1OP (1.1)	NCOA6 (1.1)	ZNF341 (1.1)
ENSG00000165280	VCP PPI subnetwork	0.1	>=0.20	EIF2S2 (2.6)	EDEM2 (2.0)	RALY (1.8)	RCC2 (1.7)	CENPBD1 (1.7)	E2F1 (1.5)	PROCR (1.3)	DEF8 (1.2)	TRPC4AP (1.1)	IRF4 (1.1)
REACTOME_DOWNSTREAM_SIGNALING_OF_ACTIVATED_FGFR	REACTOME_DOWNSTREAM_SIGNALING_OF_ACTIVATED_FGFR	0.1	>=0.20	MYH7B (4.0)	SNTA1 (2.5)	FOXP1 (2.4)	RALY (2.3)	CBFA2T2 (2.0)	NECAB3 (1.9)	GRM5 (1.6)	DEF8 (1.5)	MMP24 (1.5)	ITCH (1.2)
KEGG_PATHOGENIC_ESCHERICHIA_COLI_INFECTION	KEGG_PATHOGENIC_ESCHERICHIA_COLI_INFECTION	0.1	>=0.20	RALY (2.5)	CASP8 (2.5)	GSS (1.6)	DYNLRB1 (1.4)	TERT (1.3)	MMP24 (1.3)	FOXP1 (1.0)	HMGB3P1 (0.8)	ENSG00000253661 (0.7)	ENSG00000232170 (0.7)
ENSG00000100181	ENSG00000100181 PPI subnetwork	0.1	>=0.20	AHCY (2.7)	CDK5RAP1 (2.4)	TERT (2.1)	ITCH (1.7)	ENSG00000232170 (1.3)	IRF4 (1.2)	RCC2 (1.1)	NCOA6 (1.1)	RALY (1.0)	TRPC4AP (1.0)
GO:0045786	negative regulation of cell cycle	0.1	>=0.20	E2F1 (2.5)	CDK5RAP1 (2.3)	HMGB3P1 (2.2)	FGFR1OP (2.2)	TRPC4AP (1.9)	EIF2S2 (1.9)	DEF8 (1.4)	RCC2 (1.4)	ENSG00000249231 (1.3)	ENSG00000249375 (1.2)
GO:0051054	positive regulation of DNA metabolic process	0.1	>=0.20	ENSG00000249375 (2.9)	FOXP1 (1.5)	UQCC (1.3)	ZNF341 (1.2)	FGFR1OP (1.1)	E2F1 (1.0)	ENSG00000228265 (1.0)	ENSG00000249231 (0.9)	IRF4 (0.9)	FAM83C (0.8)
ENSG00000175416	CLTB PPI subnetwork	0.1	>=0.20	CASP8 (1.7)	ITCH (1.4)	DYNLRB1 (1.4)	MMP24 (1.2)	NCOA6 (1.1)	ASIP (0.9)	PROCR (0.9)	ENSG00000249375 (0.8)	FOXP1 (0.8)	FAM83C (0.8)
ENSG00000206240	HLA-DRB1 PPI subnetwork	0.1	>=0.20	ENSG00000232170 (1.5)	CASP8 (1.4)	IRF4 (1.2)	RNASET2 (1.2)	UQCC (1.1)	STMN3 (1.0)	RHOU (1.0)	FAM83C (1.0)	DYNLRB1 (0.9)	NECAB3 (0.8)
ENSG00000206306	HLA-DRB1 PPI subnetwork	0.1	>=0.20	ENSG00000232170 (1.5)	CASP8 (1.4)	IRF4 (1.2)	RNASET2 (1.2)	UQCC (1.1)	STMN3 (1.0)	RHOU (1.0)	FAM83C (1.0)	DYNLRB1 (0.9)	NECAB3 (0.8)
ENSG00000120948	TARDBP PPI subnetwork	0.1	>=0.20	TRPC4AP (2.5)	HMGB3P1 (1.8)	GSS (1.8)	RCC2 (1.7)	ITCH (1.7)	CDK5RAP1 (1.7)	RALY (1.6)	MMP24 (1.6)	EIF2S2 (1.6)	NANOS3 (1.5)
MP:0004405	absent cochlear hair cells	0.1	>=0.20	TOX3 (2.3)	MYH7B (2.2)	IRF4 (1.5)	CBFA2T2 (1.4)	FGFR1OP (1.4)	STMN3 (1.4)	TYR (1.3)	NANOS3 (1.2)	BPIFB9P (1.2)	AFG3L1P (1.2)
ENSG00000120800	UTP20 PPI subnetwork	0.1	>=0.20	RCC2 (2.3)	EIF2S2 (1.5)	ENSG00000228265 (1.4)	CDK5RAP1 (1.4)	UQCC (1.4)	TERT (1.3)	AHCY (1.1)	NANOS3 (1.1)	IRF4 (1.1)	GSS (0.9)
MP:0005232	abnormal mesenteric lymph node morphology	0.1	>=0.20	CASP8 (2.4)	ENSG00000249375 (2.1)	IRF4 (1.8)	C20orf144 (1.6)	NANOS3 (1.4)	PROCR (1.2)	ENSG00000228265 (1.1)	ENSG00000249231 (1.1)	RHOU (0.9)	TYR (0.8)
ENSG00000169371	SNUPN PPI subnetwork	0.1	>=0.20	PIGU (1.5)	TERT (1.5)	PROCR (1.4)	RCC2 (1.2)	CASP8 (1.1)	MMP24 (1.1)	AHCY (1.1)	ENSG00000253661 (1.0)	AFG3L1P (1.0)	EDEM2 (1.0)
GO:0006098	pentose-phosphate shunt	0.1	>=0.20	GSS (2.3)	CENPBD1 (2.3)	ALS2CR12 (2.1)	ACSS2 (1.9)	HMGB3P1 (1.8)	ZNF341 (1.4)	CASP8 (1.3)	NECAB3 (1.3)	RALY (1.2)	PXMP4 (1.0)
ENSG00000147669	POLR2K PPI subnetwork	0.1	>=0.20	CDK5RAP1 (2.6)	RCC2 (2.4)	AFG3L1P (2.2)	NCOA6 (1.9)	FGFR1OP (1.3)	RALY (1.3)	DYNLRB1 (1.3)	TRPC4AP (1.0)	TERT (1.0)	EIF2S2 (1.0)
ENSG00000115844	DLX2 PPI subnetwork	0.1	>=0.20	RNASET2 (2.6)	FAM83C-AS1 (2.0)	PXMP4 (1.9)	ENSG00000253661 (1.9)	MAP1LC3A (1.6)	PIGU (1.6)	ASIP (1.2)	TGM3 (1.2)	GGT7 (1.1)	ENSG00000232170 (1.1)
ENSG00000111481	COPZ1 PPI subnetwork	0.1	>=0.20	TRPC4AP (3.8)	ITCH (3.2)	EDEM2 (2.7)	MT1P3 (2.4)	ALS2CR12 (2.1)	C20orf144 (1.6)	DYNLRB1 (1.5)	RALY (1.4)	ZNF341 (1.3)	BPIFB9P (1.1)
ENSG00000065978	YBX1 PPI subnetwork	0.1	>=0.20	RCC2 (3.8)	AFG3L1P (2.6)	HMGB3P1 (2.1)	RALY (2.1)	EIF2S2 (1.9)	AHCY (1.9)	NCOA6 (1.3)	DYNLRB1 (1.1)	TRPC4AP (1.0)	CENPBD1 (0.9)
ENSG00000115053	NCL PPI subnetwork	0.1	>=0.20	AHCY (4.2)	RCC2 (3.0)	EIF2S2 (1.8)	RALY (1.5)	CENPBD1 (1.2)	GSS (1.1)	CASP8 (1.1)	HMGB3P1 (1.0)	FOXP1 (1.0)	MT1P3 (0.9)
GO:0003333	amino acid transmembrane transport	0.1	>=0.20	C20orf134 (3.3)	ENSG00000249375 (3.1)	NOX4 (2.0)	AFG3L1P (1.9)	ENSG00000232170 (1.7)	ENSG00000249231 (1.4)	GGT7 (1.3)	SNTA1 (1.3)	EIF2S2 (1.2)	TP53INP2 (1.1)
REACTOME_E2F_MEDIATED_REGULATION_OF_DNA_REPLICATION	REACTOME_E2F_MEDIATED_REGULATION_OF_DNA_REPLICATION	0.1	>=0.20	E2F1 (6.1)	FGFR1OP (3.0)	AHCY (1.9)	EIF2S2 (1.8)	HMGB3P1 (1.6)	NECAB3 (1.4)	CBFA2T2 (1.4)	ENSG00000228265 (1.3)	ENSG00000249231 (1.2)	PIGU (1.1)
ENSG00000116062	MSH6 PPI subnetwork	0.1	>=0.20	E2F1 (4.1)	TERT (2.7)	AHCY (2.4)	RCC2 (2.1)	CASP8 (1.7)	EIF2S2 (1.0)	PIGU (0.9)	GSS (0.8)	BPIFB9P (0.8)	CDK5RAP1 (0.8)
MP:0003339	decreased pancreatic beta cell number	0.1	>=0.20	TOX3 (4.1)	EDEM2 (2.1)	TP53INP2 (2.0)	STMN3 (1.7)	TERT (1.2)	GGT7 (1.1)	MYH7B (1.1)	MT1P3 (0.9)	FOXP1 (0.9)	IRF4 (0.9)
ENSG00000092199	HNRNPC PPI subnetwork	0.1	>=0.20	RCC2 (3.2)	RALY (2.2)	AHCY (2.0)	HMGB3P1 (1.9)	AFG3L1P (1.8)	NCOA6 (1.4)	TRPC4AP (1.3)	EIF2S2 (1.2)	DYNLRB1 (1.0)	FAM83C (1.0)
ENSG00000091651	ORC6 PPI subnetwork	0.1	>=0.20	E2F1 (6.1)	FGFR1OP (1.9)	HMGB3P1 (1.2)	ENSG00000249375 (1.2)	RCC2 (1.1)	EIF2S2 (1.1)	PIGU (1.1)	STMN3 (0.9)	ENSG00000249231 (0.9)	CDK5RAP1 (0.7)
ENSG00000005075	POLR2J PPI subnetwork	0.1	>=0.20	CDK5RAP1 (2.5)	RCC2 (2.5)	NCOA6 (2.3)	AFG3L1P (1.9)	HMGB3P1 (1.7)	RALY (1.7)	DYNLRB1 (1.6)	EIF2S2 (1.3)	TRPC4AP (1.3)	TERT (0.8)
ENSG00000005007	UPF1 PPI subnetwork	0.1	>=0.20	TRPC4AP (2.5)	RALY (2.1)	DYNLRB1 (1.9)	RCC2 (1.9)	GSS (1.7)	NCOA6 (1.7)	PIGU (1.6)	CDK5RAP1 (1.6)	EIF2S2 (1.5)	UQCC (1.4)
GO:0019894	kinesin binding	0.1	>=0.20	DEF8 (3.4)	STMN3 (2.8)	CENPBD1 (2.3)	ITCH (1.8)	C20orf144 (1.8)	MMP24 (1.6)	MAP1LC3A (1.5)	ENSG00000253661 (1.4)	NOX4 (1.4)	GGT7 (1.3)
MP:0009254	disorganized pancreatic islets	0.1	>=0.20	EDEM2 (2.6)	ENSG00000253661 (2.5)	PXMP4 (2.0)	TOX3 (1.8)	NANOS3 (1.6)	BPIFB9P (1.5)	TP53INP2 (1.3)	TERT (1.3)	STMN3 (1.2)	ASIP (1.2)
ENSG00000111450	STX2 PPI subnetwork	0.1	>=0.20	STMN3 (2.8)	MMP24 (2.1)	GSS (2.0)	ITCH (1.9)	TP53INP2 (1.7)	ACSS2 (1.7)	RHOU (1.6)	PROCR (1.5)	TYR (1.5)	DYNLRB1 (1.3)
GO:0070988	demethylation	0.1	>=0.20	ZNF341 (2.7)	ENSG00000232170 (2.1)	FAM83C-AS1 (1.9)	CBFA2T2 (1.9)	NANOS3 (1.9)	ENSG00000228265 (1.5)	FAM83C (1.5)	GGT7 (1.4)	TP53INP2 (1.3)	MYH7B (1.2)
ENSG00000189308	LIN54 PPI subnetwork	0.1	>=0.20	AFG3L1P (3.1)	E2F1 (3.0)	FGFR1OP (2.2)	ITCH (1.8)	SNTA1 (1.5)	FAM83C (1.4)	CBFA2T2 (1.4)	NECAB3 (1.2)	RALY (1.2)	DYNLRB1 (1.1)
ENSG00000105258	POLR2I PPI subnetwork	0.1	>=0.20	CDK5RAP1 (2.6)	RCC2 (2.3)	NCOA6 (2.3)	AFG3L1P (2.3)	HMGB3P1 (1.7)	RALY (1.6)	DYNLRB1 (1.5)	EIF2S2 (1.4)	TRPC4AP (1.3)	TERT (0.9)
GO:0031519	PcG protein complex	0.1	>=0.20	NCOA6 (3.3)	RALY (2.1)	IRF4 (2.1)	RCC2 (1.9)	CBFA2T2 (1.8)	ENSG00000249231 (1.7)	ITCH (1.6)	AFG3L1P (1.4)	FOXP1 (1.4)	MT1P3 (1.3)
ENSG00000174177	CTU2 PPI subnetwork	0.1	>=0.20	ACSS2 (2.8)	ASIP (2.1)	TGM3 (1.7)	ENSG00000249231 (1.3)	GSS (1.3)	NANOS3 (1.2)	C20orf134 (0.8)	FOXP1 (0.8)	SNTA1 (0.7)	BPIFB9P (0.6)
ENSG00000117399	CDC20 PPI subnetwork	0.1	>=0.20	E2F1 (3.4)	HMGB3P1 (2.9)	FGFR1OP (2.6)	CDK5RAP1 (1.7)	TRPC4AP (1.7)	PXMP4 (1.0)	EIF2S2 (0.9)	DEF8 (0.9)	PIGU (0.8)	FAM83C (0.7)
ENSG00000144021	CIAO1 PPI subnetwork	0.1	>=0.20	TRPC4AP (3.0)	FGFR1OP (2.4)	UQCC (2.1)	AHCY (2.0)	GSS (2.0)	CDK5RAP1 (2.0)	ENSG00000232170 (1.7)	CENPBD1 (1.5)	PIGU (1.3)	ITCH (1.3)
ENSG00000135372	NAT10 PPI subnetwork	0.1	>=0.20	ENSG00000228265 (2.1)	CDK5RAP1 (1.9)	RCC2 (1.9)	AHCY (1.8)	EIF2S2 (1.7)	ITCH (1.2)	UQCC (1.2)	IRF4 (1.1)	TERT (1.1)	C20orf134 (0.9)
KEGG_MELANOMA	KEGG_MELANOMA	0.1	>=0.20	MYH7B (4.6)	NOX4 (2.0)	ENSG00000249231 (1.9)	MMP24 (1.7)	TOX3 (1.4)	NECAB3 (1.3)	RCC2 (1.3)	RALY (1.3)	E2F1 (1.2)	FAM83C-AS1 (1.2)
ENSG00000108510	MED13 PPI subnetwork	0.1	>=0.20	CENPBD1 (2.6)	TRPC4AP (2.2)	NCOA6 (1.9)	CASP8 (1.6)	UQCC (1.6)	CDK5RAP1 (1.5)	ZNF341 (1.5)	TOX3 (1.5)	PIGU (1.5)	FOXP1 (1.2)
GO:0005859	muscle myosin complex	0.1	>=0.20	MYH7B (3.0)	TGM3 (2.6)	CENPBD1 (1.7)	SNTA1 (1.5)	MAP1LC3A (1.4)	ENSG00000249375 (1.1)	AHCY (1.0)	TYR (0.9)	TP53INP2 (0.8)	ENSG00000228265 (0.8)
GO:0004521	endoribonuclease activity	0.1	>=0.20	CENPBD1 (2.5)	PIGU (2.2)	RNASET2 (1.9)	EDEM2 (1.8)	HMGB3P1 (1.8)	TGM3 (1.4)	ASIP (1.4)	CDK5RAP1 (1.3)	E2F1 (1.3)	BPIFB9P (1.1)
REACTOME_PYRUVATE_METABOLISM_AND_CITRIC_ACID_TCA_CYCLE	REACTOME_PYRUVATE_METABOLISM_AND_CITRIC_ACID_TCA_CYCLE	0.1	>=0.20	UQCC (5.2)	ACSS2 (3.6)	SNTA1 (2.7)	NECAB3 (2.1)	TP53INP2 (2.0)	MYH7B (2.0)	GSS (1.9)	CDK5RAP1 (1.8)	AHCY (1.4)	GGT7 (1.4)
MP:0008209	decreased pre-B cell number	0.1	>=0.20	FOXP1 (2.7)	TERT (2.5)	IRF4 (2.4)	RALY (2.2)	ALS2CR12 (1.8)	RCC2 (1.6)	ZNF341 (1.4)	FGFR1OP (1.3)	CASP8 (1.3)	TRPC4AP (1.0)
ENSG00000115946	PNO1 PPI subnetwork	0.1	>=0.20	CDK5RAP1 (1.9)	RCC2 (1.7)	ENSG00000228265 (1.5)	AHCY (1.5)	UQCC (1.3)	EIF2S2 (1.2)	ENSG00000232170 (1.1)	ITCH (0.9)	IRF4 (0.9)	TERT (0.9)
ENSG00000141252	VPS53 PPI subnetwork	0.1	>=0.20	CBFA2T2 (2.4)	ITCH (1.7)	TRPC4AP (1.5)	ENSG00000249375 (1.5)	ZNF341 (1.5)	CDK5RAP1 (1.4)	TGM3 (1.4)	STMN3 (1.1)	FAM83C (1.1)	UQCC (1.0)
ENSG00000102893	PHKB PPI subnetwork	0.1	>=0.20	SNTA1 (2.6)	NECAB3 (2.5)	GGT7 (2.1)	HMGB3P1 (2.0)	PROCR (1.9)	STMN3 (1.8)	ITCH (1.8)	DYNLRB1 (1.6)	RNASET2 (1.5)	TGM3 (1.3)
GO:0006206	pyrimidine base metabolic process	0.1	>=0.20	MMP24 (2.6)	NOX4 (2.1)	TGM3 (1.9)	STMN3 (1.7)	ALS2CR12 (1.3)	AHCY (1.2)	DEF8 (1.0)	E2F1 (1.0)	GSS (1.0)	ZNF341 (0.8)
ENSG00000127914	AKAP9 PPI subnetwork	0.1	>=0.20	GRM5 (2.7)	GGT7 (2.1)	BPIFB9P (2.0)	STMN3 (1.5)	FOXP1 (1.4)	RHOU (1.3)	AFG3L1P (1.3)	MMP24 (1.2)	MYH7B (1.0)	TGM3 (0.9)
GO:0051193	regulation of cofactor metabolic process	0.1	>=0.20	UQCC (3.1)	ACSS2 (2.8)	PXMP4 (2.7)	AFG3L1P (2.6)	FAM83C-AS1 (2.4)	CDK5RAP1 (2.3)	TP53INP2 (2.0)	ENSG00000232170 (2.0)	SNTA1 (1.6)	ENSG00000249375 (1.5)
GO:0051196	regulation of coenzyme metabolic process	0.1	>=0.20	UQCC (3.1)	ACSS2 (2.8)	PXMP4 (2.7)	AFG3L1P (2.6)	FAM83C-AS1 (2.4)	CDK5RAP1 (2.3)	TP53INP2 (2.0)	ENSG00000232170 (2.0)	SNTA1 (1.6)	ENSG00000249375 (1.5)
MP:0001806	decreased IgM level	0.1	>=0.20	IRF4 (5.1)	CASP8 (1.9)	FOXP1 (1.5)	RNASET2 (1.3)	C20orf144 (1.3)	ENSG00000228265 (1.1)	TERT (1.1)	ENSG00000232170 (1.1)	FAM83C (0.8)	ENSG00000249231 (0.6)
MP:0008008	early cellular replicative senescence	0.1	>=0.20	AFG3L1P (2.4)	TERT (2.3)	GSS (1.8)	TRPC4AP (1.5)	ALS2CR12 (1.4)	BPIFB9P (1.4)	MT1P3 (1.2)	ENSG00000249231 (1.1)	DEF8 (1.0)	C20orf134 (1.0)
ENSG00000002822	MAD1L1 PPI subnetwork	0.1	>=0.20	E2F1 (3.9)	HMGB3P1 (2.9)	FGFR1OP (2.1)	CDK5RAP1 (1.4)	ENSG00000249231 (1.4)	PXMP4 (1.2)	TRPC4AP (1.2)	PIGU (0.9)	RALY (0.9)	DEF8 (0.8)
ENSG00000162419	GMEB1 PPI subnetwork	0.1	>=0.20	ITCH (2.8)	NCOA6 (2.0)	MMP24 (2.0)	TYR (1.9)	FOXP1 (1.7)	RCC2 (1.6)	C20orf144 (1.4)	FAM83C-AS1 (1.4)	MT1P3 (1.3)	UQCC (1.3)
ENSG00000205307	SAP25 PPI subnetwork	0.1	>=0.20	CASP8 (2.2)	CDK5RAP1 (1.6)	RCC2 (1.6)	MAP1LC3A (1.5)	PIGU (1.4)	ENSG00000253661 (1.4)	EIF2S2 (1.3)	FGFR1OP (1.2)	TERT (0.9)	DEF8 (0.9)
ENSG00000077454	LRCH4 PPI subnetwork	0.1	>=0.20	CASP8 (2.2)	CDK5RAP1 (1.6)	RCC2 (1.6)	MAP1LC3A (1.5)	PIGU (1.4)	ENSG00000253661 (1.4)	EIF2S2 (1.3)	FGFR1OP (1.2)	TERT (0.9)	DEF8 (0.9)
ENSG00000153046	CDYL PPI subnetwork	0.1	>=0.20	CBFA2T2 (2.1)	HMGB3P1 (2.1)	NCOA6 (1.6)	MT1P3 (1.1)	ALS2CR12 (1.0)	RCC2 (1.0)	C20orf144 (0.9)	RHOU (0.9)	SNTA1 (0.8)	CDK5RAP1 (0.8)
MP:0009712	impaired conditioned place preference behavior	0.11	>=0.20	ENSG00000253661 (2.8)	STMN3 (2.7)	FOXP1 (2.7)	GRM5 (2.6)	MMP24 (2.1)	C20orf144 (2.0)	GGT7 (1.5)	BPIFB9P (1.5)	MAP1LC3A (1.3)	C20orf134 (1.2)
ENSG00000128708	HAT1 PPI subnetwork	0.11	>=0.20	RCC2 (1.9)	CDK5RAP1 (1.8)	FGFR1OP (1.8)	AFG3L1P (1.7)	EIF2S2 (1.6)	FAM83C-AS1 (1.6)	PIGU (1.6)	RHOU (1.4)	CENPBD1 (1.3)	GSS (1.2)
ENSG00000143520	FLG2 PPI subnetwork	0.11	>=0.20	RCC2 (3.1)	BPIFB9P (2.4)	AHCY (1.8)	TERT (1.7)	CBFA2T2 (1.6)	PIGU (1.5)	C20orf144 (1.3)	CDK5RAP1 (1.2)	EIF2S2 (1.0)	FAM83C-AS1 (1.0)
ENSG00000178562	CD28 PPI subnetwork	0.11	>=0.20	IRF4 (1.8)	GGT7 (1.6)	CENPBD1 (1.6)	TRPC4AP (1.6)	DYNLRB1 (1.5)	ASIP (1.5)	CASP8 (1.4)	FGFR1OP (1.1)	FAM83C (1.1)	RNASET2 (1.0)
ENSG00000197971	MBP PPI subnetwork	0.11	>=0.20	SNTA1 (2.2)	TP53INP2 (2.0)	GGT7 (2.0)	MT1P3 (1.9)	FOXP1 (1.6)	MMP24 (1.5)	ITCH (1.2)	STMN3 (1.2)	MAP1LC3A (1.1)	NCOA6 (1.0)
REACTOME_DOUBLE:STRAND_BREAK_REPAIR	REACTOME_DOUBLE:STRAND_BREAK_REPAIR	0.11	>=0.20	E2F1 (3.3)	PIGU (2.6)	TERT (2.4)	AFG3L1P (1.8)	BPIFB9P (1.2)	CDK5RAP1 (1.2)	FGFR1OP (0.9)	CENPBD1 (0.6)	RCC2 (0.6)	HMGB3P1 (0.5)
ENSG00000138092	CENPO PPI subnetwork	0.11	>=0.20	E2F1 (4.0)	HMGB3P1 (2.7)	FGFR1OP (2.5)	CDK5RAP1 (1.4)	PXMP4 (1.2)	TRPC4AP (1.1)	PIGU (1.0)	ENSG00000249231 (1.0)	DEF8 (0.9)	TP53INP2 (0.8)
GO:0005849	mRNA cleavage factor complex	0.11	>=0.20	GGT7 (2.1)	NANOS3 (1.8)	FAM83C (1.7)	AFG3L1P (1.6)	BPIFB9P (1.5)	RCC2 (1.3)	CENPBD1 (1.3)	FGFR1OP (1.2)	ENSG00000249231 (1.2)	UQCC (0.8)
ENSG00000146143	ENSG00000146143 PPI subnetwork	0.11	>=0.20	E2F1 (6.8)	PIGU (2.5)	FGFR1OP (1.7)	AFG3L1P (1.5)	CDK5RAP1 (1.4)	EIF2S2 (1.3)	TERT (1.3)	PXMP4 (1.2)	ENSG00000249231 (1.1)	EDEM2 (1.0)
GO:0006282	regulation of DNA repair	0.11	>=0.20	ENSG00000249375 (3.2)	C20orf134 (1.7)	DEF8 (1.4)	RCC2 (1.3)	FGFR1OP (1.2)	EIF2S2 (1.1)	GGT7 (1.1)	HMGB3P1 (0.9)	CDK5RAP1 (0.9)	NOX4 (0.8)
ENSG00000075188	NUP37 PPI subnetwork	0.11	>=0.20	E2F1 (4.1)	FGFR1OP (2.5)	HMGB3P1 (2.2)	CDK5RAP1 (1.9)	PIGU (1.5)	TRPC4AP (1.4)	TERT (1.0)	ENSG00000249231 (0.9)	AHCY (0.8)	ALS2CR12 (0.8)
REACTOME_POST:ELONGATION_PROCESSING_OF_INTRONLESS_PRE:MRNA	REACTOME_POST:ELONGATION_PROCESSING_OF_INTRONLESS_PRE:MRNA	0.11	>=0.20	UQCC (2.4)	AFG3L1P (1.9)	BPIFB9P (1.9)	RCC2 (1.4)	ENSG00000249231 (1.2)	FAM83C (1.2)	AHCY (1.2)	PROCR (1.1)	FGFR1OP (1.0)	TRPC4AP (0.9)
REACTOME_PROCESSING_OF_CAPPED_INTRONLESS_PRE:MRNA	REACTOME_PROCESSING_OF_CAPPED_INTRONLESS_PRE:MRNA	0.11	>=0.20	UQCC (2.4)	AFG3L1P (1.9)	BPIFB9P (1.9)	RCC2 (1.4)	ENSG00000249231 (1.2)	FAM83C (1.2)	AHCY (1.2)	PROCR (1.1)	FGFR1OP (1.0)	TRPC4AP (0.9)
GO:0046034	ATP metabolic process	0.11	>=0.20	PXMP4 (2.1)	UQCC (1.6)	NECAB3 (1.4)	TGM3 (1.3)	TRPC4AP (1.2)	MYH7B (1.2)	DEF8 (1.1)	ACSS2 (1.0)	TP53INP2 (1.0)	AHCY (0.9)
GO:0043186	P granule	0.11	>=0.20	NANOS3 (3.2)	FGFR1OP (1.7)	EDEM2 (1.1)	ALS2CR12 (1.0)	PROCR (0.9)	CENPBD1 (0.8)	C20orf134 (0.7)	NOX4 (0.7)	AHCY (0.7)	GRM5 (0.6)
GO:0045495	pole plasm	0.11	>=0.20	NANOS3 (3.2)	FGFR1OP (1.7)	EDEM2 (1.1)	ALS2CR12 (1.0)	PROCR (0.9)	CENPBD1 (0.8)	C20orf134 (0.7)	NOX4 (0.7)	AHCY (0.7)	GRM5 (0.6)
GO:0060293	germ plasm	0.11	>=0.20	NANOS3 (3.2)	FGFR1OP (1.7)	EDEM2 (1.1)	ALS2CR12 (1.0)	PROCR (0.9)	CENPBD1 (0.8)	C20orf134 (0.7)	NOX4 (0.7)	AHCY (0.7)	GRM5 (0.6)
ENSG00000132361	KIAA0664 PPI subnetwork	0.11	>=0.20	EIF2S2 (2.6)	CDK5RAP1 (2.4)	GSS (2.1)	RCC2 (1.7)	ITCH (1.6)	ENSG00000228265 (1.6)	AHCY (1.4)	GGT7 (1.4)	UQCC (1.3)	TERT (1.3)
ENSG00000203813	HIST1H3H PPI subnetwork	0.11	>=0.20	HMGB3P1 (4.0)	CBFA2T2 (2.2)	RCC2 (2.0)	E2F1 (2.0)	EIF2S2 (1.8)	AFG3L1P (1.3)	NCOA6 (1.2)	RALY (1.2)	FOXP1 (0.9)	TRPC4AP (0.9)
ENSG00000119138	KLF9 PPI subnetwork	0.11	>=0.20	NCOA6 (2.3)	C20orf134 (1.9)	FOXP1 (1.9)	TP53INP2 (1.4)	AFG3L1P (1.2)	TGM3 (1.1)	CENPBD1 (0.9)	PIGU (0.9)	FAM83C-AS1 (0.8)	ENSG00000232170 (0.7)
ENSG00000167641	PPP1R14A PPI subnetwork	0.11	>=0.20	FOXP1 (2.2)	GGT7 (1.9)	ITCH (1.7)	STMN3 (1.7)	MAP1LC3A (1.5)	MT1P3 (1.3)	ENSG00000249375 (1.3)	CASP8 (1.3)	TRPC4AP (0.9)	TERT (0.9)
ENSG00000136718	IMP4 PPI subnetwork	0.11	>=0.20	EIF2S2 (1.9)	ENSG00000228265 (1.9)	RCC2 (1.6)	AHCY (1.6)	IRF4 (1.6)	CDK5RAP1 (1.6)	C20orf134 (1.4)	TERT (1.1)	ITCH (0.8)	FGFR1OP (0.8)
MP:0002023	B cell derived lymphoma	0.11	>=0.20	IRF4 (3.0)	E2F1 (2.7)	RALY (2.3)	AHCY (2.1)	PXMP4 (1.8)	FOXP1 (1.7)	NECAB3 (1.6)	TERT (1.3)	MT1P3 (1.3)	FGFR1OP (1.3)
ENSG00000163882	POLR2H PPI subnetwork	0.11	>=0.20	CDK5RAP1 (2.6)	RCC2 (2.1)	AFG3L1P (2.0)	NCOA6 (1.7)	RALY (1.5)	DYNLRB1 (1.4)	PROCR (1.1)	TRPC4AP (1.0)	FAM83C (0.9)	TERT (0.8)
ENSG00000198648	STK39 PPI subnetwork	0.11	>=0.20	TGM3 (2.9)	ENSG00000253661 (2.3)	FAM83C-AS1 (2.3)	RHOU (2.1)	STMN3 (2.0)	MT1P3 (2.0)	SNTA1 (1.6)	NECAB3 (1.6)	MYH7B (1.4)	TRPC4AP (1.1)
ENSG00000165733	BMS1 PPI subnetwork	0.11	>=0.20	ENSG00000228265 (2.3)	RCC2 (2.0)	CDK5RAP1 (1.8)	AHCY (1.6)	TERT (1.4)	UQCC (1.2)	C20orf134 (1.2)	EIF2S2 (1.2)	ITCH (1.1)	IRF4 (1.0)
ENSG00000116001	TIA1 PPI subnetwork	0.11	>=0.20	CDK5RAP1 (2.7)	TRPC4AP (2.2)	RCC2 (2.1)	PIGU (2.1)	RALY (2.0)	NCOA6 (1.8)	EIF2S2 (1.4)	AHCY (1.3)	TERT (1.1)	DYNLRB1 (1.0)
ENSG00000176273	SLC35G1 PPI subnetwork	0.11	>=0.20	ACSS2 (5.3)	PXMP4 (3.7)	PIGU (3.1)	EDEM2 (2.8)	UQCC (1.8)	GGT7 (1.3)	AFG3L1P (1.2)	AHCY (1.1)	ITCH (1.1)	FAM83C (1.1)
ENSG00000100906	NFKBIA PPI subnetwork	0.11	>=0.20	EIF2S2 (2.3)	TRPC4AP (1.4)	RALY (1.4)	ENSG00000249375 (1.3)	E2F1 (1.3)	IRF4 (1.2)	TGM3 (1.2)	NANOS3 (1.1)	ENSG00000232170 (1.1)	RCC2 (1.1)
GO:0042476	odontogenesis	0.11	>=0.20	ASIP (3.0)	RNASET2 (2.4)	MYH7B (1.4)	TERT (1.4)	ENSG00000253661 (1.2)	AFG3L1P (1.1)	ENSG00000228265 (1.0)	ENSG00000232170 (0.8)	TGM3 (0.8)	GGT7 (0.7)
ENSG00000108883	EFTUD2 PPI subnetwork	0.11	>=0.20	RCC2 (3.1)	RALY (2.6)	NCOA6 (2.3)	AFG3L1P (2.1)	HMGB3P1 (1.9)	EIF2S2 (1.7)	AHCY (1.7)	CDK5RAP1 (1.6)	TRPC4AP (1.6)	DYNLRB1 (1.4)
GO:0016358	dendrite development	0.11	>=0.20	GRM5 (3.1)	ENSG00000253661 (2.7)	STMN3 (1.9)	MMP24 (1.9)	NANOS3 (1.8)	CBFA2T2 (1.6)	ENSG00000249375 (1.5)	NECAB3 (1.4)	GGT7 (1.3)	ASIP (1.1)
MP:0004392	abnormal CD8-positive T cell physiology	0.11	>=0.20	IRF4 (4.6)	CASP8 (2.2)	FOXP1 (2.1)	PROCR (1.5)	PIGU (1.4)	EDEM2 (1.1)	CBFA2T2 (1.1)	BPIFB9P (1.1)	NANOS3 (1.1)	TERT (1.0)
ENSG00000072501	SMC1A PPI subnetwork	0.11	>=0.20	RCC2 (3.1)	NCOA6 (2.8)	AFG3L1P (2.8)	HMGB3P1 (2.1)	RALY (1.6)	CDK5RAP1 (1.5)	TRPC4AP (1.2)	E2F1 (1.1)	TERT (1.0)	EIF2S2 (1.0)
ENSG00000203852	HIST2H3A PPI subnetwork	0.11	>=0.20	HMGB3P1 (3.9)	CBFA2T2 (2.2)	RCC2 (2.0)	E2F1 (1.9)	EIF2S2 (1.7)	AFG3L1P (1.3)	NCOA6 (1.2)	RALY (1.2)	FOXP1 (1.0)	TRPC4AP (0.9)
ENSG00000166501	PRKCB PPI subnetwork	0.11	>=0.20	FOXP1 (2.5)	MMP24 (2.1)	GRM5 (1.9)	STMN3 (1.7)	MYH7B (1.5)	ENSG00000249375 (1.5)	ASIP (1.4)	FAM83C-AS1 (1.3)	DYNLRB1 (1.3)	GGT7 (1.0)
GO:0097061	dendritic spine organization	0.11	>=0.20	ENSG00000253661 (3.7)	NANOS3 (2.6)	CBFA2T2 (2.6)	GRM5 (2.5)	ALS2CR12 (2.4)	ZNF341 (1.7)	ENSG00000249375 (1.7)	NECAB3 (1.5)	BPIFB9P (1.3)	C20orf144 (1.2)
GO:0060997	dendritic spine morphogenesis	0.11	>=0.20	ENSG00000253661 (3.7)	NANOS3 (2.6)	CBFA2T2 (2.6)	GRM5 (2.5)	ALS2CR12 (2.4)	ZNF341 (1.7)	ENSG00000249375 (1.7)	NECAB3 (1.5)	BPIFB9P (1.3)	C20orf144 (1.2)
GO:0005109	frizzled binding	0.11	>=0.20	TYR (1.8)	BPIFB9P (1.6)	CBFA2T2 (1.4)	ASIP (1.3)	RHOU (1.2)	FAM83C (1.2)	ACSS2 (1.2)	NECAB3 (1.1)	C20orf134 (1.0)	AFG3L1P (1.0)
ENSG00000165630	PRPF18 PPI subnetwork	0.11	>=0.20	TRPC4AP (4.3)	CDK5RAP1 (3.4)	NCOA6 (2.7)	RALY (2.7)	DYNLRB1 (2.4)	UQCC (2.3)	AHCY (1.9)	PIGU (1.8)	PROCR (1.6)	EIF2S2 (1.6)
ENSG00000196531	NACA PPI subnetwork	0.11	>=0.20	UQCC (2.3)	EIF2S2 (1.5)	CENPBD1 (1.3)	ENSG00000253661 (1.1)	FGFR1OP (1.1)	RCC2 (1.1)	MMP24 (1.1)	TGM3 (1.0)	RHOU (1.0)	MAP1LC3A (0.9)
ENSG00000135338	LCA5 PPI subnetwork	0.11	>=0.20	STMN3 (4.0)	MYH7B (3.2)	NECAB3 (2.8)	GRM5 (2.6)	RALY (1.7)	TGM3 (1.7)	RHOU (1.7)	MT1P3 (1.6)	TP53INP2 (1.5)	MMP24 (1.4)
ENSG00000204628	GNB2L1 PPI subnetwork	0.11	>=0.20	AHCY (2.3)	RCC2 (2.2)	TERT (1.8)	EIF2S2 (1.4)	CDK5RAP1 (1.4)	ENSG00000228265 (1.2)	TRPC4AP (1.2)	GSS (1.2)	IRF4 (1.1)	RALY (1.0)
REACTOME_PURINE_SALVAGE	REACTOME_PURINE_SALVAGE	0.11	>=0.20	DEF8 (3.1)	CENPBD1 (3.0)	PROCR (2.1)	TERT (1.7)	AFG3L1P (1.7)	SNTA1 (1.6)	CASP8 (1.6)	MT1P3 (1.5)	GSS (1.5)	AHCY (1.0)
REACTOME_RAP1_SIGNALLING	REACTOME_RAP1_SIGNALLING	0.11	>=0.20	TGM3 (3.4)	ENSG00000232170 (2.1)	ITCH (1.9)	ALS2CR12 (1.9)	DEF8 (1.7)	GRM5 (1.5)	DYNLRB1 (1.3)	PXMP4 (1.2)	EIF2S2 (1.1)	ENSG00000249231 (1.1)
ENSG00000177971	IMP3 PPI subnetwork	0.11	>=0.20	EIF2S2 (2.0)	C20orf134 (1.7)	ENSG00000228265 (1.6)	RCC2 (1.6)	IRF4 (1.5)	AHCY (1.5)	CDK5RAP1 (1.4)	TERT (0.9)	FGFR1OP (0.9)	NANOS3 (0.8)
ENSG00000188486	H2AFX PPI subnetwork	0.11	>=0.20	RCC2 (3.1)	AFG3L1P (2.0)	NCOA6 (1.6)	AHCY (1.5)	HMGB3P1 (1.5)	CENPBD1 (1.4)	CDK5RAP1 (1.4)	E2F1 (1.3)	FGFR1OP (1.3)	EIF2S2 (1.1)
GO:0007050	cell cycle arrest	0.11	>=0.20	E2F1 (2.5)	CDK5RAP1 (2.3)	HMGB3P1 (2.1)	DEF8 (1.9)	FGFR1OP (1.9)	EIF2S2 (1.8)	TRPC4AP (1.8)	ENSG00000249375 (1.8)	RCC2 (1.2)	TERT (0.8)
ENSG00000140939	NOL3 PPI subnetwork	0.11	>=0.20	CASP8 (4.0)	GSS (2.0)	EDEM2 (1.7)	NANOS3 (1.6)	DEF8 (1.6)	ENSG00000249375 (1.6)	MAP1LC3A (1.4)	CENPBD1 (1.3)	TRPC4AP (1.1)	NOX4 (1.1)
ENSG00000089094	KDM2B PPI subnetwork	0.11	>=0.20	RCC2 (3.2)	NCOA6 (2.5)	FOXP1 (2.3)	TOX3 (2.1)	RALY (1.7)	ITCH (1.4)	TRPC4AP (1.4)	ENSG00000249375 (1.2)	HMGB3P1 (1.2)	C20orf144 (1.1)
REACTOME_TOLL_LIKE_RECEPTOR_TLR1TLR2_CASCADE	REACTOME_TOLL_LIKE_RECEPTOR_TLR1TLR2_CASCADE	0.11	>=0.20	CASP8 (2.2)	ZNF341 (1.7)	FOXP1 (1.5)	TGM3 (1.3)	RNASET2 (1.2)	DEF8 (1.2)	TRPC4AP (1.0)	RHOU (0.9)	TYR (0.8)	IRF4 (0.7)
REACTOME_MYD88MAL_CASCADE_INITIATED_ON_PLASMA_MEMBRANE	REACTOME_MYD88MAL_CASCADE_INITIATED_ON_PLASMA_MEMBRANE	0.11	>=0.20	CASP8 (2.2)	ZNF341 (1.7)	FOXP1 (1.5)	TGM3 (1.3)	RNASET2 (1.2)	DEF8 (1.2)	TRPC4AP (1.0)	RHOU (0.9)	TYR (0.8)	IRF4 (0.7)
REACTOME_TOLL_LIKE_RECEPTOR_TLR6TLR2_CASCADE	REACTOME_TOLL_LIKE_RECEPTOR_TLR6TLR2_CASCADE	0.11	>=0.20	CASP8 (2.2)	ZNF341 (1.7)	FOXP1 (1.5)	TGM3 (1.3)	RNASET2 (1.2)	DEF8 (1.2)	TRPC4AP (1.0)	RHOU (0.9)	TYR (0.8)	IRF4 (0.7)
REACTOME_TOLL_LIKE_RECEPTOR_2_TLR2_CASCADE	REACTOME_TOLL_LIKE_RECEPTOR_2_TLR2_CASCADE	0.11	>=0.20	CASP8 (2.2)	ZNF341 (1.7)	FOXP1 (1.5)	TGM3 (1.3)	RNASET2 (1.2)	DEF8 (1.2)	TRPC4AP (1.0)	RHOU (0.9)	TYR (0.8)	IRF4 (0.7)
ENSG00000182953	ENSG00000182953 PPI subnetwork	0.11	>=0.20	AHCY (2.4)	CDK5RAP1 (1.8)	C20orf134 (1.7)	RCC2 (1.7)	ENSG00000232170 (1.4)	EIF2S2 (1.3)	TERT (1.2)	IRF4 (1.0)	ASIP (0.9)	ALS2CR12 (0.8)
MP:0008782	increased B cell apoptosis	0.11	>=0.20	IRF4 (3.3)	TERT (2.8)	FOXP1 (2.1)	RNASET2 (1.9)	TP53INP2 (1.5)	FGFR1OP (1.1)	HMGB3P1 (1.0)	TOX3 (0.9)	RALY (0.9)	RHOU (0.7)
ENSG00000079841	RIMS1 PPI subnetwork	0.11	>=0.20	TERT (2.2)	GGT7 (2.0)	NECAB3 (1.7)	TGM3 (1.7)	STMN3 (1.6)	MAP1LC3A (1.3)	ASIP (1.3)	TYR (1.3)	GRM5 (1.1)	PROCR (1.0)
GO:0033116	endoplasmic reticulum-Golgi intermediate compartment membrane	0.11	>=0.20	EDEM2 (6.0)	PIGU (2.9)	RNASET2 (2.7)	DEF8 (1.6)	TRPC4AP (1.6)	EIF2S2 (1.5)	ALS2CR12 (1.4)	UQCC (1.2)	CASP8 (1.2)	RALY (1.1)
GO:0031663	lipopolysaccharide-mediated signaling pathway	0.11	>=0.20	ALS2CR12 (2.8)	RNASET2 (2.5)	TERT (2.4)	C20orf134 (2.2)	TGM3 (1.6)	FAM83C-AS1 (1.6)	CASP8 (1.4)	GGT7 (1.3)	PXMP4 (1.3)	PIGU (1.0)
ENSG00000071462	WBSCR22 PPI subnetwork	0.11	>=0.20	CDK5RAP1 (1.8)	TERT (1.5)	AHCY (1.5)	RCC2 (1.3)	ENSG00000249231 (1.3)	FGFR1OP (1.2)	ENSG00000228265 (1.1)	UQCC (1.1)	ENSG00000232170 (0.9)	C20orf134 (0.7)
GO:0030261	chromosome condensation	0.11	>=0.20	C20orf144 (4.2)	HMGB3P1 (2.9)	FAM83C-AS1 (2.2)	ENSG00000249375 (2.0)	E2F1 (2.0)	FGFR1OP (1.8)	TP53INP2 (1.7)	DEF8 (1.4)	AFG3L1P (1.3)	PXMP4 (1.2)
ENSG00000186081	KRT5 PPI subnetwork	0.11	>=0.20	FAM83C (7.0)	TGM3 (5.9)	MYH7B (2.5)	C20orf144 (1.7)	GSS (1.6)	NANOS3 (1.5)	ENSG00000253661 (1.5)	ASIP (1.0)	UQCC (0.9)	CENPBD1 (0.8)
ENSG00000160551	TAOK1 PPI subnetwork	0.11	>=0.20	E2F1 (4.2)	FGFR1OP (3.0)	HMGB3P1 (2.8)	ALS2CR12 (1.8)	TRPC4AP (1.7)	DEF8 (1.2)	PXMP4 (1.1)	TP53INP2 (1.1)	CDK5RAP1 (1.0)	FOXP1 (0.8)
ENSG00000182979	MTA1 PPI subnetwork	0.11	>=0.20	RCC2 (2.9)	TERT (2.6)	ITCH (2.4)	GSS (2.3)	HMGB3P1 (1.8)	FOXP1 (1.7)	MT1P3 (1.6)	TOX3 (1.6)	TRPC4AP (1.5)	NCOA6 (1.3)
ENSG00000122026	RPL21 PPI subnetwork	0.11	>=0.20	AHCY (2.9)	NANOS3 (2.3)	EIF2S2 (2.0)	FOXP1 (1.7)	ENSG00000228265 (1.7)	CENPBD1 (1.6)	DEF8 (1.2)	RCC2 (1.1)	RNASET2 (0.8)	HMGB3P1 (0.8)
ENSG00000166866	MYO1A PPI subnetwork	0.11	>=0.20	RNASET2 (2.3)	NOX4 (2.3)	NANOS3 (2.3)	PROCR (2.1)	FOXP1 (2.0)	MMP24 (1.7)	TGM3 (1.5)	ZNF341 (1.5)	TYR (1.0)	C20orf134 (0.8)
ENSG00000196943	C14orf21 PPI subnetwork	0.11	>=0.20	RCC2 (1.4)	FGFR1OP (1.2)	CDK5RAP1 (1.2)	TERT (1.2)	EIF2S2 (1.1)	C20orf134 (1.0)	ENSG00000249231 (1.0)	ENSG00000228265 (0.9)	NANOS3 (0.8)	UQCC (0.8)
ENSG00000132109	TRIM21 PPI subnetwork	0.11	>=0.20	NCOA6 (3.3)	PXMP4 (2.2)	ZNF341 (2.0)	NANOS3 (1.9)	DYNLRB1 (1.5)	MYH7B (1.5)	CDK5RAP1 (1.1)	ENSG00000228265 (1.1)	TP53INP2 (1.1)	ACSS2 (1.0)
GO:0009108	coenzyme biosynthetic process	0.11	>=0.20	PXMP4 (5.1)	ACSS2 (4.5)	UQCC (3.6)	CDK5RAP1 (3.1)	GSS (3.1)	AFG3L1P (2.2)	TP53INP2 (1.9)	ZNF341 (1.7)	CENPBD1 (1.7)	DEF8 (1.7)
GO:0004519	endonuclease activity	0.11	>=0.20	CENPBD1 (3.1)	TERT (2.2)	FGFR1OP (1.7)	E2F1 (1.5)	ENSG00000232170 (1.4)	AFG3L1P (1.0)	IRF4 (1.0)	HMGB3P1 (1.0)	PXMP4 (1.0)	CDK5RAP1 (0.9)
ENSG00000135100	HNF1A PPI subnetwork	0.11	>=0.20	NCOA6 (3.6)	SNTA1 (2.9)	GGT7 (2.3)	ENSG00000232170 (1.9)	ENSG00000253661 (1.6)	CBFA2T2 (1.6)	RALY (1.6)	CASP8 (1.6)	HMGB3P1 (1.4)	MMP24 (1.4)
MP:0006042	increased apoptosis	0.11	>=0.20	TERT (2.3)	RCC2 (2.1)	E2F1 (1.9)	NCOA6 (1.8)	ENSG00000249231 (1.6)	FOXP1 (1.5)	MYH7B (1.3)	MT1P3 (1.2)	AHCY (1.0)	C20orf144 (0.9)
GO:0042056	chemoattractant activity	0.11	>=0.20	SNTA1 (2.2)	PROCR (2.1)	RHOU (1.9)	TOX3 (1.9)	GGT7 (1.8)	ENSG00000253661 (1.8)	STMN3 (1.7)	MYH7B (1.3)	E2F1 (1.3)	RNASET2 (1.2)
ENSG00000100138	NHP2L1 PPI subnetwork	0.11	>=0.20	RCC2 (3.0)	AFG3L1P (2.3)	CDK5RAP1 (1.8)	RALY (1.7)	EIF2S2 (1.5)	AHCY (1.0)	GGT7 (1.0)	TERT (0.8)	NCOA6 (0.8)	HMGB3P1 (0.7)
MP:0002391	abnormal Peyer's patch germinal center morphology	0.11	>=0.20	IRF4 (4.0)	TP53INP2 (2.8)	MAP1LC3A (2.7)	FAM83C (2.6)	FOXP1 (2.3)	RHOU (1.8)	CASP8 (1.6)	ENSG00000249231 (1.5)	ENSG00000228265 (1.1)	NECAB3 (1.1)
MP:0004448	abnormal presphenoid bone morphology	0.11	>=0.20	FAM83C-AS1 (2.7)	TOX3 (2.3)	ENSG00000253661 (2.0)	FOXP1 (2.0)	GGT7 (1.8)	ENSG00000249375 (1.8)	NANOS3 (1.5)	RCC2 (1.5)	RNASET2 (1.5)	STMN3 (1.4)
ENSG00000102384	CENPI PPI subnetwork	0.11	>=0.20	E2F1 (4.1)	HMGB3P1 (2.6)	FGFR1OP (2.5)	CDK5RAP1 (1.5)	PXMP4 (1.3)	TRPC4AP (1.1)	PIGU (1.1)	ENSG00000249231 (1.1)	DEF8 (0.8)	C20orf144 (0.7)
ENSG00000122218	COPA PPI subnetwork	0.11	>=0.20	TRPC4AP (4.0)	ITCH (3.0)	EDEM2 (2.2)	EIF2S2 (2.2)	RALY (2.1)	MT1P3 (1.9)	ENSG00000249375 (1.9)	GSS (1.8)	UQCC (1.6)	DEF8 (1.2)
REACTOME_MITOTIC_M:MG1_PHASES	REACTOME_MITOTIC_M:MG1_PHASES	0.11	>=0.20	E2F1 (4.6)	HMGB3P1 (2.9)	PIGU (2.2)	EIF2S2 (2.0)	FGFR1OP (2.0)	CDK5RAP1 (1.8)	TRPC4AP (1.6)	DEF8 (1.2)	PXMP4 (1.0)	RALY (0.8)
MP:0000136	abnormal microglial cell morphology	0.11	>=0.20	C20orf144 (1.8)	EDEM2 (1.8)	MT1P3 (1.6)	ACSS2 (1.6)	PIGU (1.4)	NANOS3 (1.2)	ENSG00000232170 (1.2)	MAP1LC3A (1.2)	ZNF341 (1.2)	MMP24 (1.1)
ENSG00000108231	LGI1 PPI subnetwork	0.11	>=0.20	STMN3 (4.0)	MYH7B (3.2)	NECAB3 (2.9)	GRM5 (2.6)	RALY (1.7)	TGM3 (1.7)	MT1P3 (1.6)	RHOU (1.6)	MMP24 (1.5)	TP53INP2 (1.4)
MP:0008496	decreased IgG2a level	0.11	>=0.20	IRF4 (4.1)	FOXP1 (2.2)	TP53INP2 (1.9)	MAP1LC3A (1.9)	NANOS3 (1.5)	FGFR1OP (1.3)	ENSG00000232170 (0.9)	CASP8 (0.9)	CENPBD1 (0.8)	ALS2CR12 (0.8)
GO:0043405	regulation of MAP kinase activity	0.11	>=0.20	ENSG00000249375 (3.2)	RNASET2 (2.1)	ALS2CR12 (1.5)	TERT (1.3)	CASP8 (1.2)	FOXP1 (1.2)	DEF8 (1.2)	CBFA2T2 (1.2)	ZNF341 (0.9)	NANOS3 (0.9)
GO:0032982	myosin filament	0.11	>=0.20	MYH7B (3.3)	TGM3 (1.7)	SNTA1 (1.6)	ENSG00000249375 (1.1)	ENSG00000253661 (1.0)	TYR (0.8)	AHCY (0.7)	TP53INP2 (0.5)	ACSS2 (0.5)	FAM83C (0.5)
ENSG00000142252	GEMIN7 PPI subnetwork	0.11	>=0.20	EIF2S2 (2.7)	PIGU (1.9)	PROCR (1.7)	TERT (1.7)	CDK5RAP1 (1.3)	AHCY (1.2)	TOX3 (1.2)	AFG3L1P (1.2)	CENPBD1 (1.1)	ENSG00000249231 (1.1)
ENSG00000156697	UTP14A PPI subnetwork	0.11	>=0.20	FGFR1OP (1.8)	ENSG00000249231 (1.6)	RNASET2 (1.4)	PROCR (1.3)	FAM83C-AS1 (1.2)	ENSG00000228265 (1.1)	ENSG00000249375 (1.0)	C20orf134 (0.9)	EIF2S2 (0.8)	NOX4 (0.6)
GO:0015721	bile acid and bile salt transport	0.11	>=0.20	ENSG00000232170 (3.1)	NANOS3 (2.3)	TERT (1.9)	ENSG00000249231 (1.8)	ALS2CR12 (1.4)	RHOU (0.8)	MMP24 (0.8)	BPIFB9P (0.8)	MAP1LC3A (0.8)	AHCY (0.6)
ENSG00000198053	SIRPA PPI subnetwork	0.11	>=0.20	RNASET2 (2.7)	MMP24 (2.4)	CASP8 (2.0)	GGT7 (1.8)	FOXP1 (1.7)	STMN3 (1.5)	RALY (1.4)	C20orf134 (1.4)	MT1P3 (1.3)	TGM3 (1.2)
ENSG00000141646	SMAD4 PPI subnetwork	0.11	>=0.20	RCC2 (2.0)	NCOA6 (1.8)	RALY (1.8)	EIF2S2 (1.7)	CBFA2T2 (1.5)	AFG3L1P (1.3)	ITCH (1.1)	FOXP1 (1.1)	AHCY (1.0)	TERT (1.0)
MP:0000703	abnormal thymus morphology	0.11	>=0.20	IRF4 (2.5)	TRPC4AP (2.5)	CASP8 (2.2)	GGT7 (1.7)	ENSG00000232170 (1.5)	C20orf144 (1.2)	RCC2 (1.1)	NCOA6 (1.1)	RALY (1.0)	RHOU (0.9)
REACTOME_XENOBIOTICS	REACTOME_XENOBIOTICS	0.11	>=0.20	FAM83C-AS1 (2.5)	NANOS3 (1.9)	TGM3 (1.7)	ACSS2 (1.4)	GGT7 (1.0)	MMP24 (1.0)	RHOU (0.8)	ALS2CR12 (0.8)	MT1P3 (0.7)	DEF8 (0.7)
ENSG00000079785	DDX1 PPI subnetwork	0.11	>=0.20	EIF2S2 (3.7)	AHCY (3.0)	RCC2 (2.7)	RALY (2.4)	HMGB3P1 (2.4)	NCOA6 (2.0)	GSS (1.6)	NANOS3 (1.6)	MT1P3 (1.5)	CDK5RAP1 (1.4)
ENSG00000079819	EPB41L2 PPI subnetwork	0.11	>=0.20	MMP24 (2.2)	STMN3 (2.2)	FOXP1 (2.1)	GRM5 (1.9)	NECAB3 (1.9)	DYNLRB1 (1.8)	NCOA6 (1.1)	GGT7 (1.1)	EDEM2 (1.1)	BPIFB9P (1.0)
GO:0003209	cardiac atrium morphogenesis	0.11	>=0.20	MYH7B (3.3)	CENPBD1 (2.2)	C20orf144 (1.7)	AFG3L1P (1.4)	RHOU (1.4)	ENSG00000249375 (1.3)	TP53INP2 (1.3)	PIGU (1.0)	CDK5RAP1 (1.0)	NOX4 (0.9)
ENSG00000171723	GPHN PPI subnetwork	0.11	>=0.20	ENSG00000249375 (1.8)	ENSG00000232170 (1.7)	GRM5 (1.6)	MMP24 (1.4)	FAM83C (1.3)	TOX3 (1.3)	GSS (1.3)	TERT (1.0)	HMGB3P1 (0.9)	AFG3L1P (0.9)
ENSG00000171791	BCL2 PPI subnetwork	0.11	>=0.20	FOXP1 (3.0)	RALY (2.1)	MAP1LC3A (1.9)	CASP8 (1.8)	ENSG00000253661 (1.6)	PIGU (1.6)	E2F1 (1.5)	STMN3 (1.3)	IRF4 (1.2)	PXMP4 (1.2)
GO:0007618	mating	0.11	>=0.20	C20orf134 (2.1)	ASIP (2.1)	ALS2CR12 (2.0)	ENSG00000228265 (1.9)	ENSG00000253661 (1.8)	MAP1LC3A (1.7)	STMN3 (1.6)	TGM3 (1.6)	PXMP4 (1.4)	ITCH (1.1)
MP:0002027	lung adenocarcinoma	0.11	>=0.20	FOXP1 (2.5)	E2F1 (2.0)	CBFA2T2 (1.8)	IRF4 (1.7)	PXMP4 (1.7)	RALY (1.7)	ZNF341 (1.2)	MAP1LC3A (1.2)	ENSG00000253661 (1.2)	GSS (0.8)
ENSG00000121931	LRIF1 PPI subnetwork	0.11	>=0.20	DYNLRB1 (2.5)	PROCR (2.4)	DEF8 (2.2)	SNTA1 (1.9)	RALY (1.9)	AFG3L1P (1.7)	GSS (1.7)	HMGB3P1 (1.4)	RHOU (1.4)	EIF2S2 (1.3)
ENSG00000110436	SLC1A2 PPI subnetwork	0.11	>=0.20	STMN3 (3.4)	NECAB3 (2.8)	MYH7B (2.8)	MT1P3 (2.7)	RNASET2 (2.1)	MMP24 (2.1)	FAM83C-AS1 (1.8)	SNTA1 (1.6)	GRM5 (1.6)	MAP1LC3A (1.2)
ENSG00000080503	SMARCA2 PPI subnetwork	0.11	>=0.20	RCC2 (2.7)	NCOA6 (2.5)	AFG3L1P (2.1)	FAM83C-AS1 (2.0)	IRF4 (2.0)	CBFA2T2 (1.7)	CDK5RAP1 (1.4)	HMGB3P1 (1.4)	RALY (1.2)	FOXP1 (1.2)
ENSG00000188342	GTF2F2 PPI subnetwork	0.11	>=0.20	RCC2 (2.8)	AFG3L1P (2.5)	CDK5RAP1 (2.3)	NCOA6 (2.1)	RALY (2.1)	HMGB3P1 (1.7)	EIF2S2 (1.5)	DYNLRB1 (1.2)	FGFR1OP (1.0)	TRPC4AP (0.8)
GO:0045624	positive regulation of T-helper cell differentiation	0.11	>=0.20	ENSG00000249231 (3.4)	NANOS3 (2.2)	CENPBD1 (1.8)	FOXP1 (1.6)	ALS2CR12 (1.3)	ENSG00000249375 (0.9)	IRF4 (0.9)	TGM3 (0.7)	MAP1LC3A (0.7)	RHOU (0.7)
REACTOME_RAS_ACTIVATION_UOPN_CA2_INFUX_THROUGH_NMDA_RECEPTOR	REACTOME_RAS_ACTIVATION_UOPN_CA2_INFUX_THROUGH_NMDA_RECEPTOR	0.11	>=0.20	GRM5 (3.8)	SNTA1 (3.0)	GGT7 (1.8)	FOXP1 (1.7)	AFG3L1P (1.7)	MYH7B (1.6)	NECAB3 (1.6)	NOX4 (1.4)	STMN3 (1.3)	RNASET2 (1.1)
ENSG00000141551	CSNK1D PPI subnetwork	0.11	>=0.20	AHCY (3.1)	CDK5RAP1 (2.4)	TERT (1.8)	ITCH (1.7)	ENSG00000249231 (1.6)	PIGU (1.4)	PROCR (1.4)	RCC2 (1.3)	TRPC4AP (1.3)	IRF4 (1.3)
ENSG00000152147	GEMIN6 PPI subnetwork	0.11	>=0.20	EIF2S2 (2.4)	TERT (2.2)	TRPC4AP (1.5)	AHCY (1.5)	RCC2 (1.5)	PROCR (1.2)	ENSG00000249231 (1.1)	TOX3 (0.9)	UQCC (0.8)	CDK5RAP1 (0.8)
GO:0051325	interphase	0.11	>=0.20	E2F1 (3.9)	HMGB3P1 (2.3)	RALY (2.2)	AFG3L1P (2.2)	EIF2S2 (2.0)	TERT (1.9)	FGFR1OP (1.8)	DEF8 (1.6)	CDK5RAP1 (1.5)	RCC2 (1.1)
ENSG00000196975	ANXA4 PPI subnetwork	0.11	>=0.20	TOX3 (2.6)	HMGB3P1 (2.0)	FOXP1 (2.0)	ALS2CR12 (1.9)	GSS (1.7)	EDEM2 (1.6)	RALY (1.4)	CASP8 (1.3)	DYNLRB1 (1.3)	PIGU (1.3)
ENSG00000102978	POLR2C PPI subnetwork	0.11	>=0.20	CDK5RAP1 (2.3)	RCC2 (2.2)	DYNLRB1 (1.9)	NCOA6 (1.8)	AFG3L1P (1.8)	RALY (1.7)	EIF2S2 (1.5)	HMGB3P1 (1.3)	TRPC4AP (1.0)	FGFR1OP (1.0)
REACTOME_DNA_REPLICATION	REACTOME_DNA_REPLICATION	0.11	>=0.20	E2F1 (5.4)	HMGB3P1 (2.4)	PIGU (2.3)	EIF2S2 (1.9)	FGFR1OP (1.9)	CDK5RAP1 (1.8)	TRPC4AP (1.5)	PXMP4 (0.9)	DEF8 (0.9)	RCC2 (0.8)
GO:0071174	mitotic cell cycle spindle checkpoint	0.11	>=0.20	ENSG00000232170 (2.8)	HMGB3P1 (2.1)	FGFR1OP (2.1)	CDK5RAP1 (1.7)	PXMP4 (1.6)	DEF8 (1.5)	TRPC4AP (1.3)	TERT (1.3)	NANOS3 (1.2)	ENSG00000249231 (0.7)
MP:0002823	abnormal rib development	0.11	>=0.20	ENSG00000253661 (2.1)	TYR (1.5)	CASP8 (1.5)	ASIP (1.4)	RHOU (1.4)	C20orf144 (1.2)	FOXP1 (1.1)	AFG3L1P (0.8)	ENSG00000232170 (0.7)	TOX3 (0.6)
ENSG00000215425	DDX39B PPI subnetwork	0.11	>=0.20	EIF2S2 (2.9)	CENPBD1 (2.7)	RCC2 (2.4)	NANOS3 (2.3)	RALY (2.3)	MT1P3 (1.9)	CASP8 (1.8)	AFG3L1P (1.8)	ZNF341 (1.7)	HMGB3P1 (1.6)
ENSG00000215412	ENSG00000215412 PPI subnetwork	0.11	>=0.20	EIF2S2 (2.9)	CENPBD1 (2.7)	RCC2 (2.4)	NANOS3 (2.3)	RALY (2.3)	MT1P3 (1.9)	CASP8 (1.8)	AFG3L1P (1.8)	ZNF341 (1.7)	HMGB3P1 (1.6)
ENSG00000198563	DDX39B PPI subnetwork	0.11	>=0.20	EIF2S2 (2.9)	CENPBD1 (2.7)	RCC2 (2.4)	NANOS3 (2.3)	RALY (2.3)	MT1P3 (1.9)	CASP8 (1.8)	AFG3L1P (1.8)	ZNF341 (1.7)	HMGB3P1 (1.6)
GO:0001963	synaptic transmission, dopaminergic	0.11	>=0.20	ENSG00000249375 (2.9)	CENPBD1 (2.7)	ENSG00000232170 (2.7)	ENSG00000228265 (2.2)	C20orf144 (1.6)	DEF8 (1.5)	FOXP1 (1.4)	SNTA1 (1.3)	ENSG00000249231 (1.2)	MAP1LC3A (1.2)
ENSG00000136068	FLNB PPI subnetwork	0.11	>=0.20	ITCH (2.4)	TERT (2.1)	NANOS3 (1.9)	FOXP1 (1.6)	CASP8 (1.4)	FAM83C-AS1 (1.4)	MMP24 (1.4)	RALY (1.3)	NOX4 (0.9)	TP53INP2 (0.8)
ENSG00000205542	TMSB4X PPI subnetwork	0.11	>=0.20	MAP1LC3A (3.1)	MT1P3 (2.0)	TP53INP2 (1.9)	ENSG00000249231 (1.9)	MMP24 (1.9)	TRPC4AP (1.8)	CENPBD1 (1.8)	EIF2S2 (1.7)	NANOS3 (1.5)	PXMP4 (1.4)
GO:0048169	regulation of long-term neuronal synaptic plasticity	0.11	>=0.20	GRM5 (3.8)	ENSG00000232170 (3.4)	GGT7 (3.2)	BPIFB9P (2.0)	ALS2CR12 (1.9)	STMN3 (1.9)	C20orf134 (1.8)	FOXP1 (1.7)	ENSG00000249375 (1.4)	ZNF341 (1.3)
GO:0016779	nucleotidyltransferase activity	0.11	>=0.20	TERT (2.7)	FGFR1OP (2.3)	CDK5RAP1 (2.2)	E2F1 (2.0)	AHCY (1.8)	ZNF341 (1.7)	PIGU (1.7)	ALS2CR12 (1.2)	EDEM2 (1.2)	CBFA2T2 (1.1)
ENSG00000157344	ENSG00000157344 PPI subnetwork	0.12	>=0.20	CDK5RAP1 (2.7)	AFG3L1P (2.0)	CENPBD1 (1.8)	MT1P3 (1.8)	ENSG00000228265 (1.7)	EDEM2 (1.7)	DEF8 (1.3)	NCOA6 (1.2)	DYNLRB1 (1.2)	EIF2S2 (1.2)
ENSG00000133226	SRRM1 PPI subnetwork	0.12	>=0.20	RCC2 (2.9)	AFG3L1P (2.6)	NCOA6 (2.2)	RALY (2.0)	HMGB3P1 (1.6)	TRPC4AP (1.5)	DYNLRB1 (1.4)	EIF2S2 (1.2)	CDK5RAP1 (1.2)	PROCR (0.9)
GO:0033189	response to vitamin A	0.12	>=0.20	ENSG00000249375 (2.0)	ALS2CR12 (2.0)	FAM83C (1.5)	STMN3 (1.4)	ENSG00000249231 (1.4)	RHOU (1.3)	CBFA2T2 (1.3)	ACSS2 (0.7)	EDEM2 (0.7)	TOX3 (0.6)
MP:0001222	epidermal hyperplasia	0.12	>=0.20	FAM83C (2.5)	CASP8 (1.2)	PROCR (0.9)	DEF8 (0.9)	FGFR1OP (0.8)	FOXP1 (0.8)	ALS2CR12 (0.8)	BPIFB9P (0.8)	AFG3L1P (0.8)	NANOS3 (0.7)
GO:0008301	DNA binding, bending	0.12	>=0.20	FOXP1 (5.1)	HMGB3P1 (3.8)	C20orf144 (3.1)	CBFA2T2 (2.0)	RCC2 (1.8)	TERT (1.5)	CASP8 (1.3)	TGM3 (1.3)	FAM83C (1.1)	TP53INP2 (1.0)
ENSG00000064313	TAF2 PPI subnetwork	0.12	>=0.20	C20orf134 (1.9)	AFG3L1P (1.7)	NCOA6 (1.7)	PXMP4 (1.3)	FGFR1OP (1.3)	HMGB3P1 (1.3)	CENPBD1 (1.3)	CBFA2T2 (1.1)	RCC2 (1.0)	NANOS3 (0.9)
ENSG00000105202	FBL PPI subnetwork	0.12	>=0.20	RCC2 (2.5)	EIF2S2 (2.0)	AHCY (1.9)	CDK5RAP1 (1.7)	IRF4 (1.3)	ENSG00000228265 (1.2)	UQCC (1.0)	FGFR1OP (1.0)	AFG3L1P (1.0)	GSS (0.9)
ENSG00000181090	EHMT1 PPI subnetwork	0.12	>=0.20	NCOA6 (3.1)	RALY (2.3)	RCC2 (1.7)	TERT (1.7)	CBFA2T2 (1.7)	FAM83C (1.5)	BPIFB9P (1.4)	TGM3 (1.4)	HMGB3P1 (1.3)	SNTA1 (1.2)
ENSG00000186298	PPP1CC PPI subnetwork	0.12	>=0.20	E2F1 (3.4)	HMGB3P1 (2.9)	AHCY (2.2)	FGFR1OP (2.0)	NCOA6 (1.5)	TRPC4AP (1.4)	TP53INP2 (1.4)	FAM83C-AS1 (1.2)	EIF2S2 (1.1)	RALY (1.1)
ENSG00000122512	PMS2 PPI subnetwork	0.12	>=0.20	E2F1 (4.1)	TERT (3.5)	FGFR1OP (1.7)	ENSG00000232170 (1.6)	TRPC4AP (1.6)	ENSG00000249231 (1.3)	PIGU (1.1)	FAM83C-AS1 (1.0)	CASP8 (0.9)	GSS (0.9)
ENSG00000187953	ENSG00000187953 PPI subnetwork	0.12	>=0.20	E2F1 (4.1)	TERT (3.5)	FGFR1OP (1.7)	ENSG00000232170 (1.6)	TRPC4AP (1.6)	ENSG00000249231 (1.3)	PIGU (1.1)	FAM83C-AS1 (1.0)	CASP8 (0.9)	GSS (0.9)
REACTOME_MRNA_3:END_PROCESSING	REACTOME_MRNA_3:END_PROCESSING	0.12	>=0.20	AFG3L1P (4.3)	RCC2 (3.2)	UQCC (1.8)	HMGB3P1 (1.7)	CENPBD1 (1.0)	FGFR1OP (0.9)	ASIP (0.9)	BPIFB9P (0.9)	EIF2S2 (0.9)	ENSG00000249375 (0.8)
REACTOME_POST:ELONGATION_PROCESSING_OF_INTRON:CONTAINING_PRE:MRNA	REACTOME_POST:ELONGATION_PROCESSING_OF_INTRON:CONTAINING_PRE:MRNA	0.12	>=0.20	AFG3L1P (4.3)	RCC2 (3.2)	UQCC (1.8)	HMGB3P1 (1.7)	CENPBD1 (1.0)	FGFR1OP (0.9)	ASIP (0.9)	BPIFB9P (0.9)	EIF2S2 (0.9)	ENSG00000249375 (0.8)
GO:0045923	positive regulation of fatty acid metabolic process	0.12	>=0.20	AFG3L1P (2.4)	NANOS3 (2.3)	CASP8 (1.9)	ENSG00000249231 (1.8)	DEF8 (1.7)	SNTA1 (1.6)	RHOU (1.5)	ENSG00000249375 (1.4)	TP53INP2 (1.3)	ENSG00000232170 (1.1)
ENSG00000114030	KPNA1 PPI subnetwork	0.12	>=0.20	RCC2 (3.7)	EIF2S2 (3.4)	FOXP1 (2.2)	TERT (2.0)	MAP1LC3A (1.8)	GGT7 (1.7)	CENPBD1 (1.7)	IRF4 (1.6)	RHOU (0.9)	C20orf144 (0.8)
MP:0003304	large intestinal inflammation	0.12	>=0.20	IRF4 (4.4)	CASP8 (2.4)	ASIP (1.9)	ALS2CR12 (1.6)	PROCR (1.4)	ENSG00000249231 (1.4)	RCC2 (1.1)	RNASET2 (1.1)	EDEM2 (1.0)	FOXP1 (1.0)
MP:0008699	increased interleukin-4 secretion	0.12	>=0.20	IRF4 (3.2)	CASP8 (2.5)	FAM83C (1.5)	ASIP (1.3)	C20orf144 (1.3)	ITCH (1.0)	PXMP4 (0.9)	MT1P3 (0.9)	CENPBD1 (0.9)	AHCY (0.8)
ENSG00000116754	SRSF11 PPI subnetwork	0.12	>=0.20	RCC2 (3.0)	AFG3L1P (2.7)	NCOA6 (2.3)	RALY (2.1)	HMGB3P1 (1.7)	CDK5RAP1 (1.6)	GGT7 (1.3)	DYNLRB1 (1.2)	UQCC (1.2)	TRPC4AP (1.0)
GO:0071156	regulation of cell cycle arrest	0.12	>=0.20	E2F1 (2.9)	HMGB3P1 (2.5)	CDK5RAP1 (2.5)	FGFR1OP (2.2)	DEF8 (2.1)	EIF2S2 (1.7)	BPIFB9P (1.6)	TRPC4AP (1.4)	ENSG00000249375 (1.3)	RCC2 (1.3)
ENSG00000187837	HIST1H1C PPI subnetwork	0.12	>=0.20	HMGB3P1 (2.6)	GGT7 (2.4)	RCC2 (2.0)	AFG3L1P (1.5)	MYH7B (1.5)	NCOA6 (1.3)	C20orf144 (1.2)	RHOU (1.1)	RALY (1.0)	ALS2CR12 (0.8)
ENSG00000132382	MYBBP1A PPI subnetwork	0.12	>=0.20	AHCY (2.7)	RCC2 (2.4)	CASP8 (1.7)	EIF2S2 (1.4)	FGFR1OP (1.1)	TOX3 (1.1)	IRF4 (1.0)	FAM83C-AS1 (1.0)	FOXP1 (0.8)	RALY (0.8)
ENSG00000145241	CENPC1 PPI subnetwork	0.12	>=0.20	E2F1 (3.8)	HMGB3P1 (2.7)	FGFR1OP (2.6)	ALS2CR12 (1.7)	C20orf144 (1.3)	RHOU (1.0)	FAM83C-AS1 (1.0)	CDK5RAP1 (1.0)	TRPC4AP (0.9)	DEF8 (0.8)
ENSG00000165271	NOL6 PPI subnetwork	0.12	>=0.20	RCC2 (2.1)	AHCY (2.0)	CDK5RAP1 (1.9)	ENSG00000228265 (1.7)	EIF2S2 (1.3)	TERT (1.2)	UQCC (1.2)	C20orf134 (1.1)	IRF4 (1.1)	ITCH (1.0)
ENSG00000123374	CDK2 PPI subnetwork	0.12	>=0.20	E2F1 (5.9)	HMGB3P1 (2.0)	TRPC4AP (1.8)	AHCY (1.6)	RCC2 (1.5)	RALY (1.5)	FGFR1OP (1.5)	PIGU (1.4)	EIF2S2 (1.0)	STMN3 (0.8)
ENSG00000133026	MYH10 PPI subnetwork	0.12	>=0.20	FOXP1 (2.7)	CASP8 (2.4)	HMGB3P1 (2.2)	DYNLRB1 (2.1)	C20orf134 (1.5)	TERT (1.5)	RALY (1.3)	TGM3 (1.2)	RNASET2 (1.2)	ENSG00000249375 (0.9)
ENSG00000081189	MEF2C PPI subnetwork	0.12	>=0.20	NCOA6 (2.1)	TP53INP2 (1.9)	NECAB3 (1.7)	ITCH (1.6)	RHOU (1.6)	STMN3 (1.5)	ZNF341 (1.5)	IRF4 (1.5)	PXMP4 (1.4)	TERT (1.4)
ENSG00000077097	TOP2B PPI subnetwork	0.12	>=0.20	E2F1 (2.3)	RCC2 (2.2)	HMGB3P1 (2.1)	TERT (1.5)	TOX3 (1.4)	FAM83C-AS1 (1.3)	IRF4 (1.2)	DYNLRB1 (1.2)	NCOA6 (1.1)	RALY (0.8)
ENSG00000112282	MED23 PPI subnetwork	0.12	>=0.20	NCOA6 (3.4)	ZNF341 (2.5)	TRPC4AP (2.5)	CDK5RAP1 (2.4)	ASIP (2.2)	UQCC (1.8)	ENSG00000253661 (1.8)	CBFA2T2 (1.8)	RALY (1.8)	TERT (1.8)
ENSG00000184445	KNTC1 PPI subnetwork	0.12	>=0.20	E2F1 (3.9)	HMGB3P1 (2.9)	FGFR1OP (2.7)	PXMP4 (1.5)	CDK5RAP1 (1.5)	TRPC4AP (1.3)	PIGU (1.0)	DEF8 (1.0)	BPIFB9P (0.8)	ENSG00000249231 (0.8)
ENSG00000174442	ZWILCH PPI subnetwork	0.12	>=0.20	E2F1 (4.0)	HMGB3P1 (2.7)	FGFR1OP (2.6)	PXMP4 (1.5)	CDK5RAP1 (1.4)	TRPC4AP (1.4)	PIGU (1.0)	ENSG00000249231 (1.0)	DEF8 (0.9)	BPIFB9P (0.8)
ENSG00000099817	POLR2E PPI subnetwork	0.12	>=0.20	CDK5RAP1 (2.8)	RCC2 (2.1)	RALY (1.9)	AFG3L1P (1.8)	DYNLRB1 (1.7)	EIF2S2 (1.6)	NCOA6 (1.6)	FAM83C (1.2)	TRPC4AP (1.0)	HMGB3P1 (1.0)
MP:0002460	decreased immunoglobulin level	0.12	>=0.20	IRF4 (4.4)	CASP8 (2.1)	FOXP1 (2.0)	ENSG00000228265 (1.7)	TP53INP2 (1.2)	FAM83C (1.1)	RNASET2 (1.1)	TERT (1.0)	C20orf144 (0.9)	RALY (0.9)
ENSG00000164022	AIMP1 PPI subnetwork	0.12	>=0.20	EIF2S2 (4.4)	AHCY (2.2)	ITCH (2.2)	RCC2 (2.1)	GSS (1.9)	CDK5RAP1 (1.8)	CENPBD1 (1.6)	ENSG00000249375 (1.4)	AFG3L1P (1.4)	DEF8 (1.3)
ENSG00000185619	PCGF3 PPI subnetwork	0.12	>=0.20	RCC2 (3.5)	NCOA6 (2.6)	TOX3 (2.1)	FOXP1 (1.9)	RALY (1.6)	ITCH (1.5)	ENSG00000249231 (1.3)	TRPC4AP (1.2)	ENSG00000249375 (1.2)	C20orf144 (1.2)
MP:0003419	delayed endochondral bone ossification	0.12	>=0.20	ENSG00000253661 (3.2)	SNTA1 (2.0)	FOXP1 (1.7)	TGM3 (1.5)	NCOA6 (1.5)	MAP1LC3A (1.3)	FAM83C (1.3)	DYNLRB1 (1.2)	RNASET2 (1.2)	PROCR (1.1)
MP:0008211	decreased mature B cell number	0.12	>=0.20	IRF4 (3.4)	TERT (2.6)	FOXP1 (2.5)	RNASET2 (1.7)	FGFR1OP (1.5)	ENSG00000232170 (1.0)	CASP8 (0.8)	ASIP (0.6)	TP53INP2 (0.5)	RCC2 (0.5)
KEGG_THYROID_CANCER	KEGG_THYROID_CANCER	0.12	>=0.20	ENSG00000253661 (1.8)	TYR (1.5)	FOXP1 (1.5)	TRPC4AP (1.2)	STMN3 (1.1)	TGM3 (1.0)	RHOU (1.0)	RALY (1.0)	ITCH (0.9)	MAP1LC3A (0.8)
ENSG00000150990	DHX37 PPI subnetwork	0.12	>=0.20	RCC2 (2.2)	ENSG00000228265 (1.8)	CDK5RAP1 (1.4)	AHCY (1.4)	IRF4 (1.4)	EIF2S2 (1.4)	TERT (1.2)	C20orf134 (0.9)	NANOS3 (0.8)	FGFR1OP (0.6)
GO:0071900	regulation of protein serine/threonine kinase activity	0.12	>=0.20	ENSG00000249375 (2.3)	ALS2CR12 (1.9)	RNASET2 (1.8)	RALY (1.6)	CASP8 (1.5)	NANOS3 (1.3)	CBFA2T2 (1.3)	E2F1 (1.1)	HMGB3P1 (1.1)	TYR (1.0)
ENSG00000100612	DHRS7 PPI subnetwork	0.12	>=0.20	CENPBD1 (2.7)	NCOA6 (1.4)	RCC2 (1.4)	ENSG00000249375 (1.4)	CBFA2T2 (1.3)	FAM83C (1.2)	DEF8 (1.2)	GSS (1.2)	NANOS3 (1.1)	AHCY (1.1)
GO:0043484	regulation of RNA splicing	0.12	>=0.20	AFG3L1P (4.2)	ENSG00000228265 (1.5)	NANOS3 (1.4)	GGT7 (1.4)	DEF8 (1.3)	ALS2CR12 (1.3)	ENSG00000249231 (1.0)	ENSG00000232170 (0.8)	RALY (0.8)	NCOA6 (0.7)
ENSG00000100401	RANGAP1 PPI subnetwork	0.12	>=0.20	E2F1 (3.8)	FGFR1OP (2.5)	HMGB3P1 (2.3)	TRPC4AP (1.5)	TERT (1.4)	RCC2 (1.3)	PIGU (1.1)	BPIFB9P (1.0)	C20orf144 (1.0)	EIF2S2 (1.0)
ENSG00000124422	USP22 PPI subnetwork	0.12	>=0.20	RCC2 (2.2)	EDEM2 (2.1)	CBFA2T2 (2.0)	PIGU (1.9)	TRPC4AP (1.9)	DYNLRB1 (1.8)	C20orf134 (1.8)	FGFR1OP (1.2)	HMGB3P1 (1.2)	CASP8 (1.2)
MP:0008037	abnormal T cell morphology	0.12	>=0.20	IRF4 (3.3)	ASIP (2.7)	CASP8 (1.5)	TERT (1.1)	CENPBD1 (0.9)	STMN3 (0.9)	GRM5 (0.8)	ENSG00000232170 (0.8)	FAM83C (0.7)	MAP1LC3A (0.7)
MP:0002144	abnormal B cell differentiation	0.12	>=0.20	IRF4 (3.3)	TERT (2.3)	FOXP1 (1.8)	CASP8 (1.4)	RCC2 (1.3)	RALY (1.1)	FGFR1OP (1.1)	TP53INP2 (0.9)	C20orf144 (0.5)	BPIFB9P (0.4)
KEGG_MELANOGENESIS	KEGG_MELANOGENESIS	0.12	>=0.20	TYR (5.8)	RNASET2 (1.9)	MYH7B (1.7)	AFG3L1P (1.5)	SNTA1 (1.5)	GGT7 (1.5)	RALY (1.4)	FOXP1 (1.4)	ENSG00000249231 (1.3)	FAM83C (1.3)
GO:0051186	cofactor metabolic process	0.12	>=0.20	ACSS2 (4.2)	GSS (3.7)	UQCC (3.4)	PXMP4 (3.4)	CDK5RAP1 (2.4)	AHCY (1.8)	NECAB3 (1.3)	ENSG00000232170 (1.2)	DEF8 (1.2)	TP53INP2 (1.2)
MP:0002831	absent Peyer's patches	0.12	>=0.20	IRF4 (2.0)	TERT (1.5)	ENSG00000228265 (1.4)	FAM83C (1.4)	CASP8 (1.4)	C20orf144 (1.3)	TGM3 (1.3)	ENSG00000253661 (1.2)	RHOU (1.2)	NECAB3 (1.1)
ENSG00000112081	SRSF3 PPI subnetwork	0.12	>=0.20	RCC2 (3.0)	AFG3L1P (2.8)	NCOA6 (2.3)	RALY (1.8)	HMGB3P1 (1.6)	CDK5RAP1 (1.4)	DYNLRB1 (1.3)	EIF2S2 (1.3)	TRPC4AP (1.2)	FGFR1OP (0.9)
ENSG00000177733	HNRNPA0 PPI subnetwork	0.12	>=0.20	RCC2 (2.7)	NCOA6 (2.7)	RALY (2.4)	AFG3L1P (2.3)	EIF2S2 (2.0)	CDK5RAP1 (1.8)	AHCY (1.6)	TRPC4AP (1.6)	HMGB3P1 (1.4)	DYNLRB1 (1.3)
ENSG00000136450	SRSF1 PPI subnetwork	0.12	>=0.20	RCC2 (3.1)	AFG3L1P (2.4)	NCOA6 (2.3)	RALY (2.2)	CDK5RAP1 (1.7)	EIF2S2 (1.4)	TRPC4AP (1.3)	HMGB3P1 (1.3)	DYNLRB1 (1.3)	UQCC (1.0)
ENSG00000138398	PPIG PPI subnetwork	0.12	>=0.20	NCOA6 (1.6)	CDK5RAP1 (1.6)	TOX3 (1.4)	TRPC4AP (1.3)	ZNF341 (1.2)	DYNLRB1 (1.1)	FOXP1 (0.9)	RCC2 (0.9)	FGFR1OP (0.8)	DEF8 (0.8)
MP:0001274	curly vibrissae	0.12	>=0.20	TERT (1.7)	FGFR1OP (1.6)	MMP24 (1.5)	TYR (1.5)	DYNLRB1 (1.5)	MYH7B (1.4)	ENSG00000253661 (1.4)	MT1P3 (1.3)	PROCR (1.3)	ITCH (1.2)
ENSG00000144231	POLR2D PPI subnetwork	0.12	>=0.20	RCC2 (2.5)	CDK5RAP1 (2.4)	NCOA6 (2.2)	DYNLRB1 (1.8)	AFG3L1P (1.5)	HMGB3P1 (1.4)	TRPC4AP (1.3)	RALY (1.2)	TERT (1.0)	EIF2S2 (0.9)
GO:0031577	spindle checkpoint	0.12	>=0.20	HMGB3P1 (2.8)	ENSG00000232170 (2.3)	FGFR1OP (2.0)	PXMP4 (1.7)	DEF8 (1.5)	CDK5RAP1 (1.4)	C20orf144 (1.3)	TRPC4AP (1.3)	TERT (1.2)	NANOS3 (1.0)
ENSG00000163251	FZD5 PPI subnetwork	0.12	>=0.20	NECAB3 (1.8)	BPIFB9P (1.6)	FAM83C (1.6)	CBFA2T2 (1.6)	C20orf134 (1.5)	RHOU (1.4)	RALY (1.0)	TERT (1.0)	CDK5RAP1 (1.0)	ENSG00000249375 (0.9)
GO:0043025	neuronal cell body	0.12	>=0.20	STMN3 (4.4)	MMP24 (2.5)	GRM5 (2.5)	NECAB3 (2.3)	GGT7 (2.0)	NANOS3 (2.0)	ENSG00000253661 (1.9)	MAP1LC3A (1.8)	BPIFB9P (1.5)	RHOU (1.2)
GO:0042531	positive regulation of tyrosine phosphorylation of STAT protein	0.12	>=0.20	BPIFB9P (2.4)	FAM83C (2.4)	ENSG00000232170 (2.2)	IRF4 (1.8)	AFG3L1P (1.5)	ALS2CR12 (1.4)	C20orf144 (1.2)	NANOS3 (1.1)	PROCR (1.1)	ZNF341 (1.0)
ENSG00000153107	ANAPC1 PPI subnetwork	0.12	>=0.20	HMGB3P1 (3.8)	FGFR1OP (2.5)	E2F1 (2.5)	TRPC4AP (1.7)	DEF8 (1.5)	PXMP4 (1.5)	TYR (1.1)	CDK5RAP1 (0.9)	RCC2 (0.8)	ITCH (0.7)
ENSG00000120334	CENPL PPI subnetwork	0.12	>=0.20	E2F1 (4.1)	HMGB3P1 (2.8)	FGFR1OP (2.5)	CDK5RAP1 (1.4)	PXMP4 (1.4)	TRPC4AP (1.2)	PIGU (1.0)	ENSG00000249231 (1.0)	TP53INP2 (0.9)	DEF8 (0.8)
REACTOME_PYRUVATE_METABOLISM	REACTOME_PYRUVATE_METABOLISM	0.12	>=0.20	ACSS2 (3.8)	UQCC (3.7)	SNTA1 (3.3)	TP53INP2 (2.3)	MYH7B (1.9)	PXMP4 (1.6)	AFG3L1P (1.6)	GGT7 (1.6)	TRPC4AP (1.6)	NECAB3 (1.6)
ENSG00000134690	CDCA8 PPI subnetwork	0.12	>=0.20	E2F1 (4.0)	HMGB3P1 (2.8)	FGFR1OP (2.6)	CDK5RAP1 (1.3)	PXMP4 (1.3)	TRPC4AP (1.1)	ENSG00000249231 (1.0)	PIGU (1.0)	C20orf144 (0.8)	TP53INP2 (0.8)
GO:0008544	epidermis development	0.12	>=0.20	FAM83C (8.3)	TGM3 (5.1)	ASIP (2.7)	FAM83C-AS1 (2.1)	TYR (1.5)	ENSG00000232170 (1.1)	PXMP4 (0.7)	TERT (0.7)	ENSG00000228265 (0.6)	DEF8 (0.5)
ENSG00000114026	OGG1 PPI subnetwork	0.12	>=0.20	CDK5RAP1 (2.2)	E2F1 (1.9)	CBFA2T2 (1.7)	ENSG00000232170 (1.6)	PXMP4 (1.3)	AFG3L1P (1.2)	MMP24 (1.1)	FGFR1OP (1.0)	NANOS3 (1.0)	STMN3 (1.0)
GO:0048286	lung alveolus development	0.12	>=0.20	PROCR (2.8)	RHOU (2.6)	CBFA2T2 (2.3)	ENSG00000249375 (2.0)	ITCH (1.5)	FAM83C-AS1 (1.4)	FAM83C (1.4)	ENSG00000249231 (1.3)	GGT7 (1.3)	MAP1LC3A (1.3)
GO:0019319	hexose biosynthetic process	0.12	>=0.20	ENSG00000232170 (2.2)	ALS2CR12 (1.9)	NOX4 (1.9)	ACSS2 (1.8)	TP53INP2 (1.8)	MT1P3 (1.7)	AHCY (1.7)	SNTA1 (1.3)	GSS (1.3)	PXMP4 (1.3)
ENSG00000073050	XRCC1 PPI subnetwork	0.12	>=0.20	GSS (3.2)	CDK5RAP1 (2.7)	AHCY (2.5)	RALY (2.4)	E2F1 (2.4)	TERT (2.4)	PIGU (1.7)	ENSG00000228265 (1.6)	IRF4 (1.4)	UQCC (1.3)
MP:0005076	abnormal cell differentiation	0.12	>=0.20	RHOU (3.4)	NCOA6 (3.2)	FOXP1 (1.8)	HMGB3P1 (1.5)	RCC2 (1.5)	PIGU (1.3)	ENSG00000249231 (0.9)	STMN3 (0.9)	CBFA2T2 (0.9)	TOX3 (0.8)
GO:0042974	retinoic acid receptor binding	0.12	>=0.20	TRPC4AP (2.7)	ITCH (2.0)	ACSS2 (1.9)	ZNF341 (1.8)	TOX3 (1.5)	CENPBD1 (1.4)	GSS (1.3)	ENSG00000253661 (1.2)	AFG3L1P (1.2)	CASP8 (1.2)
MP:0005016	decreased lymphocyte cell number	0.12	>=0.20	RNASET2 (2.2)	BPIFB9P (1.5)	TERT (1.2)	CASP8 (1.1)	MT1P3 (1.1)	STMN3 (0.9)	FOXP1 (0.9)	RHOU (0.8)	ENSG00000228265 (0.8)	RCC2 (0.7)
GO:0016410	N-acyltransferase activity	0.12	>=0.20	NCOA6 (2.8)	PIGU (2.6)	ENSG00000232170 (2.1)	GSS (1.4)	NOX4 (1.2)	CBFA2T2 (1.2)	MT1P3 (1.0)	ITCH (1.0)	NANOS3 (1.0)	DYNLRB1 (0.9)
GO:0004857	enzyme inhibitor activity	0.12	>=0.20	RHOU (1.4)	TGM3 (1.4)	FAM83C (1.3)	ASIP (1.2)	ALS2CR12 (1.1)	DYNLRB1 (1.1)	C20orf144 (1.0)	MYH7B (0.9)	TYR (0.9)	RALY (0.9)
GO:0008344	adult locomotory behavior	0.12	>=0.20	MMP24 (2.7)	ALS2CR12 (2.7)	ASIP (2.1)	ENSG00000228265 (2.1)	ENSG00000249375 (2.1)	GRM5 (2.0)	STMN3 (1.9)	C20orf144 (1.6)	NECAB3 (1.6)	UQCC (1.6)
GO:0060323	head morphogenesis	0.12	>=0.20	ASIP (1.9)	RNASET2 (1.8)	TGM3 (1.5)	ENSG00000232170 (1.4)	ENSG00000249375 (1.4)	ITCH (1.1)	ENSG00000249231 (0.9)	FAM83C (0.8)	STMN3 (0.8)	MYH7B (0.8)
ENSG00000163904	SENP2 PPI subnetwork	0.12	>=0.20	ALS2CR12 (2.3)	NCOA6 (1.8)	ENSG00000249375 (1.8)	RCC2 (1.7)	CBFA2T2 (1.4)	NANOS3 (1.4)	E2F1 (1.3)	FGFR1OP (1.2)	NECAB3 (1.2)	C20orf144 (1.1)
ENSG00000134058	CDK7 PPI subnetwork	0.12	>=0.20	DYNLRB1 (3.4)	FGFR1OP (2.5)	CDK5RAP1 (2.5)	AHCY (1.5)	RCC2 (1.4)	TERT (1.3)	AFG3L1P (1.2)	GSS (1.2)	PROCR (1.2)	RALY (1.1)
ENSG00000143398	PIP5K1A PPI subnetwork	0.12	>=0.20	CASP8 (3.0)	DEF8 (2.9)	ITCH (2.7)	SNTA1 (2.7)	GSS (2.7)	DYNLRB1 (2.6)	RALY (2.1)	NOX4 (1.7)	MAP1LC3A (1.5)	FOXP1 (1.5)
GO:0046633	alpha-beta T cell proliferation	0.12	>=0.20	NANOS3 (2.9)	ALS2CR12 (2.8)	IRF4 (1.8)	FOXP1 (1.7)	PROCR (1.4)	ENSG00000249231 (1.2)	EDEM2 (1.1)	TGM3 (1.0)	CASP8 (1.0)	PXMP4 (0.9)
ENSG00000142937	RPS8 PPI subnetwork	0.12	>=0.20	AHCY (3.0)	EIF2S2 (2.6)	RCC2 (2.2)	IRF4 (1.7)	ENSG00000228265 (1.3)	CENPBD1 (1.2)	NANOS3 (1.0)	CDK5RAP1 (0.9)	RALY (0.8)	C20orf134 (0.8)
MP:0006355	abnormal sixth branchial arch artery morphology	0.12	>=0.20	C20orf144 (2.8)	TYR (1.9)	RHOU (1.8)	NANOS3 (1.5)	ASIP (1.5)	ENSG00000232170 (1.5)	TOX3 (1.2)	NOX4 (1.0)	TP53INP2 (0.9)	CASP8 (0.8)
ENSG00000124193	SRSF6 PPI subnetwork	0.12	>=0.20	RCC2 (3.0)	AFG3L1P (2.6)	NCOA6 (2.2)	RALY (1.7)	HMGB3P1 (1.7)	CDK5RAP1 (1.3)	DYNLRB1 (1.1)	EIF2S2 (0.9)	FAM83C (0.9)	TRPC4AP (0.8)
ENSG00000175115	PACS1 PPI subnetwork	0.12	>=0.20	NECAB3 (1.9)	STMN3 (1.8)	RNASET2 (1.5)	MT1P3 (1.4)	DYNLRB1 (1.1)	TRPC4AP (1.1)	GGT7 (1.1)	HMGB3P1 (1.0)	UQCC (1.0)	FOXP1 (0.9)
GO:0048265	response to pain	0.12	>=0.20	BPIFB9P (2.9)	MMP24 (2.4)	C20orf144 (2.3)	ENSG00000249231 (2.0)	ASIP (1.8)	NANOS3 (1.6)	C20orf134 (1.5)	ALS2CR12 (1.0)	RHOU (0.9)	GGT7 (0.8)
GO:0019841	retinol binding	0.12	>=0.20	TYR (2.3)	TGM3 (1.8)	TERT (1.3)	DEF8 (1.1)	STMN3 (1.1)	CENPBD1 (1.1)	MYH7B (1.0)	ENSG00000253661 (1.0)	C20orf144 (0.8)	AFG3L1P (0.7)
ENSG00000137955	RABGGTB PPI subnetwork	0.12	>=0.20	UQCC (2.9)	PXMP4 (1.9)	MT1P3 (1.9)	NECAB3 (1.9)	TGM3 (1.7)	DYNLRB1 (1.7)	TYR (1.6)	ASIP (1.4)	FGFR1OP (1.3)	DEF8 (1.1)
GO:0004721	phosphoprotein phosphatase activity	0.12	>=0.20	DEF8 (1.5)	ITCH (1.5)	ALS2CR12 (1.3)	FOXP1 (1.3)	STMN3 (1.3)	SNTA1 (1.2)	RHOU (1.1)	TP53INP2 (1.1)	NANOS3 (1.0)	CBFA2T2 (1.0)
MP:0003047	abnormal thoracic vertebrae morphology	0.12	>=0.20	TOX3 (3.8)	ENSG00000253661 (3.3)	ENSG00000249231 (2.7)	ENSG00000232170 (2.2)	ASIP (1.3)	CBFA2T2 (1.2)	HMGB3P1 (1.2)	GGT7 (1.0)	PROCR (0.9)	NECAB3 (0.8)
ENSG00000198909	MAP3K3 PPI subnetwork	0.12	>=0.20	EIF2S2 (3.1)	GSS (2.2)	RALY (2.0)	RCC2 (1.7)	DYNLRB1 (1.5)	CASP8 (1.4)	AHCY (1.4)	TRPC4AP (1.1)	ITCH (1.1)	FOXP1 (1.1)
ENSG00000108773	KAT2A PPI subnetwork	0.12	>=0.20	NCOA6 (4.1)	RALY (1.4)	ENSG00000232170 (1.4)	TRPC4AP (1.2)	RCC2 (1.1)	CENPBD1 (1.0)	AFG3L1P (0.9)	CBFA2T2 (0.9)	MT1P3 (0.8)	CASP8 (0.7)
REACTOME_PI:3K_CASCADE	REACTOME_PI:3K_CASCADE	0.12	>=0.20	MYH7B (4.5)	RALY (1.9)	C20orf134 (1.4)	MMP24 (1.3)	ITCH (1.2)	SNTA1 (1.1)	ACSS2 (1.0)	DEF8 (1.0)	CENPBD1 (0.9)	RHOU (0.9)
GO:0006473	protein acetylation	0.12	>=0.20	NCOA6 (3.0)	ENSG00000232170 (2.1)	ZNF341 (2.1)	AFG3L1P (1.7)	TERT (1.7)	RCC2 (1.5)	FOXP1 (1.4)	PIGU (1.0)	HMGB3P1 (0.9)	CBFA2T2 (0.8)
ENSG00000068796	KIF2A PPI subnetwork	0.12	>=0.20	E2F1 (4.0)	HMGB3P1 (2.9)	FGFR1OP (2.6)	CDK5RAP1 (1.4)	PXMP4 (1.2)	ENSG00000249231 (1.1)	PIGU (1.0)	DEF8 (0.8)	TP53INP2 (0.8)	BPIFB9P (0.8)
MP:0008827	abnormal thymus cell ratio	0.12	>=0.20	IRF4 (3.2)	RALY (2.2)	PXMP4 (1.5)	TERT (1.4)	ENSG00000249375 (1.4)	TRPC4AP (1.4)	CASP8 (1.4)	AFG3L1P (1.2)	ASIP (1.0)	RHOU (1.0)
MP:0002145	abnormal T cell differentiation	0.12	>=0.20	IRF4 (3.0)	ASIP (2.5)	CASP8 (1.4)	RNASET2 (1.1)	RHOU (1.0)	ENSG00000232170 (0.9)	AHCY (0.8)	C20orf144 (0.6)	TRPC4AP (0.5)	STMN3 (0.5)
ENSG00000168118	RAB4A PPI subnetwork	0.12	>=0.20	DYNLRB1 (4.7)	MT1P3 (3.0)	MAP1LC3A (1.7)	GSS (1.7)	TRPC4AP (1.6)	DEF8 (1.6)	TOX3 (1.6)	RALY (1.5)	FGFR1OP (1.4)	TP53INP2 (1.4)
GO:0022029	telencephalon cell migration	0.12	>=0.20	ENSG00000253661 (3.0)	C20orf134 (2.6)	ALS2CR12 (1.9)	FOXP1 (1.7)	GRM5 (1.6)	FAM83C-AS1 (1.3)	ZNF341 (1.1)	CBFA2T2 (1.0)	TOX3 (1.0)	ENSG00000249231 (0.8)
GO:0035587	purinergic receptor signaling pathway	0.12	>=0.20	BPIFB9P (3.6)	NECAB3 (2.4)	ENSG00000232170 (2.0)	ITCH (1.7)	NANOS3 (1.7)	ENSG00000249375 (1.6)	ALS2CR12 (1.4)	EDEM2 (1.4)	TERT (1.3)	FAM83C (1.1)
ENSG00000115561	CHMP3 PPI subnetwork	0.12	>=0.20	MT1P3 (3.8)	DYNLRB1 (3.0)	TGM3 (2.3)	RHOU (2.2)	C20orf134 (2.1)	CENPBD1 (2.0)	MYH7B (1.7)	ENSG00000228265 (1.7)	RALY (1.7)	HMGB3P1 (1.6)
ENSG00000084733	RAB10 PPI subnetwork	0.13	>=0.20	STMN3 (2.2)	FOXP1 (1.9)	EDEM2 (1.8)	GGT7 (1.6)	NECAB3 (1.6)	MMP24 (1.5)	GRM5 (1.5)	HMGB3P1 (1.5)	PXMP4 (1.2)	FAM83C-AS1 (1.1)
ENSG00000183474	GTF2H2C PPI subnetwork	0.13	>=0.20	AFG3L1P (2.8)	TERT (2.4)	CDK5RAP1 (2.3)	GSS (1.9)	CENPBD1 (1.9)	ENSG00000228265 (1.7)	GGT7 (1.7)	DEF8 (1.6)	FGFR1OP (1.5)	DYNLRB1 (1.4)
MP:0001154	seminiferous tubule degeneration	0.13	>=0.20	RCC2 (1.7)	NANOS3 (1.6)	E2F1 (1.6)	NECAB3 (1.4)	AFG3L1P (1.4)	STMN3 (1.3)	FAM83C (1.3)	CENPBD1 (1.3)	RALY (1.2)	ENSG00000249231 (1.0)
ENSG00000116350	SRSF4 PPI subnetwork	0.13	>=0.20	RCC2 (2.9)	AFG3L1P (2.4)	NCOA6 (2.4)	HMGB3P1 (2.0)	RALY (1.7)	CDK5RAP1 (1.6)	TRPC4AP (1.1)	DYNLRB1 (1.1)	EIF2S2 (1.1)	GGT7 (1.0)
ENSG00000124383	MPHOSPH10 PPI subnetwork	0.13	>=0.20	ENSG00000228265 (2.1)	RCC2 (1.7)	C20orf134 (1.7)	EIF2S2 (1.6)	CDK5RAP1 (1.5)	IRF4 (1.3)	AHCY (1.3)	TERT (1.3)	ITCH (0.9)	UQCC (0.8)
MP:0000460	mandible hypoplasia	0.13	>=0.20	ENSG00000253661 (3.1)	NOX4 (3.0)	TOX3 (2.5)	ASIP (2.4)	FGFR1OP (1.9)	NANOS3 (1.5)	TERT (1.2)	ACSS2 (1.1)	FOXP1 (0.8)	RHOU (0.8)
GO:0003729	mRNA binding	0.13	>=0.20	HMGB3P1 (2.4)	ALS2CR12 (2.3)	RCC2 (2.0)	C20orf144 (1.8)	AFG3L1P (1.6)	FGFR1OP (1.5)	NANOS3 (1.4)	TOX3 (1.0)	TP53INP2 (0.7)	STMN3 (0.7)
ENSG00000108312	UBTF PPI subnetwork	0.13	>=0.20	FGFR1OP (3.6)	TYR (2.0)	AFG3L1P (1.9)	MMP24 (1.5)	ITCH (1.2)	CDK5RAP1 (1.2)	DEF8 (1.1)	PROCR (1.0)	TERT (1.0)	ENSG00000253661 (0.8)
GO:0042398	cellular modified amino acid biosynthetic process	0.13	>=0.20	FAM83C-AS1 (2.2)	AHCY (1.9)	ENSG00000232170 (1.8)	MT1P3 (1.7)	ASIP (1.7)	TGM3 (1.6)	ACSS2 (1.5)	GSS (1.5)	MAP1LC3A (1.3)	MYH7B (1.3)
GO:0044304	main axon	0.13	>=0.20	STMN3 (3.2)	GRM5 (2.5)	TP53INP2 (1.5)	GGT7 (1.5)	ENSG00000228265 (1.3)	NECAB3 (1.3)	CBFA2T2 (1.3)	TYR (1.3)	ENSG00000253661 (1.0)	TGM3 (0.9)
MP:0001386	abnormal maternal nurturing	0.13	>=0.20	TYR (3.2)	TOX3 (2.3)	GRM5 (2.1)	STMN3 (1.9)	IRF4 (1.4)	NANOS3 (1.3)	HMGB3P1 (1.3)	GGT7 (1.2)	C20orf144 (1.0)	FOXP1 (0.7)
GO:0001964	startle response	0.13	>=0.20	GRM5 (4.2)	MMP24 (3.5)	GGT7 (2.7)	NANOS3 (2.3)	DEF8 (1.7)	ENSG00000253661 (1.6)	STMN3 (1.4)	ENSG00000249231 (1.4)	FGFR1OP (1.4)	ENSG00000232170 (1.3)
MP:0005348	increased T cell proliferation	0.13	>=0.20	IRF4 (5.6)	ASIP (1.9)	ENSG00000232170 (1.5)	CASP8 (1.2)	FOXP1 (1.0)	ZNF341 (0.8)	RNASET2 (0.8)	FGFR1OP (0.8)	C20orf144 (0.6)	C20orf134 (0.5)
ENSG00000159692	CTBP1 PPI subnetwork	0.13	>=0.20	RCC2 (2.8)	FOXP1 (2.6)	NCOA6 (2.2)	IRF4 (1.9)	ALS2CR12 (1.8)	PROCR (1.8)	CBFA2T2 (1.7)	TERT (1.5)	FAM83C-AS1 (1.2)	AFG3L1P (1.2)
MP:0000967	abnormal sensory neuron projections	0.13	>=0.20	ENSG00000253661 (3.1)	MMP24 (2.7)	TOX3 (2.5)	ZNF341 (2.1)	STMN3 (1.7)	NECAB3 (1.6)	FAM83C-AS1 (1.4)	ASIP (1.4)	GGT7 (1.4)	CBFA2T2 (1.4)
GO:0031201	SNARE complex	0.13	>=0.20	STMN3 (2.3)	MMP24 (2.2)	EDEM2 (2.2)	UQCC (2.1)	DYNLRB1 (1.7)	RHOU (1.5)	HMGB3P1 (1.4)	TRPC4AP (1.4)	MT1P3 (1.3)	CASP8 (1.3)
MP:0005322	abnormal serotonin level	0.13	>=0.20	MAP1LC3A (2.3)	ENSG00000253661 (2.2)	AFG3L1P (1.9)	FAM83C-AS1 (1.7)	ENSG00000249231 (1.7)	DEF8 (1.2)	STMN3 (1.2)	FAM83C (1.2)	TGM3 (1.2)	GGT7 (1.0)
ENSG00000136045	PWP1 PPI subnetwork	0.13	>=0.20	AHCY (3.1)	RCC2 (2.0)	EIF2S2 (1.9)	GSS (1.9)	UQCC (1.3)	CDK5RAP1 (1.3)	TRPC4AP (1.1)	RALY (1.0)	IRF4 (1.0)	TERT (0.8)
GO:0045723	positive regulation of fatty acid biosynthetic process	0.13	>=0.20	ENSG00000249375 (4.0)	BPIFB9P (2.8)	NANOS3 (2.5)	DEF8 (2.2)	AFG3L1P (1.9)	CASP8 (1.7)	SNTA1 (1.5)	ENSG00000249231 (1.0)	ZNF341 (0.9)	MAP1LC3A (0.9)
REACTOME_NUCLEAR_RECEPTOR_TRANSCRIPTION_PATHWAY	REACTOME_NUCLEAR_RECEPTOR_TRANSCRIPTION_PATHWAY	0.13	>=0.20	FGFR1OP (1.8)	SNTA1 (1.6)	TP53INP2 (1.4)	FOXP1 (1.3)	TERT (1.2)	PXMP4 (1.0)	IRF4 (0.9)	RHOU (0.8)	MAP1LC3A (0.8)	NANOS3 (0.7)
GO:0004712	protein serine/threonine/tyrosine kinase activity	0.13	>=0.20	ITCH (2.7)	CBFA2T2 (2.3)	ZNF341 (2.1)	ALS2CR12 (1.8)	RNASET2 (1.8)	FGFR1OP (1.8)	DEF8 (1.8)	FAM83C-AS1 (1.3)	TYR (1.2)	CDK5RAP1 (1.1)
MP:0008664	decreased interleukin-12 secretion	0.13	>=0.20	IRF4 (2.0)	FOXP1 (2.0)	FGFR1OP (2.0)	CASP8 (1.8)	ASIP (1.5)	RNASET2 (1.4)	TP53INP2 (1.3)	TERT (1.2)	PIGU (1.2)	PROCR (1.2)
ENSG00000101343	CRNKL1 PPI subnetwork	0.13	>=0.20	RALY (2.8)	DYNLRB1 (2.6)	CDK5RAP1 (2.4)	TRPC4AP (1.9)	EIF2S2 (1.7)	ENSG00000232170 (1.5)	PIGU (1.3)	BPIFB9P (1.2)	TERT (1.1)	UQCC (1.0)
REACTOME_MYD88_CASCADE_INITIATED_ON_PLASMA_MEMBRANE	REACTOME_MYD88_CASCADE_INITIATED_ON_PLASMA_MEMBRANE	0.13	>=0.20	ZNF341 (2.0)	CASP8 (1.8)	IRF4 (1.4)	FOXP1 (1.2)	TGM3 (1.2)	DEF8 (1.1)	TYR (1.0)	CBFA2T2 (0.9)	TRPC4AP (0.9)	TOX3 (0.9)
REACTOME_TOLL_LIKE_RECEPTOR_10_TLR10_CASCADE	REACTOME_TOLL_LIKE_RECEPTOR_10_TLR10_CASCADE	0.13	>=0.20	ZNF341 (2.0)	CASP8 (1.8)	IRF4 (1.4)	FOXP1 (1.2)	TGM3 (1.2)	DEF8 (1.1)	TYR (1.0)	CBFA2T2 (0.9)	TRPC4AP (0.9)	TOX3 (0.9)
REACTOME_TOLL_LIKE_RECEPTOR_5_TLR5_CASCADE	REACTOME_TOLL_LIKE_RECEPTOR_5_TLR5_CASCADE	0.13	>=0.20	ZNF341 (2.0)	CASP8 (1.8)	IRF4 (1.4)	FOXP1 (1.2)	TGM3 (1.2)	DEF8 (1.1)	TYR (1.0)	CBFA2T2 (0.9)	TRPC4AP (0.9)	TOX3 (0.9)
ENSG00000048052	HDAC9 PPI subnetwork	0.13	>=0.20	NCOA6 (2.6)	ASIP (2.5)	BPIFB9P (2.1)	ENSG00000253661 (1.6)	RHOU (1.5)	RCC2 (1.4)	ZNF341 (1.4)	GRM5 (1.4)	SNTA1 (1.4)	CBFA2T2 (1.2)
GO:0007094	mitotic cell cycle spindle assembly checkpoint	0.13	>=0.20	ENSG00000232170 (2.6)	FGFR1OP (1.9)	HMGB3P1 (1.9)	CDK5RAP1 (1.7)	TERT (1.5)	PXMP4 (1.4)	DEF8 (1.4)	TRPC4AP (1.3)	NANOS3 (1.2)	CBFA2T2 (0.7)
ENSG00000170312	CDK1 PPI subnetwork	0.13	>=0.20	E2F1 (4.4)	HMGB3P1 (3.1)	FGFR1OP (1.7)	AHCY (1.5)	RCC2 (1.3)	EIF2S2 (1.2)	TRPC4AP (1.2)	RALY (1.0)	DEF8 (0.9)	PXMP4 (0.9)
GO:0043279	response to alkaloid	0.13	>=0.20	ENSG00000228265 (2.8)	ENSG00000232170 (2.5)	RHOU (2.2)	MAP1LC3A (2.1)	BPIFB9P (2.1)	NANOS3 (1.6)	SNTA1 (1.5)	ASIP (1.4)	STMN3 (1.3)	PROCR (1.3)
ENSG00000141543	EIF4A3 PPI subnetwork	0.13	>=0.20	EIF2S2 (2.6)	FAM83C (2.5)	AHCY (2.1)	RCC2 (1.8)	FOXP1 (1.6)	BPIFB9P (1.6)	C20orf144 (1.3)	TGM3 (1.3)	CDK5RAP1 (1.2)	GSS (0.9)
KEGG_SELENOAMINO_ACID_METABOLISM	KEGG_SELENOAMINO_ACID_METABOLISM	0.13	>=0.20	CENPBD1 (2.7)	GSS (2.3)	FAM83C-AS1 (2.3)	EIF2S2 (2.2)	CDK5RAP1 (2.1)	ACSS2 (1.8)	NANOS3 (1.6)	ENSG00000249231 (1.5)	ENSG00000253661 (1.4)	SNTA1 (1.3)
ENSG00000136937	NCBP1 PPI subnetwork	0.13	>=0.20	NCOA6 (3.0)	RCC2 (2.9)	AFG3L1P (2.4)	RALY (2.3)	CDK5RAP1 (2.0)	TRPC4AP (1.8)	EIF2S2 (1.6)	DYNLRB1 (1.4)	HMGB3P1 (1.3)	BPIFB9P (1.1)
ENSG00000119414	PPP6C PPI subnetwork	0.13	>=0.20	TRPC4AP (2.7)	ZNF341 (2.4)	DEF8 (2.4)	UQCC (2.2)	CDK5RAP1 (1.9)	GSS (1.9)	RCC2 (1.9)	CASP8 (1.7)	AHCY (1.6)	MAP1LC3A (1.6)
MP:0000125	absent incisors	0.13	>=0.20	ASIP (2.5)	TGM3 (2.3)	TERT (2.0)	RNASET2 (1.9)	ENSG00000249375 (1.6)	CBFA2T2 (1.4)	TOX3 (1.4)	ITCH (1.2)	GGT7 (1.2)	TP53INP2 (1.1)
GO:0051129	negative regulation of cellular component organization	0.13	>=0.20	HMGB3P1 (2.9)	ENSG00000249231 (2.0)	SNTA1 (1.9)	MAP1LC3A (1.6)	CBFA2T2 (1.6)	DYNLRB1 (1.5)	NANOS3 (1.5)	DEF8 (1.4)	RALY (1.3)	ITCH (1.2)
REACTOME_ACTIVATED_TAK1_MEDIATES_P38_MAPK_ACTIVATION	REACTOME_ACTIVATED_TAK1_MEDIATES_P38_MAPK_ACTIVATION	0.13	>=0.20	ALS2CR12 (2.6)	DEF8 (2.4)	RNASET2 (2.1)	TGM3 (1.7)	CASP8 (1.5)	BPIFB9P (1.1)	SNTA1 (1.0)	ZNF341 (1.0)	FOXP1 (1.0)	CENPBD1 (0.9)
ENSG00000204133	ENSG00000204133 PPI subnetwork	0.13	>=0.20	E2F1 (4.1)	HMGB3P1 (2.7)	FGFR1OP (2.5)	CDK5RAP1 (1.4)	PXMP4 (1.3)	TRPC4AP (1.1)	PIGU (1.0)	ENSG00000249231 (1.0)	DEF8 (0.8)	TP53INP2 (0.8)
MP:0005092	decreased double-positive T cell number	0.13	>=0.20	IRF4 (2.6)	CBFA2T2 (1.4)	RALY (1.3)	CASP8 (1.1)	TERT (1.0)	RCC2 (0.8)	PIGU (0.7)	FOXP1 (0.6)	STMN3 (0.6)	RHOU (0.5)
GO:0004518	nuclease activity	0.13	>=0.20	CENPBD1 (2.5)	TERT (2.1)	CDK5RAP1 (1.9)	FGFR1OP (1.7)	E2F1 (1.6)	C20orf134 (1.5)	PIGU (1.4)	EDEM2 (1.4)	ZNF341 (1.4)	RCC2 (1.3)
ENSG00000111664	GNB3 PPI subnetwork	0.13	>=0.20	ENSG00000249375 (2.7)	NECAB3 (2.4)	STMN3 (2.3)	DYNLRB1 (1.5)	ZNF341 (1.5)	ASIP (1.5)	MMP24 (1.5)	MAP1LC3A (1.4)	RALY (1.4)	EDEM2 (1.3)
ENSG00000138814	PPP3CA PPI subnetwork	0.13	>=0.20	GGT7 (2.9)	GRM5 (2.5)	FOXP1 (2.5)	STMN3 (2.3)	TYR (2.1)	MMP24 (1.8)	ITCH (1.2)	NANOS3 (1.2)	TGM3 (1.0)	AFG3L1P (0.9)
ENSG00000125351	UPF3B PPI subnetwork	0.13	>=0.20	RCC2 (2.9)	NCOA6 (2.8)	AFG3L1P (2.5)	RALY (2.3)	HMGB3P1 (1.9)	CDK5RAP1 (1.7)	DYNLRB1 (1.7)	TRPC4AP (1.6)	EIF2S2 (1.5)	GGT7 (1.1)
ENSG00000177084	POLE PPI subnetwork	0.13	>=0.20	E2F1 (4.8)	RCC2 (1.9)	PIGU (1.9)	HMGB3P1 (1.8)	CDK5RAP1 (1.7)	AFG3L1P (1.6)	BPIFB9P (1.5)	EIF2S2 (1.5)	AHCY (1.4)	FGFR1OP (1.1)
ENSG00000078808	SDF4 PPI subnetwork	0.13	>=0.20	UQCC (2.5)	TGM3 (2.1)	EDEM2 (1.9)	CENPBD1 (1.9)	GGT7 (1.8)	TP53INP2 (1.7)	FOXP1 (1.6)	AFG3L1P (1.3)	TYR (1.2)	PIGU (1.1)
ENSG00000124299	PEPD PPI subnetwork	0.13	>=0.20	FAM83C-AS1 (2.6)	NCOA6 (2.3)	FGFR1OP (2.0)	PIGU (1.4)	CDK5RAP1 (1.2)	AFG3L1P (1.1)	CENPBD1 (1.0)	RCC2 (1.0)	GSS (0.9)	GGT7 (0.9)
ENSG00000197111	PCBP2 PPI subnetwork	0.13	>=0.20	RCC2 (3.1)	AFG3L1P (2.4)	NCOA6 (2.0)	FAM83C (1.8)	HMGB3P1 (1.8)	RALY (1.6)	EIF2S2 (1.4)	CDK5RAP1 (1.4)	TRPC4AP (1.3)	DYNLRB1 (1.2)
ENSG00000164109	MAD2L1 PPI subnetwork	0.13	>=0.20	E2F1 (3.8)	HMGB3P1 (3.0)	FGFR1OP (2.9)	CDK5RAP1 (2.1)	TRPC4AP (1.9)	DEF8 (1.4)	BPIFB9P (0.9)	PXMP4 (0.7)	PIGU (0.7)	RALY (0.7)
GO:0048813	dendrite morphogenesis	0.13	>=0.20	ENSG00000253661 (3.2)	NANOS3 (3.0)	FAM83C-AS1 (2.7)	MMP24 (2.3)	STMN3 (2.1)	GGT7 (2.1)	MAP1LC3A (1.8)	GRM5 (1.8)	NECAB3 (1.4)	CBFA2T2 (1.2)
ENSG00000175793	SFN PPI subnetwork	0.13	>=0.20	NCOA6 (2.3)	FOXP1 (2.0)	ENSG00000232170 (1.5)	HMGB3P1 (1.5)	RHOU (1.4)	TOX3 (1.2)	CBFA2T2 (1.1)	ITCH (1.1)	DEF8 (1.0)	RALY (0.9)
GO:0044306	neuron projection terminus	0.13	>=0.20	STMN3 (3.1)	GGT7 (2.8)	NECAB3 (2.5)	GRM5 (1.7)	BPIFB9P (1.4)	MMP24 (1.3)	ENSG00000232170 (1.2)	FOXP1 (1.1)	NANOS3 (1.0)	RHOU (1.0)
GO:0042100	B cell proliferation	0.13	>=0.20	IRF4 (4.1)	ENSG00000228265 (2.1)	ASIP (1.8)	CASP8 (1.7)	RNASET2 (1.5)	FOXP1 (1.3)	NOX4 (0.9)	FAM83C-AS1 (0.8)	MT1P3 (0.8)	C20orf134 (0.8)
REACTOME_SIGNALING_BY_FGFR	REACTOME_SIGNALING_BY_FGFR	0.13	>=0.20	MYH7B (3.9)	SNTA1 (2.4)	RALY (2.4)	CBFA2T2 (2.4)	FOXP1 (2.2)	GRM5 (1.7)	NECAB3 (1.6)	MMP24 (1.5)	DEF8 (1.5)	ITCH (1.5)
GO:0035064	methylated histone residue binding	0.13	>=0.20	RCC2 (2.3)	FOXP1 (1.7)	E2F1 (1.6)	ASIP (1.5)	BPIFB9P (1.1)	CBFA2T2 (1.1)	HMGB3P1 (1.1)	AFG3L1P (1.1)	IRF4 (0.8)	RHOU (0.7)
ENSG00000131652	THOC6 PPI subnetwork	0.13	>=0.20	RCC2 (3.2)	NCOA6 (2.7)	FOXP1 (2.3)	TOX3 (2.2)	RALY (1.5)	C20orf144 (1.5)	TRPC4AP (1.4)	HMGB3P1 (1.4)	ITCH (1.4)	ENSG00000249231 (1.3)
ENSG00000175324	LSM1 PPI subnetwork	0.13	>=0.20	DYNLRB1 (3.4)	RALY (3.0)	TRPC4AP (2.6)	CDK5RAP1 (2.0)	UQCC (1.9)	PIGU (1.8)	TERT (1.8)	EIF2S2 (1.7)	RCC2 (1.7)	FAM83C (1.5)
REACTOME_CLASS_B2_SECRETIN_FAMILY_RECEPTORS	REACTOME_CLASS_B2_SECRETIN_FAMILY_RECEPTORS	0.13	>=0.20	NANOS3 (2.0)	RNASET2 (1.9)	STMN3 (1.8)	NECAB3 (1.7)	BPIFB9P (1.6)	ENSG00000249375 (1.2)	CBFA2T2 (1.1)	TERT (1.0)	RHOU (0.9)	PROCR (0.8)
GO:0005031	tumor necrosis factor-activated receptor activity	0.13	>=0.20	IRF4 (5.9)	ALS2CR12 (1.6)	C20orf134 (1.6)	ZNF341 (1.4)	MAP1LC3A (1.3)	NANOS3 (1.2)	GRM5 (1.1)	ENSG00000232170 (1.1)	CASP8 (0.9)	MMP24 (0.8)
GO:0018208	peptidyl-proline modification	0.13	>=0.20	EDEM2 (2.9)	RNASET2 (2.6)	GGT7 (2.1)	ENSG00000232170 (2.0)	TERT (1.4)	ENSG00000253661 (1.3)	PXMP4 (1.3)	C20orf134 (1.3)	ENSG00000249231 (1.2)	PIGU (1.1)
ENSG00000206284	WDR46 PPI subnetwork	0.13	>=0.20	ENSG00000228265 (2.4)	RCC2 (1.9)	AHCY (1.7)	C20orf134 (1.5)	CDK5RAP1 (1.4)	EIF2S2 (1.1)	UQCC (1.0)	IRF4 (1.0)	TERT (1.0)	ITCH (0.8)
ENSG00000204221	WDR46 PPI subnetwork	0.13	>=0.20	ENSG00000228265 (2.4)	RCC2 (1.9)	AHCY (1.7)	C20orf134 (1.5)	CDK5RAP1 (1.4)	EIF2S2 (1.1)	UQCC (1.0)	IRF4 (1.0)	TERT (1.0)	ITCH (0.8)
REACTOME_AMINO_ACID_AND_OLIGOPEPTIDE_SLC_TRANSPORTERS	REACTOME_AMINO_ACID_AND_OLIGOPEPTIDE_SLC_TRANSPORTERS	0.13	>=0.20	NOX4 (2.9)	C20orf134 (2.2)	EIF2S2 (1.9)	SNTA1 (1.8)	TERT (1.6)	ALS2CR12 (1.5)	ENSG00000249375 (1.2)	TOX3 (1.1)	RNASET2 (1.0)	CENPBD1 (1.0)
REACTOME_THROMBIN_SIGNALLING_THROUGH_PROTEINASE_ACTIVATED_RECEPTORS_PARS	REACTOME_THROMBIN_SIGNALLING_THROUGH_PROTEINASE_ACTIVATED_RECEPTORS_PARS	0.13	>=0.20	ASIP (2.5)	STMN3 (2.5)	ENSG00000249375 (2.3)	TOX3 (2.1)	MMP24 (1.6)	MAP1LC3A (1.3)	CENPBD1 (1.3)	MT1P3 (1.2)	DYNLRB1 (1.2)	TYR (1.1)
GO:0032102	negative regulation of response to external stimulus	0.13	>=0.20	NANOS3 (2.0)	ALS2CR12 (2.0)	C20orf144 (1.9)	GRM5 (1.9)	ENSG00000249231 (1.5)	FOXP1 (1.5)	IRF4 (1.5)	NOX4 (1.5)	ASIP (1.3)	FAM83C (1.3)
GO:0008633	activation of pro-apoptotic gene products	0.13	>=0.20	CASP8 (2.0)	RALY (1.9)	UQCC (1.3)	ASIP (1.1)	FOXP1 (1.0)	MMP24 (0.9)	ENSG00000249375 (0.9)	IRF4 (0.8)	NECAB3 (0.8)	ENSG00000228265 (0.8)
MP:0002401	abnormal lymphopoiesis	0.13	>=0.20	TERT (2.9)	CASP8 (2.9)	IRF4 (2.7)	ENSG00000228265 (2.3)	RNASET2 (1.9)	CBFA2T2 (1.5)	ZNF341 (1.5)	ASIP (1.4)	FOXP1 (1.3)	TRPC4AP (1.2)
ENSG00000166579	NDEL1 PPI subnetwork	0.13	>=0.20	E2F1 (3.9)	HMGB3P1 (3.4)	FGFR1OP (2.3)	PXMP4 (1.3)	CDK5RAP1 (1.3)	FAM83C-AS1 (1.2)	TERT (1.0)	ENSG00000249231 (0.9)	TRPC4AP (0.8)	RHOU (0.7)
ENSG00000167526	RPL13 PPI subnetwork	0.13	>=0.20	EIF2S2 (4.4)	AHCY (3.3)	RCC2 (2.4)	CENPBD1 (2.1)	NANOS3 (2.1)	DEF8 (1.6)	TRPC4AP (1.0)	ITCH (1.0)	RALY (0.9)	DYNLRB1 (0.8)
GO:0016769	transferase activity, transferring nitrogenous groups	0.13	>=0.20	AHCY (2.5)	UQCC (1.6)	EIF2S2 (1.5)	NANOS3 (1.4)	GSS (1.3)	ENSG00000232170 (1.2)	TGM3 (1.1)	HMGB3P1 (1.1)	GGT7 (1.1)	RHOU (1.0)
ENSG00000187840	EIF4EBP1 PPI subnetwork	0.13	>=0.20	DEF8 (4.9)	AFG3L1P (2.9)	CENPBD1 (2.2)	ACSS2 (2.1)	PXMP4 (2.1)	NCOA6 (2.0)	ITCH (1.6)	TYR (1.3)	RCC2 (1.3)	HMGB3P1 (1.2)
ENSG00000094914	AAAS PPI subnetwork	0.13	>=0.20	CDK5RAP1 (2.9)	NCOA6 (2.4)	PIGU (2.3)	ALS2CR12 (1.9)	E2F1 (1.5)	FGFR1OP (1.4)	RCC2 (1.4)	TERT (1.4)	CASP8 (1.3)	ZNF341 (1.0)
MP:0000430	absent maxillary shelf	0.13	>=0.20	ASIP (4.7)	ENSG00000253661 (2.2)	TGM3 (2.1)	RNASET2 (1.9)	SNTA1 (1.6)	FAM83C-AS1 (1.3)	STMN3 (0.9)	NANOS3 (0.9)	TOX3 (0.9)	GGT7 (0.9)
ENSG00000147274	RBMX PPI subnetwork	0.13	>=0.20	RCC2 (3.4)	AFG3L1P (2.9)	NCOA6 (2.5)	EIF2S2 (2.2)	HMGB3P1 (1.7)	CDK5RAP1 (1.7)	RALY (1.5)	DYNLRB1 (1.2)	TRPC4AP (1.2)	GGT7 (1.1)
REACTOME_ACTIVATED_TLR4_SIGNALLING	REACTOME_ACTIVATED_TLR4_SIGNALLING	0.13	>=0.20	CASP8 (2.6)	ZNF341 (1.6)	DEF8 (1.3)	FOXP1 (1.3)	TGM3 (1.2)	RNASET2 (1.1)	TRPC4AP (1.0)	RHOU (0.8)	RALY (0.7)	TYR (0.7)
ENSG00000175279	APITD1 PPI subnetwork	0.13	>=0.20	E2F1 (4.1)	HMGB3P1 (2.5)	FGFR1OP (2.1)	CDK5RAP1 (1.5)	PXMP4 (1.3)	C20orf144 (1.1)	TRPC4AP (1.1)	PIGU (1.1)	FAM83C-AS1 (1.0)	TERT (0.9)
MP:0005558	decreased creatinine clearance	0.13	>=0.20	NOX4 (2.6)	GSS (2.4)	TOX3 (2.0)	DEF8 (1.9)	AFG3L1P (1.6)	MT1P3 (1.5)	ENSG00000249231 (1.4)	SNTA1 (1.3)	MAP1LC3A (1.3)	NCOA6 (1.1)
MP:0008495	decreased IgG1 level	0.13	>=0.20	IRF4 (4.5)	FOXP1 (2.0)	CASP8 (1.4)	ENSG00000249231 (1.4)	ENSG00000232170 (1.4)	TP53INP2 (1.2)	TERT (1.0)	ZNF341 (0.8)	RNASET2 (0.8)	NANOS3 (0.6)
ENSG00000031691	CENPQ PPI subnetwork	0.13	>=0.20	E2F1 (4.1)	HMGB3P1 (2.9)	FGFR1OP (2.5)	CDK5RAP1 (1.5)	PXMP4 (1.4)	TRPC4AP (1.1)	ENSG00000249231 (1.1)	PIGU (1.0)	DEF8 (0.9)	TP53INP2 (0.8)
ENSG00000168884	TNIP2 PPI subnetwork	0.13	>=0.20	FOXP1 (2.5)	TP53INP2 (2.1)	MAP1LC3A (2.0)	IRF4 (1.3)	FAM83C-AS1 (1.2)	MYH7B (1.2)	FGFR1OP (0.9)	CASP8 (0.8)	ENSG00000249231 (0.7)	C20orf144 (0.7)
ENSG00000006075	CCL3 PPI subnetwork	0.13	>=0.20	CASP8 (2.4)	RNASET2 (2.3)	BPIFB9P (2.0)	IRF4 (1.9)	TERT (1.7)	FOXP1 (1.2)	NANOS3 (1.1)	PROCR (1.0)	C20orf134 (1.0)	ZNF341 (0.9)
ENSG00000111642	CHD4 PPI subnetwork	0.13	>=0.20	TERT (2.6)	NCOA6 (2.4)	AHCY (2.3)	HMGB3P1 (2.1)	RCC2 (2.1)	NECAB3 (1.3)	TRPC4AP (1.2)	MT1P3 (1.0)	EIF2S2 (0.9)	FOXP1 (0.8)
ENSG00000196730	DAPK1 PPI subnetwork	0.13	>=0.20	ENSG00000249231 (2.6)	MT1P3 (2.4)	TRPC4AP (2.3)	MMP24 (1.8)	STMN3 (1.5)	ZNF341 (1.3)	PXMP4 (1.3)	PROCR (1.3)	RHOU (1.2)	TOX3 (1.2)
ENSG00000162231	NXF1 PPI subnetwork	0.13	>=0.20	RCC2 (3.4)	AFG3L1P (3.4)	CDK5RAP1 (1.8)	NCOA6 (1.8)	CENPBD1 (1.2)	GSS (1.2)	FAM83C-AS1 (1.0)	EIF2S2 (0.9)	E2F1 (0.8)	STMN3 (0.7)
REACTOME_FATTY_ACYL:COA_BIOSYNTHESIS	REACTOME_FATTY_ACYL:COA_BIOSYNTHESIS	0.13	>=0.20	ACSS2 (9.1)	PXMP4 (4.2)	GGT7 (1.3)	TRPC4AP (1.1)	ENSG00000253661 (1.0)	CASP8 (0.9)	RHOU (0.8)	TP53INP2 (0.8)	TGM3 (0.7)	C20orf144 (0.7)
ENSG00000079102	RUNX1T1 PPI subnetwork	0.13	>=0.20	RCC2 (2.8)	FOXP1 (2.2)	HMGB3P1 (2.2)	ENSG00000253661 (2.2)	RHOU (1.6)	SNTA1 (1.6)	TOX3 (1.6)	ZNF341 (1.5)	NANOS3 (1.3)	AHCY (1.3)
ENSG00000141582	CBX4 PPI subnetwork	0.13	>=0.20	RCC2 (2.4)	ITCH (2.3)	FOXP1 (2.3)	TERT (2.2)	TOX3 (1.2)	NCOA6 (1.2)	IRF4 (1.1)	CBFA2T2 (1.0)	NANOS3 (0.7)	TGM3 (0.7)
ENSG00000115289	PCGF1 PPI subnetwork	0.13	>=0.20	RCC2 (3.4)	NCOA6 (2.4)	FOXP1 (2.2)	TOX3 (2.1)	RALY (1.4)	ITCH (1.3)	ENSG00000249375 (1.3)	C20orf134 (1.1)	C20orf144 (1.1)	HMGB3P1 (1.1)
ENSG00000035928	RFC1 PPI subnetwork	0.13	>=0.20	E2F1 (5.6)	PIGU (2.5)	RCC2 (1.7)	AHCY (1.6)	FGFR1OP (1.5)	ENSG00000232170 (1.3)	CDK5RAP1 (1.3)	TERT (1.3)	EIF2S2 (1.0)	PXMP4 (0.8)
ENSG00000065559	MAP2K4 PPI subnetwork	0.13	>=0.20	STMN3 (2.5)	ENSG00000232170 (2.3)	IRF4 (2.2)	RNASET2 (1.2)	CBFA2T2 (1.0)	AFG3L1P (1.0)	FGFR1OP (0.9)	TP53INP2 (0.8)	ASIP (0.7)	PROCR (0.7)
GO:0031669	cellular response to nutrient levels	0.13	>=0.20	CENPBD1 (3.1)	ENSG00000249231 (1.9)	FAM83C (1.9)	AFG3L1P (1.8)	BPIFB9P (1.7)	TERT (1.6)	ENSG00000249375 (1.4)	GSS (1.3)	CBFA2T2 (1.3)	EDEM2 (1.2)
REACTOME_THE_NLRP3_INFLAMMASOME	REACTOME_THE_NLRP3_INFLAMMASOME	0.13	>=0.20	PROCR (2.2)	TOX3 (1.6)	ENSG00000249231 (1.5)	TYR (1.4)	ENSG00000249375 (1.4)	TERT (1.3)	CASP8 (1.1)	CBFA2T2 (1.0)	PIGU (0.9)	C20orf144 (0.9)
ENSG00000183684	ALYREF PPI subnetwork	0.13	>=0.20	RCC2 (3.0)	AFG3L1P (2.5)	NCOA6 (2.0)	RALY (1.7)	CDK5RAP1 (1.5)	EIF2S2 (1.5)	HMGB3P1 (1.2)	GGT7 (1.1)	ENSG00000228265 (0.9)	TRPC4AP (0.9)
ENSG00000157349	DDX19B PPI subnetwork	0.13	>=0.20	AFG3L1P (3.2)	ALS2CR12 (2.7)	RALY (2.0)	ZNF341 (1.9)	CENPBD1 (1.8)	CBFA2T2 (1.3)	DEF8 (1.3)	C20orf144 (1.2)	GSS (1.2)	FGFR1OP (1.0)
MP:0002631	abnormal epididymis morphology	0.13	>=0.20	EDEM2 (2.0)	PROCR (1.7)	MAP1LC3A (1.7)	RHOU (1.6)	TERT (1.6)	CBFA2T2 (1.4)	MMP24 (1.4)	GSS (1.3)	GGT7 (1.1)	ENSG00000249231 (1.0)
GO:0055123	digestive system development	0.13	>=0.20	RHOU (3.2)	NANOS3 (2.7)	TOX3 (2.2)	PROCR (1.4)	ENSG00000249231 (1.0)	TGM3 (1.0)	TERT (0.9)	ALS2CR12 (0.9)	NCOA6 (0.9)	RNASET2 (0.8)
ENSG00000136731	UGGT1 PPI subnetwork	0.13	>=0.20	EDEM2 (2.1)	UQCC (1.3)	TYR (1.3)	MT1P3 (1.2)	ALS2CR12 (1.2)	MAP1LC3A (1.1)	NANOS3 (0.9)	IRF4 (0.9)	DYNLRB1 (0.8)	ENSG00000253661 (0.7)
ENSG00000161888	SPC24 PPI subnetwork	0.13	>=0.20	E2F1 (4.0)	HMGB3P1 (2.8)	FGFR1OP (2.5)	CDK5RAP1 (1.4)	PXMP4 (1.2)	PIGU (1.2)	ENSG00000249231 (1.0)	TRPC4AP (1.0)	TP53INP2 (0.8)	C20orf144 (0.8)
GO:0048713	regulation of oligodendrocyte differentiation	0.13	>=0.20	TOX3 (3.2)	NANOS3 (2.7)	ENSG00000253661 (2.6)	RHOU (2.3)	STMN3 (1.5)	RNASET2 (1.4)	ASIP (1.4)	ALS2CR12 (1.1)	ITCH (1.1)	TERT (0.8)
GO:0032970	regulation of actin filament-based process	0.13	>=0.20	RALY (2.4)	SNTA1 (2.2)	MAP1LC3A (1.6)	DYNLRB1 (1.5)	C20orf144 (1.5)	MYH7B (1.3)	FAM83C-AS1 (1.3)	ITCH (1.2)	MT1P3 (1.2)	TP53INP2 (1.2)
GO:0006740	NADPH regeneration	0.13	>=0.20	GSS (2.4)	ACSS2 (2.2)	ALS2CR12 (2.0)	CENPBD1 (1.8)	HMGB3P1 (1.7)	ZNF341 (1.5)	CASP8 (1.3)	NECAB3 (1.3)	RALY (1.1)	PXMP4 (1.1)
ENSG00000178105	DDX10 PPI subnetwork	0.13	>=0.20	RCC2 (2.1)	CDK5RAP1 (1.6)	ENSG00000228265 (1.4)	AHCY (1.3)	ENSG00000232170 (1.1)	C20orf134 (1.1)	TERT (1.0)	ITCH (1.0)	IRF4 (1.0)	FGFR1OP (0.9)
ENSG00000170144	HNRNPA3 PPI subnetwork	0.13	>=0.20	RCC2 (3.1)	AFG3L1P (2.8)	NCOA6 (2.2)	HMGB3P1 (2.0)	RALY (1.6)	CDK5RAP1 (1.3)	DYNLRB1 (1.1)	GGT7 (1.0)	EIF2S2 (0.8)	TOX3 (0.8)
ENSG00000166889	PATL1 PPI subnetwork	0.13	>=0.20	RALY (3.6)	DYNLRB1 (2.9)	EIF2S2 (2.4)	CDK5RAP1 (2.4)	PIGU (2.1)	TRPC4AP (1.9)	NCOA6 (1.7)	RCC2 (1.4)	FAM83C (1.3)	UQCC (1.3)
GO:0000228	nuclear chromosome	0.13	>=0.20	E2F1 (4.5)	RCC2 (2.6)	HMGB3P1 (2.5)	TERT (1.5)	FGFR1OP (1.4)	RALY (1.3)	TRPC4AP (1.2)	FOXP1 (1.2)	ENSG00000228265 (1.0)	CENPBD1 (0.8)
GO:0043679	axon terminus	0.13	>=0.20	STMN3 (3.2)	NECAB3 (2.5)	GGT7 (2.3)	GRM5 (1.7)	ENSG00000232170 (1.4)	BPIFB9P (1.2)	NANOS3 (1.2)	RNASET2 (1.1)	MMP24 (1.0)	RHOU (1.0)
ENSG00000183741	CBX6 PPI subnetwork	0.13	>=0.20	RCC2 (2.7)	FOXP1 (2.4)	NCOA6 (2.1)	TOX3 (1.9)	CBFA2T2 (1.5)	HMGB3P1 (1.5)	ITCH (1.4)	ENSG00000249231 (1.1)	RALY (1.1)	TERT (1.1)
ENSG00000125450	NUP85 PPI subnetwork	0.13	>=0.20	E2F1 (4.2)	FGFR1OP (2.5)	HMGB3P1 (2.1)	CDK5RAP1 (1.7)	TRPC4AP (1.5)	PIGU (1.4)	ENSG00000249231 (0.9)	C20orf144 (0.9)	ALS2CR12 (0.7)	EIF2S2 (0.7)
GO:0050662	coenzyme binding	0.13	>=0.20	ACSS2 (5.4)	GSS (4.4)	PXMP4 (3.4)	UQCC (2.3)	SNTA1 (1.7)	AHCY (1.7)	CDK5RAP1 (1.6)	HMGB3P1 (1.4)	TP53INP2 (1.2)	TGM3 (1.1)
GO:0004869	cysteine-type endopeptidase inhibitor activity	0.13	>=0.20	MYH7B (2.2)	TGM3 (1.7)	FAM83C (1.7)	RHOU (1.5)	CASP8 (1.4)	C20orf144 (1.2)	CENPBD1 (1.2)	EIF2S2 (1.1)	HMGB3P1 (1.0)	GSS (1.0)
ENSG00000119203	CPSF3 PPI subnetwork	0.13	>=0.20	RCC2 (3.1)	AFG3L1P (2.7)	NCOA6 (2.3)	DYNLRB1 (1.8)	CDK5RAP1 (1.8)	RALY (1.7)	HMGB3P1 (1.4)	EIF2S2 (1.3)	AHCY (1.1)	GGT7 (1.0)
GO:0031644	regulation of neurological system process	0.13	>=0.20	GGT7 (3.5)	STMN3 (3.0)	GRM5 (2.9)	NECAB3 (2.3)	NANOS3 (2.1)	MAP1LC3A (2.0)	MMP24 (1.9)	BPIFB9P (1.8)	ENSG00000253661 (1.7)	ENSG00000228265 (1.6)
ENSG00000125991	ERGIC3 PPI subnetwork	0.13	>=0.20	EDEM2 (4.3)	TGM3 (2.7)	EIF2S2 (2.2)	TOX3 (1.9)	ALS2CR12 (1.8)	ITCH (1.6)	TRPC4AP (1.4)	NCOA6 (1.4)	BPIFB9P (1.3)	PIGU (1.2)
MP:0009745	abnormal behavioral response to xenobiotic	0.13	>=0.20	GRM5 (5.5)	C20orf144 (2.0)	STMN3 (1.9)	MMP24 (1.8)	ENSG00000232170 (1.8)	ENSG00000249375 (1.7)	ZNF341 (1.2)	ENSG00000249231 (1.1)	AHCY (1.1)	FOXP1 (1.0)
ENSG00000174021	GNG5 PPI subnetwork	0.13	>=0.20	ENSG00000249375 (2.4)	STMN3 (2.2)	NECAB3 (1.9)	DYNLRB1 (1.6)	ASIP (1.6)	MMP24 (1.5)	MAP1LC3A (1.4)	PROCR (1.2)	TYR (1.2)	RALY (1.0)
ENSG00000153044	CENPH PPI subnetwork	0.13	>=0.20	E2F1 (4.1)	FGFR1OP (2.6)	HMGB3P1 (2.5)	CDK5RAP1 (1.4)	PXMP4 (1.3)	PIGU (1.1)	ENSG00000249231 (1.1)	TRPC4AP (0.9)	C20orf144 (0.9)	TP53INP2 (0.8)
ENSG00000122965	RBM19 PPI subnetwork	0.13	>=0.20	TERT (2.3)	ENSG00000232170 (1.8)	ENSG00000228265 (1.5)	C20orf134 (1.5)	RHOU (1.4)	RCC2 (1.2)	CDK5RAP1 (1.2)	TGM3 (1.2)	ALS2CR12 (1.0)	NOX4 (0.8)
ENSG00000178028	DMAP1 PPI subnetwork	0.13	>=0.20	AFG3L1P (3.0)	CENPBD1 (2.2)	CBFA2T2 (2.2)	PIGU (2.0)	NCOA6 (2.0)	HMGB3P1 (1.8)	C20orf134 (1.8)	RCC2 (1.6)	DYNLRB1 (1.4)	FAM83C-AS1 (1.3)
ENSG00000111875	ASF1A PPI subnetwork	0.13	>=0.20	E2F1 (2.5)	HMGB3P1 (1.5)	C20orf144 (1.4)	FAM83C-AS1 (1.3)	ACSS2 (1.3)	AFG3L1P (1.3)	PXMP4 (1.3)	BPIFB9P (1.2)	NANOS3 (0.9)	EIF2S2 (0.9)
ENSG00000109320	NFKB1 PPI subnetwork	0.13	>=0.20	EIF2S2 (2.2)	FOXP1 (1.9)	RALY (1.9)	RCC2 (1.5)	CASP8 (1.3)	AHCY (1.3)	IRF4 (1.1)	FGFR1OP (1.0)	GSS (1.0)	ENSG00000253661 (0.8)
MP:0003111	abnormal cell nucleus morphology	0.13	>=0.20	E2F1 (4.9)	HMGB3P1 (3.0)	FGFR1OP (1.8)	RCC2 (1.5)	TERT (1.5)	ENSG00000232170 (1.2)	ENSG00000253661 (1.0)	DEF8 (0.9)	ENSG00000249231 (0.8)	FAM83C-AS1 (0.8)
ENSG00000168918	INPP5D PPI subnetwork	0.13	>=0.20	EDEM2 (2.8)	UQCC (2.2)	NANOS3 (1.9)	TYR (1.9)	CBFA2T2 (1.3)	ENSG00000249231 (1.3)	PXMP4 (1.3)	FOXP1 (1.0)	TP53INP2 (0.8)	RNASET2 (0.7)
ENSG00000188312	CENPP PPI subnetwork	0.13	>=0.20	E2F1 (4.0)	HMGB3P1 (2.8)	FGFR1OP (2.5)	CDK5RAP1 (1.4)	PXMP4 (1.3)	TRPC4AP (1.1)	PIGU (1.0)	ENSG00000249231 (1.0)	DEF8 (0.8)	TP53INP2 (0.7)
ENSG00000168496	FEN1 PPI subnetwork	0.13	>=0.20	E2F1 (6.1)	TERT (2.6)	CDK5RAP1 (1.8)	DEF8 (1.5)	ENSG00000249231 (1.4)	HMGB3P1 (1.3)	PXMP4 (1.0)	AFG3L1P (1.0)	CENPBD1 (0.8)	NOX4 (0.8)
ENSG00000166451	CENPN PPI subnetwork	0.13	>=0.20	E2F1 (4.0)	HMGB3P1 (2.7)	FGFR1OP (2.5)	CDK5RAP1 (1.5)	PXMP4 (1.3)	TRPC4AP (1.1)	PIGU (1.1)	ENSG00000249231 (1.0)	C20orf144 (0.8)	TP53INP2 (0.8)
MP:0004599	abnormal vertebral arch morphology	0.13	>=0.20	FOXP1 (3.1)	TOX3 (2.8)	ENSG00000253661 (1.8)	GGT7 (1.6)	STMN3 (1.3)	C20orf144 (1.2)	ASIP (0.9)	NANOS3 (0.9)	RHOU (0.9)	TYR (0.7)
ENSG00000109339	MAPK10 PPI subnetwork	0.13	>=0.20	RHOU (2.4)	STMN3 (2.0)	CASP8 (1.7)	EIF2S2 (1.6)	TOX3 (1.6)	MMP24 (1.5)	FAM83C-AS1 (1.1)	ENSG00000249375 (1.1)	ENSG00000253661 (1.1)	NCOA6 (1.0)
ENSG00000189091	SF3B3 PPI subnetwork	0.13	>=0.20	RCC2 (2.9)	AFG3L1P (2.3)	RALY (2.0)	EIF2S2 (1.6)	NCOA6 (1.5)	CDK5RAP1 (1.5)	DYNLRB1 (1.3)	HMGB3P1 (1.2)	CENPBD1 (1.2)	AHCY (1.0)
ENSG00000107643	MAPK8 PPI subnetwork	0.13	>=0.20	CASP8 (2.8)	STMN3 (1.8)	IRF4 (1.7)	EIF2S2 (1.5)	ALS2CR12 (1.3)	MMP24 (1.2)	RHOU (1.2)	PROCR (1.1)	FOXP1 (1.0)	SNTA1 (0.9)
ENSG00000162692	VCAM1 PPI subnetwork	0.13	>=0.20	RHOU (1.5)	IRF4 (1.4)	BPIFB9P (1.3)	HMGB3P1 (1.2)	C20orf144 (1.0)	CASP8 (1.0)	RNASET2 (0.9)	MMP24 (0.9)	ENSG00000249375 (0.9)	ENSG00000253661 (0.8)
KEGG_GLYCOSPHINGOLIPID_BIOSYNTHESIS_GANGLIO_SERIES	KEGG_GLYCOSPHINGOLIPID_BIOSYNTHESIS_GANGLIO_SERIES	0.13	>=0.20	EDEM2 (4.1)	CENPBD1 (2.1)	ENSG00000249375 (2.1)	PXMP4 (1.5)	NOX4 (1.4)	C20orf144 (1.3)	ALS2CR12 (1.2)	CBFA2T2 (1.2)	ZNF341 (1.2)	C20orf134 (1.1)
ENSG00000105364	MRPL4 PPI subnetwork	0.13	>=0.20	PIGU (2.7)	DYNLRB1 (2.5)	IRF4 (2.0)	TERT (1.8)	BPIFB9P (1.7)	CDK5RAP1 (1.6)	NCOA6 (1.5)	ZNF341 (1.4)	RALY (1.2)	ENSG00000232170 (1.1)
ENSG00000085511	MAP3K4 PPI subnetwork	0.14	>=0.20	ALS2CR12 (2.3)	CBFA2T2 (2.2)	ASIP (2.1)	PXMP4 (2.0)	ITCH (1.8)	DEF8 (1.7)	ENSG00000253661 (1.5)	NCOA6 (1.4)	UQCC (1.2)	C20orf144 (1.1)
ENSG00000164934	DCAF13 PPI subnetwork	0.14	>=0.20	C20orf134 (2.1)	ENSG00000228265 (1.7)	CDK5RAP1 (1.6)	AHCY (1.5)	EIF2S2 (1.5)	RCC2 (1.4)	IRF4 (1.4)	TERT (1.3)	NANOS3 (0.8)	UQCC (0.8)
ENSG00000170579	DLGAP1 PPI subnetwork	0.14	>=0.20	GRM5 (4.1)	NANOS3 (3.0)	SNTA1 (2.1)	STMN3 (1.7)	ASIP (1.7)	CBFA2T2 (1.5)	C20orf144 (1.5)	TERT (1.3)	RALY (1.1)	MMP24 (1.1)
ENSG00000111653	ING4 PPI subnetwork	0.14	>=0.20	PIGU (2.4)	AFG3L1P (2.2)	NCOA6 (2.0)	HMGB3P1 (1.6)	BPIFB9P (1.6)	FAM83C-AS1 (1.4)	E2F1 (1.3)	RCC2 (1.2)	CENPBD1 (1.2)	FOXP1 (1.2)
MP:0003049	abnormal lumbar vertebrae morphology	0.14	>=0.20	TOX3 (5.4)	ENSG00000253661 (2.6)	HMGB3P1 (1.6)	ASIP (1.3)	ITCH (1.2)	CBFA2T2 (1.1)	ENSG00000249375 (1.1)	FOXP1 (1.0)	C20orf144 (0.9)	ENSG00000249231 (0.9)
ENSG00000186871	ERCC6L PPI subnetwork	0.14	>=0.20	E2F1 (4.1)	HMGB3P1 (2.7)	FGFR1OP (2.6)	CDK5RAP1 (1.5)	PXMP4 (1.3)	TRPC4AP (1.1)	PIGU (1.0)	ENSG00000249231 (0.9)	BPIFB9P (0.8)	TP53INP2 (0.8)
MP:0000149	abnormal scapula morphology	0.14	>=0.20	RHOU (2.8)	TOX3 (2.8)	ENSG00000249231 (2.6)	ASIP (2.4)	AFG3L1P (1.3)	FAM83C (1.3)	CBFA2T2 (1.2)	ENSG00000253661 (1.1)	C20orf144 (1.1)	TERT (0.9)
REACTOME_RNA_POLYMERASE_II_TRANSCRIPTION	REACTOME_RNA_POLYMERASE_II_TRANSCRIPTION	0.14	>=0.20	AFG3L1P (2.8)	CDK5RAP1 (2.2)	RCC2 (2.0)	DYNLRB1 (1.8)	FGFR1OP (1.8)	EIF2S2 (1.3)	TERT (1.2)	RALY (1.1)	HMGB3P1 (0.8)	EDEM2 (0.7)
ENSG00000135829	DHX9 PPI subnetwork	0.14	>=0.20	RCC2 (3.5)	AHCY (2.6)	RALY (2.2)	NCOA6 (1.6)	EIF2S2 (1.5)	HMGB3P1 (1.3)	CDK5RAP1 (1.3)	AFG3L1P (1.2)	TRPC4AP (1.1)	MT1P3 (0.9)
GO:0016860	intramolecular oxidoreductase activity	0.14	>=0.20	EDEM2 (4.8)	TYR (3.3)	ACSS2 (2.4)	PROCR (2.0)	RNASET2 (1.9)	PXMP4 (1.6)	GSS (1.3)	ASIP (1.3)	AHCY (1.0)	FAM83C-AS1 (0.9)
MP:0001219	thick epidermis	0.14	>=0.20	FAM83C (4.7)	TGM3 (2.3)	ASIP (2.0)	PXMP4 (1.8)	TERT (1.5)	ENSG00000228265 (1.5)	PIGU (1.1)	TYR (1.1)	DEF8 (1.1)	E2F1 (1.1)
ENSG00000187899	ENSG00000187899 PPI subnetwork	0.14	>=0.20	AHCY (1.8)	ENSG00000232170 (1.7)	RCC2 (1.7)	EIF2S2 (1.7)	C20orf134 (1.5)	ENSG00000228265 (1.5)	NANOS3 (1.0)	CDK5RAP1 (1.0)	IRF4 (1.0)	PIGU (0.9)
GO:0033178	proton-transporting two-sector ATPase complex, catalytic domain	0.14	>=0.20	DYNLRB1 (2.2)	STMN3 (2.0)	ENSG00000232170 (1.7)	NANOS3 (1.7)	ENSG00000249231 (1.5)	NECAB3 (1.4)	MAP1LC3A (1.3)	NOX4 (1.3)	ITCH (1.1)	CDK5RAP1 (1.1)
ENSG00000068976	PYGM PPI subnetwork	0.14	>=0.20	SNTA1 (5.1)	NOX4 (2.4)	MAP1LC3A (1.9)	FAM83C (1.9)	NANOS3 (1.6)	TRPC4AP (1.6)	DEF8 (1.5)	RALY (1.5)	AFG3L1P (1.2)	PXMP4 (0.9)
ENSG00000153487	ING1 PPI subnetwork	0.14	>=0.20	NCOA6 (2.6)	PIGU (2.3)	C20orf134 (2.1)	HMGB3P1 (2.1)	AFG3L1P (2.0)	RALY (1.9)	FOXP1 (1.4)	FAM83C-AS1 (1.3)	RCC2 (1.2)	DYNLRB1 (1.2)
ENSG00000087258	GNAO1 PPI subnetwork	0.14	>=0.20	STMN3 (3.2)	MMP24 (2.4)	TOX3 (2.0)	ZNF341 (1.9)	CBFA2T2 (1.7)	MAP1LC3A (1.6)	MT1P3 (1.5)	ENSG00000249375 (1.5)	NECAB3 (1.3)	C20orf144 (1.3)
GO:0006378	mRNA polyadenylation	0.14	>=0.20	UQCC (2.9)	ENSG00000249375 (2.5)	BPIFB9P (2.1)	ITCH (1.9)	NANOS3 (1.5)	C20orf134 (1.4)	AFG3L1P (1.3)	CBFA2T2 (1.3)	RNASET2 (1.1)	ENSG00000249231 (1.1)
ENSG00000109819	PPARGC1A PPI subnetwork	0.14	>=0.20	NCOA6 (4.1)	ZNF341 (2.6)	CBFA2T2 (2.2)	TERT (2.1)	ENSG00000253661 (2.0)	TP53INP2 (1.8)	ASIP (1.6)	C20orf134 (1.6)	MT1P3 (1.4)	ACSS2 (1.3)
ENSG00000100079	LGALS2 PPI subnetwork	0.14	>=0.20	CASP8 (3.4)	DYNLRB1 (2.7)	TOX3 (2.0)	C20orf134 (1.8)	ENSG00000249375 (1.7)	PROCR (1.2)	RALY (1.1)	FAM83C (1.1)	STMN3 (1.0)	RNASET2 (0.9)
ENSG00000185591	SP1 PPI subnetwork	0.14	>=0.20	RALY (2.9)	RCC2 (2.8)	NCOA6 (2.3)	TERT (2.2)	ZNF341 (1.6)	CBFA2T2 (1.4)	FOXP1 (1.3)	ENSG00000249375 (1.2)	RHOU (1.1)	CASP8 (1.0)
GO:0044297	cell body	0.14	>=0.20	STMN3 (4.5)	GRM5 (2.4)	MMP24 (2.4)	NECAB3 (2.2)	GGT7 (2.1)	NANOS3 (1.9)	MAP1LC3A (1.8)	ENSG00000253661 (1.7)	BPIFB9P (1.1)	FOXP1 (1.1)
GO:0008060	ARF GTPase activator activity	0.14	>=0.20	ITCH (3.3)	NCOA6 (2.3)	TRPC4AP (2.1)	ENSG00000232170 (1.8)	NECAB3 (1.6)	C20orf134 (1.6)	RALY (1.5)	NOX4 (1.4)	GRM5 (1.3)	MMP24 (1.3)
ENSG00000186831	ENSG00000186831 PPI subnetwork	0.14	>=0.20	EIF2S2 (2.4)	FOXP1 (2.3)	PROCR (2.1)	NANOS3 (1.9)	HMGB3P1 (1.5)	ENSG00000228265 (1.5)	EDEM2 (1.5)	IRF4 (1.3)	MMP24 (1.3)	RALY (1.1)
ENSG00000161647	MPP3 PPI subnetwork	0.14	>=0.20	STMN3 (3.5)	C20orf134 (1.9)	CENPBD1 (1.9)	TGM3 (1.8)	PIGU (1.7)	RHOU (1.6)	GRM5 (1.3)	C20orf144 (1.2)	DEF8 (1.2)	NECAB3 (1.2)
ENSG00000067225	PKM2 PPI subnetwork	0.14	>=0.20	EIF2S2 (3.7)	GSS (2.7)	CENPBD1 (1.9)	RCC2 (1.8)	AHCY (1.8)	RALY (1.6)	NANOS3 (1.4)	ACSS2 (1.4)	DYNLRB1 (1.0)	ENSG00000253661 (0.9)
ENSG00000108826	MRPL27 PPI subnetwork	0.14	>=0.20	PIGU (2.9)	TERT (2.1)	RALY (1.7)	RCC2 (1.6)	UQCC (1.5)	EIF2S2 (1.4)	BPIFB9P (1.3)	TRPC4AP (1.3)	AHCY (1.2)	DYNLRB1 (1.2)
MP:0008554	decreased circulating tumor necrosis factor level	0.14	>=0.20	PROCR (2.0)	ALS2CR12 (1.9)	FOXP1 (1.4)	CASP8 (1.4)	AFG3L1P (1.4)	ZNF341 (1.3)	PIGU (1.2)	TP53INP2 (1.2)	MAP1LC3A (1.1)	ENSG00000249231 (1.0)
REACTOME_SIGNALLING_TO_P38_VIA_RIT_AND_RIN	REACTOME_SIGNALLING_TO_P38_VIA_RIT_AND_RIN	0.14	>=0.20	ITCH (3.0)	MAP1LC3A (2.6)	MT1P3 (2.5)	PXMP4 (2.4)	RALY (2.4)	GSS (2.3)	TGM3 (1.8)	TRPC4AP (1.8)	E2F1 (1.8)	DEF8 (1.7)
ENSG00000204642	HLA-F PPI subnetwork	0.14	>=0.20	CENPBD1 (1.4)	EDEM2 (1.3)	ASIP (1.3)	CASP8 (1.2)	ALS2CR12 (1.2)	NANOS3 (1.1)	FAM83C (1.0)	MT1P3 (0.9)	ENSG00000249231 (0.9)	UQCC (0.8)
MP:0001304	cataracts	0.14	>=0.20	GSS (3.2)	SNTA1 (2.7)	C20orf144 (2.5)	FOXP1 (2.4)	TYR (2.3)	ENSG00000253661 (2.0)	NANOS3 (1.9)	ITCH (1.9)	DEF8 (1.7)	PROCR (1.7)
ENSG00000156374	PCGF6 PPI subnetwork	0.14	>=0.20	RCC2 (3.2)	NCOA6 (2.7)	TOX3 (2.6)	FOXP1 (2.5)	ITCH (1.8)	RALY (1.7)	TRPC4AP (1.6)	ENSG00000249231 (1.5)	C20orf144 (1.3)	HMGB3P1 (1.2)
ENSG00000025800	KPNA6 PPI subnetwork	0.14	>=0.20	RCC2 (4.1)	EIF2S2 (3.5)	AHCY (3.3)	UQCC (2.4)	GSS (2.4)	CDK5RAP1 (1.9)	E2F1 (1.8)	IRF4 (1.6)	TP53INP2 (1.4)	TRPC4AP (1.4)
ENSG00000198900	TOP1 PPI subnetwork	0.14	>=0.20	E2F1 (3.3)	RCC2 (3.3)	AHCY (3.2)	RALY (2.4)	CDK5RAP1 (1.7)	GSS (1.6)	MT1P3 (1.3)	TRPC4AP (1.3)	FAM83C-AS1 (1.3)	CASP8 (1.2)
ENSG00000129682	FGF13 PPI subnetwork	0.14	>=0.20	STMN3 (3.0)	TOX3 (2.9)	FAM83C (2.2)	TGM3 (1.9)	GRM5 (1.5)	RHOU (1.4)	RCC2 (1.3)	ENSG00000249231 (1.3)	ENSG00000232170 (1.1)	TERT (1.1)
KEGG_PANTOTHENATE_AND_COA_BIOSYNTHESIS	KEGG_PANTOTHENATE_AND_COA_BIOSYNTHESIS	0.14	>=0.20	NOX4 (2.5)	PXMP4 (2.4)	ENSG00000232170 (2.1)	ALS2CR12 (2.0)	AHCY (1.8)	ZNF341 (1.7)	FGFR1OP (1.6)	CASP8 (1.3)	GSS (1.3)	MYH7B (1.2)
ENSG00000135744	AGT PPI subnetwork	0.14	>=0.20	C20orf134 (2.6)	GSS (2.0)	PXMP4 (1.3)	EDEM2 (1.2)	ALS2CR12 (1.2)	RHOU (1.2)	ACSS2 (1.1)	ENSG00000253661 (1.0)	TP53INP2 (1.0)	FGFR1OP (1.0)
GO:0000187	activation of MAPK activity	0.14	>=0.20	ENSG00000249375 (3.3)	RNASET2 (3.0)	DEF8 (1.8)	NANOS3 (1.7)	CASP8 (1.4)	TERT (1.4)	ALS2CR12 (1.3)	MT1P3 (1.1)	FAM83C-AS1 (1.0)	ENSG00000232170 (0.8)
ENSG00000004897	CDC27 PPI subnetwork	0.14	>=0.20	TERT (2.7)	HMGB3P1 (2.4)	FGFR1OP (2.2)	RCC2 (1.7)	TRPC4AP (1.5)	E2F1 (1.3)	DEF8 (1.3)	EIF2S2 (1.2)	TYR (1.1)	RALY (0.8)
ENSG00000164061	BSN PPI subnetwork	0.14	>=0.20	GGT7 (3.7)	STMN3 (3.1)	GRM5 (3.0)	FOXP1 (2.4)	MMP24 (1.9)	CBFA2T2 (1.4)	BPIFB9P (1.3)	MT1P3 (1.3)	ENSG00000249375 (1.1)	TGM3 (1.1)
GO:0005874	microtubule	0.14	>=0.20	HMGB3P1 (2.7)	TP53INP2 (2.0)	E2F1 (1.9)	FGFR1OP (1.6)	DEF8 (1.5)	MAP1LC3A (1.4)	ALS2CR12 (1.2)	DYNLRB1 (1.2)	GGT7 (1.1)	ITCH (1.1)
GO:0016866	intramolecular transferase activity	0.14	>=0.20	C20orf134 (2.0)	ENSG00000249375 (2.0)	ACSS2 (1.9)	EDEM2 (1.2)	UQCC (1.1)	GRM5 (1.1)	MT1P3 (1.0)	HMGB3P1 (0.9)	ZNF341 (0.8)	FGFR1OP (0.8)
GO:0005774	vacuolar membrane	0.14	>=0.20	TYR (2.7)	PIGU (2.1)	EDEM2 (1.8)	GGT7 (1.5)	BPIFB9P (1.4)	DEF8 (1.3)	RHOU (1.2)	DYNLRB1 (1.2)	MAP1LC3A (1.1)	NOX4 (1.1)
MP:0000702	enlarged lymph nodes	0.14	>=0.20	IRF4 (3.7)	CASP8 (2.6)	FOXP1 (1.9)	RNASET2 (1.4)	C20orf134 (1.0)	FAM83C-AS1 (0.9)	ZNF341 (0.6)	ALS2CR12 (0.5)	GRM5 (0.5)	FAM83C (0.4)
MP:0002260	abnormal thyroid cartilage morphology	0.14	>=0.20	ENSG00000253661 (2.0)	TGM3 (1.8)	GGT7 (1.7)	STMN3 (1.5)	TOX3 (1.5)	NCOA6 (1.3)	ITCH (1.3)	SNTA1 (1.1)	FAM83C-AS1 (1.1)	FOXP1 (0.9)
ENSG00000153827	TRIP12 PPI subnetwork	0.14	>=0.20	UQCC (2.7)	ITCH (2.5)	C20orf134 (2.4)	GSS (2.4)	AHCY (2.4)	GGT7 (2.1)	DYNLRB1 (2.0)	EIF2S2 (1.9)	FAM83C-AS1 (1.6)	PXMP4 (1.4)
ENSG00000109606	DHX15 PPI subnetwork	0.14	>=0.20	RCC2 (2.5)	AHCY (2.0)	EIF2S2 (1.7)	CDK5RAP1 (1.7)	RALY (1.3)	PIGU (1.2)	UQCC (1.2)	TERT (1.1)	ENSG00000228265 (1.0)	DYNLRB1 (0.8)
ENSG00000198001	IRAK4 PPI subnetwork	0.14	>=0.20	RNASET2 (3.3)	CASP8 (2.7)	ASIP (2.2)	TERT (1.9)	NOX4 (1.4)	C20orf134 (1.0)	ENSG00000232170 (1.0)	FGFR1OP (0.8)	TGM3 (0.8)	FAM83C-AS1 (0.8)
MP:0004452	abnormal pterygoid process morphology	0.14	>=0.20	ENSG00000253661 (4.2)	TGM3 (2.9)	FOXP1 (2.6)	TOX3 (2.3)	STMN3 (2.2)	ASIP (2.1)	FAM83C-AS1 (1.7)	GGT7 (1.5)	TP53INP2 (1.4)	NCOA6 (1.2)
GO:0072079	nephron tubule formation	0.14	>=0.20	ENSG00000253661 (3.0)	BPIFB9P (2.0)	AFG3L1P (1.6)	CDK5RAP1 (1.5)	ENSG00000228265 (1.4)	TOX3 (1.4)	MYH7B (1.4)	RHOU (1.3)	RNASET2 (1.2)	TERT (1.1)
ENSG00000173545	ZNF622 PPI subnetwork	0.14	>=0.20	TYR (2.9)	RCC2 (1.9)	UQCC (1.7)	ENSG00000228265 (1.6)	AHCY (1.6)	EIF2S2 (1.5)	GSS (1.5)	CDK5RAP1 (1.2)	IRF4 (1.1)	ITCH (1.0)
GO:0032508	DNA duplex unwinding	0.14	>=0.20	TERT (2.9)	CDK5RAP1 (2.5)	E2F1 (2.3)	CENPBD1 (2.1)	PIGU (1.6)	ENSG00000232170 (1.6)	FGFR1OP (1.0)	RCC2 (1.0)	NOX4 (0.5)	AHCY (0.5)
GO:0032392	DNA geometric change	0.14	>=0.20	TERT (2.9)	CDK5RAP1 (2.5)	E2F1 (2.3)	CENPBD1 (2.1)	PIGU (1.6)	ENSG00000232170 (1.6)	FGFR1OP (1.0)	RCC2 (1.0)	NOX4 (0.5)	AHCY (0.5)
ENSG00000095139	ARCN1 PPI subnetwork	0.14	>=0.20	TRPC4AP (3.6)	ITCH (3.2)	EDEM2 (2.5)	BPIFB9P (2.5)	MT1P3 (2.3)	EIF2S2 (1.9)	PIGU (1.7)	NANOS3 (1.7)	C20orf134 (1.7)	UQCC (1.7)
GO:0006470	protein dephosphorylation	0.14	>=0.20	ALS2CR12 (2.0)	ENSG00000232170 (1.6)	ITCH (1.6)	TP53INP2 (1.3)	DEF8 (1.2)	SNTA1 (1.1)	MMP24 (1.1)	CBFA2T2 (1.0)	ENSG00000249375 (1.0)	UQCC (1.0)
GO:0048384	retinoic acid receptor signaling pathway	0.14	>=0.20	NANOS3 (1.9)	ENSG00000249375 (1.4)	FOXP1 (1.3)	ENSG00000249231 (1.3)	TYR (1.1)	ZNF341 (0.9)	FGFR1OP (0.8)	MAP1LC3A (0.6)	MYH7B (0.4)	GGT7 (0.4)
ENSG00000108852	MPP2 PPI subnetwork	0.14	>=0.20	STMN3 (4.1)	MYH7B (3.2)	GRM5 (2.7)	NECAB3 (2.7)	RALY (1.8)	MT1P3 (1.7)	RHOU (1.7)	TGM3 (1.6)	DYNLRB1 (1.4)	SNTA1 (1.4)
ENSG00000122952	ZWINT PPI subnetwork	0.14	>=0.20	E2F1 (4.0)	HMGB3P1 (3.1)	FGFR1OP (2.6)	CDK5RAP1 (1.2)	PXMP4 (1.2)	PIGU (1.1)	TRPC4AP (0.9)	C20orf144 (0.9)	DEF8 (0.9)	ENSG00000249231 (0.8)
ENSG00000099783	HNRNPM PPI subnetwork	0.14	>=0.20	RCC2 (3.0)	RALY (2.7)	AFG3L1P (2.3)	TRPC4AP (1.6)	EIF2S2 (1.6)	NCOA6 (1.4)	HMGB3P1 (1.4)	AHCY (1.4)	GGT7 (1.3)	CASP8 (1.2)
ENSG00000177565	TBL1XR1 PPI subnetwork	0.14	>=0.20	NCOA6 (3.3)	TERT (2.3)	AFG3L1P (2.1)	HMGB3P1 (1.7)	IRF4 (1.6)	ENSG00000253661 (1.5)	RALY (1.5)	FOXP1 (1.4)	BPIFB9P (1.3)	CBFA2T2 (1.3)
ENSG00000069248	NUP133 PPI subnetwork	0.14	>=0.20	E2F1 (4.0)	FGFR1OP (2.6)	CDK5RAP1 (2.4)	PIGU (1.9)	HMGB3P1 (1.9)	TRPC4AP (1.8)	TERT (1.0)	AHCY (1.0)	BPIFB9P (0.9)	GSS (0.9)
ENSG00000111229	ARPC3 PPI subnetwork	0.14	>=0.20	FOXP1 (2.3)	GSS (2.1)	DYNLRB1 (1.7)	RCC2 (1.6)	CASP8 (1.5)	TP53INP2 (1.5)	RNASET2 (1.3)	NOX4 (1.3)	MAP1LC3A (0.8)	RALY (0.8)
ENSG00000197879	MYO1C PPI subnetwork	0.14	>=0.20	CASP8 (2.1)	FOXP1 (1.5)	GSS (1.3)	NANOS3 (1.2)	RHOU (1.2)	RALY (1.1)	HMGB3P1 (1.1)	GGT7 (1.0)	RCC2 (0.9)	MYH7B (0.9)
ENSG00000113712	CSNK1A1 PPI subnetwork	0.14	>=0.20	EIF2S2 (1.9)	TERT (1.7)	HMGB3P1 (1.4)	TRPC4AP (1.2)	TYR (1.1)	SNTA1 (0.8)	FOXP1 (0.8)	RCC2 (0.8)	CASP8 (0.8)	ITCH (0.8)
ENSG00000026025	VIM PPI subnetwork	0.14	>=0.20	FAM83C (2.1)	CASP8 (1.9)	RALY (1.7)	TGM3 (1.6)	RCC2 (1.5)	FOXP1 (1.4)	PROCR (1.4)	GSS (1.3)	NANOS3 (1.2)	ASIP (1.2)
ENSG00000113575	PPP2CA PPI subnetwork	0.14	>=0.20	ITCH (2.6)	DYNLRB1 (2.3)	GRM5 (2.0)	TRPC4AP (1.7)	TGM3 (1.7)	EIF2S2 (1.7)	HMGB3P1 (1.4)	RCC2 (1.2)	STMN3 (1.2)	DEF8 (1.0)
ENSG00000076242	MLH1 PPI subnetwork	0.14	>=0.20	E2F1 (3.1)	TERT (2.4)	CDK5RAP1 (1.7)	UQCC (1.3)	EIF2S2 (1.2)	BPIFB9P (1.1)	PIGU (0.9)	FGFR1OP (0.9)	NANOS3 (0.8)	RHOU (0.7)
MP:0002184	abnormal innervation	0.14	>=0.20	STMN3 (2.6)	FAM83C (2.1)	TERT (1.8)	ENSG00000249375 (1.6)	TGM3 (1.5)	NECAB3 (1.5)	MMP24 (1.4)	ALS2CR12 (1.4)	NANOS3 (1.3)	CBFA2T2 (1.2)
GO:0002577	regulation of antigen processing and presentation	0.14	>=0.20	ENSG00000249231 (2.9)	FAM83C (2.7)	CENPBD1 (2.2)	AFG3L1P (2.0)	BPIFB9P (1.7)	TGM3 (1.5)	MAP1LC3A (1.1)	ALS2CR12 (1.1)	C20orf134 (1.0)	PIGU (0.8)
ENSG00000104863	LIN7B PPI subnetwork	0.14	>=0.20	NECAB3 (2.9)	STMN3 (2.5)	GGT7 (2.2)	MMP24 (2.0)	GRM5 (1.7)	FOXP1 (1.7)	HMGB3P1 (1.3)	BPIFB9P (1.0)	ASIP (1.0)	MT1P3 (0.9)
GO:0043406	positive regulation of MAP kinase activity	0.14	>=0.20	ENSG00000249375 (4.6)	RNASET2 (3.2)	FAM83C-AS1 (1.6)	NANOS3 (1.5)	ALS2CR12 (1.4)	CASP8 (1.4)	TERT (1.4)	ITCH (1.1)	ZNF341 (0.9)	ASIP (0.8)
ENSG00000070814	TCOF1 PPI subnetwork	0.14	>=0.20	AHCY (3.9)	RCC2 (3.2)	RALY (2.4)	MT1P3 (1.7)	AFG3L1P (1.6)	EIF2S2 (1.5)	CENPBD1 (1.4)	HMGB3P1 (1.2)	TOX3 (1.1)	TRPC4AP (1.1)
GO:0046135	pyrimidine nucleoside catabolic process	0.14	>=0.20	TGM3 (3.0)	ENSG00000249375 (1.7)	ENSG00000228265 (1.5)	DEF8 (1.3)	NANOS3 (1.3)	NOX4 (1.2)	ENSG00000232170 (1.2)	MT1P3 (1.1)	SNTA1 (0.9)	MYH7B (0.7)
ENSG00000163879	DNALI1 PPI subnetwork	0.14	>=0.20	DYNLRB1 (2.3)	ITCH (2.0)	CENPBD1 (2.0)	ZNF341 (1.7)	TOX3 (1.6)	UQCC (1.4)	CDK5RAP1 (1.4)	CASP8 (1.3)	RALY (1.2)	CBFA2T2 (1.2)
GO:0033180	proton-transporting V-type ATPase, V1 domain	0.14	>=0.20	ENSG00000249231 (3.1)	NOX4 (2.3)	ENSG00000232170 (1.7)	MAP1LC3A (1.5)	DYNLRB1 (1.4)	STMN3 (1.4)	CDK5RAP1 (1.2)	GGT7 (1.2)	NANOS3 (1.1)	ITCH (1.1)
ENSG00000129219	PLD2 PPI subnetwork	0.14	>=0.20	MT1P3 (2.7)	RNASET2 (2.3)	GSS (2.3)	ENSG00000249231 (2.1)	TERT (2.0)	RALY (2.0)	DYNLRB1 (1.8)	ENSG00000228265 (1.7)	HMGB3P1 (1.5)	CBFA2T2 (1.5)
GO:0030425	dendrite	0.14	>=0.20	GRM5 (4.3)	STMN3 (3.6)	MMP24 (2.4)	GGT7 (2.2)	NECAB3 (1.9)	FOXP1 (1.9)	NANOS3 (1.7)	ZNF341 (1.5)	ENSG00000253661 (1.3)	ENSG00000249375 (1.2)
ENSG00000121031	ENSG00000121031 PPI subnetwork	0.14	>=0.20	RALY (3.4)	AHCY (2.9)	CASP8 (2.8)	GSS (2.4)	TRPC4AP (2.3)	RCC2 (1.8)	E2F1 (1.5)	MT1P3 (1.5)	ENSG00000228265 (1.2)	IRF4 (1.0)
GO:0040029	regulation of gene expression, epigenetic	0.14	>=0.20	ZNF341 (2.7)	TERT (2.4)	FGFR1OP (2.0)	NCOA6 (1.1)	ENSG00000249375 (1.1)	RCC2 (0.9)	RNASET2 (0.9)	HMGB3P1 (0.9)	BPIFB9P (0.8)	CBFA2T2 (0.8)
ENSG00000144285	SCN1A PPI subnetwork	0.14	>=0.20	EIF2S2 (2.8)	CENPBD1 (2.6)	AHCY (2.0)	DEF8 (1.9)	TRPC4AP (1.5)	E2F1 (1.5)	HMGB3P1 (1.4)	AFG3L1P (1.4)	NANOS3 (1.3)	CDK5RAP1 (1.2)
ENSG00000173889	PHC3 PPI subnetwork	0.14	>=0.20	TGM3 (3.4)	FAM83C (2.9)	E2F1 (1.5)	C20orf144 (1.4)	TERT (1.2)	MMP24 (1.2)	ITCH (1.1)	RCC2 (1.0)	TP53INP2 (1.0)	NANOS3 (0.9)
ENSG00000008277	ADAM22 PPI subnetwork	0.14	>=0.20	STMN3 (3.6)	MT1P3 (3.1)	MYH7B (3.1)	NECAB3 (2.9)	MMP24 (2.3)	MAP1LC3A (1.8)	SNTA1 (1.8)	DYNLRB1 (1.7)	RHOU (1.5)	GGT7 (1.5)
ENSG00000108559	NUP88 PPI subnetwork	0.14	>=0.20	CDK5RAP1 (2.4)	PIGU (2.1)	E2F1 (1.5)	ZNF341 (1.5)	FGFR1OP (1.5)	TRPC4AP (1.3)	NCOA6 (1.2)	EIF2S2 (1.1)	AHCY (1.1)	RCC2 (1.0)
ENSG00000153914	SREK1 PPI subnetwork	0.14	>=0.20	RCC2 (2.9)	AHCY (1.5)	AFG3L1P (1.4)	EIF2S2 (1.2)	HMGB3P1 (1.1)	TRPC4AP (1.1)	GGT7 (0.8)	TOX3 (0.8)	CASP8 (0.7)	FAM83C-AS1 (0.7)
GO:0045351	type I interferon biosynthetic process	0.14	>=0.20	C20orf134 (3.4)	ENSG00000232170 (2.3)	RNASET2 (2.0)	ENSG00000253661 (1.6)	ENSG00000228265 (1.6)	ENSG00000249231 (1.4)	CASP8 (1.3)	ZNF341 (0.9)	NOX4 (0.6)	TP53INP2 (0.5)
ENSG00000121621	KIF18A PPI subnetwork	0.14	>=0.20	E2F1 (4.2)	HMGB3P1 (2.7)	FGFR1OP (2.4)	PXMP4 (1.4)	CDK5RAP1 (1.4)	TRPC4AP (1.3)	PIGU (1.1)	ENSG00000249231 (1.0)	C20orf144 (0.8)	DEF8 (0.8)
ENSG00000057468	MSH4 PPI subnetwork	0.14	>=0.20	E2F1 (2.1)	FGFR1OP (1.8)	HMGB3P1 (1.7)	AFG3L1P (1.3)	BPIFB9P (1.2)	RCC2 (1.1)	EIF2S2 (0.9)	RHOU (0.8)	CENPBD1 (0.6)	DEF8 (0.6)
GO:0008026	ATP-dependent helicase activity	0.14	>=0.20	CDK5RAP1 (2.9)	TERT (2.5)	ZNF341 (2.1)	TRPC4AP (1.7)	AFG3L1P (1.5)	FGFR1OP (1.4)	AHCY (1.3)	CASP8 (1.2)	ITCH (1.2)	RCC2 (1.1)
GO:0070035	purine NTP-dependent helicase activity	0.14	>=0.20	CDK5RAP1 (2.9)	TERT (2.5)	ZNF341 (2.1)	TRPC4AP (1.7)	AFG3L1P (1.5)	FGFR1OP (1.4)	AHCY (1.3)	CASP8 (1.2)	ITCH (1.2)	RCC2 (1.1)
KEGG_PENTOSE_AND_GLUCURONATE_INTERCONVERSIONS	KEGG_PENTOSE_AND_GLUCURONATE_INTERCONVERSIONS	0.14	>=0.20	GGT7 (2.8)	NOX4 (2.4)	GSS (1.8)	TERT (1.8)	MMP24 (1.5)	ACSS2 (1.5)	TOX3 (1.5)	DEF8 (1.4)	AHCY (1.4)	ASIP (1.3)
REACTOME_PROSTACYCLIN_SIGNALLING_THROUGH_PROSTACYCLIN_RECEPTOR	REACTOME_PROSTACYCLIN_SIGNALLING_THROUGH_PROSTACYCLIN_RECEPTOR	0.14	>=0.20	STMN3 (2.2)	DYNLRB1 (1.8)	ENSG00000249375 (1.7)	ASIP (1.6)	MAP1LC3A (1.5)	TYR (1.4)	NECAB3 (1.4)	DEF8 (1.2)	MMP24 (1.2)	RNASET2 (1.1)
ENSG00000164494	PDSS2 PPI subnetwork	0.14	>=0.20	GRM5 (4.1)	NANOS3 (2.3)	STMN3 (2.2)	SNTA1 (1.8)	ASIP (1.6)	ENSG00000249375 (1.5)	MMP24 (1.3)	ALS2CR12 (1.2)	C20orf144 (1.1)	NCOA6 (1.0)
ENSG00000101811	CSTF2 PPI subnetwork	0.14	>=0.20	RCC2 (3.2)	NCOA6 (2.8)	AFG3L1P (2.6)	HMGB3P1 (1.9)	DYNLRB1 (1.8)	CDK5RAP1 (1.8)	RALY (1.6)	EIF2S2 (1.4)	GGT7 (1.1)	TRPC4AP (0.9)
ENSG00000101665	SMAD7 PPI subnetwork	0.14	>=0.20	CBFA2T2 (2.8)	ITCH (2.8)	TERT (2.1)	TOX3 (2.0)	RHOU (1.8)	TGM3 (1.4)	NCOA6 (1.3)	FOXP1 (1.3)	ENSG00000249231 (1.0)	CASP8 (1.0)
MP:0005093	decreased B cell proliferation	0.14	>=0.20	IRF4 (3.3)	FOXP1 (2.7)	RNASET2 (2.1)	CASP8 (2.0)	TP53INP2 (1.8)	TERT (1.7)	MAP1LC3A (0.8)	ENSG00000232170 (0.7)	ZNF341 (0.5)	RCC2 (0.5)
GO:0030317	sperm motility	0.14	>=0.20	C20orf144 (5.4)	ENSG00000249231 (3.7)	CENPBD1 (2.5)	ENSG00000232170 (2.3)	C20orf134 (1.3)	NANOS3 (1.2)	AFG3L1P (1.1)	ALS2CR12 (0.7)	ZNF341 (0.7)	MMP24 (0.5)
GO:0045580	regulation of T cell differentiation	0.14	>=0.20	ENSG00000232170 (4.2)	IRF4 (3.1)	FAM83C (2.2)	NANOS3 (1.3)	CASP8 (1.3)	FOXP1 (0.9)	TGM3 (0.6)	ENSG00000249375 (0.6)	PROCR (0.4)	NOX4 (0.2)
ENSG00000152253	SPC25 PPI subnetwork	0.14	>=0.20	E2F1 (4.0)	HMGB3P1 (2.7)	FGFR1OP (2.5)	CDK5RAP1 (1.4)	PXMP4 (1.2)	TRPC4AP (1.1)	ENSG00000249231 (1.0)	PIGU (1.0)	C20orf144 (0.9)	TP53INP2 (0.7)
ENSG00000204390	HSPA1L PPI subnetwork	0.14	>=0.20	EIF2S2 (2.6)	CASP8 (2.3)	RALY (2.1)	RCC2 (2.1)	IRF4 (2.0)	FOXP1 (1.7)	TGM3 (0.7)	GSS (0.7)	ENSG00000228265 (0.6)	ENSG00000249375 (0.6)
ENSG00000134588	USP26 PPI subnetwork	0.14	>=0.20	GSS (3.2)	AHCY (3.0)	RCC2 (2.9)	RALY (2.6)	ACSS2 (2.0)	E2F1 (1.8)	UQCC (1.6)	C20orf144 (1.5)	TRPC4AP (1.2)	EIF2S2 (1.2)
ENSG00000186676	ENSG00000186676 PPI subnetwork	0.14	>=0.20	EIF2S2 (4.6)	GSS (2.6)	AHCY (2.2)	RALY (2.2)	DYNLRB1 (2.1)	RCC2 (2.0)	FAM83C-AS1 (1.4)	NANOS3 (1.3)	PROCR (1.3)	DEF8 (1.0)
ENSG00000089250	NOS1 PPI subnetwork	0.14	>=0.20	GRM5 (3.7)	GGT7 (3.1)	STMN3 (2.1)	FOXP1 (1.9)	ENSG00000249375 (1.8)	MMP24 (1.8)	BPIFB9P (1.7)	AFG3L1P (1.4)	TGM3 (1.2)	ASIP (1.0)
GO:0090066	regulation of anatomical structure size	0.14	>=0.20	NANOS3 (3.2)	ENSG00000232170 (2.5)	ALS2CR12 (2.3)	ENSG00000249375 (2.3)	RNASET2 (2.0)	MAP1LC3A (1.9)	BPIFB9P (1.8)	CASP8 (1.6)	GGT7 (1.5)	AFG3L1P (1.4)
GO:0034637	cellular carbohydrate biosynthetic process	0.14	>=0.20	ACSS2 (3.0)	MT1P3 (2.6)	TP53INP2 (2.2)	EDEM2 (1.9)	ALS2CR12 (1.9)	ENSG00000228265 (1.9)	NECAB3 (1.9)	AHCY (1.5)	SNTA1 (1.5)	PROCR (1.4)
ENSG00000104969	SGTA PPI subnetwork	0.14	>=0.20	ENSG00000253661 (1.8)	TERT (1.6)	C20orf134 (1.3)	NECAB3 (1.2)	MT1P3 (1.2)	PROCR (1.2)	EDEM2 (1.1)	AHCY (1.1)	TYR (1.1)	PIGU (1.0)
GO:0043101	purine-containing compound salvage	0.14	>=0.20	CENPBD1 (3.6)	DEF8 (3.0)	AFG3L1P (2.2)	TERT (1.8)	C20orf134 (1.6)	PROCR (1.5)	MT1P3 (1.5)	RNASET2 (1.2)	CASP8 (1.0)	TGM3 (1.0)
GO:0016776	phosphotransferase activity, phosphate group as acceptor	0.14	>=0.20	MT1P3 (2.4)	FGFR1OP (1.8)	PXMP4 (1.6)	GSS (1.5)	C20orf144 (1.3)	MAP1LC3A (1.2)	NECAB3 (1.2)	UQCC (1.0)	DYNLRB1 (1.0)	DEF8 (0.9)
ENSG00000075884	ARHGAP15 PPI subnetwork	0.14	>=0.20	AHCY (1.8)	CDK5RAP1 (1.8)	RCC2 (1.6)	TERT (1.2)	GSS (0.9)	EIF2S2 (0.7)	RHOU (0.7)	UQCC (0.7)	C20orf134 (0.6)	NANOS3 (0.6)
REACTOME_TOLL_LIKE_RECEPTOR_4_TLR4_CASCADE	REACTOME_TOLL_LIKE_RECEPTOR_4_TLR4_CASCADE	0.14	>=0.20	CASP8 (2.4)	RNASET2 (1.8)	ZNF341 (1.6)	FOXP1 (1.4)	DEF8 (1.3)	TGM3 (1.1)	RHOU (0.9)	TRPC4AP (0.8)	RALY (0.6)	PXMP4 (0.5)
MP:0008212	absent mature B cells	0.14	>=0.20	TERT (2.5)	FOXP1 (1.7)	IRF4 (1.4)	C20orf144 (1.3)	TP53INP2 (1.0)	ENSG00000232170 (1.0)	TGM3 (0.9)	AHCY (0.8)	TYR (0.7)	PIGU (0.7)
ENSG00000196497	IPO4 PPI subnetwork	0.14	>=0.20	EIF2S2 (4.0)	AHCY (3.0)	GSS (2.7)	RCC2 (2.4)	CDK5RAP1 (1.9)	TRPC4AP (1.9)	FAM83C-AS1 (1.4)	CENPBD1 (1.3)	AFG3L1P (1.2)	UQCC (1.2)
MP:0001870	salivary gland inflammation	0.14	>=0.20	IRF4 (3.8)	C20orf144 (2.1)	ZNF341 (2.1)	TERT (1.7)	NECAB3 (1.6)	ALS2CR12 (1.5)	ENSG00000232170 (1.2)	CENPBD1 (1.1)	CASP8 (1.1)	AHCY (0.9)
GO:0006085	acetyl-CoA biosynthetic process	0.14	>=0.20	AFG3L1P (3.5)	UQCC (3.2)	PXMP4 (3.2)	GGT7 (2.7)	ACSS2 (2.6)	CDK5RAP1 (2.5)	FAM83C-AS1 (2.2)	TP53INP2 (2.1)	GSS (2.0)	MYH7B (1.8)
ENSG00000100324	TAB1 PPI subnetwork	0.14	>=0.20	EIF2S2 (2.0)	AHCY (1.8)	RCC2 (1.7)	RALY (1.5)	FGFR1OP (1.4)	PROCR (1.2)	AFG3L1P (1.2)	NANOS3 (1.0)	RNASET2 (0.9)	TOX3 (0.9)
ENSG00000161547	SRSF2 PPI subnetwork	0.14	>=0.20	RCC2 (2.8)	AFG3L1P (2.6)	NCOA6 (2.3)	RALY (1.8)	CDK5RAP1 (1.4)	HMGB3P1 (1.4)	TRPC4AP (1.2)	EIF2S2 (1.1)	DYNLRB1 (1.1)	GGT7 (0.8)
ENSG00000117533	VAMP4 PPI subnetwork	0.14	>=0.20	TRPC4AP (2.7)	EDEM2 (2.3)	ITCH (1.7)	NECAB3 (1.7)	UQCC (1.6)	CDK5RAP1 (1.5)	MT1P3 (1.5)	DYNLRB1 (1.4)	GSS (1.3)	ENSG00000253661 (1.1)
ENSG00000144061	NPHP1 PPI subnetwork	0.14	>=0.20	PROCR (1.7)	FAM83C-AS1 (1.6)	TERT (1.4)	MMP24 (1.3)	RHOU (1.3)	TRPC4AP (1.2)	E2F1 (1.1)	CDK5RAP1 (1.0)	SNTA1 (1.0)	ACSS2 (0.9)
ENSG00000100162	CENPM PPI subnetwork	0.14	>=0.20	E2F1 (3.9)	HMGB3P1 (2.7)	FGFR1OP (2.5)	CDK5RAP1 (1.4)	PXMP4 (1.3)	TRPC4AP (1.1)	ENSG00000249231 (1.0)	PIGU (0.9)	TP53INP2 (0.8)	C20orf144 (0.8)
MP:0008482	decreased spleen germinal center number	0.14	>=0.20	ENSG00000232170 (2.9)	IRF4 (1.9)	FAM83C-AS1 (1.9)	DEF8 (1.6)	CASP8 (1.6)	C20orf144 (1.4)	MAP1LC3A (1.4)	UQCC (1.1)	FGFR1OP (1.0)	ENSG00000249375 (0.9)
GO:0051240	positive regulation of multicellular organismal process	0.14	>=0.20	PROCR (2.2)	NANOS3 (1.9)	C20orf144 (1.7)	RHOU (1.6)	RNASET2 (1.2)	CASP8 (1.2)	IRF4 (1.1)	TERT (1.1)	ALS2CR12 (1.0)	BPIFB9P (1.0)
ENSG00000125630	POLR1B PPI subnetwork	0.14	>=0.20	TERT (1.8)	RCC2 (1.7)	EIF2S2 (1.7)	CDK5RAP1 (1.6)	FGFR1OP (1.5)	IRF4 (1.4)	AHCY (1.2)	GGT7 (1.2)	DYNLRB1 (1.1)	PIGU (1.1)
ENSG00000104365	IKBKB PPI subnetwork	0.14	>=0.20	RALY (3.0)	ITCH (2.6)	CASP8 (2.3)	MMP24 (2.0)	FAM83C-AS1 (1.8)	EIF2S2 (1.5)	RCC2 (1.3)	EDEM2 (1.3)	AHCY (1.3)	IRF4 (1.2)
ENSG00000101367	MAPRE1 PPI subnetwork	0.14	>=0.20	E2F1 (4.5)	HMGB3P1 (2.8)	FGFR1OP (2.2)	CDK5RAP1 (1.7)	BPIFB9P (1.1)	PIGU (1.1)	DEF8 (1.0)	ALS2CR12 (1.0)	TRPC4AP (1.0)	C20orf144 (0.8)
ENSG00000172315	TP53RK PPI subnetwork	0.14	>=0.20	AHCY (3.7)	DEF8 (1.6)	NECAB3 (1.5)	HMGB3P1 (1.4)	TRPC4AP (1.3)	ENSG00000253661 (1.3)	GSS (1.2)	PXMP4 (1.2)	CASP8 (1.1)	FGFR1OP (1.1)
GO:0005834	heterotrimeric G-protein complex	0.15	>=0.20	STMN3 (2.5)	ENSG00000249375 (2.4)	RHOU (2.0)	TOX3 (2.0)	MT1P3 (1.6)	DYNLRB1 (1.5)	TP53INP2 (1.1)	ASIP (1.0)	FOXP1 (1.0)	MMP24 (0.9)
MP:0008706	decreased interleukin-6 secretion	0.15	>=0.20	CASP8 (3.0)	RNASET2 (2.5)	RHOU (1.4)	PIGU (1.0)	FOXP1 (0.9)	ALS2CR12 (0.9)	IRF4 (0.8)	FGFR1OP (0.7)	PXMP4 (0.5)	TRPC4AP (0.5)
MP:0001712	abnormal placenta development	0.15	>=0.20	PROCR (4.1)	RHOU (3.4)	MT1P3 (2.7)	TRPC4AP (2.0)	UQCC (2.0)	TGM3 (1.8)	ITCH (1.5)	EIF2S2 (1.4)	GSS (1.3)	PXMP4 (1.2)
ENSG00000133710	SPINK5 PPI subnetwork	0.15	>=0.20	STMN3 (4.1)	NECAB3 (3.3)	MT1P3 (2.9)	MYH7B (2.7)	MMP24 (2.4)	GRM5 (2.2)	RHOU (2.0)	GGT7 (1.7)	ACSS2 (1.5)	CBFA2T2 (1.5)
ENSG00000079462	PAFAH1B3 PPI subnetwork	0.15	>=0.20	CENPBD1 (2.4)	TOX3 (2.2)	MT1P3 (2.2)	ENSG00000249231 (1.9)	TGM3 (1.7)	DYNLRB1 (1.5)	RHOU (1.3)	RALY (1.2)	GSS (1.1)	ASIP (1.1)
ENSG00000184185	KCNJ12 PPI subnetwork	0.15	>=0.20	GRM5 (2.1)	SNTA1 (1.9)	CBFA2T2 (1.8)	TP53INP2 (1.5)	FOXP1 (1.4)	DEF8 (1.4)	ENSG00000249375 (1.4)	MAP1LC3A (1.4)	BPIFB9P (1.3)	AFG3L1P (1.3)
ENSG00000169813	HNRNPF PPI subnetwork	0.15	>=0.20	RCC2 (3.4)	HMGB3P1 (2.4)	EIF2S2 (2.3)	AHCY (2.1)	NCOA6 (2.0)	AFG3L1P (1.9)	CDK5RAP1 (1.7)	RALY (1.6)	GSS (1.4)	UQCC (1.3)
ENSG00000101306	MYLK2 PPI subnetwork	0.15	>=0.20	MMP24 (1.9)	IRF4 (1.6)	TYR (1.6)	TOX3 (1.5)	HMGB3P1 (1.5)	TGM3 (1.5)	FGFR1OP (1.2)	AFG3L1P (1.1)	ENSG00000228265 (1.1)	RNASET2 (1.0)
ENSG00000163938	GNL3 PPI subnetwork	0.15	>=0.20	AHCY (3.3)	RCC2 (2.8)	UQCC (1.5)	ZNF341 (1.2)	CDK5RAP1 (1.1)	TERT (1.0)	GSS (1.0)	ENSG00000228265 (0.9)	EIF2S2 (0.9)	RALY (0.8)
MP:0000223	decreased monocyte cell number	0.15	>=0.20	RNASET2 (3.0)	MYH7B (1.7)	GSS (1.5)	TGM3 (1.5)	FGFR1OP (1.3)	ENSG00000228265 (1.2)	ACSS2 (1.2)	MMP24 (1.2)	TERT (1.0)	BPIFB9P (0.9)
ENSG00000165659	DACH1 PPI subnetwork	0.15	>=0.20	ENSG00000253661 (3.6)	FOXP1 (2.0)	NCOA6 (1.9)	STMN3 (1.7)	ITCH (1.6)	CASP8 (1.2)	ENSG00000249375 (1.2)	RCC2 (1.1)	TOX3 (1.0)	TRPC4AP (1.0)
MP:0005269	abnormal occipital bone morphology	0.15	>=0.20	SNTA1 (2.3)	ENSG00000253661 (1.9)	MYH7B (1.7)	FAM83C (1.7)	RNASET2 (1.4)	FOXP1 (1.3)	NANOS3 (1.2)	TERT (1.1)	ASIP (1.0)	NECAB3 (0.9)
MP:0003311	aminoaciduria	0.15	>=0.20	NOX4 (3.5)	GSS (3.1)	PXMP4 (2.4)	ENSG00000249231 (2.0)	MMP24 (2.0)	AHCY (1.5)	DEF8 (1.5)	ALS2CR12 (1.3)	RNASET2 (1.2)	ACSS2 (1.2)
ENSG00000012048	BRCA1 PPI subnetwork	0.15	>=0.20	E2F1 (4.0)	RALY (2.9)	NCOA6 (2.6)	RCC2 (2.4)	TERT (2.0)	TRPC4AP (1.7)	CASP8 (1.4)	FGFR1OP (1.3)	ENSG00000232170 (1.1)	AHCY (0.9)
ENSG00000140416	TPM1 PPI subnetwork	0.15	>=0.20	FOXP1 (2.3)	TYR (1.9)	TGM3 (1.6)	ENSG00000228265 (1.5)	MYH7B (1.5)	NANOS3 (1.4)	ENSG00000249375 (1.3)	GRM5 (1.2)	SNTA1 (1.1)	PROCR (0.9)
KEGG_DORSO_VENTRAL_AXIS_FORMATION	KEGG_DORSO_VENTRAL_AXIS_FORMATION	0.15	>=0.20	ASIP (2.6)	PXMP4 (1.8)	FOXP1 (1.8)	C20orf134 (1.7)	NCOA6 (1.6)	ALS2CR12 (1.4)	MT1P3 (1.0)	TERT (1.0)	FGFR1OP (0.8)	TOX3 (0.8)
MP:0002574	increased vertical activity	0.15	>=0.20	BPIFB9P (2.8)	RHOU (2.7)	CBFA2T2 (2.6)	STMN3 (2.1)	NECAB3 (2.0)	DEF8 (1.8)	GRM5 (1.7)	NANOS3 (1.3)	ZNF341 (1.2)	SNTA1 (1.1)
ENSG00000166225	FRS2 PPI subnetwork	0.15	>=0.20	MYH7B (2.8)	MMP24 (2.0)	RHOU (1.4)	STMN3 (1.3)	NANOS3 (1.2)	TERT (1.2)	ENSG00000249375 (1.1)	FGFR1OP (1.1)	SNTA1 (1.1)	CENPBD1 (1.0)
ENSG00000151725	MLF1IP PPI subnetwork	0.15	>=0.20	E2F1 (3.9)	HMGB3P1 (2.7)	FGFR1OP (2.6)	CDK5RAP1 (1.5)	PXMP4 (1.4)	PIGU (1.1)	TRPC4AP (1.1)	ENSG00000249231 (0.9)	DEF8 (0.8)	TP53INP2 (0.8)
ENSG00000071894	CPSF1 PPI subnetwork	0.15	>=0.20	RCC2 (3.3)	AFG3L1P (2.6)	NCOA6 (1.7)	HMGB3P1 (1.5)	RALY (1.5)	CDK5RAP1 (1.5)	DYNLRB1 (1.3)	GGT7 (1.0)	EIF2S2 (1.0)	BPIFB9P (0.6)
ENSG00000165731	RET PPI subnetwork	0.15	>=0.20	FOXP1 (2.6)	TP53INP2 (1.7)	ASIP (1.7)	FAM83C-AS1 (1.6)	MT1P3 (1.5)	STMN3 (1.5)	ENSG00000253661 (1.5)	SNTA1 (1.4)	TOX3 (1.3)	ENSG00000228265 (1.3)
MP:0005102	abnormal iris pigmentation	0.15	>=0.20	TYR (17.3)	DEF8 (2.3)	FAM83C (2.3)	AFG3L1P (1.9)	NANOS3 (1.6)	C20orf144 (1.6)	PROCR (1.6)	MT1P3 (1.0)	NOX4 (1.0)	ZNF341 (0.9)
ENSG00000152942	RAD17 PPI subnetwork	0.15	>=0.20	E2F1 (3.5)	BPIFB9P (2.1)	ENSG00000232170 (2.1)	AFG3L1P (1.8)	PIGU (1.6)	STMN3 (1.1)	ENSG00000249231 (0.9)	NANOS3 (0.7)	IRF4 (0.7)	ALS2CR12 (0.6)
MP:0009750	impaired behavioral response to addictive substance	0.15	>=0.20	MYH7B (3.1)	ASIP (2.7)	GRM5 (2.3)	BPIFB9P (2.2)	MAP1LC3A (2.2)	TERT (1.9)	STMN3 (1.8)	MMP24 (1.5)	FOXP1 (1.4)	ZNF341 (1.3)
GO:0030888	regulation of B cell proliferation	0.15	>=0.20	IRF4 (4.1)	ASIP (1.9)	ENSG00000228265 (1.9)	CASP8 (1.6)	FAM83C-AS1 (1.5)	RNASET2 (1.4)	C20orf134 (1.2)	ZNF341 (1.0)	MMP24 (1.0)	MT1P3 (0.9)
ENSG00000175221	MED16 PPI subnetwork	0.15	>=0.20	NCOA6 (2.6)	CENPBD1 (2.4)	TOX3 (2.1)	TRPC4AP (1.8)	UQCC (1.8)	ZNF341 (1.7)	DYNLRB1 (1.4)	PIGU (1.4)	CDK5RAP1 (1.4)	MT1P3 (1.2)
ENSG00000125482	TTF1 PPI subnetwork	0.15	>=0.20	CDK5RAP1 (3.3)	AFG3L1P (2.8)	PROCR (2.4)	MMP24 (2.0)	FGFR1OP (1.5)	RCC2 (1.4)	DEF8 (1.4)	TYR (1.3)	FAM83C-AS1 (1.0)	TERT (1.0)
ENSG00000185518	SV2B PPI subnetwork	0.15	>=0.20	RCC2 (1.8)	TGM3 (1.8)	NOX4 (1.6)	FGFR1OP (1.4)	UQCC (1.2)	AHCY (0.9)	NANOS3 (0.9)	FAM83C-AS1 (0.8)	MMP24 (0.7)	EIF2S2 (0.5)
MP:0001006	abnormal retinal cone cell morphology	0.15	>=0.20	ENSG00000253661 (2.5)	ENSG00000249375 (2.3)	FGFR1OP (1.8)	TOX3 (1.2)	C20orf134 (1.2)	RNASET2 (1.1)	ZNF341 (0.9)	DYNLRB1 (0.9)	TGM3 (0.8)	ASIP (0.7)
MP:0002217	small lymph nodes	0.15	>=0.20	IRF4 (2.2)	ENSG00000232170 (1.7)	CENPBD1 (1.6)	FOXP1 (1.5)	TERT (1.4)	PXMP4 (1.4)	STMN3 (1.1)	CASP8 (1.0)	TRPC4AP (0.9)	BPIFB9P (0.7)
ENSG00000182367	ENSG00000182367 PPI subnetwork	0.15	>=0.20	TRPC4AP (3.4)	DYNLRB1 (3.4)	CDK5RAP1 (3.3)	PIGU (2.7)	UQCC (1.8)	EIF2S2 (1.6)	RALY (1.6)	PROCR (1.5)	ENSG00000232170 (1.4)	BPIFB9P (1.3)
ENSG00000117410	ATP6V0B PPI subnetwork	0.15	>=0.20	PXMP4 (2.5)	PIGU (2.1)	NANOS3 (1.9)	FGFR1OP (1.4)	ENSG00000249375 (1.4)	TYR (1.3)	ITCH (1.3)	CASP8 (1.3)	EDEM2 (1.2)	MAP1LC3A (1.1)
MP:0003702	abnormal chromosome morphology	0.15	>=0.20	E2F1 (3.5)	TERT (3.5)	AFG3L1P (1.6)	RCC2 (1.6)	HMGB3P1 (1.5)	CBFA2T2 (1.3)	BPIFB9P (1.2)	ALS2CR12 (1.1)	RALY (0.8)	ENSG00000228265 (0.8)
GO:0051169	nuclear transport	0.15	>=0.20	FOXP1 (2.2)	EIF2S2 (2.0)	RALY (1.7)	RCC2 (1.3)	RHOU (1.3)	CBFA2T2 (1.1)	NCOA6 (1.1)	TERT (1.0)	MYH7B (1.0)	MMP24 (1.0)
MP:0002100	abnormal tooth morphology	0.15	>=0.20	ENSG00000253661 (3.2)	ASIP (2.2)	FAM83C-AS1 (2.0)	ENSG00000228265 (1.5)	MYH7B (1.2)	STMN3 (1.0)	TGM3 (1.0)	DEF8 (0.8)	NANOS3 (0.8)	IRF4 (0.6)
ENSG00000117697	NSL1 PPI subnetwork	0.15	>=0.20	E2F1 (4.1)	HMGB3P1 (2.9)	FGFR1OP (2.5)	PXMP4 (1.3)	CDK5RAP1 (1.3)	PIGU (1.1)	TRPC4AP (1.0)	ENSG00000249231 (0.9)	DEF8 (0.8)	C20orf144 (0.8)
GO:0050000	chromosome localization	0.15	>=0.20	ENSG00000249231 (2.7)	ENSG00000232170 (2.6)	FAM83C-AS1 (2.5)	HMGB3P1 (2.3)	FGFR1OP (2.3)	PXMP4 (1.9)	TERT (1.2)	E2F1 (1.1)	NOX4 (1.1)	CDK5RAP1 (1.0)
GO:0051303	establishment of chromosome localization	0.15	>=0.20	ENSG00000249231 (2.7)	ENSG00000232170 (2.6)	FAM83C-AS1 (2.5)	HMGB3P1 (2.3)	FGFR1OP (2.3)	PXMP4 (1.9)	TERT (1.2)	E2F1 (1.1)	NOX4 (1.1)	CDK5RAP1 (1.0)
REACTOME_CREB_PHOSPHORYLATION_THROUGH_THE_ACTIVATION_OF_RAS	REACTOME_CREB_PHOSPHORYLATION_THROUGH_THE_ACTIVATION_OF_RAS	0.15	>=0.20	GRM5 (3.5)	SNTA1 (2.8)	FOXP1 (2.4)	MYH7B (2.0)	MAP1LC3A (1.7)	GGT7 (1.6)	RHOU (1.5)	MMP24 (1.4)	CBFA2T2 (1.3)	RNASET2 (1.1)
ENSG00000092203	TOX4 PPI subnetwork	0.15	>=0.20	RCC2 (3.3)	FOXP1 (2.9)	NCOA6 (2.8)	TOX3 (1.8)	ITCH (1.6)	DEF8 (1.2)	HMGB3P1 (1.2)	TERT (1.1)	ENSG00000249231 (1.1)	IRF4 (0.9)
ENSG00000137825	ITPKA PPI subnetwork	0.15	>=0.20	GRM5 (4.3)	GGT7 (2.7)	AFG3L1P (1.9)	ENSG00000249375 (1.9)	STMN3 (1.5)	BPIFB9P (1.4)	FOXP1 (1.4)	TYR (1.2)	CBFA2T2 (1.0)	MMP24 (0.9)
ENSG00000089157	RPLP0 PPI subnetwork	0.15	>=0.20	EIF2S2 (3.2)	AHCY (2.7)	RCC2 (2.2)	ENSG00000228265 (1.9)	UQCC (1.5)	C20orf134 (1.4)	GSS (1.4)	RALY (1.4)	NANOS3 (1.0)	CDK5RAP1 (0.9)
ENSG00000164327	RICTOR PPI subnetwork	0.15	>=0.20	DEF8 (3.4)	NCOA6 (2.6)	AFG3L1P (2.5)	CENPBD1 (2.1)	TERT (2.1)	C20orf134 (1.8)	RHOU (1.6)	CBFA2T2 (1.4)	ZNF341 (1.1)	ENSG00000232170 (1.0)
GO:0071173	spindle assembly checkpoint	0.15	>=0.20	ENSG00000232170 (2.6)	FGFR1OP (2.1)	HMGB3P1 (2.0)	CDK5RAP1 (1.8)	TRPC4AP (1.4)	DEF8 (1.4)	PXMP4 (1.4)	NANOS3 (1.2)	TERT (1.0)	ENSG00000249375 (0.7)
KEGG_OOCYTE_MEIOSIS	KEGG_OOCYTE_MEIOSIS	0.15	>=0.20	HMGB3P1 (3.0)	E2F1 (2.4)	TRPC4AP (2.0)	DYNLRB1 (1.6)	ENSG00000249231 (1.4)	FGFR1OP (1.4)	RNASET2 (1.2)	EIF2S2 (1.2)	FOXP1 (1.1)	ALS2CR12 (1.1)
MP:0001501	abnormal sleep pattern	0.15	>=0.20	ENSG00000249231 (1.9)	SNTA1 (1.6)	GRM5 (1.5)	CBFA2T2 (1.4)	IRF4 (1.2)	FOXP1 (1.2)	C20orf144 (1.2)	ACSS2 (1.1)	ASIP (1.1)	ALS2CR12 (1.1)
GO:0060445	branching involved in salivary gland morphogenesis	0.15	>=0.20	NANOS3 (2.4)	FAM83C-AS1 (1.9)	ASIP (1.7)	PROCR (1.3)	RNASET2 (1.3)	AFG3L1P (1.2)	RHOU (1.1)	ENSG00000249231 (1.0)	MMP24 (0.9)	ENSG00000249375 (0.9)
ENSG00000015153	YAF2 PPI subnetwork	0.15	>=0.20	RCC2 (3.5)	FOXP1 (2.9)	NCOA6 (2.4)	TOX3 (2.0)	CBFA2T2 (1.8)	TERT (1.5)	HMGB3P1 (1.4)	ITCH (1.3)	ENSG00000249231 (1.2)	C20orf134 (0.8)
GO:0005730	nucleolus	0.15	>=0.20	RCC2 (2.2)	TERT (1.1)	FGFR1OP (1.0)	IRF4 (0.9)	EIF2S2 (0.9)	ENSG00000228265 (0.9)	AHCY (0.8)	CDK5RAP1 (0.8)	PROCR (0.7)	HMGB3P1 (0.6)
ENSG00000138376	BARD1 PPI subnetwork	0.15	>=0.20	E2F1 (2.8)	NCOA6 (1.6)	C20orf134 (1.4)	TERT (1.3)	RCC2 (1.2)	TRPC4AP (1.1)	PIGU (1.0)	IRF4 (1.0)	FAM83C-AS1 (0.9)	NANOS3 (0.9)
ENSG00000065135	GNAI3 PPI subnetwork	0.15	>=0.20	RNASET2 (2.5)	RALY (2.1)	STMN3 (2.0)	GRM5 (1.7)	ITCH (1.7)	UQCC (1.6)	SNTA1 (1.6)	ENSG00000253661 (1.5)	FOXP1 (1.4)	ALS2CR12 (1.4)
ENSG00000164032	H2AFZ PPI subnetwork	0.15	>=0.20	HMGB3P1 (2.8)	AFG3L1P (2.4)	FAM83C-AS1 (2.1)	CENPBD1 (1.9)	CBFA2T2 (1.8)	RCC2 (1.8)	NCOA6 (1.8)	EIF2S2 (1.6)	FOXP1 (1.3)	PIGU (1.3)
GO:0045841	negative regulation of mitotic metaphase/anaphase transition	0.15	>=0.20	ENSG00000232170 (2.2)	HMGB3P1 (2.0)	FGFR1OP (2.0)	CDK5RAP1 (1.7)	DEF8 (1.5)	TERT (1.4)	PXMP4 (1.4)	TRPC4AP (1.3)	NANOS3 (1.0)	E2F1 (0.5)
ENSG00000176102	CSTF3 PPI subnetwork	0.15	>=0.20	RCC2 (3.4)	AFG3L1P (2.7)	NCOA6 (2.6)	HMGB3P1 (1.6)	CDK5RAP1 (1.4)	EIF2S2 (1.3)	RALY (1.3)	GGT7 (1.2)	DYNLRB1 (1.0)	AHCY (0.9)
GO:0030216	keratinocyte differentiation	0.15	>=0.20	FAM83C (9.0)	TGM3 (6.6)	ASIP (1.9)	ITCH (1.0)	TYR (0.8)	ENSG00000232170 (0.8)	FAM83C-AS1 (0.6)	TERT (0.6)	NANOS3 (0.5)	DEF8 (0.5)
MP:0008412	increased cellular sensitivity to oxidative stress	0.15	>=0.20	GSS (2.7)	CDK5RAP1 (1.8)	RCC2 (1.6)	ENSG00000232170 (1.3)	UQCC (1.1)	NANOS3 (1.1)	CENPBD1 (1.1)	DYNLRB1 (1.0)	PIGU (1.0)	NECAB3 (0.9)
ENSG00000123975	CKS2 PPI subnetwork	0.15	>=0.20	TRPC4AP (3.1)	EIF2S2 (2.8)	E2F1 (2.1)	MAP1LC3A (1.8)	IRF4 (1.7)	MT1P3 (1.5)	TP53INP2 (1.5)	RCC2 (1.4)	HMGB3P1 (1.3)	TERT (0.9)
GO:0090307	spindle assembly involved in mitosis	0.15	>=0.20	ENSG00000232170 (4.2)	NANOS3 (3.5)	PXMP4 (2.3)	GGT7 (2.1)	ZNF341 (1.7)	ENSG00000249231 (1.6)	ITCH (1.6)	E2F1 (1.5)	HMGB3P1 (1.4)	DYNLRB1 (1.1)
ENSG00000165494	PCF11 PPI subnetwork	0.15	>=0.20	RCC2 (3.5)	NCOA6 (2.8)	AFG3L1P (2.6)	RALY (1.8)	CDK5RAP1 (1.6)	HMGB3P1 (1.5)	DYNLRB1 (1.5)	EIF2S2 (1.1)	TRPC4AP (0.9)	GGT7 (0.9)
GO:0043492	ATPase activity, coupled to movement of substances	0.15	>=0.20	NANOS3 (2.3)	NECAB3 (2.0)	PXMP4 (1.8)	TRPC4AP (1.6)	PIGU (1.5)	STMN3 (1.4)	ENSG00000249375 (1.3)	MMP24 (1.2)	BPIFB9P (1.2)	GGT7 (1.1)
ENSG00000183814	LIN9 PPI subnetwork	0.15	>=0.20	AFG3L1P (3.2)	E2F1 (3.2)	FGFR1OP (2.5)	RALY (2.0)	ITCH (1.9)	SNTA1 (1.5)	DYNLRB1 (1.3)	FAM83C (1.3)	ENSG00000249231 (1.3)	CBFA2T2 (1.3)
MP:0000538	abnormal urinary bladder morphology	0.15	>=0.20	NOX4 (2.8)	TGM3 (2.1)	GSS (1.8)	STMN3 (1.5)	FAM83C (1.5)	ALS2CR12 (1.3)	ASIP (1.2)	MT1P3 (0.8)	PIGU (0.8)	TP53INP2 (0.7)
ENSG00000166441	RPL27A PPI subnetwork	0.15	>=0.20	EIF2S2 (3.4)	AHCY (2.8)	ENSG00000228265 (2.5)	NANOS3 (1.8)	RCC2 (1.2)	ENSG00000232170 (1.1)	C20orf134 (0.9)	RALY (0.9)	UQCC (0.8)	IRF4 (0.8)
ENSG00000115085	ZAP70 PPI subnetwork	0.15	>=0.20	CASP8 (2.1)	ASIP (2.0)	RNASET2 (1.7)	TERT (1.7)	CBFA2T2 (1.1)	ENSG00000232170 (1.0)	PXMP4 (1.0)	RALY (0.9)	DYNLRB1 (0.8)	GSS (0.7)
ENSG00000107779	BMPR1A PPI subnetwork	0.15	>=0.20	PROCR (2.7)	CBFA2T2 (1.9)	RNASET2 (1.8)	NANOS3 (1.5)	TOX3 (1.5)	ASIP (1.3)	NCOA6 (1.3)	RHOU (1.2)	FOXP1 (1.1)	MYH7B (1.0)
ENSG00000185432	METTL7A PPI subnetwork	0.15	>=0.20	EDEM2 (2.1)	TGM3 (2.0)	NANOS3 (1.9)	FOXP1 (1.8)	GGT7 (1.7)	ENSG00000249231 (1.5)	TYR (1.4)	ENSG00000232170 (1.4)	C20orf144 (1.2)	PXMP4 (1.1)
ENSG00000105968	H2AFV PPI subnetwork	0.15	>=0.20	AFG3L1P (2.5)	HMGB3P1 (2.4)	CENPBD1 (2.1)	CBFA2T2 (2.1)	FAM83C-AS1 (2.0)	NCOA6 (1.8)	ZNF341 (1.7)	PIGU (1.5)	RCC2 (1.5)	EIF2S2 (1.3)
ENSG00000174791	RIN1 PPI subnetwork	0.15	>=0.20	MAP1LC3A (3.6)	MT1P3 (2.9)	RALY (2.6)	DYNLRB1 (2.6)	GSS (2.3)	NCOA6 (2.2)	ZNF341 (2.2)	ITCH (2.1)	SNTA1 (2.0)	TP53INP2 (1.9)
ENSG00000180628	PCGF5 PPI subnetwork	0.15	>=0.20	RCC2 (3.7)	NCOA6 (2.6)	FOXP1 (2.2)	TOX3 (2.0)	RALY (1.7)	ITCH (1.5)	C20orf144 (1.5)	ENSG00000249231 (1.4)	HMGB3P1 (1.3)	TRPC4AP (1.3)
MP:0008190	decreased transitional stage B cell number	0.15	>=0.20	IRF4 (2.4)	ZNF341 (2.1)	FOXP1 (1.7)	RHOU (1.5)	TERT (1.3)	CASP8 (1.1)	NANOS3 (1.1)	TP53INP2 (1.0)	AFG3L1P (0.6)	RCC2 (0.6)
GO:0045428	regulation of nitric oxide biosynthetic process	0.15	>=0.20	BPIFB9P (2.0)	RHOU (2.0)	PROCR (1.9)	GGT7 (1.1)	ENSG00000249375 (1.1)	TGM3 (0.9)	FGFR1OP (0.8)	ENSG00000228265 (0.8)	AHCY (0.7)	EDEM2 (0.7)
MP:0005154	increased B cell proliferation	0.15	>=0.20	IRF4 (4.6)	FOXP1 (1.8)	RNASET2 (1.5)	ZNF341 (1.4)	CASP8 (1.2)	C20orf134 (1.2)	RHOU (1.1)	TERT (0.9)	ENSG00000228265 (0.7)	RALY (0.6)
ENSG00000089053	ANAPC5 PPI subnetwork	0.15	>=0.20	HMGB3P1 (3.6)	E2F1 (2.0)	PXMP4 (1.9)	TRPC4AP (1.7)	FGFR1OP (1.5)	TYR (1.1)	DEF8 (1.1)	CDK5RAP1 (1.1)	ENSG00000249375 (0.8)	TP53INP2 (0.7)
ENSG00000151748	SAV1 PPI subnetwork	0.15	>=0.20	DEF8 (2.4)	AFG3L1P (2.4)	RNASET2 (2.1)	CENPBD1 (1.9)	ENSG00000232170 (1.8)	ZNF341 (1.7)	C20orf134 (1.6)	RCC2 (1.6)	ASIP (1.3)	TERT (1.3)
ENSG00000112186	CAP2 PPI subnetwork	0.15	>=0.20	GSS (3.0)	AHCY (2.5)	IRF4 (2.3)	EIF2S2 (2.3)	ITCH (2.2)	TP53INP2 (2.0)	TRPC4AP (1.7)	UQCC (1.7)	RCC2 (1.4)	SNTA1 (1.4)
ENSG00000162188	GNG3 PPI subnetwork	0.15	>=0.20	ENSG00000249375 (2.7)	STMN3 (2.0)	ASIP (1.7)	MMP24 (1.5)	TYR (1.5)	ZNF341 (1.5)	NANOS3 (1.3)	PROCR (1.2)	RALY (1.2)	RHOU (1.2)
MP:0000031	abnormal cochlea morphology	0.15	>=0.20	TOX3 (3.6)	TYR (3.1)	ENSG00000253661 (2.5)	STMN3 (2.3)	ENSG00000249231 (2.2)	GGT7 (1.9)	NCOA6 (1.8)	FAM83C-AS1 (1.7)	MMP24 (1.2)	FOXP1 (1.2)
GO:0015405	P-P-bond-hydrolysis-driven transmembrane transporter activity	0.15	>=0.20	NANOS3 (2.5)	TRPC4AP (2.2)	NECAB3 (2.2)	PXMP4 (2.0)	PIGU (1.9)	EDEM2 (1.5)	ENSG00000249375 (1.4)	TP53INP2 (1.3)	UQCC (1.3)	DYNLRB1 (1.3)
GO:0015399	primary active transmembrane transporter activity	0.15	>=0.20	NANOS3 (2.5)	TRPC4AP (2.2)	NECAB3 (2.2)	PXMP4 (2.0)	PIGU (1.9)	EDEM2 (1.5)	ENSG00000249375 (1.4)	TP53INP2 (1.3)	UQCC (1.3)	DYNLRB1 (1.3)
GO:0050795	regulation of behavior	0.15	>=0.20	BPIFB9P (2.7)	MAP1LC3A (2.5)	NOX4 (1.8)	ENSG00000249375 (1.6)	NANOS3 (1.5)	ALS2CR12 (1.2)	RNASET2 (1.1)	CBFA2T2 (1.1)	GRM5 (1.1)	ASIP (1.0)
ENSG00000102225	CDK16 PPI subnetwork	0.15	>=0.20	TP53INP2 (1.8)	MT1P3 (1.8)	AFG3L1P (1.7)	EDEM2 (1.5)	NANOS3 (1.2)	ALS2CR12 (1.2)	TERT (1.2)	DYNLRB1 (1.1)	NECAB3 (1.1)	AHCY (1.0)
GO:0017144	drug metabolic process	0.15	>=0.20	FAM83C-AS1 (5.6)	GGT7 (2.5)	ZNF341 (2.1)	TGM3 (1.9)	ALS2CR12 (1.9)	MMP24 (1.9)	ENSG00000253661 (1.6)	CBFA2T2 (1.6)	ENSG00000232170 (1.5)	ENSG00000228265 (1.5)
REACTOME_ERKMAPK_TARGETS	REACTOME_ERKMAPK_TARGETS	0.15	>=0.20	ZNF341 (2.0)	DEF8 (1.5)	MT1P3 (1.5)	STMN3 (1.4)	TYR (1.4)	E2F1 (1.2)	RHOU (1.0)	FGFR1OP (1.0)	TOX3 (0.9)	ACSS2 (0.9)
ENSG00000196498	NCOR2 PPI subnetwork	0.15	>=0.20	SNTA1 (2.8)	RALY (2.7)	FOXP1 (2.6)	IRF4 (2.3)	NCOA6 (2.1)	ZNF341 (2.1)	MT1P3 (1.9)	TRPC4AP (1.8)	NANOS3 (1.6)	TERT (1.2)
GO:0003746	translation elongation factor activity	0.15	>=0.20	AHCY (4.0)	SNTA1 (2.5)	EIF2S2 (2.3)	NECAB3 (2.2)	GSS (1.5)	ZNF341 (1.5)	CDK5RAP1 (1.4)	MT1P3 (1.3)	ENSG00000249231 (1.1)	ITCH (1.0)
ENSG00000091831	ESR1 PPI subnetwork	0.15	>=0.20	NCOA6 (3.2)	FOXP1 (2.3)	RALY (2.1)	RCC2 (1.6)	ITCH (1.6)	TOX3 (1.5)	TRPC4AP (1.5)	RHOU (1.5)	AFG3L1P (1.5)	ALS2CR12 (1.1)
ENSG00000104725	ENSG00000104725 PPI subnetwork	0.15	>=0.20	SNTA1 (3.0)	C20orf144 (1.9)	NECAB3 (1.7)	FAM83C (1.7)	TGM3 (1.6)	FOXP1 (1.3)	RHOU (1.2)	DYNLRB1 (1.2)	MT1P3 (1.2)	GRM5 (1.1)
GO:0008361	regulation of cell size	0.15	>=0.20	NANOS3 (3.3)	BPIFB9P (2.7)	GGT7 (2.2)	ENSG00000249375 (1.9)	ENSG00000253661 (1.3)	RNASET2 (1.2)	GSS (1.2)	ASIP (1.1)	MAP1LC3A (1.1)	ENSG00000249231 (1.0)
GO:0042304	regulation of fatty acid biosynthetic process	0.15	>=0.20	ENSG00000249375 (2.5)	BPIFB9P (1.9)	SNTA1 (1.6)	TP53INP2 (1.5)	ACSS2 (1.4)	ENSG00000249231 (1.4)	MAP1LC3A (1.4)	DEF8 (1.4)	NANOS3 (1.1)	ENSG00000232170 (1.0)
ENSG00000137812	CASC5 PPI subnetwork	0.15	>=0.20	E2F1 (4.2)	HMGB3P1 (2.9)	FGFR1OP (2.4)	PIGU (1.3)	PXMP4 (1.3)	CDK5RAP1 (1.1)	TRPC4AP (1.0)	ENSG00000249231 (0.9)	C20orf144 (0.9)	ALS2CR12 (0.8)
GO:0018394	peptidyl-lysine acetylation	0.15	>=0.20	NCOA6 (3.1)	ZNF341 (2.5)	ENSG00000232170 (2.1)	TERT (2.0)	FOXP1 (1.5)	RCC2 (1.4)	AFG3L1P (1.3)	PIGU (1.3)	CBFA2T2 (1.0)	HMGB3P1 (0.9)
MP:0002376	abnormal dendritic cell physiology	0.15	>=0.20	IRF4 (3.6)	CASP8 (2.4)	RNASET2 (1.8)	FOXP1 (1.2)	PROCR (1.1)	BPIFB9P (1.0)	CENPBD1 (0.9)	C20orf144 (0.9)	ENSG00000249375 (0.8)	CBFA2T2 (0.5)
ENSG00000167842	MIS12 PPI subnetwork	0.15	>=0.20	E2F1 (4.1)	HMGB3P1 (3.0)	FGFR1OP (2.5)	CDK5RAP1 (1.2)	PXMP4 (1.2)	PIGU (1.2)	ENSG00000249231 (0.9)	TRPC4AP (0.9)	C20orf144 (0.8)	TP53INP2 (0.7)
ENSG00000149636	DSN1 PPI subnetwork	0.15	>=0.20	E2F1 (4.1)	HMGB3P1 (3.0)	FGFR1OP (2.5)	CDK5RAP1 (1.2)	PXMP4 (1.2)	PIGU (1.2)	ENSG00000249231 (0.9)	TRPC4AP (0.9)	C20orf144 (0.8)	TP53INP2 (0.7)
ENSG00000139496	NUPL1 PPI subnetwork	0.15	>=0.20	CDK5RAP1 (3.0)	PIGU (2.3)	FGFR1OP (2.2)	EIF2S2 (1.8)	NCOA6 (1.7)	ALS2CR12 (1.5)	RCC2 (1.4)	ZNF341 (1.4)	TERT (1.4)	AHCY (1.3)
ENSG00000168924	LETM1 PPI subnetwork	0.15	>=0.20	AHCY (2.4)	PIGU (1.7)	UQCC (1.6)	TP53INP2 (1.2)	TYR (1.2)	MYH7B (1.2)	ENSG00000249375 (1.0)	IRF4 (0.9)	NECAB3 (0.9)	RNASET2 (0.7)
ENSG00000166793	YPEL4 PPI subnetwork	0.15	>=0.20	CDK5RAP1 (2.1)	RCC2 (1.8)	UQCC (1.8)	ITCH (1.7)	TRPC4AP (1.4)	AHCY (1.4)	TGM3 (1.4)	GGT7 (1.3)	TERT (1.1)	GSS (1.1)
GO:0017017	MAP kinase tyrosine/serine/threonine phosphatase activity	0.15	>=0.20	ALS2CR12 (1.5)	NANOS3 (1.4)	C20orf134 (1.3)	RHOU (1.1)	TYR (1.0)	TP53INP2 (0.9)	IRF4 (0.8)	CASP8 (0.8)	CBFA2T2 (0.8)	ENSG00000249375 (0.7)
ENSG00000075539	FRYL PPI subnetwork	0.15	>=0.20	ALS2CR12 (2.4)	ZNF341 (1.7)	NCOA6 (1.7)	GGT7 (1.6)	TRPC4AP (1.6)	FOXP1 (1.5)	HMGB3P1 (1.4)	RNASET2 (1.4)	CASP8 (1.3)	FGFR1OP (1.2)
ENSG00000141570	CBX8 PPI subnetwork	0.15	>=0.20	RCC2 (3.1)	FOXP1 (2.1)	NCOA6 (1.4)	TOX3 (1.4)	IRF4 (1.2)	ITCH (1.1)	HMGB3P1 (0.9)	TRPC4AP (0.8)	CBFA2T2 (0.8)	TERT (0.8)
GO:0032868	response to insulin stimulus	0.15	>=0.20	MYH7B (2.6)	ALS2CR12 (2.4)	SNTA1 (2.1)	MT1P3 (2.1)	ENSG00000249231 (1.9)	TP53INP2 (1.9)	ACSS2 (1.9)	BPIFB9P (1.3)	C20orf144 (1.1)	FOXP1 (1.0)
ENSG00000161970	RPL26 PPI subnetwork	0.15	>=0.20	AHCY (3.1)	EIF2S2 (2.6)	NANOS3 (2.2)	RCC2 (1.6)	CENPBD1 (1.5)	ENSG00000228265 (1.1)	DEF8 (0.8)	RNASET2 (0.6)	FOXP1 (0.5)	ENSG00000232170 (0.5)
ENSG00000101439	CST3 PPI subnetwork	0.15	>=0.20	TGM3 (3.0)	FAM83C (2.1)	EDEM2 (1.9)	STMN3 (1.9)	GGT7 (1.2)	HMGB3P1 (1.1)	ENSG00000253661 (1.0)	ALS2CR12 (1.0)	CBFA2T2 (0.9)	RNASET2 (0.9)
ENSG00000172795	DCP2 PPI subnetwork	0.15	>=0.20	RCC2 (1.8)	FGFR1OP (1.7)	BPIFB9P (1.4)	PIGU (1.2)	DEF8 (1.2)	NCOA6 (1.0)	TERT (0.7)	CDK5RAP1 (0.7)	IRF4 (0.5)	ENSG00000253661 (0.5)
ENSG00000007816	ENSG00000007816 PPI subnetwork	0.15	>=0.20	RCC2 (2.1)	AHCY (1.9)	ENSG00000228265 (1.7)	CDK5RAP1 (1.5)	C20orf134 (1.3)	EIF2S2 (1.2)	IRF4 (1.1)	UQCC (1.0)	AFG3L1P (0.6)	FGFR1OP (0.6)
GO:0090068	positive regulation of cell cycle process	0.15	>=0.20	DYNLRB1 (2.5)	ENSG00000249375 (2.1)	EIF2S2 (1.8)	CASP8 (1.8)	CDK5RAP1 (1.8)	PIGU (1.6)	HMGB3P1 (1.5)	PROCR (1.3)	DEF8 (1.2)	FAM83C (1.1)
GO:0070851	growth factor receptor binding	0.15	>=0.20	IRF4 (3.4)	PROCR (2.3)	MYH7B (2.2)	ENSG00000232170 (1.6)	RHOU (1.6)	ITCH (1.2)	FAM83C-AS1 (1.2)	MMP24 (0.9)	FOXP1 (0.8)	FGFR1OP (0.8)
ENSG00000127993	RBM48 PPI subnetwork	0.15	>=0.20	DEF8 (3.1)	AFG3L1P (2.6)	RCC2 (2.2)	CENPBD1 (2.1)	SNTA1 (2.1)	RHOU (2.0)	STMN3 (1.9)	EIF2S2 (1.7)	E2F1 (1.3)	DYNLRB1 (1.3)
GO:0000217	DNA secondary structure binding	0.15	>=0.20	TERT (1.7)	PXMP4 (1.6)	E2F1 (1.6)	HMGB3P1 (1.5)	ENSG00000249231 (1.4)	CBFA2T2 (1.2)	TRPC4AP (0.8)	ENSG00000232170 (0.8)	RCC2 (0.7)	NANOS3 (0.7)
ENSG00000135486	HNRNPA1 PPI subnetwork	0.15	>=0.20	RCC2 (3.2)	RALY (2.3)	AHCY (1.9)	HMGB3P1 (1.8)	DYNLRB1 (1.5)	AFG3L1P (1.5)	EIF2S2 (1.4)	NCOA6 (1.1)	GGT7 (0.9)	CASP8 (0.9)
GO:0043046	DNA methylation involved in gamete generation	0.15	>=0.20	ENSG00000249375 (2.8)	NANOS3 (2.0)	C20orf134 (1.8)	ZNF341 (1.6)	RNASET2 (1.5)	TERT (1.4)	FGFR1OP (1.3)	EDEM2 (1.0)	PXMP4 (0.8)	MAP1LC3A (0.6)
ENSG00000124813	RUNX2 PPI subnetwork	0.15	>=0.20	NCOA6 (2.5)	RHOU (2.0)	TOX3 (2.0)	MT1P3 (1.8)	FGFR1OP (1.8)	TERT (1.8)	RCC2 (1.7)	TRPC4AP (1.5)	CASP8 (1.2)	RALY (1.1)
ENSG00000060688	SNRNP40 PPI subnetwork	0.15	>=0.20	RCC2 (3.2)	AFG3L1P (2.5)	NCOA6 (2.4)	CDK5RAP1 (1.9)	RALY (1.6)	TRPC4AP (1.3)	HMGB3P1 (1.2)	EIF2S2 (1.2)	DYNLRB1 (1.0)	FAM83C (1.0)
ENSG00000206456	ENSG00000206456 PPI subnetwork	0.15	>=0.20	STMN3 (4.2)	NECAB3 (3.1)	MT1P3 (2.7)	MYH7B (2.6)	MMP24 (2.5)	GRM5 (2.0)	GGT7 (1.7)	RHOU (1.6)	CBFA2T2 (1.6)	ACSS2 (1.5)
ENSG00000137345	MOG PPI subnetwork	0.15	>=0.20	STMN3 (4.2)	NECAB3 (3.1)	MT1P3 (2.7)	MYH7B (2.6)	MMP24 (2.5)	GRM5 (2.0)	GGT7 (1.7)	RHOU (1.6)	CBFA2T2 (1.6)	ACSS2 (1.5)
ENSG00000204655	MOG PPI subnetwork	0.15	>=0.20	STMN3 (4.2)	NECAB3 (3.1)	MT1P3 (2.7)	MYH7B (2.6)	MMP24 (2.5)	GRM5 (2.0)	GGT7 (1.7)	RHOU (1.6)	CBFA2T2 (1.6)	ACSS2 (1.5)
ENSG00000212981	ENSG00000212981 PPI subnetwork	0.15	>=0.20	C20orf134 (1.7)	RCC2 (1.7)	IRF4 (1.7)	ZNF341 (1.6)	EIF2S2 (1.5)	AHCY (1.4)	ENSG00000228265 (1.4)	ITCH (1.3)	ENSG00000232170 (1.2)	TERT (1.1)
KEGG_LEISHMANIA_INFECTION	KEGG_LEISHMANIA_INFECTION	0.15	>=0.20	RNASET2 (1.8)	ZNF341 (1.6)	CASP8 (1.5)	IRF4 (1.5)	FGFR1OP (1.0)	RHOU (1.0)	ASIP (0.9)	STMN3 (0.7)	ENSG00000253661 (0.7)	NECAB3 (0.5)
ENSG00000167549	CORO6 PPI subnetwork	0.15	>=0.20	DYNLRB1 (2.1)	MT1P3 (2.0)	GSS (2.0)	CASP8 (1.9)	EIF2S2 (1.8)	CENPBD1 (1.7)	TERT (1.7)	MAP1LC3A (1.7)	RALY (1.6)	TRPC4AP (1.5)
ENSG00000115306	SPTBN1 PPI subnetwork	0.15	>=0.20	FOXP1 (2.8)	ITCH (2.8)	GRM5 (2.4)	DYNLRB1 (2.2)	TGM3 (1.7)	STMN3 (1.6)	TRPC4AP (1.5)	GGT7 (1.4)	RALY (1.3)	TERT (1.3)
MP:0003755	abnormal palate morphology	0.15	>=0.20	TOX3 (3.0)	ASIP (2.7)	ENSG00000253661 (2.5)	RNASET2 (2.4)	FAM83C (2.2)	GGT7 (1.9)	STMN3 (1.5)	FOXP1 (1.2)	TGM3 (1.1)	RCC2 (0.8)
REACTOME_G0_AND_EARLY_G1	REACTOME_G0_AND_EARLY_G1	0.15	>=0.20	E2F1 (6.3)	NECAB3 (2.9)	CBFA2T2 (2.3)	FGFR1OP (2.2)	HMGB3P1 (2.2)	RALY (1.8)	PXMP4 (1.6)	SNTA1 (1.5)	ENSG00000228265 (1.4)	AHCY (1.4)
ENSG00000005022	SLC25A5 PPI subnetwork	0.16	>=0.20	AHCY (2.6)	UQCC (2.4)	MYH7B (2.1)	NANOS3 (1.9)	CASP8 (1.8)	GSS (1.7)	RALY (1.7)	EIF2S2 (1.6)	RCC2 (1.6)	CENPBD1 (1.2)
ENSG00000163513	TGFBR2 PPI subnetwork	0.16	>=0.20	PROCR (4.0)	RHOU (2.3)	FOXP1 (2.2)	TRPC4AP (1.6)	ENSG00000249375 (1.4)	C20orf144 (1.4)	TERT (1.2)	MAP1LC3A (1.0)	CASP8 (0.8)	ITCH (0.7)
ENSG00000130758	MAP3K10 PPI subnetwork	0.16	>=0.20	MMP24 (2.9)	STMN3 (2.7)	RHOU (2.3)	GGT7 (2.1)	ITCH (2.0)	DYNLRB1 (1.9)	ENSG00000253661 (1.5)	TOX3 (1.4)	GSS (1.2)	ENSG00000249375 (1.1)
ENSG00000125676	THOC2 PPI subnetwork	0.16	>=0.20	RCC2 (2.0)	AFG3L1P (2.0)	EIF2S2 (1.8)	CASP8 (1.3)	FGFR1OP (1.2)	C20orf144 (1.0)	ENSG00000249231 (1.0)	NECAB3 (0.8)	ENSG00000249375 (0.8)	AHCY (0.7)
ENSG00000166986	MARS PPI subnetwork	0.16	>=0.20	EIF2S2 (3.3)	CENPBD1 (2.9)	RCC2 (2.2)	AHCY (2.2)	TRPC4AP (1.7)	AFG3L1P (1.5)	ENSG00000249375 (1.3)	IRF4 (1.2)	ALS2CR12 (1.2)	PIGU (1.2)
GO:0046637	regulation of alpha-beta T cell differentiation	0.16	>=0.20	ENSG00000232170 (2.1)	IRF4 (1.7)	NANOS3 (1.5)	MT1P3 (0.9)	TERT (0.8)	C20orf134 (0.8)	TGM3 (0.7)	FAM83C-AS1 (0.7)	PROCR (0.6)	FOXP1 (0.6)
ENSG00000197969	VPS13A PPI subnetwork	0.16	>=0.20	E2F1 (3.4)	FGFR1OP (3.0)	EIF2S2 (2.1)	PIGU (1.8)	RCC2 (1.8)	TERT (1.3)	BPIFB9P (1.0)	CDK5RAP1 (1.0)	HMGB3P1 (1.0)	RALY (0.9)
GO:0008652	cellular amino acid biosynthetic process	0.16	>=0.20	FAM83C-AS1 (2.8)	AHCY (2.6)	GSS (2.5)	EIF2S2 (2.1)	SNTA1 (1.7)	ENSG00000249231 (1.7)	CENPBD1 (1.3)	C20orf134 (1.2)	RCC2 (1.1)	ASIP (1.1)
GO:0006354	transcription elongation, DNA-dependent	0.16	>=0.20	CDK5RAP1 (3.0)	FGFR1OP (1.9)	DYNLRB1 (1.7)	DEF8 (1.3)	TERT (1.1)	PIGU (1.1)	AFG3L1P (1.0)	ENSG00000249375 (1.0)	ENSG00000232170 (0.9)	ENSG00000249231 (0.9)
ENSG00000127955	GNAI1 PPI subnetwork	0.16	>=0.20	RNASET2 (2.2)	SNTA1 (2.2)	ENSG00000253661 (2.0)	STMN3 (1.9)	UQCC (1.8)	TYR (1.7)	CBFA2T2 (1.6)	NECAB3 (1.4)	FOXP1 (1.4)	ALS2CR12 (1.2)
ENSG00000160201	U2AF1 PPI subnetwork	0.16	>=0.20	RCC2 (3.0)	NCOA6 (2.4)	AFG3L1P (2.2)	RALY (2.2)	CDK5RAP1 (1.6)	HMGB3P1 (1.5)	DYNLRB1 (1.2)	TRPC4AP (1.1)	EIF2S2 (1.0)	FAM83C (0.9)
ENSG00000162924	REL PPI subnetwork	0.16	>=0.20	EIF2S2 (2.4)	IRF4 (1.9)	FGFR1OP (1.7)	RCC2 (1.4)	MAP1LC3A (1.4)	CASP8 (1.3)	NANOS3 (1.3)	TP53INP2 (0.9)	FOXP1 (0.9)	RALY (0.8)
MP:0008561	decreased tumor necrosis factor secretion	0.16	>=0.20	RNASET2 (4.6)	CASP8 (1.9)	ALS2CR12 (1.4)	MAP1LC3A (1.3)	EDEM2 (1.1)	PROCR (1.0)	FOXP1 (1.0)	ENSG00000249375 (0.8)	ZNF341 (0.8)	C20orf134 (0.7)
ENSG00000204394	VARS PPI subnetwork	0.16	>=0.20	AHCY (2.5)	C20orf134 (2.2)	EIF2S2 (2.2)	GSS (1.9)	DEF8 (1.7)	SNTA1 (1.5)	RALY (1.5)	CENPBD1 (1.4)	DYNLRB1 (1.2)	RCC2 (1.1)
ENSG00000096171	VARS PPI subnetwork	0.16	>=0.20	AHCY (2.5)	C20orf134 (2.2)	EIF2S2 (2.2)	GSS (1.9)	DEF8 (1.7)	SNTA1 (1.5)	RALY (1.5)	CENPBD1 (1.4)	DYNLRB1 (1.2)	RCC2 (1.1)
MP:0000243	myoclonus	0.16	>=0.20	GRM5 (3.0)	FGFR1OP (2.9)	STMN3 (2.4)	TYR (2.1)	FAM83C-AS1 (1.8)	CBFA2T2 (1.7)	PIGU (1.6)	C20orf144 (1.4)	MMP24 (1.3)	TGM3 (1.2)
GO:0060428	lung epithelium development	0.16	>=0.20	PROCR (2.5)	CBFA2T2 (2.2)	MMP24 (2.1)	ENSG00000249231 (1.9)	TOX3 (1.7)	RHOU (1.3)	HMGB3P1 (1.3)	NCOA6 (1.2)	C20orf134 (1.2)	AHCY (1.2)
ENSG00000138696	BMPR1B PPI subnetwork	0.16	>=0.20	RALY (3.4)	ITCH (2.5)	PROCR (2.4)	CBFA2T2 (1.9)	TOX3 (1.8)	TYR (1.7)	NECAB3 (1.6)	RHOU (1.4)	MYH7B (1.4)	NOX4 (1.3)
GO:0019210	kinase inhibitor activity	0.16	>=0.20	STMN3 (2.1)	ENSG00000253661 (2.1)	FOXP1 (2.0)	UQCC (2.0)	TP53INP2 (1.6)	IRF4 (1.3)	CASP8 (1.1)	NECAB3 (1.1)	TYR (1.1)	ALS2CR12 (1.0)
KEGG_VALINE_LEUCINE_AND_ISOLEUCINE_BIOSYNTHESIS	KEGG_VALINE_LEUCINE_AND_ISOLEUCINE_BIOSYNTHESIS	0.16	>=0.20	UQCC (3.6)	TERT (3.2)	EIF2S2 (3.2)	C20orf134 (2.6)	CDK5RAP1 (1.9)	RCC2 (1.9)	AHCY (1.9)	TRPC4AP (1.8)	PIGU (1.7)	ACSS2 (1.6)
MP:0006280	abnormal digit development	0.16	>=0.20	ASIP (2.2)	ENSG00000253661 (2.1)	TGM3 (1.8)	NOX4 (1.4)	TOX3 (1.4)	C20orf134 (1.2)	NECAB3 (1.1)	NCOA6 (1.0)	SNTA1 (0.8)	FOXP1 (0.7)
MP:0008074	increased CD4-positive T cell number	0.16	>=0.20	IRF4 (5.7)	NOX4 (1.8)	ENSG00000249231 (1.7)	ZNF341 (1.7)	C20orf144 (1.3)	CBFA2T2 (1.2)	TRPC4AP (1.0)	AHCY (1.0)	TP53INP2 (0.9)	ASIP (0.9)
ENSG00000125166	GOT2 PPI subnetwork	0.16	>=0.20	MT1P3 (3.0)	STMN3 (2.9)	SNTA1 (2.6)	NECAB3 (2.1)	TGM3 (2.0)	RHOU (1.7)	FAM83C-AS1 (1.5)	C20orf144 (1.5)	FAM83C (1.4)	MYH7B (1.3)
ENSG00000125691	RPL23 PPI subnetwork	0.16	>=0.20	AHCY (3.3)	EIF2S2 (3.1)	ENSG00000228265 (3.0)	NANOS3 (1.7)	RCC2 (1.3)	ENSG00000232170 (1.0)	GSS (1.0)	IRF4 (0.9)	TRPC4AP (0.9)	C20orf134 (0.9)
MP:0008186	increased pro-B cell number	0.16	>=0.20	IRF4 (4.3)	FOXP1 (2.8)	TERT (2.6)	C20orf134 (1.5)	TP53INP2 (1.5)	CENPBD1 (1.3)	FGFR1OP (1.2)	RNASET2 (1.2)	CASP8 (1.0)	RCC2 (0.9)
GO:0007017	microtubule-based process	0.16	>=0.20	FGFR1OP (3.0)	HMGB3P1 (2.9)	ALS2CR12 (2.0)	E2F1 (1.7)	CBFA2T2 (1.4)	ITCH (1.3)	GGT7 (1.3)	TP53INP2 (1.3)	PXMP4 (1.2)	NCOA6 (1.1)
GO:0032259	methylation	0.16	>=0.20	TERT (2.6)	ENSG00000249375 (2.4)	CENPBD1 (2.4)	AFG3L1P (1.9)	FGFR1OP (1.8)	CBFA2T2 (1.7)	DEF8 (1.6)	CDK5RAP1 (1.5)	ZNF341 (1.4)	NCOA6 (1.0)
ENSG00000130520	LSM4 PPI subnetwork	0.16	>=0.20	RALY (3.3)	DYNLRB1 (3.1)	TRPC4AP (3.0)	PIGU (2.3)	CDK5RAP1 (2.2)	NCOA6 (2.0)	EIF2S2 (2.0)	UQCC (1.9)	RCC2 (1.4)	TERT (1.2)
ENSG00000143851	PTPN7 PPI subnetwork	0.16	>=0.20	NECAB3 (3.0)	STMN3 (2.9)	GGT7 (2.5)	MT1P3 (2.4)	DEF8 (2.1)	PXMP4 (1.9)	AFG3L1P (1.6)	TGM3 (1.6)	FGFR1OP (1.4)	TOX3 (1.1)
MP:0001299	abnormal eye distance/ position	0.16	>=0.20	ENSG00000249375 (2.1)	C20orf144 (2.0)	ENSG00000253661 (2.0)	SNTA1 (1.3)	NANOS3 (1.2)	ENSG00000232170 (1.2)	TP53INP2 (1.1)	TYR (1.0)	MYH7B (1.0)	FAM83C (1.0)
ENSG00000128513	POT1 PPI subnetwork	0.16	>=0.20	AFG3L1P (3.1)	C20orf134 (2.1)	ENSG00000228265 (1.8)	CENPBD1 (1.6)	ENSG00000249231 (1.5)	DEF8 (1.3)	ENSG00000232170 (1.1)	NCOA6 (1.1)	RHOU (0.8)	C20orf144 (0.7)
GO:0044452	nucleolar part	0.16	>=0.20	FGFR1OP (2.1)	ENSG00000253661 (1.7)	ASIP (1.6)	CDK5RAP1 (1.4)	AHCY (1.3)	ENSG00000228265 (1.3)	RCC2 (1.1)	RNASET2 (1.0)	PROCR (1.0)	PIGU (0.9)
ENSG00000120875	DUSP4 PPI subnetwork	0.16	>=0.20	GRM5 (3.0)	STMN3 (2.9)	GGT7 (2.8)	AFG3L1P (1.8)	ITCH (1.5)	RHOU (1.4)	MMP24 (1.2)	BPIFB9P (1.1)	FOXP1 (1.0)	TGM3 (0.9)
KEGG_TIGHT_JUNCTION	KEGG_TIGHT_JUNCTION	0.16	>=0.20	RALY (2.6)	TGM3 (2.1)	RHOU (1.8)	MYH7B (1.3)	MAP1LC3A (1.3)	ITCH (1.1)	TOX3 (1.1)	NOX4 (1.0)	ENSG00000228265 (1.0)	ENSG00000249375 (0.9)
GO:0035137	hindlimb morphogenesis	0.16	>=0.20	ENSG00000253661 (2.9)	ASIP (2.9)	RNASET2 (2.3)	C20orf134 (1.5)	TOX3 (1.5)	ENSG00000232170 (1.5)	TERT (1.5)	NANOS3 (1.4)	CENPBD1 (1.2)	MYH7B (1.1)
ENSG00000112658	SRF PPI subnetwork	0.16	>=0.20	CASP8 (2.6)	ITCH (2.4)	FOXP1 (2.1)	RCC2 (1.7)	TP53INP2 (1.3)	CBFA2T2 (1.3)	RALY (1.2)	SNTA1 (1.1)	ZNF341 (1.0)	ACSS2 (0.9)
GO:0015695	organic cation transport	0.16	>=0.20	ENSG00000249231 (3.1)	NOX4 (2.3)	C20orf134 (2.0)	ENSG00000232170 (2.0)	ITCH (1.8)	SNTA1 (1.7)	TGM3 (1.6)	ENSG00000228265 (1.5)	PXMP4 (1.5)	EDEM2 (1.4)
REACTOME_AMINE_COMPOUND_SLC_TRANSPORTERS	REACTOME_AMINE_COMPOUND_SLC_TRANSPORTERS	0.16	>=0.20	TOX3 (1.7)	GRM5 (1.6)	C20orf144 (1.4)	TERT (1.4)	SNTA1 (1.3)	TP53INP2 (1.3)	DEF8 (1.3)	NOX4 (1.2)	ENSG00000253661 (1.2)	ENSG00000232170 (1.1)
GO:0000287	magnesium ion binding	0.16	>=0.20	CBFA2T2 (2.8)	ACSS2 (2.4)	C20orf144 (2.3)	FOXP1 (2.0)	RCC2 (1.8)	HMGB3P1 (1.5)	UQCC (1.3)	RHOU (1.2)	TERT (1.2)	NECAB3 (1.1)
ENSG00000013583	HEBP1 PPI subnetwork	0.16	>=0.20	TGM3 (2.4)	DEF8 (2.0)	ACSS2 (1.9)	TP53INP2 (1.8)	UQCC (1.7)	GSS (1.4)	IRF4 (1.3)	HMGB3P1 (1.0)	ENSG00000232170 (0.9)	STMN3 (0.8)
GO:0008227	G-protein coupled amine receptor activity	0.16	>=0.20	GRM5 (3.9)	FOXP1 (2.1)	STMN3 (2.0)	BPIFB9P (1.7)	ENSG00000232170 (1.2)	NOX4 (1.2)	ASIP (1.2)	NANOS3 (1.1)	ALS2CR12 (1.0)	ENSG00000249375 (0.7)
ENSG00000183305	MAGEA2B PPI subnetwork	0.16	>=0.20	PIGU (3.1)	AHCY (2.6)	TRPC4AP (2.4)	UQCC (2.1)	FGFR1OP (1.9)	RCC2 (1.9)	EIF2S2 (1.8)	ENSG00000232170 (1.5)	ZNF341 (1.5)	EDEM2 (1.5)
GO:0003779	actin binding	0.16	>=0.20	SNTA1 (2.4)	TP53INP2 (1.9)	FOXP1 (1.8)	MYH7B (1.8)	RALY (1.5)	TOX3 (1.3)	TGM3 (1.2)	CENPBD1 (1.1)	MMP24 (1.0)	NOX4 (1.0)
MP:0009937	abnormal neuron differentiation	0.16	>=0.20	ENSG00000253661 (4.1)	STMN3 (3.4)	CBFA2T2 (1.9)	TGM3 (1.8)	HMGB3P1 (1.7)	TERT (1.6)	TOX3 (1.5)	C20orf144 (1.4)	ITCH (1.3)	FOXP1 (1.2)
REACTOME_INSULIN_RECEPTOR_SIGNALLING_CASCADE	REACTOME_INSULIN_RECEPTOR_SIGNALLING_CASCADE	0.16	>=0.20	MYH7B (4.4)	SNTA1 (2.8)	MT1P3 (1.9)	DEF8 (1.5)	EIF2S2 (1.2)	C20orf134 (1.2)	CENPBD1 (1.1)	TRPC4AP (1.1)	C20orf144 (1.0)	ITCH (1.0)
MP:0008497	decreased IgG2b level	0.16	>=0.20	IRF4 (4.1)	TP53INP2 (1.7)	ENSG00000232170 (1.6)	FOXP1 (1.5)	ENSG00000249231 (1.2)	C20orf144 (1.0)	CENPBD1 (0.9)	TERT (0.8)	ENSG00000228265 (0.8)	FGFR1OP (0.6)
GO:0007292	female gamete generation	0.16	>=0.20	ENSG00000249375 (3.2)	ENSG00000232170 (2.1)	PROCR (1.9)	CENPBD1 (1.7)	C20orf144 (1.4)	BPIFB9P (1.4)	RHOU (1.0)	TERT (1.0)	PIGU (1.0)	FAM83C (0.9)
ENSG00000147536	GINS4 PPI subnetwork	0.16	>=0.20	E2F1 (7.4)	ENSG00000228265 (1.9)	PIGU (1.4)	TERT (1.2)	BPIFB9P (1.1)	EDEM2 (0.8)	NOX4 (0.8)	ENSG00000232170 (0.8)	AHCY (0.8)	IRF4 (0.8)
MP:0006400	decreased molar number	0.16	>=0.20	TGM3 (3.6)	RNASET2 (2.1)	TP53INP2 (1.9)	ITCH (1.8)	ENSG00000249375 (1.4)	ASIP (1.4)	TOX3 (1.3)	PIGU (1.2)	STMN3 (1.2)	GGT7 (1.0)
ENSG00000136286	MYO1G PPI subnetwork	0.16	>=0.20	MMP24 (2.8)	FOXP1 (2.8)	RNASET2 (1.7)	NCOA6 (1.6)	RALY (1.5)	CASP8 (1.5)	TGM3 (1.4)	STMN3 (1.3)	MT1P3 (1.2)	BPIFB9P (0.9)
MP:0005297	spina bifida occulta	0.16	>=0.20	NOX4 (2.0)	NANOS3 (1.8)	ENSG00000253661 (1.5)	FOXP1 (1.5)	MYH7B (1.4)	TOX3 (1.3)	ITCH (1.0)	MMP24 (1.0)	MT1P3 (0.9)	CASP8 (0.9)
REACTOME_CALNEXINCALRETICULIN_CYCLE	REACTOME_CALNEXINCALRETICULIN_CYCLE	0.16	>=0.20	EDEM2 (5.8)	PROCR (2.9)	PIGU (2.5)	UQCC (2.3)	GGT7 (1.9)	AHCY (1.7)	TRPC4AP (1.7)	CASP8 (1.4)	ITCH (1.3)	ENSG00000228265 (1.2)
MP:0004398	cochlear inner hair cell degeneration	0.16	>=0.20	GRM5 (2.4)	STMN3 (2.0)	TYR (1.9)	NOX4 (1.7)	FGFR1OP (1.5)	TOX3 (1.5)	CBFA2T2 (1.4)	RHOU (1.1)	ACSS2 (1.0)	PXMP4 (0.8)
MP:0008973	decreased erythroid progenitor cell number	0.16	>=0.20	TERT (2.2)	ACSS2 (1.9)	ASIP (1.8)	RCC2 (1.6)	GSS (1.5)	ENSG00000253661 (1.2)	AHCY (1.2)	E2F1 (1.2)	STMN3 (1.1)	FGFR1OP (1.1)
ENSG00000089280	FUS PPI subnetwork	0.16	>=0.20	RCC2 (2.9)	NCOA6 (2.7)	AFG3L1P (2.4)	HMGB3P1 (1.9)	RALY (1.8)	DYNLRB1 (1.5)	GGT7 (1.3)	TRPC4AP (1.3)	EIF2S2 (1.3)	CDK5RAP1 (1.2)
ENSG00000183311	TUBB PPI subnetwork	0.16	>=0.20	EIF2S2 (3.4)	AHCY (2.9)	GSS (2.1)	TRPC4AP (2.1)	CENPBD1 (2.0)	RALY (1.9)	IRF4 (1.8)	MAP1LC3A (1.7)	DYNLRB1 (1.6)	RCC2 (1.5)
ENSG00000137379	ENSG00000137379 PPI subnetwork	0.16	>=0.20	EIF2S2 (3.4)	AHCY (2.9)	GSS (2.1)	TRPC4AP (2.1)	CENPBD1 (2.0)	RALY (1.9)	IRF4 (1.8)	MAP1LC3A (1.7)	DYNLRB1 (1.6)	RCC2 (1.5)
ENSG00000196230	TUBB PPI subnetwork	0.16	>=0.20	EIF2S2 (3.4)	AHCY (2.9)	GSS (2.1)	TRPC4AP (2.1)	CENPBD1 (2.0)	RALY (1.9)	IRF4 (1.8)	MAP1LC3A (1.7)	DYNLRB1 (1.6)	RCC2 (1.5)
GO:0033044	regulation of chromosome organization	0.16	>=0.20	TERT (2.9)	ZNF341 (2.0)	ENSG00000249231 (1.8)	AFG3L1P (1.6)	RCC2 (1.5)	HMGB3P1 (1.2)	TYR (1.1)	CBFA2T2 (1.1)	CENPBD1 (0.8)	ALS2CR12 (0.8)
ENSG00000115942	ORC2 PPI subnetwork	0.16	>=0.20	E2F1 (5.9)	FGFR1OP (2.3)	HMGB3P1 (1.6)	EIF2S2 (1.4)	PIGU (1.4)	ENSG00000228265 (1.3)	ENSG00000249231 (1.2)	BPIFB9P (1.1)	CDK5RAP1 (1.0)	ENSG00000232170 (0.8)
GO:0006094	gluconeogenesis	0.16	>=0.20	ENSG00000232170 (2.7)	NOX4 (2.4)	TP53INP2 (1.9)	ACSS2 (1.9)	AHCY (1.8)	ALS2CR12 (1.7)	PXMP4 (1.5)	SNTA1 (1.4)	MT1P3 (1.3)	UQCC (1.2)
REACTOME_EXTENSION_OF_TELOMERES	REACTOME_EXTENSION_OF_TELOMERES	0.16	>=0.20	E2F1 (6.9)	PIGU (3.0)	TERT (2.0)	FGFR1OP (1.7)	AHCY (1.5)	BPIFB9P (1.5)	RCC2 (1.3)	EDEM2 (1.0)	GSS (1.0)	CDK5RAP1 (1.0)
MP:0009583	increased keratinocyte proliferation	0.16	>=0.20	FAM83C (3.3)	DEF8 (1.8)	TERT (1.8)	ALS2CR12 (1.6)	ENSG00000228265 (1.2)	MAP1LC3A (1.2)	RALY (1.1)	ENSG00000232170 (1.0)	ASIP (0.9)	FAM83C-AS1 (0.8)
GO:0016820	hydrolase activity, acting on acid anhydrides, catalyzing transmembrane movement of substances	0.16	>=0.20	NANOS3 (2.3)	NECAB3 (2.0)	PXMP4 (1.9)	STMN3 (1.6)	BPIFB9P (1.5)	PIGU (1.4)	TRPC4AP (1.4)	GGT7 (1.3)	ENSG00000249375 (1.3)	MMP24 (1.2)
GO:0032101	regulation of response to external stimulus	0.16	>=0.20	ALS2CR12 (2.3)	PROCR (2.1)	MAP1LC3A (1.7)	ENSG00000249375 (1.4)	FOXP1 (1.3)	ASIP (1.2)	CASP8 (1.2)	GRM5 (1.1)	C20orf144 (1.1)	BPIFB9P (1.0)
ENSG00000099800	TIMM13 PPI subnetwork	0.16	>=0.20	NOX4 (1.6)	FGFR1OP (1.5)	ITCH (1.4)	HMGB3P1 (1.2)	ENSG00000228265 (1.1)	TP53INP2 (1.1)	PIGU (1.1)	GSS (1.0)	TERT (1.0)	DEF8 (1.0)
ENSG00000075624	ACTB PPI subnetwork	0.16	>=0.20	DYNLRB1 (2.6)	RALY (1.8)	EIF2S2 (1.6)	FOXP1 (1.5)	HMGB3P1 (1.5)	GSS (1.4)	RCC2 (1.3)	NCOA6 (1.3)	CENPBD1 (1.1)	STMN3 (1.0)
GO:0042093	T-helper cell differentiation	0.16	>=0.20	NANOS3 (2.1)	IRF4 (1.6)	ENSG00000232170 (1.4)	ZNF341 (1.2)	FOXP1 (1.2)	CENPBD1 (1.1)	MAP1LC3A (1.1)	RHOU (0.9)	FGFR1OP (0.8)	CASP8 (0.6)
GO:0002294	CD4-positive, alpha-beta T cell differentiation involved in immune response	0.16	>=0.20	NANOS3 (2.1)	IRF4 (1.6)	ENSG00000232170 (1.4)	ZNF341 (1.2)	FOXP1 (1.2)	CENPBD1 (1.1)	MAP1LC3A (1.1)	RHOU (0.9)	FGFR1OP (0.8)	CASP8 (0.6)
GO:0006913	nucleocytoplasmic transport	0.16	>=0.20	FOXP1 (2.2)	EIF2S2 (2.0)	RALY (1.7)	RCC2 (1.3)	RHOU (1.3)	NCOA6 (1.1)	TERT (1.1)	MYH7B (1.1)	CBFA2T2 (1.1)	MMP24 (1.0)
ENSG00000104856	RELB PPI subnetwork	0.16	>=0.20	RCC2 (3.2)	PIGU (3.0)	FOXP1 (2.0)	EIF2S2 (1.7)	NANOS3 (1.5)	RALY (1.3)	IRF4 (1.3)	FAM83C-AS1 (0.9)	MMP24 (0.7)	NCOA6 (0.7)
MP:0004532	abnormal inner hair cell stereociliary bundle morphology	0.16	>=0.20	TGM3 (2.6)	RNASET2 (2.5)	RHOU (2.1)	IRF4 (1.6)	C20orf134 (1.3)	ALS2CR12 (1.1)	ENSG00000232170 (0.9)	ENSG00000253661 (0.8)	TYR (0.8)	EIF2S2 (0.7)
GO:0014014	negative regulation of gliogenesis	0.16	>=0.20	TOX3 (3.3)	ENSG00000253661 (3.1)	NANOS3 (2.1)	STMN3 (1.3)	TYR (1.1)	NCOA6 (1.0)	TGM3 (0.9)	RCC2 (0.8)	RNASET2 (0.7)	PXMP4 (0.7)
ENSG00000162889	MAPKAPK2 PPI subnetwork	0.16	>=0.20	PROCR (2.4)	MYH7B (2.1)	FAM83C (1.8)	NECAB3 (1.8)	ZNF341 (1.7)	DEF8 (1.5)	TOX3 (1.5)	CASP8 (1.4)	STMN3 (1.4)	SNTA1 (1.1)
MP:0002359	abnormal spleen germinal center morphology	0.16	>=0.20	MAP1LC3A (1.7)	TP53INP2 (1.6)	ACSS2 (1.5)	RNASET2 (1.4)	ENSG00000232170 (1.1)	IRF4 (1.0)	FAM83C-AS1 (1.0)	RALY (0.9)	TYR (0.9)	TGM3 (0.9)
REACTOME_INTERACTIONS_OF_VPR_WITH_HOST_CELLULAR_PROTEINS	REACTOME_INTERACTIONS_OF_VPR_WITH_HOST_CELLULAR_PROTEINS	0.16	>=0.20	CDK5RAP1 (3.2)	NCOA6 (1.9)	AHCY (1.6)	TERT (1.5)	PIGU (1.5)	ZNF341 (1.2)	TRPC4AP (1.1)	E2F1 (1.1)	RCC2 (1.0)	NOX4 (0.9)
GO:0045429	positive regulation of nitric oxide biosynthetic process	0.16	>=0.20	RHOU (2.7)	ENSG00000249375 (2.1)	BPIFB9P (1.8)	PROCR (1.7)	GGT7 (1.7)	TGM3 (1.5)	FGFR1OP (1.2)	TERT (0.9)	PXMP4 (0.8)	ENSG00000253661 (0.7)
GO:0006144	purine base metabolic process	0.16	>=0.20	C20orf134 (2.5)	TERT (2.4)	AHCY (2.4)	DEF8 (2.2)	AFG3L1P (2.0)	CASP8 (1.4)	GSS (1.3)	TGM3 (1.3)	FAM83C-AS1 (1.2)	SNTA1 (1.1)
ENSG00000106541	AGR2 PPI subnetwork	0.16	>=0.20	DYNLRB1 (2.4)	STMN3 (2.4)	TOX3 (1.6)	C20orf144 (1.6)	CASP8 (1.4)	RALY (1.2)	NANOS3 (1.1)	FOXP1 (1.1)	GSS (1.1)	MAP1LC3A (1.0)
GO:0030880	RNA polymerase complex	0.16	>=0.20	DYNLRB1 (3.5)	FGFR1OP (2.1)	DEF8 (1.7)	ENSG00000253661 (1.2)	PROCR (1.1)	CDK5RAP1 (0.9)	RALY (0.9)	CENPBD1 (0.8)	UQCC (0.6)	ASIP (0.6)
GO:0051969	regulation of transmission of nerve impulse	0.16	>=0.20	GGT7 (3.7)	GRM5 (3.0)	STMN3 (3.0)	NECAB3 (2.4)	MMP24 (2.0)	MAP1LC3A (1.9)	NANOS3 (1.9)	BPIFB9P (1.5)	ENSG00000228265 (1.5)	ENSG00000253661 (1.1)
GO:0000178	exosome (RNase complex)	0.16	>=0.20	CDK5RAP1 (2.1)	PIGU (1.9)	RCC2 (1.8)	EIF2S2 (1.6)	CENPBD1 (1.4)	NANOS3 (1.4)	AFG3L1P (1.4)	DEF8 (1.3)	FGFR1OP (1.3)	ENSG00000249231 (1.0)
GO:0004402	histone acetyltransferase activity	0.16	>=0.20	NCOA6 (3.9)	PIGU (1.8)	NANOS3 (1.7)	ZNF341 (1.5)	ITCH (1.5)	CBFA2T2 (1.3)	TERT (1.2)	C20orf134 (1.2)	PXMP4 (1.0)	UQCC (0.9)
MP:0008254	increased megakaryocyte cell number	0.16	>=0.20	RALY (2.6)	NCOA6 (2.1)	MT1P3 (1.9)	TYR (1.8)	ACSS2 (1.3)	ITCH (1.2)	CENPBD1 (1.1)	ASIP (1.1)	ZNF341 (1.1)	TGM3 (1.0)
REACTOME_INTERLEUKIN:2_SIGNALING	REACTOME_INTERLEUKIN:2_SIGNALING	0.16	>=0.20	IRF4 (4.7)	ZNF341 (2.2)	TRPC4AP (1.7)	RALY (1.7)	ENSG00000232170 (1.4)	NCOA6 (1.4)	FOXP1 (1.3)	PXMP4 (1.3)	E2F1 (1.0)	MT1P3 (1.0)
ENSG00000186051	TAL2 PPI subnetwork	0.16	>=0.20	STMN3 (2.4)	NANOS3 (2.3)	ENSG00000253661 (2.3)	ENSG00000249375 (1.8)	GGT7 (1.7)	ASIP (1.6)	TERT (1.3)	RNASET2 (1.2)	UQCC (1.0)	EIF2S2 (0.9)
ENSG00000148719	DNAJB12 PPI subnetwork	0.16	>=0.20	EDEM2 (2.4)	UQCC (2.1)	TGM3 (2.0)	CENPBD1 (1.7)	FOXP1 (1.6)	TP53INP2 (1.5)	TYR (1.5)	GGT7 (1.5)	AFG3L1P (1.3)	PIGU (1.0)
GO:0018205	peptidyl-lysine modification	0.16	>=0.20	NCOA6 (3.2)	ZNF341 (2.7)	AFG3L1P (2.2)	ENSG00000232170 (2.1)	TERT (1.8)	PIGU (1.2)	FOXP1 (1.1)	RCC2 (1.1)	CBFA2T2 (0.9)	CENPBD1 (0.7)
ENSG00000181789	COPG PPI subnetwork	0.16	>=0.20	TRPC4AP (3.4)	EDEM2 (2.5)	EIF2S2 (2.4)	AHCY (2.3)	UQCC (2.0)	GSS (2.0)	C20orf134 (1.7)	ITCH (1.7)	ACSS2 (1.6)	DYNLRB1 (1.5)
ENSG00000144554	FANCD2 PPI subnetwork	0.16	>=0.20	E2F1 (3.4)	TERT (2.9)	PIGU (2.4)	C20orf134 (1.4)	ZNF341 (1.1)	ENSG00000249375 (1.0)	MT1P3 (0.9)	CENPBD1 (0.8)	NCOA6 (0.8)	RNASET2 (0.7)
REACTOME_INTERACTIONS_OF_REV_WITH_HOST_CELLULAR_PROTEINS	REACTOME_INTERACTIONS_OF_REV_WITH_HOST_CELLULAR_PROTEINS	0.16	>=0.20	CDK5RAP1 (3.1)	TERT (2.3)	PIGU (2.1)	NCOA6 (1.7)	ALS2CR12 (1.6)	E2F1 (1.5)	AHCY (1.5)	FGFR1OP (1.4)	RCC2 (1.3)	AFG3L1P (1.3)
ENSG00000184357	HIST1H1B PPI subnetwork	0.16	>=0.20	ASIP (2.2)	FAM83C-AS1 (1.8)	RCC2 (1.5)	RNASET2 (1.4)	GGT7 (1.3)	ACSS2 (1.3)	MYH7B (1.3)	GRM5 (1.2)	PXMP4 (1.1)	IRF4 (1.1)
ENSG00000012124	CD22 PPI subnetwork	0.16	>=0.20	RNASET2 (3.0)	CASP8 (1.7)	RHOU (1.7)	FOXP1 (1.6)	C20orf144 (1.5)	IRF4 (1.3)	CBFA2T2 (1.2)	DYNLRB1 (1.2)	MAP1LC3A (1.0)	TRPC4AP (1.0)
GO:0006606	protein import into nucleus	0.16	>=0.20	FOXP1 (2.7)	ENSG00000253661 (2.5)	MYH7B (1.8)	CBFA2T2 (1.7)	MMP24 (1.6)	PROCR (1.5)	TERT (1.3)	RHOU (1.2)	EIF2S2 (1.1)	GGT7 (1.1)
GO:0009303	rRNA transcription	0.16	>=0.20	TERT (2.0)	CASP8 (1.9)	ENSG00000232170 (1.4)	C20orf134 (1.3)	DEF8 (1.3)	CDK5RAP1 (1.1)	ENSG00000253661 (1.0)	ENSG00000228265 (1.0)	ASIP (0.8)	PIGU (0.7)
ENSG00000135213	POM121C PPI subnetwork	0.16	>=0.20	CDK5RAP1 (3.0)	ALS2CR12 (2.2)	NCOA6 (1.8)	PIGU (1.8)	TERT (1.8)	ZNF341 (1.6)	AHCY (1.4)	BPIFB9P (1.4)	FGFR1OP (1.3)	CASP8 (1.3)
GO:0006662	glycerol ether metabolic process	0.16	>=0.20	ACSS2 (4.3)	PXMP4 (3.2)	ALS2CR12 (2.9)	ENSG00000232170 (1.8)	EDEM2 (1.7)	MAP1LC3A (1.7)	AFG3L1P (1.5)	DEF8 (1.2)	TP53INP2 (0.9)	TERT (0.8)
ENSG00000126749	ENSG00000126749 PPI subnetwork	0.16	>=0.20	AHCY (2.7)	RCC2 (2.1)	ENSG00000228265 (1.6)	TERT (1.4)	C20orf134 (1.3)	EIF2S2 (1.2)	NANOS3 (1.2)	CDK5RAP1 (1.1)	IRF4 (1.0)	ZNF341 (0.8)
ENSG00000112578	BYSL PPI subnetwork	0.16	>=0.20	CDK5RAP1 (2.1)	RCC2 (1.7)	IRF4 (1.6)	AHCY (1.6)	C20orf134 (1.4)	EIF2S2 (1.3)	ENSG00000228265 (1.2)	TERT (1.2)	FGFR1OP (1.1)	ITCH (0.6)
KEGG_VEGF_SIGNALING_PATHWAY	KEGG_VEGF_SIGNALING_PATHWAY	0.16	>=0.20	PROCR (2.7)	DEF8 (1.8)	NECAB3 (1.8)	ITCH (1.7)	C20orf144 (1.4)	FOXP1 (1.3)	STMN3 (1.2)	MAP1LC3A (1.1)	RALY (1.0)	MT1P3 (1.0)
GO:0043543	protein acylation	0.16	>=0.20	NCOA6 (2.7)	AFG3L1P (2.6)	ZNF341 (2.0)	ENSG00000232170 (1.9)	RCC2 (1.5)	FOXP1 (1.3)	CBFA2T2 (1.0)	PIGU (1.0)	HMGB3P1 (0.8)	C20orf134 (0.7)
GO:0006261	DNA-dependent DNA replication	0.16	>=0.20	E2F1 (4.3)	TERT (2.2)	ENSG00000228265 (1.9)	ENSG00000249231 (1.8)	PXMP4 (1.6)	PIGU (1.4)	AFG3L1P (1.4)	ENSG00000249375 (1.3)	FGFR1OP (1.2)	NOX4 (1.1)
ENSG00000161570	CCL5 PPI subnetwork	0.16	>=0.20	BPIFB9P (1.9)	GSS (1.7)	RHOU (1.6)	ENSG00000253661 (1.4)	ENSG00000249375 (1.4)	ALS2CR12 (1.3)	MMP24 (1.1)	CASP8 (1.0)	IRF4 (1.0)	MYH7B (0.9)
ENSG00000203283	ENSG00000203283 PPI subnetwork	0.16	>=0.20	BPIFB9P (1.9)	GSS (1.7)	RHOU (1.6)	ENSG00000253661 (1.4)	ENSG00000249375 (1.4)	ALS2CR12 (1.3)	MMP24 (1.1)	CASP8 (1.0)	IRF4 (1.0)	MYH7B (0.9)
ENSG00000212908	ENSG00000212908 PPI subnetwork	0.16	>=0.20	PXMP4 (2.8)	DEF8 (2.3)	AHCY (1.8)	C20orf134 (1.8)	NANOS3 (1.4)	C20orf144 (1.2)	NOX4 (1.1)	MMP24 (1.1)	TYR (1.0)	NCOA6 (1.0)
ENSG00000213416	KRTAP4-12 PPI subnetwork	0.16	>=0.20	PXMP4 (2.8)	DEF8 (2.3)	AHCY (1.8)	C20orf134 (1.8)	NANOS3 (1.4)	C20orf144 (1.2)	NOX4 (1.1)	MMP24 (1.1)	TYR (1.0)	NCOA6 (1.0)
GO:0032153	cell division site	0.16	>=0.20	TP53INP2 (2.4)	ITCH (1.7)	ENSG00000249375 (1.6)	DEF8 (1.6)	MAP1LC3A (1.5)	E2F1 (1.5)	HMGB3P1 (1.4)	RHOU (1.3)	TGM3 (1.1)	NOX4 (0.8)
GO:0032155	cell division site part	0.16	>=0.20	TP53INP2 (2.4)	ITCH (1.7)	ENSG00000249375 (1.6)	DEF8 (1.6)	MAP1LC3A (1.5)	E2F1 (1.5)	HMGB3P1 (1.4)	RHOU (1.3)	TGM3 (1.1)	NOX4 (0.8)
GO:0055029	nuclear DNA-directed RNA polymerase complex	0.16	>=0.20	DYNLRB1 (3.6)	FGFR1OP (2.2)	DEF8 (1.8)	ENSG00000253661 (1.2)	PROCR (1.1)	RALY (0.9)	CENPBD1 (0.8)	CDK5RAP1 (0.8)	ASIP (0.6)	ENSG00000249375 (0.6)
GO:0000428	DNA-directed RNA polymerase complex	0.16	>=0.20	DYNLRB1 (3.6)	FGFR1OP (2.2)	DEF8 (1.8)	ENSG00000253661 (1.2)	PROCR (1.1)	RALY (0.9)	CENPBD1 (0.8)	CDK5RAP1 (0.8)	ASIP (0.6)	ENSG00000249375 (0.6)
GO:0019900	kinase binding	0.16	>=0.20	TRPC4AP (2.9)	RALY (2.4)	NCOA6 (2.0)	ITCH (1.6)	E2F1 (1.6)	TP53INP2 (1.5)	SNTA1 (1.5)	IRF4 (1.5)	ALS2CR12 (1.4)	MMP24 (1.2)
ENSG00000163349	HIPK1 PPI subnetwork	0.16	>=0.20	FOXP1 (2.0)	GGT7 (1.9)	CASP8 (1.8)	DEF8 (1.7)	TP53INP2 (1.5)	SNTA1 (1.3)	ASIP (1.3)	AFG3L1P (1.2)	TERT (1.1)	PROCR (1.0)
ENSG00000131459	GFPT2 PPI subnetwork	0.16	>=0.20	EIF2S2 (4.4)	GSS (2.5)	AHCY (2.3)	RCC2 (1.8)	DEF8 (1.6)	NANOS3 (1.6)	TRPC4AP (1.4)	ENSG00000253661 (1.3)	C20orf134 (1.1)	TGM3 (0.9)
ENSG00000175334	BANF1 PPI subnetwork	0.16	>=0.20	CDK5RAP1 (3.4)	E2F1 (2.0)	PIGU (1.7)	TERT (1.6)	NCOA6 (1.5)	AFG3L1P (1.4)	NOX4 (1.3)	TRPC4AP (1.0)	ITCH (1.0)	RCC2 (0.9)
ENSG00000163932	PRKCD PPI subnetwork	0.16	>=0.20	CASP8 (1.8)	RALY (1.8)	ITCH (1.7)	FOXP1 (1.7)	TP53INP2 (1.4)	NCOA6 (1.2)	SNTA1 (1.2)	RCC2 (1.2)	MT1P3 (1.2)	STMN3 (1.1)
ENSG00000155329	ZCCHC10 PPI subnetwork	0.16	>=0.20	TERT (1.9)	BPIFB9P (1.8)	MT1P3 (1.4)	CASP8 (1.4)	NOX4 (1.3)	UQCC (1.2)	AFG3L1P (1.1)	CENPBD1 (0.9)	FGFR1OP (0.8)	RHOU (0.8)
KEGG_INTESTINAL_IMMUNE_NETWORK_FOR_IGA_PRODUCTION	KEGG_INTESTINAL_IMMUNE_NETWORK_FOR_IGA_PRODUCTION	0.16	>=0.20	IRF4 (4.8)	RNASET2 (2.5)	ENSG00000228265 (1.5)	ZNF341 (1.3)	ASIP (1.1)	FGFR1OP (0.8)	CASP8 (0.6)	RHOU (0.5)	C20orf144 (0.5)	MT1P3 (0.4)
ENSG00000167414	GNG8 PPI subnetwork	0.16	>=0.20	ENSG00000249375 (3.1)	STMN3 (2.4)	NECAB3 (1.8)	MMP24 (1.7)	ASIP (1.5)	TYR (1.4)	MAP1LC3A (1.2)	EDEM2 (1.2)	PROCR (1.1)	TOX3 (1.1)
ENSG00000104221	BRF2 PPI subnetwork	0.16	>=0.20	PIGU (3.2)	ITCH (2.7)	CDK5RAP1 (2.2)	TRPC4AP (2.2)	FGFR1OP (2.1)	EDEM2 (1.7)	EIF2S2 (1.6)	DEF8 (1.5)	UQCC (1.5)	GSS (1.4)
GO:0030863	cortical cytoskeleton	0.16	>=0.20	CASP8 (2.4)	FOXP1 (2.2)	DYNLRB1 (2.1)	RALY (1.7)	TGM3 (1.2)	GSS (1.1)	ALS2CR12 (1.1)	CENPBD1 (1.0)	ITCH (0.9)	MMP24 (0.9)
ENSG00000085840	ORC1 PPI subnetwork	0.16	>=0.20	E2F1 (6.3)	FGFR1OP (2.5)	EIF2S2 (1.4)	BPIFB9P (1.3)	PIGU (1.3)	ENSG00000249231 (1.0)	HMGB3P1 (1.0)	RNASET2 (0.8)	TRPC4AP (0.8)	ENSG00000228265 (0.6)
GO:0045987	positive regulation of smooth muscle contraction	0.16	>=0.20	BPIFB9P (3.1)	TGM3 (2.9)	NOX4 (2.6)	NANOS3 (1.9)	RNASET2 (1.8)	ENSG00000228265 (1.2)	TERT (1.2)	CENPBD1 (1.1)	PROCR (1.1)	ENSG00000249231 (1.0)
ENSG00000105229	PIAS4 PPI subnetwork	0.16	>=0.20	IRF4 (2.5)	ENSG00000253661 (1.4)	FOXP1 (1.3)	EIF2S2 (1.2)	TP53INP2 (1.1)	GGT7 (1.0)	RALY (1.0)	RCC2 (0.9)	DYNLRB1 (0.8)	NCOA6 (0.8)
ENSG00000104824	HNRNPL PPI subnetwork	0.16	>=0.20	RCC2 (3.4)	AFG3L1P (2.5)	NCOA6 (2.2)	RALY (1.9)	TRPC4AP (1.9)	DYNLRB1 (1.7)	FAM83C (1.6)	EIF2S2 (1.5)	HMGB3P1 (1.2)	CDK5RAP1 (0.9)
ENSG00000078304	PPP2R5C PPI subnetwork	0.16	>=0.20	TGM3 (2.4)	FGFR1OP (2.2)	ITCH (1.9)	MT1P3 (1.7)	DEF8 (1.5)	RCC2 (1.4)	TYR (1.1)	TRPC4AP (1.1)	CBFA2T2 (1.0)	GSS (1.0)
MP:0001777	abnormal body temperature homeostasis	0.16	>=0.20	ACSS2 (2.8)	PXMP4 (2.5)	RHOU (1.9)	ENSG00000232170 (1.8)	TGM3 (1.8)	MAP1LC3A (1.3)	GRM5 (1.3)	STMN3 (1.2)	ENSG00000249231 (1.2)	CBFA2T2 (1.2)
GO:0048534	hemopoietic or lymphoid organ development	0.16	>=0.20	IRF4 (2.4)	ENSG00000232170 (2.3)	FAM83C (2.0)	CASP8 (1.6)	C20orf144 (1.4)	FOXP1 (1.4)	ENSG00000253661 (0.8)	CENPBD1 (0.7)	RNASET2 (0.7)	FGFR1OP (0.4)
ENSG00000086205	FOLH1 PPI subnetwork	0.16	>=0.20	EDEM2 (2.8)	UQCC (2.5)	CBFA2T2 (1.8)	TYR (1.6)	TGM3 (1.6)	FOXP1 (1.4)	GGT7 (1.3)	NANOS3 (1.3)	CENPBD1 (1.2)	PXMP4 (1.0)
REACTOME_TRANSPORT_OF_MATURE_MRNA_DERIVED_FROM_AN_INTRON:CONTAINING_TRANSCRIPT	REACTOME_TRANSPORT_OF_MATURE_MRNA_DERIVED_FROM_AN_INTRON:CONTAINING_TRANSCRIPT	0.16	>=0.20	AFG3L1P (3.0)	RCC2 (2.5)	CDK5RAP1 (2.5)	NCOA6 (1.8)	PIGU (1.3)	TERT (1.1)	FGFR1OP (1.0)	CASP8 (1.0)	TRPC4AP (1.0)	ALS2CR12 (0.8)
ENSG00000173281	PPP1R3B PPI subnetwork	0.17	>=0.20	SNTA1 (2.8)	NANOS3 (1.9)	HMGB3P1 (1.8)	MT1P3 (1.6)	RNASET2 (1.6)	DEF8 (1.4)	TRPC4AP (1.4)	AFG3L1P (1.1)	NOX4 (1.0)	FAM83C (0.9)
ENSG00000156711	MAPK13 PPI subnetwork	0.17	>=0.20	ALS2CR12 (2.2)	NCOA6 (1.5)	TOX3 (1.4)	IRF4 (1.3)	MMP24 (1.3)	RHOU (1.2)	STMN3 (1.1)	TGM3 (1.1)	ZNF341 (0.9)	EDEM2 (0.9)
GO:0046427	positive regulation of JAK-STAT cascade	0.17	>=0.20	ENSG00000232170 (2.7)	BPIFB9P (2.4)	IRF4 (1.9)	FAM83C (1.8)	NANOS3 (1.4)	ENSG00000228265 (1.2)	ALS2CR12 (1.2)	C20orf144 (1.1)	ENSG00000253661 (1.1)	MT1P3 (1.1)
ENSG00000113569	NUP155 PPI subnetwork	0.17	>=0.20	CDK5RAP1 (2.8)	RCC2 (1.9)	PIGU (1.6)	ALS2CR12 (1.4)	AFG3L1P (1.4)	EIF2S2 (1.1)	ZNF341 (1.1)	TERT (1.0)	NCOA6 (1.0)	E2F1 (0.8)
ENSG00000058729	RIOK2 PPI subnetwork	0.17	>=0.20	AHCY (2.2)	RCC2 (2.2)	CDK5RAP1 (1.6)	TERT (1.4)	IRF4 (1.4)	ENSG00000228265 (1.1)	ENSG00000232170 (1.0)	ENSG00000249231 (1.0)	EIF2S2 (0.9)	UQCC (0.8)
REACTOME_STRIATED_MUSCLE_CONTRACTION	REACTOME_STRIATED_MUSCLE_CONTRACTION	0.17	>=0.20	MYH7B (3.8)	TGM3 (2.1)	SNTA1 (1.9)	CENPBD1 (1.0)	TYR (0.8)	ENSG00000249375 (0.7)	EDEM2 (0.6)	AFG3L1P (0.6)	GRM5 (0.5)	ENSG00000228265 (0.5)
KEGG_CHEMOKINE_SIGNALING_PATHWAY	KEGG_CHEMOKINE_SIGNALING_PATHWAY	0.17	>=0.20	ENSG00000249375 (1.5)	STMN3 (1.2)	ASIP (1.2)	ZNF341 (1.1)	MMP24 (1.0)	IRF4 (0.8)	CASP8 (0.8)	TOX3 (0.7)	RNASET2 (0.7)	NANOS3 (0.7)
GO:0009165	nucleotide biosynthetic process	0.17	>=0.20	RNASET2 (2.2)	AHCY (1.8)	SNTA1 (1.6)	GRM5 (1.3)	GSS (1.2)	ENSG00000228265 (1.2)	NECAB3 (1.2)	ENSG00000249375 (1.2)	UQCC (1.1)	STMN3 (0.9)
GO:0032956	regulation of actin cytoskeleton organization	0.17	>=0.20	RALY (2.3)	SNTA1 (2.0)	DYNLRB1 (1.6)	C20orf144 (1.5)	MAP1LC3A (1.5)	ITCH (1.3)	MT1P3 (1.2)	TP53INP2 (1.2)	TERT (1.0)	ENSG00000228265 (1.0)
ENSG00000148408	CACNA1B PPI subnetwork	0.17	>=0.20	GGT7 (3.1)	GRM5 (2.7)	STMN3 (1.9)	RNASET2 (1.8)	ENSG00000249231 (1.7)	MAP1LC3A (1.7)	MYH7B (1.5)	FOXP1 (1.3)	MMP24 (1.3)	CBFA2T2 (1.2)
MP:0005599	increased cardiac muscle contractility	0.17	>=0.20	MYH7B (4.1)	SNTA1 (2.5)	NOX4 (2.3)	TOX3 (2.3)	MAP1LC3A (2.3)	PROCR (1.7)	TGM3 (1.5)	FAM83C (1.4)	ENSG00000249375 (1.4)	EDEM2 (1.3)
MP:0002563	shortened circadian period	0.17	>=0.20	STMN3 (2.3)	BPIFB9P (2.2)	RHOU (1.9)	TP53INP2 (1.6)	TGM3 (1.6)	GGT7 (1.4)	SNTA1 (1.2)	ITCH (1.1)	TOX3 (1.0)	NECAB3 (0.8)
GO:0000722	telomere maintenance via recombination	0.17	>=0.20	E2F1 (4.1)	AFG3L1P (3.1)	PIGU (2.7)	TERT (2.2)	FGFR1OP (1.7)	BPIFB9P (1.7)	ENSG00000249231 (1.5)	CDK5RAP1 (1.3)	ENSG00000249375 (1.2)	PXMP4 (0.7)
REACTOME_GLUTATHIONE_SYNTHESIS_AND_RECYCLING	REACTOME_GLUTATHIONE_SYNTHESIS_AND_RECYCLING	0.17	>=0.20	ACSS2 (5.7)	GSS (3.4)	PROCR (2.7)	MT1P3 (2.7)	AHCY (2.2)	MAP1LC3A (2.1)	PXMP4 (2.0)	CDK5RAP1 (2.0)	ENSG00000228265 (2.0)	NECAB3 (1.9)
ENSG00000112983	BRD8 PPI subnetwork	0.17	>=0.20	AFG3L1P (2.0)	HMGB3P1 (2.0)	PIGU (2.0)	CBFA2T2 (1.9)	C20orf134 (1.8)	NCOA6 (1.7)	EDEM2 (1.4)	STMN3 (1.3)	TOX3 (1.0)	ZNF341 (0.9)
GO:0015939	pantothenate metabolic process	0.17	>=0.20	ALS2CR12 (3.5)	ENSG00000232170 (2.8)	PXMP4 (2.8)	ENSG00000228265 (2.5)	FGFR1OP (1.7)	ACSS2 (1.4)	CENPBD1 (1.4)	ZNF341 (1.3)	AHCY (1.3)	FAM83C-AS1 (1.0)
ENSG00000070950	RAD18 PPI subnetwork	0.17	>=0.20	DYNLRB1 (2.1)	E2F1 (2.0)	PIGU (1.5)	TERT (1.5)	NANOS3 (1.4)	BPIFB9P (1.3)	FGFR1OP (1.2)	AFG3L1P (1.0)	PXMP4 (0.9)	GGT7 (0.8)
ENSG00000123219	CENPK PPI subnetwork	0.17	>=0.20	E2F1 (3.9)	HMGB3P1 (2.8)	FGFR1OP (2.5)	CDK5RAP1 (1.4)	PXMP4 (1.3)	TRPC4AP (1.1)	PIGU (1.0)	ENSG00000249231 (1.0)	C20orf144 (0.8)	ALS2CR12 (0.8)
REACTOME_MITOTIC_G1:G1S_PHASES	REACTOME_MITOTIC_G1:G1S_PHASES	0.17	>=0.20	E2F1 (5.4)	EIF2S2 (2.9)	RALY (2.0)	PIGU (2.0)	GSS (1.9)	HMGB3P1 (1.7)	TRPC4AP (1.6)	DYNLRB1 (1.5)	RCC2 (1.5)	AHCY (1.5)
ENSG00000100836	PABPN1 PPI subnetwork	0.17	>=0.20	RCC2 (3.0)	NCOA6 (2.5)	AFG3L1P (2.4)	RALY (2.0)	CDK5RAP1 (1.8)	DYNLRB1 (1.6)	HMGB3P1 (1.6)	EIF2S2 (1.6)	TRPC4AP (1.4)	GGT7 (1.3)
ENSG00000141759	TXNL4A PPI subnetwork	0.17	>=0.20	RCC2 (3.0)	RALY (2.4)	AFG3L1P (2.2)	NCOA6 (2.0)	DYNLRB1 (2.0)	CDK5RAP1 (1.6)	HMGB3P1 (1.4)	TRPC4AP (1.4)	EIF2S2 (1.3)	GGT7 (1.0)
GO:0035710	CD4-positive, alpha-beta T cell activation	0.17	>=0.20	NANOS3 (2.6)	IRF4 (1.6)	ZNF341 (1.4)	CENPBD1 (1.4)	ENSG00000232170 (1.3)	FOXP1 (1.2)	ENSG00000249231 (0.9)	TGM3 (0.7)	FAM83C (0.7)	FGFR1OP (0.6)
GO:0016053	organic acid biosynthetic process	0.17	>=0.20	ACSS2 (2.9)	PXMP4 (2.9)	AHCY (2.5)	GSS (1.8)	FAM83C (1.6)	CENPBD1 (1.6)	TP53INP2 (1.5)	SNTA1 (1.4)	EIF2S2 (1.3)	TGM3 (1.0)
GO:0046394	carboxylic acid biosynthetic process	0.17	>=0.20	ACSS2 (2.9)	PXMP4 (2.9)	AHCY (2.5)	GSS (1.8)	FAM83C (1.6)	CENPBD1 (1.6)	TP53INP2 (1.5)	SNTA1 (1.4)	EIF2S2 (1.3)	TGM3 (1.0)
MP:0003451	absent olfactory bulb	0.17	>=0.20	TOX3 (2.3)	ITCH (2.1)	PIGU (2.0)	C20orf134 (1.9)	ACSS2 (1.9)	GSS (1.9)	FGFR1OP (1.9)	ENSG00000249231 (1.7)	ASIP (1.7)	PXMP4 (1.6)
ENSG00000137500	CCDC90B PPI subnetwork	0.17	>=0.20	TOX3 (3.5)	MT1P3 (2.9)	PIGU (2.9)	FOXP1 (2.2)	DEF8 (2.1)	GSS (1.8)	DYNLRB1 (1.7)	BPIFB9P (1.7)	ENSG00000253661 (1.6)	CASP8 (1.6)
ENSG00000184967	NOC4L PPI subnetwork	0.17	>=0.20	ENSG00000228265 (1.9)	RCC2 (1.7)	AHCY (1.6)	TERT (1.6)	CDK5RAP1 (1.2)	UQCC (0.9)	FGFR1OP (0.9)	EIF2S2 (0.9)	NANOS3 (0.8)	IRF4 (0.7)
GO:0003777	microtubule motor activity	0.17	>=0.20	ALS2CR12 (3.0)	HMGB3P1 (2.1)	GGT7 (1.7)	BPIFB9P (1.6)	ITCH (1.3)	E2F1 (1.2)	PXMP4 (1.2)	TP53INP2 (1.1)	FGFR1OP (1.1)	C20orf144 (1.1)
GO:0008083	growth factor activity	0.17	>=0.20	MYH7B (2.6)	PROCR (2.1)	IRF4 (1.4)	SNTA1 (1.4)	ASIP (1.4)	C20orf144 (1.0)	NOX4 (0.9)	NANOS3 (0.8)	FAM83C-AS1 (0.8)	ENSG00000249375 (0.7)
GO:0016775	phosphotransferase activity, nitrogenous group as acceptor	0.17	>=0.20	NECAB3 (2.8)	SNTA1 (2.5)	MYH7B (2.4)	TGM3 (2.3)	TOX3 (2.1)	RNASET2 (2.0)	ENSG00000228265 (2.0)	CENPBD1 (1.4)	RALY (1.4)	NANOS3 (1.3)
ENSG00000068024	HDAC4 PPI subnetwork	0.17	>=0.20	NCOA6 (2.5)	IRF4 (2.2)	HMGB3P1 (2.0)	ENSG00000232170 (1.9)	AFG3L1P (1.8)	C20orf134 (1.7)	RHOU (1.7)	ASIP (1.7)	DEF8 (1.6)	RALY (1.5)
GO:0048770	pigment granule	0.17	>=0.20	TYR (14.0)	EDEM2 (2.9)	PIGU (2.1)	GGT7 (1.9)	GSS (1.7)	MT1P3 (1.7)	EIF2S2 (1.6)	FAM83C (1.6)	RALY (1.3)	ASIP (1.1)
GO:0042470	melanosome	0.17	>=0.20	TYR (14.0)	EDEM2 (2.9)	PIGU (2.1)	GGT7 (1.9)	GSS (1.7)	MT1P3 (1.7)	EIF2S2 (1.6)	FAM83C (1.6)	RALY (1.3)	ASIP (1.1)
ENSG00000059769	DNAJC25 PPI subnetwork	0.17	>=0.20	STMN3 (2.6)	NECAB3 (1.9)	RALY (1.8)	ENSG00000249375 (1.4)	MAP1LC3A (1.4)	MMP24 (1.3)	MT1P3 (1.2)	FAM83C-AS1 (1.2)	ASIP (1.1)	ZNF341 (1.0)
ENSG00000111802	TDP2 PPI subnetwork	0.17	>=0.20	IRF4 (3.2)	CASP8 (2.1)	PIGU (2.0)	EIF2S2 (1.5)	FGFR1OP (1.5)	ASIP (1.3)	CENPBD1 (1.2)	CDK5RAP1 (1.1)	ALS2CR12 (1.1)	DYNLRB1 (0.8)
ENSG00000111615	KRR1 PPI subnetwork	0.17	>=0.20	ENSG00000228265 (2.4)	CDK5RAP1 (1.9)	UQCC (1.9)	C20orf134 (1.9)	RCC2 (1.8)	AHCY (1.8)	EIF2S2 (1.4)	ITCH (0.9)	TERT (0.8)	IRF4 (0.6)
REACTOME_NUCLEAR_EVENTS_KINASE_AND_TRANSCRIPTION_FACTOR_ACTIVATION	REACTOME_NUCLEAR_EVENTS_KINASE_AND_TRANSCRIPTION_FACTOR_ACTIVATION	0.17	>=0.20	ZNF341 (2.2)	TYR (1.4)	FGFR1OP (1.3)	STMN3 (1.3)	MT1P3 (1.2)	DEF8 (1.2)	E2F1 (1.1)	TOX3 (1.0)	IRF4 (1.0)	RHOU (0.9)
REACTOME_NFKB_AND_MAP_KINASES_ACTIVATION_MEDIATED_BY_TLR4_SIGNALING_REPERTOIRE	REACTOME_NFKB_AND_MAP_KINASES_ACTIVATION_MEDIATED_BY_TLR4_SIGNALING_REPERTOIRE	0.17	>=0.20	CASP8 (1.8)	ZNF341 (1.6)	TRPC4AP (1.4)	FOXP1 (1.1)	TGM3 (1.1)	DEF8 (1.0)	TYR (1.0)	RNASET2 (1.0)	CBFA2T2 (0.9)	TOX3 (0.8)
ENSG00000145192	AHSG PPI subnetwork	0.17	>=0.20	TGM3 (2.3)	MYH7B (2.2)	GSS (2.1)	MT1P3 (2.1)	TP53INP2 (1.6)	CENPBD1 (1.3)	TERT (1.2)	NCOA6 (1.2)	UQCC (1.2)	DYNLRB1 (1.2)
ENSG00000172409	CLP1 PPI subnetwork	0.17	>=0.20	RCC2 (3.4)	NCOA6 (2.5)	AFG3L1P (2.5)	CDK5RAP1 (1.6)	RALY (1.6)	DYNLRB1 (1.3)	EIF2S2 (1.3)	HMGB3P1 (1.2)	TRPC4AP (1.2)	FGFR1OP (0.8)
REACTOME_FGFR3_LIGAND_BINDING_AND_ACTIVATION	REACTOME_FGFR3_LIGAND_BINDING_AND_ACTIVATION	0.17	>=0.20	MYH7B (4.7)	NANOS3 (2.1)	FAM83C-AS1 (1.6)	MMP24 (1.5)	TOX3 (1.4)	RNASET2 (1.3)	ENSG00000228265 (1.1)	NOX4 (0.9)	ENSG00000232170 (0.9)	IRF4 (0.8)
REACTOME_FGFR3C_LIGAND_BINDING_AND_ACTIVATION	REACTOME_FGFR3C_LIGAND_BINDING_AND_ACTIVATION	0.17	>=0.20	MYH7B (4.7)	NANOS3 (2.1)	FAM83C-AS1 (1.6)	MMP24 (1.5)	TOX3 (1.4)	RNASET2 (1.3)	ENSG00000228265 (1.1)	NOX4 (0.9)	ENSG00000232170 (0.9)	IRF4 (0.8)
ENSG00000204319	ENSG00000204319 PPI subnetwork	0.17	>=0.20	TGM3 (3.6)	CENPBD1 (2.0)	MYH7B (2.0)	TP53INP2 (1.7)	FAM83C (1.6)	C20orf144 (1.5)	ENSG00000232170 (1.5)	ENSG00000253661 (1.2)	RNASET2 (1.2)	UQCC (0.9)
ENSG00000138802	SEC24B PPI subnetwork	0.17	>=0.20	EDEM2 (5.2)	ITCH (4.3)	TRPC4AP (3.7)	UQCC (2.7)	MT1P3 (2.0)	AHCY (1.9)	BPIFB9P (1.8)	CBFA2T2 (1.8)	MAP1LC3A (1.5)	NECAB3 (1.3)
ENSG00000101138	CSTF1 PPI subnetwork	0.17	>=0.20	RCC2 (3.0)	AFG3L1P (2.5)	NCOA6 (2.2)	RALY (1.8)	HMGB3P1 (1.6)	CDK5RAP1 (1.5)	DYNLRB1 (1.2)	EIF2S2 (1.2)	GGT7 (1.2)	TRPC4AP (0.9)
ENSG00000149357	LAMTOR1 PPI subnetwork	0.17	>=0.20	EDEM2 (1.9)	UQCC (1.8)	TYR (1.7)	TP53INP2 (1.7)	TGM3 (1.6)	CENPBD1 (1.3)	FOXP1 (1.3)	ENSG00000249231 (0.8)	PIGU (0.8)	GSS (0.7)
ENSG00000089009	RPL6 PPI subnetwork	0.17	>=0.20	EIF2S2 (3.5)	ENSG00000228265 (2.5)	AHCY (2.4)	RCC2 (1.6)	DEF8 (1.4)	NANOS3 (1.3)	DYNLRB1 (1.3)	TRPC4AP (1.2)	CENPBD1 (1.1)	ENSG00000232170 (0.9)
REACTOME_COOPERATION_OF_PREFOLDIN_AND_TRICCCT__IN_ACTIN_AND_TUBULIN_FOLDING	REACTOME_COOPERATION_OF_PREFOLDIN_AND_TRICCCT__IN_ACTIN_AND_TUBULIN_FOLDING	0.17	>=0.20	DYNLRB1 (3.2)	GSS (2.5)	MMP24 (2.3)	DEF8 (1.6)	GGT7 (1.5)	CDK5RAP1 (1.5)	RALY (1.1)	UQCC (1.1)	AHCY (1.0)	FAM83C-AS1 (1.0)
REACTOME_PREFOLDIN_MEDIATED_TRANSFER_OF_SUBSTRATE__TO_CCTTRIC	REACTOME_PREFOLDIN_MEDIATED_TRANSFER_OF_SUBSTRATE__TO_CCTTRIC	0.17	>=0.20	DYNLRB1 (3.2)	GSS (2.5)	MMP24 (2.3)	DEF8 (1.6)	GGT7 (1.5)	CDK5RAP1 (1.5)	RALY (1.1)	UQCC (1.1)	AHCY (1.0)	FAM83C-AS1 (1.0)
MP:0002761	abnormal hippocampal mossy fiber morphology	0.17	>=0.20	MMP24 (2.7)	ENSG00000253661 (2.5)	TOX3 (2.4)	STMN3 (2.0)	GGT7 (1.6)	NECAB3 (1.5)	CBFA2T2 (1.3)	NCOA6 (1.2)	ASIP (1.0)	GRM5 (1.0)
ENSG00000198576	ARC PPI subnetwork	0.17	>=0.20	GRM5 (3.3)	STMN3 (2.7)	GGT7 (2.4)	FOXP1 (2.0)	TYR (2.0)	ITCH (1.9)	MMP24 (1.8)	TGM3 (1.6)	CBFA2T2 (1.4)	RHOU (1.4)
ENSG00000164687	FABP5 PPI subnetwork	0.17	>=0.20	NECAB3 (2.9)	STMN3 (2.6)	MT1P3 (2.2)	SNTA1 (1.6)	FGFR1OP (1.6)	TGM3 (1.4)	PIGU (1.3)	ITCH (1.3)	RHOU (1.1)	ENSG00000249375 (1.1)
MP:0008518	retinal outer nuclear layer degeneration	0.17	>=0.20	TYR (2.5)	ENSG00000249375 (2.5)	FGFR1OP (1.5)	ENSG00000249231 (1.2)	ASIP (1.1)	ENSG00000232170 (1.0)	NANOS3 (1.0)	FAM83C-AS1 (0.9)	RHOU (0.9)	TOX3 (0.9)
ENSG00000124802	EEF1E1 PPI subnetwork	0.17	>=0.20	EIF2S2 (4.4)	AHCY (2.1)	RCC2 (1.8)	AFG3L1P (1.7)	NCOA6 (1.6)	GGT7 (1.2)	CASP8 (1.1)	ALS2CR12 (1.0)	CDK5RAP1 (1.0)	GSS (0.9)
ENSG00000175216	CKAP5 PPI subnetwork	0.17	>=0.20	RALY (3.5)	E2F1 (2.3)	NCOA6 (2.0)	TRPC4AP (1.9)	GSS (1.7)	HMGB3P1 (1.5)	FAM83C-AS1 (1.4)	DYNLRB1 (1.3)	RCC2 (1.3)	C20orf144 (1.3)
ENSG00000117133	RPF1 PPI subnetwork	0.17	>=0.20	RCC2 (2.0)	AHCY (1.8)	ENSG00000228265 (1.5)	EIF2S2 (1.4)	TERT (1.4)	CDK5RAP1 (1.3)	UQCC (1.2)	GSS (0.8)	C20orf134 (0.8)	FGFR1OP (0.7)
ENSG00000137876	RSL24D1 PPI subnetwork	0.17	>=0.20	RCC2 (1.8)	AHCY (1.6)	ENSG00000228265 (1.5)	GSS (1.4)	UQCC (1.4)	EIF2S2 (1.3)	CDK5RAP1 (1.1)	TERT (0.9)	IRF4 (0.8)	ASIP (0.8)
GO:0003073	regulation of systemic arterial blood pressure	0.17	>=0.20	MAP1LC3A (2.7)	ASIP (2.5)	ENSG00000249375 (2.4)	NANOS3 (2.2)	NOX4 (2.2)	AFG3L1P (1.6)	TP53INP2 (1.3)	BPIFB9P (1.1)	STMN3 (1.0)	CENPBD1 (1.0)
GO:0032204	regulation of telomere maintenance	0.17	>=0.20	C20orf134 (3.4)	CENPBD1 (3.2)	AFG3L1P (2.4)	TERT (2.2)	DEF8 (2.0)	ENSG00000249231 (1.4)	ENSG00000228265 (1.3)	ALS2CR12 (1.3)	NECAB3 (1.2)	ENSG00000232170 (1.0)
GO:0044448	cell cortex part	0.17	>=0.20	CASP8 (2.2)	FOXP1 (2.0)	DYNLRB1 (1.8)	ENSG00000232170 (1.5)	RALY (1.5)	NANOS3 (1.5)	ITCH (1.4)	GSS (1.1)	HMGB3P1 (1.1)	TRPC4AP (0.9)
GO:0046112	nucleobase biosynthetic process	0.17	>=0.20	TERT (2.7)	DEF8 (2.3)	ENSG00000228265 (1.9)	TGM3 (1.6)	MMP24 (1.5)	C20orf134 (1.3)	GSS (1.3)	CENPBD1 (1.2)	AHCY (1.1)	HMGB3P1 (1.0)
ENSG00000104814	MAP4K1 PPI subnetwork	0.17	>=0.20	CASP8 (3.3)	TERT (2.9)	RALY (2.1)	RCC2 (1.9)	EDEM2 (1.7)	RNASET2 (1.5)	STMN3 (1.5)	C20orf144 (1.4)	NANOS3 (1.3)	ASIP (1.3)
MP:0011260	abnormal head mesenchyme morphology	0.17	>=0.20	TERT (2.2)	TRPC4AP (2.0)	ENSG00000249231 (1.4)	NANOS3 (1.4)	C20orf144 (1.3)	STMN3 (1.2)	ZNF341 (1.2)	MT1P3 (1.1)	GGT7 (0.9)	AHCY (0.8)
MP:0004502	decreased incidence of chemically-induced tumors	0.17	>=0.20	NANOS3 (3.5)	PROCR (3.0)	ENSG00000249375 (2.1)	FOXP1 (1.9)	MT1P3 (1.9)	FAM83C-AS1 (1.6)	EDEM2 (1.2)	RHOU (1.1)	FAM83C (1.1)	CASP8 (0.9)
GO:0010627	regulation of intracellular protein kinase cascade	0.17	>=0.20	CASP8 (1.8)	FOXP1 (1.8)	RHOU (1.6)	RNASET2 (1.5)	PROCR (1.5)	MT1P3 (1.5)	IRF4 (1.4)	C20orf144 (1.3)	RALY (1.3)	NANOS3 (1.2)
ENSG00000119401	TRIM32 PPI subnetwork	0.17	>=0.20	DEF8 (2.6)	TERT (1.9)	RNASET2 (1.7)	ZNF341 (1.6)	HMGB3P1 (1.5)	ENSG00000232170 (1.4)	NCOA6 (1.3)	RCC2 (1.2)	FOXP1 (1.2)	RHOU (1.2)
GO:0046605	regulation of centrosome cycle	0.17	>=0.20	FGFR1OP (3.0)	TERT (2.2)	BPIFB9P (1.8)	NANOS3 (1.7)	HMGB3P1 (1.6)	E2F1 (1.6)	ALS2CR12 (1.3)	ZNF341 (1.2)	PXMP4 (1.2)	AFG3L1P (1.1)
GO:0000226	microtubule cytoskeleton organization	0.17	>=0.20	FGFR1OP (3.6)	HMGB3P1 (3.2)	E2F1 (2.2)	CBFA2T2 (1.7)	NCOA6 (1.3)	FAM83C-AS1 (1.2)	ITCH (1.1)	PXMP4 (0.9)	EIF2S2 (0.9)	DEF8 (0.9)
MP:0001475	reduced long term depression	0.17	>=0.20	GRM5 (5.0)	MMP24 (3.6)	STMN3 (1.8)	NANOS3 (1.6)	GGT7 (1.6)	NOX4 (1.4)	IRF4 (1.4)	FOXP1 (1.3)	ALS2CR12 (0.9)	ENSG00000253661 (0.9)
REACTOME_MRNA_SPLICING	REACTOME_MRNA_SPLICING	0.17	>=0.20	RCC2 (3.1)	AFG3L1P (2.7)	NCOA6 (2.2)	RALY (2.0)	HMGB3P1 (1.8)	CDK5RAP1 (1.5)	DYNLRB1 (1.2)	EIF2S2 (1.2)	TRPC4AP (1.1)	GGT7 (1.0)
REACTOME_MRNA_SPLICING_:_MAJOR_PATHWAY	REACTOME_MRNA_SPLICING_:_MAJOR_PATHWAY	0.17	>=0.20	RCC2 (3.1)	AFG3L1P (2.7)	NCOA6 (2.2)	RALY (2.0)	HMGB3P1 (1.8)	CDK5RAP1 (1.5)	DYNLRB1 (1.2)	EIF2S2 (1.2)	TRPC4AP (1.1)	GGT7 (1.0)
ENSG00000131236	CAP1 PPI subnetwork	0.17	>=0.20	GSS (2.8)	AHCY (2.8)	IRF4 (1.9)	EIF2S2 (1.8)	ITCH (1.8)	UQCC (1.6)	MT1P3 (1.5)	TRPC4AP (1.3)	RCC2 (1.3)	PROCR (1.3)
ENSG00000148053	NTRK2 PPI subnetwork	0.17	>=0.20	GSS (3.0)	MT1P3 (2.8)	MAP1LC3A (2.5)	STMN3 (2.4)	RALY (2.3)	ITCH (2.2)	DYNLRB1 (2.1)	GGT7 (2.0)	ASIP (2.0)	TERT (1.9)
ENSG00000164815	ORC5 PPI subnetwork	0.17	>=0.20	E2F1 (6.4)	FGFR1OP (2.3)	HMGB3P1 (1.2)	EIF2S2 (1.2)	ENSG00000228265 (0.9)	BPIFB9P (0.9)	PIGU (0.8)	ENSG00000249375 (0.8)	CDK5RAP1 (0.7)	ASIP (0.7)
ENSG00000152455	SUV39H2 PPI subnetwork	0.17	>=0.20	HMGB3P1 (1.9)	NCOA6 (1.5)	RALY (1.2)	CENPBD1 (1.2)	ASIP (1.1)	RCC2 (1.1)	FAM83C-AS1 (1.0)	STMN3 (0.8)	ITCH (0.7)	TP53INP2 (0.7)
ENSG00000143977	SNRPG PPI subnetwork	0.17	>=0.20	RALY (2.6)	CDK5RAP1 (2.6)	RCC2 (2.5)	AFG3L1P (2.1)	NCOA6 (2.0)	EIF2S2 (1.5)	HMGB3P1 (1.3)	DYNLRB1 (1.3)	GGT7 (1.1)	PROCR (0.9)
ENSG00000156508	EEF1A1 PPI subnetwork	0.17	>=0.20	EIF2S2 (4.2)	AHCY (2.4)	RCC2 (2.3)	GSS (2.3)	DYNLRB1 (1.7)	RALY (1.7)	IRF4 (1.6)	TRPC4AP (1.5)	CENPBD1 (1.1)	HMGB3P1 (0.9)
REACTOME_FANCONI_ANEMIA_PATHWAY	REACTOME_FANCONI_ANEMIA_PATHWAY	0.17	>=0.20	E2F1 (4.6)	C20orf134 (1.7)	AFG3L1P (1.5)	ENSG00000228265 (1.5)	TERT (1.1)	ZNF341 (1.0)	NCOA6 (1.0)	CENPBD1 (0.8)	FGFR1OP (0.8)	NECAB3 (0.8)
GO:0051168	nuclear export	0.17	>=0.20	AFG3L1P (2.9)	FAM83C-AS1 (2.3)	RCC2 (2.2)	CDK5RAP1 (1.6)	RALY (1.4)	C20orf144 (1.3)	CENPBD1 (1.2)	UQCC (1.1)	ENSG00000249231 (1.1)	ITCH (1.0)
ENSG00000214528	ENSG00000214528 PPI subnetwork	0.17	>=0.20	ENSG00000253661 (2.0)	TGM3 (1.9)	ASIP (1.9)	ENSG00000232170 (1.3)	ZNF341 (1.0)	CBFA2T2 (0.8)	BPIFB9P (0.7)	FOXP1 (0.6)	C20orf144 (0.6)	NANOS3 (0.6)
ENSG00000107581	EIF3A PPI subnetwork	0.17	>=0.20	EIF2S2 (3.1)	RCC2 (3.1)	AHCY (2.8)	NANOS3 (1.4)	FOXP1 (1.3)	RALY (1.3)	ENSG00000228265 (1.1)	PROCR (1.1)	C20orf134 (1.1)	UQCC (1.1)
MP:0002741	small olfactory bulb	0.17	>=0.20	ENSG00000253661 (4.3)	TOX3 (2.6)	RHOU (1.5)	C20orf144 (1.4)	ALS2CR12 (1.4)	NANOS3 (1.4)	PXMP4 (1.3)	STMN3 (1.2)	CBFA2T2 (1.1)	FAM83C-AS1 (1.1)
ENSG00000135336	ORC3 PPI subnetwork	0.17	>=0.20	E2F1 (6.7)	FGFR1OP (2.1)	PIGU (1.3)	ENSG00000228265 (1.2)	EIF2S2 (1.0)	BPIFB9P (0.9)	HMGB3P1 (0.9)	ENSG00000249231 (0.9)	RCC2 (0.8)	RNASET2 (0.8)
MP:0002207	abnormal long term potentiation	0.17	>=0.20	GRM5 (5.1)	MMP24 (2.6)	STMN3 (2.5)	ENSG00000249375 (2.0)	GGT7 (1.5)	RHOU (1.4)	TOX3 (1.0)	TGM3 (1.0)	MT1P3 (0.8)	NANOS3 (0.8)
GO:0070306	lens fiber cell differentiation	0.17	>=0.20	FAM83C-AS1 (3.6)	ENSG00000249231 (2.3)	ASIP (2.2)	SNTA1 (2.1)	TERT (2.1)	NANOS3 (1.8)	ENSG00000253661 (1.4)	FAM83C (1.3)	TYR (1.2)	ENSG00000228265 (1.2)
GO:0010470	regulation of gastrulation	0.17	>=0.20	ENSG00000228265 (2.2)	TGM3 (1.8)	ENSG00000249375 (1.8)	RHOU (1.4)	MMP24 (1.2)	C20orf134 (1.2)	NOX4 (0.9)	C20orf144 (0.8)	CASP8 (0.8)	GSS (0.7)
ENSG00000087269	NOP14 PPI subnetwork	0.17	>=0.20	ENSG00000228265 (2.1)	EIF2S2 (1.7)	AHCY (1.7)	CDK5RAP1 (1.6)	RCC2 (1.5)	TERT (1.4)	C20orf134 (1.1)	ITCH (1.1)	UQCC (1.0)	IRF4 (0.8)
MP:0004607	abnormal cervical atlas morphology	0.17	>=0.20	NOX4 (3.9)	TOX3 (2.4)	C20orf144 (2.2)	ASIP (2.1)	FOXP1 (2.0)	HMGB3P1 (1.8)	ENSG00000253661 (1.4)	TERT (1.4)	ZNF341 (1.3)	AFG3L1P (1.1)
ENSG00000161040	FBXL13 PPI subnetwork	0.17	>=0.20	AHCY (2.8)	UQCC (2.4)	GSS (1.9)	MYH7B (1.6)	RCC2 (1.5)	CDK5RAP1 (1.4)	TOX3 (1.4)	ACSS2 (1.2)	FGFR1OP (1.1)	NANOS3 (1.1)
ENSG00000020426	MNAT1 PPI subnetwork	0.17	>=0.20	CDK5RAP1 (2.7)	DYNLRB1 (2.6)	FGFR1OP (2.3)	TERT (1.7)	AFG3L1P (1.6)	PROCR (1.3)	GSS (1.2)	AHCY (1.2)	ZNF341 (1.0)	RCC2 (0.9)
ENSG00000125743	SNRPD2 PPI subnetwork	0.17	>=0.20	RCC2 (2.7)	RALY (2.4)	AFG3L1P (2.1)	EIF2S2 (1.7)	CDK5RAP1 (1.6)	NCOA6 (1.6)	DYNLRB1 (1.3)	HMGB3P1 (1.1)	TRPC4AP (0.8)	AHCY (0.6)
ENSG00000165934	CPSF2 PPI subnetwork	0.17	>=0.20	RCC2 (3.2)	AFG3L1P (2.9)	NCOA6 (2.4)	HMGB3P1 (2.0)	CDK5RAP1 (1.6)	RALY (1.4)	EIF2S2 (1.4)	GGT7 (1.3)	DYNLRB1 (1.2)	TRPC4AP (0.8)
GO:0042626	ATPase activity, coupled to transmembrane movement of substances	0.17	>=0.20	NANOS3 (2.3)	NECAB3 (2.0)	PXMP4 (1.8)	TRPC4AP (1.5)	PIGU (1.5)	STMN3 (1.5)	ENSG00000249375 (1.4)	MMP24 (1.3)	GGT7 (1.3)	BPIFB9P (1.2)
GO:0015179	L-amino acid transmembrane transporter activity	0.17	>=0.20	TYR (3.7)	SNTA1 (3.1)	GRM5 (2.3)	NOX4 (1.9)	C20orf134 (1.8)	NECAB3 (1.5)	TP53INP2 (1.4)	RNASET2 (1.3)	PROCR (1.3)	EIF2S2 (1.2)
MP:0006108	abnormal hindbrain development	0.17	>=0.20	ENSG00000253661 (3.1)	BPIFB9P (2.3)	FGFR1OP (2.0)	NOX4 (1.8)	NANOS3 (1.5)	STMN3 (1.4)	ENSG00000249375 (1.3)	DEF8 (1.2)	NCOA6 (1.1)	MMP24 (1.0)
GO:0046209	nitric oxide metabolic process	0.17	>=0.20	PROCR (3.3)	RHOU (1.9)	BPIFB9P (1.4)	FGFR1OP (1.0)	DEF8 (1.0)	ENSG00000249375 (1.0)	ZNF341 (0.9)	TGM3 (0.9)	ACSS2 (0.8)	GGT7 (0.8)
REACTOME_E2F:ENABLED_INHIBITION_OF_PRE:REPLICATION_COMPLEX_FORMATION	REACTOME_E2F:ENABLED_INHIBITION_OF_PRE:REPLICATION_COMPLEX_FORMATION	0.17	>=0.20	FGFR1OP (4.5)	E2F1 (2.9)	EIF2S2 (1.8)	HMGB3P1 (1.7)	RNASET2 (1.7)	ENSG00000249231 (1.1)	DEF8 (1.1)	CDK5RAP1 (1.0)	ENSG00000228265 (0.8)	NOX4 (0.8)
ENSG00000113658	SMAD5 PPI subnetwork	0.17	>=0.20	PROCR (2.1)	RHOU (1.5)	TGM3 (1.4)	TOX3 (1.4)	NOX4 (1.0)	ENSG00000249375 (1.0)	NANOS3 (0.8)	HMGB3P1 (0.8)	AFG3L1P (0.8)	RCC2 (0.8)
GO:0006406	mRNA export from nucleus	0.17	>=0.20	AFG3L1P (4.3)	FAM83C-AS1 (2.0)	CDK5RAP1 (1.9)	CENPBD1 (1.9)	RCC2 (1.8)	FGFR1OP (1.4)	BPIFB9P (1.4)	ITCH (1.3)	ENSG00000249375 (1.1)	C20orf144 (1.0)
ENSG00000127586	CHTF18 PPI subnetwork	0.17	>=0.20	E2F1 (6.5)	PIGU (2.2)	EIF2S2 (2.1)	CDK5RAP1 (1.8)	AHCY (1.8)	HMGB3P1 (1.7)	FGFR1OP (1.3)	TERT (1.3)	BPIFB9P (1.3)	RALY (1.0)
ENSG00000198301	SDAD1 PPI subnetwork	0.17	>=0.20	RCC2 (1.9)	AHCY (1.8)	ENSG00000228265 (1.5)	UQCC (1.2)	CDK5RAP1 (1.1)	GSS (1.1)	EIF2S2 (1.0)	TERT (0.9)	FGFR1OP (0.9)	PROCR (0.9)
KEGG_DNA_REPLICATION	KEGG_DNA_REPLICATION	0.17	>=0.20	E2F1 (7.3)	PIGU (2.9)	TERT (1.4)	AHCY (1.3)	FGFR1OP (1.2)	CDK5RAP1 (1.1)	RCC2 (0.9)	BPIFB9P (0.9)	EDEM2 (0.8)	EIF2S2 (0.7)
ENSG00000205609	EIF3CL PPI subnetwork	0.17	>=0.20	AHCY (3.0)	RCC2 (2.6)	CDK5RAP1 (2.0)	UQCC (1.8)	EIF2S2 (1.7)	GSS (1.5)	FGFR1OP (1.2)	PIGU (1.0)	TRPC4AP (0.8)	TERT (0.8)
ENSG00000085733	CTTN PPI subnetwork	0.17	>=0.20	FOXP1 (2.5)	ITCH (2.5)	GRM5 (2.4)	MMP24 (2.0)	GGT7 (1.6)	STMN3 (1.5)	TGM3 (1.3)	TYR (1.3)	NANOS3 (1.2)	NCOA6 (1.0)
ENSG00000108424	KPNB1 PPI subnetwork	0.17	>=0.20	RCC2 (4.4)	EIF2S2 (4.3)	AHCY (2.4)	NCOA6 (2.1)	CDK5RAP1 (1.8)	TRPC4AP (1.7)	PIGU (1.6)	IRF4 (1.4)	CBFA2T2 (1.3)	GSS (1.3)
MP:0008078	increased CD8-positive T cell number	0.17	>=0.20	IRF4 (5.1)	CBFA2T2 (2.1)	TP53INP2 (1.3)	ITCH (1.3)	FOXP1 (1.2)	ENSG00000249375 (1.1)	AHCY (0.9)	UQCC (0.9)	ASIP (0.8)	TRPC4AP (0.8)
ENSG00000011304	PTBP1 PPI subnetwork	0.17	>=0.20	RCC2 (3.1)	NCOA6 (2.4)	RALY (2.1)	AFG3L1P (2.0)	HMGB3P1 (1.7)	EIF2S2 (1.2)	DYNLRB1 (1.2)	GGT7 (1.0)	CDK5RAP1 (0.9)	TRPC4AP (0.9)
ENSG00000198000	NOL8 PPI subnetwork	0.17	>=0.20	CENPBD1 (2.4)	ZNF341 (1.6)	NCOA6 (1.5)	TOX3 (1.5)	DEF8 (1.3)	AFG3L1P (1.2)	CDK5RAP1 (1.1)	DYNLRB1 (1.0)	TRPC4AP (0.8)	ENSG00000253661 (0.7)
ENSG00000108264	TADA2A PPI subnetwork	0.17	>=0.20	CENPBD1 (2.2)	ZNF341 (2.0)	FAM83C-AS1 (2.0)	NCOA6 (1.4)	C20orf134 (1.4)	RCC2 (1.3)	HMGB3P1 (1.3)	AFG3L1P (1.2)	ENSG00000253661 (1.1)	PXMP4 (1.1)
GO:0045639	positive regulation of myeloid cell differentiation	0.17	>=0.20	ENSG00000232170 (2.9)	CBFA2T2 (2.4)	C20orf144 (1.9)	ENSG00000253661 (1.4)	MT1P3 (1.3)	FAM83C-AS1 (1.3)	RNASET2 (1.0)	IRF4 (0.9)	CASP8 (0.9)	TOX3 (0.9)
MP:0008519	thin retinal outer plexiform layer	0.17	>=0.20	ENSG00000249375 (4.1)	HMGB3P1 (2.7)	C20orf144 (1.9)	FAM83C-AS1 (1.9)	PXMP4 (1.7)	AFG3L1P (1.7)	TOX3 (1.4)	RNASET2 (1.1)	GSS (1.1)	TP53INP2 (0.9)
ENSG00000163159	VPS72 PPI subnetwork	0.17	>=0.20	HMGB3P1 (2.9)	AFG3L1P (2.5)	FAM83C-AS1 (2.0)	CBFA2T2 (1.9)	NCOA6 (1.9)	PIGU (1.8)	CENPBD1 (1.7)	RCC2 (1.5)	RALY (1.1)	DYNLRB1 (1.1)
ENSG00000214485	ENSG00000214485 PPI subnetwork	0.17	>=0.20	RCC2 (1.7)	ENSG00000228265 (1.6)	CDK5RAP1 (1.4)	AHCY (1.3)	TERT (1.3)	C20orf134 (1.2)	AFG3L1P (1.2)	EIF2S2 (1.0)	ENSG00000232170 (0.9)	PROCR (0.8)
ENSG00000196235	SUPT5H PPI subnetwork	0.17	>=0.20	CDK5RAP1 (2.5)	RCC2 (2.0)	TERT (1.6)	RALY (1.6)	AHCY (1.5)	TRPC4AP (1.4)	FGFR1OP (1.3)	EIF2S2 (1.3)	PIGU (0.9)	AFG3L1P (0.8)
GO:0002793	positive regulation of peptide secretion	0.17	>=0.20	NANOS3 (2.7)	TOX3 (1.9)	ENSG00000232170 (1.8)	TERT (1.7)	FOXP1 (1.5)	ENSG00000249231 (1.1)	NECAB3 (1.1)	MT1P3 (1.0)	STMN3 (1.0)	GRM5 (1.0)
GO:0016568	chromatin modification	0.17	>=0.20	NCOA6 (3.0)	ZNF341 (2.4)	FOXP1 (2.3)	CBFA2T2 (2.3)	TERT (2.2)	HMGB3P1 (1.7)	RCC2 (1.7)	RALY (1.2)	AFG3L1P (1.1)	TRPC4AP (0.9)
REACTOME_G_BETAGAMMA_SIGNALLING_THROUGH_PI3KGAMMA	REACTOME_G_BETAGAMMA_SIGNALLING_THROUGH_PI3KGAMMA	0.17	>=0.20	ENSG00000249375 (2.1)	STMN3 (1.7)	RALY (1.5)	NECAB3 (1.3)	TYR (1.3)	PROCR (1.2)	TOX3 (1.2)	DEF8 (1.2)	MMP24 (1.0)	MAP1LC3A (0.9)
ENSG00000173786	CNP PPI subnetwork	0.17	>=0.20	NECAB3 (2.5)	STMN3 (2.3)	GGT7 (2.2)	HMGB3P1 (1.7)	MMP24 (1.5)	ITCH (1.4)	GRM5 (1.4)	EDEM2 (1.2)	FOXP1 (1.1)	SNTA1 (1.0)
GO:0051966	regulation of synaptic transmission, glutamatergic	0.17	>=0.20	BPIFB9P (3.3)	GRM5 (3.0)	NANOS3 (2.6)	GGT7 (2.4)	ENSG00000249375 (2.1)	MMP24 (1.6)	STMN3 (1.6)	RHOU (1.5)	ENSG00000249231 (1.5)	NECAB3 (1.1)
ENSG00000162385	MAGOH PPI subnetwork	0.17	>=0.20	RCC2 (2.9)	NCOA6 (2.7)	AFG3L1P (2.5)	RALY (1.9)	CDK5RAP1 (1.6)	HMGB3P1 (1.6)	DYNLRB1 (1.6)	TRPC4AP (1.1)	EIF2S2 (1.0)	GGT7 (1.0)
GO:0006939	smooth muscle contraction	0.17	>=0.20	BPIFB9P (2.6)	ENSG00000249375 (2.1)	TP53INP2 (2.0)	ALS2CR12 (1.5)	NOX4 (1.4)	TGM3 (1.3)	ZNF341 (1.3)	FOXP1 (1.2)	NANOS3 (1.2)	RNASET2 (1.1)
MP:0000471	abnormal stomach epithelium morphology	0.17	>=0.20	TGM3 (3.2)	FAM83C (2.6)	TYR (1.7)	ENSG00000228265 (1.6)	NECAB3 (1.2)	ENSG00000249231 (1.1)	ASIP (1.0)	GSS (0.8)	ENSG00000232170 (0.7)	TP53INP2 (0.7)
ENSG00000114784	EIF1B PPI subnetwork	0.17	>=0.20	EIF2S2 (3.6)	AHCY (3.1)	RCC2 (2.5)	DYNLRB1 (2.5)	HMGB3P1 (2.0)	RALY (1.9)	GSS (1.3)	PROCR (1.3)	ALS2CR12 (1.1)	UQCC (1.0)
ENSG00000206506	HLA-G PPI subnetwork	0.17	>=0.20	CASP8 (1.4)	EDEM2 (1.3)	CENPBD1 (1.3)	NANOS3 (1.2)	FAM83C (1.1)	MT1P3 (1.0)	ENSG00000249231 (1.0)	TRPC4AP (0.9)	ASIP (0.9)	ITCH (0.9)
ENSG00000206443	ENSG00000206443 PPI subnetwork	0.17	>=0.20	CASP8 (1.4)	EDEM2 (1.3)	CENPBD1 (1.3)	NANOS3 (1.2)	FAM83C (1.1)	MT1P3 (1.0)	ENSG00000249231 (1.0)	TRPC4AP (0.9)	ASIP (0.9)	ITCH (0.9)
ENSG00000204632	HLA-G PPI subnetwork	0.17	>=0.20	CASP8 (1.4)	EDEM2 (1.3)	CENPBD1 (1.3)	NANOS3 (1.2)	FAM83C (1.1)	MT1P3 (1.0)	ENSG00000249231 (1.0)	TRPC4AP (0.9)	ASIP (0.9)	ITCH (0.9)
ENSG00000159217	IGF2BP1 PPI subnetwork	0.18	>=0.20	AHCY (5.1)	RCC2 (2.4)	RALY (2.4)	EIF2S2 (2.3)	TRPC4AP (1.6)	NANOS3 (1.4)	MT1P3 (1.3)	TOX3 (1.2)	CDK5RAP1 (1.2)	GSS (1.0)
GO:0007260	tyrosine phosphorylation of STAT protein	0.18	>=0.20	FAM83C (2.1)	ENSG00000232170 (2.1)	BPIFB9P (2.0)	IRF4 (1.9)	C20orf144 (1.5)	ZNF341 (1.4)	AFG3L1P (1.2)	PROCR (1.0)	EDEM2 (0.8)	ENSG00000228265 (0.7)
GO:0071375	cellular response to peptide hormone stimulus	0.18	>=0.20	ENSG00000249231 (2.9)	MYH7B (2.1)	MT1P3 (2.0)	SNTA1 (1.8)	ALS2CR12 (1.7)	ENSG00000232170 (1.5)	TP53INP2 (1.5)	NANOS3 (1.3)	FOXP1 (1.2)	ACSS2 (1.1)
ENSG00000100345	MYH9 PPI subnetwork	0.18	>=0.20	TGM3 (2.7)	FOXP1 (2.4)	MYH7B (1.5)	C20orf134 (1.4)	RALY (1.3)	CASP8 (1.3)	DYNLRB1 (1.0)	FAM83C-AS1 (0.9)	ENSG00000228265 (0.9)	C20orf144 (0.9)
GO:0043123	positive regulation of I-kappaB kinase/NF-kappaB cascade	0.18	>=0.20	CASP8 (3.3)	ENSG00000249231 (2.9)	ENSG00000228265 (2.0)	PROCR (1.7)	ENSG00000249375 (1.6)	MAP1LC3A (1.2)	TGM3 (1.2)	DEF8 (0.8)	C20orf144 (0.8)	GGT7 (0.7)
ENSG00000113456	RAD1 PPI subnetwork	0.18	>=0.20	FGFR1OP (4.3)	E2F1 (3.7)	EDEM2 (2.6)	PIGU (2.4)	CDK5RAP1 (1.6)	BPIFB9P (1.3)	FAM83C (1.3)	RNASET2 (1.2)	ENSG00000249375 (1.2)	CENPBD1 (1.2)
ENSG00000134686	PHC2 PPI subnetwork	0.18	>=0.20	RCC2 (2.7)	FOXP1 (1.9)	TOX3 (1.6)	ITCH (1.4)	NCOA6 (1.4)	TRPC4AP (1.3)	ENSG00000249231 (1.1)	E2F1 (1.0)	HMGB3P1 (0.9)	TERT (0.9)
GO:0015988	energy coupled proton transport, against electrochemical gradient	0.18	>=0.20	ENSG00000249231 (4.0)	ENSG00000232170 (2.5)	NANOS3 (1.8)	ENSG00000228265 (1.7)	DYNLRB1 (1.7)	GGT7 (1.3)	MAP1LC3A (1.3)	TP53INP2 (1.2)	STMN3 (1.2)	C20orf144 (1.1)
GO:0015991	ATP hydrolysis coupled proton transport	0.18	>=0.20	ENSG00000249231 (4.0)	ENSG00000232170 (2.5)	NANOS3 (1.8)	ENSG00000228265 (1.7)	DYNLRB1 (1.7)	GGT7 (1.3)	MAP1LC3A (1.3)	TP53INP2 (1.2)	STMN3 (1.2)	C20orf144 (1.1)
ENSG00000144895	EIF2A PPI subnetwork	0.18	>=0.20	RCC2 (2.1)	EIF2S2 (2.0)	TERT (1.4)	NANOS3 (1.3)	AHCY (1.3)	CDK5RAP1 (1.0)	ENSG00000253661 (1.0)	RALY (0.9)	ENSG00000228265 (0.9)	IRF4 (0.8)
GO:0002579	positive regulation of antigen processing and presentation	0.18	>=0.20	FAM83C (3.1)	ENSG00000249231 (2.5)	CENPBD1 (2.1)	TGM3 (1.8)	BPIFB9P (1.7)	AFG3L1P (1.2)	ALS2CR12 (1.2)	C20orf134 (1.2)	PROCR (1.2)	ZNF341 (1.0)
ENSG00000115274	INO80B PPI subnetwork	0.18	>=0.20	CBFA2T2 (3.2)	AFG3L1P (2.4)	CENPBD1 (2.2)	UQCC (1.9)	NCOA6 (1.9)	RALY (1.8)	TRPC4AP (1.7)	TERT (1.7)	DYNLRB1 (1.7)	ITCH (1.6)
GO:0030530	heterogeneous nuclear ribonucleoprotein complex	0.18	>=0.20	HMGB3P1 (2.5)	NCOA6 (2.3)	AFG3L1P (2.2)	RCC2 (2.0)	ENSG00000228265 (1.9)	MYH7B (1.8)	NANOS3 (1.7)	EIF2S2 (1.6)	CBFA2T2 (1.3)	CDK5RAP1 (1.2)
GO:0050670	regulation of lymphocyte proliferation	0.18	>=0.20	IRF4 (4.1)	CASP8 (1.5)	FOXP1 (1.3)	C20orf134 (0.9)	ENSG00000232170 (0.9)	RNASET2 (0.7)	TGM3 (0.7)	ASIP (0.7)	RALY (0.7)	PIGU (0.6)
REACTOME_FGFR_LIGAND_BINDING_AND_ACTIVATION	REACTOME_FGFR_LIGAND_BINDING_AND_ACTIVATION	0.18	>=0.20	MYH7B (5.3)	FAM83C-AS1 (2.1)	MMP24 (2.0)	NANOS3 (1.4)	RNASET2 (1.3)	TGM3 (1.1)	ENSG00000232170 (1.1)	CENPBD1 (1.1)	C20orf144 (1.0)	AFG3L1P (1.0)
ENSG00000196284	SUPT3H PPI subnetwork	0.18	>=0.20	NCOA6 (2.6)	RALY (2.5)	AFG3L1P (1.8)	HMGB3P1 (1.4)	FGFR1OP (1.4)	C20orf134 (1.4)	CDK5RAP1 (1.2)	PIGU (1.1)	CBFA2T2 (1.0)	ENSG00000253661 (0.8)
ENSG00000136982	DSCC1 PPI subnetwork	0.18	>=0.20	E2F1 (5.0)	HMGB3P1 (2.2)	DYNLRB1 (2.1)	PIGU (2.1)	CDK5RAP1 (1.9)	EIF2S2 (1.7)	RALY (1.5)	NCOA6 (1.4)	MMP24 (1.4)	PXMP4 (1.3)
ENSG00000117395	EBNA1BP2 PPI subnetwork	0.18	>=0.20	RCC2 (2.5)	AHCY (2.3)	UQCC (1.5)	ENSG00000228265 (1.5)	EIF2S2 (1.4)	CDK5RAP1 (1.3)	GSS (1.2)	TERT (1.1)	MYH7B (0.8)	NANOS3 (0.8)
MP:0003634	abnormal glial cell morphology	0.18	>=0.20	ASIP (1.8)	TYR (1.7)	ENSG00000249375 (1.5)	DEF8 (1.4)	FAM83C-AS1 (1.3)	ENSG00000253661 (1.2)	C20orf134 (1.2)	RHOU (1.1)	CBFA2T2 (1.1)	TP53INP2 (0.9)
ENSG00000089169	RPH3A PPI subnetwork	0.18	>=0.20	STMN3 (2.8)	NECAB3 (2.3)	MMP24 (2.2)	FOXP1 (1.8)	GRM5 (1.6)	MT1P3 (1.4)	GGT7 (1.4)	BPIFB9P (1.3)	HMGB3P1 (1.3)	CBFA2T2 (1.2)
ENSG00000108298	RPL19 PPI subnetwork	0.18	>=0.20	EIF2S2 (4.4)	ENSG00000228265 (3.1)	NANOS3 (1.9)	RCC2 (1.8)	AHCY (1.7)	DYNLRB1 (1.1)	IRF4 (1.0)	ENSG00000232170 (1.0)	C20orf134 (1.0)	GSS (1.0)
ENSG00000125885	MCM8 PPI subnetwork	0.18	>=0.20	E2F1 (6.5)	FGFR1OP (2.3)	PIGU (1.3)	BPIFB9P (1.1)	HMGB3P1 (1.0)	EIF2S2 (0.9)	ENSG00000249231 (0.9)	RNASET2 (0.9)	NOX4 (0.8)	ENSG00000249375 (0.8)
MP:0004966	abnormal inner cell mass proliferation	0.18	>=0.20	E2F1 (3.0)	EIF2S2 (1.7)	RALY (1.5)	NCOA6 (1.2)	RCC2 (1.2)	NANOS3 (1.1)	TERT (1.1)	AFG3L1P (1.1)	AHCY (1.1)	RHOU (1.0)
ENSG00000167880	EVPL PPI subnetwork	0.18	>=0.20	FAM83C (9.2)	TGM3 (6.0)	ASIP (1.5)	NANOS3 (1.1)	C20orf144 (1.0)	MYH7B (0.8)	BPIFB9P (0.7)	ENSG00000249231 (0.7)	ENSG00000228265 (0.7)	MT1P3 (0.6)
MP:0009172	small pancreatic islets	0.18	>=0.20	MT1P3 (2.2)	TOX3 (2.1)	AHCY (2.0)	PXMP4 (1.7)	ALS2CR12 (1.5)	TERT (1.4)	ASIP (1.4)	MYH7B (1.4)	EDEM2 (1.3)	NANOS3 (1.2)
MP:0002419	abnormal innate immunity	0.18	>=0.20	RHOU (2.2)	RNASET2 (2.1)	FOXP1 (1.7)	CASP8 (1.6)	TP53INP2 (1.0)	GGT7 (0.9)	TRPC4AP (0.9)	CENPBD1 (0.9)	UQCC (0.8)	C20orf134 (0.8)
ENSG00000153006	SREK1IP1 PPI subnetwork	0.18	>=0.20	EIF2S2 (2.4)	MT1P3 (2.2)	NANOS3 (2.1)	CENPBD1 (1.8)	AFG3L1P (1.6)	AHCY (1.6)	FGFR1OP (1.6)	FAM83C-AS1 (1.4)	DYNLRB1 (1.3)	CDK5RAP1 (1.3)
GO:0009260	ribonucleotide biosynthetic process	0.18	>=0.20	TERT (2.2)	UQCC (2.1)	AHCY (2.1)	NECAB3 (2.0)	RNASET2 (1.6)	ENSG00000228265 (1.5)	MT1P3 (1.3)	DEF8 (1.3)	PXMP4 (1.2)	TGM3 (1.1)
GO:0030145	manganese ion binding	0.18	>=0.20	ALS2CR12 (3.0)	DEF8 (2.6)	CASP8 (1.7)	PXMP4 (1.6)	RHOU (1.5)	FAM83C (1.4)	ACSS2 (1.2)	ENSG00000253661 (1.2)	ENSG00000228265 (1.2)	EDEM2 (1.2)
ENSG00000105953	OGDH PPI subnetwork	0.18	>=0.20	C20orf144 (2.1)	TERT (2.0)	GGT7 (1.7)	UQCC (1.6)	ZNF341 (1.6)	NANOS3 (1.5)	ASIP (1.4)	GSS (1.3)	AHCY (1.2)	SNTA1 (1.1)
ENSG00000154710	RABGEF1 PPI subnetwork	0.18	>=0.20	ENSG00000249375 (3.4)	DEF8 (3.1)	RNASET2 (1.8)	ZNF341 (1.4)	ITCH (1.4)	FAM83C (1.2)	ENSG00000253661 (1.2)	ENSG00000249231 (1.2)	DYNLRB1 (1.0)	CDK5RAP1 (0.9)
ENSG00000131469	RPL27 PPI subnetwork	0.18	>=0.20	EIF2S2 (3.4)	AHCY (2.6)	ENSG00000228265 (2.1)	NANOS3 (1.6)	RCC2 (1.1)	C20orf134 (1.1)	UQCC (1.1)	ENSG00000232170 (1.0)	ITCH (1.0)	CDK5RAP1 (1.0)
GO:0051607	defense response to virus	0.18	>=0.20	CASP8 (2.8)	ENSG00000232170 (2.0)	CENPBD1 (1.7)	ENSG00000249375 (1.2)	ALS2CR12 (1.2)	CBFA2T2 (1.0)	ASIP (0.8)	AHCY (0.8)	RNASET2 (0.8)	NANOS3 (0.7)
MP:0000633	abnormal pituitary gland morphology	0.18	>=0.20	TOX3 (4.1)	ENSG00000253661 (3.3)	TGM3 (2.4)	MT1P3 (1.5)	TERT (1.4)	STMN3 (1.4)	ASIP (1.3)	MMP24 (1.3)	C20orf144 (1.1)	ENSG00000249231 (1.0)
GO:0016791	phosphatase activity	0.18	>=0.20	SNTA1 (1.8)	DEF8 (1.8)	ENSG00000232170 (1.7)	ITCH (1.6)	TP53INP2 (1.6)	ALS2CR12 (1.4)	ENSG00000249375 (1.4)	ACSS2 (1.3)	CBFA2T2 (1.3)	NANOS3 (0.9)
ENSG00000162772	ATF3 PPI subnetwork	0.18	>=0.20	EIF2S2 (2.1)	MT1P3 (1.6)	RHOU (1.4)	RCC2 (1.4)	ENSG00000253661 (1.3)	NCOA6 (1.3)	TP53INP2 (1.1)	ENSG00000249375 (1.1)	CBFA2T2 (1.0)	IRF4 (0.8)
ENSG00000198785	GRIN3A PPI subnetwork	0.18	>=0.20	GRM5 (3.6)	MMP24 (2.3)	TERT (1.6)	ENSG00000249375 (1.4)	ENSG00000232170 (1.3)	STMN3 (1.3)	ASIP (1.1)	RHOU (1.0)	SNTA1 (1.0)	UQCC (0.7)
ENSG00000108848	LUC7L3 PPI subnetwork	0.18	>=0.20	CENPBD1 (1.4)	TOX3 (1.4)	NCOA6 (1.3)	DYNLRB1 (1.0)	ZNF341 (1.0)	ENSG00000228265 (1.0)	UQCC (1.0)	CDK5RAP1 (1.0)	FOXP1 (0.8)	C20orf134 (0.8)
GO:0030098	lymphocyte differentiation	0.18	>=0.20	IRF4 (3.1)	FAM83C (2.6)	ENSG00000232170 (2.4)	CASP8 (1.8)	CENPBD1 (1.2)	ZNF341 (0.7)	FOXP1 (0.7)	FGFR1OP (0.7)	TGM3 (0.6)	RNASET2 (0.5)
GO:0006353	transcription termination, DNA-dependent	0.18	>=0.20	AFG3L1P (4.5)	FGFR1OP (1.8)	CDK5RAP1 (1.8)	RCC2 (1.7)	DEF8 (1.4)	ENSG00000249375 (1.2)	TERT (1.1)	CENPBD1 (1.0)	UQCC (1.0)	PIGU (0.9)
GO:0017038	protein import	0.18	>=0.20	ENSG00000253661 (2.2)	FOXP1 (1.9)	MYH7B (1.9)	ALS2CR12 (1.7)	CBFA2T2 (1.4)	RHOU (1.3)	UQCC (1.2)	GSS (1.2)	EIF2S2 (1.2)	RALY (1.1)
ENSG00000122566	HNRNPA2B1 PPI subnetwork	0.18	>=0.20	RCC2 (3.0)	RALY (2.4)	AFG3L1P (2.2)	EIF2S2 (1.7)	HMGB3P1 (1.7)	DYNLRB1 (1.6)	NCOA6 (1.4)	AHCY (1.4)	CASP8 (1.0)	GSS (1.0)
MP:0005350	increased susceptibility to autoimmune disorder	0.18	>=0.20	IRF4 (6.7)	ZNF341 (3.0)	ENSG00000249231 (1.8)	FOXP1 (1.6)	E2F1 (1.5)	C20orf144 (1.1)	TGM3 (1.1)	ENSG00000228265 (1.1)	CBFA2T2 (0.9)	MAP1LC3A (0.9)
GO:0000725	recombinational repair	0.18	>=0.20	TERT (3.0)	CENPBD1 (2.9)	AFG3L1P (2.5)	E2F1 (2.5)	ENSG00000228265 (2.2)	MT1P3 (1.7)	C20orf134 (1.4)	FGFR1OP (1.3)	ENSG00000249375 (1.3)	ZNF341 (0.9)
ENSG00000164338	UTP15 PPI subnetwork	0.18	>=0.20	ENSG00000228265 (2.1)	C20orf134 (2.0)	EIF2S2 (1.8)	CDK5RAP1 (1.7)	AHCY (1.6)	RCC2 (1.5)	TERT (1.2)	IRF4 (1.2)	ITCH (1.1)	NANOS3 (0.8)
GO:0031078	histone deacetylase activity (H3-K14 specific)	0.18	>=0.20	TRPC4AP (2.1)	IRF4 (2.0)	CBFA2T2 (1.8)	RHOU (1.5)	SNTA1 (1.5)	RALY (1.5)	FGFR1OP (1.3)	MT1P3 (1.3)	GSS (1.2)	AFG3L1P (1.2)
GO:0032041	NAD-dependent histone deacetylase activity (H3-K14 specific)	0.18	>=0.20	TRPC4AP (2.1)	IRF4 (2.0)	CBFA2T2 (1.8)	RHOU (1.5)	SNTA1 (1.5)	RALY (1.5)	FGFR1OP (1.3)	MT1P3 (1.3)	GSS (1.2)	AFG3L1P (1.2)
GO:0034739	histone deacetylase activity (H4-K16 specific)	0.18	>=0.20	TRPC4AP (2.1)	IRF4 (2.0)	CBFA2T2 (1.8)	RHOU (1.5)	SNTA1 (1.5)	RALY (1.5)	FGFR1OP (1.3)	MT1P3 (1.3)	GSS (1.2)	AFG3L1P (1.2)
GO:0046970	NAD-dependent histone deacetylase activity (H4-K16 specific)	0.18	>=0.20	TRPC4AP (2.1)	IRF4 (2.0)	CBFA2T2 (1.8)	RHOU (1.5)	SNTA1 (1.5)	RALY (1.5)	FGFR1OP (1.3)	MT1P3 (1.3)	GSS (1.2)	AFG3L1P (1.2)
ENSG00000143947	RPS27A PPI subnetwork	0.18	>=0.20	EIF2S2 (3.8)	AHCY (2.4)	GSS (2.2)	TRPC4AP (2.1)	RALY (2.0)	RCC2 (1.8)	HMGB3P1 (1.6)	DYNLRB1 (1.6)	MAP1LC3A (1.5)	E2F1 (1.2)
ENSG00000088833	NSFL1C PPI subnetwork	0.18	>=0.20	TRPC4AP (2.2)	EIF2S2 (2.2)	EDEM2 (1.8)	RCC2 (1.6)	RHOU (1.3)	HMGB3P1 (1.2)	NCOA6 (1.1)	C20orf134 (1.0)	MT1P3 (1.0)	IRF4 (1.0)
MP:0008565	decreased interferon-beta secretion	0.18	>=0.20	CASP8 (2.1)	CENPBD1 (1.6)	EDEM2 (1.1)	ENSG00000249231 (1.1)	ENSG00000228265 (1.0)	PIGU (0.9)	C20orf134 (0.9)	NANOS3 (0.8)	ENSG00000249375 (0.7)	ITCH (0.7)
MP:0002398	abnormal bone marrow cell morphology/development	0.18	>=0.20	CASP8 (2.1)	ENSG00000228265 (1.9)	RALY (1.8)	PIGU (1.6)	ENSG00000232170 (1.4)	IRF4 (1.4)	GGT7 (1.1)	AHCY (0.9)	ASIP (0.9)	UQCC (0.9)
ENSG00000106829	TLE4 PPI subnetwork	0.18	>=0.20	ENSG00000253661 (4.7)	C20orf144 (2.4)	TOX3 (1.9)	TYR (1.1)	RCC2 (1.0)	NCOA6 (1.0)	GGT7 (0.8)	NANOS3 (0.8)	STMN3 (0.6)	ASIP (0.5)
GO:0003682	chromatin binding	0.18	>=0.20	RCC2 (3.5)	TERT (2.7)	NCOA6 (2.5)	FOXP1 (2.3)	TOX3 (2.2)	E2F1 (1.7)	HMGB3P1 (1.7)	ENSG00000253661 (1.1)	TRPC4AP (0.9)	TYR (0.8)
ENSG00000101057	MYBL2 PPI subnetwork	0.18	>=0.20	E2F1 (3.5)	CBFA2T2 (2.9)	NECAB3 (2.4)	ITCH (2.4)	FGFR1OP (2.2)	ENSG00000249231 (2.1)	RALY (2.1)	HMGB3P1 (1.9)	NCOA6 (1.9)	SNTA1 (1.7)
GO:0006633	fatty acid biosynthetic process	0.18	>=0.20	ACSS2 (4.0)	PXMP4 (4.0)	TP53INP2 (2.4)	FAM83C (1.8)	MAP1LC3A (1.7)	TGM3 (1.4)	AFG3L1P (1.4)	CENPBD1 (1.2)	ENSG00000249375 (1.1)	BPIFB9P (1.0)
ENSG00000100316	RPL3 PPI subnetwork	0.18	>=0.20	EIF2S2 (2.6)	AHCY (2.2)	NANOS3 (1.6)	CDK5RAP1 (1.2)	RCC2 (1.1)	ENSG00000228265 (1.0)	GSS (1.0)	IRF4 (1.0)	ENSG00000232170 (0.9)	UQCC (0.7)
REACTOME_TRANSCRIPTION	REACTOME_TRANSCRIPTION	0.18	>=0.20	AFG3L1P (3.0)	CDK5RAP1 (2.4)	RCC2 (2.1)	DYNLRB1 (1.6)	FGFR1OP (1.4)	CENPBD1 (1.2)	DEF8 (0.9)	EIF2S2 (0.9)	ZNF341 (0.8)	NCOA6 (0.8)
GO:0051310	metaphase plate congression	0.18	>=0.20	ENSG00000249231 (2.5)	FAM83C-AS1 (2.5)	FGFR1OP (2.4)	ENSG00000232170 (1.8)	PXMP4 (1.7)	TERT (1.4)	HMGB3P1 (1.4)	CDK5RAP1 (1.3)	ENSG00000228265 (1.0)	E2F1 (0.9)
GO:0031424	keratinization	0.18	>=0.20	FAM83C (8.5)	TGM3 (7.7)	NANOS3 (0.9)	C20orf144 (0.8)	ENSG00000228265 (0.7)	MAP1LC3A (0.7)	ITCH (0.5)	PROCR (0.5)	C20orf134 (0.5)	DEF8 (0.4)
MP:0000433	microcephaly	0.18	>=0.20	ENSG00000253661 (3.0)	TOX3 (2.2)	HMGB3P1 (2.0)	CBFA2T2 (1.9)	RHOU (1.7)	NCOA6 (1.3)	FOXP1 (1.3)	PIGU (1.1)	ASIP (1.0)	TYR (1.0)
ENSG00000076864	RAP1GAP PPI subnetwork	0.18	>=0.20	STMN3 (2.9)	ITCH (2.0)	NECAB3 (2.0)	HMGB3P1 (1.8)	GGT7 (1.6)	GRM5 (1.6)	MMP24 (1.6)	NANOS3 (1.1)	FOXP1 (1.1)	TERT (0.9)
MP:0000639	abnormal adrenal gland morphology	0.18	>=0.20	FGFR1OP (2.5)	AFG3L1P (2.4)	NECAB3 (2.3)	TP53INP2 (2.2)	RHOU (2.0)	TERT (1.9)	BPIFB9P (1.8)	HMGB3P1 (1.7)	CENPBD1 (1.7)	MAP1LC3A (1.5)
MP:0002451	abnormal macrophage physiology	0.18	>=0.20	CASP8 (3.0)	PROCR (2.6)	RNASET2 (2.1)	IRF4 (1.4)	EDEM2 (1.4)	ENSG00000249375 (1.3)	ZNF341 (0.8)	FGFR1OP (0.7)	BPIFB9P (0.6)	RHOU (0.5)
ENSG00000215467	ENSG00000215467 PPI subnetwork	0.18	>=0.20	AHCY (3.0)	EIF2S2 (2.7)	NANOS3 (2.2)	RCC2 (1.6)	ENSG00000228265 (1.6)	GSS (1.0)	ZNF341 (0.9)	DEF8 (0.8)	RALY (0.8)	IRF4 (0.8)
GO:0040008	regulation of growth	0.18	>=0.20	ENSG00000253661 (2.3)	FOXP1 (1.8)	MAP1LC3A (1.8)	BPIFB9P (1.6)	RHOU (1.5)	ASIP (1.4)	NOX4 (1.3)	RNASET2 (1.3)	PROCR (1.2)	TOX3 (1.2)
ENSG00000134072	CAMK1 PPI subnetwork	0.18	>=0.20	NECAB3 (2.5)	MMP24 (2.0)	GGT7 (1.8)	GRM5 (1.6)	TGM3 (1.6)	PROCR (1.5)	UQCC (1.5)	STMN3 (1.4)	SNTA1 (1.4)	DYNLRB1 (1.1)
ENSG00000198216	CACNA1E PPI subnetwork	0.18	>=0.20	GRM5 (3.2)	GGT7 (2.5)	RNASET2 (2.3)	FOXP1 (1.7)	CBFA2T2 (1.6)	MYH7B (1.5)	SNTA1 (1.3)	RHOU (1.3)	FAM83C (1.2)	ALS2CR12 (1.1)
REACTOME_GAP:FILLING_DNA_REPAIR_SYNTHESIS_AND_LIGATION_IN_TC:NER	REACTOME_GAP:FILLING_DNA_REPAIR_SYNTHESIS_AND_LIGATION_IN_TC:NER	0.18	>=0.20	E2F1 (6.8)	PIGU (2.4)	TERT (1.8)	FGFR1OP (1.7)	CDK5RAP1 (1.5)	BPIFB9P (1.3)	AHCY (0.9)	NOX4 (0.9)	AFG3L1P (0.7)	RCC2 (0.7)
REACTOME_GAP:FILLING_DNA_REPAIR_SYNTHESIS_AND_LIGATION_IN_GG:NER	REACTOME_GAP:FILLING_DNA_REPAIR_SYNTHESIS_AND_LIGATION_IN_GG:NER	0.18	>=0.20	E2F1 (6.8)	PIGU (2.4)	TERT (1.8)	FGFR1OP (1.7)	CDK5RAP1 (1.5)	BPIFB9P (1.3)	AHCY (0.9)	NOX4 (0.9)	AFG3L1P (0.7)	RCC2 (0.7)
ENSG00000023318	ERP44 PPI subnetwork	0.18	>=0.20	EDEM2 (3.5)	GGT7 (1.9)	RNASET2 (1.7)	STMN3 (1.6)	ALS2CR12 (1.3)	GRM5 (0.9)	CBFA2T2 (0.8)	RHOU (0.8)	PROCR (0.8)	AHCY (0.8)
ENSG00000140464	PML PPI subnetwork	0.18	>=0.20	NCOA6 (2.2)	HMGB3P1 (2.0)	TERT (1.7)	FGFR1OP (1.6)	CASP8 (1.3)	ITCH (1.3)	TRPC4AP (1.2)	RCC2 (1.1)	IRF4 (1.0)	EDEM2 (0.9)
ENSG00000198932	GPRASP1 PPI subnetwork	0.18	>=0.20	NOX4 (2.7)	BPIFB9P (2.2)	TGM3 (2.1)	ENSG00000253661 (1.7)	ENSG00000232170 (1.5)	TERT (1.4)	DYNLRB1 (1.3)	GSS (1.1)	MT1P3 (1.1)	ENSG00000249231 (1.0)
ENSG00000007237	GAS7 PPI subnetwork	0.18	>=0.20	ITCH (2.7)	ASIP (1.9)	FOXP1 (1.8)	ENSG00000228265 (1.8)	NOX4 (1.8)	NCOA6 (1.4)	CASP8 (1.3)	C20orf134 (1.2)	TP53INP2 (1.2)	HMGB3P1 (0.8)
GO:0019239	deaminase activity	0.18	>=0.20	TGM3 (2.0)	ENSG00000253661 (1.7)	MYH7B (1.6)	SNTA1 (1.4)	CASP8 (1.3)	ENSG00000228265 (1.2)	TP53INP2 (1.2)	DEF8 (1.1)	RHOU (0.9)	BPIFB9P (0.8)
KEGG_ARGININE_AND_PROLINE_METABOLISM	KEGG_ARGININE_AND_PROLINE_METABOLISM	0.18	>=0.20	SNTA1 (3.2)	AHCY (3.1)	GSS (1.9)	MYH7B (1.6)	PROCR (1.5)	C20orf134 (1.5)	FAM83C (1.4)	EDEM2 (1.3)	FAM83C-AS1 (1.3)	ENSG00000249375 (1.2)
ENSG00000135069	PSAT1 PPI subnetwork	0.18	>=0.20	AHCY (6.0)	RALY (2.0)	GSS (1.7)	RHOU (1.6)	EIF2S2 (1.3)	ENSG00000253661 (1.2)	CENPBD1 (1.1)	MAP1LC3A (0.9)	MT1P3 (0.9)	FAM83C-AS1 (0.7)
GO:0072522	purine-containing compound biosynthetic process	0.18	>=0.20	RNASET2 (2.1)	SNTA1 (1.6)	GRM5 (1.5)	AHCY (1.3)	NECAB3 (1.2)	STMN3 (1.2)	ENSG00000249375 (1.2)	DYNLRB1 (1.1)	UQCC (1.1)	TGM3 (0.9)
ENSG00000129514	FOXA1 PPI subnetwork	0.18	>=0.20	MYH7B (3.5)	AFG3L1P (2.8)	ENSG00000249231 (2.5)	CENPBD1 (2.3)	MT1P3 (1.9)	NECAB3 (1.6)	MMP24 (1.4)	RHOU (1.3)	FAM83C-AS1 (1.2)	FAM83C (1.2)
ENSG00000198523	PLN PPI subnetwork	0.18	>=0.20	TGM3 (3.6)	FOXP1 (2.2)	ENSG00000249231 (1.6)	NANOS3 (1.3)	SNTA1 (1.2)	CASP8 (1.2)	MYH7B (1.1)	GRM5 (1.1)	TP53INP2 (1.1)	DEF8 (1.0)
GO:0032024	positive regulation of insulin secretion	0.18	>=0.20	NANOS3 (2.1)	TOX3 (1.9)	TERT (1.9)	ENSG00000249231 (1.8)	ENSG00000232170 (1.3)	MT1P3 (1.3)	FOXP1 (1.2)	ALS2CR12 (1.1)	FAM83C-AS1 (1.0)	PROCR (0.9)
MP:0004803	increased susceptibility to autoimmune diabetes	0.18	>=0.20	IRF4 (6.7)	ZNF341 (2.5)	PIGU (1.9)	NECAB3 (1.8)	CENPBD1 (1.7)	TERT (1.7)	FOXP1 (1.5)	PXMP4 (1.3)	CDK5RAP1 (1.1)	CBFA2T2 (0.9)
GO:0006306	DNA methylation	0.18	>=0.20	ENSG00000249375 (3.9)	TERT (2.7)	ZNF341 (2.5)	NANOS3 (1.7)	C20orf134 (1.4)	CBFA2T2 (1.3)	AFG3L1P (1.0)	HMGB3P1 (1.0)	NCOA6 (0.9)	PXMP4 (0.8)
GO:0006305	DNA alkylation	0.18	>=0.20	ENSG00000249375 (3.9)	TERT (2.7)	ZNF341 (2.5)	NANOS3 (1.7)	C20orf134 (1.4)	CBFA2T2 (1.3)	AFG3L1P (1.0)	HMGB3P1 (1.0)	NCOA6 (0.9)	PXMP4 (0.8)
[truncated: 8,969 more rows]

## Sheet: 5e-8_geneprioritization
Locus	Nr of genes in locus	Chromosome and position	GWAS P value	Ensembl gene ID	Gene symbol	Nominal P value	Gene closest to lead SNP	Top cis eQTL SNP (Westra et al. Nature Genetics 2014)	False discovery rate
rs3213180	10	chr20:31935526-32380075	9.06e-15	ENSG00000101412	E2F1	0.05	FALSE	-	>0.20
rs406991	1	chr10:8301294-8310268	3.22e-11	ENSG00000232170	-	0.06	TRUE	-	>0.20
rs204295	2	chr6:167342992-167455906	3.65e-08	ENSG00000213066	FGFR1OP	0.11	FALSE	rs3093027	>0.20
rs79777584	24	chr20:32570858-33999944	2.91e-18	ENSG00000126005	MT1P3	0.12	FALSE	rs2275274;rs17092385	>0.20
rs3213180	10	chr20:31935526-32380075	9.06e-15	ENSG00000131061	ZNF341	0.16	FALSE	rs6059419	>0.20
rs79777584	24	chr20:32570858-33999944	2.91e-18	ENSG00000198646	NCOA6	0.16	FALSE	rs6060034	>0.20
rs4784227	2	chr16:52471918-52640847	8.68e-11	ENSG00000249231	-	0.19	FALSE	-	>0.20
rs79777584	24	chr20:32570858-33999944	2.91e-18	ENSG00000131067	GGT7	0.19	FALSE	rs6060003	>0.20
rs3213180	10	chr20:31935526-32380075	9.06e-15	ENSG00000101400	SNTA1	0.21	FALSE	rs2065703	>0.20
rs79777584	24	chr20:32570858-33999944	2.91e-18	ENSG00000225336	HMGB3P1	0.22	FALSE	-	>0.20
rs79777584	24	chr20:32570858-33999944	2.91e-18	ENSG00000100983	GSS	0.22	FALSE	-	>0.20
rs2259797	1	chr20:62271061-62284780	8.62e-09	ENSG00000197457	STMN3	0.23	TRUE	-	>0.20
rs12134662	1	chr1:17733256-17766220	3.91e-18	ENSG00000179051	RCC2	0.24	TRUE	rs12078935	>0.20
rs4268748	3	chr16:90015183-90068569	6.19e-23	ENSG00000223959	AFG3L1P	0.25	FALSE	-	>0.20
rs79777584	24	chr20:32570858-33999944	2.91e-18	ENSG00000101444	AHCY	0.26	FALSE	-	>0.20
rs1126809	3	chr11:88237744-89322779	1.46e-16	ENSG00000168959	GRM5	0.27	FALSE	rs595739	>0.20
rs79777584	24	chr20:32570858-33999944	2.91e-18	ENSG00000125970	RALY	0.28	FALSE	rs2268083;rs1015363	>0.20
rs3213180	10	chr20:31935526-32380075	9.06e-15	ENSG00000125967	NECAB3	0.28	TRUE	-	>0.20
rs2853677	1	chr5:1253262-1295184	2.23e-13	ENSG00000164362	TERT	0.3	TRUE	rs2242652;rs6894574	>0.20
rs79777584	24	chr20:32570858-33999944	2.91e-18	ENSG00000101440	ASIP	0.3	FALSE	-	>0.20
rs12203592	1	chr6:391739-411447	6.75e-39	ENSG00000137265	IRF4	0.31	TRUE	rs9391910	>0.20
rs79777584	24	chr20:32570858-33999944	2.91e-18	ENSG00000101464	PIGU	0.32	FALSE	-	>0.20
rs79777584	24	chr20:32570858-33999944	2.91e-18	ENSG00000125998	FAM83C	0.34	FALSE	rs6060300	>0.20
rs79777584	24	chr20:32570858-33999944	2.91e-18	ENSG00000125966	MMP24	0.36	FALSE	-	>0.20
rs1830298	2	chr2:202098166-202222121	6.49e-18	ENSG00000064012	CASP8	0.36	FALSE	rs11898821;rs11899004	>0.20
rs79777584	24	chr20:32570858-33999944	2.91e-18	ENSG00000125977	EIF2S2	0.39	FALSE	rs2268079	>0.20
rs79777584	24	chr20:32570858-33999944	2.91e-18	ENSG00000100991	TRPC4AP	0.39	FALSE	rs6120819;rs6120777	>0.20
rs7250028	1	chr19:13987950-13991571	1.27e-08	ENSG00000187556	NANOS3	0.4	TRUE	-	>0.20
rs3213180	10	chr20:31935526-32380075	9.06e-15	ENSG00000125997	BPIFB9P	0.42	FALSE	-	>0.20
rs4268748	3	chr16:90015183-90068569	6.19e-23	ENSG00000177946	CENPBD1	0.43	FALSE	-	>0.20
rs13060421	1	chr3:71003844-71633140	2.16e-09	ENSG00000114861	FOXP1	0.46	FALSE	rs17008749	>0.20
rs3213180	10	chr20:31935526-32380075	9.06e-15	ENSG00000101391	CDK5RAP1	0.49	FALSE	rs209677	>0.20
rs214793	1	chr20:2276647-2321724	8.08e-09	ENSG00000125780	TGM3	0.5	TRUE	rs214781	>0.20
rs79777584	24	chr20:32570858-33999944	2.91e-18	ENSG00000088298	EDEM2	0.53	FALSE	rs6058194	>0.20
rs4268748	3	chr16:90015183-90068569	6.19e-23	ENSG00000140995	DEF8	0.53	TRUE	rs3803684;rs8063761	>0.20
rs3213180	10	chr20:31935526-32380075	9.06e-15	ENSG00000101417	PXMP4	0.56	FALSE	-	>0.20
rs6983267	1	chr8:128698588-128746213	2.59e-11	ENSG00000249375	-	0.56	TRUE	-	>0.20
rs79777584	24	chr20:32570858-33999944	2.91e-18	ENSG00000078804	TP53INP2	0.58	FALSE	-	>0.20
rs1830298	2	chr2:202098166-202222121	6.49e-18	ENSG00000155749	ALS2CR12	0.58	TRUE	rs12990906	>0.20
rs79777584	24	chr20:32570858-33999944	2.91e-18	ENSG00000228265	-	0.61	FALSE	-	>0.20
rs79777584	24	chr20:32570858-33999944	2.91e-18	ENSG00000078747	ITCH	0.62	FALSE	-	>0.20
rs3213180	10	chr20:31935526-32380075	9.06e-15	ENSG00000078699	CBFA2T2	0.63	FALSE	rs910397	>0.20
rs79777584	24	chr20:32570858-33999944	2.91e-18	ENSG00000101000	PROCR	0.64	FALSE	-	>0.20
rs1126809	3	chr11:88237744-89322779	1.46e-16	ENSG00000086991	NOX4	0.64	FALSE	-	>0.20
rs79777584	24	chr20:32570858-33999944	2.91e-18	ENSG00000101460	MAP1LC3A	0.68	FALSE	rs6058089	>0.20
rs4784227	2	chr16:52471918-52640847	8.68e-11	ENSG00000103460	TOX3	0.69	TRUE	rs187680;rs12925035	>0.20
rs3213180	10	chr20:31935526-32380075	9.06e-15	ENSG00000149609	C20orf144	0.71	FALSE	-	>0.20
rs79777584	24	chr20:32570858-33999944	2.91e-18	ENSG00000078814	MYH7B	0.72	FALSE	-	>0.20
rs1126809	3	chr11:88237744-89322779	1.46e-16	ENSG00000077498	TYR	0.74	TRUE	-	>0.20
rs79777584	24	chr20:32570858-33999944	2.91e-18	ENSG00000235214	FAM83C-AS1	0.76	FALSE	-	>0.20
rs79777584	24	chr20:32570858-33999944	2.91e-18	ENSG00000131069	ACSS2	0.76	FALSE	rs734111;rs6119536	>0.20
rs3213180	10	chr20:31935526-32380075	9.06e-15	ENSG00000182584	C20orf134	0.83	FALSE	rs2747554	>0.20
rs204295	2	chr6:167342992-167455906	3.65e-08	ENSG00000026297	RNASET2	0.86	FALSE	rs429083	>0.20
rs79777584	24	chr20:32570858-33999944	2.91e-18	ENSG00000125971	DYNLRB1	0.87	TRUE	-	>0.20
rs79777584	24	chr20:32570858-33999944	2.91e-18	ENSG00000101019	UQCC	0.88	FALSE	rs1540927	>0.20
rs35251485	1	chr8:77403435-77595513	7.13e-12	ENSG00000253661	-	0.91	FALSE	-	>0.20
rs801108	1	chr1:228870824-228882416	3.43e-09	ENSG00000116574	RHOU	0.97	TRUE	-	>0.20

## Sheet: 5e-8_tissueenrichment
MeSH term	Name	MeSH first level term	MeSH second level term	Nominal P value	False discovery rate	Tissue-specific expression Z score gene 1	Tissue-specific expression Z score gene 2	Tissue-specific expression Z score gene 3	Tissue-specific expression Z score gene 4	Tissue-specific expression Z score gene 5	Tissue-specific expression Z score gene 6	Tissue-specific expression Z score gene 7	Tissue-specific expression Z score gene 8	Tissue-specific expression Z score gene 9	Tissue-specific expression Z score gene 10
A15.145.300	Fetal Blood	Hemic and Immune Systems	Blood	0.00243	<0.20	C20orf144 (2.2)	NANOS3 (2.2)	FAM83C-AS1 (2.0)	E2F1 (2.0)	TERT (1.8)	ZNF341 (1.3)	FOXP1 (1.2)	ENSG00000249231 (1.2)	RNASET2 (1.0)	MT1P3 (1.0)
A15.145	Blood	Hemic and Immune Systems	Blood	0.00877	>=0.20	RNASET2 (1.8)	CASP8 (1.7)	FOXP1 (1.4)	IRF4 (1.2)	NANOS3 (1.2)	ZNF341 (1.1)	C20orf144 (1.0)	AFG3L1P (1.0)	RALY (0.9)	ALS2CR12 (0.9)
A15.378.316	Bone Marrow Cells	Hemic and Immune Systems	Hematopoietic System	0.00887	>=0.20	NANOS3 (1.9)	RNASET2 (1.7)	CASP8 (1.7)	ITCH (1.6)	ZNF341 (1.5)	ENSG00000249375 (1.5)	TRPC4AP (1.4)	DEF8 (1.4)	ASIP (1.3)	C20orf144 (1.2)
A15.378	Hematopoietic System	Hemic and Immune Systems	Hematopoietic System	0.00887	>=0.20	NANOS3 (1.9)	RNASET2 (1.7)	CASP8 (1.7)	ITCH (1.6)	ZNF341 (1.5)	ENSG00000249375 (1.5)	TRPC4AP (1.4)	DEF8 (1.4)	ASIP (1.3)	C20orf144 (1.2)
A15.145.229	Blood Cells	Hemic and Immune Systems	Blood	0.01	>=0.20	RNASET2 (1.6)	CASP8 (1.6)	IRF4 (1.5)	ZNF341 (1.2)	C20orf144 (1.2)	AFG3L1P (1.0)	NANOS3 (1.0)	ITCH (1.0)	EDEM2 (1.0)	FOXP1 (0.8)
A11.872.378.590.635	Granulocyte Macrophage Progenitor Cells	Cells	Stem Cells	0.02	>=0.20	CDK5RAP1 (2.3)	EDEM2 (1.9)	RCC2 (1.7)	ENSG00000249375 (1.5)	EIF2S2 (1.5)	ENSG00000228265 (1.3)	FGFR1OP (1.3)	CENPBD1 (1.2)	ASIP (1.2)	PROCR (1.2)
A11.627	Myeloid Cells	Cells	Myeloid Cells	0.02	>=0.20	CASP8 (1.6)	NANOS3 (1.5)	RNASET2 (1.4)	ITCH (1.4)	ENSG00000249375 (1.4)	ZNF341 (1.3)	ASIP (1.3)	CENPBD1 (1.2)	DEF8 (1.2)	EDEM2 (1.2)
A15.382.680	Phagocytes	Hemic and Immune Systems	Immune System	0.02	>=0.20	CASP8 (1.7)	NANOS3 (1.6)	ENSG00000249375 (1.4)	ITCH (1.4)	ASIP (1.4)	RNASET2 (1.4)	ZNF341 (1.3)	DEF8 (1.3)	CENPBD1 (1.2)	EDEM2 (1.2)
A15.378.316.580	Monocytes	Hemic and Immune Systems	Hematopoietic System	0.03	>=0.20	NANOS3 (2.0)	IRF4 (1.6)	ASIP (1.5)	FAM83C-AS1 (1.4)	CENPBD1 (1.3)	ENSG00000249375 (1.3)	C20orf144 (1.2)	TRPC4AP (1.2)	ZNF341 (1.2)	CASP8 (1.1)
A11.627.624.249	Monocyte Macrophage Precursor Cells	Cells	Myeloid Cells	0.03	>=0.20	CDK5RAP1 (3.0)	EDEM2 (2.2)	PROCR (2.1)	ENSG00000249231 (1.9)	RCC2 (1.8)	EIF2S2 (1.6)	ASIP (1.6)	CENPBD1 (1.6)	ENSG00000228265 (1.4)	AFG3L1P (1.1)
A11.118.637	Leukocytes	Cells	Blood Cells	0.03	>=0.20	IRF4 (1.9)	NANOS3 (1.6)	RNASET2 (1.5)	C20orf144 (1.5)	CASP8 (1.4)	TERT (1.2)	ZNF341 (1.2)	FAM83C-AS1 (1.1)	ASIP (1.1)	ITCH (1.1)
A11.118.637.555.567.569	T Lymphocytes	Cells	Blood Cells	0.03	>=0.20	AFG3L1P (2.2)	FOXP1 (1.9)	CASP8 (1.8)	CDK5RAP1 (1.6)	IRF4 (1.4)	C20orf134 (1.3)	ENSG00000232170 (1.3)	RNASET2 (1.3)	ZNF341 (1.1)	CBFA2T2 (1.0)
A11.118.637.415	Granulocytes	Cells	Blood Cells	0.04	>=0.20	RNASET2 (4.0)	CASP8 (3.5)	ITCH (2.9)	ENSG00000249375 (2.8)	DEF8 (2.5)	ZNF341 (2.4)	TRPC4AP (2.3)	NANOS3 (2.2)	TGM3 (2.1)	BPIFB9P (1.7)
A15.382	Immune System	Hemic and Immune Systems	Immune System	0.04	>=0.20	IRF4 (1.9)	TERT (1.4)	E2F1 (1.4)	FAM83C-AS1 (1.2)	ENSG00000232170 (1.2)	RNASET2 (1.2)	CASP8 (1.1)	EDEM2 (1.1)	ASIP (1.1)	NANOS3 (1.1)
A11.627.340.360	Granulocyte Precursor Cells	Cells	Myeloid Cells	0.04	>=0.20	ENSG00000249375 (3.2)	ZNF341 (2.1)	HMGB3P1 (2.0)	FGFR1OP (2.0)	E2F1 (2.0)	PXMP4 (1.8)	NANOS3 (1.8)	RALY (1.7)	C20orf144 (1.7)	PIGU (1.7)
A15.382.490.315.583	Neutrophils	Hemic and Immune Systems	Immune System	0.04	>=0.20	RNASET2 (4.3)	CASP8 (3.7)	ITCH (3.2)	DEF8 (2.8)	ENSG00000249375 (2.7)	TRPC4AP (2.4)	ZNF341 (2.4)	TGM3 (2.3)	NANOS3 (2.2)	BPIFB9P (1.9)
A11.436.348	Hepatocytes	Cells	Epithelial Cells	0.04	>=0.20	FGFR1OP (2.8)	UQCC (2.7)	TOX3 (2.4)	ITCH (2.4)	CENPBD1 (2.2)	PIGU (2.2)	CDK5RAP1 (2.1)	AHCY (1.9)	GSS (1.6)	TRPC4AP (1.5)
A11.118.637.555.567.562.440	Precursor Cells B Lymphoid	Cells	Blood Cells	0.04	>=0.20	FOXP1 (4.1)	AFG3L1P (3.5)	IRF4 (2.3)	RNASET2 (2.2)	DEF8 (1.7)	ITCH (1.7)	CASP8 (1.7)	ZNF341 (1.2)	CDK5RAP1 (1.2)	NANOS3 (1.1)
A11.872.378.294	Lymphoid Progenitor Cells	Cells	Stem Cells	0.04	>=0.20	FOXP1 (4.1)	AFG3L1P (3.5)	IRF4 (2.3)	RNASET2 (2.2)	DEF8 (1.7)	ITCH (1.7)	CASP8 (1.7)	ZNF341 (1.2)	CDK5RAP1 (1.2)	NANOS3 (1.1)
A02.835	Skeleton	Musculoskeletal System	Skeleton	0.05	>=0.20	E2F1 (1.8)	IRF4 (1.7)	TERT (1.4)	ENSG00000232170 (1.2)	FAM83C-AS1 (1.2)	RALY (1.1)	ASIP (1.0)	EDEM2 (0.9)	ENSG00000249375 (0.9)	RNASET2 (0.9)
A11.872.378	Hematopoietic Stem Cells	Cells	Stem Cells	0.05	>=0.20	CDK5RAP1 (2.0)	EIF2S2 (1.7)	AFG3L1P (1.6)	FGFR1OP (1.6)	RCC2 (1.4)	EDEM2 (1.3)	HMGB3P1 (1.1)	RNASET2 (1.1)	ZNF341 (1.1)	AHCY (1.0)
A02.835.232	Bone and Bones	Musculoskeletal System	Skeleton	0.05	>=0.20	E2F1 (1.9)	IRF4 (1.7)	TERT (1.5)	ENSG00000232170 (1.3)	FAM83C-AS1 (1.3)	RALY (1.2)	ASIP (1.0)	ENSG00000249375 (1.0)	EDEM2 (1.0)	RNASET2 (1.0)
A15.382.216	Bone Marrow	Hemic and Immune Systems	Immune System	0.05	>=0.20	E2F1 (2.1)	IRF4 (2.0)	TERT (1.8)	ENSG00000232170 (1.6)	FAM83C-AS1 (1.5)	RALY (1.2)	ENSG00000249375 (1.2)	RNASET2 (1.2)	ASIP (1.1)	EDEM2 (1.1)
A10.165	Connective Tissue	Tissues	Connective Tissue	0.06	>=0.20	E2F1 (1.7)	IRF4 (1.6)	TERT (1.4)	ENSG00000232170 (1.2)	FAM83C-AS1 (1.1)	RALY (1.1)	ASIP (0.9)	ENSG00000249375 (0.9)	EDEM2 (0.9)	RNASET2 (0.9)
A11.066	Antigen Presenting Cells	Cells	Antigen-Presenting Cells	0.06	>=0.20	IRF4 (3.1)	AFG3L1P (1.6)	ASIP (1.5)	FAM83C-AS1 (1.5)	CENPBD1 (1.4)	ITCH (1.4)	C20orf144 (1.2)	ZNF341 (1.2)	NANOS3 (1.1)	CASP8 (1.0)
A15.382.812.260	Dendritic Cells	Hemic and Immune Systems	Immune System	0.06	>=0.20	IRF4 (3.1)	AFG3L1P (1.6)	ASIP (1.5)	FAM83C-AS1 (1.5)	CENPBD1 (1.4)	ITCH (1.4)	C20orf144 (1.2)	ZNF341 (1.2)	NANOS3 (1.1)	CASP8 (1.0)
A15.382.812	Mononuclear Phagocyte System	Hemic and Immune Systems	Immune System	0.06	>=0.20	CENPBD1 (1.6)	IRF4 (1.5)	ASIP (1.4)	NANOS3 (1.3)	FAM83C-AS1 (1.2)	AFG3L1P (1.2)	CASP8 (1.1)	RHOU (1.1)	EDEM2 (1.0)	ITCH (1.0)
A03.556.500.760	Salivary Glands	Digestive System	Gastrointestinal Tract	0.07	>=0.20	TYR (2.2)	ENSG00000232170 (2.1)	TERT (2.0)	CDK5RAP1 (2.0)	MMP24 (2.0)	PXMP4 (1.8)	ACSS2 (1.5)	C20orf134 (1.4)	ENSG00000249231 (1.4)	GGT7 (1.2)
A03.556.124.526.767	Rectum	Digestive System	Gastrointestinal Tract	0.07	>=0.20	TOX3 (2.2)	GSS (1.7)	RALY (1.5)	ACSS2 (1.5)	UQCC (1.4)	NCOA6 (1.2)	AHCY (1.1)	CBFA2T2 (1.1)	MT1P3 (1.0)	NECAB3 (0.8)
A15.145.229.637.555	Leukocytes Mononuclear	Hemic and Immune Systems	Blood	0.08	>=0.20	IRF4 (2.2)	C20orf144 (1.6)	NANOS3 (1.5)	ENSG00000232170 (1.2)	FAM83C-AS1 (1.2)	EDEM2 (1.2)	C20orf134 (1.1)	ZNF341 (1.1)	ASIP (1.1)	RNASET2 (1.0)
A15.145.229.637.555.567.569.200	CD4 Positive T Lymphocytes	Hemic and Immune Systems	Blood	0.08	>=0.20	ENSG00000232170 (4.4)	FOXP1 (3.5)	AFG3L1P (3.2)	CDK5RAP1 (3.0)	RNASET2 (2.7)	CASP8 (1.9)	C20orf134 (1.6)	NCOA6 (1.3)	ALS2CR12 (1.0)	CBFA2T2 (1.0)
A11.627.635	Myeloid Progenitor Cells	Cells	Myeloid Cells	0.09	>=0.20	CDK5RAP1 (2.2)	EIF2S2 (1.9)	FGFR1OP (1.9)	RCC2 (1.5)	EDEM2 (1.4)	CENPBD1 (1.4)	AFG3L1P (1.4)	HMGB3P1 (1.3)	PIGU (1.3)	AHCY (1.2)
A11.118.637.555.567.569.200.700	T Lymphocytes Regulatory	Cells	Blood Cells	0.09	>=0.20	FOXP1 (3.8)	AFG3L1P (3.5)	CDK5RAP1 (2.9)	RNASET2 (2.8)	ENSG00000232170 (2.8)	CASP8 (2.0)	NCOA6 (1.6)	ALS2CR12 (1.4)	C20orf134 (1.2)	IRF4 (1.0)
A03.556.500.760.464	Parotid Gland	Digestive System	Gastrointestinal Tract	0.09	>=0.20	TYR (2.4)	ENSG00000232170 (2.4)	CDK5RAP1 (2.1)	MMP24 (2.0)	TERT (2.0)	C20orf134 (1.6)	PXMP4 (1.5)	ACSS2 (1.4)	ENSG00000249231 (1.4)	C20orf144 (1.3)
A04.623.603	Oropharynx	Respiratory System	Pharynx	0.09	>=0.20	IRF4 (2.4)	FOXP1 (1.7)	RNASET2 (1.6)	C20orf134 (1.4)	RCC2 (1.3)	FAM83C-AS1 (1.3)	E2F1 (1.3)	DEF8 (1.3)	RALY (1.2)	CASP8 (1.2)
A15.382.520.604.800	Palatine Tonsil	Hemic and Immune Systems	Immune System	0.09	>=0.20	IRF4 (2.4)	FOXP1 (1.7)	RNASET2 (1.6)	C20orf134 (1.4)	RCC2 (1.3)	FAM83C-AS1 (1.3)	E2F1 (1.3)	DEF8 (1.3)	RALY (1.2)	CASP8 (1.2)
A03.556.124.684	Intestine Small	Digestive System	Gastrointestinal Tract	0.11	>=0.20	TYR (1.8)	TOX3 (1.3)	ACSS2 (0.8)	RHOU (0.8)	TERT (0.7)	CBFA2T2 (0.5)	IRF4 (0.5)	ENSG00000232170 (0.4)	RALY (0.4)	ENSG00000249375 (0.4)
A03.556.249.124	Ileum	Digestive System	Gastrointestinal Tract	0.11	>=0.20	ACSS2 (1.9)	TOX3 (1.9)	ZNF341 (1.3)	RHOU (1.2)	ENSG00000232170 (1.1)	C20orf144 (1.1)	RALY (0.9)	TERT (0.9)	EDEM2 (0.7)	CBFA2T2 (0.6)
A02.835.583.443.800.800	Synovial Fluid	Musculoskeletal System	Skeleton	0.12	>=0.20	AFG3L1P (2.5)	CASP8 (2.1)	ASIP (2.0)	RALY (2.0)	ITCH (1.3)	FOXP1 (1.2)	NANOS3 (1.1)	IRF4 (1.1)	CDK5RAP1 (0.9)	TYR (0.6)
A03.556	Gastrointestinal Tract	Digestive System	Gastrointestinal Tract	0.12	>=0.20	TOX3 (2.0)	GSS (1.4)	ACSS2 (1.2)	AHCY (1.0)	RALY (0.9)	C20orf134 (0.9)	TGM3 (0.8)	PIGU (0.8)	NCOA6 (0.7)	CBFA2T2 (0.6)
A15.382.490.555.567	Lymphocytes	Hemic and Immune Systems	Immune System	0.13	>=0.20	IRF4 (2.5)	C20orf144 (1.7)	C20orf134 (1.6)	ENSG00000232170 (1.5)	EDEM2 (1.3)	E2F1 (1.3)	NANOS3 (1.2)	RNASET2 (1.1)	FAM83C-AS1 (1.1)	ZNF341 (1.1)
A03.556.124.369	Intestinal Mucosa	Digestive System	Gastrointestinal Tract	0.13	>=0.20	TOX3 (3.2)	ACSS2 (2.6)	C20orf134 (2.2)	GSS (1.8)	RALY (1.7)	ENSG00000249231 (1.4)	ENSG00000232170 (1.2)	C20orf144 (1.0)	PIGU (1.0)	TP53INP2 (0.9)
A11.436	Epithelial Cells	Cells	Epithelial Cells	0.14	>=0.20	ALS2CR12 (2.0)	CENPBD1 (1.0)	HMGB3P1 (0.9)	C20orf144 (0.9)	ZNF341 (0.8)	FGFR1OP (0.8)	ENSG00000228265 (0.8)	PIGU (0.7)	ITCH (0.7)	GSS (0.7)
A05.810.890	Urinary Bladder	Urogenital System	Urinary Tract	0.15	>=0.20	TOX3 (1.5)	RCC2 (1.2)	RALY (1.1)	CBFA2T2 (1.0)	RHOU (0.9)	GSS (0.9)	FAM83C (0.8)	AHCY (0.6)	ENSG00000249375 (0.6)	UQCC (0.6)
A03.556.124	Intestines	Digestive System	Gastrointestinal Tract	0.15	>=0.20	TOX3 (2.5)	GSS (1.6)	ACSS2 (1.5)	RALY (1.4)	AHCY (1.2)	PIGU (1.0)	C20orf134 (0.9)	CBFA2T2 (0.9)	NCOA6 (0.8)	UQCC (0.6)
A11.329.171	Chondrocytes	Cells	Connective Tissue Cells	0.15	>=0.20	C20orf144 (2.9)	NANOS3 (2.2)	PROCR (1.7)	ENSG00000232170 (1.4)	MAP1LC3A (1.3)	ZNF341 (1.2)	TRPC4AP (1.1)	ASIP (1.1)	DEF8 (1.0)	HMGB3P1 (1.0)
A10.615.550	Mucous Membrane	Tissues	Membranes	0.16	>=0.20	TOX3 (2.0)	TGM3 (1.7)	TP53INP2 (1.2)	ACSS2 (1.2)	FAM83C (1.1)	GSS (1.1)	C20orf134 (0.8)	PIGU (0.8)	PXMP4 (0.8)	ENSG00000249231 (0.8)
A08.186.211.653	Mesencephalon	Nervous System	Central Nervous System	0.16	>=0.20	TP53INP2 (3.3)	SNTA1 (2.2)	MAP1LC3A (2.2)	GGT7 (1.9)	STMN3 (1.9)	NANOS3 (1.8)	NECAB3 (1.7)	ENSG00000249375 (1.5)	DYNLRB1 (1.5)	CENPBD1 (1.3)
A10.615	Membranes	Tissues	Membranes	0.16	>=0.20	TOX3 (1.6)	TGM3 (1.3)	TP53INP2 (1.0)	FAM83C (0.9)	GSS (0.8)	ACSS2 (0.8)	PIGU (0.7)	RHOU (0.6)	FOXP1 (0.6)	C20orf134 (0.6)
A10.615.550.599	Mouth Mucosa	Tissues	Membranes	0.17	>=0.20	TGM3 (6.7)	FAM83C (4.3)	TYR (3.3)	TP53INP2 (1.9)	ITCH (1.9)	PXMP4 (1.4)	MAP1LC3A (0.9)	C20orf134 (0.8)	DEF8 (0.6)	PIGU (0.6)
A14.724	Pharynx	Stomatognathic System	Pharynx	0.17	>=0.20	ENSG00000249231 (2.0)	CASP8 (1.8)	ASIP (1.7)	RCC2 (1.6)	IRF4 (1.4)	CDK5RAP1 (1.3)	ENSG00000249375 (1.3)	RNASET2 (1.2)	BPIFB9P (1.1)	TERT (1.1)
A03.556.875.875	Stomach	Digestive System	Gastrointestinal Tract	0.18	>=0.20	TOX3 (1.7)	TYR (0.9)	FOXP1 (0.9)	ACSS2 (0.9)	CBFA2T2 (0.6)	ENSG00000249375 (0.6)	UQCC (0.6)	GSS (0.5)	PROCR (0.5)	NECAB3 (0.5)
A03.556.249	Lower Gastrointestinal Tract	Digestive System	Gastrointestinal Tract	0.19	>=0.20	TOX3 (2.4)	GSS (1.6)	RALY (1.3)	ACSS2 (1.3)	AHCY (1.3)	CBFA2T2 (1.2)	PIGU (1.1)	NCOA6 (0.9)	UQCC (0.9)	C20orf134 (0.7)
A15.382.812.522	Macrophages	Hemic and Immune Systems	Immune System	0.19	>=0.20	CENPBD1 (2.3)	EDEM2 (1.7)	ASIP (1.4)	RHOU (1.2)	AFG3L1P (1.2)	CASP8 (1.1)	ZNF341 (0.9)	ITCH (0.9)	ENSG00000249375 (0.8)	DEF8 (0.8)
A03.556.249.249	Intestine Large	Digestive System	Gastrointestinal Tract	0.19	>=0.20	TOX3 (2.5)	GSS (1.6)	RALY (1.4)	ACSS2 (1.3)	AHCY (1.3)	CBFA2T2 (1.2)	PIGU (1.1)	UQCC (0.9)	NCOA6 (0.9)	RCC2 (0.7)
A03.556.875	Upper Gastrointestinal Tract	Digestive System	Gastrointestinal Tract	0.2	>=0.20	TOX3 (1.5)	FOXP1 (0.8)	CBFA2T2 (0.7)	ACSS2 (0.7)	TGM3 (0.7)	ENSG00000249375 (0.6)	UQCC (0.6)	AHCY (0.5)	RCC2 (0.5)	TYR (0.5)
A03.556.249.249.356	Colon	Digestive System	Gastrointestinal Tract	0.2	>=0.20	TOX3 (2.5)	GSS (1.6)	RALY (1.3)	AHCY (1.3)	ACSS2 (1.3)	CBFA2T2 (1.2)	PIGU (1.2)	UQCC (0.9)	NCOA6 (0.9)	C20orf134 (0.8)
A14.549	Mouth	Stomatognathic System	Mouth	0.2	>=0.20	TGM3 (4.7)	FAM83C (3.8)	TYR (2.2)	PXMP4 (1.3)	TP53INP2 (1.0)	ITCH (0.9)	C20orf134 (0.9)	GSS (0.8)	DEF8 (0.6)	C20orf144 (0.5)
A11.872	Stem Cells	Cells	Stem Cells	0.23	>=0.20	EIF2S2 (1.5)	ENSG00000253661 (1.4)	HMGB3P1 (1.3)	FGFR1OP (1.3)	PIGU (0.9)	AHCY (0.8)	RCC2 (0.8)	ZNF341 (0.8)	CENPBD1 (0.7)	ENSG00000228265 (0.7)
[truncated: 150 more rows]

## Sheet: 1e-5_genesetenrichment
Original gene set ID	Original gene set description	Nominal P value	False discovery rate	Reconstituted gene set Z score gene 1	Reconstituted gene set Z score gene 2	Reconstituted gene set Z score gene 3	Reconstituted gene set Z score gene 4	Reconstituted gene set Z score gene 5	Reconstituted gene set Z score gene 6	Reconstituted gene set Z score gene 7	Reconstituted gene set Z score gene 8	Reconstituted gene set Z score gene 9	Reconstituted gene set Z score gene 10
[truncated: 10,968 more rows]

[truncated: 2 more sheets: 1e-5_geneprioritization, 1e-5_tissueenrichment]
