# Supplementary material for: Identification of 12 genetic loci associated with human healthspan
Source: Commun Biol. 2019 Jan 30;2:41. doi: 10.1038/s42003-019-0290-0 (PMC6353874; doi:10.1038/s42003-019-0290-0)
Supplement: Supplementary file 15 — Supplementary Data 13 [file 42003_2019_290_MOESM15_ESM.xlsx]

## Sheet: 5e-8_genesetenrichment
Original gene set ID	Original gene set description	Nominal P value	False discovery rate	Reconstituted gene set Z score gene 1	Reconstituted gene set Z score gene 2	Reconstituted gene set Z score gene 3	Reconstituted gene set Z score gene 4	Reconstituted gene set Z score gene 5	Reconstituted gene set Z score gene 6	Reconstituted gene set Z score gene 7	Reconstituted gene set Z score gene 8	Reconstituted gene set Z score gene 9	Reconstituted gene set Z score gene 10
MP:0003122	maternal imprinting	3.33e-05	>=0.20	PLAGL2 (2.6)	CCND2 (2.1)	TMEM22 (1.8)	TM9SF4 (1.3)	UNC5C (1.3)	ENSG00000259478 (1.2)	C20orf112 (1.2)	ENSG00000236094 (1.1)	ENSG00000235070 (0.9)	ADAM1 (0.9)
ENSG00000129757	CDKN1C PPI subnetwork	6.1e-05	>=0.20	PHTF1 (1.8)	TMEM184A (1.8)	ENSG00000236094 (1.8)	FAM109A (1.7)	PLAGL2 (1.6)	CDC123 (1.0)	RPGRIP1L (1.0)	LPA (0.9)	ADAM1 (0.9)	STAG1 (0.9)
GO:0019840	isoprenoid binding	0.000164	>=0.20	NCK1 (2.7)	CUX2 (1.9)	PLG (1.9)	TCF7L2 (1.5)	UNC5C (1.4)	TMEM184A (1.3)	ST6GALNAC1 (1.2)	LPA (1.2)	CARD9 (1.2)	C20orf112 (1.0)
GO:0060350	endochondral bone morphogenesis	0.000442	>=0.20	UNC5C (3.0)	CUX2 (2.3)	ALDH2 (1.9)	ENSG00000236094 (1.8)	GPSM1 (1.4)	MAPKAPK5 (1.3)	ATXN2 (1.3)	MEF2C (1.2)	TM9SF4 (1.2)	FAM109A (1.2)
REACTOME_CRMPS_IN_SEMA3A_SIGNALING	REACTOME_CRMPS_IN_SEMA3A_SIGNALING	0.000798	>=0.20	C20orf112 (2.8)	GPSM1 (2.3)	TMEM132E (2.1)	LINGO2 (2.0)	MEF2C (1.8)	CARD9 (1.7)	ADAM1 (1.6)	C12orf47 (1.6)	CCND2 (1.6)	CUX2 (1.5)
GO:0005501	retinoid binding	0.000936	>=0.20	NCK1 (2.6)	CUX2 (2.0)	PLG (1.8)	TCF7L2 (1.4)	TMEM184A (1.4)	ST6GALNAC1 (1.2)	UNC5C (1.2)	CARD9 (1.1)	LPA (1.0)	C20orf112 (1.0)
ENSG00000151461	UPF2 PPI subnetwork	0.00119	>=0.20	ENSG00000259478 (2.5)	CDC123 (2.4)	MAPKAPK5 (2.2)	PLAGL2 (2.1)	STAG1 (1.8)	RSBN1 (1.7)	BRAP (1.3)	CDKAL1 (1.3)	GPSM1 (1.2)	POFUT1 (1.1)
ENSG00000072694	FCGR2B PPI subnetwork	0.00141	>=0.20	PLG (2.7)	LPA (2.3)	GPSM1 (2.0)	MEF2C (1.5)	TMEM184A (1.4)	LINGO2 (1.3)	CARD9 (1.2)	ST6GALNAC1 (1.1)	FAM109A (1.1)	ENSG00000239213 (1.0)
ENSG00000062822	POLD1 PPI subnetwork	0.00147	>=0.20	PHTF1 (2.1)	CCND2 (2.0)	STAG1 (1.9)	CDKAL1 (1.6)	TMEM116 (1.4)	CDC123 (1.1)	RPGRIP1L (1.1)	LINGO2 (1.0)	ERP29 (0.7)	LPA (0.7)
ENSG00000120697	ALG5 PPI subnetwork	0.00149	>=0.20	ERP29 (3.2)	TM9SF4 (3.0)	TCF7L2 (1.7)	TMEM116 (1.3)	RPGRIP1L (1.1)	TMEM184A (1.1)	TMEM132E (0.9)	IL20RB (0.9)	MAPKAPK5 (0.8)	C20orf112 (0.7)
ENSG00000110448	CD5 PPI subnetwork	0.00156	>=0.20	PTPN22 (4.6)	KIF3B (1.5)	CARD9 (1.5)	GPSM1 (1.4)	TCF7L2 (1.3)	ENSG00000235070 (1.3)	UNC5C (1.3)	POFUT1 (1.0)	LINGO2 (1.0)	MEF2C (1.0)
ENSG00000096401	CDC5L PPI subnetwork	0.00165	>=0.20	CDKAL1 (2.6)	RSBN1 (2.0)	PHTF1 (1.6)	ST6GALNAC1 (1.5)	CDC123 (1.4)	MEF2C (1.3)	BRAP (1.2)	TMEM132E (1.1)	ASXL1 (1.0)	C20orf112 (0.8)
KEGG_GAP_JUNCTION	KEGG_GAP_JUNCTION	0.00167	>=0.20	GPSM1 (2.7)	LINGO2 (2.0)	C12orf51 (1.8)	C20orf112 (1.5)	SH2B3 (1.4)	ENSG00000236094 (1.4)	RSBN1 (1.3)	TMEM132E (1.2)	UNC5C (1.2)	TCF7L2 (1.1)
REACTOME_CYCLIN_D_ASSOCIATED_EVENTS_IN_G1	REACTOME_CYCLIN_D_ASSOCIATED_EVENTS_IN_G1	0.00167	>=0.20	PLAGL2 (2.4)	CDC123 (1.9)	ENSG00000236094 (1.8)	CCND2 (1.6)	RPGRIP1L (1.6)	ST6GALNAC1 (1.3)	PHTF1 (1.3)	RSBN1 (1.2)	ASXL1 (1.1)	PTPN22 (1.0)
REACTOME_G1_PHASE	REACTOME_G1_PHASE	0.00167	>=0.20	PLAGL2 (2.4)	CDC123 (1.9)	ENSG00000236094 (1.8)	CCND2 (1.6)	RPGRIP1L (1.6)	ST6GALNAC1 (1.3)	PHTF1 (1.3)	RSBN1 (1.2)	ASXL1 (1.1)	PTPN22 (1.0)
ENSG00000122180	MYOG PPI subnetwork	0.0018	>=0.20	MEF2C (3.0)	UNC5C (2.9)	MAPKAPK5 (2.2)	CDKAL1 (2.2)	MAGI3 (2.1)	RPGRIP1L (1.5)	ENSG00000259478 (1.4)	ALDH2 (1.4)	STAG1 (1.3)	TRAFD1 (1.2)
REACTOME_CDC6_ASSOCIATION_WITH_THE_ORCORIGIN_COMPLEX	REACTOME_CDC6_ASSOCIATION_WITH_THE_ORCORIGIN_COMPLEX	0.00189	>=0.20	PHTF1 (2.2)	RPGRIP1L (2.1)	TMEM116 (2.1)	CDKAL1 (1.8)	ENSG00000235070 (1.8)	ENSG00000239213 (1.1)	ENSG00000259478 (1.1)	ST6GALNAC1 (1.0)	CDC123 (1.0)	POFUT1 (0.9)
ENSG00000120500	ARR3 PPI subnetwork	0.00208	>=0.20	LPA (2.9)	CUX2 (2.4)	ENSG00000236772 (2.2)	ENSG00000235070 (2.1)	SH2B3 (2.0)	TM9SF4 (1.4)	GPSM1 (1.3)	IL20RB (1.2)	CDKAL1 (1.0)	CARD9 (1.0)
GO:0003724	RNA helicase activity	0.00223	>=0.20	NAA25 (2.4)	MAPKAPK5 (1.5)	ASXL1 (1.4)	CDKAL1 (1.3)	RSBN1 (1.1)	TRAFD1 (1.0)	CDC123 (1.0)	PCCB (0.9)	ENSG00000236094 (0.9)	ENSG00000259478 (0.8)
ENSG00000077809	GTF2I PPI subnetwork	0.00242	>=0.20	RSBN1 (2.8)	TRAFD1 (2.5)	MAGI3 (2.4)	CDKAL1 (2.0)	CCND2 (2.0)	ACAD10 (1.9)	C20orf112 (1.7)	TM9SF4 (1.5)	ATXN2 (1.5)	STAG1 (1.5)
REACTOME_ASSOCIATION_OF_LICENSING_FACTORS_WITH_THE_PRE:REPLICATIVE_COMPLEX	REACTOME_ASSOCIATION_OF_LICENSING_FACTORS_WITH_THE_PRE:REPLICATIVE_COMPLEX	0.0029	>=0.20	TMEM116 (2.3)	ENSG00000235070 (2.2)	CDKAL1 (2.1)	RPGRIP1L (1.4)	BRAP (1.4)	ST6GALNAC1 (1.3)	ENSG00000259478 (1.3)	POFUT1 (1.3)	PHTF1 (1.2)	CUX2 (1.1)
ENSG00000204628	GNB2L1 PPI subnetwork	0.0032	>=0.20	NAA25 (4.5)	ASXL1 (1.8)	CDKAL1 (1.6)	CCND2 (1.6)	MAPKAPK5 (1.5)	KIF3B (1.4)	ADAM1 (1.4)	BRAP (1.3)	CDC123 (1.3)	RPGRIP1L (1.1)
GO:0004386	helicase activity	0.0033	>=0.20	MAPKAPK5 (3.0)	NAA25 (2.6)	ASXL1 (2.0)	RPGRIP1L (1.9)	CDC123 (1.8)	STAG1 (1.8)	TRAFD1 (1.7)	ADAM1 (1.7)	PHTF1 (1.5)	BRAP (1.5)
MP:0004978	decreased B-1 B cell number	0.0036	>=0.20	MEF2C (2.1)	SH2B3 (2.1)	POFUT1 (1.8)	PTPN22 (1.8)	CARD9 (1.5)	TMEM132E (1.4)	PLAGL2 (1.4)	RSBN1 (1.4)	C20orf112 (1.3)	ALDH2 (1.1)
ENSG00000105610	KLF1 PPI subnetwork	0.00377	>=0.20	ATXN2 (3.4)	MAPKAPK5 (2.6)	C20orf112 (2.5)	BRAP (2.2)	C12orf51 (2.0)	PLAGL2 (1.9)	C12orf47 (1.8)	GPSM1 (1.5)	TM9SF4 (1.5)	TCF7L2 (1.4)
REACTOME_E2F_MEDIATED_REGULATION_OF_DNA_REPLICATION	REACTOME_E2F_MEDIATED_REGULATION_OF_DNA_REPLICATION	0.00399	>=0.20	PHTF1 (2.1)	TMEM22 (2.0)	CCND2 (1.4)	ST6GALNAC1 (1.4)	ENSG00000235070 (1.3)	RPGRIP1L (1.2)	PLAGL2 (0.9)	TMEM116 (0.6)	LPA (0.6)	CDC123 (0.6)
REACTOME_MYOGENESIS	REACTOME_MYOGENESIS	0.00425	>=0.20	MEF2C (3.8)	ENSG00000236094 (3.0)	FAM109A (2.4)	STAG1 (2.0)	UNC5C (1.7)	MAGI3 (1.7)	CDKAL1 (1.6)	LINGO2 (1.4)	TMEM132E (1.2)	ENSG00000236772 (1.1)
REACTOME_CDO_IN_MYOGENESIS	REACTOME_CDO_IN_MYOGENESIS	0.00425	>=0.20	MEF2C (3.8)	ENSG00000236094 (3.0)	FAM109A (2.4)	STAG1 (2.0)	UNC5C (1.7)	MAGI3 (1.7)	CDKAL1 (1.6)	LINGO2 (1.4)	TMEM132E (1.2)	ENSG00000236772 (1.1)
ENSG00000078295	ADCY2 PPI subnetwork	0.00446	>=0.20	GPSM1 (2.6)	TMEM132E (1.8)	CDC123 (1.5)	RSBN1 (1.4)	CCND2 (1.3)	ENSG00000236094 (1.2)	ENSG00000259478 (1.2)	TCF7L2 (1.2)	ENSG00000235070 (1.0)	ENSG00000239213 (0.9)
GO:0051147	regulation of muscle cell differentiation	0.0047	>=0.20	MEF2C (2.9)	FAM109A (2.5)	ENSG00000236094 (2.4)	CUX2 (2.3)	MAGI3 (1.9)	RSBN1 (1.7)	POFUT1 (1.4)	CDKAL1 (1.3)	GPSM1 (1.1)	ENSG00000259478 (1.0)
ENSG00000169057	MECP2 PPI subnetwork	0.00487	>=0.20	FAM109A (2.4)	STAG1 (2.4)	C20orf112 (2.0)	ENSG00000236772 (1.8)	GPSM1 (1.8)	RSBN1 (1.7)	BRAP (1.7)	NCK1 (1.4)	LPA (1.4)	PHTF1 (1.4)
GO:0000307	cyclin-dependent protein kinase holoenzyme complex	0.00516	>=0.20	PLAGL2 (2.6)	CCND2 (2.4)	ENSG00000236094 (2.2)	PHTF1 (1.9)	C20orf112 (1.6)	MEF2C (1.6)	LINGO2 (1.5)	RSBN1 (1.4)	ADAM1 (1.2)	RPGRIP1L (1.1)
ENSG00000183454	GRIN2A PPI subnetwork	0.0052	>=0.20	GPSM1 (2.5)	UNC5C (1.9)	MEF2C (1.6)	CCND2 (1.3)	TMEM132E (1.2)	TM9SF4 (0.9)	CDC123 (0.9)	LINGO2 (0.9)	C12orf51 (0.8)	CDKAL1 (0.8)
ENSG00000073050	XRCC1 PPI subnetwork	0.00535	>=0.20	POFUT1 (2.0)	CDC123 (2.0)	PCCB (1.9)	ENSG00000235070 (1.6)	LINGO2 (1.5)	MEF2C (1.5)	CDKAL1 (1.4)	CCND2 (1.4)	TM9SF4 (1.4)	KIF3B (1.1)
REACTOME_DEADENYLATION_OF_MRNA	REACTOME_DEADENYLATION_OF_MRNA	0.00543	>=0.20	MAPKAPK5 (3.5)	ADAM1 (2.0)	BRAP (1.9)	ATXN2 (1.9)	RSBN1 (1.8)	PHTF1 (1.6)	ENSG00000236094 (1.5)	RPGRIP1L (1.5)	NCK1 (1.4)	STAG1 (1.3)
ENSG00000074966	TXK PPI subnetwork	0.00573	>=0.20	PTPN22 (4.2)	KIF3B (2.4)	LINGO2 (2.0)	ENSG00000235070 (2.0)	NCK1 (1.8)	ENSG00000239213 (1.7)	CDKAL1 (1.4)	ASXL1 (1.4)	GPSM1 (1.2)	MAGI3 (1.1)
REACTOME_PROLACTIN_RECEPTOR_SIGNALING	REACTOME_PROLACTIN_RECEPTOR_SIGNALING	0.00597	>=0.20	MAGI3 (2.6)	ALDH2 (2.1)	TRAFD1 (1.8)	TMEM132E (1.8)	MEF2C (1.7)	ENSG00000236094 (1.6)	CCND2 (1.6)	GPSM1 (1.4)	BRAP (1.1)	ADAM1 (1.1)
ENSG00000135916	ITM2C PPI subnetwork	0.0061	>=0.20	ERP29 (3.6)	GPSM1 (2.7)	PHTF1 (2.2)	TM9SF4 (1.5)	RPGRIP1L (1.4)	STAG1 (1.3)	CCND2 (1.2)	ENSG00000235070 (1.2)	UNC5C (1.0)	ADAM1 (0.9)
ENSG00000151422	FER PPI subnetwork	0.0067	>=0.20	MAGI3 (2.4)	KIF3B (1.9)	ENSG00000239213 (1.8)	NCK1 (1.6)	CCND2 (1.4)	RSBN1 (1.3)	UNC5C (1.3)	IL20RB (1.3)	C20orf112 (1.2)	CDKAL1 (1.1)
ENSG00000083896	YTHDC1 PPI subnetwork	0.00683	>=0.20	ADAM1 (4.0)	GPSM1 (3.0)	FAM109A (2.7)	TCF7L2 (2.1)	TMEM184A (1.8)	STAG1 (1.8)	SH2B3 (1.6)	ENSG00000235070 (1.5)	PTPN22 (1.4)	ATXN2 (1.3)
GO:0007595	lactation	0.00724	>=0.20	FAM109A (2.7)	LINGO2 (2.6)	TCF7L2 (2.0)	TMEM132E (2.0)	RPGRIP1L (2.0)	ENSG00000239213 (1.3)	ENSG00000236094 (1.2)	ENSG00000235070 (1.0)	ENSG00000259478 (0.9)	CARD9 (0.9)
GO:0045471	response to ethanol	0.00736	>=0.20	ENSG00000236094 (2.9)	ALDH2 (2.2)	LPA (2.1)	ST6GALNAC1 (1.9)	TCF7L2 (1.8)	TMEM22 (1.7)	ENSG00000235070 (1.6)	CCND2 (1.6)	TMEM132E (1.5)	ACAD10 (1.4)
ENSG00000100353	EIF3D PPI subnetwork	0.00749	>=0.20	CUX2 (2.2)	ADAM1 (1.6)	ENSG00000259478 (1.3)	POFUT1 (1.2)	C20orf112 (1.0)	FAM109A (1.0)	TCF7L2 (0.9)	UNC5C (0.8)	NCK1 (0.8)	ENSG00000236094 (0.8)
ENSG00000078269	SYNJ2 PPI subnetwork	0.00791	>=0.20	GPSM1 (2.9)	ENSG00000236772 (2.4)	FAM109A (2.3)	IL20RB (2.2)	TMEM184A (2.1)	ENSG00000239213 (1.7)	NCK1 (1.5)	TMEM132E (1.3)	TCF7L2 (1.3)	LINGO2 (1.2)
GO:0060349	bone morphogenesis	0.00802	>=0.20	UNC5C (2.7)	CUX2 (1.8)	PHTF1 (1.8)	ENSG00000239213 (1.7)	ENSG00000235070 (1.7)	ATXN2 (1.5)	ALDH2 (1.3)	ENSG00000236094 (1.2)	RPGRIP1L (1.1)	TM9SF4 (1.1)
ENSG00000085840	ORC1 PPI subnetwork	0.00808	>=0.20	CDC123 (1.8)	TMEM116 (1.7)	PHTF1 (1.5)	RPGRIP1L (1.5)	CCND2 (1.4)	ENSG00000235070 (0.9)	LPA (0.9)	CDKAL1 (0.9)	ASXL1 (0.9)	STAG1 (0.8)
ENSG00000079805	DNM2 PPI subnetwork	0.00817	>=0.20	ST6GALNAC1 (2.4)	ENSG00000235070 (2.4)	C12orf51 (2.1)	FAM109A (2.0)	KIF3B (1.8)	SH2B3 (1.7)	MAGI3 (1.5)	ENSG00000239213 (1.2)	MEF2C (1.1)	PLG (1.0)
ENSG00000115306	SPTBN1 PPI subnetwork	0.00837	>=0.20	MEF2C (2.3)	GPSM1 (2.0)	MAGI3 (2.0)	LINGO2 (1.8)	C12orf51 (1.5)	TRAFD1 (1.4)	ST6GALNAC1 (1.3)	KIF3B (1.2)	CDC123 (1.2)	ADAM1 (1.1)
REACTOME_RECYCLING_PATHWAY_OF_L1	REACTOME_RECYCLING_PATHWAY_OF_L1	0.00837	>=0.20	ST6GALNAC1 (2.3)	FAM109A (1.9)	ENSG00000235070 (1.6)	CDC123 (1.5)	TMEM22 (1.5)	TMEM184A (1.4)	SH2B3 (1.2)	MAGI3 (1.2)	STAG1 (1.1)	TMEM132E (1.1)
ENSG00000149554	CHEK1 PPI subnetwork	0.00855	>=0.20	PHTF1 (2.3)	STAG1 (2.1)	CDKAL1 (2.1)	CDC123 (1.8)	TMEM184A (1.3)	ENSG00000235070 (1.2)	TMEM22 (1.1)	GPSM1 (1.0)	LPA (0.6)	CCND2 (0.6)
ENSG00000108604	SMARCD2 PPI subnetwork	0.00863	>=0.20	GPSM1 (2.2)	STAG1 (2.2)	C12orf51 (2.1)	ATXN2 (2.0)	LINGO2 (1.9)	CDKAL1 (1.6)	ENSG00000239213 (1.6)	RSBN1 (1.5)	PLAGL2 (1.4)	FAM109A (1.3)
GO:0019841	retinol binding	0.00892	>=0.20	NCK1 (2.6)	PLG (2.2)	ADAM1 (1.6)	TMEM22 (1.5)	MAPKAPK5 (1.4)	LINGO2 (1.3)	RPGRIP1L (1.2)	ALDH2 (1.1)	C20orf112 (1.1)	ENSG00000239213 (1.1)
ENSG00000140009	ESR2 PPI subnetwork	0.00902	>=0.20	ATXN2 (3.5)	ASXL1 (3.5)	MAPKAPK5 (2.7)	ENSG00000236772 (2.5)	SH2B3 (2.0)	C12orf51 (1.9)	MAGI3 (1.8)	KIF3B (1.7)	RSBN1 (1.5)	C12orf47 (1.3)
GO:0070035	purine NTP-dependent helicase activity	0.00916	>=0.20	RPGRIP1L (2.4)	NAA25 (2.4)	ASXL1 (2.3)	ADAM1 (2.1)	TRAFD1 (2.0)	MAPKAPK5 (2.0)	CDC123 (1.4)	STAG1 (1.2)	PHTF1 (1.1)	TM9SF4 (1.0)
GO:0008026	ATP-dependent helicase activity	0.00916	>=0.20	RPGRIP1L (2.4)	NAA25 (2.4)	ASXL1 (2.3)	ADAM1 (2.1)	TRAFD1 (2.0)	MAPKAPK5 (2.0)	CDC123 (1.4)	STAG1 (1.2)	PHTF1 (1.1)	TM9SF4 (1.0)
GO:0001958	endochondral ossification	0.0095	>=0.20	MEF2C (2.4)	TMEM184A (2.3)	MAPKAPK5 (2.0)	ALDH2 (1.9)	TMEM22 (1.7)	IL20RB (1.7)	ENSG00000239213 (1.4)	CUX2 (1.3)	UNC5C (1.2)	PHTF1 (1.2)
GO:0009636	response to toxin	0.00963	>=0.20	ENSG00000235070 (2.9)	TMEM184A (2.9)	IL20RB (2.6)	ST6GALNAC1 (2.1)	ALDH2 (1.9)	TMEM132E (1.5)	ENSG00000259478 (1.4)	C20orf112 (1.4)	LINGO2 (1.2)	CCND2 (1.2)
ENSG00000164134	NAA15 PPI subnetwork	0.00966	>=0.20	CDC123 (2.8)	NAA25 (2.7)	MAPKAPK5 (2.2)	BRAP (1.4)	CDKAL1 (1.3)	ALDH2 (1.2)	LPA (1.1)	ST6GALNAC1 (0.8)	MEF2C (0.8)	TRAFD1 (0.7)
ENSG00000108443	RPS6KB1 PPI subnetwork	0.01	>=0.20	GPSM1 (2.2)	ALDH2 (1.7)	SH2B3 (1.7)	TMEM184A (1.6)	MEF2C (1.6)	ACAD10 (1.6)	PCCB (1.4)	TMEM132E (1.4)	C12orf51 (1.3)	LINGO2 (1.2)
ENSG00000163435	ELF3 PPI subnetwork	0.01	>=0.20	ST6GALNAC1 (2.5)	TRAFD1 (2.3)	CCND2 (1.8)	ENSG00000235070 (1.8)	TM9SF4 (1.7)	CDC123 (1.7)	ERP29 (1.6)	PCCB (1.5)	TMEM132E (1.2)	POFUT1 (1.1)
GO:0009156	ribonucleoside monophosphate biosynthetic process	0.01	>=0.20	RPGRIP1L (2.4)	ENSG00000239213 (1.8)	POFUT1 (1.7)	RSBN1 (1.4)	TMEM22 (1.3)	ENSG00000235070 (1.3)	NAA25 (1.3)	ACAD10 (1.3)	PCCB (1.1)	LINGO2 (1.1)
REACTOME_E2F:ENABLED_INHIBITION_OF_PRE:REPLICATION_COMPLEX_FORMATION	REACTOME_E2F:ENABLED_INHIBITION_OF_PRE:REPLICATION_COMPLEX_FORMATION	0.01	>=0.20	RPGRIP1L (2.5)	TMEM116 (2.0)	PHTF1 (1.5)	CCND2 (1.0)	ENSG00000259478 (0.9)	ST6GALNAC1 (0.9)	LPA (0.9)	TMEM22 (0.7)	CUX2 (0.6)	CDC123 (0.6)
ENSG00000180370	PAK2 PPI subnetwork	0.01	>=0.20	CDC123 (2.6)	GPSM1 (2.3)	TRAFD1 (1.8)	STAG1 (1.4)	NCK1 (1.4)	ST6GALNAC1 (1.2)	TCF7L2 (1.2)	MAGI3 (1.0)	C12orf47 (1.0)	FAM109A (1.0)
MP:0005671	abnormal response to transplant	0.01	>=0.20	PTPN22 (4.5)	KIF3B (2.2)	TCF7L2 (2.1)	PLAGL2 (1.7)	ENSG00000239213 (1.7)	CARD9 (1.6)	ENSG00000259478 (1.5)	CCND2 (1.5)	NCK1 (1.4)	TMEM116 (1.3)
GO:0009112	nucleobase metabolic process	0.01	>=0.20	LPA (2.2)	ACAD10 (1.9)	ST6GALNAC1 (1.9)	TMEM132E (1.8)	CARD9 (1.6)	RPGRIP1L (1.5)	ENSG00000239213 (1.2)	ENSG00000235070 (1.1)	PCCB (1.1)	PLG (1.1)
GO:0051385	response to mineralocorticoid stimulus	0.01	>=0.20	TMEM184A (3.1)	TMEM22 (2.2)	ENSG00000236094 (2.2)	ENSG00000259478 (2.1)	GPSM1 (1.9)	CARD9 (1.8)	ENSG00000235070 (1.8)	FAM109A (1.6)	LPA (1.5)	TMEM132E (1.3)
ENSG00000167526	RPL13 PPI subnetwork	0.01	>=0.20	NAA25 (2.7)	CDC123 (2.6)	CUX2 (1.8)	ADAM1 (1.4)	IL20RB (1.2)	CDKAL1 (1.2)	ENSG00000259478 (1.0)	TRAFD1 (1.0)	KIF3B (0.9)	ST6GALNAC1 (0.7)
REACTOME_METABOLISM_OF_PROTEINS	REACTOME_METABOLISM_OF_PROTEINS	0.01	>=0.20	TM9SF4 (4.6)	ERP29 (4.4)	ST6GALNAC1 (2.1)	POFUT1 (1.9)	ADAM1 (1.3)	RPGRIP1L (1.3)	C20orf112 (1.2)	CDC123 (1.1)	LINGO2 (1.0)	PHTF1 (0.9)
ENSG00000145907	G3BP1 PPI subnetwork	0.01	>=0.20	PTPN22 (2.6)	PLAGL2 (2.5)	RSBN1 (2.3)	TCF7L2 (2.2)	SH2B3 (1.9)	NCK1 (1.8)	TRAFD1 (1.5)	CCND2 (1.3)	CARD9 (1.2)	ENSG00000235070 (1.1)
REACTOME_GROWTH_HORMONE_RECEPTOR_SIGNALING	REACTOME_GROWTH_HORMONE_RECEPTOR_SIGNALING	0.01	>=0.20	TRAFD1 (4.0)	CCND2 (3.8)	MAGI3 (3.0)	C20orf112 (2.1)	ALDH2 (1.8)	ENSG00000236094 (1.6)	PLAGL2 (1.3)	TMEM132E (1.2)	CDKAL1 (1.1)	KIF3B (1.1)
REACTOME_PURINE_RIBONUCLEOSIDE_MONOPHOSPHATE_BIOSYNTHESIS	REACTOME_PURINE_RIBONUCLEOSIDE_MONOPHOSPHATE_BIOSYNTHESIS	0.01	>=0.20	NAA25 (1.9)	PCCB (1.9)	CARD9 (1.5)	ENSG00000236094 (1.4)	ACAD10 (1.4)	RPGRIP1L (1.4)	MEF2C (1.4)	CDC123 (1.3)	ENSG00000236772 (1.1)	ST6GALNAC1 (1.0)
REACTOME_TRANSLATION	REACTOME_TRANSLATION	0.01	>=0.20	ERP29 (3.7)	TM9SF4 (1.7)	NAA25 (1.7)	POFUT1 (1.5)	ADAM1 (1.4)	ENSG00000236772 (1.2)	CUX2 (1.1)	CDC123 (1.1)	MEF2C (1.0)	ST6GALNAC1 (0.8)
MP:0003123	paternal imprinting	0.01	>=0.20	PLAGL2 (2.6)	CCND2 (2.3)	ALDH2 (1.3)	TMEM184A (1.3)	TM9SF4 (1.1)	ENSG00000235070 (1.1)	ERP29 (1.0)	ST6GALNAC1 (1.0)	TMEM132E (1.0)	CARD9 (0.9)
ENSG00000065135	GNAI3 PPI subnetwork	0.01	>=0.20	SH2B3 (2.4)	ENSG00000259478 (1.9)	ERP29 (1.5)	MEF2C (1.3)	FAM109A (1.3)	TM9SF4 (1.3)	CDC123 (1.2)	TMEM132E (1.1)	CCND2 (1.0)	ASXL1 (0.9)
GO:0051149	positive regulation of muscle cell differentiation	0.01	>=0.20	MEF2C (3.1)	CUX2 (2.0)	ENSG00000236772 (1.9)	MAGI3 (1.8)	FAM109A (1.3)	CDKAL1 (1.3)	LINGO2 (1.3)	POFUT1 (1.1)	ENSG00000235070 (1.0)	UNC5C (0.9)
MP:0004939	abnormal B cell morphology	0.01	>=0.20	PTPN22 (2.4)	TM9SF4 (2.1)	MEF2C (1.8)	ASXL1 (1.8)	ENSG00000259478 (1.7)	TRAFD1 (1.7)	PLAGL2 (1.5)	C20orf112 (1.4)	NCK1 (1.4)	C12orf47 (1.4)
ENSG00000092853	CLSPN PPI subnetwork	0.01	>=0.20	STAG1 (2.1)	RPGRIP1L (1.9)	TMEM116 (1.5)	CCND2 (1.5)	PHTF1 (1.3)	TMEM22 (1.2)	ENSG00000235070 (1.1)	ENSG00000259478 (0.9)	CDC123 (0.5)	UNC5C (0.5)
ENSG00000100599	RIN3 PPI subnetwork	0.01	>=0.20	ENSG00000239213 (3.5)	FAM109A (2.9)	TMEM22 (2.6)	GPSM1 (2.1)	SH2B3 (1.9)	IL20RB (1.8)	C20orf112 (1.6)	ATXN2 (1.5)	ST6GALNAC1 (1.4)	ALDH2 (1.3)
ENSG00000158517	NCF1 PPI subnetwork	0.01	>=0.20	PTPN22 (2.6)	SH2B3 (2.4)	ALDH2 (2.1)	ENSG00000259478 (1.8)	IL20RB (1.4)	C20orf112 (1.3)	FAM109A (1.3)	KIF3B (1.2)	GPSM1 (1.2)	POFUT1 (1.1)
ENSG00000145335	SNCA PPI subnetwork	0.01	>=0.20	TCF7L2 (1.9)	GPSM1 (1.6)	MEF2C (1.4)	TM9SF4 (1.2)	TMEM184A (1.2)	KIF3B (1.1)	SH2B3 (1.0)	TMEM22 (0.9)	ENSG00000235070 (0.8)	UNC5C (0.8)
GO:0006702	androgen biosynthetic process	0.01	>=0.20	TMEM184A (3.6)	FAM109A (2.1)	ST6GALNAC1 (1.9)	POFUT1 (1.9)	LPA (1.6)	TMEM132E (1.6)	CUX2 (1.5)	LINGO2 (1.4)	MAPKAPK5 (1.3)	ENSG00000236094 (1.1)
ENSG00000187953	ENSG00000187953 PPI subnetwork	0.01	>=0.20	CDKAL1 (2.9)	RPGRIP1L (2.6)	STAG1 (2.1)	ENSG00000235070 (2.0)	PHTF1 (1.4)	CCND2 (1.3)	ADAM1 (1.1)	SH2B3 (0.9)	ST6GALNAC1 (0.8)	TMEM116 (0.7)
ENSG00000122512	PMS2 PPI subnetwork	0.01	>=0.20	CDKAL1 (2.9)	RPGRIP1L (2.6)	STAG1 (2.1)	ENSG00000235070 (2.0)	PHTF1 (1.4)	CCND2 (1.3)	ADAM1 (1.1)	SH2B3 (0.9)	ST6GALNAC1 (0.8)	TMEM116 (0.7)
MP:0005508	abnormal skeleton morphology	0.01	>=0.20	UNC5C (3.4)	CCND2 (2.6)	TCF7L2 (2.1)	ST6GALNAC1 (1.7)	TM9SF4 (1.6)	PLAGL2 (1.6)	ASXL1 (1.5)	ENSG00000235070 (1.5)	FAM109A (1.4)	LPA (1.2)
MP:0001802	arrested B cell differentiation	0.02	>=0.20	MEF2C (2.6)	POFUT1 (2.1)	PTPN22 (2.0)	TMEM132E (1.5)	CARD9 (1.5)	ERP29 (1.1)	C20orf112 (1.1)	ASXL1 (1.1)	ENSG00000259478 (1.1)	GPSM1 (1.0)
ENSG00000139083	ETV6 PPI subnetwork	0.02	>=0.20	MEF2C (2.7)	RSBN1 (2.6)	SH2B3 (2.5)	LPA (2.3)	CCND2 (1.8)	CDKAL1 (1.6)	ASXL1 (1.6)	CUX2 (1.2)	ATXN2 (1.2)	BRAP (1.1)
ENSG00000121774	KHDRBS1 PPI subnetwork	0.02	>=0.20	PTPN22 (3.2)	MEF2C (2.6)	ATXN2 (2.2)	ENSG00000235070 (1.6)	ASXL1 (1.6)	ENSG00000239213 (1.4)	SH2B3 (1.4)	TCF7L2 (1.2)	ENSG00000236094 (1.1)	STAG1 (1.0)
GO:0000289	nuclear-transcribed mRNA poly(A) tail shortening	0.02	>=0.20	MAPKAPK5 (2.9)	ADAM1 (2.6)	PHTF1 (1.7)	ENSG00000259478 (1.7)	IL20RB (1.7)	RPGRIP1L (1.5)	BRAP (1.4)	CDKAL1 (1.4)	ERP29 (1.1)	LINGO2 (1.1)
ENSG00000101210	EEF1A2 PPI subnetwork	0.02	>=0.20	CUX2 (2.0)	PHTF1 (1.8)	NAA25 (1.6)	KIF3B (1.5)	ENSG00000236772 (1.5)	ERP29 (1.3)	MEF2C (1.2)	CARD9 (1.2)	MAGI3 (1.0)	GPSM1 (1.0)
REACTOME_SRP:DEPENDENT_COTRANSLATIONAL_PROTEIN_TARGETING_TO_MEMBRANE	REACTOME_SRP:DEPENDENT_COTRANSLATIONAL_PROTEIN_TARGETING_TO_MEMBRANE	0.02	>=0.20	ERP29 (4.2)	TM9SF4 (2.0)	POFUT1 (1.5)	ENSG00000236772 (1.3)	ENSG00000259478 (1.2)	MEF2C (1.1)	C20orf112 (1.0)	LINGO2 (1.0)	ST6GALNAC1 (0.9)	CDC123 (0.8)
GO:0003729	mRNA binding	0.02	>=0.20	ENSG00000236094 (2.0)	TRAFD1 (1.8)	ENSG00000259478 (1.8)	ADAM1 (1.7)	STAG1 (1.6)	PLAGL2 (1.6)	ENSG00000235070 (1.4)	PCCB (1.0)	CCND2 (1.0)	BRAP (1.0)
REACTOME_AQUAPORIN:MEDIATED_TRANSPORT	REACTOME_AQUAPORIN:MEDIATED_TRANSPORT	0.02	>=0.20	MEF2C (2.1)	TMEM22 (1.9)	GPSM1 (1.7)	ENSG00000235070 (1.7)	TCF7L2 (1.3)	ENSG00000236772 (1.3)	SH2B3 (1.1)	C20orf112 (1.1)	ADAM1 (1.0)	RSBN1 (0.7)
GO:0046128	purine ribonucleoside metabolic process	0.02	>=0.20	LINGO2 (2.2)	GPSM1 (2.1)	LPA (2.1)	C12orf47 (1.8)	ENSG00000236094 (1.7)	MAPKAPK5 (1.4)	PCCB (1.3)	TMEM22 (1.2)	CDKAL1 (1.0)	SH2B3 (0.9)
ENSG00000148606	POLR3A PPI subnetwork	0.02	>=0.20	CDKAL1 (2.0)	STAG1 (1.7)	CCND2 (1.5)	NAA25 (1.5)	ATXN2 (1.4)	MAPKAPK5 (1.3)	CDC123 (1.2)	ADAM1 (1.2)	ST6GALNAC1 (1.2)	ASXL1 (1.2)
ENSG00000165699	TSC1 PPI subnetwork	0.02	>=0.20	KIF3B (2.8)	PLAGL2 (2.5)	ASXL1 (2.4)	C20orf112 (2.0)	ENSG00000259478 (1.9)	MAGI3 (1.8)	GPSM1 (1.6)	TMEM184A (1.3)	ENSG00000235070 (1.3)	ATXN2 (1.1)
GO:0042278	purine nucleoside metabolic process	0.02	>=0.20	LINGO2 (2.4)	GPSM1 (2.2)	LPA (2.0)	C12orf47 (1.9)	ENSG00000236094 (1.6)	PCCB (1.4)	ACAD10 (1.3)	MAPKAPK5 (1.1)	CDKAL1 (1.1)	TMEM22 (1.1)
GO:0008022	protein C-terminus binding	0.02	>=0.20	MAGI3 (2.0)	MEF2C (1.6)	C12orf51 (1.6)	STAG1 (1.6)	RPGRIP1L (1.5)	POFUT1 (1.4)	CDC123 (1.4)	PHTF1 (1.3)	GPSM1 (0.9)	ENSG00000236094 (0.8)
MP:0008071	absent B cells	0.02	>=0.20	MEF2C (3.1)	POFUT1 (2.4)	PTPN22 (1.5)	PLAGL2 (1.4)	CCND2 (1.1)	CDC123 (1.0)	ASXL1 (1.0)	RSBN1 (1.0)	ENSG00000235070 (1.0)	TCF7L2 (0.9)
MP:0004229	abnormal embryonic erythropoiesis	0.02	>=0.20	C20orf112 (3.2)	CCND2 (2.6)	PLAGL2 (2.6)	SH2B3 (1.9)	FAM109A (1.5)	ASXL1 (1.5)	ENSG00000259478 (1.2)	POFUT1 (1.0)	GPSM1 (1.0)	TMEM132E (0.9)
ENSG00000104814	MAP4K1 PPI subnetwork	0.02	>=0.20	FAM109A (2.4)	ENSG00000239213 (2.4)	C20orf112 (2.3)	SH2B3 (2.3)	TRAFD1 (1.9)	PTPN22 (1.7)	IL20RB (1.6)	NCK1 (1.3)	CDKAL1 (1.2)	KIF3B (1.2)
ENSG00000147677	EIF3H PPI subnetwork	0.02	>=0.20	ERP29 (1.5)	POFUT1 (1.5)	CUX2 (1.4)	NAA25 (1.3)	MEF2C (1.2)	ASXL1 (1.2)	SH2B3 (1.1)	ENSG00000259478 (1.1)	ADAM1 (1.0)	CDKAL1 (0.9)
MP:0000060	delayed bone ossification	0.02	>=0.20	POFUT1 (2.0)	TCF7L2 (1.9)	TM9SF4 (1.8)	GPSM1 (1.7)	CUX2 (1.5)	FAM109A (1.3)	ENSG00000259478 (1.1)	CCND2 (1.1)	RPGRIP1L (1.0)	PLAGL2 (0.9)
GO:0060348	bone development	0.02	>=0.20	UNC5C (2.6)	CUX2 (2.3)	PHTF1 (1.7)	ENSG00000236094 (1.7)	ALDH2 (1.6)	ENSG00000235070 (1.5)	GPSM1 (1.3)	MEF2C (1.2)	MAPKAPK5 (1.1)	FAM109A (1.1)
REACTOME_SIGNAL_TRANSDUCTION_BY_L1	REACTOME_SIGNAL_TRANSDUCTION_BY_L1	0.02	>=0.20	FAM109A (2.0)	CDC123 (2.0)	ST6GALNAC1 (1.6)	MAGI3 (1.4)	UNC5C (1.4)	SH2B3 (1.2)	GPSM1 (1.1)	TMEM132E (1.1)	IL20RB (1.0)	ERP29 (0.9)
GO:0034754	cellular hormone metabolic process	0.02	>=0.20	LPA (2.6)	IL20RB (2.4)	TMEM184A (1.9)	LINGO2 (1.8)	CUX2 (1.4)	ENSG00000235070 (1.4)	PLG (1.1)	ALDH2 (1.1)	NCK1 (1.0)	TMEM132E (0.8)
ENSG00000150086	GRIN2B PPI subnetwork	0.02	>=0.20	GPSM1 (2.6)	MEF2C (2.3)	UNC5C (2.2)	LINGO2 (1.8)	MAGI3 (1.4)	C12orf51 (1.2)	TMEM184A (1.2)	TM9SF4 (1.1)	TMEM132E (1.0)	ENSG00000236772 (0.7)
ENSG00000104221	BRF2 PPI subnetwork	0.02	>=0.20	PCCB (2.8)	NAA25 (2.7)	TM9SF4 (2.3)	ATXN2 (2.1)	STAG1 (2.0)	MAPKAPK5 (1.9)	BRAP (1.7)	C12orf47 (1.6)	CDKAL1 (1.5)	CDC123 (1.5)
ENSG00000134419	RPS15A PPI subnetwork	0.02	>=0.20	NAA25 (3.6)	ADAM1 (2.2)	ENSG00000259478 (1.4)	CUX2 (1.3)	RPGRIP1L (1.3)	ERP29 (1.2)	BRAP (1.1)	POFUT1 (0.7)	MAPKAPK5 (0.7)	MEF2C (0.7)
GO:0071377	cellular response to glucagon stimulus	0.02	>=0.20	GPSM1 (2.0)	TMEM22 (1.8)	LINGO2 (1.6)	ENSG00000235070 (1.5)	LPA (1.3)	MEF2C (1.3)	C20orf112 (1.0)	ADAM1 (0.9)	ENSG00000236094 (0.9)	ACAD10 (0.9)
ENSG00000157344	ENSG00000157344 PPI subnetwork	0.02	>=0.20	CDC123 (3.2)	MAPKAPK5 (2.9)	STAG1 (1.7)	RPGRIP1L (1.4)	ST6GALNAC1 (1.2)	KIF3B (1.1)	ADAM1 (1.1)	NAA25 (1.0)	ENSG00000239213 (0.9)	CARD9 (0.9)
ENSG00000111276	CDKN1B PPI subnetwork	0.02	>=0.20	ASXL1 (2.0)	PLAGL2 (1.5)	CCND2 (1.4)	ADAM1 (1.3)	CDC123 (1.1)	C20orf112 (1.1)	ATXN2 (1.1)	NAA25 (1.0)	LINGO2 (1.0)	PHTF1 (0.9)
ENSG00000093009	CDC45 PPI subnetwork	0.02	>=0.20	PHTF1 (1.9)	CDC123 (1.9)	STAG1 (1.9)	CCND2 (1.4)	TMEM116 (1.3)	CDKAL1 (1.2)	PLAGL2 (1.0)	ENSG00000235070 (0.9)	ERP29 (0.8)	GPSM1 (0.7)
ENSG00000129214	SHBG PPI subnetwork	0.02	>=0.20	TMEM184A (2.6)	ADAM1 (2.4)	ST6GALNAC1 (1.7)	PCCB (1.5)	CUX2 (1.5)	RSBN1 (1.3)	TRAFD1 (1.1)	CDKAL1 (1.1)	LPA (1.1)	ACAD10 (1.0)
ENSG00000175634	RPS6KB2 PPI subnetwork	0.02	>=0.20	ALDH2 (2.8)	MEF2C (2.0)	ACAD10 (2.0)	PCCB (1.5)	ENSG00000259478 (1.4)	NAA25 (1.3)	ST6GALNAC1 (1.3)	CDC123 (1.2)	BRAP (1.1)	ENSG00000236772 (1.1)
ENSG00000130811	EIF3G PPI subnetwork	0.02	>=0.20	CDC123 (1.8)	ENSG00000259478 (1.5)	ASXL1 (1.5)	RSBN1 (1.3)	CUX2 (1.2)	TM9SF4 (1.1)	CCND2 (1.1)	PTPN22 (1.0)	ENSG00000236772 (1.0)	RPGRIP1L (0.9)
GO:0009168	purine ribonucleoside monophosphate biosynthetic process	0.02	>=0.20	RPGRIP1L (1.9)	POFUT1 (1.3)	CARD9 (1.3)	TMEM22 (1.2)	CDC123 (1.2)	NAA25 (1.2)	ACAD10 (1.1)	ENSG00000235070 (1.1)	PCCB (1.1)	GPSM1 (1.0)
GO:0009127	purine nucleoside monophosphate biosynthetic process	0.02	>=0.20	RPGRIP1L (1.9)	POFUT1 (1.3)	CARD9 (1.3)	TMEM22 (1.2)	CDC123 (1.2)	NAA25 (1.2)	ACAD10 (1.1)	ENSG00000235070 (1.1)	PCCB (1.1)	GPSM1 (1.0)
REACTOME_ERKMAPK_TARGETS	REACTOME_ERKMAPK_TARGETS	0.02	>=0.20	SH2B3 (3.6)	MEF2C (2.0)	FAM109A (1.8)	RSBN1 (1.8)	CCND2 (1.7)	ALDH2 (1.4)	IL20RB (1.3)	GPSM1 (1.1)	MAGI3 (1.1)	CDC123 (1.0)
GO:0060134	prepulse inhibition	0.02	>=0.20	LINGO2 (2.9)	TMEM132E (2.7)	TCF7L2 (1.8)	ENSG00000235070 (1.5)	TMEM184A (1.5)	ST6GALNAC1 (1.4)	CUX2 (1.4)	RPGRIP1L (1.2)	UNC5C (1.2)	FAM109A (1.1)
GO:0008209	androgen metabolic process	0.02	>=0.20	LPA (3.0)	TMEM132E (1.9)	IL20RB (1.6)	TMEM184A (1.6)	CUX2 (1.5)	LINGO2 (1.4)	POFUT1 (1.2)	ST6GALNAC1 (1.1)	NCK1 (0.9)	PCCB (0.9)
ENSG00000066654	THUMPD1 PPI subnetwork	0.02	>=0.20	CDC123 (3.0)	PCCB (2.7)	ENSG00000236094 (2.2)	ENSG00000236772 (1.7)	CARD9 (1.7)	LPA (1.5)	ERP29 (1.2)	PLG (1.1)	C12orf47 (1.1)	ADAM1 (0.9)
GO:0051318	G1 phase	0.02	>=0.20	ENSG00000236094 (1.4)	FAM109A (1.4)	CDKAL1 (1.4)	ST6GALNAC1 (1.3)	ENSG00000235070 (1.2)	C20orf112 (0.9)	BRAP (0.7)	MEF2C (0.6)	PLAGL2 (0.5)	PHTF1 (0.5)
GO:0032728	positive regulation of interferon-beta production	0.02	>=0.20	ADAM1 (2.8)	TMEM132E (2.4)	BRAP (2.0)	NAA25 (1.8)	TRAFD1 (1.4)	TM9SF4 (1.2)	ENSG00000259478 (1.2)	ENSG00000236094 (1.2)	FAM109A (1.2)	MAPKAPK5 (1.1)
ENSG00000131652	THOC6 PPI subnetwork	0.02	>=0.20	RSBN1 (2.8)	GPSM1 (2.5)	PLAGL2 (2.4)	ATXN2 (2.4)	STAG1 (2.2)	TCF7L2 (1.9)	ASXL1 (1.8)	NCK1 (1.7)	PHTF1 (1.5)	C20orf112 (1.5)
REACTOME_THE_ROLE_OF_NEF_IN_HIV:1_REPLICATION_AND_DISEASE_PATHOGENESIS	REACTOME_THE_ROLE_OF_NEF_IN_HIV:1_REPLICATION_AND_DISEASE_PATHOGENESIS	0.02	>=0.20	PTPN22 (3.4)	SH2B3 (1.6)	C12orf51 (1.4)	PCCB (1.2)	ENSG00000239213 (1.1)	KIF3B (1.1)	CDC123 (1.1)	TMEM132E (1.0)	CARD9 (0.9)	NCK1 (0.8)
ENSG00000204523	ENSG00000204523 PPI subnetwork	0.02	>=0.20	CDC123 (3.8)	PCCB (2.6)	NAA25 (1.9)	ERP29 (1.9)	TMEM22 (1.6)	CCND2 (1.5)	ALDH2 (1.4)	ADAM1 (1.4)	PTPN22 (1.2)	NCK1 (0.9)
ENSG00000073969	NSF PPI subnetwork	0.02	>=0.20	CDC123 (2.5)	TM9SF4 (2.2)	MEF2C (1.9)	C20orf112 (1.7)	TRAFD1 (1.5)	CCND2 (1.5)	CDKAL1 (1.4)	GPSM1 (1.3)	TMEM132E (1.1)	ALDH2 (0.8)
ENSG00000137936	BCAR3 PPI subnetwork	0.02	>=0.20	CDC123 (3.2)	PCCB (2.1)	NAA25 (2.0)	ENSG00000235070 (1.1)	ENSG00000236094 (1.1)	MAGI3 (0.7)	TMEM132E (0.7)	ERP29 (0.7)	TMEM184A (0.6)	CCND2 (0.5)
ENSG00000033050	ABCF2 PPI subnetwork	0.02	>=0.20	CDC123 (2.4)	NAA25 (2.3)	BRAP (2.1)	PCCB (2.1)	NCK1 (2.0)	ENSG00000236772 (1.6)	ADAM1 (1.5)	ACAD10 (1.4)	KIF3B (1.4)	CDKAL1 (1.3)
ENSG00000184489	PTP4A3 PPI subnetwork	0.02	>=0.20	NAA25 (3.2)	TM9SF4 (3.0)	CDC123 (2.4)	CDKAL1 (2.1)	PCCB (2.0)	CCND2 (1.9)	STAG1 (1.9)	ERP29 (1.8)	BRAP (1.5)	ASXL1 (1.4)
ENSG00000114353	GNAI2 PPI subnetwork	0.02	>=0.20	CCND2 (2.4)	LINGO2 (2.0)	ENSG00000259478 (1.9)	UNC5C (1.7)	ENSG00000236094 (1.5)	POFUT1 (1.3)	PHTF1 (1.2)	MEF2C (1.1)	ALDH2 (1.1)	CDC123 (1.0)
ENSG00000005156	LIG3 PPI subnetwork	0.02	>=0.20	POFUT1 (2.0)	ENSG00000259478 (1.5)	CDKAL1 (1.3)	CDC123 (1.3)	TMEM132E (1.3)	ENSG00000235070 (1.3)	ST6GALNAC1 (1.2)	PCCB (1.1)	KIF3B (1.1)	LINGO2 (1.1)
ENSG00000114127	XRN1 PPI subnetwork	0.02	>=0.20	CDC123 (3.5)	STAG1 (2.7)	NAA25 (2.0)	RPGRIP1L (1.7)	CDKAL1 (1.5)	RSBN1 (1.2)	PLAGL2 (1.1)	ASXL1 (1.1)	TRAFD1 (0.7)	ENSG00000239213 (0.6)
ENSG00000115947	ORC4 PPI subnetwork	0.02	>=0.20	PHTF1 (2.2)	CDC123 (2.0)	TMEM116 (1.6)	ENSG00000235070 (1.4)	CCND2 (1.0)	LPA (0.9)	STAG1 (0.9)	POFUT1 (0.9)	ASXL1 (0.6)	ENSG00000239213 (0.5)
REACTOME_PECAM1_INTERACTIONS	REACTOME_PECAM1_INTERACTIONS	0.02	>=0.20	FAM109A (3.0)	KIF3B (2.5)	CCND2 (2.5)	SH2B3 (2.4)	C20orf112 (2.3)	GPSM1 (2.0)	CARD9 (2.0)	PTPN22 (2.0)	BRAP (1.7)	ADAM1 (1.6)
ENSG00000115718	PROC PPI subnetwork	0.02	>=0.20	PLG (3.8)	TMEM184A (2.7)	TMEM132E (2.4)	RPGRIP1L (2.2)	FAM109A (1.9)	ALDH2 (1.6)	LPA (1.4)	IL20RB (1.3)	KIF3B (1.3)	PHTF1 (1.1)
GO:0051591	response to cAMP	0.02	>=0.20	ST6GALNAC1 (2.7)	ENSG00000235070 (2.4)	LPA (1.7)	PLG (1.7)	TMEM184A (1.6)	ALDH2 (1.2)	TMEM132E (1.2)	RPGRIP1L (0.9)	LINGO2 (0.9)	FAM109A (0.7)
REACTOME_GTP_HYDROLYSIS_AND_JOINING_OF_THE_60S_RIBOSOMAL_SUBUNIT	REACTOME_GTP_HYDROLYSIS_AND_JOINING_OF_THE_60S_RIBOSOMAL_SUBUNIT	0.02	>=0.20	CUX2 (1.8)	ENSG00000259478 (1.6)	ADAM1 (1.5)	POFUT1 (1.3)	ENSG00000236772 (1.2)	NAA25 (1.2)	ERP29 (1.0)	MEF2C (1.0)	C20orf112 (0.8)	ASXL1 (0.8)
ENSG00000156976	EIF4A2 PPI subnetwork	0.02	>=0.20	ALDH2 (1.4)	CUX2 (1.4)	ENSG00000236772 (1.3)	ADAM1 (1.2)	ENSG00000259478 (1.1)	MEF2C (1.1)	ST6GALNAC1 (1.0)	POFUT1 (1.0)	PTPN22 (1.0)	ERP29 (0.9)
KEGG_TGF_BETA_SIGNALING_PATHWAY	KEGG_TGF_BETA_SIGNALING_PATHWAY	0.02	>=0.20	MAGI3 (2.3)	TCF7L2 (2.2)	PLAGL2 (1.7)	STAG1 (1.7)	ATXN2 (1.6)	MAPKAPK5 (1.4)	ALDH2 (1.4)	C20orf112 (1.4)	CCND2 (1.3)	LINGO2 (1.3)
ENSG00000129824	RPS4Y1 PPI subnetwork	0.02	>=0.20	CUX2 (1.8)	ADAM1 (1.7)	NAA25 (1.3)	ENSG00000259478 (1.3)	POFUT1 (1.2)	ERP29 (1.0)	ENSG00000236772 (0.9)	MEF2C (0.9)	NCK1 (0.9)	C20orf112 (0.8)
ENSG00000106628	POLD2 PPI subnetwork	0.02	>=0.20	STAG1 (2.2)	PLG (2.1)	LPA (2.0)	GPSM1 (1.2)	ENSG00000259478 (1.0)	CDKAL1 (0.9)	TMEM116 (0.8)	LINGO2 (0.8)	CARD9 (0.7)	TMEM184A (0.7)
ENSG00000153827	TRIP12 PPI subnetwork	0.02	>=0.20	KIF3B (3.4)	CUX2 (2.0)	NAA25 (1.7)	TMEM22 (1.7)	PCCB (1.6)	FAM109A (1.5)	GPSM1 (1.4)	ATXN2 (1.3)	ASXL1 (1.3)	NCK1 (1.1)
ENSG00000136518	ACTL6A PPI subnetwork	0.02	>=0.20	RSBN1 (4.1)	BRAP (2.7)	STAG1 (2.7)	ATXN2 (2.3)	MAPKAPK5 (2.0)	TRAFD1 (1.9)	ADAM1 (1.4)	C12orf51 (1.4)	C12orf47 (1.1)	GPSM1 (1.0)
ENSG00000072682	P4HA2 PPI subnetwork	0.02	>=0.20	ERP29 (4.9)	ENSG00000235070 (2.2)	GPSM1 (2.0)	CCND2 (1.6)	RPGRIP1L (1.6)	CUX2 (1.3)	MAGI3 (1.3)	PHTF1 (1.1)	TM9SF4 (1.0)	UNC5C (0.9)
ENSG00000142541	RPL13A PPI subnetwork	0.02	>=0.20	NAA25 (2.3)	ADAM1 (1.8)	ERP29 (1.4)	CDC123 (1.4)	CUX2 (1.3)	C20orf112 (1.1)	POFUT1 (1.0)	ENSG00000259478 (1.0)	MEF2C (0.8)	CCND2 (0.8)
GO:0009161	ribonucleoside monophosphate metabolic process	0.02	>=0.20	RPGRIP1L (1.6)	ENSG00000239213 (1.6)	CDKAL1 (1.4)	TMEM22 (1.4)	NAA25 (1.3)	POFUT1 (1.2)	ACAD10 (1.2)	RSBN1 (1.2)	LINGO2 (1.1)	ENSG00000236094 (1.0)
ENSG00000128829	EIF2AK4 PPI subnetwork	0.02	>=0.20	NAA25 (3.8)	ASXL1 (2.1)	BRAP (2.0)	LINGO2 (1.6)	TM9SF4 (1.6)	ATXN2 (1.5)	CDKAL1 (1.3)	CDC123 (1.3)	KIF3B (1.2)	MAPKAPK5 (1.0)
MP:0008279	arrest of spermiogenesis	0.02	>=0.20	LINGO2 (2.4)	BRAP (2.1)	GPSM1 (1.8)	ENSG00000236772 (1.8)	C20orf112 (1.8)	TMEM132E (1.5)	SH2B3 (1.0)	ALDH2 (0.9)	TMEM184A (0.8)	MAPKAPK5 (0.8)
ENSG00000101868	POLA1 PPI subnetwork	0.02	>=0.20	STAG1 (1.8)	CDC123 (1.8)	PHTF1 (1.6)	CCND2 (1.1)	ENSG00000235070 (1.0)	ASXL1 (0.8)	LINGO2 (0.8)	PCCB (0.7)	ENSG00000236094 (0.7)	ERP29 (0.7)
ENSG00000180628	PCGF5 PPI subnetwork	0.02	>=0.20	RSBN1 (3.1)	GPSM1 (2.6)	ATXN2 (2.5)	STAG1 (2.2)	PLAGL2 (2.1)	ASXL1 (2.0)	TCF7L2 (1.7)	CDKAL1 (1.5)	C20orf112 (1.4)	UNC5C (1.3)
ENSG00000206452	HLA-C PPI subnetwork	0.02	>=0.20	PTPN22 (3.7)	CDC123 (2.1)	LINGO2 (1.8)	ERP29 (1.4)	PCCB (1.3)	TM9SF4 (1.3)	ENSG00000235070 (1.0)	POFUT1 (0.8)	TMEM132E (0.7)	RPGRIP1L (0.7)
GO:0004004	ATP-dependent RNA helicase activity	0.02	>=0.20	NAA25 (2.1)	ASXL1 (1.9)	MAPKAPK5 (1.7)	BRAP (1.4)	ENSG00000259478 (1.4)	PCCB (1.1)	TRAFD1 (1.0)	RSBN1 (1.0)	LINGO2 (1.0)	C12orf51 (0.9)
REACTOME_3_:UTR:MEDIATED_TRANSLATIONAL_REGULATION	REACTOME_3_:UTR:MEDIATED_TRANSLATIONAL_REGULATION	0.02	>=0.20	CUX2 (2.0)	ADAM1 (1.6)	ENSG00000259478 (1.6)	ENSG00000236772 (1.3)	POFUT1 (1.1)	MEF2C (1.1)	ERP29 (1.0)	NAA25 (0.9)	C20orf112 (0.8)	ASXL1 (0.8)
REACTOME_L13A:MEDIATED_TRANSLATIONAL_SILENCING_OF_CERULOPLASMIN_EXPRESSION	REACTOME_L13A:MEDIATED_TRANSLATIONAL_SILENCING_OF_CERULOPLASMIN_EXPRESSION	0.02	>=0.20	CUX2 (2.0)	ADAM1 (1.6)	ENSG00000259478 (1.6)	ENSG00000236772 (1.3)	POFUT1 (1.1)	MEF2C (1.1)	ERP29 (1.0)	NAA25 (0.9)	C20orf112 (0.8)	ASXL1 (0.8)
ENSG00000182774	RPS17L PPI subnetwork	0.02	>=0.20	NAA25 (3.9)	ADAM1 (2.0)	ENSG00000259478 (1.8)	BRAP (1.4)	RPGRIP1L (1.2)	MEF2C (0.9)	CUX2 (0.9)	CCND2 (0.8)	POFUT1 (0.8)	ASXL1 (0.8)
ENSG00000184779	RPS17 PPI subnetwork	0.02	>=0.20	NAA25 (3.9)	ADAM1 (2.0)	ENSG00000259478 (1.8)	BRAP (1.4)	RPGRIP1L (1.2)	MEF2C (0.9)	CUX2 (0.9)	CCND2 (0.8)	POFUT1 (0.8)	ASXL1 (0.8)
GO:0000314	organellar small ribosomal subunit	0.02	>=0.20	PCCB (3.7)	CDC123 (1.8)	NCK1 (1.6)	ERP29 (1.4)	CDKAL1 (1.2)	ST6GALNAC1 (1.2)	C12orf47 (1.1)	MAPKAPK5 (1.1)	CARD9 (1.0)	ACAD10 (0.7)
GO:0005763	mitochondrial small ribosomal subunit	0.02	>=0.20	PCCB (3.7)	CDC123 (1.8)	NCK1 (1.6)	ERP29 (1.4)	CDKAL1 (1.2)	ST6GALNAC1 (1.2)	C12orf47 (1.1)	MAPKAPK5 (1.1)	CARD9 (1.0)	ACAD10 (0.7)
MP:0000432	abnormal head morphology	0.02	>=0.20	ENSG00000239213 (2.7)	TCF7L2 (2.7)	UNC5C (2.1)	POFUT1 (2.0)	ENSG00000236094 (1.7)	GPSM1 (1.7)	KIF3B (1.5)	ATXN2 (1.4)	IL20RB (1.4)	C12orf51 (1.3)
ENSG00000097046	CDC7 PPI subnetwork	0.02	>=0.20	STAG1 (2.0)	PHTF1 (1.7)	CDC123 (1.4)	CDKAL1 (1.0)	ENSG00000235070 (1.0)	ERP29 (1.0)	ENSG00000236094 (0.9)	LPA (0.9)	ENSG00000259478 (0.8)	TMEM116 (0.8)
ENSG00000136997	MYC PPI subnetwork	0.03	>=0.20	ATXN2 (3.5)	ASXL1 (3.1)	STAG1 (2.6)	C12orf51 (2.4)	MAPKAPK5 (2.3)	PHTF1 (2.2)	BRAP (2.1)	CDKAL1 (1.6)	RSBN1 (1.5)	PLAGL2 (1.5)
REACTOME_EUKARYOTIC_TRANSLATION_INITIATION	REACTOME_EUKARYOTIC_TRANSLATION_INITIATION	0.03	>=0.20	NAA25 (1.7)	CUX2 (1.6)	ADAM1 (1.4)	ENSG00000236772 (1.2)	ENSG00000259478 (1.2)	POFUT1 (1.1)	ERP29 (1.0)	MEF2C (1.0)	LINGO2 (0.7)	C20orf112 (0.6)
REACTOME_CAP:DEPENDENT_TRANSLATION_INITIATION	REACTOME_CAP:DEPENDENT_TRANSLATION_INITIATION	0.03	>=0.20	NAA25 (1.7)	CUX2 (1.6)	ADAM1 (1.4)	ENSG00000236772 (1.2)	ENSG00000259478 (1.2)	POFUT1 (1.1)	ERP29 (1.0)	MEF2C (1.0)	LINGO2 (0.7)	C20orf112 (0.6)
ENSG00000177455	CD19 PPI subnetwork	0.03	>=0.20	MEF2C (3.4)	ENSG00000239213 (1.9)	PTPN22 (1.7)	POFUT1 (1.4)	CCND2 (1.3)	TMEM132E (1.2)	ERP29 (1.0)	PCCB (0.9)	SH2B3 (0.9)	C20orf112 (0.9)
ENSG00000084774	CAD PPI subnetwork	0.03	>=0.20	ENSG00000235070 (2.1)	SH2B3 (2.0)	ENSG00000259478 (1.9)	CDKAL1 (1.4)	ACAD10 (1.3)	MAPKAPK5 (1.3)	RPGRIP1L (1.3)	PHTF1 (1.2)	CDC123 (1.2)	ADAM1 (1.1)
ENSG00000187899	ENSG00000187899 PPI subnetwork	0.03	>=0.20	NAA25 (3.7)	BRAP (2.0)	ADAM1 (1.6)	CDC123 (1.3)	MAPKAPK5 (1.1)	ENSG00000236094 (0.9)	CDKAL1 (0.9)	CCND2 (0.8)	RPGRIP1L (0.8)	MEF2C (0.8)
KEGG_LYSINE_DEGRADATION	KEGG_LYSINE_DEGRADATION	0.03	>=0.20	PCCB (3.7)	PLG (3.5)	ACAD10 (3.4)	LPA (2.6)	ATXN2 (2.4)	LINGO2 (1.7)	BRAP (1.6)	FAM109A (1.4)	C12orf51 (1.4)	STAG1 (1.2)
GO:0001523	retinoid metabolic process	0.03	>=0.20	IL20RB (2.4)	ENSG00000235070 (1.6)	FAM109A (1.3)	TMEM184A (1.3)	LPA (1.3)	ENSG00000239213 (1.3)	CUX2 (1.2)	ALDH2 (1.2)	ST6GALNAC1 (1.1)	NCK1 (0.9)
GO:0005048	signal sequence binding	0.03	>=0.20	TM9SF4 (3.6)	ERP29 (2.7)	RPGRIP1L (2.5)	POFUT1 (1.6)	MAGI3 (1.5)	BRAP (1.3)	TMEM22 (1.2)	NAA25 (1.2)	CDC123 (1.0)	RSBN1 (1.0)
GO:0008186	RNA-dependent ATPase activity	0.03	>=0.20	NAA25 (2.2)	ASXL1 (1.9)	MAPKAPK5 (1.3)	TRAFD1 (1.2)	ENSG00000259478 (1.2)	RSBN1 (1.1)	PCCB (1.0)	C12orf51 (1.0)	CDKAL1 (0.9)	BRAP (0.9)
GO:0019058	viral infectious cycle	0.03	>=0.20	MAPKAPK5 (2.0)	ST6GALNAC1 (1.8)	ADAM1 (1.4)	ENSG00000259478 (1.4)	ENSG00000235070 (1.2)	CDKAL1 (1.1)	BRAP (1.0)	ENSG00000236772 (0.9)	PHTF1 (0.9)	LINGO2 (0.8)
KEGG_GLYCOSPHINGOLIPID_BIOSYNTHESIS_LACTO_AND_NEOLACTO_SERIES	KEGG_GLYCOSPHINGOLIPID_BIOSYNTHESIS_LACTO_AND_NEOLACTO_SERIES	0.03	>=0.20	ERP29 (1.9)	LINGO2 (1.6)	UNC5C (1.5)	SH2B3 (1.2)	FAM109A (1.1)	C12orf47 (1.0)	TM9SF4 (0.9)	PCCB (0.9)	PHTF1 (0.9)	TMEM184A (0.9)
MP:0008190	decreased transitional stage B cell number	0.03	>=0.20	MEF2C (3.9)	PTPN22 (2.7)	TMEM22 (1.8)	LINGO2 (1.7)	CCND2 (1.6)	CARD9 (1.5)	RSBN1 (1.5)	NCK1 (1.5)	ENSG00000235070 (1.4)	PLAGL2 (1.4)
ENSG00000137154	RPS6 PPI subnetwork	0.03	>=0.20	NAA25 (3.6)	ADAM1 (2.1)	CUX2 (1.5)	KIF3B (1.1)	ASXL1 (1.0)	CCND2 (1.0)	ENSG00000259478 (0.9)	CDC123 (0.9)	RPGRIP1L (0.7)	BRAP (0.7)
ENSG00000124762	CDKN1A PPI subnetwork	0.03	>=0.20	CDC123 (2.6)	ENSG00000236094 (1.9)	PHTF1 (1.7)	CCND2 (1.7)	TRAFD1 (1.2)	GPSM1 (1.2)	ENSG00000259478 (1.0)	ASXL1 (0.9)	CDKAL1 (0.6)	TMEM184A (0.4)
ENSG00000101336	HCK PPI subnetwork	0.03	>=0.20	SH2B3 (3.5)	MEF2C (3.1)	CARD9 (2.0)	GPSM1 (2.0)	NCK1 (1.9)	ENSG00000239213 (1.9)	CDKAL1 (1.6)	ENSG00000259478 (1.5)	TMEM132E (1.4)	PTPN22 (1.4)
ENSG00000135446	CDK4 PPI subnetwork	0.03	>=0.20	PHTF1 (1.8)	STAG1 (1.7)	ASXL1 (1.6)	ENSG00000236094 (1.6)	CCND2 (1.6)	MEF2C (1.1)	CDKAL1 (0.9)	CDC123 (0.9)	TMEM132E (0.7)	RPGRIP1L (0.6)
ENSG00000171848	RRM2 PPI subnetwork	0.03	>=0.20	CDKAL1 (2.7)	ASXL1 (1.6)	ENSG00000236094 (1.3)	BRAP (1.3)	TCF7L2 (1.2)	PCCB (1.1)	TMEM184A (1.0)	CUX2 (0.9)	CCND2 (0.9)	UNC5C (0.8)
ENSG00000212981	ENSG00000212981 PPI subnetwork	0.03	>=0.20	NAA25 (4.6)	BRAP (2.0)	CDKAL1 (2.0)	ACAD10 (1.7)	MAPKAPK5 (1.6)	ADAM1 (1.6)	ENSG00000259478 (1.2)	CCND2 (1.2)	ENSG00000236094 (1.0)	CDC123 (0.9)
MP:0008212	absent mature B cells	0.03	>=0.20	MEF2C (3.0)	POFUT1 (1.6)	ACAD10 (1.6)	ERP29 (1.5)	TMEM132E (1.4)	CARD9 (1.4)	GPSM1 (1.3)	FAM109A (1.1)	UNC5C (1.0)	RPGRIP1L (1.0)
ENSG00000009954	BAZ1B PPI subnetwork	0.03	>=0.20	C20orf112 (2.4)	FAM109A (2.3)	ATXN2 (2.1)	UNC5C (1.9)	C12orf47 (1.8)	ST6GALNAC1 (1.8)	TRAFD1 (1.3)	CARD9 (1.2)	CCND2 (1.0)	C12orf51 (1.0)
ENSG00000130713	EXOSC2 PPI subnetwork	0.03	>=0.20	BRAP (2.5)	CDC123 (2.5)	CDKAL1 (2.0)	NAA25 (2.0)	ENSG00000236094 (1.9)	STAG1 (1.8)	MAPKAPK5 (1.7)	TM9SF4 (1.4)	KIF3B (1.2)	RSBN1 (1.2)
ENSG00000164751	PEX2 PPI subnetwork	0.03	>=0.20	POFUT1 (2.5)	ATXN2 (1.5)	CDKAL1 (1.4)	TMEM116 (1.4)	PLG (1.3)	BRAP (1.2)	ENSG00000259478 (1.2)	TMEM132E (1.2)	TCF7L2 (1.1)	TM9SF4 (1.1)
ENSG00000142539	SPIB PPI subnetwork	0.03	>=0.20	MAPKAPK5 (2.0)	MEF2C (1.8)	PLAGL2 (1.8)	POFUT1 (1.5)	ALDH2 (1.5)	TCF7L2 (1.5)	ATXN2 (1.4)	TM9SF4 (1.4)	CDKAL1 (1.3)	C12orf51 (1.2)
ENSG00000077514	POLD3 PPI subnetwork	0.03	>=0.20	STAG1 (2.1)	LPA (1.3)	CDKAL1 (1.2)	CCND2 (1.2)	POFUT1 (1.1)	PHTF1 (1.0)	CDC123 (0.9)	ERP29 (0.8)	ENSG00000235070 (0.8)	TMEM116 (0.8)
ENSG00000171444	MCC PPI subnetwork	0.03	>=0.20	CDC123 (3.8)	PCCB (3.4)	NAA25 (2.0)	TMEM22 (1.7)	ERP29 (1.6)	ST6GALNAC1 (1.1)	NCK1 (1.1)	MAGI3 (0.9)	STAG1 (0.8)	ADAM1 (0.7)
REACTOME_ACTIVATION_OF_THE_PRE:REPLICATIVE_COMPLEX	REACTOME_ACTIVATION_OF_THE_PRE:REPLICATIVE_COMPLEX	0.03	>=0.20	PHTF1 (1.7)	TMEM116 (1.7)	STAG1 (1.6)	CCND2 (1.5)	ENSG00000235070 (1.3)	CDC123 (1.2)	LPA (0.7)	ERP29 (0.6)	CDKAL1 (0.6)	POFUT1 (0.6)
GO:0050664	oxidoreductase activity, acting on NADH or NADPH, oxygen as acceptor	0.03	>=0.20	POFUT1 (2.5)	ALDH2 (2.4)	PLG (2.1)	UNC5C (1.6)	MEF2C (1.6)	SH2B3 (1.2)	CARD9 (1.2)	LPA (1.1)	CCND2 (1.1)	MAGI3 (1.1)
ENSG00000106462	EZH2 PPI subnetwork	0.03	>=0.20	FAM109A (3.1)	ATXN2 (2.5)	STAG1 (2.5)	TRAFD1 (2.2)	RSBN1 (2.2)	ASXL1 (1.9)	C12orf51 (1.9)	PHTF1 (1.7)	C20orf112 (1.5)	PCCB (1.5)
MP:0008808	decreased spleen iron level	0.03	>=0.20	LPA (2.5)	ENSG00000236772 (2.2)	PLG (2.2)	C12orf51 (2.0)	PCCB (1.5)	ST6GALNAC1 (1.4)	ERP29 (1.3)	PTPN22 (1.1)	CARD9 (1.0)	KIF3B (1.0)
ENSG00000185619	PCGF3 PPI subnetwork	0.03	>=0.20	RSBN1 (3.2)	ATXN2 (2.7)	GPSM1 (2.6)	PLAGL2 (2.3)	STAG1 (2.3)	TCF7L2 (1.9)	ASXL1 (1.7)	NCK1 (1.7)	CDKAL1 (1.6)	UNC5C (1.3)
MP:0008076	abnormal CD4-positive T cell differentiation	0.03	>=0.20	PTPN22 (4.8)	TMEM22 (2.1)	CCND2 (1.7)	TCF7L2 (1.5)	LINGO2 (1.4)	PLAGL2 (1.4)	ENSG00000235070 (1.1)	ASXL1 (1.1)	CARD9 (1.1)	NCK1 (0.9)
ENSG00000134363	FST PPI subnetwork	0.03	>=0.20	TMEM184A (3.3)	LINGO2 (2.1)	CCND2 (1.8)	LPA (1.5)	MAGI3 (1.4)	ALDH2 (1.1)	UNC5C (1.1)	ATXN2 (1.0)	CDKAL1 (1.0)	ENSG00000259478 (0.9)
MP:0002216	abnormal seminiferous tubule morphology	0.03	>=0.20	TMEM184A (2.4)	STAG1 (2.0)	CDKAL1 (1.9)	ENSG00000236094 (1.9)	GPSM1 (1.7)	TMEM22 (1.4)	TMEM132E (1.4)	MEF2C (1.0)	CUX2 (0.9)	ASXL1 (0.9)
ENSG00000087266	SH3BP2 PPI subnetwork	0.03	>=0.20	PTPN22 (3.3)	GPSM1 (2.0)	KIF3B (1.5)	TMEM22 (1.3)	NCK1 (1.1)	ERP29 (1.1)	TCF7L2 (0.8)	ADAM1 (0.8)	TMEM132E (0.8)	LPA (0.8)
ENSG00000102241	HTATSF1 PPI subnetwork	0.03	>=0.20	PLAGL2 (2.3)	CDC123 (2.2)	CDKAL1 (2.0)	RSBN1 (1.5)	BRAP (1.4)	ATXN2 (1.3)	C12orf47 (1.2)	TRAFD1 (1.1)	RPGRIP1L (1.1)	UNC5C (0.9)
KEGG_VALINE_LEUCINE_AND_ISOLEUCINE_BIOSYNTHESIS	KEGG_VALINE_LEUCINE_AND_ISOLEUCINE_BIOSYNTHESIS	0.03	>=0.20	PCCB (4.8)	NAA25 (2.5)	ACAD10 (2.0)	ENSG00000259478 (1.6)	ENSG00000236094 (1.5)	POFUT1 (1.4)	TMEM116 (1.0)	ALDH2 (0.9)	ATXN2 (0.8)	ST6GALNAC1 (0.8)
GO:0035270	endocrine system development	0.03	>=0.20	TMEM22 (2.6)	TMEM184A (2.1)	ENSG00000236772 (2.0)	CCND2 (1.5)	CUX2 (1.4)	TMEM132E (1.3)	POFUT1 (1.2)	ENSG00000259478 (1.1)	FAM109A (0.9)	NCK1 (0.8)
REACTOME_FORMATION_OF_A_POOL_OF_FREE_40S_SUBUNITS	REACTOME_FORMATION_OF_A_POOL_OF_FREE_40S_SUBUNITS	0.03	>=0.20	CUX2 (1.8)	ENSG00000259478 (1.7)	ENSG00000236772 (1.5)	ADAM1 (1.2)	MEF2C (1.1)	ERP29 (1.0)	POFUT1 (0.9)	C20orf112 (0.7)	TCF7L2 (0.5)	LINGO2 (0.5)
ENSG00000153233	PTPRR PPI subnetwork	0.03	>=0.20	C20orf112 (2.3)	TMEM22 (2.1)	LINGO2 (1.7)	TMEM184A (1.6)	MAPKAPK5 (1.5)	PHTF1 (1.3)	ENSG00000236094 (1.3)	TMEM132E (1.3)	GPSM1 (1.2)	MAGI3 (1.1)
GO:0009635	response to herbicide	0.03	>=0.20	TMEM184A (3.6)	ENSG00000235070 (2.7)	ST6GALNAC1 (2.1)	LINGO2 (1.9)	IL20RB (1.7)	GPSM1 (1.4)	CUX2 (1.3)	ADAM1 (1.2)	C12orf51 (1.1)	C20orf112 (1.0)
ENSG00000184110	EIF3C PPI subnetwork	0.03	>=0.20	NAA25 (3.0)	CDC123 (2.6)	CDKAL1 (1.4)	CUX2 (1.3)	ADAM1 (1.3)	ASXL1 (1.2)	MAPKAPK5 (0.9)	ERP29 (0.9)	UNC5C (0.9)	TM9SF4 (0.9)
GO:0042573	retinoic acid metabolic process	0.03	>=0.20	ENSG00000235070 (2.9)	IL20RB (2.4)	LPA (2.2)	CUX2 (2.1)	ST6GALNAC1 (1.8)	TMEM184A (1.7)	UNC5C (1.6)	ALDH2 (1.4)	NCK1 (1.2)	ENSG00000239213 (1.0)
ENSG00000153147	SMARCA5 PPI subnetwork	0.03	>=0.20	STAG1 (2.2)	RSBN1 (2.2)	ATXN2 (1.9)	TMEM184A (1.6)	C12orf47 (1.6)	GPSM1 (1.5)	ASXL1 (1.3)	UNC5C (1.2)	CCND2 (1.1)	PHTF1 (1.0)
ENSG00000167552	TUBA1A PPI subnetwork	0.03	>=0.20	GPSM1 (2.0)	MEF2C (1.9)	CDC123 (1.8)	KIF3B (1.7)	C20orf112 (1.6)	NAA25 (1.2)	PLG (1.2)	FAM109A (0.9)	TCF7L2 (0.8)	TMEM132E (0.7)
ENSG00000090470	PDCD7 PPI subnetwork	0.03	>=0.20	RSBN1 (2.4)	ADAM1 (2.0)	C12orf47 (1.7)	TMEM132E (1.5)	CUX2 (1.4)	ENSG00000236094 (1.1)	LPA (1.0)	CCND2 (1.0)	TMEM22 (0.9)	RPGRIP1L (0.9)
ENSG00000143119	CD53 PPI subnetwork	0.03	>=0.20	PTPN22 (4.4)	POFUT1 (2.5)	ENSG00000259478 (2.4)	TM9SF4 (1.7)	TMEM116 (1.6)	PLAGL2 (1.6)	ENSG00000239213 (1.5)	LPA (1.3)	CCND2 (1.2)	SH2B3 (1.2)
GO:0000080	G1 phase of mitotic cell cycle	0.03	>=0.20	FAM109A (1.9)	ST6GALNAC1 (1.6)	CDKAL1 (1.2)	ENSG00000235070 (0.9)	CCND2 (0.9)	ENSG00000236094 (0.8)	BRAP (0.7)	C20orf112 (0.7)	ENSG00000259478 (0.7)	PHTF1 (0.6)
ENSG00000156374	PCGF6 PPI subnetwork	0.03	>=0.20	RSBN1 (2.9)	PLAGL2 (2.7)	ATXN2 (2.5)	STAG1 (2.4)	GPSM1 (2.3)	ASXL1 (2.2)	TCF7L2 (2.0)	CDKAL1 (1.7)	NCK1 (1.7)	C20orf112 (1.5)
MP:0004672	short ribs	0.03	>=0.20	UNC5C (3.1)	ENSG00000236094 (2.2)	MEF2C (2.0)	ENSG00000236772 (1.5)	ENSG00000235070 (1.4)	KIF3B (1.2)	POFUT1 (1.2)	ALDH2 (1.2)	CCND2 (0.9)	TM9SF4 (0.9)
GO:0019825	oxygen binding	0.03	>=0.20	PLG (4.9)	LPA (4.3)	UNC5C (1.8)	TMEM132E (1.8)	ALDH2 (1.6)	ENSG00000259478 (1.6)	ADAM1 (1.5)	ENSG00000236772 (1.4)	CUX2 (1.1)	LINGO2 (0.9)
ENSG00000164244	PRRC1 PPI subnetwork	0.03	>=0.20	CDKAL1 (2.5)	NAA25 (1.9)	RPGRIP1L (1.6)	TCF7L2 (1.5)	CARD9 (1.4)	RSBN1 (1.4)	ASXL1 (1.2)	MAGI3 (1.1)	PLAGL2 (1.1)	LPA (0.9)
MP:0002447	abnormal erythrocyte morphology	0.03	>=0.20	C12orf51 (4.0)	PCCB (2.1)	ENSG00000236772 (1.9)	GPSM1 (1.5)	CARD9 (1.4)	ADAM1 (1.3)	ACAD10 (1.1)	ENSG00000236094 (1.1)	TMEM184A (1.0)	LPA (1.0)
ENSG00000026103	FAS PPI subnetwork	0.03	>=0.20	NCK1 (2.3)	MAGI3 (2.1)	SH2B3 (1.9)	CCND2 (1.8)	TRAFD1 (1.8)	TMEM22 (1.8)	PTPN22 (1.6)	ENSG00000259478 (1.3)	ENSG00000236772 (1.1)	ADAM1 (1.1)
REACTOME_TRANSLATION_INITIATION_COMPLEX_FORMATION	REACTOME_TRANSLATION_INITIATION_COMPLEX_FORMATION	0.03	>=0.20	CUX2 (2.2)	ENSG00000259478 (1.5)	ADAM1 (1.5)	ENSG00000236772 (1.5)	POFUT1 (1.4)	TCF7L2 (1.2)	NAA25 (1.0)	TMEM184A (0.9)	ASXL1 (0.9)	MEF2C (0.9)
ENSG00000133101	CCNA1 PPI subnetwork	0.03	>=0.20	CCND2 (2.3)	PCCB (1.8)	CDC123 (1.8)	PLAGL2 (1.1)	RPGRIP1L (1.0)	CDKAL1 (0.9)	ASXL1 (0.9)	ENSG00000235070 (0.7)	CUX2 (0.7)	STAG1 (0.7)
MP:0002217	small lymph nodes	0.03	>=0.20	PTPN22 (4.1)	POFUT1 (2.0)	ENSG00000259478 (1.5)	GPSM1 (1.4)	ASXL1 (1.3)	TMEM22 (1.3)	CCND2 (1.0)	RSBN1 (0.9)	ENSG00000239213 (0.8)	C20orf112 (0.8)
ENSG00000140443	IGF1R PPI subnetwork	0.03	>=0.20	KIF3B (3.1)	MAGI3 (3.0)	C20orf112 (2.3)	CCND2 (2.1)	SH2B3 (2.0)	ENSG00000239213 (1.8)	ATXN2 (1.8)	IL20RB (1.7)	POFUT1 (1.6)	FAM109A (1.5)
MP:0003048	abnormal cervical vertebrae morphology	0.03	>=0.20	ENSG00000236772 (1.9)	UNC5C (1.9)	TMEM22 (1.8)	CCND2 (1.6)	CUX2 (1.4)	MEF2C (1.4)	GPSM1 (1.3)	TMEM184A (1.1)	ATXN2 (1.0)	C20orf112 (1.0)
ENSG00000134987	WDR36 PPI subnetwork	0.03	>=0.20	NAA25 (4.0)	BRAP (1.8)	MAPKAPK5 (1.7)	CDKAL1 (1.6)	CDC123 (1.2)	CCND2 (0.8)	TM9SF4 (0.7)	MEF2C (0.7)	ASXL1 (0.7)	RPGRIP1L (0.6)
GO:0001659	temperature homeostasis	0.03	>=0.20	CUX2 (2.2)	LINGO2 (2.0)	ENSG00000236094 (1.8)	TMEM132E (1.8)	CCND2 (1.7)	ENSG00000235070 (1.4)	ACAD10 (1.3)	PTPN22 (0.8)	ST6GALNAC1 (0.8)	PHTF1 (0.8)
MP:0005642	decreased mean corpuscular hemoglobin concentration	0.03	>=0.20	CARD9 (2.3)	LPA (1.9)	C12orf51 (1.6)	C20orf112 (1.6)	MEF2C (1.3)	ST6GALNAC1 (1.3)	PCCB (1.3)	POFUT1 (1.1)	TRAFD1 (1.1)	RPGRIP1L (0.9)
MP:0004532	abnormal inner hair cell stereociliary bundle morphology	0.03	>=0.20	GPSM1 (2.4)	C20orf112 (2.4)	TMEM184A (2.4)	TMEM132E (2.1)	PLAGL2 (2.0)	ENSG00000259478 (1.7)	POFUT1 (1.7)	CARD9 (1.7)	ENSG00000235070 (1.6)	FAM109A (1.1)
MP:0003402	decreased liver weight	0.03	>=0.20	MAGI3 (2.3)	ENSG00000235070 (1.6)	UNC5C (1.6)	TMEM184A (1.1)	NCK1 (1.1)	ASXL1 (1.1)	CDKAL1 (1.0)	LPA (0.9)	ENSG00000236094 (0.8)	LINGO2 (0.7)
REACTOME_SIGNALING_BY_SCF:KIT	REACTOME_SIGNALING_BY_SCF:KIT	0.03	>=0.20	KIF3B (2.7)	MAGI3 (2.6)	ENSG00000259478 (2.5)	CCND2 (2.3)	TCF7L2 (1.9)	MEF2C (1.6)	TRAFD1 (1.1)	SH2B3 (1.0)	GPSM1 (0.8)	C12orf51 (0.8)
GO:0048742	regulation of skeletal muscle fiber development	0.03	>=0.20	FAM109A (2.7)	ENSG00000236094 (2.4)	MEF2C (2.1)	CUX2 (1.7)	ENSG00000259478 (1.6)	GPSM1 (1.5)	MAGI3 (1.4)	TCF7L2 (1.1)	CDKAL1 (1.0)	UNC5C (0.9)
REACTOME_NONSENSE_MEDIATED_DECAY_INDEPENDENT_OF_THE_EXON_JUNCTION_COMPLEX	REACTOME_NONSENSE_MEDIATED_DECAY_INDEPENDENT_OF_THE_EXON_JUNCTION_COMPLEX	0.03	>=0.20	ENSG00000259478 (1.7)	CUX2 (1.3)	LINGO2 (1.3)	ENSG00000236772 (1.2)	NCK1 (1.1)	ADAM1 (0.9)	ERP29 (0.9)	BRAP (0.8)	NAA25 (0.8)	POFUT1 (0.8)
GO:0010972	negative regulation of G2/M transition of mitotic cell cycle	0.03	>=0.20	ENSG00000235070 (3.1)	TMEM116 (2.7)	CDKAL1 (2.2)	RPGRIP1L (1.7)	TMEM22 (1.1)	C12orf47 (1.1)	ENSG00000259478 (0.9)	ENSG00000236094 (0.9)	CDC123 (0.8)	KIF3B (0.6)
ENSG00000139842	CUL4A PPI subnetwork	0.03	>=0.20	CDC123 (2.7)	NCK1 (2.6)	STAG1 (2.2)	RPGRIP1L (1.7)	PCCB (1.0)	BRAP (1.0)	UNC5C (1.0)	CDKAL1 (0.9)	C12orf47 (0.8)	RSBN1 (0.8)
ENSG00000077097	TOP2B PPI subnetwork	0.03	>=0.20	STAG1 (2.2)	CDC123 (2.2)	ATXN2 (2.1)	CDKAL1 (1.9)	FAM109A (1.2)	TCF7L2 (1.2)	ST6GALNAC1 (1.2)	GPSM1 (1.1)	ADAM1 (1.1)	PCCB (1.1)
REACTOME_ACTIVATION_OF_THE_MRNA_UPON_BINDING_OF_THE_CAP:BINDING_COMPLEX_AND_EIFS_AND_SUBSEQUENT_BINDING_TO_43S	REACTOME_ACTIVATION_OF_THE_MRNA_UPON_BINDING_OF_THE_CAP:BINDING_COMPLEX_AND_EIFS_AND_SUBSEQUENT_BINDING_TO_43S	0.03	>=0.20	CUX2 (2.2)	ENSG00000259478 (1.6)	POFUT1 (1.5)	ADAM1 (1.5)	ENSG00000236772 (1.3)	MEF2C (1.1)	TMEM184A (1.1)	NAA25 (1.0)	TCF7L2 (1.0)	SH2B3 (1.0)
MP:0004620	cervical vertebral fusion	0.03	>=0.20	UNC5C (2.3)	MEF2C (2.1)	PHTF1 (1.8)	ATXN2 (1.8)	RSBN1 (1.8)	ENSG00000236094 (1.7)	ALDH2 (1.6)	TCF7L2 (1.4)	ST6GALNAC1 (1.3)	LINGO2 (1.3)
MP:0002016	ovary cysts	0.03	>=0.20	CCND2 (2.3)	CDKAL1 (1.7)	LINGO2 (1.5)	ENSG00000235070 (1.5)	PHTF1 (1.4)	TRAFD1 (1.3)	TMEM22 (1.1)	ENSG00000239213 (1.0)	NCK1 (0.8)	TCF7L2 (0.8)
ENSG00000092203	TOX4 PPI subnetwork	0.03	>=0.20	RSBN1 (3.3)	STAG1 (3.1)	ASXL1 (2.7)	PLAGL2 (2.0)	CDKAL1 (1.9)	TCF7L2 (1.9)	GPSM1 (1.9)	ATXN2 (1.8)	TRAFD1 (1.5)	PHTF1 (1.4)
ENSG00000120705	ETF1 PPI subnetwork	0.03	>=0.20	NCK1 (2.3)	BRAP (2.1)	NAA25 (1.9)	ENSG00000259478 (1.9)	IL20RB (1.9)	ALDH2 (1.7)	PLG (1.3)	RPGRIP1L (1.2)	POFUT1 (1.0)	ADAM1 (0.9)
ENSG00000106367	AP1S1 PPI subnetwork	0.03	>=0.20	TMEM184A (2.0)	C12orf51 (1.8)	CARD9 (1.7)	PHTF1 (1.6)	ERP29 (1.6)	ENSG00000236094 (1.4)	C20orf112 (1.3)	SH2B3 (1.3)	TMEM132E (1.2)	ENSG00000239213 (1.2)
MP:0002442	abnormal leukocyte physiology	0.03	>=0.20	PTPN22 (4.1)	CCND2 (2.2)	SH2B3 (2.1)	POFUT1 (2.0)	LPA (2.0)	CARD9 (1.8)	PLAGL2 (1.7)	ADAM1 (1.3)	C12orf51 (1.3)	TMEM116 (1.3)
GO:0016101	diterpenoid metabolic process	0.03	>=0.20	IL20RB (2.5)	LPA (1.6)	CUX2 (1.5)	ENSG00000235070 (1.3)	FAM109A (1.3)	ALDH2 (1.3)	TMEM184A (1.2)	ENSG00000239213 (1.2)	ERP29 (0.8)	ST6GALNAC1 (0.8)
MP:0000065	abnormal bone marrow cavity morphology	0.03	>=0.20	C20orf112 (2.9)	UNC5C (2.8)	FAM109A (2.4)	TMEM132E (2.0)	GPSM1 (1.9)	ASXL1 (1.9)	PLAGL2 (1.7)	CUX2 (1.5)	ENSG00000236772 (1.0)	LINGO2 (1.0)
ENSG00000139546	TARBP2 PPI subnetwork	0.04	>=0.20	PHTF1 (3.9)	ENSG00000235070 (2.5)	C20orf112 (2.4)	C12orf51 (2.1)	ATXN2 (2.1)	C12orf47 (2.0)	PLAGL2 (1.9)	GPSM1 (1.7)	ASXL1 (1.5)	ST6GALNAC1 (1.4)
ENSG00000105810	CDK6 PPI subnetwork	0.04	>=0.20	RSBN1 (2.6)	PLAGL2 (2.5)	CCND2 (2.2)	STAG1 (1.8)	MEF2C (1.6)	LINGO2 (1.6)	ASXL1 (1.3)	CARD9 (1.1)	TCF7L2 (1.0)	GPSM1 (1.0)
REACTOME_REGULATION_OF_KIT_SIGNALING	REACTOME_REGULATION_OF_KIT_SIGNALING	0.04	>=0.20	C20orf112 (3.1)	CARD9 (2.2)	KIF3B (2.2)	MAGI3 (2.0)	ENSG00000239213 (1.7)	PTPN22 (1.6)	TCF7L2 (1.5)	ENSG00000259478 (1.3)	MEF2C (1.3)	ENSG00000235070 (0.9)
ENSG00000068323	TFE3 PPI subnetwork	0.04	>=0.20	PCCB (2.9)	CDKAL1 (2.9)	NAA25 (2.8)	CDC123 (2.6)	ATXN2 (2.1)	TMEM132E (1.4)	ALDH2 (1.4)	ENSG00000235070 (1.4)	STAG1 (1.3)	MEF2C (1.2)
GO:0006206	pyrimidine base metabolic process	0.04	>=0.20	TMEM132E (2.8)	ST6GALNAC1 (2.7)	LPA (2.6)	PLG (1.6)	ACAD10 (1.6)	ENSG00000235070 (1.4)	ENSG00000236094 (1.4)	ADAM1 (1.3)	TMEM184A (1.1)	LINGO2 (1.0)
ENSG00000173175	ADCY5 PPI subnetwork	0.04	>=0.20	GPSM1 (1.8)	UNC5C (1.3)	CDC123 (1.3)	RSBN1 (1.3)	ENSG00000259478 (1.2)	TCF7L2 (1.1)	ERP29 (1.1)	ENSG00000235070 (1.1)	ENSG00000239213 (0.9)	LINGO2 (0.7)
GO:0001890	placenta development	0.04	>=0.20	C12orf51 (1.6)	FAM109A (1.6)	ENSG00000259478 (1.5)	NCK1 (1.3)	TMEM184A (1.3)	RSBN1 (1.3)	UNC5C (1.2)	C12orf47 (1.0)	ATXN2 (1.0)	STAG1 (1.0)
ENSG00000011260	UTP18 PPI subnetwork	0.04	>=0.20	NAA25 (4.2)	CDKAL1 (2.4)	BRAP (1.9)	MAPKAPK5 (1.7)	CDC123 (1.2)	C12orf47 (1.2)	RPGRIP1L (1.1)	ENSG00000235070 (1.0)	ENSG00000259478 (0.7)	RSBN1 (0.7)
ENSG00000164061	BSN PPI subnetwork	0.04	>=0.20	C12orf51 (1.9)	ENSG00000236772 (1.5)	GPSM1 (1.4)	CUX2 (1.1)	MEF2C (1.1)	TM9SF4 (0.9)	PHTF1 (0.9)	CDC123 (0.9)	RPGRIP1L (0.8)	TMEM22 (0.8)
MP:0001436	abnormal suckling behavior	0.04	>=0.20	TCF7L2 (2.5)	CCND2 (2.1)	TMEM132E (1.8)	TMEM22 (1.7)	CDKAL1 (1.6)	PLAGL2 (1.6)	ALDH2 (1.6)	CUX2 (1.5)	GPSM1 (1.4)	POFUT1 (1.3)
ENSG00000169062	UPF3A PPI subnetwork	0.04	>=0.20	BRAP (2.7)	TM9SF4 (2.4)	POFUT1 (2.1)	STAG1 (2.0)	CDC123 (1.8)	CDKAL1 (1.8)	PLAGL2 (1.7)	ENSG00000259478 (1.6)	KIF3B (1.5)	ENSG00000239213 (1.5)
MP:0004522	abnormal orientation of cochlear hair cell stereociliary bundles	0.04	>=0.20	LINGO2 (2.0)	TMEM22 (1.8)	UNC5C (1.8)	ENSG00000259478 (1.7)	C12orf51 (1.6)	TMEM184A (1.5)	SH2B3 (1.3)	C20orf112 (1.2)	GPSM1 (1.1)	CDKAL1 (1.1)
GO:0031670	cellular response to nutrient	0.04	>=0.20	FAM109A (3.0)	ENSG00000259478 (2.6)	TMEM132E (2.2)	TMEM184A (2.1)	ENSG00000235070 (1.6)	CUX2 (1.4)	CARD9 (1.3)	NCK1 (1.1)	TMEM116 (1.1)	TRAFD1 (1.0)
ENSG00000127481	UBR4 PPI subnetwork	0.04	>=0.20	STAG1 (2.3)	ASXL1 (2.2)	NCK1 (1.8)	UNC5C (1.7)	TMEM184A (1.6)	CDC123 (1.5)	RSBN1 (1.5)	ENSG00000236094 (1.3)	BRAP (1.3)	ATXN2 (1.3)
MP:0000639	abnormal adrenal gland morphology	0.04	>=0.20	UNC5C (2.2)	POFUT1 (1.5)	LPA (1.4)	CARD9 (1.3)	ATXN2 (1.2)	TCF7L2 (1.1)	ENSG00000236094 (1.1)	MAGI3 (1.0)	MAPKAPK5 (0.9)	ERP29 (0.9)
GO:0006776	vitamin A metabolic process	0.04	>=0.20	IL20RB (2.4)	ENSG00000235070 (1.9)	CUX2 (1.8)	ALDH2 (1.4)	LPA (1.3)	ENSG00000239213 (1.2)	NCK1 (1.2)	TMEM184A (1.1)	ERP29 (0.9)	ST6GALNAC1 (0.9)
MP:0010763	abnormal hematopoietic stem cell physiology	0.04	>=0.20	MEF2C (2.4)	ENSG00000236094 (2.0)	CCND2 (1.9)	PLAGL2 (1.9)	GPSM1 (1.6)	TM9SF4 (1.4)	PHTF1 (1.3)	ST6GALNAC1 (1.3)	ATXN2 (1.2)	ASXL1 (1.2)
ENSG00000198846	TOX PPI subnetwork	0.04	>=0.20	CUX2 (1.7)	ST6GALNAC1 (1.6)	ENSG00000235070 (1.3)	ENSG00000239213 (1.2)	UNC5C (1.1)	STAG1 (1.1)	C12orf47 (1.0)	MEF2C (0.9)	ENSG00000236772 (0.9)	TMEM184A (0.9)
ENSG00000103460	TOX3 PPI subnetwork	0.04	>=0.20	CUX2 (1.7)	ST6GALNAC1 (1.6)	ENSG00000235070 (1.3)	ENSG00000239213 (1.2)	UNC5C (1.1)	STAG1 (1.1)	C12orf47 (1.0)	MEF2C (0.9)	ENSG00000236772 (0.9)	TMEM184A (0.9)
ENSG00000124097	ENSG00000124097 PPI subnetwork	0.04	>=0.20	CUX2 (1.7)	ST6GALNAC1 (1.6)	ENSG00000235070 (1.3)	ENSG00000239213 (1.2)	UNC5C (1.1)	STAG1 (1.1)	C12orf47 (1.0)	MEF2C (0.9)	ENSG00000236772 (0.9)	TMEM184A (0.9)
ENSG00000167513	CDT1 PPI subnetwork	0.04	>=0.20	CDC123 (2.0)	ASXL1 (1.3)	PHTF1 (1.2)	RPGRIP1L (1.2)	BRAP (1.1)	TMEM116 (1.0)	STAG1 (1.0)	CCND2 (0.9)	CDKAL1 (0.9)	UNC5C (0.9)
ENSG00000145592	RPL37 PPI subnetwork	0.04	>=0.20	ENSG00000259478 (1.7)	POFUT1 (1.6)	C20orf112 (1.3)	CUX2 (1.2)	ENSG00000236772 (1.1)	LINGO2 (1.1)	ADAM1 (1.0)	NAA25 (1.0)	KIF3B (1.0)	ERP29 (1.0)
ENSG00000162129	CLPB PPI subnetwork	0.04	>=0.20	RSBN1 (2.3)	CUX2 (1.5)	NAA25 (1.4)	BRAP (1.3)	CARD9 (1.3)	UNC5C (1.2)	RPGRIP1L (1.2)	MAGI3 (1.2)	CDKAL1 (1.0)	PLAGL2 (1.0)
ENSG00000135336	ORC3 PPI subnetwork	0.04	>=0.20	TMEM116 (1.8)	PHTF1 (1.6)	CCND2 (1.4)	CDC123 (1.3)	ENSG00000235070 (1.2)	STAG1 (1.0)	ERP29 (0.9)	RPGRIP1L (0.9)	TMEM22 (0.8)	LPA (0.6)
GO:0006775	fat-soluble vitamin metabolic process	0.04	>=0.20	IL20RB (2.1)	ENSG00000239213 (1.7)	KIF3B (1.5)	ENSG00000259478 (1.3)	PLG (1.2)	ENSG00000235070 (1.0)	LINGO2 (1.0)	NCK1 (0.9)	CUX2 (0.9)	TRAFD1 (0.8)
ENSG00000105369	CD79A PPI subnetwork	0.04	>=0.20	PTPN22 (4.2)	MEF2C (2.7)	ENSG00000235070 (1.6)	ST6GALNAC1 (1.5)	GPSM1 (1.4)	RPGRIP1L (1.3)	SH2B3 (1.3)	ADAM1 (1.1)	TMEM116 (1.0)	TMEM22 (0.9)
ENSG00000140988	RPS2 PPI subnetwork	0.04	>=0.20	NAA25 (2.6)	CUX2 (2.0)	ADAM1 (1.6)	ENSG00000259478 (1.0)	ASXL1 (0.9)	POFUT1 (0.8)	NCK1 (0.8)	CDC123 (0.8)	ERP29 (0.7)	UNC5C (0.5)
ENSG00000117594	HSD11B1 PPI subnetwork	0.04	>=0.20	CDKAL1 (2.2)	NAA25 (2.2)	KIF3B (1.6)	TM9SF4 (1.5)	RPGRIP1L (1.5)	ENSG00000236772 (1.5)	BRAP (1.4)	LINGO2 (1.3)	C12orf47 (1.2)	ALDH2 (1.0)
MP:0001711	abnormal placenta morphology	0.04	>=0.20	ASXL1 (2.2)	CCND2 (2.1)	TCF7L2 (2.1)	PLG (2.0)	TM9SF4 (1.9)	ATXN2 (1.9)	LPA (1.8)	STAG1 (1.6)	UNC5C (1.5)	MAGI3 (1.1)
ENSG00000136999	NOV PPI subnetwork	0.04	>=0.20	C20orf112 (2.6)	CCND2 (2.1)	ENSG00000236094 (2.1)	ENSG00000239213 (1.6)	GPSM1 (1.6)	FAM109A (1.5)	LINGO2 (1.5)	LPA (1.4)	SH2B3 (1.0)	ENSG00000235070 (1.0)
ENSG00000089094	KDM2B PPI subnetwork	0.04	>=0.20	RSBN1 (3.0)	STAG1 (2.5)	GPSM1 (2.4)	PLAGL2 (2.3)	ATXN2 (2.3)	ASXL1 (1.9)	TCF7L2 (1.9)	CDKAL1 (1.5)	NCK1 (1.5)	PHTF1 (1.3)
GO:0033500	carbohydrate homeostasis	0.04	>=0.20	TMEM22 (2.7)	GPSM1 (2.7)	ADAM1 (2.0)	TCF7L2 (1.9)	LPA (1.6)	ACAD10 (1.5)	ENSG00000236094 (1.4)	ALDH2 (1.2)	ST6GALNAC1 (1.2)	ENSG00000235070 (1.2)
GO:0042593	glucose homeostasis	0.04	>=0.20	TMEM22 (2.7)	GPSM1 (2.7)	ADAM1 (2.0)	TCF7L2 (1.9)	LPA (1.6)	ACAD10 (1.5)	ENSG00000236094 (1.4)	ALDH2 (1.2)	ST6GALNAC1 (1.2)	ENSG00000235070 (1.2)
ENSG00000172766	NAA16 PPI subnetwork	0.04	>=0.20	NAA25 (3.3)	CDC123 (2.5)	MAPKAPK5 (2.1)	BRAP (1.4)	TRAFD1 (1.2)	ALDH2 (1.2)	ST6GALNAC1 (1.1)	ERP29 (1.0)	ATXN2 (1.0)	MEF2C (1.0)
ENSG00000125885	MCM8 PPI subnetwork	0.04	>=0.20	TMEM116 (1.9)	PHTF1 (1.6)	ENSG00000235070 (1.6)	CCND2 (1.3)	CDC123 (1.2)	ERP29 (1.1)	STAG1 (0.8)	ST6GALNAC1 (0.8)	RPGRIP1L (0.8)	ENSG00000236094 (0.6)
ENSG00000130479	MAP1S PPI subnetwork	0.04	>=0.20	CDKAL1 (2.2)	NAA25 (2.0)	TCF7L2 (1.5)	RSBN1 (1.4)	RPGRIP1L (1.4)	CARD9 (1.3)	ASXL1 (1.1)	PLAGL2 (1.0)	CCND2 (1.0)	UNC5C (0.9)
ENSG00000149016	TUT1 PPI subnetwork	0.04	>=0.20	CDKAL1 (2.3)	NAA25 (1.8)	RPGRIP1L (1.5)	TCF7L2 (1.5)	CARD9 (1.4)	ASXL1 (1.4)	PLAGL2 (1.2)	RSBN1 (1.2)	MAGI3 (1.1)	CCND2 (1.0)
ENSG00000091651	ORC6 PPI subnetwork	0.04	>=0.20	ENSG00000235070 (2.1)	CDC123 (1.5)	PHTF1 (1.5)	STAG1 (1.4)	TMEM116 (1.2)	CDKAL1 (1.1)	CCND2 (0.9)	ENSG00000259478 (0.9)	MEF2C (0.8)	POFUT1 (0.6)
GO:0031683	G-protein beta/gamma-subunit complex binding	0.04	>=0.20	SH2B3 (1.9)	TMEM132E (1.5)	TMEM184A (1.3)	ENSG00000236772 (1.3)	CCND2 (1.2)	LINGO2 (1.0)	ENSG00000236094 (1.0)	ENSG00000235070 (1.0)	TCF7L2 (0.9)	CARD9 (0.8)
ENSG00000149925	ALDOA PPI subnetwork	0.04	>=0.20	TRAFD1 (1.9)	RSBN1 (1.7)	ST6GALNAC1 (1.6)	ENSG00000235070 (1.6)	NAA25 (1.4)	ENSG00000239213 (1.3)	NCK1 (1.3)	CDKAL1 (1.1)	ENSG00000259478 (1.0)	TMEM132E (0.9)
GO:0072498	embryonic skeletal joint development	0.04	>=0.20	UNC5C (2.0)	TMEM184A (1.9)	TMEM116 (1.6)	MAPKAPK5 (1.5)	PHTF1 (1.4)	TMEM132E (1.2)	TCF7L2 (1.2)	POFUT1 (0.9)	TRAFD1 (0.9)	ENSG00000235070 (0.8)
ENSG00000196419	XRCC6 PPI subnetwork	0.04	>=0.20	STAG1 (1.6)	RPGRIP1L (1.6)	MEF2C (1.6)	ASXL1 (1.5)	CDC123 (1.5)	PCCB (1.1)	ATXN2 (1.0)	CDKAL1 (1.0)	ACAD10 (0.8)	TM9SF4 (0.8)
ENSG00000168412	MTNR1A PPI subnetwork	0.04	>=0.20	ERP29 (3.1)	ENSG00000235070 (2.6)	TCF7L2 (2.2)	GPSM1 (1.8)	IL20RB (1.6)	TM9SF4 (1.4)	SH2B3 (1.4)	ADAM1 (1.1)	PLG (0.8)	TMEM132E (0.7)
ENSG00000142534	RPS11 PPI subnetwork	0.04	>=0.20	NAA25 (3.9)	ADAM1 (1.4)	BRAP (1.3)	RPGRIP1L (1.2)	CUX2 (1.2)	CDC123 (1.0)	ENSG00000259478 (1.0)	MAPKAPK5 (0.9)	KIF3B (0.8)	ERP29 (0.8)
GO:0051384	response to glucocorticoid stimulus	0.04	>=0.20	LPA (3.0)	ENSG00000236094 (2.9)	TMEM22 (1.9)	PLG (1.7)	IL20RB (1.3)	ATXN2 (1.0)	PCCB (1.0)	C20orf112 (0.8)	TCF7L2 (0.8)	ERP29 (0.7)
MP:0009838	abnormal sperm axoneme morphology	0.04	>=0.20	RPGRIP1L (2.6)	LINGO2 (2.3)	IL20RB (1.7)	ENSG00000235070 (1.4)	PHTF1 (1.2)	C20orf112 (1.2)	ENSG00000236772 (1.0)	KIF3B (1.0)	ALDH2 (0.9)	TMEM132E (0.9)
ENSG00000122026	RPL21 PPI subnetwork	0.04	>=0.20	ADAM1 (2.0)	ENSG00000259478 (1.6)	CUX2 (1.4)	NAA25 (1.4)	ASXL1 (1.2)	ERP29 (1.1)	CDC123 (1.1)	TRAFD1 (1.0)	BRAP (1.0)	RPGRIP1L (1.0)
ENSG00000108424	KPNB1 PPI subnetwork	0.04	>=0.20	NAA25 (3.1)	STAG1 (2.9)	ATXN2 (2.2)	CDC123 (1.9)	ASXL1 (1.8)	NCK1 (1.5)	CDKAL1 (1.2)	MAPKAPK5 (1.0)	PLAGL2 (1.0)	ADAM1 (0.9)
ENSG00000198646	NCOA6 PPI subnetwork	0.04	>=0.20	ASXL1 (3.5)	PLAGL2 (2.9)	STAG1 (2.7)	TM9SF4 (2.6)	C12orf51 (2.4)	POFUT1 (2.3)	TCF7L2 (2.2)	RPGRIP1L (1.8)	ATXN2 (1.7)	RSBN1 (1.5)
ENSG00000000938	FGR PPI subnetwork	0.04	>=0.20	C20orf112 (3.2)	KIF3B (2.9)	MEF2C (2.2)	CARD9 (2.0)	LINGO2 (1.6)	SH2B3 (1.4)	ASXL1 (1.3)	PTPN22 (1.3)	ENSG00000239213 (1.1)	UNC5C (1.1)
ENSG00000067048	DDX3Y PPI subnetwork	0.04	>=0.20	NAA25 (4.2)	BRAP (1.8)	CDC123 (1.3)	ASXL1 (1.1)	MAPKAPK5 (1.1)	ENSG00000259478 (1.0)	ATXN2 (0.8)	C12orf47 (0.8)	TMEM184A (0.8)	CCND2 (0.7)
GO:0015669	gas transport	0.04	>=0.20	ENSG00000236772 (3.5)	TMEM132E (2.6)	FAM109A (2.6)	ENSG00000259478 (2.3)	ST6GALNAC1 (1.6)	CARD9 (1.4)	LINGO2 (1.2)	UNC5C (1.0)	ERP29 (0.8)	GPSM1 (0.8)
KEGG_RIBOSOME	KEGG_RIBOSOME	0.04	>=0.20	ENSG00000259478 (1.6)	ENSG00000236772 (1.5)	CUX2 (1.4)	ERP29 (1.1)	LINGO2 (1.1)	ADAM1 (1.0)	GPSM1 (1.0)	POFUT1 (0.9)	MEF2C (0.9)	RPGRIP1L (0.7)
ENSG00000127955	GNAI1 PPI subnetwork	0.04	>=0.20	TMEM132E (2.0)	ERP29 (1.8)	CCND2 (1.6)	MEF2C (1.6)	TM9SF4 (1.6)	ASXL1 (1.4)	FAM109A (1.4)	GPSM1 (1.3)	ENSG00000259478 (1.3)	SH2B3 (1.2)
ENSG00000143190	POU2F1 PPI subnetwork	0.04	>=0.20	ATXN2 (2.2)	ASXL1 (1.9)	ADAM1 (1.7)	ACAD10 (1.6)	MAPKAPK5 (1.3)	TCF7L2 (1.3)	ENSG00000235070 (1.3)	CDKAL1 (1.2)	ALDH2 (1.1)	BRAP (1.0)
ENSG00000182481	KPNA2 PPI subnetwork	0.04	>=0.20	ASXL1 (2.9)	STAG1 (2.6)	NAA25 (2.6)	FAM109A (2.2)	PCCB (1.9)	PLAGL2 (1.6)	BRAP (1.3)	CCND2 (1.1)	ATXN2 (1.0)	TCF7L2 (1.0)
ENSG00000215769	ENSG00000215769 PPI subnetwork	0.04	>=0.20	ASXL1 (2.9)	STAG1 (2.6)	NAA25 (2.6)	FAM109A (2.2)	PCCB (1.9)	PLAGL2 (1.6)	BRAP (1.3)	CCND2 (1.1)	ATXN2 (1.0)	TCF7L2 (1.0)
MP:0003817	abnormal pituitary diverticulum morphology	0.04	>=0.20	UNC5C (3.8)	TCF7L2 (3.5)	CCND2 (1.3)	TMEM132E (1.1)	PHTF1 (1.1)	TRAFD1 (1.1)	MEF2C (0.9)	ALDH2 (0.9)	TMEM184A (0.9)	POFUT1 (0.7)
ENSG00000197448	GSTK1 PPI subnetwork	0.04	>=0.20	TM9SF4 (2.8)	PCCB (2.0)	NAA25 (2.0)	STAG1 (2.0)	CDKAL1 (1.7)	ERP29 (1.6)	CDC123 (1.5)	PHTF1 (1.3)	C20orf112 (1.2)	CARD9 (1.1)
REACTOME_SIGNALING_BY_PDGF	REACTOME_SIGNALING_BY_PDGF	0.04	>=0.20	KIF3B (2.9)	ASXL1 (2.0)	SH2B3 (1.7)	GPSM1 (1.6)	TM9SF4 (1.3)	CCND2 (1.3)	MEF2C (1.1)	FAM109A (1.1)	ENSG00000236094 (1.0)	C12orf51 (1.0)
GO:0045723	positive regulation of fatty acid biosynthetic process	0.04	>=0.20	ENSG00000259478 (2.5)	ENSG00000235070 (2.1)	CARD9 (2.0)	C12orf47 (1.8)	TMEM22 (1.6)	LINGO2 (1.5)	ALDH2 (1.5)	ENSG00000239213 (1.2)	TMEM132E (1.2)	FAM109A (1.2)
GO:0016918	retinal binding	0.04	>=0.20	NCK1 (2.2)	TMEM22 (2.0)	CARD9 (1.6)	C20orf112 (1.5)	ADAM1 (1.5)	PLG (1.2)	MAPKAPK5 (1.2)	ALDH2 (1.0)	ENSG00000236772 (1.0)	RPGRIP1L (0.8)
GO:0032331	negative regulation of chondrocyte differentiation	0.04	>=0.20	ENSG00000235070 (3.3)	ENSG00000236772 (2.2)	TMEM116 (1.8)	PHTF1 (1.8)	UNC5C (1.7)	GPSM1 (1.3)	ALDH2 (1.2)	RPGRIP1L (1.1)	ST6GALNAC1 (1.0)	KIF3B (1.0)
GO:0009116	nucleoside metabolic process	0.04	>=0.20	LPA (2.3)	LINGO2 (2.0)	RPGRIP1L (1.9)	ACAD10 (1.5)	ENSG00000236094 (1.3)	PCCB (1.1)	PHTF1 (1.0)	PLG (0.9)	TMEM116 (0.9)	GPSM1 (0.8)
ENSG00000087460	GNAS PPI subnetwork	0.04	>=0.20	LINGO2 (3.0)	SH2B3 (2.3)	CUX2 (2.2)	IL20RB (2.0)	TCF7L2 (1.8)	TMEM132E (1.5)	TMEM22 (1.4)	MEF2C (1.3)	ALDH2 (1.1)	ENSG00000236094 (1.1)
ENSG00000076641	PAG1 PPI subnetwork	0.04	>=0.20	PTPN22 (3.7)	SH2B3 (3.2)	CCND2 (1.9)	FAM109A (1.8)	KIF3B (1.7)	GPSM1 (1.6)	POFUT1 (1.5)	LPA (1.5)	PLAGL2 (1.4)	CARD9 (1.4)
MP:0009674	decreased birth weight	0.04	>=0.20	PLAGL2 (2.8)	C20orf112 (2.2)	CUX2 (2.1)	POFUT1 (1.8)	LPA (1.7)	TM9SF4 (1.6)	TMEM184A (1.5)	MEF2C (1.5)	STAG1 (1.3)	RSBN1 (1.3)
ENSG00000198824	CHAMP1 PPI subnetwork	0.04	>=0.20	CDKAL1 (2.2)	NAA25 (1.7)	TCF7L2 (1.7)	RPGRIP1L (1.5)	CARD9 (1.5)	RSBN1 (1.4)	CCND2 (1.2)	ASXL1 (1.1)	MAGI3 (0.9)	PCCB (0.9)
GO:0004693	cyclin-dependent protein kinase activity	0.04	>=0.20	RPGRIP1L (3.5)	LINGO2 (2.2)	C20orf112 (1.5)	FAM109A (1.5)	GPSM1 (1.4)	CDKAL1 (1.3)	PHTF1 (1.3)	CCND2 (1.2)	C12orf51 (1.1)	ENSG00000236094 (1.0)
REACTOME_DEADENYLATION:DEPENDENT_MRNA_DECAY	REACTOME_DEADENYLATION:DEPENDENT_MRNA_DECAY	0.04	>=0.20	MAPKAPK5 (2.9)	RSBN1 (2.0)	STAG1 (1.8)	PLAGL2 (1.7)	ADAM1 (1.5)	RPGRIP1L (1.3)	CDKAL1 (1.1)	LPA (1.0)	UNC5C (1.0)	ATXN2 (0.9)
REACTOME_PURINE_METABOLISM	REACTOME_PURINE_METABOLISM	0.04	>=0.20	CARD9 (2.8)	PCCB (1.8)	GPSM1 (1.6)	RPGRIP1L (1.5)	CDC123 (1.4)	TMEM22 (1.3)	MEF2C (1.3)	ACAD10 (1.3)	ENSG00000239213 (1.2)	RSBN1 (1.2)
REACTOME_POST:TRANSLATIONAL_PROTEIN_MODIFICATION	REACTOME_POST:TRANSLATIONAL_PROTEIN_MODIFICATION	0.04	>=0.20	TM9SF4 (5.8)	ERP29 (3.7)	ST6GALNAC1 (2.8)	POFUT1 (1.8)	PHTF1 (1.5)	C20orf112 (1.2)	RPGRIP1L (1.2)	LINGO2 (1.0)	ADAM1 (0.9)	LPA (0.8)
ENSG00000058262	SEC61A1 PPI subnetwork	0.04	>=0.20	TM9SF4 (2.9)	STAG1 (2.8)	NCK1 (2.1)	ERP29 (2.0)	CCND2 (1.7)	PHTF1 (1.5)	BRAP (1.4)	CDC123 (1.3)	NAA25 (1.0)	CDKAL1 (1.0)
ENSG00000074201	CLNS1A PPI subnetwork	0.04	>=0.20	RSBN1 (2.5)	ENSG00000235070 (2.1)	ADAM1 (1.6)	ENSG00000236094 (1.3)	ST6GALNAC1 (1.3)	PHTF1 (1.2)	LINGO2 (1.2)	NAA25 (1.1)	CDKAL1 (0.9)	ERP29 (0.8)
ENSG00000068305	MEF2A PPI subnetwork	0.04	>=0.20	MEF2C (3.3)	ENSG00000236094 (2.9)	TCF7L2 (2.2)	CDKAL1 (2.2)	ASXL1 (1.7)	MAPKAPK5 (1.6)	C12orf51 (1.2)	TMEM22 (1.2)	PLAGL2 (1.1)	FAM109A (1.1)
ENSG00000105173	CCNE1 PPI subnetwork	0.04	>=0.20	TCF7L2 (2.9)	ASXL1 (2.6)	STAG1 (2.3)	C12orf51 (2.1)	BRAP (1.5)	MEF2C (1.4)	GPSM1 (1.4)	PLAGL2 (1.3)	LINGO2 (1.2)	ATXN2 (1.1)
GO:0061035	regulation of cartilage development	0.04	>=0.20	UNC5C (1.8)	CUX2 (1.7)	PHTF1 (1.7)	ENSG00000235070 (1.2)	TMEM132E (1.1)	FAM109A (1.1)	ENSG00000236772 (0.9)	POFUT1 (0.9)	ENSG00000236094 (0.8)	TM9SF4 (0.8)
MP:0002243	abnormal vomeronasal organ morphology	0.04	>=0.20	ENSG00000236094 (2.6)	TCF7L2 (2.5)	MEF2C (2.3)	ENSG00000239213 (1.8)	CUX2 (1.6)	TMEM116 (1.4)	CDKAL1 (1.3)	PHTF1 (1.2)	ALDH2 (0.9)	IL20RB (0.8)
ENSG00000143761	ARF1 PPI subnetwork	0.04	>=0.20	TM9SF4 (4.0)	ENSG00000236094 (1.9)	CDC123 (1.3)	PCCB (1.3)	CDKAL1 (1.1)	ATXN2 (1.0)	ENSG00000259478 (0.8)	POFUT1 (0.8)	ERP29 (0.8)	FAM109A (0.6)
GO:0009250	glucan biosynthetic process	0.04	>=0.20	LPA (2.9)	ENSG00000239213 (2.1)	CARD9 (2.0)	TMEM22 (1.7)	MAGI3 (1.7)	ENSG00000235070 (1.5)	ENSG00000236094 (1.5)	ENSG00000259478 (1.2)	ST6GALNAC1 (1.1)	MEF2C (1.1)
GO:0005978	glycogen biosynthetic process	0.04	>=0.20	LPA (2.9)	ENSG00000239213 (2.1)	CARD9 (2.0)	TMEM22 (1.7)	MAGI3 (1.7)	ENSG00000235070 (1.5)	ENSG00000236094 (1.5)	ENSG00000259478 (1.2)	ST6GALNAC1 (1.1)	MEF2C (1.1)
ENSG00000102755	FLT1 PPI subnetwork	0.04	>=0.20	ENSG00000239213 (3.8)	MEF2C (2.7)	KIF3B (2.3)	SH2B3 (2.2)	NCK1 (2.2)	TMEM132E (1.9)	TMEM22 (1.7)	LINGO2 (1.6)	MAGI3 (1.5)	PCCB (1.4)
MP:0003132	increased pre-B cell number	0.04	>=0.20	PTPN22 (3.5)	MEF2C (3.1)	ERP29 (2.5)	GPSM1 (2.1)	CARD9 (2.0)	SH2B3 (1.9)	POFUT1 (1.8)	CCND2 (1.8)	PLAGL2 (1.3)	ENSG00000235070 (1.1)
GO:0008417	fucosyltransferase activity	0.04	>=0.20	TM9SF4 (2.5)	PHTF1 (2.2)	ERP29 (2.0)	ENSG00000236772 (2.0)	ENSG00000259478 (1.6)	ST6GALNAC1 (1.6)	TMEM22 (1.3)	CARD9 (1.3)	SH2B3 (1.3)	NCK1 (1.1)
MP:0006380	abnormal spermatid morphology	0.04	>=0.20	BRAP (2.3)	TMEM184A (1.7)	RPGRIP1L (1.4)	C20orf112 (1.3)	PHTF1 (1.2)	RSBN1 (1.0)	LINGO2 (0.9)	ASXL1 (0.8)	TMEM132E (0.7)	ENSG00000236772 (0.7)
GO:0042451	purine nucleoside biosynthetic process	0.04	>=0.20	RPGRIP1L (2.9)	TMEM22 (1.8)	LINGO2 (1.6)	C12orf47 (1.5)	ENSG00000236094 (1.3)	IL20RB (1.2)	ENSG00000235070 (1.2)	ENSG00000236772 (1.1)	CARD9 (1.0)	NCK1 (0.9)
GO:0046129	purine ribonucleoside biosynthetic process	0.04	>=0.20	RPGRIP1L (2.9)	TMEM22 (1.8)	LINGO2 (1.6)	C12orf47 (1.5)	ENSG00000236094 (1.3)	IL20RB (1.2)	ENSG00000235070 (1.2)	ENSG00000236772 (1.1)	CARD9 (1.0)	NCK1 (0.9)
GO:0042455	ribonucleoside biosynthetic process	0.04	>=0.20	RPGRIP1L (2.9)	TMEM22 (1.8)	LINGO2 (1.6)	C12orf47 (1.5)	ENSG00000236094 (1.3)	IL20RB (1.2)	ENSG00000235070 (1.2)	ENSG00000236772 (1.1)	CARD9 (1.0)	NCK1 (0.9)
MP:0008186	increased pro-B cell number	0.04	>=0.20	PTPN22 (2.8)	MEF2C (2.6)	CARD9 (2.1)	ERP29 (2.1)	GPSM1 (1.6)	RSBN1 (1.6)	POFUT1 (1.5)	ENSG00000235070 (1.3)	SH2B3 (1.3)	ENSG00000259478 (1.2)
ENSG00000186141	POLR3C PPI subnetwork	0.04	>=0.20	CDKAL1 (1.5)	NAA25 (1.4)	ENSG00000239213 (1.4)	C12orf47 (1.2)	ACAD10 (1.1)	ENSG00000259478 (1.1)	CCND2 (1.0)	STAG1 (1.0)	ATXN2 (0.9)	CDC123 (0.8)
ENSG00000157404	KIT PPI subnetwork	0.04	>=0.20	CCND2 (3.2)	SH2B3 (3.0)	C20orf112 (2.5)	PTPN22 (2.1)	MEF2C (2.0)	ENSG00000259478 (1.8)	KIF3B (1.7)	MAGI3 (1.6)	ENSG00000239213 (1.5)	RSBN1 (1.4)
REACTOME_NACL:_DEPENDENT_NEUROTRANSMITTER_TRANSPORTERS	REACTOME_NACL:_DEPENDENT_NEUROTRANSMITTER_TRANSPORTERS	0.05	>=0.20	TCF7L2 (2.8)	LINGO2 (2.3)	TMEM22 (1.7)	ST6GALNAC1 (1.6)	C12orf51 (1.3)	ATXN2 (1.2)	TRAFD1 (1.2)	ENSG00000239213 (1.0)	IL20RB (1.0)	ALDH2 (0.9)
ENSG00000164742	ADCY1 PPI subnetwork	0.05	>=0.20	MEF2C (2.2)	ENSG00000236094 (1.9)	TMEM22 (1.5)	RSBN1 (1.4)	TCF7L2 (1.3)	ADAM1 (1.2)	ENSG00000235070 (1.2)	CDC123 (1.2)	LINGO2 (1.0)	ENSG00000259478 (1.0)
ENSG00000114745	GORASP1 PPI subnetwork	0.05	>=0.20	ST6GALNAC1 (2.6)	ERP29 (2.4)	TRAFD1 (2.2)	TM9SF4 (2.1)	C12orf47 (1.5)	ENSG00000236094 (1.4)	TMEM22 (1.2)	RPGRIP1L (1.2)	TMEM184A (1.1)	ENSG00000235070 (1.1)
REACTOME_G1S:SPECIFIC_TRANSCRIPTION	REACTOME_G1S:SPECIFIC_TRANSCRIPTION	0.05	>=0.20	PHTF1 (2.2)	TMEM22 (2.0)	ENSG00000235070 (1.8)	ERP29 (1.3)	PLAGL2 (1.2)	CCND2 (1.1)	ST6GALNAC1 (1.0)	ASXL1 (1.0)	RPGRIP1L (0.8)	CUX2 (0.6)
ENSG00000099399	MAGEB2 PPI subnetwork	0.05	>=0.20	CDC123 (2.0)	TMEM132E (1.4)	ERP29 (1.2)	UNC5C (1.2)	ENSG00000259478 (1.2)	ST6GALNAC1 (1.1)	C20orf112 (1.0)	NCK1 (0.7)	CCND2 (0.7)	RPGRIP1L (0.7)
ENSG00000108107	RPL28 PPI subnetwork	0.05	>=0.20	NAA25 (2.3)	CDC123 (1.6)	ADAM1 (1.5)	BRAP (1.1)	RSBN1 (1.0)	ASXL1 (1.0)	RPGRIP1L (1.0)	ENSG00000259478 (1.0)	CUX2 (0.9)	ST6GALNAC1 (0.9)
ENSG00000037965	HOXC8 PPI subnetwork	0.05	>=0.20	ENSG00000239213 (3.0)	TMEM22 (2.5)	TCF7L2 (2.5)	FAM109A (2.3)	ADAM1 (2.2)	MEF2C (1.7)	TRAFD1 (1.6)	GPSM1 (1.6)	NCK1 (1.5)	CDKAL1 (1.5)
ENSG00000167986	DDB1 PPI subnetwork	0.05	>=0.20	CDC123 (2.3)	STAG1 (2.0)	BRAP (1.9)	NCK1 (1.8)	ENSG00000235070 (1.6)	UNC5C (1.5)	ASXL1 (1.5)	ACAD10 (1.0)	CUX2 (1.0)	TMEM116 (1.0)
GO:0051216	cartilage development	0.05	>=0.20	UNC5C (3.5)	FAM109A (2.4)	CUX2 (1.7)	GPSM1 (1.5)	ENSG00000236772 (1.4)	ENSG00000236094 (1.4)	ENSG00000235070 (1.2)	MEF2C (1.2)	RPGRIP1L (1.2)	PHTF1 (1.1)
ENSG00000007312	CD79B PPI subnetwork	0.05	>=0.20	PTPN22 (5.2)	TMEM22 (1.6)	MEF2C (1.2)	ENSG00000259478 (1.1)	GPSM1 (0.9)	ASXL1 (0.9)	ADAM1 (0.8)	ENSG00000235070 (0.8)	POFUT1 (0.8)	RPGRIP1L (0.8)
GO:0006721	terpenoid metabolic process	0.05	>=0.20	LPA (4.0)	IL20RB (2.5)	CUX2 (2.0)	ENSG00000235070 (1.8)	ALDH2 (1.5)	ENSG00000259478 (1.4)	ADAM1 (1.2)	PLG (1.1)	FAM109A (1.1)	TMEM184A (0.9)
GO:0014070	response to organic cyclic compound	0.05	>=0.20	C20orf112 (2.6)	TMEM132E (2.3)	ST6GALNAC1 (2.1)	POFUT1 (2.0)	TCF7L2 (1.8)	TMEM184A (1.5)	TMEM22 (1.4)	ALDH2 (1.4)	C12orf47 (1.1)	CCND2 (1.1)
ENSG00000176534	ENSG00000176534 PPI subnetwork	0.05	>=0.20	ENSG00000259478 (1.7)	NCK1 (1.2)	CUX2 (1.1)	POFUT1 (1.0)	C20orf112 (1.0)	ADAM1 (1.0)	MEF2C (0.9)	ENSG00000236772 (0.9)	ERP29 (0.9)	CCND2 (0.8)
ENSG00000198637	ENSG00000198637 PPI subnetwork	0.05	>=0.20	ENSG00000259478 (1.7)	NCK1 (1.2)	CUX2 (1.1)	POFUT1 (1.0)	C20orf112 (1.0)	ADAM1 (1.0)	MEF2C (0.9)	ENSG00000236772 (0.9)	ERP29 (0.9)	CCND2 (0.8)
ENSG00000196681	ENSG00000196681 PPI subnetwork	0.05	>=0.20	ENSG00000259478 (1.7)	NCK1 (1.2)	CUX2 (1.1)	POFUT1 (1.0)	C20orf112 (1.0)	ADAM1 (1.0)	MEF2C (0.9)	ENSG00000236772 (0.9)	ERP29 (0.9)	CCND2 (0.8)
ENSG00000111087	GLI1 PPI subnetwork	0.05	>=0.20	TCF7L2 (2.3)	RSBN1 (2.3)	GPSM1 (2.2)	STAG1 (1.7)	TMEM22 (1.7)	TM9SF4 (1.6)	RPGRIP1L (1.6)	ADAM1 (1.5)	NCK1 (1.5)	PCCB (1.4)
ENSG00000135829	DHX9 PPI subnetwork	0.05	>=0.20	CDC123 (2.4)	CDKAL1 (2.0)	STAG1 (1.6)	ERP29 (1.3)	ASXL1 (1.3)	RSBN1 (1.2)	PLAGL2 (1.0)	RPGRIP1L (0.9)	ENSG00000235070 (0.9)	TRAFD1 (0.8)
ENSG00000089009	RPL6 PPI subnetwork	0.05	>=0.20	NAA25 (2.1)	ADAM1 (1.7)	CUX2 (1.5)	ENSG00000259478 (1.3)	RPGRIP1L (1.2)	CDC123 (1.1)	KIF3B (1.0)	ASXL1 (0.9)	TMEM22 (0.8)	MEF2C (0.8)
ENSG00000154710	RABGEF1 PPI subnetwork	0.05	>=0.20	ENSG00000236772 (1.9)	NCK1 (1.8)	BRAP (1.6)	CDKAL1 (1.3)	ACAD10 (1.3)	ENSG00000236094 (1.3)	POFUT1 (1.2)	PHTF1 (1.1)	KIF3B (0.9)	PTPN22 (0.8)
ENSG00000091831	ESR1 PPI subnetwork	0.05	>=0.20	ATXN2 (3.3)	ASXL1 (2.5)	STAG1 (2.1)	RSBN1 (1.9)	C12orf51 (1.8)	CDKAL1 (1.7)	MAPKAPK5 (1.5)	BRAP (1.5)	CCND2 (1.4)	CDC123 (1.4)
GO:0003730	mRNA 3'-UTR binding	0.05	>=0.20	PLAGL2 (2.7)	ENSG00000236094 (2.5)	CCND2 (1.9)	RSBN1 (1.7)	ENSG00000235070 (1.6)	CDKAL1 (1.5)	BRAP (1.5)	STAG1 (1.4)	ENSG00000259478 (1.1)	MEF2C (1.1)
REACTOME_REGULATION_OF_SIGNALING_BY_CBL	REACTOME_REGULATION_OF_SIGNALING_BY_CBL	0.05	>=0.20	MEF2C (3.4)	ENSG00000239213 (3.2)	SH2B3 (2.9)	CCND2 (2.3)	ERP29 (2.0)	CARD9 (2.0)	KIF3B (1.8)	PCCB (1.5)	GPSM1 (1.3)	FAM109A (1.2)
MP:0003135	increased erythroid progenitor cell number	0.05	>=0.20	CARD9 (3.6)	C12orf51 (2.8)	ADAM1 (1.8)	SH2B3 (1.7)	C20orf112 (1.7)	ENSG00000236772 (1.7)	FAM109A (1.4)	MEF2C (1.2)	TMEM22 (1.2)	GPSM1 (1.2)
ENSG00000169750	RAC3 PPI subnetwork	0.05	>=0.20	CARD9 (2.2)	TCF7L2 (2.0)	FAM109A (2.0)	KIF3B (1.9)	MAGI3 (1.6)	MEF2C (1.5)	ENSG00000236772 (1.4)	RPGRIP1L (1.3)	NCK1 (1.3)	SH2B3 (1.2)
ENSG00000123737	EXOSC9 PPI subnetwork	0.05	>=0.20	NAA25 (2.8)	CDKAL1 (2.7)	MAPKAPK5 (2.1)	CDC123 (1.8)	ENSG00000236094 (1.5)	POFUT1 (1.5)	C12orf47 (1.0)	UNC5C (0.9)	ENSG00000259478 (0.8)	BRAP (0.8)
GO:0031123	RNA 3'-end processing	0.05	>=0.20	RSBN1 (3.1)	ADAM1 (3.0)	CDKAL1 (2.2)	ENSG00000259478 (2.1)	MAPKAPK5 (2.0)	PHTF1 (1.8)	ENSG00000235070 (1.1)	ENSG00000236094 (1.1)	STAG1 (1.0)	RPGRIP1L (1.0)
GO:0006284	base-excision repair	0.05	>=0.20	ADAM1 (1.9)	ENSG00000239213 (1.6)	PHTF1 (1.2)	LINGO2 (1.2)	ERP29 (1.1)	MAPKAPK5 (1.0)	CDC123 (1.0)	RPGRIP1L (0.9)	STAG1 (0.8)	ST6GALNAC1 (0.7)
ENSG00000115325	DOK1 PPI subnetwork	0.05	>=0.20	IL20RB (3.1)	SH2B3 (3.0)	PTPN22 (2.7)	FAM109A (1.9)	ST6GALNAC1 (1.9)	GPSM1 (1.8)	C20orf112 (1.7)	ENSG00000239213 (1.7)	PLAGL2 (1.5)	KIF3B (1.5)
ENSG00000181222	POLR2A PPI subnetwork	0.05	>=0.20	STAG1 (2.9)	CDC123 (2.6)	CDKAL1 (2.1)	ASXL1 (2.1)	MAPKAPK5 (2.0)	RSBN1 (1.8)	PLAGL2 (1.6)	ATXN2 (1.5)	BRAP (1.3)	C12orf47 (1.2)
MP:0002746	abnormal semilunar valve morphology	0.05	>=0.20	ENSG00000259478 (2.0)	ENSG00000236772 (1.9)	ENSG00000235070 (1.7)	CDKAL1 (1.6)	LPA (1.0)	C20orf112 (1.0)	ENSG00000239213 (1.0)	GPSM1 (0.9)	TCF7L2 (0.9)	ST6GALNAC1 (0.8)
ENSG00000002834	LASP1 PPI subnetwork	0.05	>=0.20	PLG (5.6)	RPGRIP1L (2.6)	MEF2C (1.8)	BRAP (1.4)	CCND2 (1.2)	UNC5C (1.0)	TCF7L2 (0.9)	CUX2 (0.9)	LINGO2 (0.8)	SH2B3 (0.8)
GO:0032330	regulation of chondrocyte differentiation	0.05	>=0.20	UNC5C (2.0)	ENSG00000236772 (1.8)	CUX2 (1.7)	PHTF1 (1.6)	ALDH2 (1.2)	TM9SF4 (0.8)	TMEM132E (0.7)	MAGI3 (0.7)	TMEM22 (0.7)	ST6GALNAC1 (0.6)
MP:0008215	decreased immature B cell number	0.05	>=0.20	PTPN22 (2.8)	MEF2C (2.7)	POFUT1 (1.8)	NCK1 (1.4)	ENSG00000236772 (1.4)	RSBN1 (1.2)	ASXL1 (1.1)	SH2B3 (1.1)	ERP29 (1.0)	FAM109A (0.9)
ENSG00000092199	HNRNPC PPI subnetwork	0.05	>=0.20	CDKAL1 (2.0)	CDC123 (1.9)	STAG1 (1.7)	RPGRIP1L (1.6)	RSBN1 (1.3)	PLAGL2 (1.2)	ERP29 (1.1)	ENSG00000259478 (1.0)	TM9SF4 (0.9)	GPSM1 (0.8)
REACTOME_FORMATION_OF_THE_TERNARY_COMPLEX_AND_SUBSEQUENTLY_THE_43S_COMPLEX	REACTOME_FORMATION_OF_THE_TERNARY_COMPLEX_AND_SUBSEQUENTLY_THE_43S_COMPLEX	0.05	>=0.20	CUX2 (2.0)	ENSG00000236772 (1.8)	ENSG00000259478 (1.7)	POFUT1 (1.6)	MEF2C (1.0)	TCF7L2 (1.0)	ADAM1 (1.0)	C20orf112 (0.9)	TMEM184A (0.7)	ASXL1 (0.7)
ENSG00000129460	NGDN PPI subnetwork	0.05	>=0.20	NAA25 (3.6)	BRAP (1.9)	MAPKAPK5 (1.8)	CDKAL1 (1.6)	RPGRIP1L (1.5)	CDC123 (1.0)	C12orf47 (0.9)	RSBN1 (0.8)	ENSG00000259478 (0.7)	ENSG00000235070 (0.6)
GO:0072529	pyrimidine-containing compound catabolic process	0.05	>=0.20	TMEM132E (2.6)	ST6GALNAC1 (2.4)	LPA (2.0)	TMEM116 (2.0)	ACAD10 (1.9)	ENSG00000236772 (1.6)	BRAP (1.6)	PLG (1.4)	LINGO2 (1.3)	ENSG00000236094 (1.1)
ENSG00000116001	TIA1 PPI subnetwork	0.05	>=0.20	NAA25 (2.4)	ERP29 (1.8)	ASXL1 (1.6)	STAG1 (1.6)	CDC123 (1.4)	ATXN2 (1.3)	TM9SF4 (1.2)	PLAGL2 (1.1)	MAPKAPK5 (1.1)	ALDH2 (1.1)
ENSG00000128266	GNAZ PPI subnetwork	0.05	>=0.20	UNC5C (2.2)	CARD9 (2.2)	TM9SF4 (2.2)	KIF3B (1.8)	C12orf51 (1.6)	TMEM184A (1.4)	TMEM132E (1.2)	C20orf112 (1.2)	GPSM1 (1.1)	ST6GALNAC1 (1.1)
ENSG00000181852	RNF41 PPI subnetwork	0.05	>=0.20	ATXN2 (3.8)	PHTF1 (2.0)	C12orf51 (1.9)	MAGI3 (1.8)	ENSG00000259478 (1.4)	RSBN1 (1.1)	ASXL1 (1.0)	UNC5C (0.9)	GPSM1 (0.9)	ADAM1 (0.9)
ENSG00000132383	RPA1 PPI subnetwork	0.05	>=0.20	CDC123 (2.6)	PHTF1 (1.7)	STAG1 (1.5)	TMEM116 (1.5)	RPGRIP1L (1.3)	POFUT1 (1.0)	ENSG00000235070 (1.0)	ENSG00000259478 (0.9)	CCND2 (0.9)	UNC5C (0.8)
ENSG00000134640	MTNR1B PPI subnetwork	0.05	>=0.20	ERP29 (4.8)	ENSG00000235070 (2.2)	GPSM1 (2.2)	RPGRIP1L (1.6)	CCND2 (1.4)	TMEM132E (1.1)	MAGI3 (1.0)	PHTF1 (1.0)	CARD9 (1.0)	TM9SF4 (0.9)
REACTOME_GLUCAGON_SIGNALING_IN_METABOLIC_REGULATION	REACTOME_GLUCAGON_SIGNALING_IN_METABOLIC_REGULATION	0.05	>=0.20	MEF2C (2.5)	GPSM1 (2.4)	SH2B3 (1.8)	TMEM22 (1.7)	C20orf112 (1.2)	ENSG00000235070 (1.1)	TCF7L2 (1.0)	CUX2 (1.0)	LINGO2 (0.9)	LPA (0.9)
GO:0047485	protein N-terminus binding	0.05	>=0.20	TRAFD1 (2.1)	ENSG00000236772 (1.5)	CDKAL1 (1.5)	BRAP (1.3)	ENSG00000236094 (1.2)	NCK1 (1.2)	ATXN2 (1.1)	TM9SF4 (1.0)	PLAGL2 (0.9)	TMEM132E (0.9)
ENSG00000067704	IARS2 PPI subnetwork	0.05	>=0.20	C12orf47 (2.2)	ERP29 (2.1)	TCF7L2 (1.9)	ATXN2 (1.8)	POFUT1 (1.7)	ST6GALNAC1 (1.6)	CUX2 (1.5)	CDC123 (1.4)	ALDH2 (1.2)	BRAP (1.0)
ENSG00000147507	ENSG00000147507 PPI subnetwork	0.05	>=0.20	MEF2C (4.2)	PTPN22 (3.4)	CARD9 (3.2)	SH2B3 (2.3)	ENSG00000259478 (1.3)	UNC5C (1.3)	C20orf112 (0.9)	PLAGL2 (0.9)	ST6GALNAC1 (0.8)	TCF7L2 (0.8)
ENSG00000152822	GRM1 PPI subnetwork	0.05	>=0.20	MEF2C (3.0)	UNC5C (2.1)	LINGO2 (2.0)	TMEM184A (1.8)	SH2B3 (1.5)	CCND2 (1.5)	GPSM1 (1.4)	ST6GALNAC1 (1.4)	C20orf112 (1.1)	MAGI3 (1.1)
ENSG00000006634	DBF4 PPI subnetwork	0.05	>=0.20	CDC123 (1.8)	PHTF1 (1.4)	TMEM116 (1.3)	ENSG00000235070 (1.2)	STAG1 (1.1)	POFUT1 (1.1)	CCND2 (1.0)	ENSG00000236094 (0.9)	CDKAL1 (0.7)	LPA (0.6)
MP:0003964	abnormal noradrenaline level	0.05	>=0.20	UNC5C (3.9)	TMEM22 (2.9)	IL20RB (1.7)	ADAM1 (1.7)	ENSG00000236094 (1.6)	ST6GALNAC1 (1.5)	ENSG00000259478 (1.4)	CUX2 (1.4)	TCF7L2 (1.3)	LINGO2 (1.2)
ENSG00000117748	RPA2 PPI subnetwork	0.05	>=0.20	CDC123 (2.8)	TMEM116 (2.0)	STAG1 (1.6)	PHTF1 (1.6)	CDKAL1 (1.3)	POFUT1 (1.3)	CCND2 (1.1)	ENSG00000235070 (1.0)	NCK1 (0.8)	BRAP (0.8)
REACTOME_RIBOSOMAL_SCANNING_AND_START_CODON_RECOGNITION	REACTOME_RIBOSOMAL_SCANNING_AND_START_CODON_RECOGNITION	0.05	>=0.20	CUX2 (2.0)	POFUT1 (1.6)	ENSG00000236772 (1.4)	ENSG00000259478 (1.4)	ADAM1 (1.4)	ASXL1 (1.1)	TCF7L2 (1.1)	NAA25 (1.1)	MEF2C (0.9)	C20orf112 (0.8)
ENSG00000182367	ENSG00000182367 PPI subnetwork	0.05	>=0.20	CDC123 (3.1)	TRAFD1 (1.9)	ASXL1 (1.5)	STAG1 (1.5)	NAA25 (1.4)	BRAP (1.4)	CDKAL1 (1.2)	ADAM1 (1.2)	RSBN1 (1.1)	POFUT1 (0.9)
GO:0033692	cellular polysaccharide biosynthetic process	0.05	>=0.20	ST6GALNAC1 (3.1)	LPA (2.3)	MAGI3 (2.1)	ENSG00000236094 (1.9)	ENSG00000259478 (1.8)	TMEM22 (1.8)	CARD9 (1.3)	FAM109A (1.1)	MAPKAPK5 (1.0)	PHTF1 (0.9)
REACTOME_DEVELOPMENTAL_BIOLOGY	REACTOME_DEVELOPMENTAL_BIOLOGY	0.05	>=0.20	MEF2C (2.3)	MAGI3 (2.0)	TMEM132E (1.9)	GPSM1 (1.9)	FAM109A (1.9)	C12orf51 (1.8)	C20orf112 (1.7)	ASXL1 (1.7)	SH2B3 (1.7)	TCF7L2 (1.5)
ENSG00000139239	ENSG00000139239 PPI subnetwork	0.05	>=0.20	NAA25 (2.2)	ADAM1 (1.5)	LINGO2 (1.4)	CDC123 (1.3)	ACAD10 (1.2)	ASXL1 (1.2)	ENSG00000236094 (1.1)	RPGRIP1L (1.0)	CCND2 (0.9)	BRAP (0.8)
ENSG00000125351	UPF3B PPI subnetwork	0.05	>=0.20	CDC123 (2.5)	STAG1 (2.3)	CDKAL1 (2.1)	TM9SF4 (1.5)	RSBN1 (1.4)	PLAGL2 (1.3)	TRAFD1 (1.3)	C12orf47 (1.2)	ASXL1 (1.0)	RPGRIP1L (1.0)
GO:0031124	mRNA 3'-end processing	0.05	>=0.20	ADAM1 (2.8)	RSBN1 (2.8)	MAPKAPK5 (2.2)	ENSG00000259478 (1.9)	CDKAL1 (1.8)	PHTF1 (1.4)	RPGRIP1L (1.2)	STAG1 (1.0)	ENSG00000235070 (0.9)	ATXN2 (0.8)
ENSG00000198087	CD2AP PPI subnetwork	0.05	>=0.20	ATXN2 (2.7)	MAPKAPK5 (2.6)	C12orf47 (2.5)	C12orf51 (1.7)	MAGI3 (1.6)	CCND2 (1.4)	PCCB (1.2)	CARD9 (1.2)	ADAM1 (1.2)	FAM109A (1.1)
MP:0004351	short humerus	0.05	>=0.20	UNC5C (5.7)	ENSG00000236094 (2.2)	CCND2 (2.0)	CUX2 (1.9)	GPSM1 (1.7)	TMEM132E (1.6)	ENSG00000235070 (1.6)	TMEM22 (1.5)	RPGRIP1L (1.4)	POFUT1 (1.1)
KEGG_GLYCOSAMINOGLYCAN_BIOSYNTHESIS_KERATAN_SULFATE	KEGG_GLYCOSAMINOGLYCAN_BIOSYNTHESIS_KERATAN_SULFATE	0.05	>=0.20	ST6GALNAC1 (3.3)	PHTF1 (2.7)	LINGO2 (2.5)	TMEM116 (2.4)	TMEM132E (2.2)	FAM109A (1.9)	SH2B3 (1.9)	RPGRIP1L (1.6)	KIF3B (1.5)	ENSG00000236094 (1.5)
ENSG00000142676	RPL11 PPI subnetwork	0.05	>=0.20	NAA25 (3.9)	CDC123 (1.5)	CCND2 (1.4)	ENSG00000259478 (1.3)	ADAM1 (1.3)	BRAP (0.8)	ASXL1 (0.8)	CDKAL1 (0.8)	TRAFD1 (0.7)	CUX2 (0.7)
ENSG00000068654	POLR1A PPI subnetwork	0.05	>=0.20	MAPKAPK5 (3.1)	BRAP (3.0)	NAA25 (2.6)	ASXL1 (1.8)	CDC123 (1.8)	RPGRIP1L (1.7)	ATXN2 (1.6)	ADAM1 (1.5)	ENSG00000236094 (1.2)	ACAD10 (1.1)
ENSG00000143226	FCGR2A PPI subnetwork	0.05	>=0.20	LPA (3.4)	PLG (2.5)	CARD9 (2.2)	LINGO2 (2.0)	ENSG00000236772 (1.6)	TMEM132E (1.5)	MEF2C (1.5)	SH2B3 (1.4)	ERP29 (1.2)	ADAM1 (1.2)
ENSG00000145191	EIF2B5 PPI subnetwork	0.05	>=0.20	BRAP (2.6)	TM9SF4 (1.9)	ATXN2 (1.8)	NAA25 (1.7)	CDC123 (1.6)	NCK1 (1.5)	ENSG00000236772 (1.4)	PCCB (1.0)	POFUT1 (1.0)	ST6GALNAC1 (1.0)
ENSG00000205937	RNPS1 PPI subnetwork	0.05	>=0.20	CDC123 (2.0)	STAG1 (1.9)	RSBN1 (1.8)	CDKAL1 (1.7)	ASXL1 (1.7)	MAPKAPK5 (1.4)	PLAGL2 (1.3)	BRAP (1.2)	TRAFD1 (1.2)	C12orf47 (1.2)
MP:0000819	abnormal olfactory bulb morphology	0.05	>=0.20	LINGO2 (2.1)	TMEM22 (2.0)	RPGRIP1L (1.9)	TCF7L2 (1.8)	CUX2 (1.8)	KIF3B (1.7)	TMEM132E (1.6)	CCND2 (1.4)	ATXN2 (1.4)	MEF2C (1.3)
GO:0005689	U12-type spliceosomal complex	0.05	>=0.20	C12orf47 (3.0)	RSBN1 (2.6)	MAPKAPK5 (2.3)	ENSG00000259478 (2.2)	ADAM1 (2.1)	ERP29 (1.5)	RPGRIP1L (1.4)	CDC123 (1.3)	ENSG00000239213 (1.3)	TRAFD1 (1.3)
GO:0015935	small ribosomal subunit	0.05	>=0.20	PCCB (1.8)	CDC123 (1.6)	ERP29 (1.3)	CUX2 (1.2)	ENSG00000236772 (1.0)	NCK1 (0.9)	MAPKAPK5 (0.8)	ST6GALNAC1 (0.8)	C20orf112 (0.7)	ENSG00000259478 (0.6)
REACTOME_GAP_JUNCTION_TRAFFICKING	REACTOME_GAP_JUNCTION_TRAFFICKING	0.05	>=0.20	IL20RB (2.7)	LINGO2 (1.9)	ENSG00000236772 (1.9)	NCK1 (1.8)	ENSG00000235070 (1.7)	ENSG00000259478 (1.4)	GPSM1 (1.3)	PCCB (1.3)	ST6GALNAC1 (1.1)	ERP29 (0.8)
ENSG00000119203	CPSF3 PPI subnetwork	0.05	>=0.20	CDC123 (2.9)	CDKAL1 (2.0)	STAG1 (1.9)	ERP29 (1.5)	ADAM1 (1.3)	PLAGL2 (1.3)	RPGRIP1L (1.2)	RSBN1 (1.2)	ENSG00000235070 (1.0)	MAPKAPK5 (0.9)
ENSG00000171824	EXOSC10 PPI subnetwork	0.05	>=0.20	CDC123 (2.9)	RPGRIP1L (1.9)	KIF3B (1.7)	NAA25 (1.6)	MAPKAPK5 (1.4)	TM9SF4 (1.3)	STAG1 (1.2)	CDKAL1 (1.1)	BRAP (1.1)	UNC5C (1.0)
GO:0015931	nucleobase-containing compound transport	0.05	>=0.20	ADAM1 (2.8)	MAPKAPK5 (2.6)	NAA25 (2.5)	CDKAL1 (2.3)	STAG1 (2.3)	ENSG00000259478 (2.1)	C12orf51 (1.6)	ASXL1 (1.3)	ENSG00000236094 (1.2)	BRAP (1.2)
ENSG00000166598	HSP90B1 PPI subnetwork	0.05	>=0.20	TM9SF4 (4.5)	ERP29 (3.7)	CCND2 (1.9)	FAM109A (1.9)	PLAGL2 (1.8)	KIF3B (1.3)	TMEM132E (1.2)	NCK1 (1.1)	ENSG00000235070 (1.0)	IL20RB (1.0)
MP:0000042	abnormal organ of Corti morphology	0.05	>=0.20	TCF7L2 (2.5)	TMEM132E (2.4)	ST6GALNAC1 (1.9)	LPA (1.7)	UNC5C (1.6)	GPSM1 (1.4)	MAPKAPK5 (1.2)	PLAGL2 (1.0)	POFUT1 (1.0)	ENSG00000259478 (0.9)
MP:0000334	decreased granulocyte number	0.05	>=0.20	CCND2 (3.4)	CARD9 (3.1)	PTPN22 (2.7)	PLAGL2 (2.1)	ENSG00000259478 (1.4)	CDKAL1 (1.4)	ALDH2 (1.3)	POFUT1 (1.3)	MEF2C (1.2)	ENSG00000236094 (1.1)
MP:0002211	abnormal primary sex determination	0.05	>=0.20	TMEM184A (3.9)	TCF7L2 (2.6)	LINGO2 (1.7)	STAG1 (1.0)	ASXL1 (0.9)	TMEM132E (0.8)	ALDH2 (0.8)	ENSG00000259478 (0.7)	ADAM1 (0.7)	CDKAL1 (0.6)
GO:0042579	microbody	0.05	>=0.20	PLG (3.4)	ACAD10 (3.4)	PCCB (3.3)	ALDH2 (2.1)	CUX2 (1.5)	TMEM116 (1.3)	LPA (1.2)	ENSG00000236772 (1.0)	TMEM132E (1.0)	ENSG00000259478 (0.8)
GO:0005777	peroxisome	0.05	>=0.20	PLG (3.4)	ACAD10 (3.4)	PCCB (3.3)	ALDH2 (2.1)	CUX2 (1.5)	TMEM116 (1.3)	LPA (1.2)	ENSG00000236772 (1.0)	TMEM132E (1.0)	ENSG00000259478 (0.8)
ENSG00000183405	ENSG00000183405 PPI subnetwork	0.05	>=0.20	NAA25 (4.0)	BRAP (1.8)	MAPKAPK5 (1.7)	ENSG00000259478 (1.4)	CDC123 (1.3)	CCND2 (1.2)	ADAM1 (1.0)	CDKAL1 (0.8)	MEF2C (0.6)	ERP29 (0.4)
ENSG00000007392	LUC7L PPI subnetwork	0.05	>=0.20	ASXL1 (2.0)	NAA25 (1.9)	ADAM1 (1.8)	ERP29 (1.7)	TRAFD1 (1.6)	STAG1 (1.5)	CDC123 (1.5)	TM9SF4 (1.4)	RPGRIP1L (1.3)	BRAP (1.1)
GO:0090183	regulation of kidney development	0.05	>=0.20	TMEM184A (2.7)	POFUT1 (2.1)	TMEM132E (2.1)	UNC5C (1.8)	ENSG00000236094 (1.6)	RPGRIP1L (1.4)	CCND2 (1.3)	LINGO2 (1.0)	ENSG00000235070 (1.0)	ENSG00000236772 (1.0)
KEGG_PEROXISOME	KEGG_PEROXISOME	0.05	>=0.20	PLG (3.4)	ACAD10 (3.3)	PCCB (3.2)	ALDH2 (2.7)	LPA (1.7)	TMEM116 (1.5)	ENSG00000236094 (0.9)	ENSG00000259478 (0.9)	CUX2 (0.8)	CARD9 (0.7)
GO:0002062	chondrocyte differentiation	0.05	>=0.20	UNC5C (3.7)	ENSG00000236772 (2.0)	CUX2 (1.9)	PHTF1 (1.5)	FAM109A (1.4)	CCND2 (1.3)	ENSG00000236094 (1.3)	GPSM1 (1.2)	ALDH2 (1.0)	TM9SF4 (0.8)
ENSG00000076003	MCM6 PPI subnetwork	0.05	>=0.20	CDC123 (2.3)	PHTF1 (2.1)	CCND2 (1.5)	ENSG00000259478 (1.3)	BRAP (1.2)	STAG1 (1.1)	CDKAL1 (1.0)	MEF2C (0.9)	POFUT1 (0.8)	ENSG00000235070 (0.7)
ENSG00000116030	SUMO1 PPI subnetwork	0.05	>=0.20	NAA25 (2.9)	ADAM1 (2.0)	ASXL1 (2.0)	PCCB (1.9)	CCND2 (1.7)	CDKAL1 (1.6)	CDC123 (1.5)	MAPKAPK5 (1.5)	LINGO2 (1.2)	STAG1 (1.2)
ENSG00000116213	WRAP73 PPI subnetwork	0.05	>=0.20	CDC123 (3.4)	PCCB (3.2)	CDKAL1 (2.3)	STAG1 (1.9)	MEF2C (1.9)	ALDH2 (1.5)	C12orf47 (1.2)	TMEM22 (1.2)	ERP29 (0.9)	NAA25 (0.8)
ENSG00000163877	SNIP1 PPI subnetwork	0.05	>=0.20	RSBN1 (4.0)	ATXN2 (2.5)	BRAP (2.1)	ASXL1 (2.0)	NCK1 (1.9)	TRAFD1 (1.9)	STAG1 (1.8)	PLAGL2 (1.7)	ENSG00000259478 (1.5)	TCF7L2 (1.4)
MP:0004816	abnormal class switch recombination	0.05	>=0.20	PLAGL2 (3.8)	PTPN22 (3.0)	CCND2 (2.5)	SH2B3 (1.7)	MEF2C (1.6)	ENSG00000235070 (1.3)	ENSG00000259478 (1.0)	ASXL1 (1.0)	CDC123 (0.9)	POFUT1 (0.9)
ENSG00000082014	SMARCD3 PPI subnetwork	0.05	>=0.20	RSBN1 (2.2)	CUX2 (2.1)	UNC5C (2.0)	TMEM184A (1.8)	C12orf51 (1.7)	CCND2 (1.3)	BRAP (1.0)	PHTF1 (1.0)	ENSG00000236094 (1.0)	STAG1 (1.0)
ENSG00000106348	IMPDH1 PPI subnetwork	0.05	>=0.20	TMEM22 (1.9)	ST6GALNAC1 (1.9)	CDC123 (1.8)	NAA25 (1.8)	NCK1 (1.7)	PCCB (1.4)	ENSG00000259478 (1.3)	CARD9 (1.3)	TRAFD1 (1.2)	LINGO2 (1.2)
ENSG00000023608	SNAPC1 PPI subnetwork	0.05	>=0.20	ADAM1 (3.0)	ATXN2 (2.1)	MAPKAPK5 (2.1)	ENSG00000239213 (1.5)	ST6GALNAC1 (1.3)	ACAD10 (1.3)	BRAP (1.1)	STAG1 (1.1)	RPGRIP1L (1.1)	C12orf47 (1.0)
ENSG00000081248	CACNA1S PPI subnetwork	0.05	>=0.20	MEF2C (2.2)	ADAM1 (1.4)	TCF7L2 (1.3)	LINGO2 (1.3)	ENSG00000239213 (1.2)	ENSG00000259478 (1.1)	PTPN22 (1.1)	ENSG00000235070 (1.0)	RSBN1 (0.6)	RPGRIP1L (0.6)
MP:0005269	abnormal occipital bone morphology	0.05	>=0.20	MEF2C (3.1)	ALDH2 (2.5)	TCF7L2 (2.0)	UNC5C (1.5)	FAM109A (1.4)	ST6GALNAC1 (1.2)	TM9SF4 (1.1)	ENSG00000236094 (1.0)	IL20RB (1.0)	CUX2 (1.0)
ENSG00000205250	E2F4 PPI subnetwork	0.05	>=0.20	ATXN2 (3.8)	ASXL1 (3.0)	C12orf51 (2.9)	MAPKAPK5 (2.2)	PLAGL2 (1.6)	CDKAL1 (1.5)	ENSG00000236772 (1.4)	TMEM184A (1.3)	TCF7L2 (1.2)	POFUT1 (1.2)
GO:0022415	viral reproductive process	0.06	>=0.20	MAPKAPK5 (1.8)	ENSG00000235070 (1.5)	ENSG00000259478 (1.4)	ST6GALNAC1 (1.3)	ADAM1 (1.2)	CDKAL1 (1.1)	BRAP (1.0)	STAG1 (1.0)	ASXL1 (0.9)	PHTF1 (0.8)
REACTOME_NONSENSE_MEDIATED_DECAY_ENHANCED_BY_THE_EXON_JUNCTION_COMPLEX	REACTOME_NONSENSE_MEDIATED_DECAY_ENHANCED_BY_THE_EXON_JUNCTION_COMPLEX	0.06	>=0.20	ENSG00000259478 (1.7)	ADAM1 (1.6)	BRAP (1.4)	NAA25 (1.1)	RSBN1 (1.1)	LINGO2 (1.1)	GPSM1 (1.0)	CUX2 (0.8)	MEF2C (0.7)	NCK1 (0.7)
REACTOME_NONSENSE:MEDIATED_DECAY	REACTOME_NONSENSE:MEDIATED_DECAY	0.06	>=0.20	ENSG00000259478 (1.7)	ADAM1 (1.6)	BRAP (1.4)	NAA25 (1.1)	RSBN1 (1.1)	LINGO2 (1.1)	GPSM1 (1.0)	CUX2 (0.8)	MEF2C (0.7)	NCK1 (0.7)
ENSG00000177700	POLR2L PPI subnetwork	0.06	>=0.20	CDKAL1 (2.5)	CDC123 (2.3)	MAPKAPK5 (2.1)	STAG1 (1.6)	C12orf47 (1.5)	ASXL1 (1.4)	RSBN1 (1.3)	PLAGL2 (1.3)	BRAP (1.2)	ADAM1 (1.1)
ENSG00000149806	FAU PPI subnetwork	0.06	>=0.20	ADAM1 (2.0)	NAA25 (1.9)	CUX2 (1.8)	ERP29 (1.3)	ENSG00000259478 (1.3)	POFUT1 (1.3)	NCK1 (1.1)	ENSG00000236772 (0.9)	UNC5C (0.8)	SH2B3 (0.7)
MP:0000149	abnormal scapula morphology	0.06	>=0.20	FAM109A (2.2)	TCF7L2 (1.9)	ENSG00000236094 (1.8)	ST6GALNAC1 (1.7)	TMEM132E (1.7)	UNC5C (1.7)	CCND2 (1.5)	TMEM184A (1.4)	LPA (1.2)	STAG1 (0.9)
ENSG00000115268	RPS15 PPI subnetwork	0.06	>=0.20	ADAM1 (2.0)	CUX2 (1.9)	POFUT1 (1.3)	ENSG00000259478 (1.3)	NAA25 (1.2)	MEF2C (1.1)	TMEM184A (1.1)	RPGRIP1L (0.9)	NCK1 (0.8)	ENSG00000236772 (0.8)
MP:0004933	abnormal epididymis epithelium morphology	0.06	>=0.20	TMEM184A (2.7)	LINGO2 (2.6)	ENSG00000236094 (2.3)	POFUT1 (2.2)	ST6GALNAC1 (2.1)	ENSG00000236772 (0.8)	PCCB (0.8)	IL20RB (0.7)	GPSM1 (0.6)	STAG1 (0.5)
ENSG00000137486	ARRB1 PPI subnetwork	0.06	>=0.20	MAGI3 (2.6)	FAM109A (2.1)	SH2B3 (2.0)	LPA (1.7)	GPSM1 (1.5)	PHTF1 (1.4)	TMEM132E (1.1)	CCND2 (1.1)	KIF3B (1.0)	ASXL1 (1.0)
GO:0006720	isoprenoid metabolic process	0.06	>=0.20	LPA (3.2)	CUX2 (2.2)	ENSG00000235070 (2.0)	IL20RB (1.9)	ENSG00000239213 (1.8)	ERP29 (1.8)	FAM109A (1.3)	ST6GALNAC1 (1.1)	MAPKAPK5 (1.1)	PLG (1.1)
GO:0045646	regulation of erythrocyte differentiation	0.06	>=0.20	C20orf112 (4.0)	ENSG00000259478 (2.5)	CARD9 (1.9)	POFUT1 (1.7)	RSBN1 (1.6)	CDKAL1 (1.5)	GPSM1 (1.4)	C12orf51 (1.3)	ENSG00000236772 (1.2)	ENSG00000236094 (1.1)
MP:0003850	abnormal thymocyte activation	0.06	>=0.20	PTPN22 (6.5)	CCND2 (2.4)	PLAGL2 (1.5)	SH2B3 (1.4)	GPSM1 (1.4)	ENSG00000259478 (1.1)	FAM109A (1.1)	TMEM132E (1.0)	ADAM1 (0.9)	RPGRIP1L (0.9)
REACTOME_N:GLYCAN_TRIMMING_IN_THE_ER_AND_CALNEXINCALRETICULIN_CYCLE	REACTOME_N:GLYCAN_TRIMMING_IN_THE_ER_AND_CALNEXINCALRETICULIN_CYCLE	0.06	>=0.20	ERP29 (6.1)	TM9SF4 (4.8)	PHTF1 (2.7)	ENSG00000239213 (1.7)	POFUT1 (1.6)	ACAD10 (1.3)	ENSG00000235070 (1.0)	C12orf47 (0.9)	CARD9 (0.8)	ST6GALNAC1 (0.8)
MP:0001847	brain inflammation	0.06	>=0.20	PTPN22 (3.0)	PLAGL2 (2.7)	CARD9 (2.5)	ENSG00000259478 (1.7)	CCND2 (1.5)	CDKAL1 (1.3)	TM9SF4 (1.3)	TMEM132E (1.0)	LPA (1.0)	TMEM22 (0.9)
GO:0008191	metalloendopeptidase inhibitor activity	0.06	>=0.20	TMEM22 (2.6)	GPSM1 (2.0)	TMEM116 (1.4)	TCF7L2 (1.4)	PHTF1 (1.2)	NCK1 (1.0)	CCND2 (1.0)	C12orf47 (1.0)	MEF2C (1.0)	IL20RB (0.7)
GO:0048551	metalloenzyme inhibitor activity	0.06	>=0.20	TMEM22 (2.6)	GPSM1 (2.0)	TMEM116 (1.4)	TCF7L2 (1.4)	PHTF1 (1.2)	NCK1 (1.0)	CCND2 (1.0)	C12orf47 (1.0)	MEF2C (1.0)	IL20RB (0.7)
MP:0003419	delayed endochondral bone ossification	0.06	>=0.20	MEF2C (3.0)	FAM109A (2.5)	GPSM1 (2.3)	ST6GALNAC1 (1.8)	TCF7L2 (1.7)	CCND2 (1.6)	CUX2 (1.6)	ENSG00000259478 (1.4)	TM9SF4 (1.3)	KIF3B (1.2)
ENSG00000122218	COPA PPI subnetwork	0.06	>=0.20	PCCB (3.1)	RPGRIP1L (2.8)	NCK1 (2.2)	TM9SF4 (2.2)	BRAP (1.8)	TMEM22 (1.5)	CDC123 (1.4)	CCND2 (1.3)	STAG1 (1.0)	ENSG00000259478 (1.0)
ENSG00000043462	LCP2 PPI subnetwork	0.06	>=0.20	PTPN22 (3.8)	CARD9 (2.3)	ENSG00000239213 (2.1)	MEF2C (1.7)	TCF7L2 (1.6)	GPSM1 (1.3)	C20orf112 (1.1)	IL20RB (1.1)	ADAM1 (1.0)	ALDH2 (1.0)
ENSG00000167670	CHAF1A PPI subnetwork	0.06	>=0.20	STAG1 (2.8)	GPSM1 (2.2)	BRAP (2.1)	C12orf51 (1.6)	ST6GALNAC1 (1.4)	TMEM116 (1.4)	ASXL1 (1.3)	CCND2 (1.3)	FAM109A (1.2)	C12orf47 (1.1)
GO:0009126	purine nucleoside monophosphate metabolic process	0.06	>=0.20	TMEM22 (1.4)	NAA25 (1.2)	CDKAL1 (1.2)	RPGRIP1L (1.1)	CDC123 (1.1)	CARD9 (1.1)	ACAD10 (1.1)	ENSG00000236094 (1.0)	MEF2C (1.0)	GPSM1 (1.0)
GO:0009167	purine ribonucleoside monophosphate metabolic process	0.06	>=0.20	TMEM22 (1.4)	NAA25 (1.2)	CDKAL1 (1.2)	RPGRIP1L (1.1)	CDC123 (1.1)	CARD9 (1.1)	ACAD10 (1.1)	ENSG00000236094 (1.0)	MEF2C (1.0)	GPSM1 (1.0)
ENSG00000186230	ZNF749 PPI subnetwork	0.06	>=0.20	CDKAL1 (3.0)	NCK1 (2.5)	ACAD10 (2.4)	ENSG00000236094 (2.2)	TMEM22 (1.7)	BRAP (1.4)	ENSG00000236772 (1.3)	TRAFD1 (1.2)	TMEM132E (1.2)	CCND2 (1.0)
ENSG00000184575	XPOT PPI subnetwork	0.06	>=0.20	NAA25 (2.6)	CDC123 (1.9)	ATXN2 (1.5)	TM9SF4 (1.4)	LINGO2 (1.2)	NCK1 (1.1)	TMEM116 (1.1)	CDKAL1 (1.1)	TCF7L2 (1.0)	RSBN1 (0.9)
ENSG00000170581	STAT2 PPI subnetwork	0.06	>=0.20	TRAFD1 (3.2)	ATXN2 (2.4)	CUX2 (2.4)	RSBN1 (2.1)	C12orf51 (1.9)	CDKAL1 (1.8)	SH2B3 (1.7)	NCK1 (1.6)	MAGI3 (1.6)	PHTF1 (1.6)
GO:0043603	cellular amide metabolic process	0.06	>=0.20	PCCB (1.8)	LPA (1.8)	NCK1 (1.5)	PLG (1.5)	TMEM184A (1.1)	ENSG00000236772 (1.1)	ENSG00000236094 (1.1)	FAM109A (1.0)	RSBN1 (1.0)	TMEM22 (1.0)
ENSG00000145604	SKP2 PPI subnetwork	0.06	>=0.20	ASXL1 (2.6)	PLAGL2 (2.2)	RPGRIP1L (1.9)	ATXN2 (1.3)	POFUT1 (1.3)	CCND2 (1.2)	GPSM1 (1.1)	LINGO2 (0.9)	C12orf47 (0.9)	C20orf112 (0.8)
ENSG00000196235	SUPT5H PPI subnetwork	0.06	>=0.20	CDC123 (2.7)	MAPKAPK5 (2.1)	NAA25 (1.8)	STAG1 (1.5)	CDKAL1 (1.3)	ASXL1 (1.2)	RPGRIP1L (1.1)	KIF3B (1.1)	ATXN2 (1.0)	BRAP (0.9)
ENSG00000136450	SRSF1 PPI subnetwork	0.06	>=0.20	CDC123 (2.1)	STAG1 (1.9)	CDKAL1 (1.9)	RPGRIP1L (1.5)	RSBN1 (1.5)	ADAM1 (1.4)	TRAFD1 (1.3)	ASXL1 (1.2)	ENSG00000235070 (1.0)	C12orf47 (1.0)
ENSG00000073910	FRY PPI subnetwork	0.06	>=0.20	BRAP (2.7)	ALDH2 (2.1)	RPGRIP1L (1.9)	NCK1 (1.7)	CDC123 (1.6)	NAA25 (1.6)	CDKAL1 (1.3)	KIF3B (1.3)	CCND2 (1.1)	TMEM116 (1.0)
REACTOME_SEMA3A_PAK_DEPENDENT_AXON_REPULSION	REACTOME_SEMA3A_PAK_DEPENDENT_AXON_REPULSION	0.06	>=0.20	SH2B3 (2.8)	CARD9 (2.3)	C20orf112 (2.2)	MEF2C (2.1)	LINGO2 (1.8)	CUX2 (1.8)	ADAM1 (1.7)	PTPN22 (1.3)	MAGI3 (1.3)	ENSG00000235070 (1.2)
ENSG00000150337	FCGR1A PPI subnetwork	0.06	>=0.20	PLG (5.9)	LPA (3.4)	SH2B3 (1.8)	ENSG00000235070 (1.5)	PLAGL2 (1.4)	TCF7L2 (1.2)	TMEM132E (1.1)	PTPN22 (1.0)	BRAP (0.9)	POFUT1 (0.9)
REACTOME_PKA_ACTIVATION_IN_GLUCAGON_SIGNALLING	REACTOME_PKA_ACTIVATION_IN_GLUCAGON_SIGNALLING	0.06	>=0.20	SH2B3 (2.7)	ENSG00000236094 (2.3)	MEF2C (2.3)	PHTF1 (1.7)	RSBN1 (1.3)	TMEM22 (1.3)	POFUT1 (1.3)	C20orf112 (1.3)	CUX2 (1.3)	ADAM1 (1.2)
REACTOME_OPIOID_SIGNALLING	REACTOME_OPIOID_SIGNALLING	0.06	>=0.20	RSBN1 (2.1)	MEF2C (2.1)	GPSM1 (1.9)	SH2B3 (1.9)	TCF7L2 (1.5)	CDC123 (1.3)	C20orf112 (1.2)	UNC5C (1.2)	CARD9 (1.1)	ENSG00000239213 (0.9)
ENSG00000113263	ITK PPI subnetwork	0.06	>=0.20	PTPN22 (4.8)	ST6GALNAC1 (1.7)	CCND2 (1.4)	KIF3B (1.3)	ENSG00000259478 (1.3)	PLAGL2 (1.2)	ADAM1 (1.1)	SH2B3 (1.1)	TRAFD1 (1.0)	CARD9 (1.0)
GO:0005057	receptor signaling protein activity	0.06	>=0.20	C20orf112 (3.2)	MAGI3 (3.1)	SH2B3 (2.7)	ASXL1 (1.9)	MAPKAPK5 (1.8)	KIF3B (1.7)	LINGO2 (1.4)	TMEM132E (1.4)	ALDH2 (1.3)	UNC5C (1.2)
ENSG00000125835	SNRPB PPI subnetwork	0.06	>=0.20	CDC123 (2.3)	RPGRIP1L (1.7)	RSBN1 (1.7)	CDKAL1 (1.4)	PLAGL2 (1.4)	STAG1 (1.3)	ASXL1 (1.2)	MAPKAPK5 (1.1)	TRAFD1 (0.9)	TM9SF4 (0.8)
GO:0034708	methyltransferase complex	0.06	>=0.20	ATXN2 (3.2)	STAG1 (3.1)	C12orf51 (2.5)	PLAGL2 (2.3)	RSBN1 (2.2)	ASXL1 (1.8)	MAPKAPK5 (1.5)	NCK1 (1.3)	CDKAL1 (1.1)	NAA25 (1.0)
GO:0035097	histone methyltransferase complex	0.06	>=0.20	ATXN2 (3.2)	STAG1 (3.1)	C12orf51 (2.5)	PLAGL2 (2.3)	RSBN1 (2.2)	ASXL1 (1.8)	MAPKAPK5 (1.5)	NCK1 (1.3)	CDKAL1 (1.1)	NAA25 (1.0)
ENSG00000179222	MAGED1 PPI subnetwork	0.06	>=0.20	ENSG00000236094 (1.9)	ASXL1 (1.6)	ALDH2 (1.6)	ACAD10 (1.6)	TMEM22 (1.6)	PCCB (1.5)	TMEM132E (1.4)	UNC5C (1.3)	C12orf47 (1.3)	CCND2 (1.3)
ENSG00000123374	CDK2 PPI subnetwork	0.06	>=0.20	PHTF1 (1.8)	STAG1 (1.7)	CDC123 (1.7)	ASXL1 (1.5)	CCND2 (1.4)	ENSG00000236094 (1.3)	CDKAL1 (1.1)	TMEM22 (0.7)	RPGRIP1L (0.6)	POFUT1 (0.4)
ENSG00000160220	ENSG00000160220 PPI subnetwork	0.06	>=0.20	NAA25 (4.2)	BRAP (2.3)	CDKAL1 (1.9)	MAPKAPK5 (1.8)	CDC123 (1.0)	C12orf47 (0.9)	RPGRIP1L (0.6)	MEF2C (0.6)	TM9SF4 (0.5)	ASXL1 (0.5)
ENSG00000080345	RIF1 PPI subnetwork	0.06	>=0.20	CDC123 (2.4)	C12orf47 (1.7)	NCK1 (1.4)	ALDH2 (1.4)	TMEM22 (1.4)	MAGI3 (1.4)	ST6GALNAC1 (1.3)	RSBN1 (1.2)	ENSG00000236094 (1.2)	PHTF1 (1.2)
GO:0032451	demethylase activity	0.06	>=0.20	LPA (3.7)	RSBN1 (3.4)	TRAFD1 (2.5)	C12orf47 (2.4)	ERP29 (2.2)	C12orf51 (2.2)	MAPKAPK5 (1.7)	ATXN2 (1.5)	ENSG00000235070 (1.4)	ASXL1 (1.4)
ENSG00000010810	FYN PPI subnetwork	0.06	>=0.20	PTPN22 (3.3)	CCND2 (2.0)	MEF2C (1.9)	ASXL1 (1.8)	CARD9 (1.8)	C20orf112 (1.5)	SH2B3 (1.5)	LINGO2 (1.5)	TMEM132E (1.4)	TCF7L2 (1.4)
GO:0004197	cysteine-type endopeptidase activity	0.06	>=0.20	PHTF1 (2.5)	ENSG00000236094 (2.4)	FAM109A (2.2)	ST6GALNAC1 (2.2)	ERP29 (1.7)	NCK1 (1.6)	BRAP (1.4)	ADAM1 (1.3)	SH2B3 (1.2)	CDKAL1 (1.2)
ENSG00000121274	PAPD5 PPI subnetwork	0.06	>=0.20	STAG1 (2.5)	MAPKAPK5 (1.9)	NAA25 (1.9)	MEF2C (1.6)	LINGO2 (1.5)	PCCB (1.4)	RPGRIP1L (1.3)	ASXL1 (1.3)	TM9SF4 (1.2)	CDC123 (1.2)
ENSG00000131153	GINS2 PPI subnetwork	0.06	>=0.20	RPGRIP1L (2.2)	PHTF1 (2.1)	CCND2 (1.6)	ENSG00000235070 (1.6)	CDC123 (1.5)	ERP29 (1.1)	MEF2C (0.9)	UNC5C (0.8)	ENSG00000236094 (0.7)	ASXL1 (0.6)
GO:0000228	nuclear chromosome	0.06	>=0.20	STAG1 (3.3)	ASXL1 (2.4)	UNC5C (1.8)	ATXN2 (1.2)	CDKAL1 (1.1)	CDC123 (1.1)	CUX2 (0.9)	CCND2 (0.8)	RPGRIP1L (0.8)	RSBN1 (0.7)
GO:0072531	pyrimidine-containing compound transmembrane transport	0.06	>=0.20	LINGO2 (2.7)	ADAM1 (2.3)	ST6GALNAC1 (2.2)	TM9SF4 (2.0)	ERP29 (1.6)	ENSG00000235070 (1.6)	CDKAL1 (1.3)	MAPKAPK5 (1.3)	ENSG00000259478 (1.3)	LPA (1.1)
ENSG00000141543	EIF4A3 PPI subnetwork	0.06	>=0.20	BRAP (2.0)	NAA25 (1.8)	CDC123 (1.5)	STAG1 (1.4)	GPSM1 (1.2)	ADAM1 (1.2)	TRAFD1 (1.1)	ENSG00000259478 (1.1)	TCF7L2 (0.9)	ACAD10 (0.9)
GO:0006414	translational elongation	0.06	>=0.20	ENSG00000259478 (2.5)	ENSG00000236772 (2.3)	ADAM1 (1.8)	POFUT1 (1.6)	CUX2 (1.5)	ERP29 (1.3)	ST6GALNAC1 (0.9)	LINGO2 (0.9)	RPGRIP1L (0.8)	MEF2C (0.8)
GO:0070330	aromatase activity	0.06	>=0.20	LPA (5.7)	LINGO2 (2.5)	PLG (2.1)	ENSG00000259478 (1.9)	ALDH2 (1.6)	ENSG00000235070 (1.2)	MAGI3 (1.1)	IL20RB (1.0)	PCCB (0.8)	TMEM116 (0.8)
ENSG00000165912	PACSIN3 PPI subnetwork	0.06	>=0.20	ATXN2 (2.4)	MAGI3 (2.3)	CARD9 (1.9)	GPSM1 (1.9)	SH2B3 (1.3)	ACAD10 (1.2)	PHTF1 (1.1)	ENSG00000236772 (1.1)	NAA25 (1.0)	PTPN22 (1.0)
GO:0031960	response to corticosteroid stimulus	0.06	>=0.20	ENSG00000236094 (3.3)	LPA (3.3)	PLG (1.7)	TMEM22 (1.6)	IL20RB (1.5)	C20orf112 (1.1)	PCCB (1.0)	ATXN2 (1.0)	TCF7L2 (1.0)	TMEM132E (0.8)
MP:0010249	lactation failure	0.06	>=0.20	SH2B3 (2.3)	C20orf112 (2.2)	PTPN22 (2.2)	TMEM132E (2.0)	CARD9 (1.5)	ENSG00000235070 (1.5)	LPA (1.4)	ST6GALNAC1 (1.0)	TCF7L2 (1.0)	ENSG00000236772 (0.8)
MP:0000031	abnormal cochlea morphology	0.06	>=0.20	UNC5C (2.2)	CUX2 (1.6)	CDKAL1 (1.5)	TCF7L2 (1.0)	ASXL1 (1.0)	CCND2 (0.9)	TMEM132E (0.9)	TMEM116 (0.8)	ALDH2 (0.7)	LPA (0.7)
REACTOME_GAP_JUNCTION_TRAFFICKING_AND_REGULATION	REACTOME_GAP_JUNCTION_TRAFFICKING_AND_REGULATION	0.06	>=0.20	IL20RB (2.8)	LINGO2 (2.0)	ENSG00000235070 (2.0)	NCK1 (1.8)	ENSG00000236772 (1.8)	ST6GALNAC1 (1.6)	GPSM1 (1.2)	PCCB (1.1)	ENSG00000259478 (1.1)	MAGI3 (0.9)
GO:0051329	interphase of mitotic cell cycle	0.06	>=0.20	PHTF1 (2.9)	CDC123 (2.3)	STAG1 (2.0)	RPGRIP1L (1.4)	BRAP (1.2)	CDKAL1 (1.0)	ASXL1 (0.9)	TRAFD1 (0.8)	ENSG00000259478 (0.7)	IL20RB (0.6)
GO:0048610	cellular process involved in reproduction	0.06	>=0.20	TMEM184A (2.1)	ST6GALNAC1 (1.4)	RPGRIP1L (1.4)	C20orf112 (1.2)	ENSG00000259478 (1.1)	POFUT1 (0.7)	PHTF1 (0.7)	BRAP (0.6)	ENSG00000236094 (0.6)	LINGO2 (0.5)
REACTOME_MRNA_3:END_PROCESSING	REACTOME_MRNA_3:END_PROCESSING	0.06	>=0.20	STAG1 (1.9)	RSBN1 (1.9)	CDKAL1 (1.8)	PLAGL2 (1.7)	RPGRIP1L (1.3)	ADAM1 (1.2)	LPA (1.2)	TM9SF4 (1.1)	C12orf47 (1.1)	ST6GALNAC1 (1.1)
REACTOME_POST:ELONGATION_PROCESSING_OF_INTRON:CONTAINING_PRE:MRNA	REACTOME_POST:ELONGATION_PROCESSING_OF_INTRON:CONTAINING_PRE:MRNA	0.06	>=0.20	STAG1 (1.9)	RSBN1 (1.9)	CDKAL1 (1.8)	PLAGL2 (1.7)	RPGRIP1L (1.3)	ADAM1 (1.2)	LPA (1.2)	TM9SF4 (1.1)	C12orf47 (1.1)	ST6GALNAC1 (1.1)
MP:0005289	increased oxygen consumption	0.06	>=0.20	TCF7L2 (2.6)	ALDH2 (2.5)	LPA (2.2)	TMEM132E (2.0)	FAM109A (1.6)	PTPN22 (1.6)	RSBN1 (1.1)	STAG1 (1.1)	ASXL1 (1.1)	ENSG00000236094 (1.1)
MP:0002286	cryptorchism	0.06	>=0.20	UNC5C (3.6)	CCND2 (1.8)	ENSG00000235070 (1.7)	TMEM22 (1.4)	ST6GALNAC1 (1.4)	LINGO2 (1.2)	CARD9 (1.2)	STAG1 (1.2)	RSBN1 (1.0)	ADAM1 (0.9)
MP:0002022	increased lymphoma incidence	0.06	>=0.20	PHTF1 (2.4)	ASXL1 (1.8)	CCND2 (1.8)	LINGO2 (1.6)	PTPN22 (1.4)	ENSG00000235070 (1.3)	PLAGL2 (1.2)	TRAFD1 (1.1)	C12orf51 (0.9)	CARD9 (0.9)
ENSG00000115484	CCT4 PPI subnetwork	0.06	>=0.20	NAA25 (4.2)	BRAP (2.1)	MAPKAPK5 (2.0)	CDC123 (1.7)	ATXN2 (1.6)	ERP29 (1.5)	KIF3B (1.4)	RPGRIP1L (1.1)	TRAFD1 (1.1)	ADAM1 (1.0)
MP:0004255	abnormal spongiotrophoblast layer morphology	0.06	>=0.20	TM9SF4 (2.6)	CCND2 (2.5)	STAG1 (2.4)	CDKAL1 (1.8)	MAPKAPK5 (1.6)	LPA (1.5)	ATXN2 (1.5)	MAGI3 (1.4)	TCF7L2 (1.4)	PLG (1.2)
ENSG00000104980	TIMM44 PPI subnetwork	0.06	>=0.20	ACAD10 (2.3)	PCCB (2.2)	LPA (2.1)	CARD9 (1.7)	BRAP (1.4)	PLG (1.1)	CDC123 (0.9)	PHTF1 (0.9)	MAPKAPK5 (0.8)	ENSG00000236094 (0.8)
GO:0005876	spindle microtubule	0.06	>=0.20	ASXL1 (3.3)	RPGRIP1L (2.1)	PHTF1 (2.0)	UNC5C (1.7)	CDC123 (1.6)	STAG1 (1.4)	ENSG00000259478 (1.3)	GPSM1 (1.0)	ATXN2 (0.7)	TMEM22 (0.6)
ENSG00000126778	SIX1 PPI subnetwork	0.06	>=0.20	UNC5C (3.5)	FAM109A (3.3)	CDKAL1 (2.3)	CCND2 (2.0)	CUX2 (2.0)	ALDH2 (1.3)	ST6GALNAC1 (1.3)	TCF7L2 (1.1)	GPSM1 (0.9)	MAGI3 (0.9)
ENSG00000162889	MAPKAPK2 PPI subnetwork	0.06	>=0.20	GPSM1 (3.0)	SH2B3 (2.6)	TMEM184A (1.8)	ENSG00000235070 (1.8)	TMEM22 (1.3)	PLAGL2 (1.2)	PHTF1 (1.1)	ENSG00000236094 (0.9)	ADAM1 (0.9)	CCND2 (0.8)
ENSG00000178982	EIF3K PPI subnetwork	0.06	>=0.20	ADAM1 (2.0)	CUX2 (1.9)	POFUT1 (1.6)	KIF3B (1.3)	NAA25 (1.2)	ENSG00000259478 (1.2)	C20orf112 (1.2)	SH2B3 (1.1)	ASXL1 (0.9)	ENSG00000236772 (0.9)
ENSG00000136931	NR5A1 PPI subnetwork	0.06	>=0.20	CDKAL1 (2.5)	RSBN1 (2.2)	TCF7L2 (2.2)	ENSG00000236094 (1.8)	STAG1 (1.6)	MAGI3 (1.5)	ALDH2 (1.4)	NCK1 (1.4)	TMEM184A (1.3)	GPSM1 (1.2)
ENSG00000102001	CACNA1F PPI subnetwork	0.06	>=0.20	MEF2C (2.5)	LINGO2 (2.1)	GPSM1 (1.5)	ENSG00000259478 (1.4)	ENSG00000239213 (1.4)	TCF7L2 (1.3)	ADAM1 (1.2)	PTPN22 (1.2)	TRAFD1 (1.1)	MAGI3 (0.8)
ENSG00000144580	RQCD1 PPI subnetwork	0.06	>=0.20	NCK1 (2.2)	STAG1 (1.9)	ATXN2 (1.8)	PHTF1 (1.8)	RSBN1 (1.8)	IL20RB (1.7)	CARD9 (1.6)	CDKAL1 (1.4)	PLAGL2 (1.3)	MAGI3 (1.1)
MP:0002730	head shaking	0.06	>=0.20	TMEM184A (2.9)	ALDH2 (2.6)	NCK1 (2.6)	C20orf112 (2.3)	ST6GALNAC1 (2.1)	POFUT1 (1.9)	TCF7L2 (1.8)	TMEM22 (1.8)	ENSG00000235070 (1.2)	CCND2 (1.2)
ENSG00000166478	ZNF143 PPI subnetwork	0.06	>=0.20	ADAM1 (2.7)	MAPKAPK5 (2.1)	CDKAL1 (2.1)	ATXN2 (2.0)	BRAP (1.3)	LPA (1.0)	ENSG00000259478 (0.9)	C12orf47 (0.9)	ACAD10 (0.8)	NAA25 (0.8)
ENSG00000138326	RPS24 PPI subnetwork	0.06	>=0.20	NAA25 (4.1)	ADAM1 (2.1)	CDC123 (1.6)	BRAP (1.3)	CUX2 (1.1)	KIF3B (1.1)	ENSG00000259478 (1.1)	POFUT1 (1.0)	MAPKAPK5 (1.0)	ERP29 (0.9)
MP:0003055	abnormal long bone epiphyseal plate morphology	0.06	>=0.20	UNC5C (2.9)	CCND2 (1.6)	ENSG00000236094 (1.5)	PCCB (1.4)	RPGRIP1L (1.4)	FAM109A (1.3)	ALDH2 (1.2)	TCF7L2 (1.1)	CUX2 (1.1)	ASXL1 (0.9)
REACTOME_MITOTIC_G1:G1S_PHASES	REACTOME_MITOTIC_G1:G1S_PHASES	0.06	>=0.20	CDC123 (3.6)	PHTF1 (1.5)	TRAFD1 (1.2)	PLAGL2 (1.2)	CCND2 (1.2)	TMEM22 (1.0)	RPGRIP1L (1.0)	ENSG00000236094 (0.9)	NAA25 (0.9)	STAG1 (0.8)
ENSG00000133226	SRRM1 PPI subnetwork	0.06	>=0.20	CDKAL1 (2.4)	CDC123 (2.3)	STAG1 (1.8)	RSBN1 (1.7)	RPGRIP1L (1.4)	PLAGL2 (1.4)	TRAFD1 (1.3)	C12orf47 (1.2)	ERP29 (1.0)	TM9SF4 (1.0)
REACTOME_PEPTIDE_CHAIN_ELONGATION	REACTOME_PEPTIDE_CHAIN_ELONGATION	0.06	>=0.20	ENSG00000259478 (1.9)	CUX2 (1.7)	ENSG00000236772 (1.3)	ERP29 (1.2)	POFUT1 (1.0)	MEF2C (0.9)	GPSM1 (0.9)	LINGO2 (0.9)	C20orf112 (0.8)	ADAM1 (0.8)
GO:0046889	positive regulation of lipid biosynthetic process	0.06	>=0.20	TMEM132E (2.6)	ENSG00000235070 (1.7)	CARD9 (1.5)	ALDH2 (1.4)	ST6GALNAC1 (1.4)	LINGO2 (1.4)	TMEM22 (1.1)	ENSG00000239213 (1.1)	CCND2 (1.0)	PLAGL2 (0.8)
ENSG00000198034	RPS4X PPI subnetwork	0.06	>=0.20	NAA25 (3.6)	CDC123 (1.9)	CUX2 (1.2)	ADAM1 (1.1)	CDKAL1 (1.0)	CCND2 (0.8)	ENSG00000259478 (0.7)	KIF3B (0.7)	BRAP (0.7)	MEF2C (0.6)
GO:0043022	ribosome binding	0.06	>=0.20	CDKAL1 (2.0)	CDC123 (2.0)	NAA25 (2.0)	BRAP (1.8)	ERP29 (1.3)	PCCB (1.2)	ENSG00000235070 (0.9)	LINGO2 (0.8)	C12orf51 (0.7)	PHTF1 (0.6)
ENSG00000113300	CNOT6 PPI subnetwork	0.06	>=0.20	MAPKAPK5 (4.2)	ATXN2 (3.9)	BRAP (3.3)	C12orf51 (2.7)	PHTF1 (2.4)	STAG1 (2.3)	ADAM1 (1.8)	PLAGL2 (1.6)	ASXL1 (1.4)	TMEM22 (1.3)
REACTOME_MRNA_SPLICING_:_MINOR_PATHWAY	REACTOME_MRNA_SPLICING_:_MINOR_PATHWAY	0.06	>=0.20	RPGRIP1L (1.9)	CDKAL1 (1.9)	CDC123 (1.8)	C12orf47 (1.7)	ADAM1 (1.5)	MAPKAPK5 (1.1)	STAG1 (1.0)	ENSG00000235070 (0.9)	ST6GALNAC1 (0.7)	LPA (0.6)
ENSG00000135744	AGT PPI subnetwork	0.06	>=0.20	PLG (2.6)	TRAFD1 (1.9)	ST6GALNAC1 (1.5)	UNC5C (1.3)	ERP29 (1.3)	ENSG00000236094 (1.3)	LINGO2 (1.2)	POFUT1 (1.1)	CCND2 (1.1)	TM9SF4 (1.1)
MP:0003992	increased mortality induced by ionizing radiation	0.06	>=0.20	CCND2 (1.8)	C12orf47 (1.8)	C12orf51 (1.4)	PHTF1 (1.1)	ENSG00000235070 (1.1)	TMEM116 (1.1)	CDKAL1 (1.0)	TMEM22 (1.0)	CARD9 (1.0)	UNC5C (0.9)
GO:0006144	purine base metabolic process	0.06	>=0.20	CARD9 (2.5)	ENSG00000239213 (2.1)	RPGRIP1L (1.5)	TMEM22 (1.5)	ENSG00000259478 (1.2)	RSBN1 (1.1)	ACAD10 (1.0)	PCCB (1.0)	ST6GALNAC1 (0.9)	CDC123 (0.9)
GO:0017144	drug metabolic process	0.06	>=0.20	LPA (5.1)	CUX2 (2.5)	ADAM1 (2.0)	LINGO2 (1.7)	TMEM116 (1.5)	ENSG00000259478 (1.4)	PLG (1.2)	ENSG00000236094 (1.2)	TMEM132E (1.2)	ENSG00000235070 (1.1)
KEGG_LONG_TERM_DEPRESSION	KEGG_LONG_TERM_DEPRESSION	0.06	>=0.20	MEF2C (2.5)	GPSM1 (2.1)	IL20RB (1.6)	UNC5C (1.4)	RSBN1 (1.4)	ENSG00000259478 (1.4)	ADAM1 (1.3)	SH2B3 (1.2)	CARD9 (0.9)	C12orf51 (0.9)
ENSG00000160999	SH2B2 PPI subnetwork	0.06	>=0.20	SH2B3 (3.8)	MEF2C (2.2)	CARD9 (2.2)	MAGI3 (2.0)	C20orf112 (1.7)	UNC5C (1.6)	TMEM132E (1.3)	GPSM1 (1.1)	PTPN22 (1.1)	ENSG00000259478 (1.0)
ENSG00000175482	POLD4 PPI subnetwork	0.06	>=0.20	STAG1 (2.3)	PHTF1 (1.5)	LPA (1.4)	CDKAL1 (1.2)	CCND2 (0.9)	POFUT1 (0.8)	ASXL1 (0.6)	ERP29 (0.6)	IL20RB (0.5)	UNC5C (0.4)
MP:0005619	increased urine potassium level	0.06	>=0.20	TMEM116 (2.4)	TMEM184A (2.3)	PLG (2.1)	TCF7L2 (1.6)	LINGO2 (1.5)	IL20RB (1.4)	CDKAL1 (1.1)	PCCB (0.9)	KIF3B (0.9)	TMEM132E (0.9)
GO:0048286	lung alveolus development	0.06	>=0.20	ENSG00000235070 (3.0)	UNC5C (2.8)	MAGI3 (2.6)	ALDH2 (1.9)	ENSG00000236772 (1.4)	ST6GALNAC1 (1.3)	ENSG00000259478 (1.1)	KIF3B (1.1)	POFUT1 (1.0)	RSBN1 (1.0)
ENSG00000095585	BLNK PPI subnetwork	0.06	>=0.20	MEF2C (2.7)	PTPN22 (2.7)	GPSM1 (2.6)	SH2B3 (2.5)	ENSG00000239213 (2.0)	ERP29 (1.5)	IL20RB (1.4)	ATXN2 (1.3)	CARD9 (1.2)	POFUT1 (1.1)
ENSG00000120699	EXOSC8 PPI subnetwork	0.06	>=0.20	CDC123 (3.4)	MAPKAPK5 (3.0)	STAG1 (2.8)	ENSG00000239213 (1.7)	UNC5C (1.4)	LINGO2 (1.2)	MEF2C (1.2)	BRAP (1.1)	ENSG00000236772 (1.1)	ENSG00000236094 (0.9)
ENSG00000175390	EIF3F PPI subnetwork	0.06	>=0.20	ASXL1 (1.8)	ENSG00000236772 (1.7)	NAA25 (1.7)	BRAP (1.4)	UNC5C (1.3)	CDKAL1 (1.2)	TMEM184A (1.2)	SH2B3 (1.1)	LINGO2 (1.1)	MEF2C (1.1)
ENSG00000148773	MKI67 PPI subnetwork	0.06	>=0.20	ST6GALNAC1 (1.9)	PCCB (1.8)	NAA25 (1.7)	CCND2 (1.2)	TMEM184A (1.2)	C20orf112 (1.2)	ASXL1 (1.1)	CDC123 (1.0)	C12orf47 (1.0)	ENSG00000235070 (1.0)
ENSG00000087269	NOP14 PPI subnetwork	0.06	>=0.20	NAA25 (4.2)	BRAP (1.9)	CDKAL1 (1.4)	MAPKAPK5 (1.2)	CDC123 (1.1)	ASXL1 (0.9)	MEF2C (0.9)	C12orf47 (0.8)	ENSG00000236094 (0.7)	RSBN1 (0.6)
ENSG00000083845	RPS5 PPI subnetwork	0.07	>=0.20	NAA25 (3.3)	ADAM1 (1.5)	ENSG00000259478 (1.3)	CDC123 (1.3)	CUX2 (1.1)	BRAP (1.0)	RPGRIP1L (1.0)	ERP29 (0.8)	CCND2 (0.6)	MEF2C (0.5)
GO:0008610	lipid biosynthetic process	0.07	>=0.20	ALDH2 (1.9)	TM9SF4 (1.7)	PCCB (1.6)	TMEM184A (1.6)	ACAD10 (1.6)	LPA (1.4)	CARD9 (1.1)	LINGO2 (1.1)	ERP29 (1.0)	ENSG00000259478 (0.9)
MP:0001299	abnormal eye distance/ position	0.07	>=0.20	TMEM184A (2.7)	TCF7L2 (2.5)	ENSG00000236094 (2.4)	ENSG00000236772 (1.8)	PHTF1 (1.5)	NAA25 (1.4)	IL20RB (1.3)	CCND2 (1.3)	ACAD10 (1.2)	C12orf51 (1.1)
ENSG00000078699	CBFA2T2 PPI subnetwork	0.07	>=0.20	ENSG00000236772 (2.2)	ATXN2 (1.9)	C20orf112 (1.8)	MEF2C (1.7)	C12orf51 (1.5)	CUX2 (1.5)	TMEM22 (1.5)	LINGO2 (1.5)	CDKAL1 (1.3)	SH2B3 (1.2)
ENSG00000166508	MCM7 PPI subnetwork	0.07	>=0.20	CDC123 (2.2)	CCND2 (2.1)	STAG1 (1.5)	RPGRIP1L (1.4)	POFUT1 (1.3)	TMEM116 (1.2)	ENSG00000235070 (1.1)	PLAGL2 (1.0)	ASXL1 (0.9)	BRAP (0.9)
ENSG00000049618	ARID1B PPI subnetwork	0.07	>=0.20	TRAFD1 (2.9)	RSBN1 (2.6)	ATXN2 (2.3)	CCND2 (1.9)	MAPKAPK5 (1.9)	PLAGL2 (1.7)	CDKAL1 (1.6)	C12orf51 (1.6)	ASXL1 (1.6)	TM9SF4 (1.5)
MP:0002113	abnormal skeleton development	0.07	>=0.20	TCF7L2 (2.3)	TM9SF4 (1.9)	CCND2 (1.8)	UNC5C (1.7)	ALDH2 (1.6)	FAM109A (1.5)	ENSG00000236094 (1.4)	TMEM132E (1.2)	PLG (1.2)	PLAGL2 (1.1)
ENSG00000174444	RPL4 PPI subnetwork	0.07	>=0.20	NAA25 (3.7)	CDC123 (2.0)	ENSG00000259478 (1.6)	CCND2 (1.1)	ADAM1 (1.0)	CDKAL1 (0.7)	ASXL1 (0.6)	CUX2 (0.6)	RPGRIP1L (0.6)	BRAP (0.5)
ENSG00000047315	POLR2B PPI subnetwork	0.07	>=0.20	CDC123 (2.6)	STAG1 (2.4)	MAPKAPK5 (1.9)	CDKAL1 (1.7)	RSBN1 (1.5)	PLAGL2 (1.5)	ASXL1 (1.4)	C12orf47 (1.4)	ATXN2 (1.1)	BRAP (0.9)
ENSG00000164934	DCAF13 PPI subnetwork	0.07	>=0.20	NAA25 (4.1)	CDKAL1 (1.7)	BRAP (1.7)	MAPKAPK5 (1.2)	MEF2C (1.0)	CDC123 (0.8)	CCND2 (0.8)	RPGRIP1L (0.6)	STAG1 (0.5)	C12orf47 (0.5)
MP:0001721	absent visceral yolk sac blood islands	0.07	>=0.20	SH2B3 (1.9)	UNC5C (1.6)	POFUT1 (1.6)	TCF7L2 (1.5)	CARD9 (1.4)	FAM109A (1.2)	ASXL1 (1.2)	TMEM22 (1.1)	RPGRIP1L (1.1)	KIF3B (1.1)
MP:0008277	abnormal sternum ossification	0.07	>=0.20	MEF2C (2.9)	ALDH2 (2.5)	STAG1 (2.1)	CDKAL1 (1.8)	UNC5C (1.7)	RSBN1 (1.7)	NCK1 (1.6)	TMEM22 (1.6)	ENSG00000236094 (1.5)	MAGI3 (1.3)
GO:0071496	cellular response to external stimulus	0.07	>=0.20	ENSG00000235070 (3.1)	ENSG00000259478 (2.6)	TMEM184A (1.9)	FAM109A (1.8)	BRAP (1.6)	ALDH2 (1.5)	MAPKAPK5 (1.3)	IL20RB (1.2)	TMEM132E (1.1)	SH2B3 (1.1)
ENSG00000135218	CD36 PPI subnetwork	0.07	>=0.20	ENSG00000236094 (1.8)	C20orf112 (1.6)	ENSG00000239213 (1.5)	TMEM184A (1.4)	CCND2 (1.3)	LINGO2 (1.3)	ST6GALNAC1 (0.9)	FAM109A (0.9)	SH2B3 (0.8)	MAPKAPK5 (0.8)
GO:0046112	nucleobase biosynthetic process	0.07	>=0.20	ENSG00000239213 (3.5)	RPGRIP1L (3.4)	LPA (1.5)	ACAD10 (1.5)	ADAM1 (1.4)	TMEM22 (1.3)	NCK1 (1.2)	PCCB (1.2)	ENSG00000259478 (0.9)	CDKAL1 (0.9)
GO:0006270	DNA-dependent DNA replication initiation	0.07	>=0.20	PHTF1 (2.5)	TMEM116 (1.9)	POFUT1 (1.7)	ERP29 (1.6)	TMEM22 (1.6)	ST6GALNAC1 (1.4)	CDKAL1 (1.3)	STAG1 (1.2)	ENSG00000235070 (1.0)	ENSG00000259478 (0.9)
ENSG00000113318	MSH3 PPI subnetwork	0.07	>=0.20	RPGRIP1L (2.6)	PHTF1 (2.5)	CCND2 (1.9)	TMEM116 (1.8)	CDKAL1 (1.7)	BRAP (1.5)	ATXN2 (1.0)	POFUT1 (1.0)	CDC123 (0.8)	STAG1 (0.6)
ENSG00000136937	NCBP1 PPI subnetwork	0.07	>=0.20	STAG1 (2.5)	CDC123 (2.1)	CDKAL1 (1.9)	ASXL1 (1.7)	C12orf47 (1.6)	RSBN1 (1.4)	PLAGL2 (1.3)	ATXN2 (1.0)	TM9SF4 (1.0)	TRAFD1 (0.9)
GO:0031498	chromatin disassembly	0.07	>=0.20	FAM109A (2.4)	C12orf47 (2.3)	BRAP (2.2)	GPSM1 (2.0)	ST6GALNAC1 (1.6)	RSBN1 (1.6)	CARD9 (1.4)	C20orf112 (1.3)	ADAM1 (1.2)	MAPKAPK5 (1.1)
GO:0006337	nucleosome disassembly	0.07	>=0.20	FAM109A (2.4)	C12orf47 (2.3)	BRAP (2.2)	GPSM1 (2.0)	ST6GALNAC1 (1.6)	RSBN1 (1.6)	CARD9 (1.4)	C20orf112 (1.3)	ADAM1 (1.2)	MAPKAPK5 (1.1)
GO:0032986	protein-DNA complex disassembly	0.07	>=0.20	FAM109A (2.4)	C12orf47 (2.3)	BRAP (2.2)	GPSM1 (2.0)	ST6GALNAC1 (1.6)	RSBN1 (1.6)	CARD9 (1.4)	C20orf112 (1.3)	ADAM1 (1.2)	MAPKAPK5 (1.1)
ENSG00000080503	SMARCA2 PPI subnetwork	0.07	>=0.20	STAG1 (3.1)	ATXN2 (2.1)	C12orf47 (1.5)	MAPKAPK5 (1.4)	NCK1 (1.2)	CDKAL1 (1.2)	ASXL1 (1.1)	ENSG00000236772 (1.1)	NAA25 (1.0)	RSBN1 (0.9)
ENSG00000169621	APLF PPI subnetwork	0.07	>=0.20	ENSG00000259478 (2.6)	POFUT1 (2.5)	CDKAL1 (1.9)	RPGRIP1L (1.5)	ENSG00000239213 (1.4)	PCCB (1.3)	CDC123 (1.2)	PHTF1 (1.0)	TM9SF4 (1.0)	RSBN1 (1.0)
ENSG00000203811	HIST2H3C PPI subnetwork	0.07	>=0.20	CDC123 (2.3)	ATXN2 (2.2)	STAG1 (2.1)	ASXL1 (1.4)	CDKAL1 (1.3)	TMEM184A (1.3)	TCF7L2 (1.3)	C12orf51 (1.0)	C20orf112 (0.9)	POFUT1 (0.8)
ENSG00000183598	HIST2H3D PPI subnetwork	0.07	>=0.20	CDC123 (2.3)	ATXN2 (2.2)	STAG1 (2.1)	ASXL1 (1.4)	CDKAL1 (1.3)	TMEM184A (1.3)	TCF7L2 (1.3)	C12orf51 (1.0)	C20orf112 (0.9)	POFUT1 (0.8)
ENSG00000173473	SMARCC1 PPI subnetwork	0.07	>=0.20	ATXN2 (3.2)	STAG1 (2.3)	C12orf51 (2.3)	TRAFD1 (2.0)	CDKAL1 (1.9)	RSBN1 (1.9)	PLAGL2 (1.8)	CCND2 (1.7)	C12orf47 (1.6)	BRAP (1.6)
ENSG00000115415	STAT1 PPI subnetwork	0.07	>=0.20	TRAFD1 (4.1)	SH2B3 (2.4)	MAGI3 (2.0)	NCK1 (1.8)	NAA25 (1.8)	CDKAL1 (1.8)	KIF3B (1.6)	CCND2 (1.4)	ASXL1 (1.3)	ALDH2 (1.3)
ENSG00000151067	CACNA1C PPI subnetwork	0.07	>=0.20	LINGO2 (2.6)	MEF2C (1.9)	MAGI3 (1.5)	ADAM1 (1.3)	CDC123 (1.2)	ENSG00000235070 (1.0)	UNC5C (0.9)	ENSG00000259478 (0.9)	TRAFD1 (0.7)	TMEM184A (0.7)
MP:0000250	abnormal vasoconstriction	0.07	>=0.20	LINGO2 (3.5)	ENSG00000236094 (2.8)	IL20RB (1.7)	CCND2 (1.5)	MEF2C (1.5)	POFUT1 (1.4)	TMEM132E (1.2)	RSBN1 (1.1)	UNC5C (0.8)	LPA (0.7)
GO:0030867	rough endoplasmic reticulum membrane	0.07	>=0.20	POFUT1 (3.2)	ERP29 (3.2)	TM9SF4 (2.3)	PLG (1.4)	NCK1 (1.4)	ENSG00000259478 (1.4)	ST6GALNAC1 (1.4)	RSBN1 (1.2)	LINGO2 (1.1)	C20orf112 (1.0)
MP:0000102	abnormal nasal bone morphology	0.07	>=0.20	UNC5C (3.3)	MEF2C (2.2)	CUX2 (2.2)	GPSM1 (2.1)	FAM109A (1.8)	CDKAL1 (1.7)	TCF7L2 (1.6)	PLAGL2 (1.5)	ASXL1 (1.5)	STAG1 (1.3)
REACTOME_NGF_SIGNALLING_VIA_TRKA_FROM_THE_PLASMA_MEMBRANE	REACTOME_NGF_SIGNALLING_VIA_TRKA_FROM_THE_PLASMA_MEMBRANE	0.07	>=0.20	SH2B3 (2.9)	FAM109A (2.6)	MAGI3 (2.1)	CCND2 (1.9)	MEF2C (1.8)	GPSM1 (1.7)	ENSG00000259478 (1.7)	RSBN1 (1.6)	KIF3B (1.6)	ATXN2 (1.4)
MP:0004148	increased compact bone thickness	0.07	>=0.20	PCCB (2.1)	ENSG00000236094 (1.9)	LINGO2 (1.8)	CARD9 (1.5)	TMEM22 (1.4)	KIF3B (1.3)	ENSG00000235070 (1.2)	TMEM116 (1.1)	C20orf112 (1.0)	GPSM1 (0.9)
ENSG00000105323	HNRNPUL1 PPI subnetwork	0.07	>=0.20	CDKAL1 (2.3)	CDC123 (2.1)	STAG1 (2.0)	RSBN1 (1.5)	ERP29 (1.4)	MAPKAPK5 (1.4)	C12orf47 (1.2)	ASXL1 (1.1)	PLAGL2 (1.0)	ENSG00000235070 (0.9)
MP:0006396	decreased long bone epiphyseal plate size	0.07	>=0.20	ENSG00000235070 (2.7)	TM9SF4 (2.2)	ENSG00000236094 (1.9)	TMEM22 (1.6)	TMEM116 (1.4)	MAGI3 (1.4)	ST6GALNAC1 (1.4)	CUX2 (1.3)	RPGRIP1L (1.3)	GPSM1 (1.2)
ENSG00000138031	ADCY3 PPI subnetwork	0.07	>=0.20	LINGO2 (2.3)	TCF7L2 (2.2)	ENSG00000236094 (2.0)	ENSG00000239213 (1.6)	CCND2 (1.4)	RSBN1 (1.3)	CDC123 (1.2)	ADAM1 (1.2)	RPGRIP1L (1.1)	GPSM1 (0.9)
ENSG00000124193	SRSF6 PPI subnetwork	0.07	>=0.20	CDKAL1 (2.5)	CDC123 (2.0)	STAG1 (2.0)	C12orf47 (1.3)	RSBN1 (1.3)	ERP29 (1.1)	RPGRIP1L (1.0)	TRAFD1 (0.9)	ENSG00000235070 (0.9)	PLAGL2 (0.8)
GO:0005154	epidermal growth factor receptor binding	0.07	>=0.20	MEF2C (1.9)	KIF3B (1.6)	SH2B3 (1.5)	RPGRIP1L (1.5)	ST6GALNAC1 (1.4)	IL20RB (1.3)	ALDH2 (1.3)	C20orf112 (1.3)	TMEM184A (1.2)	ENSG00000236094 (1.0)
GO:0008250	oligosaccharyltransferase complex	0.07	>=0.20	ERP29 (4.8)	TM9SF4 (4.5)	C12orf47 (1.2)	PHTF1 (1.2)	CCND2 (1.1)	CDKAL1 (1.1)	STAG1 (1.1)	RSBN1 (0.9)	POFUT1 (0.8)	PCCB (0.8)
GO:0072077	renal vesicle morphogenesis	0.07	>=0.20	UNC5C (2.1)	TMEM184A (2.0)	TMEM132E (1.9)	ENSG00000235070 (1.8)	ENSG00000236772 (1.6)	TMEM116 (1.4)	CDKAL1 (1.4)	CUX2 (1.3)	POFUT1 (1.3)	CCND2 (1.1)
GO:0019083	viral transcription	0.07	>=0.20	MAPKAPK5 (2.0)	ENSG00000236772 (1.9)	ENSG00000259478 (1.9)	ADAM1 (1.4)	ST6GALNAC1 (1.1)	BRAP (1.1)	LINGO2 (1.0)	IL20RB (0.8)	RPGRIP1L (0.7)	KIF3B (0.7)
GO:0019080	viral genome expression	0.07	>=0.20	MAPKAPK5 (2.0)	ENSG00000236772 (1.9)	ENSG00000259478 (1.9)	ADAM1 (1.4)	ST6GALNAC1 (1.1)	BRAP (1.1)	LINGO2 (1.0)	IL20RB (0.8)	RPGRIP1L (0.7)	KIF3B (0.7)
GO:0007589	body fluid secretion	0.07	>=0.20	ST6GALNAC1 (3.4)	FAM109A (1.8)	RPGRIP1L (1.6)	TMEM184A (1.6)	ENSG00000236772 (1.5)	TCF7L2 (1.5)	LINGO2 (1.4)	TMEM132E (1.3)	ENSG00000236094 (1.2)	POFUT1 (1.2)
ENSG00000104852	SNRNP70 PPI subnetwork	0.07	>=0.20	STAG1 (3.1)	CDKAL1 (2.9)	CDC123 (2.0)	MAPKAPK5 (1.5)	RPGRIP1L (1.5)	BRAP (1.4)	TRAFD1 (1.4)	ASXL1 (1.4)	NAA25 (1.2)	ATXN2 (1.1)
ENSG00000105438	KDELR1 PPI subnetwork	0.07	>=0.20	TM9SF4 (3.7)	RPGRIP1L (2.1)	ENSG00000235070 (1.9)	ENSG00000259478 (1.8)	CDKAL1 (1.7)	MAPKAPK5 (1.3)	C20orf112 (1.3)	ERP29 (1.2)	CDC123 (1.0)	ENSG00000236094 (1.0)
ENSG00000150990	DHX37 PPI subnetwork	0.07	>=0.20	NAA25 (3.9)	CDKAL1 (1.8)	MAPKAPK5 (1.8)	BRAP (1.8)	MEF2C (1.1)	CDC123 (1.1)	CCND2 (0.9)	STAG1 (0.6)	C12orf47 (0.6)	ENSG00000236094 (0.6)
KEGG_RNA_POLYMERASE	KEGG_RNA_POLYMERASE	0.07	>=0.20	RPGRIP1L (2.2)	ADAM1 (1.6)	MAPKAPK5 (1.5)	CDC123 (1.5)	CDKAL1 (1.2)	C12orf47 (1.2)	LPA (1.2)	NAA25 (1.1)	POFUT1 (1.1)	LINGO2 (1.0)
ENSG00000100650	SRSF5 PPI subnetwork	0.07	>=0.20	CDKAL1 (2.6)	STAG1 (2.1)	CDC123 (1.8)	RSBN1 (1.3)	ERP29 (1.2)	C12orf47 (1.1)	TM9SF4 (1.0)	RPGRIP1L (0.9)	TRAFD1 (0.9)	PLAGL2 (0.8)
GO:0008234	cysteine-type peptidase activity	0.07	>=0.20	BRAP (2.3)	PHTF1 (2.2)	ADAM1 (2.0)	ST6GALNAC1 (1.8)	FAM109A (1.6)	STAG1 (1.6)	TRAFD1 (1.6)	ENSG00000236094 (1.5)	SH2B3 (1.5)	CDKAL1 (1.4)
REACTOME_EUKARYOTIC_TRANSLATION_ELONGATION	REACTOME_EUKARYOTIC_TRANSLATION_ELONGATION	0.07	>=0.20	CUX2 (1.9)	ENSG00000259478 (1.8)	ENSG00000236772 (1.4)	ERP29 (1.3)	POFUT1 (1.1)	MEF2C (1.0)	C20orf112 (0.8)	GPSM1 (0.7)	LINGO2 (0.7)	TMEM132E (0.6)
ENSG00000105695	MAG PPI subnetwork	0.07	>=0.20	UNC5C (2.5)	C20orf112 (2.3)	GPSM1 (1.9)	ENSG00000236094 (1.8)	TMEM132E (1.5)	LINGO2 (1.5)	SH2B3 (1.4)	TMEM184A (1.3)	TM9SF4 (1.2)	ENSG00000239213 (1.0)
REACTOME_CALNEXINCALRETICULIN_CYCLE	REACTOME_CALNEXINCALRETICULIN_CYCLE	0.07	>=0.20	ERP29 (5.6)	TM9SF4 (4.6)	PHTF1 (2.5)	POFUT1 (1.6)	ENSG00000239213 (1.3)	ACAD10 (1.2)	ENSG00000235070 (1.2)	ST6GALNAC1 (0.8)	TMEM132E (0.8)	UNC5C (0.7)
ENSG00000089280	FUS PPI subnetwork	0.07	>=0.20	CDC123 (2.1)	CDKAL1 (2.1)	STAG1 (2.0)	RPGRIP1L (1.3)	ASXL1 (1.2)	TM9SF4 (1.1)	RSBN1 (1.1)	PLAGL2 (1.0)	ERP29 (1.0)	ADAM1 (0.8)
GO:0000428	DNA-directed RNA polymerase complex	0.07	>=0.20	RPGRIP1L (2.7)	MAPKAPK5 (2.0)	NAA25 (1.6)	ENSG00000236094 (1.3)	KIF3B (1.3)	POFUT1 (1.2)	CDC123 (1.2)	PLAGL2 (0.8)	ADAM1 (0.7)	LINGO2 (0.7)
GO:0055029	nuclear DNA-directed RNA polymerase complex	0.07	>=0.20	RPGRIP1L (2.7)	MAPKAPK5 (2.0)	NAA25 (1.6)	ENSG00000236094 (1.3)	KIF3B (1.3)	POFUT1 (1.2)	CDC123 (1.2)	PLAGL2 (0.8)	ADAM1 (0.7)	LINGO2 (0.7)
REACTOME_REGULATION_OF_WATER_BALANCE_BY_RENAL_AQUAPORINS	REACTOME_REGULATION_OF_WATER_BALANCE_BY_RENAL_AQUAPORINS	0.07	>=0.20	MEF2C (2.6)	TMEM22 (2.4)	GPSM1 (1.8)	SH2B3 (1.4)	LINGO2 (1.3)	C20orf112 (1.1)	TCF7L2 (1.1)	POFUT1 (1.0)	ENSG00000235070 (1.0)	RSBN1 (0.9)
ENSG00000131795	RBM8A PPI subnetwork	0.07	>=0.20	CDC123 (2.5)	STAG1 (2.4)	CDKAL1 (2.3)	C12orf47 (1.4)	TRAFD1 (1.3)	RSBN1 (1.1)	ADAM1 (1.1)	ERP29 (0.9)	PLAGL2 (0.9)	RPGRIP1L (0.9)
KEGG_PYRIMIDINE_METABOLISM	KEGG_PYRIMIDINE_METABOLISM	0.07	>=0.20	LPA (2.3)	MAPKAPK5 (1.4)	ADAM1 (1.3)	CDC123 (1.3)	PLG (1.2)	PHTF1 (1.1)	NAA25 (1.1)	ACAD10 (1.0)	ST6GALNAC1 (0.9)	CDKAL1 (0.9)
GO:0044264	cellular polysaccharide metabolic process	0.07	>=0.20	LPA (2.9)	ST6GALNAC1 (2.5)	ENSG00000236094 (1.9)	TMEM22 (1.7)	MAGI3 (1.7)	CARD9 (1.3)	ACAD10 (1.2)	ENSG00000259478 (1.2)	MAPKAPK5 (1.0)	BRAP (1.0)
ENSG00000060339	CCAR1 PPI subnetwork	0.07	>=0.20	CDKAL1 (2.5)	STAG1 (2.1)	CDC123 (1.9)	C12orf47 (1.3)	ERP29 (1.2)	TRAFD1 (1.1)	RSBN1 (1.0)	ASXL1 (0.9)	ADAM1 (0.8)	RPGRIP1L (0.8)
KEGG_STEROID_HORMONE_BIOSYNTHESIS	KEGG_STEROID_HORMONE_BIOSYNTHESIS	0.07	>=0.20	LPA (4.7)	PLG (3.0)	LINGO2 (2.7)	TMEM184A (2.2)	IL20RB (2.1)	CUX2 (2.0)	PCCB (1.8)	ALDH2 (1.6)	ADAM1 (1.3)	CCND2 (0.9)
GO:0045577	regulation of B cell differentiation	0.07	>=0.20	ENSG00000236772 (3.1)	ENSG00000259478 (2.4)	CARD9 (1.6)	CDKAL1 (1.5)	ERP29 (1.5)	TMEM116 (1.2)	MEF2C (1.2)	ENSG00000236094 (1.1)	GPSM1 (1.0)	PTPN22 (1.0)
ENSG00000165025	SYK PPI subnetwork	0.07	>=0.20	PTPN22 (3.1)	SH2B3 (2.4)	MEF2C (2.4)	KIF3B (1.6)	POFUT1 (1.6)	CARD9 (1.4)	UNC5C (1.3)	CCND2 (1.1)	C20orf112 (1.0)	TRAFD1 (1.0)
GO:0030529	ribonucleoprotein complex	0.07	>=0.20	CDC123 (2.4)	MAPKAPK5 (2.0)	CDKAL1 (1.5)	NAA25 (1.2)	ASXL1 (1.0)	RSBN1 (1.0)	C12orf47 (0.9)	ADAM1 (0.9)	STAG1 (0.7)	ERP29 (0.7)
GO:2000826	regulation of heart morphogenesis	0.07	>=0.20	ENSG00000235070 (2.9)	FAM109A (2.3)	TCF7L2 (1.8)	ENSG00000239213 (1.7)	ALDH2 (1.5)	GPSM1 (1.4)	UNC5C (1.2)	TMEM184A (1.2)	BRAP (1.0)	TRAFD1 (1.0)
ENSG00000111679	PTPN6 PPI subnetwork	0.07	>=0.20	PTPN22 (2.5)	MAGI3 (2.3)	CARD9 (2.2)	SH2B3 (1.9)	ASXL1 (1.7)	MEF2C (1.4)	POFUT1 (1.2)	ALDH2 (1.2)	LPA (1.1)	TCF7L2 (1.0)
GO:0009163	nucleoside biosynthetic process	0.07	>=0.20	RPGRIP1L (2.4)	ENSG00000235070 (1.6)	TMEM22 (1.3)	LINGO2 (1.3)	LPA (1.2)	CDC123 (1.1)	ACAD10 (0.9)	ENSG00000236094 (0.9)	NCK1 (0.8)	PCCB (0.8)
GO:0000084	S phase of mitotic cell cycle	0.07	>=0.20	CDC123 (2.7)	PHTF1 (1.8)	TRAFD1 (1.5)	STAG1 (1.3)	ENSG00000236094 (1.3)	NAA25 (1.3)	BRAP (1.3)	RPGRIP1L (1.0)	ENSG00000235070 (0.8)	CUX2 (0.6)
GO:0006833	water transport	0.07	>=0.20	ENSG00000235070 (2.5)	POFUT1 (2.4)	ADAM1 (2.3)	ENSG00000259478 (2.0)	ENSG00000236772 (1.6)	TMEM22 (1.2)	TMEM184A (1.2)	ENSG00000236094 (1.1)	TMEM132E (0.9)	C20orf112 (0.8)
ENSG00000100142	POLR2F PPI subnetwork	0.07	>=0.20	CDKAL1 (2.3)	CDC123 (2.1)	MAPKAPK5 (1.9)	STAG1 (1.8)	RSBN1 (1.6)	C12orf47 (1.5)	ASXL1 (1.4)	PLAGL2 (1.2)	BRAP (1.0)	ADAM1 (0.8)
MP:0001606	impaired hematopoiesis	0.07	>=0.20	MEF2C (3.0)	SH2B3 (2.8)	CARD9 (2.1)	C20orf112 (2.0)	GPSM1 (1.9)	TMEM132E (1.7)	TRAFD1 (1.6)	CUX2 (1.4)	ENSG00000236772 (1.3)	UNC5C (1.2)
ENSG00000151693	ASAP2 PPI subnetwork	0.07	>=0.20	ADAM1 (2.7)	IL20RB (2.3)	C12orf47 (2.0)	SH2B3 (1.8)	FAM109A (1.8)	GPSM1 (1.8)	C20orf112 (1.6)	MAPKAPK5 (1.5)	ENSG00000239213 (1.4)	ACAD10 (1.4)
REACTOME_RETROGRADE_NEUROTROPHIN_SIGNALLING	REACTOME_RETROGRADE_NEUROTROPHIN_SIGNALLING	0.07	>=0.20	FAM109A (3.2)	TMEM132E (3.0)	C12orf51 (1.6)	CDC123 (1.5)	CARD9 (1.3)	ERP29 (1.3)	ST6GALNAC1 (1.2)	PHTF1 (1.2)	ENSG00000259478 (1.2)	PCCB (1.0)
ENSG00000163602	RYBP PPI subnetwork	0.07	>=0.20	NCK1 (3.4)	RSBN1 (2.3)	ASXL1 (1.1)	ENSG00000236094 (1.1)	TMEM184A (1.0)	PLAGL2 (1.0)	FAM109A (1.0)	TCF7L2 (0.9)	ENSG00000259478 (0.7)	CDKAL1 (0.7)
GO:0072087	renal vesicle development	0.07	>=0.20	UNC5C (2.2)	TMEM184A (2.0)	TMEM132E (1.8)	TMEM116 (1.6)	ENSG00000236772 (1.5)	ENSG00000235070 (1.5)	CDKAL1 (1.5)	CUX2 (1.3)	CCND2 (1.3)	POFUT1 (1.3)
MP:0002233	abnormal nose morphology	0.07	>=0.20	CCND2 (2.8)	ENSG00000236094 (2.1)	TCF7L2 (2.1)	CUX2 (1.8)	TMEM22 (1.7)	UNC5C (1.7)	MAGI3 (1.6)	TMEM116 (1.5)	CDKAL1 (1.4)	TMEM184A (1.4)
GO:0000076	DNA replication checkpoint	0.07	>=0.20	ENSG00000235070 (3.6)	TMEM116 (2.4)	CDKAL1 (2.1)	RPGRIP1L (2.0)	C12orf47 (1.5)	TMEM22 (1.5)	CDC123 (0.8)	ENSG00000236094 (0.8)	KIF3B (0.7)	TMEM132E (0.5)
ENSG00000169813	HNRNPF PPI subnetwork	0.07	>=0.20	CDKAL1 (2.0)	STAG1 (1.9)	CDC123 (1.9)	ERP29 (1.7)	ADAM1 (1.6)	C12orf47 (1.4)	TM9SF4 (1.3)	RPGRIP1L (1.2)	RSBN1 (1.2)	NAA25 (1.1)
ENSG00000161960	EIF4A1 PPI subnetwork	0.07	>=0.20	NAA25 (3.1)	CDC123 (2.9)	PCCB (1.7)	RPGRIP1L (1.4)	BRAP (1.2)	ADAM1 (0.7)	CDKAL1 (0.7)	TMEM22 (0.5)	RSBN1 (0.5)	GPSM1 (0.5)
MP:0002761	abnormal hippocampal mossy fiber morphology	0.07	>=0.20	CUX2 (3.9)	CCND2 (2.7)	LINGO2 (2.0)	C12orf47 (1.5)	ADAM1 (1.5)	GPSM1 (1.5)	C12orf51 (1.3)	MEF2C (1.2)	PHTF1 (1.1)	RPGRIP1L (0.9)
ENSG00000065361	ERBB3 PPI subnetwork	0.07	>=0.20	MAGI3 (2.9)	PTPN22 (2.5)	MEF2C (2.0)	IL20RB (2.0)	TCF7L2 (1.9)	FAM109A (1.6)	PLAGL2 (1.5)	KIF3B (1.4)	ATXN2 (1.4)	ENSG00000239213 (1.4)
GO:0043204	perikaryon	0.07	>=0.20	POFUT1 (1.8)	LINGO2 (1.7)	ENSG00000236094 (1.7)	MEF2C (1.4)	ERP29 (1.3)	C12orf47 (1.1)	TMEM184A (1.1)	SH2B3 (1.1)	KIF3B (1.0)	ADAM1 (1.0)
GO:0000792	heterochromatin	0.07	>=0.20	STAG1 (2.6)	ATXN2 (1.9)	CUX2 (1.8)	ASXL1 (1.7)	CDKAL1 (1.6)	TCF7L2 (1.3)	CCND2 (1.2)	RSBN1 (1.2)	SH2B3 (1.1)	ENSG00000236772 (1.0)
ENSG00000074047	GLI2 PPI subnetwork	0.07	>=0.20	TCF7L2 (3.7)	RSBN1 (3.0)	STAG1 (2.3)	RPGRIP1L (2.0)	ENSG00000259478 (2.0)	NCK1 (1.8)	GPSM1 (1.5)	FAM109A (1.5)	TM9SF4 (1.3)	CDKAL1 (1.2)
MP:0000864	abnormal cerebellum vermis morphology	0.07	>=0.20	TMEM22 (3.2)	TCF7L2 (2.4)	RPGRIP1L (2.1)	ENSG00000236772 (1.8)	GPSM1 (1.7)	TMEM132E (1.5)	ADAM1 (1.2)	ENSG00000236094 (1.2)	UNC5C (1.2)	FAM109A (1.0)
ENSG00000141101	NOB1 PPI subnetwork	0.07	>=0.20	NAA25 (4.2)	CDC123 (2.0)	BRAP (1.6)	MEF2C (1.3)	CCND2 (1.2)	MAPKAPK5 (1.1)	C12orf47 (1.0)	ASXL1 (0.9)	RSBN1 (0.9)	RPGRIP1L (0.8)
ENSG00000102978	POLR2C PPI subnetwork	0.07	>=0.20	CDKAL1 (2.4)	CDC123 (2.3)	STAG1 (2.0)	RSBN1 (1.9)	MAPKAPK5 (1.7)	PLAGL2 (1.3)	ASXL1 (1.1)	C12orf47 (1.1)	ERP29 (1.1)	ENSG00000235070 (0.9)
MP:0001386	abnormal maternal nurturing	0.07	>=0.20	LINGO2 (3.1)	TCF7L2 (2.9)	ENSG00000236772 (2.2)	TMEM22 (2.1)	CCND2 (1.9)	PHTF1 (1.7)	GPSM1 (1.6)	MEF2C (1.6)	C12orf51 (1.5)	CARD9 (1.3)
GO:0016765	transferase activity, transferring alkyl or aryl (other than methyl) groups	0.07	>=0.20	ALDH2 (1.9)	ST6GALNAC1 (1.5)	PCCB (1.2)	ACAD10 (1.1)	CDKAL1 (1.1)	TMEM116 (1.1)	CCND2 (1.0)	TM9SF4 (1.0)	PLG (0.8)	ENSG00000259478 (0.8)
ENSG00000196943	C14orf21 PPI subnetwork	0.07	>=0.20	NAA25 (4.4)	MAPKAPK5 (1.5)	CCND2 (1.3)	RPGRIP1L (1.2)	ASXL1 (1.0)	BRAP (1.0)	CARD9 (1.0)	ST6GALNAC1 (0.8)	CDKAL1 (0.8)	TMEM184A (0.7)
ENSG00000114867	EIF4G1 PPI subnetwork	0.07	>=0.20	NAA25 (3.5)	CDC123 (2.1)	BRAP (1.6)	ASXL1 (1.4)	ADAM1 (1.2)	STAG1 (1.2)	ENSG00000236094 (0.9)	ENSG00000236772 (0.9)	CDKAL1 (0.9)	MEF2C (0.8)
GO:0072273	metanephric nephron morphogenesis	0.07	>=0.20	TMEM184A (2.0)	ENSG00000236772 (1.6)	TMEM132E (1.6)	UNC5C (1.6)	RPGRIP1L (1.5)	CDKAL1 (1.2)	CUX2 (1.0)	CCND2 (1.0)	TCF7L2 (0.9)	RSBN1 (0.9)
ENSG00000138448	ITGAV PPI subnetwork	0.07	>=0.20	LINGO2 (2.3)	TMEM184A (2.2)	MEF2C (1.6)	SH2B3 (1.6)	C20orf112 (1.6)	PLG (1.1)	PCCB (0.9)	TCF7L2 (0.7)	CARD9 (0.7)	ENSG00000235070 (0.7)
ENSG00000174243	DDX23 PPI subnetwork	0.07	>=0.20	CDC123 (2.4)	STAG1 (2.3)	CDKAL1 (1.9)	PLAGL2 (1.3)	RSBN1 (1.2)	ASXL1 (1.2)	TRAFD1 (1.2)	C12orf47 (1.2)	RPGRIP1L (1.1)	ERP29 (1.0)
ENSG00000204221	WDR46 PPI subnetwork	0.07	>=0.20	NAA25 (4.3)	BRAP (2.4)	MAPKAPK5 (1.7)	CDKAL1 (1.2)	CDC123 (0.9)	CCND2 (0.8)	MEF2C (0.7)	RPGRIP1L (0.6)	ENSG00000259478 (0.6)	KIF3B (0.5)
ENSG00000206284	WDR46 PPI subnetwork	0.07	>=0.20	NAA25 (4.3)	BRAP (2.4)	MAPKAPK5 (1.7)	CDKAL1 (1.2)	CDC123 (0.9)	CCND2 (0.8)	MEF2C (0.7)	RPGRIP1L (0.6)	ENSG00000259478 (0.6)	KIF3B (0.5)
GO:0030880	RNA polymerase complex	0.07	>=0.20	RPGRIP1L (2.6)	MAPKAPK5 (2.0)	NAA25 (1.6)	POFUT1 (1.2)	CDC123 (1.2)	ENSG00000236094 (1.2)	KIF3B (1.2)	PLAGL2 (0.8)	ADAM1 (0.8)	LINGO2 (0.7)
ENSG00000180817	PPA1 PPI subnetwork	0.07	>=0.20	GPSM1 (3.6)	ENSG00000236094 (2.0)	C12orf47 (1.7)	ENSG00000235070 (1.4)	MAGI3 (1.3)	ENSG00000236772 (1.1)	ERP29 (1.1)	ALDH2 (1.0)	TM9SF4 (0.9)	IL20RB (0.7)
REACTOME_G1S_TRANSITION	REACTOME_G1S_TRANSITION	0.07	>=0.20	CDC123 (3.5)	TRAFD1 (1.5)	PHTF1 (1.5)	TMEM22 (1.3)	NAA25 (1.3)	CCND2 (1.2)	ENSG00000236094 (1.0)	RPGRIP1L (1.0)	PLAGL2 (0.9)	STAG1 (0.9)
ENSG00000164220	F2RL2 PPI subnetwork	0.07	>=0.20	TCF7L2 (2.2)	MAGI3 (2.0)	LINGO2 (1.8)	ENSG00000239213 (1.8)	FAM109A (1.7)	NCK1 (1.6)	ALDH2 (1.6)	LPA (1.6)	ASXL1 (1.6)	GPSM1 (1.4)
ENSG00000196961	AP2A1 PPI subnetwork	0.07	>=0.20	MAGI3 (2.2)	TCF7L2 (1.8)	SH2B3 (1.8)	ST6GALNAC1 (1.6)	BRAP (1.2)	PCCB (1.1)	UNC5C (1.0)	CUX2 (1.0)	CDC123 (0.9)	PHTF1 (0.9)
ENSG00000005844	ITGAL PPI subnetwork	0.07	>=0.20	SH2B3 (3.0)	TMEM22 (2.7)	POFUT1 (2.2)	TMEM116 (1.8)	CCND2 (1.6)	CARD9 (1.5)	PHTF1 (1.5)	PTPN22 (1.5)	NCK1 (1.4)	MEF2C (1.1)
ENSG00000136718	IMP4 PPI subnetwork	0.07	>=0.20	NAA25 (4.0)	CDKAL1 (1.9)	BRAP (1.7)	MAPKAPK5 (1.2)	CDC123 (1.0)	CCND2 (0.9)	MEF2C (0.9)	STAG1 (0.8)	RPGRIP1L (0.7)	ASXL1 (0.5)
ENSG00000115289	PCGF1 PPI subnetwork	0.07	>=0.20	RSBN1 (3.2)	STAG1 (2.5)	ATXN2 (2.5)	GPSM1 (2.2)	PLAGL2 (2.1)	TCF7L2 (1.8)	ASXL1 (1.6)	NCK1 (1.5)	CDKAL1 (1.5)	TRAFD1 (1.4)
ENSG00000108819	ENSG00000108819 PPI subnetwork	0.07	>=0.20	ST6GALNAC1 (2.1)	ENSG00000236094 (2.0)	MEF2C (2.0)	BRAP (1.9)	GPSM1 (1.7)	TMEM184A (1.6)	ADAM1 (1.5)	TMEM132E (1.5)	ENSG00000236772 (1.4)	LINGO2 (1.3)
ENSG00000130939	UBE4B PPI subnetwork	0.07	>=0.20	PHTF1 (1.9)	CDC123 (1.8)	ENSG00000259478 (1.7)	TRAFD1 (1.7)	BRAP (1.4)	ALDH2 (1.2)	TMEM132E (1.0)	UNC5C (1.0)	C12orf51 (0.9)	NCK1 (0.8)
GO:0044454	nuclear chromosome part	0.07	>=0.20	STAG1 (3.0)	ASXL1 (2.6)	UNC5C (1.8)	ATXN2 (1.6)	TCF7L2 (1.1)	CDC123 (0.9)	CDKAL1 (0.9)	MAPKAPK5 (0.8)	ENSG00000239213 (0.8)	CUX2 (0.7)
ENSG00000172201	ID4 PPI subnetwork	0.07	>=0.20	ENSG00000239213 (3.3)	FAM109A (2.9)	MEF2C (2.5)	TCF7L2 (2.3)	CCND2 (2.2)	ST6GALNAC1 (2.0)	ALDH2 (1.9)	RSBN1 (1.5)	GPSM1 (1.4)	IL20RB (1.4)
ENSG00000140939	NOL3 PPI subnetwork	0.07	>=0.20	TMEM22 (2.0)	CDKAL1 (1.8)	CUX2 (1.4)	CCND2 (1.4)	NCK1 (1.3)	MAPKAPK5 (1.1)	ENSG00000259478 (1.1)	TRAFD1 (1.1)	ADAM1 (0.9)	ENSG00000236094 (0.8)
ENSG00000138709	LARP1B PPI subnetwork	0.07	>=0.20	NAA25 (3.5)	STAG1 (2.0)	NCK1 (1.7)	ENSG00000236094 (1.4)	RPGRIP1L (1.4)	PLAGL2 (1.1)	ASXL1 (1.0)	TM9SF4 (1.0)	KIF3B (0.9)	MEF2C (0.9)
ENSG00000163453	IGFBP7 PPI subnetwork	0.07	>=0.20	ENSG00000236094 (2.0)	TRAFD1 (1.3)	TM9SF4 (1.2)	TMEM116 (1.1)	UNC5C (1.0)	ERP29 (0.9)	GPSM1 (0.9)	LPA (0.8)	NAA25 (0.7)	IL20RB (0.7)
GO:0007031	peroxisome organization	0.07	>=0.20	ACAD10 (2.0)	ENSG00000259478 (1.7)	ENSG00000236772 (1.4)	TMEM184A (1.3)	ENSG00000239213 (1.2)	TMEM116 (1.0)	ST6GALNAC1 (0.9)	BRAP (0.9)	LPA (0.8)	CUX2 (0.7)
REACTOME_GAB1_SIGNALOSOME	REACTOME_GAB1_SIGNALOSOME	0.07	>=0.20	FAM109A (2.6)	BRAP (2.2)	ENSG00000259478 (2.0)	GPSM1 (1.7)	C12orf51 (1.6)	TCF7L2 (1.6)	ATXN2 (1.6)	KIF3B (1.4)	STAG1 (1.0)	MEF2C (1.0)
MP:0001714	absent trophoblast giant cells	0.08	>=0.20	ENSG00000236772 (2.1)	GPSM1 (1.9)	ACAD10 (1.9)	C20orf112 (1.8)	ENSG00000259478 (1.6)	RPGRIP1L (1.6)	CCND2 (1.6)	FAM109A (1.4)	ASXL1 (1.4)	ENSG00000239213 (1.4)
GO:0005070	SH3/SH2 adaptor activity	0.08	>=0.20	PTPN22 (3.4)	MEF2C (3.4)	KIF3B (2.3)	C20orf112 (2.3)	TCF7L2 (1.8)	CCND2 (1.4)	MAGI3 (0.9)	UNC5C (0.9)	ASXL1 (0.8)	SH2B3 (0.7)
GO:0017137	Rab GTPase binding	0.08	>=0.20	KIF3B (3.0)	MAGI3 (2.9)	TMEM184A (2.2)	TMEM22 (2.0)	LINGO2 (1.8)	PHTF1 (1.5)	ENSG00000236772 (1.5)	C12orf51 (1.4)	ST6GALNAC1 (1.4)	ENSG00000235070 (1.3)
ENSG00000115946	PNO1 PPI subnetwork	0.08	>=0.20	NAA25 (3.8)	BRAP (2.0)	CDC123 (1.8)	ASXL1 (1.4)	RPGRIP1L (1.1)	CDKAL1 (1.1)	MAPKAPK5 (1.0)	MEF2C (1.0)	C12orf47 (0.8)	TM9SF4 (0.7)
MP:0001394	circling	0.08	>=0.20	GPSM1 (2.7)	TMEM184A (2.6)	CUX2 (2.4)	LINGO2 (1.8)	UNC5C (1.7)	PLAGL2 (1.6)	TMEM132E (1.3)	TCF7L2 (1.2)	CDKAL1 (1.0)	TMEM116 (1.0)
MP:0004163	abnormal adenohypophysis morphology	0.08	>=0.20	TCF7L2 (2.2)	ENSG00000235070 (2.2)	ENSG00000239213 (2.1)	TMEM132E (1.8)	LINGO2 (1.5)	C12orf47 (1.5)	IL20RB (1.3)	TMEM184A (1.2)	C12orf51 (0.9)	TMEM116 (0.9)
GO:0046875	ephrin receptor binding	0.08	>=0.20	UNC5C (2.8)	CCND2 (1.7)	FAM109A (1.6)	C20orf112 (1.6)	MEF2C (1.5)	TRAFD1 (1.5)	RSBN1 (1.4)	IL20RB (1.4)	CUX2 (1.4)	SH2B3 (1.2)
ENSG00000213672	NCKIPSD PPI subnetwork	0.08	>=0.20	TMEM132E (2.9)	GPSM1 (2.8)	ENSG00000239213 (2.6)	CARD9 (2.0)	TMEM22 (1.9)	TCF7L2 (1.3)	ALDH2 (1.3)	SH2B3 (1.2)	ATXN2 (1.2)	PLAGL2 (1.2)
ENSG00000174233	ADCY6 PPI subnetwork	0.08	>=0.20	TCF7L2 (1.9)	RSBN1 (1.6)	MAPKAPK5 (1.6)	ADAM1 (1.6)	STAG1 (1.4)	GPSM1 (1.4)	LINGO2 (1.4)	ENSG00000236094 (1.3)	ENSG00000239213 (1.3)	PTPN22 (1.3)
ENSG00000117222	RBBP5 PPI subnetwork	0.08	>=0.20	STAG1 (3.0)	MAPKAPK5 (2.8)	RSBN1 (2.6)	ADAM1 (2.5)	ATXN2 (2.4)	ASXL1 (2.3)	PLAGL2 (2.2)	C12orf51 (1.9)	NCK1 (1.9)	CDKAL1 (1.7)
MP:0004632	abnormal cochlear OHC efferent innervation pattern	0.08	>=0.20	IL20RB (2.2)	ENSG00000259478 (1.6)	TMEM184A (1.5)	UNC5C (1.5)	CARD9 (1.5)	RPGRIP1L (1.5)	ENSG00000236094 (1.4)	LINGO2 (1.4)	ENSG00000235070 (1.4)	POFUT1 (1.2)
ENSG00000013441	CLK1 PPI subnetwork	0.08	>=0.20	RSBN1 (2.9)	STAG1 (2.4)	PTPN22 (1.4)	UNC5C (1.4)	CDKAL1 (1.3)	ENSG00000239213 (1.2)	C20orf112 (1.1)	NCK1 (1.1)	ASXL1 (1.1)	MEF2C (1.0)
MP:0004607	abnormal cervical atlas morphology	0.08	>=0.20	CUX2 (2.4)	NCK1 (2.3)	TMEM22 (2.2)	TMEM184A (1.6)	RSBN1 (1.5)	C20orf112 (1.4)	GPSM1 (1.3)	ENSG00000236094 (1.2)	MEF2C (1.2)	ATXN2 (1.2)
MP:0000435	shortened head	0.08	>=0.20	UNC5C (3.1)	CCND2 (2.8)	MEF2C (2.1)	TCF7L2 (2.1)	RPGRIP1L (1.6)	PLAGL2 (1.6)	RSBN1 (1.5)	STAG1 (1.4)	ALDH2 (1.3)	ATXN2 (1.0)
ENSG00000171105	INSR PPI subnetwork	0.08	>=0.20	MAGI3 (3.6)	C20orf112 (3.1)	KIF3B (2.6)	MEF2C (2.5)	CCND2 (2.4)	SH2B3 (2.1)	PLAGL2 (2.0)	POFUT1 (1.7)	TCF7L2 (1.7)	TRAFD1 (1.6)
MP:0004686	decreased length of long bones	0.08	>=0.20	UNC5C (3.5)	FAM109A (2.4)	RPGRIP1L (1.9)	TCF7L2 (1.8)	ST6GALNAC1 (1.7)	TM9SF4 (1.6)	GPSM1 (1.4)	CCND2 (1.3)	PHTF1 (1.3)	ASXL1 (1.3)
GO:0006107	oxaloacetate metabolic process	0.08	>=0.20	ENSG00000236094 (2.8)	TMEM132E (2.6)	ALDH2 (1.8)	PCCB (1.7)	ST6GALNAC1 (1.6)	ACAD10 (1.4)	TMEM22 (1.3)	C12orf47 (1.0)	PLG (1.0)	BRAP (0.9)
GO:0008144	drug binding	0.08	>=0.20	TCF7L2 (2.5)	ALDH2 (2.4)	C12orf47 (2.3)	LINGO2 (1.8)	CDC123 (1.6)	ERP29 (1.4)	GPSM1 (1.4)	PHTF1 (1.3)	FAM109A (1.2)	CCND2 (1.0)
ENSG00000197122	SRC PPI subnetwork	0.08	>=0.20	SH2B3 (2.7)	C20orf112 (2.3)	MAGI3 (2.3)	CCND2 (2.3)	TCF7L2 (2.1)	ENSG00000236772 (1.5)	PTPN22 (1.3)	CARD9 (1.2)	ASXL1 (1.2)	TM9SF4 (1.1)
ENSG00000170144	HNRNPA3 PPI subnetwork	0.08	>=0.20	CDKAL1 (2.2)	STAG1 (2.1)	CDC123 (1.9)	RSBN1 (1.1)	ENSG00000235070 (1.1)	C12orf47 (1.0)	RPGRIP1L (1.0)	ERP29 (1.0)	PLAGL2 (0.9)	TRAFD1 (0.9)
GO:0015932	nucleobase-containing compound transmembrane transporter activity	0.08	>=0.20	LINGO2 (2.0)	TM9SF4 (1.7)	ENSG00000236772 (1.6)	PTPN22 (1.4)	ST6GALNAC1 (1.3)	CDKAL1 (1.3)	KIF3B (1.2)	ENSG00000236094 (1.2)	GPSM1 (1.2)	PCCB (1.2)
REACTOME_RNA_POLYMERASE_II_TRANSCRIPTION_TERMINATION	REACTOME_RNA_POLYMERASE_II_TRANSCRIPTION_TERMINATION	0.08	>=0.20	PLAGL2 (2.2)	C12orf47 (1.9)	RSBN1 (1.8)	ADAM1 (1.8)	CDKAL1 (1.6)	STAG1 (1.6)	LPA (1.1)	RPGRIP1L (1.1)	ASXL1 (1.0)	CDC123 (0.8)
REACTOME_CLEAVAGE_OF_GROWING_TRANSCRIPT_IN_THE_TERMINATION_REGION	REACTOME_CLEAVAGE_OF_GROWING_TRANSCRIPT_IN_THE_TERMINATION_REGION	0.08	>=0.20	PLAGL2 (2.2)	C12orf47 (1.9)	RSBN1 (1.8)	ADAM1 (1.8)	CDKAL1 (1.6)	STAG1 (1.6)	LPA (1.1)	RPGRIP1L (1.1)	ASXL1 (1.0)	CDC123 (0.8)
REACTOME_POST:ELONGATION_PROCESSING_OF_THE_TRANSCRIPT	REACTOME_POST:ELONGATION_PROCESSING_OF_THE_TRANSCRIPT	0.08	>=0.20	PLAGL2 (2.2)	C12orf47 (1.9)	RSBN1 (1.8)	ADAM1 (1.8)	CDKAL1 (1.6)	STAG1 (1.6)	LPA (1.1)	RPGRIP1L (1.1)	ASXL1 (1.0)	CDC123 (0.8)
GO:0000271	polysaccharide biosynthetic process	0.08	>=0.20	ST6GALNAC1 (3.1)	ENSG00000236094 (2.3)	LPA (2.2)	MAGI3 (1.9)	TMEM22 (1.7)	GPSM1 (1.4)	FAM109A (1.3)	PHTF1 (1.3)	MAPKAPK5 (1.0)	ADAM1 (1.0)
MP:0005461	abnormal dendritic cell morphology	0.08	>=0.20	PTPN22 (4.0)	MEF2C (1.8)	CARD9 (1.6)	NCK1 (1.2)	PLAGL2 (1.2)	TMEM22 (1.1)	ENSG00000236772 (1.1)	SH2B3 (0.9)	ASXL1 (0.9)	CUX2 (0.9)
GO:0032580	Golgi cisterna membrane	0.08	>=0.20	PHTF1 (2.6)	TM9SF4 (2.4)	GPSM1 (2.0)	ERP29 (1.8)	C20orf112 (1.6)	ST6GALNAC1 (1.6)	LINGO2 (1.5)	UNC5C (1.3)	KIF3B (1.2)	RPGRIP1L (1.1)
GO:0003899	DNA-directed RNA polymerase activity	0.08	>=0.20	MAPKAPK5 (2.5)	CDKAL1 (2.1)	C12orf47 (1.5)	POFUT1 (1.4)	NAA25 (1.4)	RPGRIP1L (1.3)	PLAGL2 (1.1)	ADAM1 (1.0)	ENSG00000236094 (1.0)	IL20RB (0.9)
GO:0034062	RNA polymerase activity	0.08	>=0.20	MAPKAPK5 (2.5)	CDKAL1 (2.1)	C12orf47 (1.5)	POFUT1 (1.4)	NAA25 (1.4)	RPGRIP1L (1.3)	PLAGL2 (1.1)	ADAM1 (1.0)	ENSG00000236094 (1.0)	IL20RB (0.9)
ENSG00000105364	MRPL4 PPI subnetwork	0.08	>=0.20	CDC123 (3.0)	MAPKAPK5 (2.8)	BRAP (2.1)	CDKAL1 (2.1)	C12orf51 (2.1)	NAA25 (1.8)	PCCB (1.6)	ATXN2 (1.2)	ADAM1 (1.1)	ENSG00000239213 (1.0)
ENSG00000175073	VCPIP1 PPI subnetwork	0.08	>=0.20	BRAP (2.9)	IL20RB (1.7)	ENSG00000259478 (1.7)	ALDH2 (1.7)	CDKAL1 (1.3)	MAPKAPK5 (1.3)	ATXN2 (1.3)	TMEM184A (1.3)	STAG1 (1.2)	MAGI3 (1.0)
ENSG00000173702	MUC13 PPI subnetwork	0.08	>=0.20	SH2B3 (2.1)	ENSG00000259478 (2.0)	C20orf112 (1.6)	POFUT1 (1.5)	C12orf47 (1.4)	STAG1 (1.3)	MAGI3 (1.3)	TMEM184A (1.1)	ST6GALNAC1 (1.0)	LPA (0.9)
GO:0051320	S phase	0.08	>=0.20	CDC123 (2.4)	STAG1 (1.6)	PHTF1 (1.6)	TRAFD1 (1.4)	BRAP (1.4)	NAA25 (1.2)	ENSG00000236094 (1.1)	RPGRIP1L (0.8)	C12orf47 (0.8)	CUX2 (0.8)
ENSG00000058729	RIOK2 PPI subnetwork	0.08	>=0.20	NAA25 (4.3)	ASXL1 (1.4)	MAPKAPK5 (1.3)	BRAP (1.3)	MEF2C (1.0)	CCND2 (1.0)	RPGRIP1L (1.0)	CDC123 (1.0)	ENSG00000259478 (0.9)	C12orf47 (0.6)
GO:0043687	post-translational protein modification	0.08	>=0.20	TM9SF4 (5.0)	ERP29 (3.8)	PHTF1 (2.0)	POFUT1 (1.5)	LINGO2 (1.5)	ENSG00000239213 (1.1)	RPGRIP1L (1.1)	ENSG00000236094 (0.9)	LPA (0.7)	ACAD10 (0.6)
ENSG00000104320	NBN PPI subnetwork	0.08	>=0.20	RPGRIP1L (2.7)	CDC123 (2.2)	PHTF1 (2.0)	ASXL1 (1.9)	STAG1 (1.8)	POFUT1 (1.7)	ENSG00000239213 (1.6)	C12orf51 (1.1)	KIF3B (1.1)	ENSG00000236094 (1.0)
MP:0004813	absent linear vestibular evoked potential	0.08	>=0.20	TMEM184A (3.2)	GPSM1 (3.0)	POFUT1 (2.6)	C20orf112 (2.6)	FAM109A (1.7)	TMEM132E (1.4)	CARD9 (1.3)	ENSG00000236094 (1.0)	ENSG00000259478 (1.0)	UNC5C (0.8)
ENSG00000120129	DUSP1 PPI subnetwork	0.08	>=0.20	TMEM184A (2.8)	C20orf112 (2.5)	MAPKAPK5 (2.4)	PHTF1 (2.2)	CDC123 (1.9)	ALDH2 (1.7)	MAGI3 (1.5)	TMEM132E (1.2)	ATXN2 (1.0)	TMEM22 (0.9)
ENSG00000147403	RPL10 PPI subnetwork	0.08	>=0.20	NAA25 (3.7)	ENSG00000259478 (1.6)	ADAM1 (1.5)	CDC123 (1.3)	BRAP (1.2)	MAPKAPK5 (1.2)	ASXL1 (1.2)	ERP29 (1.1)	CCND2 (0.9)	KIF3B (0.8)
ENSG00000141232	TOB1 PPI subnetwork	0.08	>=0.20	C20orf112 (3.7)	MAGI3 (3.0)	TMEM184A (2.1)	ATXN2 (1.9)	ADAM1 (1.6)	SH2B3 (1.5)	PLAGL2 (1.5)	CDKAL1 (1.5)	ALDH2 (1.5)	TM9SF4 (1.4)
MP:0004321	short sternum	0.08	>=0.20	ENSG00000236094 (2.1)	STAG1 (1.9)	UNC5C (1.5)	CDKAL1 (1.4)	MEF2C (1.3)	IL20RB (1.3)	TM9SF4 (1.2)	TCF7L2 (1.0)	TMEM132E (0.9)	PHTF1 (0.9)
ENSG00000104976	SNAPC2 PPI subnetwork	0.08	>=0.20	ADAM1 (3.1)	MAPKAPK5 (2.4)	ATXN2 (2.2)	ENSG00000239213 (1.4)	ST6GALNAC1 (1.3)	CDKAL1 (1.3)	BRAP (1.0)	C12orf47 (1.0)	TMEM116 (0.9)	LPA (0.9)
GO:0071260	cellular response to mechanical stimulus	0.08	>=0.20	TRAFD1 (2.0)	SH2B3 (1.8)	ENSG00000239213 (1.6)	KIF3B (1.5)	NCK1 (1.3)	ENSG00000259478 (1.3)	ENSG00000235070 (1.0)	CCND2 (0.9)	ST6GALNAC1 (0.8)	PLAGL2 (0.7)
MP:0005560	decreased circulating glucose level	0.08	>=0.20	LPA (2.3)	PLG (2.0)	PCCB (1.9)	ACAD10 (1.8)	ALDH2 (1.8)	ENSG00000236094 (1.6)	TCF7L2 (1.6)	TMEM116 (1.2)	TMEM184A (0.9)	ENSG00000235070 (0.9)
MP:0005296	abnormal humerus morphology	0.08	>=0.20	UNC5C (3.6)	CCND2 (2.6)	FAM109A (2.3)	LINGO2 (1.8)	CUX2 (1.4)	GPSM1 (1.3)	ALDH2 (1.1)	MEF2C (1.0)	PLAGL2 (1.0)	ENSG00000259478 (0.7)
ENSG00000116350	SRSF4 PPI subnetwork	0.08	>=0.20	CDKAL1 (2.2)	STAG1 (2.0)	CDC123 (1.9)	C12orf47 (1.5)	RSBN1 (1.4)	ERP29 (1.2)	TRAFD1 (1.0)	RPGRIP1L (0.9)	ADAM1 (0.9)	ASXL1 (0.9)
GO:0005996	monosaccharide metabolic process	0.08	>=0.20	ST6GALNAC1 (3.0)	ACAD10 (2.4)	PCCB (2.3)	LPA (2.2)	ENSG00000259478 (2.1)	ENSG00000236094 (1.6)	TMEM22 (1.4)	CARD9 (1.2)	RSBN1 (1.2)	ERP29 (1.1)
GO:0042162	telomeric DNA binding	0.08	>=0.20	CDC123 (2.3)	ENSG00000235070 (2.0)	ATXN2 (1.6)	ENSG00000236772 (1.5)	RPGRIP1L (1.5)	GPSM1 (1.3)	TMEM184A (1.1)	POFUT1 (1.0)	STAG1 (1.0)	LINGO2 (1.0)
GO:0006406	mRNA export from nucleus	0.08	>=0.20	ADAM1 (2.4)	ENSG00000259478 (2.1)	RSBN1 (2.1)	CDKAL1 (2.1)	MAPKAPK5 (1.9)	BRAP (1.9)	STAG1 (1.5)	NAA25 (1.2)	PHTF1 (1.2)	CDC123 (0.8)
MP:0004399	abnormal cochlear outer hair cell morphology	0.08	>=0.20	GPSM1 (2.5)	C20orf112 (2.2)	PLAGL2 (2.2)	TMEM184A (2.0)	POFUT1 (1.9)	ENSG00000259478 (1.8)	CCND2 (1.8)	TMEM132E (1.7)	LINGO2 (1.1)	ADAM1 (1.0)
REACTOME_PKA_ACTIVATION	REACTOME_PKA_ACTIVATION	0.08	>=0.20	SH2B3 (2.6)	MEF2C (2.2)	ENSG00000236094 (2.1)	C20orf112 (1.7)	PHTF1 (1.5)	RSBN1 (1.4)	CUX2 (1.1)	TMEM22 (1.1)	GPSM1 (1.1)	ADAM1 (1.1)
REACTOME_S_PHASE	REACTOME_S_PHASE	0.08	>=0.20	CDC123 (3.4)	PHTF1 (1.6)	TRAFD1 (1.5)	STAG1 (1.4)	NAA25 (1.2)	CCND2 (1.1)	RPGRIP1L (0.9)	TMEM22 (0.8)	LPA (0.8)	ENSG00000236094 (0.8)
ENSG00000090060	PAPOLA PPI subnetwork	0.08	>=0.20	STAG1 (2.3)	CDKAL1 (2.1)	CDC123 (1.7)	PLAGL2 (1.5)	ADAM1 (1.2)	MAPKAPK5 (1.2)	RSBN1 (1.1)	TM9SF4 (1.1)	ATXN2 (1.0)	ENSG00000235070 (0.9)
ENSG00000183520	UTP11L PPI subnetwork	0.08	>=0.20	NAA25 (3.9)	BRAP (2.1)	CDKAL1 (2.0)	MAPKAPK5 (1.7)	RPGRIP1L (1.1)	C12orf47 (0.9)	ENSG00000235070 (0.7)	ASXL1 (0.7)	CDC123 (0.6)	RSBN1 (0.5)
GO:0004620	phospholipase activity	0.08	>=0.20	FAM109A (2.2)	GPSM1 (1.5)	CARD9 (1.5)	LINGO2 (1.4)	TM9SF4 (1.3)	C20orf112 (1.2)	RSBN1 (1.0)	ENSG00000236094 (1.0)	TMEM184A (0.9)	TCF7L2 (0.9)
ENSG00000152270	PDE3B PPI subnetwork	0.08	>=0.20	SH2B3 (2.4)	ENSG00000235070 (2.2)	KIF3B (1.9)	LINGO2 (1.5)	ENSG00000236094 (1.4)	GPSM1 (1.4)	ALDH2 (1.3)	C20orf112 (1.3)	MEF2C (1.2)	ADAM1 (1.0)
GO:0006369	termination of RNA polymerase II transcription	0.08	>=0.20	ADAM1 (2.6)	RSBN1 (2.3)	C12orf47 (2.1)	CDKAL1 (1.9)	RPGRIP1L (1.3)	ENSG00000235070 (1.2)	ENSG00000259478 (1.2)	ENSG00000236094 (1.0)	PLAGL2 (1.0)	MAPKAPK5 (1.0)
GO:0060428	lung epithelium development	0.08	>=0.20	MAGI3 (2.7)	ENSG00000235070 (2.7)	ALDH2 (2.4)	UNC5C (1.7)	FAM109A (1.6)	ENSG00000259478 (1.4)	ENSG00000236772 (1.4)	ATXN2 (1.3)	TCF7L2 (1.2)	ST6GALNAC1 (1.2)
GO:0030183	B cell differentiation	0.08	>=0.20	MEF2C (3.1)	ERP29 (2.3)	ENSG00000259478 (1.6)	PTPN22 (1.4)	CARD9 (1.3)	RSBN1 (1.2)	SH2B3 (1.1)	ST6GALNAC1 (0.9)	NCK1 (0.8)	PLAGL2 (0.7)
ENSG00000118515	SGK1 PPI subnetwork	0.08	>=0.20	ENSG00000235070 (3.4)	PCCB (2.9)	NAA25 (2.4)	GPSM1 (1.6)	ADAM1 (1.5)	TCF7L2 (1.4)	ALDH2 (1.2)	TMEM132E (1.2)	MEF2C (1.1)	ACAD10 (1.0)
ENSG00000116062	MSH6 PPI subnetwork	0.08	>=0.20	STAG1 (2.7)	RPGRIP1L (2.3)	PHTF1 (2.0)	C12orf51 (1.9)	POFUT1 (1.6)	PCCB (1.5)	CDC123 (1.5)	ASXL1 (1.3)	BRAP (1.1)	NAA25 (1.0)
ENSG00000082074	FYB PPI subnetwork	0.08	>=0.20	PTPN22 (4.7)	ENSG00000239213 (3.2)	IL20RB (2.2)	TMEM22 (1.7)	KIF3B (1.6)	FAM109A (1.4)	UNC5C (1.3)	TCF7L2 (1.3)	C20orf112 (1.2)	ADAM1 (1.1)
MP:0004804	decreased susceptibility to autoimmune diabetes	0.08	>=0.20	PTPN22 (4.5)	PLAGL2 (2.4)	CCND2 (2.2)	KIF3B (1.8)	TRAFD1 (1.7)	ALDH2 (1.2)	CARD9 (1.2)	TM9SF4 (1.1)	LPA (1.1)	GPSM1 (1.0)
ENSG00000100836	PABPN1 PPI subnetwork	0.08	>=0.20	CDKAL1 (2.2)	STAG1 (2.0)	CDC123 (1.9)	TRAFD1 (1.2)	RPGRIP1L (1.1)	ADAM1 (1.1)	C12orf47 (1.1)	ERP29 (1.1)	TM9SF4 (1.1)	RSBN1 (1.1)
MP:0002024	T cell derived lymphoma	0.08	>=0.20	PHTF1 (3.8)	TMEM22 (1.7)	CDKAL1 (1.7)	PTPN22 (1.6)	PLAGL2 (1.5)	CCND2 (1.5)	POFUT1 (1.4)	CARD9 (1.4)	CDC123 (1.3)	ACAD10 (1.3)
MP:0008482	decreased spleen germinal center number	0.08	>=0.20	PTPN22 (3.3)	NCK1 (2.8)	PLAGL2 (2.0)	ENSG00000235070 (1.5)	KIF3B (1.4)	TM9SF4 (1.4)	POFUT1 (1.2)	MEF2C (1.2)	SH2B3 (1.1)	ACAD10 (1.0)
REACTOME_PIP3_ACTIVATES_AKT_SIGNALING	REACTOME_PIP3_ACTIVATES_AKT_SIGNALING	0.08	>=0.20	ENSG00000259478 (1.9)	ATXN2 (1.4)	FAM109A (1.4)	TCF7L2 (1.4)	KIF3B (1.3)	BRAP (1.3)	GPSM1 (1.3)	C12orf51 (1.2)	LPA (0.8)	ENSG00000236094 (0.8)
MP:0004792	abnormal synaptic vesicle number	0.08	>=0.20	C12orf51 (2.8)	CUX2 (2.7)	TMEM22 (2.1)	MEF2C (1.4)	C20orf112 (1.4)	KIF3B (1.4)	TCF7L2 (1.3)	LINGO2 (1.2)	IL20RB (1.0)	ATXN2 (0.9)
ENSG00000154429	C1orf96 PPI subnetwork	0.08	>=0.20	RSBN1 (2.6)	CDC123 (2.2)	ADAM1 (2.1)	NCK1 (2.1)	GPSM1 (2.0)	LINGO2 (1.9)	TRAFD1 (1.6)	CCND2 (1.3)	BRAP (1.3)	C20orf112 (1.1)
MP:0004359	short ulna	0.08	>=0.20	UNC5C (5.7)	CCND2 (2.7)	CUX2 (2.0)	FAM109A (1.5)	STAG1 (1.4)	ENSG00000235070 (1.2)	TMEM22 (1.2)	POFUT1 (1.2)	RPGRIP1L (1.2)	MAGI3 (1.2)
MP:0002191	abnormal artery morphology	0.08	>=0.20	UNC5C (3.8)	TMEM22 (2.0)	TMEM184A (1.4)	MEF2C (1.4)	SH2B3 (1.3)	ALDH2 (1.2)	ENSG00000235070 (1.2)	TCF7L2 (1.1)	LPA (1.0)	STAG1 (1.0)
ENSG00000182004	SNRPE PPI subnetwork	0.08	>=0.20	CDC123 (2.6)	CDKAL1 (1.9)	RSBN1 (1.7)	RPGRIP1L (1.5)	STAG1 (1.5)	PLAGL2 (1.3)	C12orf47 (1.2)	ASXL1 (1.1)	ADAM1 (1.1)	TRAFD1 (0.9)
ENSG00000120875	DUSP4 PPI subnetwork	0.08	>=0.20	MEF2C (2.9)	GPSM1 (1.5)	TMEM184A (1.5)	C20orf112 (1.4)	ST6GALNAC1 (1.2)	TMEM132E (1.2)	ALDH2 (1.1)	NAA25 (1.1)	UNC5C (0.9)	RSBN1 (0.9)
ENSG00000183691	NOG PPI subnetwork	0.08	>=0.20	UNC5C (3.4)	MEF2C (2.9)	LINGO2 (2.1)	TMEM184A (1.8)	POFUT1 (1.7)	CCND2 (1.5)	ENSG00000235070 (1.2)	TM9SF4 (1.2)	CDKAL1 (1.1)	PLAGL2 (0.9)
ENSG00000120087	HOXB7 PPI subnetwork	0.08	>=0.20	STAG1 (2.0)	C20orf112 (1.8)	CUX2 (1.6)	BRAP (1.4)	CDKAL1 (1.3)	NAA25 (1.2)	RSBN1 (1.2)	LPA (1.1)	PLAGL2 (1.1)	ENSG00000236094 (1.0)
ENSG00000111725	PRKAB1 PPI subnetwork	0.08	>=0.20	PCCB (4.0)	CDC123 (3.7)	NAA25 (2.9)	CCND2 (1.3)	ERP29 (1.2)	PHTF1 (1.1)	CARD9 (1.0)	MAGI3 (0.9)	C12orf47 (0.9)	TMEM22 (0.8)
ENSG00000116754	SRSF11 PPI subnetwork	0.08	>=0.20	CDKAL1 (2.5)	CDC123 (2.0)	TM9SF4 (2.0)	ERP29 (1.8)	STAG1 (1.7)	PLAGL2 (1.6)	C12orf47 (1.5)	ENSG00000235070 (1.3)	RPGRIP1L (1.0)	RSBN1 (1.0)
GO:0071241	cellular response to inorganic substance	0.08	>=0.20	ENSG00000235070 (2.1)	ENSG00000259478 (1.9)	LINGO2 (1.8)	IL20RB (1.4)	TMEM116 (1.2)	UNC5C (1.2)	CARD9 (1.2)	ERP29 (1.1)	ADAM1 (1.0)	ENSG00000236094 (0.9)
GO:0009081	branched chain family amino acid metabolic process	0.08	>=0.20	PCCB (4.1)	ACAD10 (3.3)	ALDH2 (1.7)	ST6GALNAC1 (1.6)	ENSG00000236772 (1.2)	GPSM1 (1.2)	LPA (1.2)	ENSG00000236094 (1.0)	TMEM132E (0.9)	NCK1 (0.8)
GO:0031526	brush border membrane	0.08	>=0.20	PLG (3.6)	TMEM116 (3.3)	ST6GALNAC1 (2.5)	FAM109A (1.3)	TMEM132E (1.2)	GPSM1 (0.8)	ENSG00000259478 (0.7)	CARD9 (0.6)	ENSG00000236772 (0.6)	ENSG00000235070 (0.6)
ENSG00000135390	ATP5G2 PPI subnetwork	0.08	>=0.20	PCCB (4.2)	C12orf47 (3.7)	ACAD10 (3.0)	ERP29 (2.9)	ALDH2 (1.9)	C12orf51 (1.7)	TMEM132E (1.6)	TMEM116 (1.6)	ENSG00000236094 (1.6)	IL20RB (1.3)
MP:0000157	abnormal sternum morphology	0.08	>=0.20	UNC5C (2.5)	ASXL1 (2.3)	STAG1 (2.0)	CDKAL1 (2.0)	POFUT1 (1.9)	RSBN1 (1.9)	CCND2 (1.7)	CUX2 (1.5)	FAM109A (1.3)	MAGI3 (1.2)
REACTOME_INFLUENZA_INFECTION	REACTOME_INFLUENZA_INFECTION	0.08	>=0.20	NAA25 (1.9)	STAG1 (1.4)	LINGO2 (1.3)	ENSG00000259478 (1.2)	ADAM1 (1.2)	ERP29 (1.0)	CDC123 (1.0)	ASXL1 (0.9)	MAPKAPK5 (0.7)	CDKAL1 (0.7)
ENSG00000156482	RPL30 PPI subnetwork	0.08	>=0.20	NAA25 (3.5)	ENSG00000259478 (1.7)	RPGRIP1L (1.0)	CCND2 (0.9)	ERP29 (0.9)	ACAD10 (0.8)	CDC123 (0.6)	ADAM1 (0.5)	TMEM22 (0.4)	ENSG00000235070 (0.4)
ENSG00000120693	SMAD9 PPI subnetwork	0.08	>=0.20	C12orf51 (1.8)	MAGI3 (1.8)	ENSG00000236094 (1.7)	ENSG00000259478 (1.5)	UNC5C (1.4)	ATXN2 (1.3)	CUX2 (1.3)	C20orf112 (1.3)	ALDH2 (1.2)	TM9SF4 (1.2)
ENSG00000070759	TESK2 PPI subnetwork	0.08	>=0.20	C12orf51 (3.2)	RSBN1 (2.8)	KIF3B (2.7)	MAGI3 (2.0)	C20orf112 (1.9)	IL20RB (1.7)	ATXN2 (1.6)	STAG1 (1.5)	ASXL1 (1.1)	ENSG00000239213 (1.1)
ENSG00000099800	TIMM13 PPI subnetwork	0.08	>=0.20	CDC123 (3.1)	CCND2 (1.5)	LPA (1.2)	CDKAL1 (1.1)	ST6GALNAC1 (1.0)	ENSG00000239213 (1.0)	C20orf112 (0.8)	RSBN1 (0.8)	ASXL1 (0.7)	MAPKAPK5 (0.7)
ENSG00000183305	MAGEA2B PPI subnetwork	0.08	>=0.20	PCCB (3.1)	STAG1 (2.5)	TM9SF4 (2.3)	ACAD10 (2.2)	ERP29 (2.0)	NAA25 (1.8)	CDKAL1 (1.5)	BRAP (1.5)	ATXN2 (1.5)	TMEM22 (1.4)
MP:0008078	increased CD8-positive T cell number	0.08	>=0.20	PTPN22 (3.8)	KIF3B (2.1)	ASXL1 (1.9)	TCF7L2 (1.8)	PLAGL2 (1.8)	TRAFD1 (1.4)	TM9SF4 (1.3)	CCND2 (1.3)	CARD9 (1.2)	ALDH2 (1.2)
KEGG_PURINE_METABOLISM	KEGG_PURINE_METABOLISM	0.08	>=0.20	CDC123 (2.3)	TMEM132E (1.3)	RPGRIP1L (1.2)	NAA25 (0.8)	ENSG00000236094 (0.7)	PHTF1 (0.7)	GPSM1 (0.6)	POFUT1 (0.6)	MEF2C (0.5)	UNC5C (0.4)
GO:0031418	L-ascorbic acid binding	0.08	>=0.20	TM9SF4 (3.2)	ERP29 (2.7)	ENSG00000259478 (2.4)	PHTF1 (2.0)	POFUT1 (1.9)	RPGRIP1L (1.8)	ST6GALNAC1 (1.6)	UNC5C (1.4)	ENSG00000235070 (1.4)	RSBN1 (1.3)
ENSG00000001630	CYP51A1 PPI subnetwork	0.08	>=0.20	TM9SF4 (2.6)	ERP29 (2.1)	NAA25 (1.5)	LPA (1.1)	PLG (1.1)	C12orf47 (0.9)	ADAM1 (0.7)	TMEM184A (0.6)	ENSG00000235070 (0.6)	PCCB (0.6)
ENSG00000107341	UBE2R2 PPI subnetwork	0.08	>=0.20	ATXN2 (2.2)	BRAP (2.1)	MAPKAPK5 (1.8)	RPGRIP1L (1.7)	C12orf51 (1.5)	IL20RB (1.5)	MEF2C (1.4)	MAGI3 (1.3)	ADAM1 (1.2)	CDC123 (1.0)
GO:0004629	phospholipase C activity	0.08	>=0.20	LINGO2 (3.0)	C20orf112 (2.6)	C12orf47 (1.6)	RSBN1 (1.5)	ENSG00000236094 (1.5)	UNC5C (1.4)	MEF2C (1.3)	SH2B3 (1.2)	POFUT1 (1.2)	MAGI3 (1.2)
KEGG_RETINOL_METABOLISM	KEGG_RETINOL_METABOLISM	0.08	>=0.20	LPA (7.1)	PLG (2.9)	ALDH2 (2.5)	IL20RB (2.3)	CUX2 (1.7)	ENSG00000259478 (1.1)	ADAM1 (1.1)	TMEM184A (1.1)	PCCB (0.9)	LINGO2 (0.7)
ENSG00000204392	LSM2 PPI subnetwork	0.08	>=0.20	CDC123 (2.6)	STAG1 (2.3)	CDKAL1 (2.2)	MAPKAPK5 (1.6)	PLAGL2 (1.3)	RSBN1 (1.2)	TRAFD1 (1.1)	ASXL1 (1.0)	ERP29 (1.0)	ADAM1 (1.0)
ENSG00000172850	LSM2 PPI subnetwork	0.08	>=0.20	CDC123 (2.6)	STAG1 (2.3)	CDKAL1 (2.2)	MAPKAPK5 (1.6)	PLAGL2 (1.3)	RSBN1 (1.2)	TRAFD1 (1.1)	ASXL1 (1.0)	ERP29 (1.0)	ADAM1 (1.0)
ENSG00000111987	ENSG00000111987 PPI subnetwork	0.08	>=0.20	CDC123 (2.6)	STAG1 (2.3)	CDKAL1 (2.2)	MAPKAPK5 (1.6)	PLAGL2 (1.3)	RSBN1 (1.2)	TRAFD1 (1.1)	ASXL1 (1.0)	ERP29 (1.0)	ADAM1 (1.0)
ENSG00000198730	CTR9 PPI subnetwork	0.08	>=0.20	CDKAL1 (2.6)	CDC123 (2.3)	PLAGL2 (2.2)	UNC5C (2.2)	TM9SF4 (1.9)	BRAP (1.8)	ASXL1 (1.6)	PTPN22 (1.6)	MEF2C (1.5)	ATXN2 (1.3)
GO:0007584	response to nutrient	0.08	>=0.20	ENSG00000235070 (3.1)	TMEM184A (2.1)	ALDH2 (1.7)	FAM109A (1.6)	PHTF1 (1.5)	TMEM116 (1.4)	PLG (1.3)	ENSG00000259478 (1.3)	CARD9 (0.9)	PCCB (0.9)
GO:0005681	spliceosomal complex	0.08	>=0.20	RSBN1 (2.7)	MAPKAPK5 (2.4)	CDC123 (2.3)	CDKAL1 (1.7)	STAG1 (1.6)	BRAP (1.6)	TRAFD1 (1.4)	ASXL1 (1.4)	C12orf47 (1.3)	ENSG00000259478 (1.1)
ENSG00000133243	BTBD2 PPI subnetwork	0.08	>=0.20	TRAFD1 (2.1)	ASXL1 (1.6)	TMEM184A (1.4)	LINGO2 (1.4)	TMEM132E (1.3)	BRAP (1.3)	PLAGL2 (1.2)	GPSM1 (1.2)	ACAD10 (1.1)	TMEM116 (1.0)
ENSG00000105258	POLR2I PPI subnetwork	0.08	>=0.20	CDC123 (2.6)	CDKAL1 (2.3)	MAPKAPK5 (2.2)	STAG1 (2.1)	C12orf47 (1.6)	RSBN1 (1.1)	ERP29 (1.1)	ASXL1 (1.0)	PLAGL2 (1.0)	BRAP (1.0)
GO:0000245	spliceosomal complex assembly	0.08	>=0.20	BRAP (4.2)	ADAM1 (2.1)	RSBN1 (1.9)	ERP29 (1.7)	MAPKAPK5 (1.6)	TMEM184A (1.6)	CDKAL1 (1.5)	CDC123 (1.5)	TRAFD1 (1.3)	NAA25 (1.1)
ENSG00000103502	CDIPT PPI subnetwork	0.08	>=0.20	TM9SF4 (4.5)	ENSG00000236094 (2.5)	ENSG00000236772 (2.0)	LPA (1.6)	ENSG00000235070 (1.5)	ENSG00000259478 (1.3)	PLG (1.3)	FAM109A (1.2)	KIF3B (1.2)	ADAM1 (1.1)
ENSG00000118181	RPS25 PPI subnetwork	0.08	>=0.20	CUX2 (2.1)	ENSG00000259478 (1.7)	NAA25 (1.3)	ADAM1 (1.1)	MEF2C (1.0)	ENSG00000236772 (0.8)	TCF7L2 (0.7)	ERP29 (0.7)	RSBN1 (0.7)	NCK1 (0.7)
ENSG00000129152	MYOD1 PPI subnetwork	0.08	>=0.20	UNC5C (3.8)	STAG1 (2.5)	MEF2C (2.1)	TCF7L2 (2.0)	FAM109A (1.8)	ATXN2 (1.7)	ALDH2 (1.7)	MAGI3 (1.6)	CDKAL1 (1.6)	RSBN1 (1.5)
ENSG00000115875	SRSF7 PPI subnetwork	0.08	>=0.20	CDKAL1 (2.5)	CDC123 (2.2)	STAG1 (2.0)	RSBN1 (1.4)	PLAGL2 (1.2)	C12orf47 (1.2)	TRAFD1 (1.1)	RPGRIP1L (1.0)	ERP29 (1.0)	MAPKAPK5 (0.9)
REACTOME_G_ALPHA_Z_SIGNALLING_EVENTS	REACTOME_G_ALPHA_Z_SIGNALLING_EVENTS	0.08	>=0.20	GPSM1 (2.7)	SH2B3 (2.6)	MEF2C (2.4)	TMEM22 (1.9)	TMEM132E (1.8)	TCF7L2 (1.8)	CUX2 (1.6)	C20orf112 (1.6)	ENSG00000239213 (1.5)	RPGRIP1L (1.1)
GO:0002039	p53 binding	0.08	>=0.20	ATXN2 (3.5)	BRAP (2.5)	CDKAL1 (2.3)	ASXL1 (2.3)	CUX2 (1.9)	C12orf47 (1.7)	RSBN1 (1.7)	C12orf51 (1.5)	NCK1 (1.2)	LINGO2 (1.0)
GO:0021536	diencephalon development	0.08	>=0.20	TMEM184A (2.0)	TMEM22 (1.9)	TCF7L2 (1.8)	ENSG00000236094 (1.6)	CDKAL1 (1.2)	CCND2 (1.1)	ENSG00000235070 (1.0)	ATXN2 (0.9)	TMEM132E (0.9)	C12orf47 (0.8)
ENSG00000105176	URI1 PPI subnetwork	0.08	>=0.20	ATXN2 (2.6)	CDC123 (2.1)	MAPKAPK5 (1.9)	CDKAL1 (1.7)	GPSM1 (1.5)	PLAGL2 (1.4)	LPA (1.4)	RPGRIP1L (1.4)	ADAM1 (1.1)	BRAP (1.1)
ENSG00000147274	RBMX PPI subnetwork	0.08	>=0.20	STAG1 (2.4)	CDKAL1 (2.2)	CDC123 (2.0)	RSBN1 (1.1)	C12orf47 (1.0)	RPGRIP1L (1.0)	ADAM1 (0.9)	PLAGL2 (0.8)	ENSG00000235070 (0.8)	ASXL1 (0.7)
ENSG00000064961	HMG20B PPI subnetwork	0.08	>=0.20	GPSM1 (2.1)	ACAD10 (1.9)	FAM109A (1.6)	STAG1 (1.6)	MAGI3 (1.4)	C20orf112 (1.4)	CDKAL1 (1.3)	TRAFD1 (1.1)	C12orf51 (1.0)	ASXL1 (1.0)
ENSG00000089159	PXN PPI subnetwork	0.08	>=0.20	SH2B3 (2.3)	LINGO2 (1.9)	STAG1 (1.7)	CCND2 (1.2)	ST6GALNAC1 (1.1)	TCF7L2 (1.0)	TMEM184A (1.0)	PTPN22 (0.9)	FAM109A (0.9)	MEF2C (0.8)
GO:0007420	brain development	0.08	>=0.20	CUX2 (3.1)	TMEM22 (2.0)	TCF7L2 (1.9)	ATXN2 (1.8)	RPGRIP1L (1.3)	TMEM184A (1.3)	MEF2C (1.2)	UNC5C (1.2)	C12orf51 (1.1)	GPSM1 (1.1)
ENSG00000142515	KLK3 PPI subnetwork	0.08	>=0.20	LPA (2.8)	TMEM184A (2.7)	ENSG00000236772 (2.4)	LINGO2 (1.9)	PLG (1.8)	ENSG00000239213 (1.3)	CUX2 (1.2)	GPSM1 (1.1)	IL20RB (1.1)	RPGRIP1L (1.0)
ENSG00000092470	WDR76 PPI subnetwork	0.08	>=0.20	STAG1 (2.8)	BRAP (1.9)	CCND2 (1.7)	PCCB (1.7)	CDKAL1 (1.7)	NAA25 (1.6)	RPGRIP1L (1.6)	POFUT1 (1.2)	CDC123 (1.2)	ADAM1 (1.0)
ENSG00000114423	CBLB PPI subnetwork	0.08	>=0.20	SH2B3 (3.0)	MAGI3 (2.2)	CARD9 (1.9)	PTPN22 (1.7)	ASXL1 (1.6)	IL20RB (1.6)	CUX2 (1.5)	TMEM22 (1.4)	NCK1 (1.3)	MEF2C (1.2)
ENSG00000189079	ARID2 PPI subnetwork	0.08	>=0.20	GPSM1 (2.6)	CDKAL1 (2.2)	TRAFD1 (2.1)	MAPKAPK5 (1.7)	C12orf47 (1.6)	C20orf112 (1.4)	CCND2 (1.3)	ST6GALNAC1 (1.3)	CDC123 (1.1)	UNC5C (1.0)
ENSG00000188486	H2AFX PPI subnetwork	0.08	>=0.20	STAG1 (3.0)	CDC123 (1.6)	ST6GALNAC1 (1.1)	CDKAL1 (1.1)	RSBN1 (1.1)	ATXN2 (1.0)	ASXL1 (1.0)	NAA25 (1.0)	CUX2 (0.9)	TCF7L2 (0.7)
MP:0010300	increased skin tumor incidence	0.09	>=0.20	CARD9 (2.1)	ALDH2 (1.7)	TMEM116 (1.7)	PHTF1 (1.5)	CDKAL1 (1.5)	TMEM132E (1.1)	GPSM1 (1.0)	ST6GALNAC1 (0.9)	NCK1 (0.9)	MEF2C (0.8)
MP:0000166	abnormal chondrocyte morphology	0.09	>=0.20	UNC5C (4.7)	ENSG00000236094 (1.9)	FAM109A (1.8)	TM9SF4 (1.7)	CUX2 (1.6)	TCF7L2 (1.6)	RPGRIP1L (1.3)	MEF2C (1.2)	ACAD10 (1.1)	ALDH2 (1.1)
MP:0004948	abnormal neuronal precursor proliferation	0.09	>=0.20	MAGI3 (2.5)	C20orf112 (2.2)	ENSG00000235070 (2.1)	C12orf51 (1.8)	BRAP (1.8)	FAM109A (1.7)	ST6GALNAC1 (1.5)	RPGRIP1L (1.5)	ADAM1 (1.3)	POFUT1 (1.2)
GO:0051153	regulation of striated muscle cell differentiation	0.09	>=0.20	CUX2 (2.2)	FAM109A (1.8)	MAGI3 (1.7)	MEF2C (1.6)	ENSG00000236094 (1.4)	GPSM1 (1.3)	ENSG00000259478 (1.2)	RSBN1 (1.1)	ATXN2 (1.0)	TCF7L2 (1.0)
ENSG00000149532	CPSF7 PPI subnetwork	0.09	>=0.20	CDKAL1 (2.2)	STAG1 (2.1)	CDC123 (1.9)	C12orf47 (1.7)	PLAGL2 (1.6)	RSBN1 (1.1)	RPGRIP1L (0.9)	ASXL1 (0.9)	ATXN2 (0.8)	TM9SF4 (0.7)
ENSG00000203813	HIST1H3H PPI subnetwork	0.09	>=0.20	CDC123 (2.4)	ATXN2 (1.9)	STAG1 (1.9)	ASXL1 (1.6)	CDKAL1 (1.6)	PHTF1 (1.3)	UNC5C (1.1)	C20orf112 (1.0)	TCF7L2 (0.8)	GPSM1 (0.8)
ENSG00000151065	DCP1B PPI subnetwork	0.09	>=0.20	RSBN1 (2.6)	STAG1 (1.8)	CCND2 (1.7)	BRAP (1.7)	ENSG00000259478 (1.5)	PLAGL2 (1.3)	NAA25 (1.2)	ASXL1 (1.0)	CUX2 (1.0)	ENSG00000235070 (1.0)
ENSG00000115677	HDLBP PPI subnetwork	0.09	>=0.20	NAA25 (2.1)	MAPKAPK5 (1.8)	CDC123 (1.6)	RPGRIP1L (1.6)	UNC5C (1.4)	RSBN1 (1.3)	CUX2 (1.2)	ENSG00000235070 (1.1)	ERP29 (1.1)	ST6GALNAC1 (1.0)
GO:0048475	coated membrane	0.09	>=0.20	C12orf51 (2.1)	NCK1 (1.4)	ENSG00000239213 (1.3)	PCCB (1.3)	PHTF1 (1.3)	MAGI3 (1.2)	TM9SF4 (1.1)	CDC123 (1.0)	TRAFD1 (1.0)	KIF3B (0.9)
GO:0030117	membrane coat	0.09	>=0.20	C12orf51 (2.1)	NCK1 (1.4)	ENSG00000239213 (1.3)	PCCB (1.3)	PHTF1 (1.3)	MAGI3 (1.2)	TM9SF4 (1.1)	CDC123 (1.0)	TRAFD1 (1.0)	KIF3B (0.9)
MP:0004471	short nasal bone	0.09	>=0.20	UNC5C (5.3)	GPSM1 (2.2)	CDKAL1 (1.9)	ASXL1 (1.8)	CCND2 (1.7)	FAM109A (1.5)	MEF2C (1.5)	TCF7L2 (1.4)	STAG1 (1.3)	ALDH2 (1.2)
GO:0051325	interphase	0.09	>=0.20	PHTF1 (2.6)	CDC123 (2.2)	STAG1 (2.1)	BRAP (1.4)	RPGRIP1L (1.3)	ENSG00000259478 (1.1)	CDKAL1 (0.9)	ASXL1 (0.9)	TRAFD1 (0.7)	ENSG00000236094 (0.5)
GO:0042063	gliogenesis	0.09	>=0.20	ENSG00000236772 (1.6)	CUX2 (1.5)	CCND2 (1.4)	ENSG00000235070 (1.4)	TCF7L2 (1.3)	ALDH2 (1.3)	C20orf112 (1.2)	TMEM132E (1.2)	ST6GALNAC1 (1.0)	TMEM184A (1.0)
GO:0043178	alcohol binding	0.09	>=0.20	PLG (3.9)	LPA (3.3)	TMEM132E (2.0)	TCF7L2 (1.9)	NCK1 (1.7)	LINGO2 (1.7)	C12orf47 (1.5)	TM9SF4 (1.5)	ST6GALNAC1 (1.5)	ENSG00000239213 (1.4)
GO:0022626	cytosolic ribosome	0.09	>=0.20	LINGO2 (1.6)	ENSG00000259478 (1.4)	ERP29 (1.3)	ENSG00000236772 (1.3)	ST6GALNAC1 (1.0)	CUX2 (0.9)	IL20RB (0.8)	MEF2C (0.7)	MAPKAPK5 (0.7)	ADAM1 (0.6)
REACTOME_EUKARYOTIC_TRANSLATION_TERMINATION	REACTOME_EUKARYOTIC_TRANSLATION_TERMINATION	0.09	>=0.20	ENSG00000259478 (1.8)	CUX2 (1.4)	ENSG00000236772 (1.3)	ADAM1 (1.1)	LINGO2 (1.0)	POFUT1 (1.0)	GPSM1 (1.0)	MEF2C (0.9)	NCK1 (0.9)	ERP29 (0.9)
ENSG00000077312	SNRPA PPI subnetwork	0.09	>=0.20	CDC123 (2.2)	STAG1 (2.1)	TRAFD1 (1.7)	CDKAL1 (1.6)	MAPKAPK5 (1.4)	RPGRIP1L (1.3)	BRAP (1.2)	RSBN1 (1.1)	PLAGL2 (1.1)	ASXL1 (1.0)
ENSG00000163882	POLR2H PPI subnetwork	0.09	>=0.20	MAPKAPK5 (2.5)	CDKAL1 (2.1)	CDC123 (1.9)	C12orf47 (1.7)	STAG1 (1.6)	RSBN1 (1.6)	ASXL1 (1.4)	BRAP (1.4)	PLAGL2 (1.4)	RPGRIP1L (0.8)
ENSG00000196092	PAX5 PPI subnetwork	0.09	>=0.20	MEF2C (2.3)	TCF7L2 (1.6)	ATXN2 (1.6)	RSBN1 (1.4)	TMEM132E (1.4)	STAG1 (1.3)	C12orf51 (1.1)	TRAFD1 (1.0)	ENSG00000259478 (0.9)	ENSG00000236772 (0.9)
ENSG00000112081	SRSF3 PPI subnetwork	0.09	>=0.20	STAG1 (2.1)	CDKAL1 (1.9)	CDC123 (1.8)	C12orf47 (1.5)	RSBN1 (1.5)	RPGRIP1L (1.3)	PLAGL2 (1.2)	ADAM1 (1.1)	TRAFD1 (1.1)	ERP29 (1.0)
ENSG00000141367	CLTC PPI subnetwork	0.09	>=0.20	GPSM1 (2.3)	SH2B3 (1.9)	C12orf51 (1.7)	KIF3B (1.7)	MAGI3 (1.7)	TMEM184A (1.6)	CDC123 (1.5)	ATXN2 (1.1)	TRAFD1 (1.0)	C20orf112 (0.9)
GO:0000082	G1/S transition of mitotic cell cycle	0.09	>=0.20	CDC123 (2.7)	PHTF1 (2.1)	NAA25 (1.5)	ENSG00000236094 (1.4)	STAG1 (1.4)	BRAP (1.1)	TRAFD1 (1.1)	CDKAL1 (0.9)	CCND2 (0.7)	PLAGL2 (0.7)
MP:0005225	abnormal vertebrae development	0.09	>=0.20	CUX2 (3.7)	TMEM132E (2.3)	RPGRIP1L (2.1)	CCND2 (2.0)	CDKAL1 (1.6)	NCK1 (1.5)	UNC5C (1.2)	TCF7L2 (1.2)	ENSG00000235070 (1.2)	TMEM22 (1.2)
MP:0001392	abnormal locomotor behavior	0.09	>=0.20	TM9SF4 (1.6)	ERP29 (1.5)	LINGO2 (1.5)	CARD9 (1.5)	TMEM22 (1.3)	ENSG00000239213 (1.1)	CUX2 (1.1)	KIF3B (1.1)	ST6GALNAC1 (0.9)	ENSG00000236094 (0.8)
GO:0015872	dopamine transport	0.09	>=0.20	ENSG00000236094 (2.0)	LPA (1.9)	TMEM132E (1.9)	TMEM184A (1.4)	CUX2 (1.3)	FAM109A (1.1)	LINGO2 (1.1)	C20orf112 (1.0)	ENSG00000235070 (0.9)	BRAP (0.9)
ENSG00000164342	TLR3 PPI subnetwork	0.09	>=0.20	TRAFD1 (2.6)	ENSG00000236772 (2.5)	BRAP (1.7)	PHTF1 (1.6)	TM9SF4 (1.4)	CDKAL1 (1.4)	LPA (1.4)	MAGI3 (1.1)	KIF3B (1.0)	TCF7L2 (0.9)
GO:0004003	ATP-dependent DNA helicase activity	0.09	>=0.20	CDC123 (3.5)	PHTF1 (3.2)	ENSG00000235070 (2.8)	CCND2 (1.6)	ASXL1 (1.6)	STAG1 (1.3)	BRAP (1.2)	RPGRIP1L (1.0)	POFUT1 (0.8)	PCCB (0.7)
GO:0051567	histone H3-K9 methylation	0.09	>=0.20	ENSG00000236772 (2.7)	LINGO2 (1.8)	GPSM1 (1.7)	ENSG00000236094 (1.6)	FAM109A (1.4)	C20orf112 (1.3)	C12orf51 (1.3)	TMEM132E (1.1)	TMEM116 (1.1)	ENSG00000259478 (1.0)
GO:0003678	DNA helicase activity	0.09	>=0.20	CDC123 (3.7)	BRAP (3.2)	PHTF1 (2.5)	MAPKAPK5 (2.4)	STAG1 (1.7)	NAA25 (1.3)	ASXL1 (1.3)	ACAD10 (1.3)	CCND2 (1.3)	ENSG00000235070 (1.2)
MP:0000269	abnormal heart looping	0.09	>=0.20	UNC5C (2.8)	GPSM1 (1.7)	ALDH2 (1.5)	ENSG00000235070 (1.3)	MAGI3 (1.3)	TMEM132E (1.1)	ACAD10 (1.1)	ENSG00000236094 (1.1)	ADAM1 (1.1)	TMEM116 (0.9)
MP:0002989	small kidney	0.09	>=0.20	UNC5C (3.0)	POFUT1 (2.7)	CUX2 (2.2)	TMEM184A (1.5)	ST6GALNAC1 (1.4)	TMEM132E (1.2)	ALDH2 (1.1)	ENSG00000235070 (0.9)	TMEM116 (0.8)	MAGI3 (0.8)
MP:0005192	increased motor neuron number	0.09	>=0.20	TMEM22 (2.4)	PCCB (2.2)	C12orf47 (2.0)	NCK1 (1.9)	TMEM132E (1.8)	ENSG00000239213 (1.7)	ENSG00000236772 (1.7)	ST6GALNAC1 (1.5)	RPGRIP1L (1.3)	CUX2 (1.3)
KEGG_VALINE_LEUCINE_AND_ISOLEUCINE_DEGRADATION	KEGG_VALINE_LEUCINE_AND_ISOLEUCINE_DEGRADATION	0.09	>=0.20	PCCB (7.0)	ACAD10 (5.2)	ALDH2 (3.7)	PLG (2.4)	LPA (1.9)	ST6GALNAC1 (1.5)	TMEM22 (1.3)	NCK1 (1.2)	ATXN2 (1.1)	TMEM116 (0.8)
ENSG00000095564	BTAF1 PPI subnetwork	0.09	>=0.20	STAG1 (1.9)	C12orf47 (1.8)	CDKAL1 (1.6)	ATXN2 (1.4)	CUX2 (1.3)	TMEM116 (1.3)	CDC123 (1.2)	C12orf51 (1.2)	BRAP (1.0)	MAPKAPK5 (1.0)
ENSG00000067596	DHX8 PPI subnetwork	0.09	>=0.20	BRAP (2.5)	CDC123 (2.4)	ASXL1 (2.0)	RSBN1 (1.8)	TM9SF4 (1.7)	TRAFD1 (1.3)	NAA25 (1.3)	C12orf47 (1.1)	KIF3B (1.1)	PLAGL2 (0.9)
REACTOME_SIGNALING_BY_BMP	REACTOME_SIGNALING_BY_BMP	0.09	>=0.20	MAGI3 (3.4)	TCF7L2 (2.9)	CUX2 (2.5)	MAPKAPK5 (1.8)	C20orf112 (1.7)	PHTF1 (1.6)	ATXN2 (1.6)	ADAM1 (1.5)	TMEM132E (1.4)	ALDH2 (1.3)
ENSG00000162385	MAGOH PPI subnetwork	0.09	>=0.20	CDKAL1 (2.2)	CDC123 (2.1)	STAG1 (2.0)	C12orf47 (1.4)	RPGRIP1L (1.1)	ADAM1 (1.1)	PLAGL2 (1.1)	RSBN1 (1.0)	TRAFD1 (0.9)	MAPKAPK5 (0.8)
GO:0006486	protein glycosylation	0.09	>=0.20	TM9SF4 (4.0)	ERP29 (3.4)	ST6GALNAC1 (2.0)	PHTF1 (1.8)	C20orf112 (1.2)	RPGRIP1L (1.2)	ENSG00000236094 (1.1)	ADAM1 (0.8)	POFUT1 (0.8)	ACAD10 (0.7)
GO:0043413	macromolecule glycosylation	0.09	>=0.20	TM9SF4 (4.0)	ERP29 (3.4)	ST6GALNAC1 (2.0)	PHTF1 (1.8)	C20orf112 (1.2)	RPGRIP1L (1.2)	ENSG00000236094 (1.1)	ADAM1 (0.8)	POFUT1 (0.8)	ACAD10 (0.7)
REACTOME_DARPP:32_EVENTS	REACTOME_DARPP:32_EVENTS	0.09	>=0.20	RSBN1 (2.3)	MEF2C (2.0)	CDC123 (1.5)	GPSM1 (1.4)	FAM109A (1.2)	ENSG00000236094 (1.2)	SH2B3 (0.9)	TCF7L2 (0.9)	ST6GALNAC1 (0.8)	ENSG00000235070 (0.8)
ENSG00000089157	RPLP0 PPI subnetwork	0.09	>=0.20	NAA25 (4.2)	ADAM1 (1.5)	CDC123 (1.3)	ASXL1 (1.3)	BRAP (1.3)	CCND2 (1.3)	CDKAL1 (1.2)	ATXN2 (0.8)	ACAD10 (0.8)	ENSG00000259478 (0.8)
MP:0004924	abnormal behavior	0.09	>=0.20	C12orf51 (2.5)	ENSG00000236094 (1.3)	CUX2 (1.2)	IL20RB (1.2)	LPA (1.2)	TM9SF4 (1.2)	ASXL1 (1.1)	POFUT1 (1.0)	FAM109A (0.9)	TMEM132E (0.9)
ENSG00000132664	POLR3F PPI subnetwork	0.09	>=0.20	NAA25 (2.0)	CDKAL1 (1.8)	ADAM1 (1.8)	MAPKAPK5 (1.6)	RSBN1 (1.5)	ACAD10 (1.2)	ASXL1 (1.1)	ST6GALNAC1 (1.0)	ENSG00000236094 (0.9)	C12orf47 (0.9)
MP:0004486	decreased response of heart to induced stress	0.09	>=0.20	MAGI3 (2.8)	CARD9 (1.9)	RSBN1 (1.8)	ST6GALNAC1 (1.7)	TCF7L2 (1.7)	TMEM132E (1.7)	TMEM184A (1.5)	ENSG00000235070 (1.4)	UNC5C (1.3)	POFUT1 (1.1)
ENSG00000138668	HNRNPD PPI subnetwork	0.09	>=0.20	CDKAL1 (2.2)	RSBN1 (2.1)	STAG1 (2.0)	CDC123 (1.9)	ERP29 (1.3)	ADAM1 (1.2)	TRAFD1 (1.0)	UNC5C (0.8)	ENSG00000235070 (0.6)	TM9SF4 (0.6)
MP:0002023	B cell derived lymphoma	0.09	>=0.20	PTPN22 (3.3)	PHTF1 (2.6)	CDKAL1 (2.3)	MEF2C (2.1)	CDC123 (2.1)	ADAM1 (1.8)	C12orf47 (1.8)	CCND2 (1.4)	POFUT1 (1.2)	ALDH2 (1.1)
ENSG00000116455	WDR77 PPI subnetwork	0.09	>=0.20	CDC123 (2.4)	CDKAL1 (1.8)	STAG1 (1.7)	MAPKAPK5 (1.7)	ASXL1 (1.5)	PLAGL2 (1.5)	PHTF1 (1.2)	RSBN1 (1.2)	C20orf112 (1.1)	NAA25 (1.1)
ENSG00000007816	ENSG00000007816 PPI subnetwork	0.09	>=0.20	NAA25 (4.5)	BRAP (2.3)	MAPKAPK5 (1.7)	CCND2 (1.3)	CDC123 (1.2)	MEF2C (0.9)	CDKAL1 (0.8)	KIF3B (0.8)	ENSG00000259478 (0.4)	ENSG00000235070 (0.4)
GO:0070085	glycosylation	0.09	>=0.20	TM9SF4 (3.9)	ERP29 (3.3)	ST6GALNAC1 (2.0)	PHTF1 (1.8)	ADAM1 (1.1)	RPGRIP1L (1.1)	C20orf112 (1.0)	ENSG00000236094 (1.0)	LINGO2 (0.8)	POFUT1 (0.7)
GO:0047496	vesicle transport along microtubule	0.09	>=0.20	POFUT1 (2.4)	RPGRIP1L (2.3)	ENSG00000239213 (2.3)	TMEM132E (2.0)	KIF3B (1.7)	CDC123 (1.5)	ATXN2 (1.4)	C12orf51 (1.0)	ENSG00000259478 (1.0)	MAGI3 (0.9)
ENSG00000070010	UFD1L PPI subnetwork	0.09	>=0.20	BRAP (2.9)	CDC123 (2.4)	CDKAL1 (1.9)	STAG1 (1.9)	TM9SF4 (1.8)	NCK1 (1.7)	TMEM184A (1.7)	MAPKAPK5 (1.6)	ENSG00000259478 (1.4)	TMEM22 (1.3)
ENSG00000162946	DISC1 PPI subnetwork	0.09	>=0.20	C12orf51 (3.4)	KIF3B (2.9)	MAGI3 (2.2)	ATXN2 (2.1)	MEF2C (2.0)	PHTF1 (1.5)	STAG1 (1.3)	LINGO2 (1.1)	POFUT1 (0.9)	ASXL1 (0.9)
ENSG00000182979	MTA1 PPI subnetwork	0.09	>=0.20	RSBN1 (1.7)	STAG1 (1.5)	UNC5C (1.4)	TMEM184A (1.3)	CDKAL1 (1.3)	ASXL1 (1.2)	ATXN2 (1.2)	GPSM1 (1.1)	FAM109A (1.1)	PLG (1.1)
ENSG00000110244	APOA4 PPI subnetwork	0.09	>=0.20	PLG (4.3)	IL20RB (2.5)	PLAGL2 (1.7)	TM9SF4 (1.6)	LPA (1.6)	CARD9 (1.5)	ASXL1 (1.3)	BRAP (1.3)	TMEM184A (1.3)	ACAD10 (1.3)
ENSG00000131469	RPL27 PPI subnetwork	0.09	>=0.20	NAA25 (2.9)	MAPKAPK5 (1.9)	ADAM1 (1.8)	CDC123 (1.6)	LINGO2 (1.5)	POFUT1 (1.4)	BRAP (1.3)	ERP29 (1.1)	ENSG00000236772 (1.1)	CUX2 (1.0)
ENSG00000165119	HNRNPK PPI subnetwork	0.09	>=0.20	STAG1 (2.1)	CDC123 (1.8)	ERP29 (1.4)	RSBN1 (1.4)	CDKAL1 (1.2)	PCCB (1.1)	TCF7L2 (1.0)	TM9SF4 (1.0)	ADAM1 (0.9)	ST6GALNAC1 (0.9)
ENSG00000177105	RHOG PPI subnetwork	0.09	>=0.20	C20orf112 (2.0)	GPSM1 (1.8)	TCF7L2 (1.2)	SH2B3 (1.2)	TMEM132E (1.2)	RPGRIP1L (1.1)	LPA (1.1)	C12orf47 (1.1)	NCK1 (0.9)	FAM109A (0.9)
REACTOME_INHIBITION_OF_REPLICATION_INITIATION_OF_DAMAGED_DNA_BY_RBE2F1	REACTOME_INHIBITION_OF_REPLICATION_INITIATION_OF_DAMAGED_DNA_BY_RBE2F1	0.09	>=0.20	TMEM22 (1.5)	PLAGL2 (1.4)	ST6GALNAC1 (1.3)	STAG1 (1.3)	GPSM1 (1.2)	ACAD10 (1.0)	PHTF1 (0.9)	ENSG00000236094 (0.9)	TMEM184A (0.8)	CDKAL1 (0.8)
ENSG00000203852	HIST2H3A PPI subnetwork	0.09	>=0.20	CDC123 (2.4)	ATXN2 (1.9)	STAG1 (1.8)	ASXL1 (1.7)	CDKAL1 (1.6)	PHTF1 (1.3)	UNC5C (1.2)	TCF7L2 (0.9)	C20orf112 (0.9)	GPSM1 (0.7)
ENSG00000172409	CLP1 PPI subnetwork	0.09	>=0.20	CDKAL1 (2.3)	STAG1 (2.2)	CDC123 (1.9)	MEF2C (1.1)	RSBN1 (1.1)	C12orf47 (1.0)	TRAFD1 (0.9)	PLAGL2 (0.9)	RPGRIP1L (0.8)	ADAM1 (0.8)
GO:0009991	response to extracellular stimulus	0.09	>=0.20	ENSG00000235070 (2.7)	TMEM184A (2.5)	FAM109A (2.2)	ALDH2 (2.0)	ACAD10 (1.9)	TMEM22 (1.8)	BRAP (1.4)	PLG (1.3)	PCCB (1.2)	CUX2 (1.1)
REACTOME_AMINE_COMPOUND_SLC_TRANSPORTERS	REACTOME_AMINE_COMPOUND_SLC_TRANSPORTERS	0.09	>=0.20	C12orf51 (1.8)	TMEM116 (1.7)	TCF7L2 (1.7)	LINGO2 (1.6)	ENSG00000235070 (1.4)	TMEM184A (1.4)	TMEM22 (1.4)	ATXN2 (1.1)	NAA25 (0.9)	ST6GALNAC1 (0.8)
MP:0003797	abnormal compact bone morphology	0.09	>=0.20	CARD9 (1.5)	ENSG00000259478 (1.4)	ENSG00000239213 (1.4)	UNC5C (1.3)	MEF2C (0.9)	TRAFD1 (0.9)	LINGO2 (0.8)	C12orf47 (0.7)	FAM109A (0.7)	ST6GALNAC1 (0.6)
GO:0009113	purine base biosynthetic process	0.09	>=0.20	RPGRIP1L (3.4)	ENSG00000239213 (2.8)	ENSG00000259478 (1.6)	TMEM22 (1.3)	ENSG00000236094 (1.2)	CARD9 (1.2)	NCK1 (0.9)	ST6GALNAC1 (0.9)	ACAD10 (0.9)	PCCB (0.8)
ENSG00000129691	ASH2L PPI subnetwork	0.09	>=0.20	ATXN2 (4.1)	ASXL1 (3.5)	PLAGL2 (3.1)	C12orf51 (2.7)	RSBN1 (2.2)	ADAM1 (1.6)	NAA25 (1.6)	C12orf47 (1.5)	STAG1 (1.4)	C20orf112 (1.3)
ENSG00000125944	HNRNPR PPI subnetwork	0.09	>=0.20	STAG1 (3.1)	CDKAL1 (2.4)	CDC123 (2.0)	C12orf47 (1.1)	RSBN1 (1.0)	ASXL1 (0.9)	ERP29 (0.8)	ATXN2 (0.7)	TCF7L2 (0.6)	ST6GALNAC1 (0.6)
REACTOME_REMOVAL_OF_THE_FLAP_INTERMEDIATE	REACTOME_REMOVAL_OF_THE_FLAP_INTERMEDIATE	0.09	>=0.20	STAG1 (2.0)	PHTF1 (1.8)	LPA (1.3)	CDC123 (1.0)	TMEM116 (0.9)	ERP29 (0.8)	CCND2 (0.8)	CDKAL1 (0.7)	POFUT1 (0.5)	TMEM184A (0.5)
GO:0006693	prostaglandin metabolic process	0.09	>=0.20	LINGO2 (2.8)	ENSG00000235070 (2.3)	ENSG00000236772 (2.1)	IL20RB (1.7)	ALDH2 (1.7)	NCK1 (1.2)	CDKAL1 (1.2)	CUX2 (1.1)	TMEM132E (1.0)	FAM109A (0.9)
ENSG00000005075	POLR2J PPI subnetwork	0.09	>=0.20	CDC123 (2.5)	CDKAL1 (2.2)	MAPKAPK5 (2.0)	STAG1 (1.9)	C12orf47 (1.4)	RSBN1 (1.3)	PLAGL2 (1.3)	ASXL1 (1.0)	BRAP (0.9)	ERP29 (0.9)
ENSG00000177733	HNRNPA0 PPI subnetwork	0.09	>=0.20	CDC123 (2.3)	CDKAL1 (2.3)	ERP29 (1.8)	STAG1 (1.7)	ENSG00000235070 (1.3)	TM9SF4 (1.3)	RPGRIP1L (1.3)	PLAGL2 (1.2)	C12orf47 (1.1)	ADAM1 (1.1)
GO:0000781	chromosome, telomeric region	0.09	>=0.20	RPGRIP1L (2.4)	ENSG00000235070 (2.0)	POFUT1 (1.7)	RSBN1 (1.5)	PHTF1 (1.5)	CDC123 (1.2)	C12orf47 (1.1)	TMEM184A (1.0)	UNC5C (0.9)	ENSG00000239213 (0.9)
REACTOME_CD28_CO:STIMULATION	REACTOME_CD28_CO:STIMULATION	0.09	>=0.20	KIF3B (4.1)	PTPN22 (3.4)	ENSG00000259478 (2.4)	CCND2 (2.0)	SH2B3 (1.4)	ASXL1 (1.3)	FAM109A (1.3)	MEF2C (1.2)	MAGI3 (1.2)	BRAP (1.2)
GO:0016229	steroid dehydrogenase activity	0.09	>=0.20	LPA (3.5)	PCCB (2.9)	CUX2 (2.4)	PLG (2.4)	LINGO2 (2.1)	TMEM184A (2.0)	ALDH2 (1.8)	IL20RB (1.7)	NCK1 (1.2)	POFUT1 (0.9)
MP:0001566	hyperphosphatemia	0.09	>=0.20	TMEM116 (2.3)	TCF7L2 (2.2)	ENSG00000236094 (1.5)	LINGO2 (1.4)	TMEM184A (1.4)	PHTF1 (1.0)	CDKAL1 (0.9)	CARD9 (0.8)	ST6GALNAC1 (0.7)	UNC5C (0.7)
MP:0001806	decreased IgM level	0.09	>=0.20	PTPN22 (3.7)	MEF2C (3.3)	SH2B3 (2.5)	POFUT1 (1.8)	ACAD10 (1.8)	PLAGL2 (1.8)	CARD9 (1.6)	KIF3B (1.3)	TRAFD1 (1.3)	CCND2 (1.3)
MP:0004214	abnormal long bone diaphysis morphology	0.09	>=0.20	SH2B3 (1.6)	ALDH2 (1.5)	ADAM1 (1.5)	TMEM132E (1.3)	FAM109A (1.3)	C20orf112 (1.2)	TCF7L2 (1.1)	MEF2C (1.1)	UNC5C (1.1)	LPA (1.0)
GO:0050690	regulation of defense response to virus by virus	0.09	>=0.20	PTPN22 (1.8)	ENSG00000239213 (1.6)	C12orf51 (1.3)	KIF3B (1.0)	ENSG00000235070 (0.9)	NCK1 (0.9)	ST6GALNAC1 (0.9)	CDC123 (0.9)	TMEM184A (0.8)	TMEM116 (0.8)
ENSG00000060069	CTDP1 PPI subnetwork	0.09	>=0.20	CDC123 (3.0)	MAPKAPK5 (2.2)	PLAGL2 (1.7)	ATXN2 (1.5)	BRAP (1.0)	UNC5C (1.0)	KIF3B (0.9)	RPGRIP1L (0.9)	PHTF1 (0.8)	ERP29 (0.8)
ENSG00000158290	CUL4B PPI subnetwork	0.09	>=0.20	STAG1 (2.5)	RSBN1 (2.2)	NCK1 (2.1)	CDKAL1 (2.1)	CDC123 (1.8)	BRAP (1.6)	ENSG00000236094 (1.5)	GPSM1 (1.1)	ASXL1 (1.1)	FAM109A (1.0)
ENSG00000013503	POLR3B PPI subnetwork	0.09	>=0.20	CDKAL1 (1.1)	MAPKAPK5 (1.1)	NAA25 (1.0)	ASXL1 (1.0)	TMEM116 (1.0)	ATXN2 (0.9)	ACAD10 (0.9)	ENSG00000259478 (0.8)	CCND2 (0.8)	CDC123 (0.7)
GO:0007617	mating behavior	0.09	>=0.20	FAM109A (2.9)	ERP29 (2.1)	ENSG00000235070 (2.0)	TMEM22 (1.8)	TMEM132E (1.7)	POFUT1 (1.6)	ENSG00000259478 (1.4)	ALDH2 (1.4)	TCF7L2 (1.3)	BRAP (1.1)
ENSG00000139613	SMARCC2 PPI subnetwork	0.09	>=0.20	STAG1 (3.3)	ATXN2 (2.5)	MAPKAPK5 (2.5)	BRAP (1.8)	C12orf47 (1.7)	C12orf51 (1.5)	ASXL1 (1.3)	PLAGL2 (1.2)	PHTF1 (1.2)	CDKAL1 (1.1)
REACTOME_REGULATION_OF_DNA_REPLICATION	REACTOME_REGULATION_OF_DNA_REPLICATION	0.09	>=0.20	CDC123 (3.7)	TRAFD1 (2.5)	NAA25 (1.9)	BRAP (1.2)	PHTF1 (1.2)	TMEM22 (0.8)	RPGRIP1L (0.8)	PCCB (0.7)	STAG1 (0.7)	ENSG00000236094 (0.7)
GO:0003401	axis elongation	0.09	>=0.20	ENSG00000259478 (1.9)	UNC5C (1.3)	ENSG00000239213 (1.3)	CDKAL1 (1.3)	TCF7L2 (1.2)	POFUT1 (1.2)	MAGI3 (1.2)	ENSG00000235070 (1.2)	TMEM132E (1.1)	RPGRIP1L (1.0)
GO:0046906	tetrapyrrole binding	0.09	>=0.20	LPA (5.8)	PLG (4.4)	ALDH2 (3.7)	PCCB (2.3)	TMEM132E (1.3)	ENSG00000259478 (1.2)	LINGO2 (1.0)	ACAD10 (1.0)	UNC5C (0.9)	ENSG00000236772 (0.9)
GO:0051052	regulation of DNA metabolic process	0.09	>=0.20	STAG1 (2.4)	RPGRIP1L (1.9)	ENSG00000259478 (1.7)	CCND2 (1.6)	CDKAL1 (1.4)	PLAGL2 (1.1)	LINGO2 (0.9)	PTPN22 (0.9)	ASXL1 (0.8)	CDC123 (0.8)
ENSG00000078018	MAP2 PPI subnetwork	0.09	>=0.20	MEF2C (2.2)	LINGO2 (1.9)	GPSM1 (1.6)	C12orf51 (1.5)	TMEM184A (1.5)	TMEM132E (1.4)	UNC5C (1.1)	CCND2 (1.1)	C20orf112 (1.0)	KIF3B (1.0)
GO:0030126	COPI vesicle coat	0.09	>=0.20	PCCB (2.4)	TM9SF4 (2.4)	CDC123 (2.1)	CDKAL1 (2.1)	NCK1 (1.9)	STAG1 (1.5)	RPGRIP1L (1.4)	ENSG00000239213 (1.2)	TRAFD1 (1.1)	PHTF1 (0.7)
ENSG00000167721	TSR1 PPI subnetwork	0.09	>=0.20	NAA25 (4.5)	MAPKAPK5 (2.7)	BRAP (2.1)	ENSG00000239213 (1.2)	C12orf47 (1.2)	ASXL1 (1.1)	ENSG00000259478 (1.1)	CDC123 (1.1)	RSBN1 (1.0)	MEF2C (0.9)
ENSG00000146701	MDH2 PPI subnetwork	0.09	>=0.20	PCCB (3.5)	ACAD10 (2.7)	NAA25 (2.6)	ADAM1 (1.6)	TMEM132E (1.6)	ALDH2 (1.5)	BRAP (1.5)	CDC123 (1.3)	CCND2 (1.2)	ST6GALNAC1 (1.0)
ENSG00000165527	ARF6 PPI subnetwork	0.09	>=0.20	CDC123 (2.6)	TM9SF4 (2.6)	ERP29 (2.3)	PCCB (2.0)	NAA25 (2.0)	CARD9 (1.5)	ENSG00000236094 (1.4)	TMEM22 (1.2)	UNC5C (1.0)	PHTF1 (1.0)
ENSG00000165392	WRN PPI subnetwork	0.09	>=0.20	CDC123 (2.8)	ASXL1 (2.5)	RPGRIP1L (2.0)	POFUT1 (1.7)	PHTF1 (1.2)	CCND2 (1.1)	CDKAL1 (1.0)	STAG1 (0.7)	ENSG00000259478 (0.7)	TM9SF4 (0.5)
MP:0001286	abnormal eye development	0.09	>=0.20	TCF7L2 (3.1)	TMEM132E (2.5)	PLAGL2 (1.8)	CDKAL1 (1.5)	ATXN2 (1.4)	CUX2 (1.2)	LPA (1.2)	ENSG00000239213 (1.0)	ASXL1 (1.0)	STAG1 (0.9)
GO:0034637	cellular carbohydrate biosynthetic process	0.09	>=0.20	LPA (3.1)	ENSG00000236094 (3.0)	ST6GALNAC1 (2.4)	ENSG00000259478 (2.4)	TMEM22 (2.1)	PCCB (1.6)	CARD9 (1.5)	RSBN1 (1.3)	ACAD10 (1.3)	ALDH2 (1.1)
ENSG00000115904	SOS1 PPI subnetwork	0.09	>=0.20	MAGI3 (3.0)	ENSG00000239213 (2.3)	TCF7L2 (2.2)	POFUT1 (2.1)	MEF2C (1.9)	SH2B3 (1.8)	FAM109A (1.7)	KIF3B (1.7)	GPSM1 (1.7)	PTPN22 (1.3)
ENSG00000213625	LEPROT PPI subnetwork	0.09	>=0.20	CCND2 (3.6)	TRAFD1 (3.3)	PLAGL2 (2.2)	MAGI3 (2.0)	NCK1 (1.9)	C20orf112 (1.9)	KIF3B (1.8)	BRAP (1.6)	CDKAL1 (1.3)	TMEM22 (1.1)
ENSG00000215754	ENSG00000215754 PPI subnetwork	0.09	>=0.20	PLG (4.9)	IL20RB (2.1)	PLAGL2 (1.4)	TM9SF4 (1.4)	ASXL1 (1.3)	BRAP (1.1)	CARD9 (1.1)	ACAD10 (1.1)	FAM109A (1.0)	NCK1 (1.0)
MP:0004131	abnormal embryonic cilium morphology	0.09	>=0.20	RPGRIP1L (4.3)	PHTF1 (3.2)	KIF3B (2.6)	ENSG00000239213 (2.4)	NCK1 (2.4)	ACAD10 (2.1)	CDKAL1 (1.2)	ST6GALNAC1 (1.2)	MAGI3 (1.1)	PCCB (0.9)
GO:0006656	phosphatidylcholine biosynthetic process	0.09	>=0.20	FAM109A (2.8)	TMEM184A (2.7)	ENSG00000236772 (1.9)	PHTF1 (1.8)	C12orf47 (1.8)	BRAP (1.8)	MAPKAPK5 (1.5)	ENSG00000236094 (1.3)	PLG (1.2)	ACAD10 (1.1)
ENSG00000174405	LIG4 PPI subnetwork	0.09	>=0.20	TMEM132E (3.5)	STAG1 (2.5)	ACAD10 (2.5)	POFUT1 (1.8)	ENSG00000259478 (1.8)	RPGRIP1L (1.6)	ENSG00000235070 (1.5)	CDKAL1 (1.0)	ASXL1 (1.0)	C12orf51 (0.8)
GO:0033764	steroid dehydrogenase activity, acting on the CH-OH group of donors, NAD or NADP as acceptor	0.09	>=0.20	PCCB (3.0)	TMEM184A (2.2)	ALDH2 (2.0)	PLG (2.0)	LINGO2 (2.0)	CUX2 (1.9)	LPA (1.5)	IL20RB (1.5)	NCK1 (1.3)	CCND2 (1.2)
ENSG00000105671	DDX49 PPI subnetwork	0.09	>=0.20	NAA25 (4.4)	BRAP (2.0)	CDKAL1 (1.6)	MAPKAPK5 (1.5)	C12orf47 (1.4)	RPGRIP1L (1.3)	ENSG00000235070 (1.0)	STAG1 (0.9)	PCCB (0.8)	CDC123 (0.8)
ENSG00000105664	COMP PPI subnetwork	0.09	>=0.20	UNC5C (4.6)	ENSG00000236094 (1.9)	C20orf112 (1.9)	CUX2 (1.6)	CCND2 (1.3)	ENSG00000259478 (1.2)	TRAFD1 (1.2)	LINGO2 (1.2)	ASXL1 (1.1)	TCF7L2 (0.9)
ENSG00000149273	RPS3 PPI subnetwork	0.09	>=0.20	NAA25 (3.3)	CDC123 (1.6)	ERP29 (1.3)	ADAM1 (1.3)	ENSG00000259478 (1.2)	CUX2 (1.0)	ACAD10 (1.0)	CCND2 (0.8)	PCCB (0.7)	TM9SF4 (0.7)
ENSG00000092201	SUPT16H PPI subnetwork	0.09	>=0.20	CDC123 (2.2)	UNC5C (1.9)	ATXN2 (1.8)	STAG1 (1.5)	MAPKAPK5 (1.1)	BRAP (0.9)	C12orf47 (0.8)	ST6GALNAC1 (0.7)	CUX2 (0.6)	ERP29 (0.6)
ENSG00000102804	TSC22D1 PPI subnetwork	0.09	>=0.20	PCCB (3.0)	CDC123 (2.4)	TM9SF4 (2.1)	CCND2 (2.0)	C12orf47 (1.9)	POFUT1 (1.4)	STAG1 (1.4)	ERP29 (1.4)	ASXL1 (1.2)	CDKAL1 (1.2)
ENSG00000102010	BMX PPI subnetwork	0.09	>=0.20	MEF2C (2.4)	CCND2 (2.4)	ENSG00000236094 (1.5)	NCK1 (1.5)	TRAFD1 (1.4)	ENSG00000235070 (1.2)	GPSM1 (1.0)	SH2B3 (1.0)	MAGI3 (0.9)	TMEM22 (0.8)
ENSG00000039537	C6 PPI subnetwork	0.09	>=0.20	PLG (8.3)	LPA (6.5)	ENSG00000239213 (3.6)	PCCB (1.8)	GPSM1 (1.7)	TMEM116 (1.3)	LINGO2 (1.2)	MAGI3 (1.2)	ENSG00000236772 (1.1)	TMEM184A (1.1)
ENSG00000189091	SF3B3 PPI subnetwork	0.09	>=0.20	STAG1 (2.7)	CDC123 (1.7)	CDKAL1 (1.6)	RSBN1 (1.5)	RPGRIP1L (1.3)	TRAFD1 (1.1)	PLAGL2 (1.0)	ASXL1 (1.0)	UNC5C (0.9)	MAPKAPK5 (0.7)
REACTOME_METABOLISM_OF_CARBOHYDRATES	REACTOME_METABOLISM_OF_CARBOHYDRATES	0.09	>=0.20	CARD9 (3.0)	LPA (2.4)	PCCB (2.2)	RSBN1 (2.1)	PLG (2.0)	ENSG00000259478 (1.6)	ADAM1 (1.3)	ALDH2 (1.2)	ENSG00000236094 (1.0)	PLAGL2 (0.9)
GO:0009119	ribonucleoside metabolic process	0.09	>=0.20	LPA (2.3)	RPGRIP1L (1.8)	LINGO2 (1.7)	ACAD10 (1.3)	TMEM116 (1.2)	MAPKAPK5 (1.2)	C12orf47 (1.1)	GPSM1 (1.1)	PHTF1 (1.0)	PCCB (0.9)
GO:0009262	deoxyribonucleotide metabolic process	0.1	>=0.20	ENSG00000239213 (2.5)	TMEM116 (1.8)	ACAD10 (1.7)	MAPKAPK5 (1.4)	LINGO2 (1.3)	CDC123 (1.0)	ST6GALNAC1 (0.9)	RPGRIP1L (0.9)	ENSG00000235070 (0.9)	PHTF1 (0.8)
ENSG00000108883	EFTUD2 PPI subnetwork	0.1	>=0.20	CDC123 (2.3)	CDKAL1 (2.0)	STAG1 (1.9)	PLAGL2 (1.7)	TM9SF4 (1.3)	ASXL1 (1.3)	ERP29 (1.3)	ENSG00000235070 (1.2)	RPGRIP1L (1.1)	ADAM1 (1.1)
GO:0032648	regulation of interferon-beta production	0.1	>=0.20	ADAM1 (1.9)	TM9SF4 (1.9)	PHTF1 (1.8)	TRAFD1 (1.8)	NAA25 (1.6)	BRAP (1.6)	MAPKAPK5 (1.5)	SH2B3 (1.2)	TMEM184A (1.1)	FAM109A (1.1)
ENSG00000168028	RPSA PPI subnetwork	0.1	>=0.20	NAA25 (4.1)	CDC123 (1.7)	MEF2C (1.3)	CUX2 (1.3)	ENSG00000259478 (1.2)	ADAM1 (1.2)	CCND2 (1.1)	ERP29 (0.9)	BRAP (0.7)	PCCB (0.5)
REACTOME_METABOLISM_OF_NUCLEOTIDES	REACTOME_METABOLISM_OF_NUCLEOTIDES	0.1	>=0.20	ACAD10 (2.3)	PCCB (1.9)	LPA (1.9)	PLG (1.7)	CARD9 (1.6)	NAA25 (1.0)	ADAM1 (1.0)	CDC123 (1.0)	ALDH2 (1.0)	GPSM1 (0.9)
GO:0004033	aldo-keto reductase (NADP) activity	0.1	>=0.20	ALDH2 (3.7)	TMEM184A (1.9)	PCCB (1.7)	C20orf112 (1.5)	TMEM116 (1.4)	CUX2 (1.3)	ENSG00000235070 (1.3)	RPGRIP1L (1.2)	NCK1 (1.0)	CDKAL1 (1.0)
ENSG00000086189	DIMT1 PPI subnetwork	0.1	>=0.20	NAA25 (4.1)	ASXL1 (1.7)	MAPKAPK5 (1.5)	RPGRIP1L (1.5)	CDKAL1 (1.3)	C12orf47 (1.3)	BRAP (1.2)	TM9SF4 (0.8)	ENSG00000259478 (0.7)	CCND2 (0.7)
ENSG00000109846	CRYAB PPI subnetwork	0.1	>=0.20	GPSM1 (1.9)	ERP29 (1.7)	TMEM132E (1.5)	CUX2 (1.5)	PHTF1 (1.2)	CCND2 (1.1)	PTPN22 (1.0)	C12orf51 (0.8)	MEF2C (0.8)	PLAGL2 (0.7)
REACTOME_MRNA_SPLICING	REACTOME_MRNA_SPLICING	0.1	>=0.20	CDKAL1 (2.6)	STAG1 (2.1)	CDC123 (2.0)	C12orf47 (1.3)	RSBN1 (1.3)	ERP29 (1.2)	RPGRIP1L (1.1)	ADAM1 (1.0)	TRAFD1 (1.0)	ENSG00000235070 (0.9)
REACTOME_MRNA_SPLICING_:_MAJOR_PATHWAY	REACTOME_MRNA_SPLICING_:_MAJOR_PATHWAY	0.1	>=0.20	CDKAL1 (2.6)	STAG1 (2.1)	CDC123 (2.0)	C12orf47 (1.3)	RSBN1 (1.3)	ERP29 (1.2)	RPGRIP1L (1.1)	ADAM1 (1.0)	TRAFD1 (1.0)	ENSG00000235070 (0.9)
ENSG00000070756	PABPC1 PPI subnetwork	0.1	>=0.20	NAA25 (2.4)	ADAM1 (2.1)	ASXL1 (1.3)	STAG1 (1.3)	CDC123 (1.2)	ATXN2 (1.1)	CDKAL1 (1.1)	RSBN1 (1.1)	BRAP (1.0)	MAPKAPK5 (0.8)
GO:0042157	lipoprotein metabolic process	0.1	>=0.20	TM9SF4 (3.3)	ENSG00000239213 (2.6)	POFUT1 (2.5)	ADAM1 (2.4)	ERP29 (2.3)	TMEM116 (1.8)	TMEM184A (1.6)	ST6GALNAC1 (1.6)	ENSG00000259478 (1.4)	ACAD10 (1.4)
ENSG00000072501	SMC1A PPI subnetwork	0.1	>=0.20	STAG1 (2.8)	CDC123 (2.1)	RPGRIP1L (1.6)	ASXL1 (1.6)	CDKAL1 (1.6)	C12orf47 (1.4)	ADAM1 (1.1)	ERP29 (1.0)	ENSG00000235070 (0.9)	RSBN1 (0.9)
GO:0006303	double-strand break repair via nonhomologous end joining	0.1	>=0.20	ENSG00000259478 (2.3)	CDKAL1 (2.1)	TMEM116 (1.9)	ENSG00000235070 (1.7)	POFUT1 (1.5)	ADAM1 (1.5)	PHTF1 (1.4)	GPSM1 (1.1)	MAPKAPK5 (1.1)	ACAD10 (1.0)
MP:0000813	abnormal hippocampus layer morphology	0.1	>=0.20	MEF2C (2.6)	TMEM184A (2.1)	KIF3B (1.9)	PHTF1 (1.7)	CARD9 (1.6)	ENSG00000239213 (1.6)	ENSG00000236772 (1.6)	LPA (1.4)	LINGO2 (1.4)	GPSM1 (1.3)
GO:0042446	hormone biosynthetic process	0.1	>=0.20	TMEM22 (2.5)	TMEM184A (1.8)	LINGO2 (1.7)	ENSG00000236094 (1.5)	UNC5C (1.5)	PCCB (1.2)	LPA (1.1)	NCK1 (0.9)	ACAD10 (0.8)	IL20RB (0.7)
ENSG00000140829	DHX38 PPI subnetwork	0.1	>=0.20	CDKAL1 (2.5)	STAG1 (2.1)	CDC123 (1.9)	C12orf47 (1.2)	ERP29 (1.1)	RSBN1 (1.0)	RPGRIP1L (1.0)	TRAFD1 (0.9)	PLAGL2 (0.9)	ENSG00000235070 (0.8)
GO:0042354	L-fucose metabolic process	0.1	>=0.20	ST6GALNAC1 (3.6)	ENSG00000259478 (2.9)	ERP29 (1.7)	PHTF1 (1.6)	IL20RB (1.3)	TMEM22 (1.1)	FAM109A (1.0)	RSBN1 (0.8)	CDKAL1 (0.8)	ADAM1 (0.7)
ENSG00000197969	VPS13A PPI subnetwork	0.1	>=0.20	PCCB (2.6)	ENSG00000239213 (2.5)	IL20RB (2.1)	CDC123 (2.0)	STAG1 (1.9)	CCND2 (1.8)	ERP29 (1.7)	NAA25 (1.1)	LINGO2 (1.1)	RPGRIP1L (1.1)
REACTOME_CD28_DEPENDENT_VAV1_PATHWAY	REACTOME_CD28_DEPENDENT_VAV1_PATHWAY	0.1	>=0.20	PTPN22 (5.2)	MEF2C (2.7)	KIF3B (2.2)	CCND2 (1.5)	ENSG00000236772 (1.5)	PLAGL2 (1.4)	ENSG00000259478 (1.2)	LINGO2 (1.1)	ADAM1 (1.1)	ENSG00000239213 (1.0)
ENSG00000143368	SF3B4 PPI subnetwork	0.1	>=0.20	STAG1 (2.3)	CDC123 (2.2)	CDKAL1 (2.1)	RSBN1 (1.3)	PLAGL2 (1.2)	TRAFD1 (1.2)	ASXL1 (1.2)	ADAM1 (1.1)	C12orf47 (1.0)	MAPKAPK5 (0.8)
ENSG00000167751	KLK2 PPI subnetwork	0.1	>=0.20	PLG (4.4)	LPA (2.1)	TMEM132E (1.9)	IL20RB (1.8)	PCCB (1.5)	SH2B3 (1.4)	ENSG00000236772 (1.4)	ENSG00000236094 (1.2)	CUX2 (1.2)	TMEM184A (1.2)
ENSG00000165934	CPSF2 PPI subnetwork	0.1	>=0.20	STAG1 (1.9)	CDC123 (1.9)	CDKAL1 (1.8)	ERP29 (1.5)	ADAM1 (1.4)	RSBN1 (1.3)	PLAGL2 (1.2)	C12orf47 (1.2)	ENSG00000235070 (1.1)	MAPKAPK5 (1.0)
ENSG00000134001	EIF2S1 PPI subnetwork	0.1	>=0.20	ENSG00000236772 (1.6)	ADAM1 (1.4)	BRAP (1.3)	NAA25 (1.3)	ENSG00000259478 (1.3)	CDC123 (1.1)	CUX2 (1.0)	SH2B3 (0.9)	ASXL1 (0.8)	MAPKAPK5 (0.7)
ENSG00000165494	PCF11 PPI subnetwork	0.1	>=0.20	STAG1 (2.5)	CDKAL1 (2.2)	CDC123 (2.1)	PLAGL2 (1.5)	ADAM1 (1.4)	RSBN1 (1.3)	ERP29 (1.2)	TM9SF4 (1.2)	ATXN2 (0.9)	MAPKAPK5 (0.9)
ENSG00000008952	SEC62 PPI subnetwork	0.1	>=0.20	TM9SF4 (2.9)	STAG1 (2.1)	ERP29 (1.9)	NCK1 (1.8)	TMEM132E (1.7)	BRAP (1.7)	RSBN1 (1.3)	TRAFD1 (1.2)	CDC123 (1.2)	C12orf51 (1.1)
KEGG_RNA_DEGRADATION	KEGG_RNA_DEGRADATION	0.1	>=0.20	STAG1 (2.6)	RSBN1 (2.5)	CDKAL1 (2.2)	MAPKAPK5 (2.0)	PLAGL2 (1.8)	CDC123 (1.6)	LPA (1.5)	RPGRIP1L (1.4)	TM9SF4 (1.0)	ATXN2 (0.6)
ENSG00000134086	VHL PPI subnetwork	0.1	>=0.20	CDC123 (3.3)	ERP29 (1.8)	ADAM1 (1.5)	ST6GALNAC1 (1.2)	C12orf47 (1.1)	ATXN2 (1.0)	CDKAL1 (0.9)	STAG1 (0.9)	TMEM22 (0.9)	ENSG00000236094 (0.7)
ENSG00000163519	TRAT1 PPI subnetwork	0.1	>=0.20	PTPN22 (5.0)	NCK1 (3.1)	ENSG00000239213 (3.0)	FAM109A (1.7)	IL20RB (1.7)	PCCB (1.6)	ENSG00000259478 (1.5)	ENSG00000235070 (1.5)	ST6GALNAC1 (1.5)	KIF3B (1.4)
GO:0005976	polysaccharide metabolic process	0.1	>=0.20	ST6GALNAC1 (3.4)	LPA (2.9)	TMEM22 (1.8)	MAGI3 (1.7)	ERP29 (1.5)	ADAM1 (1.4)	ENSG00000236094 (1.4)	ACAD10 (1.3)	TM9SF4 (0.9)	UNC5C (0.9)
ENSG00000130669	PAK4 PPI subnetwork	0.1	>=0.20	MEF2C (2.6)	GPSM1 (2.0)	SH2B3 (1.6)	IL20RB (1.6)	ASXL1 (1.4)	POFUT1 (1.3)	FAM109A (1.3)	KIF3B (1.2)	MAGI3 (1.1)	ENSG00000259478 (1.0)
GO:0000049	tRNA binding	0.1	>=0.20	CDKAL1 (2.4)	NAA25 (2.4)	C12orf47 (2.1)	MAPKAPK5 (2.0)	ACAD10 (1.6)	RPGRIP1L (1.4)	ERP29 (1.3)	ENSG00000236094 (1.2)	ADAM1 (1.1)	PCCB (1.0)
MP:0002427	disproportionate dwarf	0.1	>=0.20	UNC5C (4.1)	FAM109A (2.0)	TCF7L2 (1.7)	TM9SF4 (1.6)	GPSM1 (1.5)	MEF2C (1.4)	PTPN22 (1.3)	RPGRIP1L (1.1)	TMEM22 (1.1)	CUX2 (1.0)
GO:0001964	startle response	0.1	>=0.20	TMEM132E (2.7)	LINGO2 (2.2)	TCF7L2 (1.8)	CUX2 (1.7)	RPGRIP1L (1.4)	TMEM184A (1.2)	ENSG00000236094 (1.1)	ST6GALNAC1 (0.9)	FAM109A (0.7)	C12orf47 (0.6)
GO:0030204	chondroitin sulfate metabolic process	0.1	>=0.20	ENSG00000236094 (2.3)	LINGO2 (2.0)	TMEM22 (1.5)	RPGRIP1L (1.4)	C12orf47 (1.2)	TMEM116 (1.2)	UNC5C (1.1)	CDKAL1 (1.1)	LPA (1.1)	GPSM1 (1.0)
REACTOME_RNA_POLYMERASE_III_TRANSCRIPTION_INITIATION_FROM_TYPE_3_PROMOTER	REACTOME_RNA_POLYMERASE_III_TRANSCRIPTION_INITIATION_FROM_TYPE_3_PROMOTER	0.1	>=0.20	ADAM1 (2.6)	MAPKAPK5 (2.3)	ENSG00000239213 (1.5)	ATXN2 (1.5)	LPA (1.2)	NAA25 (1.1)	ST6GALNAC1 (1.0)	CDKAL1 (1.0)	ENSG00000236094 (0.9)	TMEM116 (0.9)
ENSG00000175792	RUVBL1 PPI subnetwork	0.1	>=0.20	STAG1 (2.2)	ASXL1 (2.2)	CDC123 (1.9)	ATXN2 (1.8)	RSBN1 (1.7)	NAA25 (1.7)	MAPKAPK5 (1.5)	CDKAL1 (1.5)	C12orf47 (1.4)	ADAM1 (1.3)
ENSG00000126561	STAT5A PPI subnetwork	0.1	>=0.20	CCND2 (2.8)	ASXL1 (2.8)	CDKAL1 (2.3)	STAG1 (2.0)	MAGI3 (1.9)	RSBN1 (1.8)	NCK1 (1.8)	PTPN22 (1.6)	SH2B3 (1.5)	TRAFD1 (1.5)
REACTOME_COSTIMULATION_BY_THE_CD28_FAMILY	REACTOME_COSTIMULATION_BY_THE_CD28_FAMILY	0.1	>=0.20	PTPN22 (5.2)	KIF3B (2.4)	ALDH2 (1.7)	ST6GALNAC1 (1.4)	CCND2 (1.1)	SH2B3 (1.0)	MEF2C (1.0)	ENSG00000259478 (1.0)	CARD9 (1.0)	ENSG00000239213 (1.0)
ENSG00000148798	INA PPI subnetwork	0.1	>=0.20	TM9SF4 (2.2)	C12orf51 (2.0)	CDKAL1 (1.7)	MEF2C (1.7)	GPSM1 (1.6)	CUX2 (1.5)	POFUT1 (1.3)	ASXL1 (1.2)	ENSG00000236772 (1.1)	RPGRIP1L (1.0)
GO:0060395	SMAD protein signal transduction	0.1	>=0.20	ENSG00000235070 (2.5)	TMEM184A (2.4)	TMEM132E (1.8)	ADAM1 (1.8)	FAM109A (1.8)	ENSG00000236772 (1.5)	ENSG00000259478 (1.2)	MAPKAPK5 (1.2)	MEF2C (1.1)	CCND2 (0.9)
ENSG00000106263	EIF3B PPI subnetwork	0.1	>=0.20	CDC123 (2.9)	NAA25 (2.8)	CUX2 (1.4)	ADAM1 (1.4)	ENSG00000236772 (1.0)	PTPN22 (0.9)	STAG1 (0.9)	ASXL1 (0.9)	MEF2C (0.8)	CCND2 (0.7)
MP:0008347	decreased gamma-delta T cell number	0.1	>=0.20	LINGO2 (2.4)	TCF7L2 (2.2)	C20orf112 (1.9)	TMEM22 (1.9)	GPSM1 (1.8)	ENSG00000239213 (1.7)	PTPN22 (1.6)	SH2B3 (1.3)	TMEM184A (1.3)	ENSG00000236094 (0.9)
MP:0002465	abnormal eosinophil physiology	0.1	>=0.20	SH2B3 (3.2)	CARD9 (2.4)	MEF2C (2.3)	TMEM132E (1.6)	PTPN22 (1.5)	CCND2 (1.2)	TMEM116 (1.0)	POFUT1 (1.0)	CUX2 (0.7)	ENSG00000236772 (0.7)
ENSG00000142655	PEX14 PPI subnetwork	0.1	>=0.20	CDKAL1 (3.3)	ACAD10 (2.8)	TMEM116 (2.0)	RPGRIP1L (1.9)	PCCB (1.5)	ADAM1 (1.4)	BRAP (1.4)	ATXN2 (1.2)	ALDH2 (1.1)	CARD9 (1.0)
GO:0032608	interferon-beta production	0.1	>=0.20	TM9SF4 (1.8)	ADAM1 (1.8)	TRAFD1 (1.7)	NAA25 (1.6)	PHTF1 (1.6)	SH2B3 (1.5)	MAPKAPK5 (1.5)	BRAP (1.4)	TMEM184A (1.2)	ENSG00000259478 (1.1)
REACTOME_NUCLEAR_EVENTS_KINASE_AND_TRANSCRIPTION_FACTOR_ACTIVATION	REACTOME_NUCLEAR_EVENTS_KINASE_AND_TRANSCRIPTION_FACTOR_ACTIVATION	0.1	>=0.20	SH2B3 (3.7)	MEF2C (2.2)	RSBN1 (2.1)	FAM109A (1.7)	CCND2 (1.5)	TMEM184A (1.4)	IL20RB (1.3)	ALDH2 (1.2)	STAG1 (1.1)	GPSM1 (1.1)
GO:0030137	COPI-coated vesicle	0.1	>=0.20	TM9SF4 (2.7)	NCK1 (2.3)	CDKAL1 (1.9)	PCCB (1.7)	STAG1 (1.6)	CDC123 (1.4)	BRAP (1.3)	TMEM22 (1.1)	RPGRIP1L (1.1)	TRAFD1 (1.0)
ENSG00000177951	BET1L PPI subnetwork	0.1	>=0.20	TM9SF4 (2.3)	PCCB (2.3)	RPGRIP1L (1.8)	CDC123 (1.7)	ENSG00000236094 (1.6)	ENSG00000259478 (1.5)	NCK1 (1.5)	STAG1 (1.4)	ENSG00000239213 (1.3)	TRAFD1 (1.0)
ENSG00000197111	PCBP2 PPI subnetwork	0.1	>=0.20	STAG1 (2.2)	CDKAL1 (2.1)	CDC123 (1.9)	PLAGL2 (1.5)	TRAFD1 (1.3)	ERP29 (1.3)	TM9SF4 (1.2)	C12orf47 (1.2)	RPGRIP1L (1.0)	RSBN1 (1.0)
ENSG00000176444	CLK2 PPI subnetwork	0.1	>=0.20	ENSG00000239213 (2.5)	UNC5C (2.3)	NCK1 (1.8)	LINGO2 (1.5)	PHTF1 (1.4)	SH2B3 (1.2)	BRAP (1.1)	RSBN1 (1.1)	CCND2 (1.0)	TMEM116 (1.0)
GO:0006692	prostanoid metabolic process	0.1	>=0.20	ENSG00000235070 (2.3)	ALDH2 (2.2)	LINGO2 (1.9)	ENSG00000236772 (1.5)	NCK1 (1.3)	ADAM1 (1.3)	CDKAL1 (1.2)	FAM109A (1.2)	CARD9 (1.1)	C12orf47 (1.0)
ENSG00000065183	WDR3 PPI subnetwork	0.1	>=0.20	NAA25 (4.0)	BRAP (1.9)	MAPKAPK5 (1.6)	CDKAL1 (1.6)	CDC123 (1.2)	C12orf47 (1.1)	RPGRIP1L (0.7)	MEF2C (0.6)	CCND2 (0.4)	TM9SF4 (0.3)
ENSG00000164338	UTP15 PPI subnetwork	0.1	>=0.20	NAA25 (4.3)	BRAP (2.2)	CDKAL1 (1.8)	MAPKAPK5 (1.5)	C12orf47 (0.8)	MEF2C (0.8)	CCND2 (0.7)	STAG1 (0.6)	CDC123 (0.5)	ENSG00000259478 (0.5)
ENSG00000169992	NLGN2 PPI subnetwork	0.1	>=0.20	TMEM132E (3.0)	GPSM1 (2.3)	CUX2 (2.0)	FAM109A (1.3)	ENSG00000236772 (1.3)	ENSG00000235070 (1.3)	KIF3B (0.9)	LINGO2 (0.8)	MEF2C (0.8)	C12orf51 (0.7)
GO:0007276	gamete generation	0.1	>=0.20	TMEM184A (1.5)	C20orf112 (1.5)	PHTF1 (1.3)	RPGRIP1L (1.1)	ST6GALNAC1 (1.1)	CDKAL1 (0.7)	TMEM116 (0.5)	BRAP (0.4)	IL20RB (0.3)	ENSG00000236094 (0.3)
ENSG00000197303	ENSG00000197303 PPI subnetwork	0.1	>=0.20	NAA25 (2.9)	ADAM1 (1.5)	ENSG00000259478 (1.4)	RPGRIP1L (1.3)	ERP29 (1.3)	CUX2 (1.0)	ASXL1 (0.9)	MEF2C (0.8)	POFUT1 (0.8)	MAPKAPK5 (0.8)
REACTOME_G:PROTEIN_MEDIATED_EVENTS	REACTOME_G:PROTEIN_MEDIATED_EVENTS	0.1	>=0.20	SH2B3 (2.6)	RSBN1 (2.2)	UNC5C (1.9)	C20orf112 (1.8)	MEF2C (1.8)	ENSG00000259478 (1.6)	GPSM1 (1.3)	CARD9 (1.3)	ENSG00000235070 (1.1)	LINGO2 (1.0)
MP:0008209	decreased pre-B cell number	0.1	>=0.20	POFUT1 (2.8)	MEF2C (2.0)	PLAGL2 (1.9)	PTPN22 (1.7)	ASXL1 (1.7)	RSBN1 (1.6)	CDC123 (1.5)	CARD9 (1.4)	C12orf51 (1.2)	ERP29 (1.1)
ENSG00000175324	LSM1 PPI subnetwork	0.1	>=0.20	CDC123 (2.8)	TRAFD1 (2.3)	RPGRIP1L (1.7)	STAG1 (1.4)	LINGO2 (1.3)	MAPKAPK5 (1.0)	ENSG00000236094 (0.9)	C12orf47 (0.9)	RSBN1 (0.8)	ALDH2 (0.8)
MP:0000141	abnormal vertebral body morphology	0.1	>=0.20	UNC5C (2.7)	TM9SF4 (2.5)	NCK1 (2.1)	CUX2 (1.9)	TCF7L2 (1.8)	CCND2 (1.4)	IL20RB (1.3)	ALDH2 (0.9)	ENSG00000235070 (0.9)	ENSG00000236772 (0.8)
ENSG00000179295	PTPN11 PPI subnetwork	0.1	>=0.20	MAGI3 (3.5)	MEF2C (2.5)	SH2B3 (1.9)	KIF3B (1.6)	C20orf112 (1.4)	TMEM132E (1.3)	CCND2 (1.3)	ASXL1 (1.2)	TM9SF4 (1.1)	UNC5C (1.1)
ENSG00000066379	ZNRD1 PPI subnetwork	0.1	>=0.20	ADAM1 (2.2)	ENSG00000239213 (1.8)	NAA25 (1.8)	MAPKAPK5 (1.8)	ACAD10 (1.7)	C12orf51 (1.5)	ATXN2 (1.3)	CDKAL1 (1.1)	ENSG00000236094 (0.9)	RPGRIP1L (0.8)
ENSG00000206429	ENSG00000206429 PPI subnetwork	0.1	>=0.20	ADAM1 (2.2)	ENSG00000239213 (1.8)	NAA25 (1.8)	MAPKAPK5 (1.8)	ACAD10 (1.7)	C12orf51 (1.5)	ATXN2 (1.3)	CDKAL1 (1.1)	ENSG00000236094 (0.9)	RPGRIP1L (0.8)
ENSG00000206502	ZNRD1 PPI subnetwork	0.1	>=0.20	ADAM1 (2.2)	ENSG00000239213 (1.8)	NAA25 (1.8)	MAPKAPK5 (1.8)	ACAD10 (1.7)	C12orf51 (1.5)	ATXN2 (1.3)	CDKAL1 (1.1)	ENSG00000236094 (0.9)	RPGRIP1L (0.8)
GO:0014823	response to activity	0.1	>=0.20	ST6GALNAC1 (1.8)	TMEM22 (1.7)	ENSG00000236094 (1.5)	TMEM184A (1.4)	POFUT1 (1.3)	MEF2C (1.0)	IL20RB (1.0)	CCND2 (1.0)	TCF7L2 (0.9)	C12orf51 (0.7)
GO:0071013	catalytic step 2 spliceosome	0.1	>=0.20	CDKAL1 (2.4)	STAG1 (2.3)	BRAP (1.8)	MAPKAPK5 (1.8)	RSBN1 (1.5)	ASXL1 (1.4)	CDC123 (1.4)	TM9SF4 (1.3)	TRAFD1 (1.2)	ADAM1 (1.0)
ENSG00000088247	KHSRP PPI subnetwork	0.1	>=0.20	RSBN1 (2.2)	GPSM1 (2.2)	MAPKAPK5 (1.6)	ATXN2 (1.4)	TCF7L2 (1.3)	CDKAL1 (1.2)	C12orf47 (1.2)	MAGI3 (1.1)	ENSG00000236094 (1.0)	RPGRIP1L (0.9)
ENSG00000155508	CNOT8 PPI subnetwork	0.1	>=0.20	ATXN2 (3.0)	BRAP (3.0)	STAG1 (2.6)	PLAGL2 (2.2)	C12orf51 (1.7)	TCF7L2 (1.6)	MAPKAPK5 (1.5)	CDKAL1 (1.3)	TMEM22 (1.3)	ASXL1 (1.3)
ENSG00000144285	SCN1A PPI subnetwork	0.1	>=0.20	CDC123 (2.7)	STAG1 (2.2)	NAA25 (1.7)	RPGRIP1L (1.6)	IL20RB (1.4)	RSBN1 (1.3)	CDKAL1 (1.2)	MEF2C (1.2)	TRAFD1 (1.2)	TMEM22 (1.2)
GO:0030663	COPI coated vesicle membrane	0.1	>=0.20	TM9SF4 (2.6)	PCCB (2.2)	NCK1 (2.2)	CDKAL1 (1.8)	STAG1 (1.6)	CDC123 (1.5)	BRAP (1.5)	TRAFD1 (1.3)	RPGRIP1L (1.2)	ENSG00000239213 (1.0)
REACTOME_PYRIMIDINE_METABOLISM	REACTOME_PYRIMIDINE_METABOLISM	0.1	>=0.20	PLG (3.7)	LPA (3.2)	ACAD10 (1.6)	ST6GALNAC1 (1.5)	ENSG00000236094 (1.1)	TMEM184A (1.0)	TMEM132E (0.9)	ADAM1 (0.8)	ENSG00000235070 (0.8)	CDC123 (0.7)
GO:0071305	cellular response to vitamin D	0.1	>=0.20	TRAFD1 (2.0)	TMEM116 (1.9)	ENSG00000235070 (1.6)	ENSG00000236772 (1.5)	FAM109A (1.5)	IL20RB (1.4)	CUX2 (1.4)	ENSG00000239213 (1.4)	C12orf47 (1.3)	MAPKAPK5 (1.2)
ENSG00000160199	PKNOX1 PPI subnetwork	0.1	>=0.20	ENSG00000236094 (2.8)	FAM109A (1.9)	POFUT1 (1.4)	CARD9 (1.2)	UNC5C (1.0)	CDKAL1 (1.0)	ACAD10 (0.9)	MEF2C (0.8)	ADAM1 (0.8)	TMEM132E (0.8)
GO:0016500	protein-hormone receptor activity	0.1	>=0.20	ENSG00000235070 (1.9)	LINGO2 (1.7)	ST6GALNAC1 (1.4)	POFUT1 (1.1)	TCF7L2 (1.0)	TMEM184A (0.9)	CDKAL1 (0.8)	RSBN1 (0.8)	TMEM132E (0.6)	ALDH2 (0.6)
ENSG00000198677	TTC37 PPI subnetwork	0.1	>=0.20	NAA25 (2.8)	CDKAL1 (2.8)	BRAP (2.2)	POFUT1 (1.8)	ENSG00000236772 (1.6)	UNC5C (1.5)	TM9SF4 (1.4)	TMEM22 (1.3)	RPGRIP1L (1.3)	MEF2C (1.2)
ENSG00000188846	RPL14 PPI subnetwork	0.1	>=0.20	NAA25 (2.6)	ADAM1 (1.7)	ENSG00000259478 (1.4)	ASXL1 (1.2)	CCND2 (1.2)	CDC123 (1.2)	CUX2 (1.1)	RPGRIP1L (1.0)	TMEM132E (0.8)	LINGO2 (0.7)
GO:0016614	oxidoreductase activity, acting on CH-OH group of donors	0.1	>=0.20	PCCB (4.8)	ALDH2 (4.0)	PLG (2.2)	ACAD10 (2.0)	LPA (1.9)	TMEM184A (1.6)	CUX2 (1.4)	CARD9 (1.1)	TMEM22 (1.0)	ENSG00000259478 (0.9)
ENSG00000105204	DYRK1B PPI subnetwork	0.1	>=0.20	ENSG00000239213 (2.0)	UNC5C (1.8)	CDKAL1 (1.7)	NCK1 (1.6)	SH2B3 (1.6)	MAGI3 (1.4)	PHTF1 (1.4)	PCCB (1.3)	ENSG00000235070 (1.2)	RSBN1 (1.2)
MP:0000968	abnormal sensory neuron innervation pattern	0.1	>=0.20	TMEM22 (3.5)	TMEM132E (2.9)	CCND2 (1.5)	ST6GALNAC1 (1.2)	RSBN1 (1.2)	UNC5C (0.9)	MEF2C (0.9)	NAA25 (0.7)	ENSG00000239213 (0.7)	C12orf47 (0.7)
MP:0008807	increased liver iron level	0.1	>=0.20	ENSG00000236772 (2.2)	CARD9 (2.1)	C12orf51 (1.8)	NCK1 (1.7)	GPSM1 (1.7)	ST6GALNAC1 (1.3)	PLG (1.3)	LPA (1.2)	PCCB (1.2)	ENSG00000236094 (1.1)
GO:0046165	alcohol biosynthetic process	0.1	>=0.20	LPA (2.3)	TMEM22 (2.0)	ENSG00000236094 (2.0)	ENSG00000259478 (1.8)	PCCB (1.7)	LINGO2 (1.5)	ALDH2 (1.5)	ST6GALNAC1 (1.4)	CARD9 (1.3)	ACAD10 (1.2)
ENSG00000140694	PARN PPI subnetwork	0.1	>=0.20	ENSG00000239213 (2.5)	PLAGL2 (1.7)	UNC5C (1.6)	ATXN2 (1.4)	CDC123 (1.3)	TM9SF4 (1.3)	POFUT1 (1.3)	ASXL1 (1.2)	ENSG00000259478 (1.1)	ENSG00000236094 (1.1)
REACTOME_ACTIVATION_OF_ATR_IN_RESPONSE_TO_REPLICATION_STRESS	REACTOME_ACTIVATION_OF_ATR_IN_RESPONSE_TO_REPLICATION_STRESS	0.1	>=0.20	TMEM116 (2.3)	CDC123 (1.4)	STAG1 (1.4)	PHTF1 (1.1)	ENSG00000235070 (1.0)	POFUT1 (0.7)	CDKAL1 (0.7)	CCND2 (0.6)	ENSG00000259478 (0.6)	TMEM22 (0.6)
GO:0006568	tryptophan metabolic process	0.1	>=0.20	LPA (3.0)	ENSG00000259478 (2.5)	CUX2 (1.7)	PLG (1.4)	NCK1 (1.4)	ENSG00000239213 (1.1)	TRAFD1 (1.1)	RPGRIP1L (1.1)	ALDH2 (1.1)	CARD9 (1.0)
GO:0042572	retinol metabolic process	0.1	>=0.20	IL20RB (2.0)	ENSG00000239213 (1.9)	ALDH2 (1.9)	GPSM1 (1.5)	KIF3B (1.4)	NCK1 (1.4)	LINGO2 (1.2)	ENSG00000236094 (1.1)	CUX2 (1.0)	ENSG00000236772 (0.9)
ENSG00000171863	RPS7 PPI subnetwork	0.1	>=0.20	NAA25 (3.1)	ADAM1 (2.1)	CDC123 (1.4)	BRAP (1.2)	CCND2 (1.0)	MEF2C (0.8)	ENSG00000259478 (0.7)	RPGRIP1L (0.7)	MAPKAPK5 (0.6)	CDKAL1 (0.6)
GO:0031519	PcG protein complex	0.1	>=0.20	PLAGL2 (3.1)	NCK1 (2.6)	RSBN1 (2.3)	ASXL1 (2.1)	GPSM1 (1.9)	C20orf112 (1.4)	STAG1 (1.3)	TMEM22 (1.2)	CUX2 (1.1)	PHTF1 (1.1)
ENSG00000151498	ACAD8 PPI subnetwork	0.1	>=0.20	IL20RB (2.3)	RSBN1 (2.0)	KIF3B (1.8)	MAPKAPK5 (1.7)	TCF7L2 (1.7)	PLAGL2 (1.7)	ATXN2 (1.7)	ST6GALNAC1 (1.6)	C12orf47 (1.6)	ASXL1 (1.5)
ENSG00000179899	ENSG00000179899 PPI subnetwork	0.1	>=0.20	RSBN1 (2.5)	C20orf112 (2.4)	TRAFD1 (2.3)	PLAGL2 (2.2)	CUX2 (2.0)	TCF7L2 (2.0)	TMEM184A (2.0)	PHTF1 (1.9)	ASXL1 (1.8)	STAG1 (1.8)
ENSG00000099882	ENSG00000099882 PPI subnetwork	0.1	>=0.20	GPSM1 (2.3)	FAM109A (2.2)	IL20RB (2.2)	ST6GALNAC1 (1.9)	KIF3B (1.9)	TMEM22 (1.8)	ENSG00000239213 (1.8)	CCND2 (1.7)	TMEM132E (1.6)	ENSG00000236094 (1.4)
ENSG00000161016	RPL8 PPI subnetwork	0.1	>=0.20	NAA25 (3.4)	CDC123 (2.6)	MAPKAPK5 (1.6)	ENSG00000236772 (1.5)	ADAM1 (1.5)	CCND2 (1.4)	CDKAL1 (1.2)	BRAP (1.2)	ENSG00000259478 (1.0)	ASXL1 (1.0)
GO:0042692	muscle cell differentiation	0.1	>=0.20	MEF2C (3.1)	FAM109A (1.9)	MAGI3 (1.7)	CUX2 (1.5)	ENSG00000235070 (1.5)	RSBN1 (1.3)	POFUT1 (1.1)	ENSG00000236094 (1.1)	TMEM184A (1.0)	ATXN2 (0.8)
ENSG00000183751	TBL3 PPI subnetwork	0.1	>=0.20	NAA25 (3.8)	BRAP (1.7)	MEF2C (1.4)	CDKAL1 (1.4)	MAPKAPK5 (1.3)	CDC123 (1.0)	C12orf47 (0.5)	ENSG00000235070 (0.5)	ENSG00000236772 (0.5)	ST6GALNAC1 (0.5)
ENSG00000068438	FTSJ1 PPI subnetwork	0.1	>=0.20	CDC123 (3.8)	ERP29 (1.7)	NAA25 (1.4)	ST6GALNAC1 (1.3)	TMEM22 (1.2)	C12orf47 (1.1)	PCCB (1.0)	CCND2 (0.8)	IL20RB (0.6)	ENSG00000235070 (0.6)
KEGG_DORSO_VENTRAL_AXIS_FORMATION	KEGG_DORSO_VENTRAL_AXIS_FORMATION	0.1	>=0.20	CCND2 (2.5)	ENSG00000239213 (1.9)	MAGI3 (1.7)	TRAFD1 (1.7)	NCK1 (1.6)	FAM109A (1.4)	LPA (1.4)	ENSG00000259478 (1.2)	RSBN1 (1.1)	GPSM1 (1.1)
ENSG00000143977	SNRPG PPI subnetwork	0.1	>=0.20	CDC123 (2.1)	CDKAL1 (1.8)	STAG1 (1.6)	PLAGL2 (1.4)	C12orf47 (1.3)	RSBN1 (1.3)	ASXL1 (1.2)	MAPKAPK5 (1.1)	RPGRIP1L (1.1)	TRAFD1 (1.0)
ENSG00000087111	PIGS PPI subnetwork	0.1	>=0.20	TM9SF4 (4.7)	POFUT1 (2.9)	ERP29 (2.9)	C12orf51 (2.1)	PHTF1 (2.0)	LINGO2 (2.0)	CDKAL1 (1.9)	PTPN22 (1.1)	ENSG00000259478 (1.0)	PLAGL2 (1.0)
GO:0051054	positive regulation of DNA metabolic process	0.1	>=0.20	RPGRIP1L (1.5)	PLAGL2 (1.3)	CCND2 (1.3)	ENSG00000259478 (1.1)	STAG1 (1.1)	KIF3B (1.0)	POFUT1 (1.0)	TM9SF4 (1.0)	UNC5C (1.0)	PTPN22 (1.0)
KEGG_GLYCOSPHINGOLIPID_BIOSYNTHESIS_GANGLIO_SERIES	KEGG_GLYCOSPHINGOLIPID_BIOSYNTHESIS_GANGLIO_SERIES	0.1	>=0.20	ERP29 (2.9)	SH2B3 (1.8)	PHTF1 (1.8)	POFUT1 (1.5)	CDKAL1 (1.5)	ENSG00000239213 (1.4)	IL20RB (1.3)	PCCB (1.2)	CCND2 (1.2)	RPGRIP1L (1.2)
KEGG_HISTIDINE_METABOLISM	KEGG_HISTIDINE_METABOLISM	0.1	>=0.20	ALDH2 (3.2)	PLG (3.1)	IL20RB (1.9)	C12orf47 (1.4)	ACAD10 (1.4)	LPA (1.4)	LINGO2 (1.4)	MAPKAPK5 (1.2)	TMEM22 (1.0)	MAGI3 (0.9)
GO:0005792	microsome	0.1	>=0.20	LPA (4.7)	PLG (4.4)	TM9SF4 (2.6)	ALDH2 (2.2)	ERP29 (2.2)	ENSG00000235070 (2.0)	PCCB (1.7)	CUX2 (1.2)	IL20RB (1.2)	LINGO2 (1.1)
ENSG00000177189	RPS6KA3 PPI subnetwork	0.1	>=0.20	MEF2C (2.5)	C12orf51 (1.5)	TMEM184A (1.5)	MAGI3 (1.4)	C20orf112 (1.4)	TCF7L2 (1.2)	LINGO2 (1.2)	GPSM1 (1.1)	TMEM132E (1.0)	ENSG00000236772 (1.0)
ENSG00000141551	CSNK1D PPI subnetwork	0.1	>=0.20	NAA25 (3.5)	CCND2 (2.0)	BRAP (1.5)	RPGRIP1L (1.3)	MAPKAPK5 (1.2)	ASXL1 (1.1)	CDC123 (1.0)	CARD9 (1.0)	TM9SF4 (0.9)	C12orf51 (0.9)
ENSG00000120696	KBTBD7 PPI subnetwork	0.1	>=0.20	ASXL1 (3.1)	NCK1 (2.2)	CDC123 (1.7)	PHTF1 (1.7)	ENSG00000236094 (1.5)	STAG1 (1.4)	BRAP (1.4)	ATXN2 (1.3)	RSBN1 (1.3)	C12orf51 (1.2)
ENSG00000050748	MAPK9 PPI subnetwork	0.1	>=0.20	SH2B3 (2.9)	ATXN2 (2.0)	UNC5C (1.6)	CCND2 (1.5)	MEF2C (1.5)	ALDH2 (1.4)	ADAM1 (1.2)	PTPN22 (1.0)	TMEM132E (1.0)	ENSG00000236094 (0.9)
MP:0002260	abnormal thyroid cartilage morphology	0.1	>=0.20	UNC5C (4.5)	CUX2 (1.9)	TMEM184A (1.9)	CDKAL1 (1.9)	FAM109A (1.8)	ENSG00000236772 (1.8)	MEF2C (1.3)	GPSM1 (1.2)	ENSG00000235070 (0.9)	CCND2 (0.9)
ENSG00000163939	PBRM1 PPI subnetwork	0.1	>=0.20	STAG1 (1.8)	RSBN1 (1.7)	UNC5C (1.6)	ST6GALNAC1 (1.6)	CUX2 (1.6)	GPSM1 (1.3)	CARD9 (1.1)	CDKAL1 (1.1)	PCCB (1.0)	TMEM116 (0.9)
GO:0032481	positive regulation of type I interferon production	0.1	>=0.20	ADAM1 (2.7)	TRAFD1 (2.2)	BRAP (2.0)	TMEM132E (1.7)	NAA25 (1.6)	TMEM184A (1.3)	ST6GALNAC1 (1.3)	TM9SF4 (1.1)	FAM109A (1.1)	MAPKAPK5 (1.1)
ENSG00000105705	SUGP1 PPI subnetwork	0.1	>=0.20	CDKAL1 (2.3)	STAG1 (2.3)	CDC123 (1.8)	C12orf47 (1.5)	ERP29 (1.2)	TRAFD1 (1.2)	RSBN1 (1.2)	ADAM1 (1.1)	RPGRIP1L (1.1)	PLAGL2 (1.0)
ENSG00000141646	SMAD4 PPI subnetwork	0.11	>=0.20	ATXN2 (3.2)	CDKAL1 (2.4)	STAG1 (2.3)	ASXL1 (1.8)	UNC5C (1.7)	TCF7L2 (1.6)	SH2B3 (1.6)	PLAGL2 (1.4)	RPGRIP1L (1.3)	MAPKAPK5 (1.2)
ENSG00000145332	KLHL8 PPI subnetwork	0.11	>=0.20	CDC123 (3.2)	ENSG00000236094 (2.0)	ERP29 (1.7)	ADAM1 (1.6)	PCCB (1.5)	C12orf47 (1.3)	TRAFD1 (1.1)	IL20RB (1.0)	CARD9 (0.8)	NCK1 (0.8)
ENSG00000165684	SNAPC4 PPI subnetwork	0.11	>=0.20	ADAM1 (2.6)	MAPKAPK5 (1.9)	ATXN2 (1.8)	C12orf47 (1.4)	CDKAL1 (1.4)	ST6GALNAC1 (1.3)	TMEM116 (1.2)	ENSG00000236094 (1.1)	ENSG00000239213 (1.1)	BRAP (1.1)
GO:0030155	regulation of cell adhesion	0.11	>=0.20	C20orf112 (2.5)	MAGI3 (2.2)	ENSG00000239213 (2.1)	CCND2 (1.9)	MEF2C (1.3)	LINGO2 (1.3)	NCK1 (1.2)	POFUT1 (1.1)	TMEM132E (1.0)	C12orf51 (1.0)
ENSG00000117091	CD48 PPI subnetwork	0.11	>=0.20	PTPN22 (5.4)	GPSM1 (2.2)	CCND2 (1.3)	LPA (1.0)	TMEM184A (1.0)	TMEM116 (1.0)	ENSG00000259478 (0.9)	MAGI3 (0.9)	ENSG00000235070 (0.9)	KIF3B (0.8)
MP:0003131	increased erythrocyte cell number	0.11	>=0.20	C12orf47 (2.2)	MEF2C (2.0)	SH2B3 (2.0)	CUX2 (1.5)	TMEM184A (1.5)	C12orf51 (1.4)	C20orf112 (1.4)	KIF3B (1.4)	ERP29 (1.3)	ALDH2 (1.2)
GO:0022627	cytosolic small ribosomal subunit	0.11	>=0.20	ENSG00000259478 (2.5)	ENSG00000236772 (1.9)	CUX2 (1.6)	POFUT1 (1.6)	ERP29 (1.2)	LINGO2 (1.0)	TCF7L2 (0.9)	TMEM184A (0.9)	MEF2C (0.8)	C20orf112 (0.8)
ENSG00000086102	NFX1 PPI subnetwork	0.11	>=0.20	STAG1 (2.3)	CDKAL1 (2.2)	CDC123 (1.7)	ASXL1 (1.4)	C12orf47 (1.4)	RSBN1 (1.3)	PLAGL2 (1.3)	RPGRIP1L (1.1)	ADAM1 (1.1)	ATXN2 (1.0)
REACTOME_RNA_POLYMERASE_II_TRANSCRIPTION	REACTOME_RNA_POLYMERASE_II_TRANSCRIPTION	0.11	>=0.20	MAPKAPK5 (2.4)	CDC123 (2.3)	PLAGL2 (1.7)	STAG1 (1.7)	RSBN1 (1.5)	C12orf47 (1.5)	CDKAL1 (1.4)	ADAM1 (0.9)	ASXL1 (0.8)	ENSG00000235070 (0.8)
MP:0009289	decreased epididymal fat pad weight	0.11	>=0.20	ENSG00000236094 (2.4)	PLG (2.1)	ACAD10 (1.9)	LPA (1.7)	ST6GALNAC1 (1.6)	PCCB (1.4)	TCF7L2 (1.4)	PTPN22 (1.2)	ASXL1 (1.1)	KIF3B (1.1)
ENSG00000162434	JAK1 PPI subnetwork	0.11	>=0.20	CARD9 (3.2)	ENSG00000259478 (1.9)	CCND2 (1.9)	KIF3B (1.8)	C20orf112 (1.7)	LPA (1.5)	PTPN22 (1.5)	ASXL1 (1.4)	MEF2C (1.4)	ALDH2 (1.3)
REACTOME_SIGNALLING_BY_NGF	REACTOME_SIGNALLING_BY_NGF	0.11	>=0.20	SH2B3 (3.1)	FAM109A (2.5)	GPSM1 (2.4)	MEF2C (1.9)	MAGI3 (1.6)	ASXL1 (1.5)	TCF7L2 (1.4)	IL20RB (1.3)	TM9SF4 (1.0)	KIF3B (0.9)
ENSG00000215301	DDX3X PPI subnetwork	0.11	>=0.20	NAA25 (2.9)	ASXL1 (2.3)	PLAGL2 (2.1)	ADAM1 (1.8)	RPGRIP1L (1.6)	CDC123 (1.5)	STAG1 (1.4)	C20orf112 (1.3)	RSBN1 (1.2)	TRAFD1 (1.1)
GO:0019400	alditol metabolic process	0.11	>=0.20	ENSG00000259478 (3.6)	ST6GALNAC1 (3.3)	FAM109A (2.0)	TMEM132E (1.7)	IL20RB (1.6)	ACAD10 (1.6)	ENSG00000239213 (1.1)	LPA (1.0)	PCCB (1.0)	C20orf112 (0.9)
GO:0008378	galactosyltransferase activity	0.11	>=0.20	ENSG00000236094 (2.1)	ERP29 (1.6)	C12orf47 (1.6)	LINGO2 (1.5)	ENSG00000235070 (1.4)	RPGRIP1L (1.4)	C20orf112 (1.3)	UNC5C (1.3)	PHTF1 (1.2)	TM9SF4 (1.1)
ENSG00000137642	SORL1 PPI subnetwork	0.11	>=0.20	ST6GALNAC1 (2.4)	FAM109A (2.2)	KIF3B (1.9)	C12orf47 (1.6)	C20orf112 (1.5)	MAGI3 (1.2)	ENSG00000259478 (1.1)	PLAGL2 (1.0)	POFUT1 (1.0)	RPGRIP1L (0.9)
ENSG00000136108	CKAP2 PPI subnetwork	0.11	>=0.20	PLG (4.9)	RPGRIP1L (2.2)	UNC5C (2.0)	NCK1 (1.9)	LPA (1.7)	TCF7L2 (1.3)	ADAM1 (1.1)	CARD9 (1.1)	ALDH2 (0.9)	GPSM1 (0.7)
REACTOME_IMMUNOREGULATORY_INTERACTIONS_BETWEEN_A_LYMPHOID_AND_A_NON:LYMPHOID_CELL	REACTOME_IMMUNOREGULATORY_INTERACTIONS_BETWEEN_A_LYMPHOID_AND_A_NON:LYMPHOID_CELL	0.11	>=0.20	PTPN22 (5.2)	CCND2 (1.4)	ENSG00000259478 (1.1)	NCK1 (1.0)	ADAM1 (1.0)	TMEM132E (0.9)	ENSG00000235070 (0.9)	LINGO2 (0.9)	ENSG00000236094 (0.7)	PCCB (0.6)
GO:0006071	glycerol metabolic process	0.11	>=0.20	ST6GALNAC1 (3.5)	ENSG00000259478 (3.2)	FAM109A (2.1)	IL20RB (2.0)	TMEM132E (1.7)	ACAD10 (1.4)	ENSG00000239213 (1.3)	LPA (1.0)	PCCB (0.9)	C20orf112 (0.9)
GO:0045620	negative regulation of lymphocyte differentiation	0.11	>=0.20	ENSG00000236772 (3.0)	C20orf112 (1.7)	PHTF1 (1.3)	GPSM1 (1.3)	ADAM1 (0.8)	IL20RB (0.7)	ENSG00000259478 (0.6)	PTPN22 (0.6)	ENSG00000239213 (0.5)	NAA25 (0.5)
ENSG00000122585	NPY PPI subnetwork	0.11	>=0.20	LINGO2 (2.5)	UNC5C (2.1)	TCF7L2 (1.9)	TMEM22 (1.8)	FAM109A (1.7)	ENSG00000236094 (1.5)	TMEM116 (0.9)	KIF3B (0.9)	MEF2C (0.9)	PTPN22 (0.8)
ENSG00000166889	PATL1 PPI subnetwork	0.11	>=0.20	PLAGL2 (2.2)	CDC123 (2.1)	ASXL1 (2.0)	BRAP (1.8)	RSBN1 (1.7)	STAG1 (1.6)	NAA25 (1.5)	TCF7L2 (1.1)	TRAFD1 (1.0)	ERP29 (0.9)
ENSG00000169306	IL1RAPL1 PPI subnetwork	0.11	>=0.20	C20orf112 (2.0)	POFUT1 (1.7)	ST6GALNAC1 (1.6)	SH2B3 (1.5)	ENSG00000259478 (1.5)	C12orf47 (1.4)	STAG1 (1.3)	MAGI3 (1.3)	TMEM184A (1.0)	LPA (1.0)
GO:0071295	cellular response to vitamin	0.11	>=0.20	ENSG00000259478 (2.4)	TMEM184A (2.4)	FAM109A (1.7)	ENSG00000235070 (1.7)	CUX2 (1.7)	TMEM132E (1.6)	UNC5C (1.3)	CARD9 (1.2)	IL20RB (1.2)	TMEM116 (1.0)
MP:0001845	abnormal inflammatory response	0.11	>=0.20	PTPN22 (3.4)	PLAGL2 (2.6)	CARD9 (2.4)	KIF3B (2.0)	CCND2 (1.5)	PHTF1 (1.5)	LPA (1.2)	SH2B3 (0.9)	RPGRIP1L (0.8)	TRAFD1 (0.7)
ENSG00000058600	POLR3E PPI subnetwork	0.11	>=0.20	ATXN2 (2.5)	MAPKAPK5 (2.3)	ADAM1 (2.2)	CDKAL1 (1.5)	LPA (1.4)	BRAP (1.3)	ASXL1 (1.3)	ST6GALNAC1 (1.1)	POFUT1 (1.0)	C12orf51 (1.0)
ENSG00000004700	RECQL PPI subnetwork	0.11	>=0.20	POFUT1 (2.7)	CDKAL1 (1.7)	ASXL1 (1.7)	STAG1 (1.7)	RPGRIP1L (1.6)	ENSG00000239213 (1.5)	CDC123 (1.3)	ENSG00000259478 (1.3)	PHTF1 (1.0)	ADAM1 (1.0)
GO:0031016	pancreas development	0.11	>=0.20	TMEM22 (2.0)	TMEM132E (1.9)	ST6GALNAC1 (1.5)	CUX2 (1.5)	CCND2 (1.5)	FAM109A (1.4)	POFUT1 (1.4)	GPSM1 (1.3)	ENSG00000236772 (1.1)	ENSG00000259478 (1.0)
GO:0051568	histone H3-K4 methylation	0.11	>=0.20	C12orf51 (3.2)	ENSG00000259478 (2.6)	ATXN2 (1.8)	C20orf112 (1.6)	ST6GALNAC1 (1.5)	ASXL1 (1.4)	RSBN1 (1.3)	STAG1 (1.2)	BRAP (1.2)	RPGRIP1L (1.0)
ENSG00000168438	CDC40 PPI subnetwork	0.11	>=0.20	CDC123 (2.4)	STAG1 (2.3)	CDKAL1 (2.0)	RSBN1 (1.6)	TRAFD1 (1.3)	C12orf47 (1.3)	PLAGL2 (1.2)	ASXL1 (1.2)	TM9SF4 (1.0)	BRAP (1.0)
MP:0005545	abnormal lens development	0.11	>=0.20	TMEM132E (2.2)	PLAGL2 (2.1)	TCF7L2 (2.1)	LINGO2 (2.0)	PHTF1 (1.4)	TRAFD1 (1.2)	TMEM184A (1.1)	ATXN2 (1.1)	ASXL1 (1.1)	TMEM116 (1.1)
MP:0003648	abnormal radial glial cell morphology	0.11	>=0.20	TMEM22 (2.7)	MEF2C (2.4)	TCF7L2 (2.4)	ALDH2 (1.9)	PHTF1 (1.5)	LINGO2 (1.5)	TMEM184A (1.3)	LPA (1.1)	POFUT1 (1.0)	C20orf112 (0.9)
ENSG00000139318	DUSP6 PPI subnetwork	0.11	>=0.20	TMEM184A (2.7)	C20orf112 (1.7)	ENSG00000259478 (1.5)	PHTF1 (1.4)	TMEM132E (1.3)	MAGI3 (1.3)	CCND2 (1.1)	FAM109A (1.0)	ALDH2 (0.9)	MAPKAPK5 (0.9)
REACTOME_DOWNSTREAM_SIGNAL_TRANSDUCTION	REACTOME_DOWNSTREAM_SIGNAL_TRANSDUCTION	0.11	>=0.20	KIF3B (3.0)	SH2B3 (2.3)	GPSM1 (1.9)	FAM109A (1.9)	CCND2 (1.7)	RSBN1 (1.7)	ENSG00000259478 (1.6)	C12orf51 (1.5)	ASXL1 (1.5)	MEF2C (1.3)
GO:0010001	glial cell differentiation	0.11	>=0.20	ENSG00000236772 (1.7)	TMEM132E (1.5)	CUX2 (1.5)	ALDH2 (1.3)	TCF7L2 (1.3)	C20orf112 (1.2)	CDKAL1 (1.2)	ST6GALNAC1 (1.1)	GPSM1 (1.1)	TMEM22 (0.9)
GO:0042588	zymogen granule	0.11	>=0.20	C12orf47 (2.3)	ADAM1 (1.8)	RSBN1 (1.7)	C20orf112 (1.6)	ERP29 (1.6)	CCND2 (1.5)	LPA (1.3)	ST6GALNAC1 (1.3)	IL20RB (0.9)	MEF2C (0.9)
MP:0005656	decreased aggression	0.11	>=0.20	IL20RB (2.0)	C12orf47 (1.9)	TMEM22 (1.9)	LINGO2 (1.6)	ENSG00000259478 (1.3)	ST6GALNAC1 (0.9)	TMEM132E (0.8)	CARD9 (0.8)	ENSG00000236772 (0.6)	PHTF1 (0.5)
MP:0000106	abnormal basisphenoid bone morphology	0.11	>=0.20	UNC5C (3.3)	CUX2 (2.5)	CDKAL1 (2.1)	CCND2 (1.8)	GPSM1 (1.7)	POFUT1 (1.5)	TMEM116 (1.2)	PHTF1 (1.1)	ENSG00000236094 (1.0)	TCF7L2 (1.0)
ENSG00000177971	IMP3 PPI subnetwork	0.11	>=0.20	NAA25 (3.9)	BRAP (1.6)	CDKAL1 (1.5)	MEF2C (1.1)	MAPKAPK5 (1.1)	CUX2 (0.6)	CDC123 (0.6)	PTPN22 (0.5)	CCND2 (0.5)	STAG1 (0.4)
ENSG00000132432	SEC61G PPI subnetwork	0.11	>=0.20	CDKAL1 (3.4)	CDC123 (3.0)	STAG1 (2.6)	PCCB (2.0)	TM9SF4 (1.9)	ERP29 (1.5)	CCND2 (1.4)	NAA25 (1.1)	TRAFD1 (1.0)	LPA (0.9)
ENSG00000139343	SNRPF PPI subnetwork	0.11	>=0.20	CDC123 (2.1)	CDKAL1 (1.9)	PLAGL2 (1.7)	STAG1 (1.7)	RSBN1 (1.5)	C12orf47 (1.4)	TRAFD1 (1.2)	MAPKAPK5 (1.0)	RPGRIP1L (1.0)	ASXL1 (0.8)
REACTOME_CTLA4_INHIBITORY_SIGNALING	REACTOME_CTLA4_INHIBITORY_SIGNALING	0.11	>=0.20	PTPN22 (3.3)	KIF3B (2.6)	ENSG00000235070 (1.5)	CCND2 (1.4)	GPSM1 (1.3)	FAM109A (1.3)	ST6GALNAC1 (1.3)	C12orf51 (1.2)	MEF2C (1.1)	ALDH2 (1.1)
GO:0046930	pore complex	0.11	>=0.20	LPA (3.2)	PLG (2.9)	NAA25 (2.7)	ASXL1 (1.9)	MAPKAPK5 (1.7)	CDC123 (1.5)	CDKAL1 (1.5)	STAG1 (1.5)	BRAP (1.3)	PLAGL2 (1.0)
MP:0011088	partial neonatal lethality	0.11	>=0.20	TCF7L2 (3.3)	UNC5C (3.1)	CCND2 (3.0)	PLAGL2 (2.2)	ALDH2 (1.6)	ASXL1 (1.5)	ATXN2 (1.5)	CUX2 (1.4)	TM9SF4 (1.3)	POFUT1 (1.3)
MP:0010373	myeloid hyperplasia	0.11	>=0.20	PLAGL2 (2.6)	SH2B3 (2.5)	MEF2C (2.2)	C12orf51 (2.1)	MAPKAPK5 (2.0)	ENSG00000235070 (1.8)	C20orf112 (1.7)	TMEM22 (1.7)	CARD9 (1.5)	POFUT1 (1.4)
ENSG00000205246	RPSAP58 PPI subnetwork	0.11	>=0.20	NAA25 (5.1)	CDC123 (2.7)	BRAP (2.1)	MAPKAPK5 (1.5)	PCCB (1.1)	MEF2C (0.7)	CCND2 (0.7)	ENSG00000259478 (0.7)	POFUT1 (0.6)	TRAFD1 (0.6)
GO:0007608	sensory perception of smell	0.11	>=0.20	LINGO2 (3.2)	ENSG00000235070 (2.4)	ENSG00000259478 (1.8)	C12orf47 (1.5)	PHTF1 (1.3)	ST6GALNAC1 (1.2)	NCK1 (0.9)	KIF3B (0.9)	ENSG00000236094 (0.9)	RPGRIP1L (0.9)
ENSG00000138346	DNA2 PPI subnetwork	0.11	>=0.20	STAG1 (2.2)	CDC123 (1.7)	CCND2 (1.5)	PHTF1 (1.4)	CDKAL1 (1.1)	PCCB (1.0)	ERP29 (0.9)	RPGRIP1L (0.8)	ST6GALNAC1 (0.7)	POFUT1 (0.5)
ENSG00000099817	POLR2E PPI subnetwork	0.11	>=0.20	CDC123 (2.4)	CDKAL1 (2.1)	MAPKAPK5 (1.9)	STAG1 (1.6)	ASXL1 (1.5)	BRAP (1.3)	RSBN1 (1.3)	C12orf47 (1.1)	PLAGL2 (1.1)	ATXN2 (0.9)
KEGG_GLYCOLYSIS_GLUCONEOGENESIS	KEGG_GLYCOLYSIS_GLUCONEOGENESIS	0.11	>=0.20	ALDH2 (3.2)	LPA (3.1)	PLG (3.1)	PCCB (2.7)	ACAD10 (1.9)	ST6GALNAC1 (1.6)	PTPN22 (1.2)	RSBN1 (1.0)	ENSG00000259478 (1.0)	ADAM1 (0.7)
MP:0005463	abnormal CD4-positive T cell physiology	0.11	>=0.20	PTPN22 (4.3)	PLAGL2 (3.1)	CCND2 (2.4)	SH2B3 (2.1)	CARD9 (1.7)	RPGRIP1L (1.2)	KIF3B (1.2)	ENSG00000259478 (1.1)	POFUT1 (1.0)	NCK1 (0.8)
GO:0042803	protein homodimerization activity	0.11	>=0.20	ALDH2 (2.5)	SH2B3 (2.2)	CARD9 (1.7)	PLG (1.6)	UNC5C (1.5)	PCCB (1.5)	ST6GALNAC1 (1.4)	ATXN2 (1.2)	MEF2C (1.0)	PLAGL2 (1.0)
MP:0000107	abnormal frontal bone morphology	0.11	>=0.20	CUX2 (2.5)	TCF7L2 (2.5)	MEF2C (1.9)	GPSM1 (1.9)	ALDH2 (1.6)	ATXN2 (1.6)	CCND2 (1.6)	TRAFD1 (1.4)	PLAGL2 (1.1)	STAG1 (1.1)
ENSG00000162290	ENSG00000162290 PPI subnetwork	0.11	>=0.20	RSBN1 (2.4)	ATXN2 (1.5)	STAG1 (1.4)	CCND2 (1.2)	CDKAL1 (1.2)	PLAGL2 (1.1)	C12orf51 (1.1)	ENSG00000236094 (1.1)	ST6GALNAC1 (1.0)	KIF3B (1.0)
GO:0072210	metanephric nephron development	0.11	>=0.20	TMEM184A (2.4)	UNC5C (2.4)	TMEM132E (1.7)	ENSG00000236772 (1.6)	ENSG00000236094 (1.5)	TMEM116 (1.5)	TCF7L2 (1.4)	LINGO2 (0.9)	CDKAL1 (0.9)	RPGRIP1L (0.7)
ENSG00000101138	CSTF1 PPI subnetwork	0.11	>=0.20	CDKAL1 (2.4)	STAG1 (2.3)	CDC123 (2.1)	C12orf47 (1.3)	RSBN1 (1.2)	RPGRIP1L (1.0)	PLAGL2 (1.0)	ERP29 (0.9)	ENSG00000235070 (0.8)	ASXL1 (0.8)
KEGG_METABOLISM_OF_XENOBIOTICS_BY_CYTOCHROME_P450	KEGG_METABOLISM_OF_XENOBIOTICS_BY_CYTOCHROME_P450	0.11	>=0.20	LPA (5.6)	ALDH2 (4.2)	PLG (3.3)	TMEM184A (1.5)	ENSG00000259478 (1.2)	TMEM116 (1.2)	ST6GALNAC1 (1.2)	LINGO2 (1.2)	ADAM1 (1.0)	MAGI3 (0.8)
GO:0042743	hydrogen peroxide metabolic process	0.11	>=0.20	ADAM1 (2.6)	ALDH2 (2.3)	TMEM132E (1.9)	LPA (1.6)	ST6GALNAC1 (1.5)	CDKAL1 (1.4)	ACAD10 (1.3)	C12orf51 (1.2)	CARD9 (1.2)	NAA25 (1.0)
GO:0006397	mRNA processing	0.11	>=0.20	RSBN1 (2.4)	CDKAL1 (2.4)	MAPKAPK5 (2.4)	CDC123 (1.8)	BRAP (1.7)	STAG1 (1.5)	ADAM1 (1.2)	C12orf47 (1.2)	RPGRIP1L (1.2)	TRAFD1 (1.0)
GO:0006725	cellular aromatic compound metabolic process	0.11	>=0.20	LPA (3.7)	LINGO2 (2.2)	PCCB (2.0)	CARD9 (1.8)	PLG (1.8)	ALDH2 (1.6)	ACAD10 (1.3)	CUX2 (1.1)	ENSG00000259478 (0.9)	ENSG00000239213 (0.9)
GO:0015923	mannosidase activity	0.11	>=0.20	ERP29 (3.4)	TM9SF4 (2.9)	CARD9 (2.5)	PHTF1 (2.5)	POFUT1 (1.6)	PCCB (1.3)	ACAD10 (1.2)	MAGI3 (1.2)	ENSG00000239213 (1.1)	NCK1 (0.8)
ENSG00000003756	RBM5 PPI subnetwork	0.11	>=0.20	CDKAL1 (2.3)	CDC123 (2.0)	STAG1 (2.0)	C12orf47 (1.6)	RSBN1 (1.6)	ERP29 (1.1)	ADAM1 (1.1)	RPGRIP1L (1.0)	TRAFD1 (0.9)	PLAGL2 (0.8)
MP:0000512	intestinal ulcer	0.11	>=0.20	LPA (3.1)	PLAGL2 (2.3)	PTPN22 (1.7)	ENSG00000259478 (1.6)	CARD9 (1.6)	FAM109A (1.5)	POFUT1 (1.5)	ST6GALNAC1 (1.3)	TMEM132E (1.2)	CCND2 (1.1)
ENSG00000182446	NPLOC4 PPI subnetwork	0.11	>=0.20	BRAP (3.3)	ATXN2 (3.0)	TM9SF4 (1.9)	CDKAL1 (1.8)	TMEM184A (1.7)	IL20RB (1.7)	CDC123 (1.6)	NAA25 (1.6)	ALDH2 (1.6)	PCCB (1.5)
GO:0042598	vesicular fraction	0.11	>=0.20	LPA (4.7)	PLG (4.4)	TM9SF4 (2.5)	ALDH2 (2.3)	ERP29 (2.2)	ENSG00000235070 (1.9)	PCCB (1.8)	CUX2 (1.3)	IL20RB (1.2)	LINGO2 (0.9)
ENSG00000117318	ID3 PPI subnetwork	0.11	>=0.20	MEF2C (4.3)	ENSG00000236094 (3.5)	FAM109A (3.0)	STAG1 (2.0)	ATXN2 (1.6)	C12orf51 (1.4)	ENSG00000235070 (1.1)	TMEM184A (1.1)	CDKAL1 (0.9)	CCND2 (0.8)
ENSG00000185658	BRWD1 PPI subnetwork	0.11	>=0.20	ASXL1 (3.3)	C12orf51 (2.3)	STAG1 (1.7)	ATXN2 (1.5)	ENSG00000236094 (1.4)	TRAFD1 (1.4)	CDC123 (1.3)	TMEM184A (0.9)	NCK1 (0.9)	LINGO2 (0.9)
ENSG00000089154	GCN1L1 PPI subnetwork	0.11	>=0.20	NAA25 (3.7)	STAG1 (2.7)	CDC123 (2.2)	RPGRIP1L (1.8)	MAPKAPK5 (1.7)	BRAP (1.6)	PCCB (1.2)	ATXN2 (0.9)	CDKAL1 (0.9)	ASXL1 (0.8)
ENSG00000162191	UBXN1 PPI subnetwork	0.11	>=0.20	TMEM184A (2.1)	LINGO2 (2.0)	TM9SF4 (1.2)	CDC123 (1.1)	NCK1 (1.1)	RSBN1 (1.1)	ENSG00000259478 (1.1)	BRAP (0.9)	PCCB (0.9)	TRAFD1 (0.8)
ENSG00000105397	TYK2 PPI subnetwork	0.11	>=0.20	KIF3B (3.0)	CCND2 (2.7)	MAGI3 (2.1)	CARD9 (2.0)	ENSG00000259478 (1.9)	PTPN22 (1.8)	TRAFD1 (1.6)	ASXL1 (1.5)	C20orf112 (1.5)	LPA (1.3)
ENSG00000126945	HNRNPH2 PPI subnetwork	0.11	>=0.20	CDKAL1 (2.1)	CDC123 (2.0)	STAG1 (1.7)	RSBN1 (1.5)	ADAM1 (1.4)	ERP29 (1.3)	RPGRIP1L (1.1)	TRAFD1 (1.1)	ASXL1 (0.9)	TCF7L2 (0.7)
GO:0071371	cellular response to gonadotropin stimulus	0.11	>=0.20	TMEM184A (3.3)	ST6GALNAC1 (2.4)	FAM109A (1.7)	LINGO2 (1.4)	TMEM132E (1.4)	ALDH2 (0.9)	GPSM1 (0.9)	ENSG00000235070 (0.7)	PCCB (0.5)	CUX2 (0.3)
GO:0001502	cartilage condensation	0.11	>=0.20	UNC5C (3.4)	ENSG00000259478 (2.0)	ENSG00000235070 (1.8)	FAM109A (1.7)	ENSG00000236094 (1.3)	GPSM1 (1.2)	TMEM184A (1.2)	ENSG00000236772 (0.7)	RSBN1 (0.7)	KIF3B (0.6)
MP:0006397	disorganized long bone epiphyseal plate	0.11	>=0.20	UNC5C (3.3)	RPGRIP1L (2.3)	PHTF1 (1.9)	ERP29 (1.7)	TMEM116 (1.5)	C20orf112 (1.4)	TM9SF4 (1.4)	ENSG00000236094 (1.4)	IL20RB (1.3)	MAPKAPK5 (1.2)
ENSG00000126458	RRAS PPI subnetwork	0.11	>=0.20	ENSG00000239213 (3.3)	GPSM1 (2.4)	IL20RB (2.4)	FAM109A (2.2)	MAGI3 (2.1)	PTPN22 (2.0)	ASXL1 (2.0)	STAG1 (1.9)	CCND2 (1.9)	SH2B3 (1.9)
ENSG00000104738	MCM4 PPI subnetwork	0.11	>=0.20	CDC123 (3.3)	CCND2 (1.8)	PHTF1 (1.6)	RPGRIP1L (1.4)	TMEM116 (1.2)	TMEM22 (1.0)	STAG1 (0.9)	ERP29 (0.9)	POFUT1 (0.8)	MEF2C (0.8)
ENSG00000100138	NHP2L1 PPI subnetwork	0.11	>=0.20	CDC123 (2.2)	NAA25 (1.6)	CDKAL1 (1.6)	ADAM1 (1.2)	ASXL1 (1.1)	MAPKAPK5 (1.0)	RSBN1 (1.0)	STAG1 (1.0)	RPGRIP1L (0.9)	ERP29 (0.8)
ENSG00000152455	SUV39H2 PPI subnetwork	0.11	>=0.20	STAG1 (3.1)	FAM109A (2.0)	GPSM1 (2.0)	RSBN1 (1.3)	CCND2 (1.3)	TRAFD1 (1.2)	ATXN2 (1.2)	CARD9 (1.0)	SH2B3 (1.0)	ENSG00000259478 (1.0)
ENSG00000120158	RCL1 PPI subnetwork	0.11	>=0.20	NAA25 (4.1)	CDKAL1 (1.6)	BRAP (1.5)	MAPKAPK5 (1.5)	CDC123 (1.3)	RPGRIP1L (0.9)	MEF2C (0.8)	ENSG00000259478 (0.8)	CCND2 (0.5)	ENSG00000236094 (0.5)
ENSG00000138297	TIMM23 PPI subnetwork	0.11	>=0.20	PCCB (2.1)	ACAD10 (1.9)	ENSG00000259478 (1.6)	CCND2 (1.5)	BRAP (1.4)	LPA (1.1)	C12orf47 (1.1)	MAPKAPK5 (1.0)	TMEM116 (0.9)	RPGRIP1L (0.8)
ENSG00000092098	RNF31 PPI subnetwork	0.11	>=0.20	TRAFD1 (4.0)	CCND2 (3.1)	PLAGL2 (2.0)	KIF3B (1.8)	PTPN22 (1.6)	TCF7L2 (1.5)	CDKAL1 (1.4)	MAGI3 (1.3)	POFUT1 (1.3)	ENSG00000236772 (1.3)
GO:0006302	double-strand break repair	0.11	>=0.20	RPGRIP1L (2.5)	CDC123 (2.3)	PHTF1 (2.3)	CDKAL1 (2.0)	ENSG00000235070 (1.2)	TMEM116 (1.2)	ENSG00000259478 (1.1)	MAPKAPK5 (1.1)	UNC5C (1.1)	ADAM1 (1.1)
ENSG00000183741	CBX6 PPI subnetwork	0.11	>=0.20	RSBN1 (3.2)	TCF7L2 (2.3)	STAG1 (2.3)	ATXN2 (2.0)	NCK1 (1.8)	CUX2 (1.8)	TRAFD1 (1.7)	ASXL1 (1.6)	PLAGL2 (1.5)	TMEM22 (1.4)
MP:0002115	abnormal limb bone morphology	0.11	>=0.20	UNC5C (3.7)	TCF7L2 (3.2)	MEF2C (2.3)	RPGRIP1L (1.7)	IL20RB (1.4)	GPSM1 (1.4)	CUX2 (1.1)	FAM109A (1.0)	ASXL1 (0.9)	CDKAL1 (0.9)
ENSG00000147669	POLR2K PPI subnetwork	0.11	>=0.20	MAPKAPK5 (2.3)	CDKAL1 (2.1)	CDC123 (2.0)	STAG1 (1.8)	ASXL1 (1.5)	C12orf47 (1.5)	RSBN1 (1.3)	BRAP (1.2)	ADAM1 (1.2)	PLAGL2 (0.9)
ENSG00000107338	SHB PPI subnetwork	0.11	>=0.20	PTPN22 (3.0)	KIF3B (2.9)	FAM109A (2.1)	TCF7L2 (1.8)	CCND2 (1.7)	RPGRIP1L (1.6)	MAGI3 (1.1)	ENSG00000259478 (1.1)	ENSG00000239213 (1.0)	C20orf112 (1.0)
ENSG00000111752	PHC1 PPI subnetwork	0.11	>=0.20	RSBN1 (3.1)	TRAFD1 (2.6)	PLAGL2 (2.6)	C20orf112 (2.3)	TMEM184A (1.9)	TCF7L2 (1.9)	PHTF1 (1.7)	ASXL1 (1.7)	CUX2 (1.6)	GPSM1 (1.6)
ENSG00000185104	FAF1 PPI subnetwork	0.11	>=0.20	NCK1 (2.5)	BRAP (2.2)	TMEM184A (1.9)	CDC123 (1.8)	CDKAL1 (1.7)	KIF3B (1.4)	ASXL1 (1.3)	ENSG00000259478 (1.2)	ATXN2 (1.2)	PLAGL2 (1.1)
GO:0031018	endocrine pancreas development	0.11	>=0.20	GPSM1 (2.2)	ENSG00000259478 (2.2)	TMEM132E (2.0)	ST6GALNAC1 (1.7)	TMEM22 (1.4)	CUX2 (1.2)	CCND2 (1.2)	POFUT1 (1.1)	ENSG00000236772 (0.9)	ADAM1 (0.7)
GO:0002920	regulation of humoral immune response	0.11	>=0.20	KIF3B (1.9)	ENSG00000259478 (1.8)	LPA (1.6)	ENSG00000235070 (1.6)	CARD9 (1.5)	RPGRIP1L (1.3)	PTPN22 (1.1)	PLG (0.8)	ENSG00000239213 (0.8)	PLAGL2 (0.8)
MP:0003056	abnormal hyoid bone morphology	0.11	>=0.20	UNC5C (4.2)	MEF2C (1.9)	FAM109A (1.8)	CUX2 (1.8)	PLAGL2 (1.6)	TMEM184A (1.6)	RSBN1 (1.6)	TCF7L2 (1.4)	CDKAL1 (1.3)	POFUT1 (1.3)
GO:0016616	oxidoreductase activity, acting on the CH-OH group of donors, NAD or NADP as acceptor	0.11	>=0.20	PCCB (4.9)	ALDH2 (4.0)	ACAD10 (2.1)	TMEM184A (1.6)	CUX2 (1.6)	PLG (1.5)	LPA (1.3)	CARD9 (1.1)	TMEM22 (1.1)	NCK1 (0.9)
GO:0019953	sexual reproduction	0.11	>=0.20	C20orf112 (1.3)	TMEM184A (1.3)	ST6GALNAC1 (1.2)	PHTF1 (1.0)	RPGRIP1L (0.9)	CDKAL1 (0.5)	BRAP (0.5)	ENSG00000259478 (0.4)	IL20RB (0.3)	ENSG00000235070 (0.3)
ENSG00000182533	CAV3 PPI subnetwork	0.11	>=0.20	CCND2 (2.1)	ENSG00000236094 (2.0)	MEF2C (1.9)	TMEM132E (1.8)	PTPN22 (1.2)	TMEM22 (1.1)	GPSM1 (1.1)	TMEM184A (0.8)	TM9SF4 (0.7)	ENSG00000259478 (0.7)
MP:0001405	impaired coordination	0.11	>=0.20	C12orf51 (2.5)	TMEM132E (2.1)	LINGO2 (2.0)	TMEM22 (1.8)	CUX2 (1.8)	TM9SF4 (1.4)	GPSM1 (1.4)	UNC5C (1.3)	MEF2C (1.0)	ASXL1 (0.5)
REACTOME_COMPLEMENT_CASCADE	REACTOME_COMPLEMENT_CASCADE	0.11	>=0.20	LPA (6.5)	PLG (6.1)	ENSG00000259478 (1.7)	CARD9 (1.4)	ALDH2 (1.2)	NCK1 (1.2)	ADAM1 (1.1)	PCCB (1.0)	MAGI3 (1.0)	ENSG00000239213 (0.6)
ENSG00000167601	AXL PPI subnetwork	0.11	>=0.20	KIF3B (2.9)	FAM109A (2.8)	CCND2 (2.2)	MAGI3 (2.0)	GPSM1 (2.0)	TRAFD1 (1.9)	POFUT1 (1.9)	ASXL1 (1.8)	CDKAL1 (1.4)	C20orf112 (1.4)
ENSG00000215328	HSPA1A PPI subnetwork	0.11	>=0.20	PHTF1 (1.8)	CCND2 (1.7)	NAA25 (1.6)	ATXN2 (1.4)	IL20RB (0.9)	KIF3B (0.9)	PTPN22 (0.9)	CDC123 (0.8)	ENSG00000235070 (0.7)	TCF7L2 (0.6)
GO:0006383	transcription from RNA polymerase III promoter	0.11	>=0.20	ADAM1 (3.4)	MAPKAPK5 (2.4)	BRAP (2.3)	ATXN2 (2.0)	C12orf47 (1.5)	ACAD10 (1.4)	FAM109A (1.2)	ST6GALNAC1 (1.1)	CDKAL1 (1.1)	ENSG00000239213 (1.0)
ENSG00000189369	GSPT2 PPI subnetwork	0.11	>=0.20	CUX2 (1.7)	ENSG00000259478 (1.5)	LINGO2 (1.5)	MEF2C (1.1)	TMEM22 (1.0)	ENSG00000236772 (0.9)	ERP29 (0.9)	C20orf112 (0.8)	GPSM1 (0.8)	CCND2 (0.8)
ENSG00000071894	CPSF1 PPI subnetwork	0.11	>=0.20	CDKAL1 (2.9)	STAG1 (2.4)	CDC123 (2.2)	ADAM1 (1.7)	ERP29 (1.6)	MAPKAPK5 (1.6)	RSBN1 (1.4)	C12orf47 (1.2)	RPGRIP1L (1.2)	BRAP (1.0)
GO:0016051	carbohydrate biosynthetic process	0.11	>=0.20	ENSG00000236094 (3.5)	ST6GALNAC1 (3.0)	LPA (2.5)	TMEM22 (2.4)	TM9SF4 (1.5)	ACAD10 (1.5)	PCCB (1.4)	PHTF1 (1.0)	ERP29 (1.0)	ALDH2 (0.8)
ENSG00000120149	MSX2 PPI subnetwork	0.11	>=0.20	CUX2 (2.3)	MEF2C (2.2)	RPGRIP1L (1.9)	ENSG00000235070 (1.8)	CDKAL1 (1.8)	GPSM1 (1.5)	ATXN2 (1.3)	CCND2 (1.2)	MAPKAPK5 (1.1)	TCF7L2 (1.0)
MP:0003068	enlarged kidney	0.11	>=0.20	PCCB (1.9)	UNC5C (1.8)	PLG (1.7)	RPGRIP1L (1.6)	TMEM116 (1.4)	CCND2 (1.4)	ALDH2 (1.3)	ENSG00000259478 (1.1)	KIF3B (1.0)	C12orf51 (0.9)
ENSG00000189162	ENSG00000189162 PPI subnetwork	0.12	>=0.20	CDC123 (4.9)	NCK1 (1.9)	MAGI3 (1.8)	CCND2 (1.4)	NAA25 (1.4)	KIF3B (1.3)	ALDH2 (1.1)	CARD9 (1.1)	ST6GALNAC1 (1.0)	CDKAL1 (0.9)
GO:0020037	heme binding	0.12	>=0.20	LPA (6.0)	PLG (4.3)	ALDH2 (3.7)	PCCB (2.0)	TMEM132E (1.4)	CUX2 (1.3)	ENSG00000259478 (1.2)	UNC5C (1.1)	CARD9 (0.9)	ENSG00000236772 (0.8)
ENSG00000060688	SNRNP40 PPI subnetwork	0.12	>=0.20	CDKAL1 (2.9)	STAG1 (2.4)	CDC123 (1.9)	C12orf47 (1.4)	RSBN1 (1.2)	ADAM1 (1.2)	ERP29 (1.1)	ENSG00000235070 (0.9)	RPGRIP1L (0.9)	TRAFD1 (0.9)
ENSG00000198918	RPL39 PPI subnetwork	0.12	>=0.20	ENSG00000259478 (1.9)	LINGO2 (1.6)	KIF3B (1.4)	POFUT1 (1.3)	NCK1 (1.3)	RPGRIP1L (1.2)	TMEM184A (1.1)	CUX2 (1.1)	MEF2C (1.1)	ENSG00000236772 (1.0)
ENSG00000140986	RPL3L PPI subnetwork	0.12	>=0.20	ENSG00000259478 (1.7)	CUX2 (1.2)	POFUT1 (1.1)	ADAM1 (1.0)	LINGO2 (1.0)	ERP29 (1.0)	CCND2 (1.0)	ENSG00000236772 (1.0)	NCK1 (0.9)	MEF2C (0.8)
ENSG00000072958	AP1M1 PPI subnetwork	0.12	>=0.20	PCCB (2.2)	ERP29 (2.2)	ADAM1 (1.9)	BRAP (1.8)	TMEM184A (1.6)	PLAGL2 (1.5)	KIF3B (1.4)	POFUT1 (1.3)	PLG (1.3)	TM9SF4 (1.2)
REACTOME_INFLUENZA_LIFE_CYCLE	REACTOME_INFLUENZA_LIFE_CYCLE	0.12	>=0.20	NAA25 (2.0)	STAG1 (1.4)	ADAM1 (1.4)	ENSG00000259478 (1.3)	LINGO2 (1.3)	ASXL1 (1.2)	CDC123 (0.9)	MAPKAPK5 (0.8)	ERP29 (0.7)	CDKAL1 (0.7)
ENSG00000145386	CCNA2 PPI subnetwork	0.12	>=0.20	CDKAL1 (1.5)	LINGO2 (1.3)	CCND2 (1.2)	FAM109A (1.0)	PLAGL2 (0.9)	RPGRIP1L (0.8)	CDC123 (0.8)	BRAP (0.5)	ASXL1 (0.5)	GPSM1 (0.5)
GO:0048484	enteric nervous system development	0.12	>=0.20	TMEM132E (3.3)	POFUT1 (2.3)	UNC5C (2.1)	ENSG00000259478 (1.9)	ST6GALNAC1 (1.9)	ENSG00000236772 (1.8)	CDKAL1 (1.6)	TMEM184A (1.3)	ENSG00000236094 (1.3)	CUX2 (1.2)
GO:0016712	oxidoreductase activity, acting on paired donors, with incorporation or reduction of molecular oxygen, reduced flavin or flavoprotein as one donor, and incorporation of one atom of oxygen	0.12	>=0.20	LPA (6.2)	PLG (2.9)	LINGO2 (2.2)	ALDH2 (1.9)	ENSG00000259478 (1.9)	MAGI3 (1.2)	IL20RB (1.1)	CUX2 (1.0)	ENSG00000235070 (1.0)	TMEM132E (0.9)
ENSG00000188986	COBRA1 PPI subnetwork	0.12	>=0.20	MAPKAPK5 (2.4)	CDC123 (2.0)	C12orf47 (1.6)	LINGO2 (1.3)	UNC5C (1.2)	ASXL1 (1.2)	IL20RB (1.1)	ATXN2 (1.1)	KIF3B (1.1)	ENSG00000239213 (1.0)
ENSG00000126698	DNAJC8 PPI subnetwork	0.12	>=0.20	CDKAL1 (2.4)	CDC123 (2.1)	STAG1 (2.0)	RPGRIP1L (1.6)	C12orf47 (1.4)	RSBN1 (1.3)	ERP29 (1.1)	TRAFD1 (1.0)	ADAM1 (0.9)	PLAGL2 (0.8)
ENSG00000174177	CTU2 PPI subnetwork	0.12	>=0.20	LINGO2 (1.9)	PLG (1.9)	ENSG00000235070 (1.9)	LPA (1.8)	RSBN1 (1.7)	TMEM22 (1.4)	FAM109A (1.3)	ENSG00000236094 (1.3)	CUX2 (1.3)	IL20RB (1.3)
MP:0000928	incomplete cephalic closure	0.12	>=0.20	TCF7L2 (2.7)	FAM109A (2.2)	CCND2 (1.5)	IL20RB (1.4)	CUX2 (1.4)	RPGRIP1L (1.3)	ENSG00000259478 (1.3)	UNC5C (1.2)	ATXN2 (1.1)	TMEM184A (1.0)
MP:0001944	abnormal pancreas morphology	0.12	>=0.20	GPSM1 (2.4)	ST6GALNAC1 (1.9)	PHTF1 (1.8)	TMEM132E (1.3)	TMEM22 (1.1)	POFUT1 (1.1)	PLG (1.1)	KIF3B (1.0)	ATXN2 (0.8)	CCND2 (0.7)
ENSG00000132703	APCS PPI subnetwork	0.12	>=0.20	PLG (4.2)	LPA (3.8)	ENSG00000239213 (1.3)	NCK1 (1.2)	LINGO2 (1.1)	ENSG00000235070 (1.0)	CARD9 (1.0)	TMEM116 (0.9)	STAG1 (0.8)	ENSG00000236094 (0.8)
MP:0004132	absent embryonic cilia	0.12	>=0.20	RPGRIP1L (6.7)	PHTF1 (4.9)	KIF3B (4.6)	ACAD10 (1.3)	ENSG00000239213 (1.2)	C12orf47 (1.0)	TRAFD1 (0.9)	TMEM22 (0.9)	ASXL1 (0.9)	ATXN2 (0.8)
REACTOME_RNA_POLYMERASE_III_TRANSCRIPTION	REACTOME_RNA_POLYMERASE_III_TRANSCRIPTION	0.12	>=0.20	ATXN2 (2.4)	MAPKAPK5 (1.9)	NAA25 (1.8)	ADAM1 (1.7)	POFUT1 (1.4)	CDKAL1 (1.4)	ENSG00000239213 (1.2)	LPA (1.1)	ASXL1 (0.9)	BRAP (0.7)
REACTOME_RNA_POLYMERASE_III_ABORTIVE_AND_RETRACTIVE_INITIATION	REACTOME_RNA_POLYMERASE_III_ABORTIVE_AND_RETRACTIVE_INITIATION	0.12	>=0.20	ATXN2 (2.4)	MAPKAPK5 (1.9)	NAA25 (1.8)	ADAM1 (1.7)	POFUT1 (1.4)	CDKAL1 (1.4)	ENSG00000239213 (1.2)	LPA (1.1)	ASXL1 (0.9)	BRAP (0.7)
ENSG00000124383	MPHOSPH10 PPI subnetwork	0.12	>=0.20	NAA25 (4.2)	BRAP (2.0)	CDKAL1 (1.7)	MAPKAPK5 (1.7)	CDC123 (1.0)	C12orf47 (0.8)	MEF2C (0.7)	CCND2 (0.6)	ASXL1 (0.5)	ADAM1 (0.5)
ENSG00000100395	L3MBTL2 PPI subnetwork	0.12	>=0.20	RSBN1 (3.7)	STAG1 (3.0)	GPSM1 (2.1)	TCF7L2 (2.0)	ASXL1 (1.8)	ATXN2 (1.5)	PLAGL2 (1.4)	CDKAL1 (1.4)	TRAFD1 (1.3)	CUX2 (1.3)
GO:0031668	cellular response to extracellular stimulus	0.12	>=0.20	ENSG00000235070 (3.2)	ENSG00000259478 (2.7)	TMEM184A (2.1)	BRAP (1.9)	FAM109A (1.8)	MAPKAPK5 (1.4)	ALDH2 (1.3)	TMEM132E (1.2)	ERP29 (1.2)	ENSG00000236772 (1.2)
ENSG00000108270	AATF PPI subnetwork	0.12	>=0.20	NAA25 (3.9)	BRAP (1.7)	RPGRIP1L (1.2)	MAPKAPK5 (1.1)	STAG1 (0.9)	CDC123 (0.8)	ASXL1 (0.7)	ACAD10 (0.7)	CDKAL1 (0.6)	ENSG00000259478 (0.6)
ENSG00000182287	AP1S2 PPI subnetwork	0.12	>=0.20	TMEM184A (2.7)	C12orf51 (2.0)	SH2B3 (1.7)	PCCB (1.5)	ERP29 (1.4)	ENSG00000236772 (1.3)	ENSG00000239213 (1.3)	C20orf112 (1.3)	ACAD10 (1.1)	CCND2 (0.9)
MP:0000598	abnormal liver morphology	0.12	>=0.20	LPA (3.9)	PLG (2.7)	ENSG00000235070 (2.2)	PLAGL2 (1.6)	ENSG00000259478 (1.4)	ALDH2 (1.3)	TMEM132E (1.1)	ACAD10 (1.1)	CCND2 (1.0)	CDKAL1 (1.0)
GO:0006694	steroid biosynthetic process	0.12	>=0.20	TMEM184A (2.4)	LPA (2.0)	PCCB (1.6)	PLG (1.3)	CUX2 (1.3)	MAPKAPK5 (1.2)	ALDH2 (0.9)	ENSG00000235070 (0.7)	LINGO2 (0.5)	IL20RB (0.5)
GO:0042277	peptide binding	0.12	>=0.20	ERP29 (2.9)	TM9SF4 (2.7)	CDKAL1 (2.3)	TMEM184A (2.1)	ACAD10 (1.5)	FAM109A (1.5)	GPSM1 (1.1)	ALDH2 (1.0)	ENSG00000235070 (0.9)	TMEM132E (0.8)
ENSG00000105197	TIMM50 PPI subnetwork	0.12	>=0.20	PLAGL2 (2.6)	ENSG00000259478 (2.0)	SH2B3 (1.7)	MAPKAPK5 (1.7)	ENSG00000235070 (1.6)	PHTF1 (1.4)	TM9SF4 (1.2)	NAA25 (1.0)	LPA (0.9)	NCK1 (0.8)
GO:0031295	T cell costimulation	0.12	>=0.20	PTPN22 (3.3)	KIF3B (2.3)	ST6GALNAC1 (1.9)	ENSG00000259478 (1.8)	RPGRIP1L (1.5)	ENSG00000239213 (1.2)	CCND2 (1.2)	POFUT1 (0.8)	CARD9 (0.7)	BRAP (0.7)
GO:0031294	lymphocyte costimulation	0.12	>=0.20	PTPN22 (3.3)	KIF3B (2.3)	ST6GALNAC1 (1.9)	ENSG00000259478 (1.8)	RPGRIP1L (1.5)	ENSG00000239213 (1.2)	CCND2 (1.2)	POFUT1 (0.8)	CARD9 (0.7)	BRAP (0.7)
ENSG00000126351	THRA PPI subnetwork	0.12	>=0.20	C12orf51 (4.0)	RSBN1 (2.3)	ATXN2 (2.3)	CDKAL1 (2.0)	TCF7L2 (1.9)	ASXL1 (1.9)	PLAGL2 (1.9)	C20orf112 (1.6)	MAPKAPK5 (1.5)	TRAFD1 (1.4)
ENSG00000160201	U2AF1 PPI subnetwork	0.12	>=0.20	CDKAL1 (2.4)	CDC123 (2.1)	STAG1 (2.1)	RPGRIP1L (1.3)	ERP29 (1.2)	RSBN1 (1.2)	TRAFD1 (1.1)	PLAGL2 (1.0)	ADAM1 (1.0)	C12orf47 (1.0)
MP:0004073	caudal body truncation	0.12	>=0.20	TM9SF4 (2.6)	ACAD10 (2.0)	CCND2 (1.7)	FAM109A (1.7)	C12orf47 (1.6)	PHTF1 (1.6)	ATXN2 (1.5)	ADAM1 (1.4)	RSBN1 (1.4)	ENSG00000239213 (1.2)
ENSG00000108175	ZMIZ1 PPI subnetwork	0.12	>=0.20	ATXN2 (4.3)	C12orf51 (3.8)	BRAP (2.7)	MAPKAPK5 (2.2)	ENSG00000236772 (1.9)	ASXL1 (1.7)	ADAM1 (1.6)	TCF7L2 (1.4)	ERP29 (1.3)	TRAFD1 (1.2)
ENSG00000162928	PEX13 PPI subnetwork	0.12	>=0.20	ENSG00000239213 (1.9)	RPGRIP1L (1.8)	ENSG00000259478 (1.4)	ACAD10 (1.1)	RSBN1 (1.1)	PCCB (1.1)	TM9SF4 (1.0)	CDKAL1 (1.0)	BRAP (0.9)	ALDH2 (0.9)
ENSG00000008988	RPS20 PPI subnetwork	0.12	>=0.20	CUX2 (2.0)	NAA25 (1.7)	ADAM1 (1.4)	ENSG00000259478 (1.3)	NCK1 (1.2)	RSBN1 (1.1)	ST6GALNAC1 (1.1)	ERP29 (0.8)	RPGRIP1L (0.8)	BRAP (0.8)
GO:0038024	cargo receptor activity	0.12	>=0.20	LPA (1.7)	PLG (1.7)	TMEM116 (1.6)	TMEM132E (1.5)	ENSG00000259478 (1.5)	SH2B3 (1.3)	CARD9 (1.3)	TMEM184A (1.3)	FAM109A (1.2)	ACAD10 (1.2)
GO:0006953	acute-phase response	0.12	>=0.20	LPA (2.3)	LINGO2 (2.0)	PLG (1.8)	TMEM132E (1.6)	IL20RB (1.3)	RPGRIP1L (1.1)	NCK1 (1.1)	ADAM1 (0.9)	PLAGL2 (0.8)	CARD9 (0.8)
ENSG00000162302	RPS6KA4 PPI subnetwork	0.12	>=0.20	TMEM184A (3.0)	TMEM132E (2.8)	MAPKAPK5 (1.8)	IL20RB (1.2)	SH2B3 (1.1)	MEF2C (1.1)	CARD9 (1.0)	ENSG00000236094 (0.9)	LINGO2 (0.8)	TMEM22 (0.8)
ENSG00000130520	LSM4 PPI subnetwork	0.12	>=0.20	RSBN1 (2.7)	CDC123 (2.7)	ASXL1 (2.0)	STAG1 (1.9)	BRAP (1.8)	PLAGL2 (1.8)	CDKAL1 (1.8)	TRAFD1 (1.7)	TM9SF4 (1.1)	NAA25 (0.9)
GO:0006405	RNA export from nucleus	0.12	>=0.20	ADAM1 (3.8)	MAPKAPK5 (2.5)	BRAP (2.5)	RSBN1 (2.2)	ENSG00000259478 (2.0)	NAA25 (1.7)	ENSG00000235070 (1.5)	STAG1 (1.5)	CDKAL1 (1.4)	C12orf47 (1.3)
ENSG00000100280	AP1B1 PPI subnetwork	0.12	>=0.20	TMEM184A (2.5)	ST6GALNAC1 (2.1)	C20orf112 (2.1)	SH2B3 (1.9)	C12orf51 (1.7)	MAGI3 (1.6)	TMEM132E (1.4)	POFUT1 (1.3)	ENSG00000259478 (1.1)	PLAGL2 (1.0)
ENSG00000186051	TAL2 PPI subnetwork	0.12	>=0.20	UNC5C (3.4)	MEF2C (2.3)	STAG1 (1.9)	POFUT1 (1.9)	CCND2 (1.6)	GPSM1 (1.5)	CDKAL1 (1.5)	C12orf47 (1.4)	FAM109A (1.1)	ENSG00000239213 (0.8)
ENSG00000165271	NOL6 PPI subnetwork	0.12	>=0.20	NAA25 (4.7)	BRAP (2.5)	MAPKAPK5 (2.4)	CDKAL1 (1.5)	CDC123 (1.3)	CCND2 (1.0)	ADAM1 (0.6)	ASXL1 (0.6)	MEF2C (0.5)	ENSG00000236094 (0.4)
ENSG00000198793	MTOR PPI subnetwork	0.12	>=0.20	ASXL1 (2.7)	C12orf51 (2.5)	RSBN1 (2.4)	NAA25 (2.2)	ENSG00000235070 (1.7)	MAGI3 (1.6)	KIF3B (1.5)	PCCB (1.4)	ATXN2 (1.3)	TCF7L2 (1.3)
ENSG00000141141	DDX52 PPI subnetwork	0.12	>=0.20	NAA25 (4.5)	MAPKAPK5 (1.8)	BRAP (1.6)	C12orf47 (1.5)	CDKAL1 (1.4)	RPGRIP1L (1.3)	ASXL1 (1.1)	CDC123 (1.0)	ENSG00000259478 (0.9)	STAG1 (0.7)
ENSG00000115738	ID2 PPI subnetwork	0.12	>=0.20	MEF2C (2.8)	ENSG00000236094 (2.5)	FAM109A (2.5)	POFUT1 (2.2)	CDKAL1 (2.2)	RSBN1 (1.7)	STAG1 (1.6)	CCND2 (1.4)	ENSG00000259478 (1.1)	SH2B3 (0.9)
ENSG00000115232	ITGA4 PPI subnetwork	0.12	>=0.20	ST6GALNAC1 (2.8)	SH2B3 (2.4)	PTPN22 (2.0)	ENSG00000236772 (1.5)	FAM109A (1.4)	CCND2 (1.4)	ENSG00000239213 (1.3)	PHTF1 (1.3)	MEF2C (1.1)	ENSG00000236094 (0.9)
ENSG00000167461	RAB8A PPI subnetwork	0.12	>=0.20	CDKAL1 (2.0)	CDC123 (2.0)	TMEM22 (2.0)	LINGO2 (1.8)	C12orf51 (1.8)	TMEM132E (1.6)	SH2B3 (1.4)	ENSG00000259478 (1.4)	GPSM1 (1.2)	C20orf112 (1.2)
GO:0090307	spindle assembly involved in mitosis	0.12	>=0.20	ENSG00000235070 (2.5)	ENSG00000239213 (2.3)	RPGRIP1L (2.2)	ENSG00000259478 (2.2)	ASXL1 (1.8)	ENSG00000236772 (1.8)	ACAD10 (1.5)	TMEM116 (1.4)	ENSG00000236094 (1.2)	TMEM22 (1.1)
ENSG00000111615	KRR1 PPI subnetwork	0.12	>=0.20	NAA25 (4.4)	BRAP (2.1)	CDC123 (1.4)	MAPKAPK5 (1.4)	ASXL1 (1.2)	ADAM1 (1.0)	CDKAL1 (0.8)	ENSG00000236094 (0.8)	CCND2 (0.8)	ACAD10 (0.6)
GO:0042044	fluid transport	0.12	>=0.20	POFUT1 (2.8)	ADAM1 (2.1)	ENSG00000235070 (2.0)	TMEM184A (1.6)	TMEM22 (1.4)	ENSG00000259478 (1.3)	ST6GALNAC1 (1.3)	ENSG00000236772 (1.1)	TMEM132E (0.9)	C12orf51 (0.5)
ENSG00000179632	MAF1 PPI subnetwork	0.12	>=0.20	ADAM1 (2.3)	RPGRIP1L (2.0)	CDKAL1 (1.5)	NAA25 (1.4)	ACAD10 (1.3)	LPA (1.2)	PHTF1 (1.1)	MAPKAPK5 (1.1)	POFUT1 (1.1)	RSBN1 (1.0)
GO:0019897	extrinsic to plasma membrane	0.12	>=0.20	TCF7L2 (2.0)	C20orf112 (2.0)	SH2B3 (1.6)	ENSG00000259478 (1.5)	MAGI3 (1.5)	LINGO2 (1.2)	ENSG00000235070 (1.1)	GPSM1 (1.0)	ENSG00000236772 (1.0)	STAG1 (0.9)
GO:0031985	Golgi cisterna	0.12	>=0.20	TM9SF4 (3.3)	PHTF1 (2.6)	GPSM1 (2.0)	ERP29 (1.8)	C20orf112 (1.8)	ST6GALNAC1 (1.8)	LINGO2 (1.6)	TMEM22 (1.4)	NCK1 (1.3)	RPGRIP1L (1.2)
ENSG00000126749	ENSG00000126749 PPI subnetwork	0.12	>=0.20	NAA25 (4.2)	BRAP (1.8)	MAPKAPK5 (1.5)	CDKAL1 (1.0)	CDC123 (1.0)	ERP29 (0.7)	MEF2C (0.7)	CUX2 (0.6)	C12orf47 (0.6)	ALDH2 (0.6)
GO:0050654	chondroitin sulfate proteoglycan metabolic process	0.12	>=0.20	ENSG00000236094 (1.9)	LINGO2 (1.8)	PHTF1 (1.7)	TMEM22 (1.4)	RPGRIP1L (1.4)	LPA (1.3)	TMEM116 (1.3)	CDKAL1 (1.2)	C12orf47 (1.2)	ENSG00000235070 (1.2)
ENSG00000146535	GNA12 PPI subnetwork	0.12	>=0.20	IL20RB (2.3)	MEF2C (2.0)	TCF7L2 (1.5)	ENSG00000259478 (1.5)	SH2B3 (1.4)	FAM109A (1.3)	RSBN1 (1.3)	RPGRIP1L (1.2)	UNC5C (1.1)	LINGO2 (1.0)
MP:0008874	decreased physiological sensitivity to xenobiotic	0.12	>=0.20	LPA (3.0)	ENSG00000259478 (1.8)	TMEM132E (1.8)	ALDH2 (1.6)	CCND2 (1.4)	PLG (1.4)	ENSG00000236094 (0.8)	CARD9 (0.8)	PCCB (0.8)	MEF2C (0.7)
KEGG_TASTE_TRANSDUCTION	KEGG_TASTE_TRANSDUCTION	0.12	>=0.20	ENSG00000236094 (2.0)	ENSG00000235070 (1.9)	CUX2 (1.6)	ADAM1 (1.3)	SH2B3 (1.2)	TMEM184A (0.9)	TMEM22 (0.9)	LINGO2 (0.8)	GPSM1 (0.8)	TMEM132E (0.7)
ENSG00000161547	SRSF2 PPI subnetwork	0.12	>=0.20	STAG1 (2.3)	CDKAL1 (2.2)	CDC123 (1.9)	RSBN1 (1.5)	C12orf47 (1.3)	ERP29 (1.3)	RPGRIP1L (1.1)	TRAFD1 (1.0)	PLAGL2 (1.0)	MAPKAPK5 (0.9)
ENSG00000129347	KRI1 PPI subnetwork	0.12	>=0.20	NAA25 (4.2)	MAPKAPK5 (1.7)	ASXL1 (1.4)	CDC123 (1.3)	CCND2 (1.2)	ENSG00000236772 (1.2)	ENSG00000259478 (0.9)	CARD9 (0.8)	POFUT1 (0.8)	RPGRIP1L (0.8)
MP:0008284	abnormal hippocampus pyramidal cell layer	0.12	>=0.20	TMEM184A (2.3)	KIF3B (2.2)	PHTF1 (1.8)	ENSG00000236772 (1.8)	LINGO2 (1.7)	GPSM1 (1.6)	CCND2 (1.4)	C20orf112 (1.4)	RPGRIP1L (1.2)	C12orf51 (1.1)
ENSG00000122566	HNRNPA2B1 PPI subnetwork	0.12	>=0.20	CDKAL1 (2.0)	STAG1 (1.9)	CDC123 (1.8)	ERP29 (1.3)	RSBN1 (0.9)	ADAM1 (0.6)	PCCB (0.6)	ST6GALNAC1 (0.6)	TRAFD1 (0.6)	C12orf47 (0.5)
ENSG00000158874	APOA2 PPI subnetwork	0.12	>=0.20	PLG (3.8)	IL20RB (3.2)	LPA (2.2)	NCK1 (1.8)	TM9SF4 (1.6)	ENSG00000259478 (1.4)	PLAGL2 (1.4)	MAPKAPK5 (1.2)	SH2B3 (1.2)	CARD9 (1.1)
ENSG00000101811	CSTF2 PPI subnetwork	0.12	>=0.20	CDC123 (2.4)	STAG1 (2.4)	CDKAL1 (2.1)	C12orf47 (1.5)	RSBN1 (1.3)	ERP29 (1.2)	RPGRIP1L (1.0)	TM9SF4 (0.9)	ASXL1 (0.9)	ATXN2 (0.9)
REACTOME_GLUCOSE_METABOLISM	REACTOME_GLUCOSE_METABOLISM	0.12	>=0.20	LPA (2.4)	PCCB (2.3)	PLG (2.2)	RSBN1 (1.9)	ALDH2 (1.8)	ACAD10 (1.5)	CARD9 (1.4)	ENSG00000259478 (1.0)	ENSG00000236094 (1.0)	RPGRIP1L (0.9)
MP:0005181	decreased circulating estradiol level	0.12	>=0.20	LINGO2 (2.1)	CCND2 (1.6)	TMEM184A (1.5)	CDKAL1 (1.3)	ENSG00000236772 (1.2)	RSBN1 (1.2)	C12orf47 (1.0)	STAG1 (0.9)	UNC5C (0.7)	ALDH2 (0.7)
ENSG00000100028	SNRPD3 PPI subnetwork	0.12	>=0.20	CDC123 (2.3)	STAG1 (1.8)	CDKAL1 (1.6)	RSBN1 (1.6)	PLAGL2 (1.4)	RPGRIP1L (1.4)	MAPKAPK5 (1.2)	TRAFD1 (1.2)	ASXL1 (1.1)	C12orf47 (0.9)
ENSG00000133059	DSTYK PPI subnetwork	0.12	>=0.20	CDC123 (3.1)	PCCB (1.5)	PHTF1 (1.4)	ATXN2 (1.3)	ERP29 (1.1)	MAPKAPK5 (1.0)	NCK1 (0.9)	TCF7L2 (0.9)	NAA25 (0.9)	CDKAL1 (0.8)
ENSG00000141076	CIRH1A PPI subnetwork	0.12	>=0.20	NAA25 (4.4)	BRAP (1.7)	MAPKAPK5 (1.6)	CDKAL1 (1.5)	C12orf47 (1.1)	CDC123 (0.6)	CCND2 (0.5)	ASXL1 (0.5)	MEF2C (0.4)	ENSG00000235070 (0.4)
GO:0016705	oxidoreductase activity, acting on paired donors, with incorporation or reduction of molecular oxygen	0.12	>=0.20	LPA (6.0)	PLG (4.3)	ALDH2 (2.7)	TMEM116 (1.6)	PCCB (1.5)	ENSG00000259478 (1.5)	ENSG00000235070 (1.4)	UNC5C (1.4)	ERP29 (1.3)	PHTF1 (1.3)
ENSG00000118260	CREB1 PPI subnetwork	0.12	>=0.20	STAG1 (2.1)	ENSG00000236094 (1.8)	MEF2C (1.7)	SH2B3 (1.6)	RSBN1 (1.5)	CCND2 (1.4)	FAM109A (1.3)	ENSG00000235070 (1.1)	ST6GALNAC1 (1.1)	MAPKAPK5 (1.1)
ENSG00000206450	HLA-B PPI subnetwork	0.12	>=0.20	PTPN22 (4.9)	TCF7L2 (2.2)	NCK1 (1.6)	LINGO2 (1.2)	TMEM22 (1.0)	ENSG00000235070 (0.9)	KIF3B (0.9)	IL20RB (0.8)	TM9SF4 (0.8)	TRAFD1 (0.7)
MP:0008217	abnormal B cell activation	0.12	>=0.20	PTPN22 (3.8)	MEF2C (3.4)	ERP29 (1.2)	ACAD10 (1.1)	ENSG00000239213 (1.1)	ALDH2 (1.1)	FAM109A (1.0)	NCK1 (0.8)	CARD9 (0.7)	ENSG00000235070 (0.7)
GO:0043627	response to estrogen stimulus	0.12	>=0.20	POFUT1 (2.5)	C20orf112 (2.4)	CCND2 (2.2)	ENSG00000259478 (2.2)	ENSG00000236772 (1.8)	FAM109A (1.4)	TMEM184A (1.3)	TCF7L2 (1.3)	ST6GALNAC1 (0.7)	MAGI3 (0.7)
ENSG00000139637	C12orf10 PPI subnetwork	0.12	>=0.20	CDC123 (2.1)	ALDH2 (2.1)	ATXN2 (2.0)	PCCB (2.0)	TCF7L2 (1.9)	TMEM22 (1.8)	NAA25 (1.4)	CUX2 (1.3)	ST6GALNAC1 (1.2)	CARD9 (1.1)
ENSG00000179950	PUF60 PPI subnetwork	0.12	>=0.20	NAA25 (1.9)	MAGI3 (1.6)	CDC123 (1.6)	ENSG00000235070 (1.5)	TRAFD1 (1.4)	PLAGL2 (1.4)	PCCB (1.2)	TCF7L2 (1.1)	CCND2 (1.0)	ENSG00000236094 (0.9)
ENSG00000138722	MMRN1 PPI subnetwork	0.12	>=0.20	CCND2 (1.9)	ENSG00000259478 (1.6)	TMEM132E (1.6)	LINGO2 (1.5)	CDKAL1 (1.5)	RPGRIP1L (1.3)	GPSM1 (1.2)	CDC123 (1.1)	PCCB (1.1)	NAA25 (0.9)
GO:0019898	extrinsic to membrane	0.12	>=0.20	TMEM132E (2.6)	SH2B3 (2.3)	TCF7L2 (2.2)	MAGI3 (2.1)	LINGO2 (2.0)	C20orf112 (2.0)	ENSG00000259478 (1.7)	ENSG00000236772 (1.5)	GPSM1 (1.3)	ENSG00000235070 (1.2)
GO:0004364	glutathione transferase activity	0.12	>=0.20	ALDH2 (3.8)	ACAD10 (1.5)	ST6GALNAC1 (1.1)	LINGO2 (1.1)	TMEM116 (1.0)	CDKAL1 (1.0)	RSBN1 (1.0)	ENSG00000259478 (0.9)	ENSG00000235070 (0.9)	FAM109A (0.8)
ENSG00000164815	ORC5 PPI subnetwork	0.12	>=0.20	PHTF1 (2.0)	CDC123 (1.4)	TMEM116 (1.3)	STAG1 (1.2)	ENSG00000235070 (1.2)	ASXL1 (0.8)	CDKAL1 (0.7)	CCND2 (0.6)	MEF2C (0.5)	ENSG00000236094 (0.5)
ENSG00000132646	PCNA PPI subnetwork	0.12	>=0.20	CDC123 (1.7)	PHTF1 (1.5)	ASXL1 (1.3)	ERP29 (1.3)	ACAD10 (1.2)	CUX2 (1.1)	CCND2 (1.0)	TMEM116 (0.9)	STAG1 (0.9)	PLAGL2 (0.8)
ENSG00000126934	MAP2K2 PPI subnetwork	0.12	>=0.20	PLG (2.6)	CCND2 (2.6)	MAGI3 (1.8)	ENSG00000259478 (1.4)	MAPKAPK5 (1.2)	TM9SF4 (1.2)	IL20RB (1.2)	SH2B3 (1.1)	RPGRIP1L (1.0)	PLAGL2 (1.0)
REACTOME_REMOVAL_OF_LICENSING_FACTORS_FROM_ORIGINS	REACTOME_REMOVAL_OF_LICENSING_FACTORS_FROM_ORIGINS	0.12	>=0.20	CDC123 (3.8)	TRAFD1 (2.7)	NAA25 (2.0)	PHTF1 (1.1)	BRAP (1.1)	TMEM22 (0.9)	RPGRIP1L (0.9)	PCCB (0.8)	STAG1 (0.8)	CCND2 (0.6)
GO:0006260	DNA replication	0.12	>=0.20	ENSG00000235070 (2.4)	RPGRIP1L (1.9)	STAG1 (1.4)	CDC123 (1.4)	TMEM116 (1.2)	PHTF1 (1.1)	POFUT1 (1.0)	ERP29 (0.7)	NAA25 (0.3)	BRAP (0.3)
GO:0006415	translational termination	0.12	>=0.20	ENSG00000259478 (2.9)	ENSG00000236772 (1.8)	ADAM1 (1.3)	LINGO2 (1.3)	CUX2 (1.1)	BRAP (1.0)	NCK1 (0.9)	IL20RB (0.8)	RPGRIP1L (0.8)	ERP29 (0.7)
ENSG00000145425	RPS3A PPI subnetwork	0.12	>=0.20	NAA25 (3.3)	CDC123 (1.3)	CDKAL1 (1.1)	STAG1 (1.0)	ENSG00000259478 (1.0)	ASXL1 (1.0)	ADAM1 (1.0)	BRAP (0.9)	CUX2 (0.8)	CCND2 (0.8)
ENSG00000160255	ITGB2 PPI subnetwork	0.12	>=0.20	SH2B3 (3.1)	PLG (2.6)	MEF2C (2.3)	CARD9 (2.3)	PTPN22 (1.9)	ADAM1 (1.9)	C20orf112 (1.7)	MAGI3 (1.5)	BRAP (1.0)	GPSM1 (0.8)
MP:0002026	leukemia	0.12	>=0.20	NCK1 (2.0)	MEF2C (1.9)	TMEM132E (1.9)	CCND2 (1.9)	CARD9 (1.6)	C12orf47 (1.5)	RSBN1 (1.3)	ACAD10 (1.3)	C12orf51 (1.1)	ST6GALNAC1 (1.1)
MP:0008151	increased diameter of long bones	0.12	>=0.20	ERP29 (2.1)	PTPN22 (2.0)	ST6GALNAC1 (2.0)	UNC5C (1.8)	CCND2 (1.8)	RPGRIP1L (1.5)	LINGO2 (1.5)	FAM109A (1.3)	PLAGL2 (1.3)	ADAM1 (0.9)
GO:0008156	negative regulation of DNA replication	0.12	>=0.20	STAG1 (1.2)	ENSG00000259478 (1.1)	RPGRIP1L (1.1)	TMEM184A (1.0)	CDC123 (0.8)	TMEM116 (0.7)	ENSG00000236094 (0.6)	PHTF1 (0.6)	C12orf47 (0.6)	ENSG00000236772 (0.6)
GO:0007224	smoothened signaling pathway	0.12	>=0.20	RPGRIP1L (3.0)	TMEM22 (2.5)	PHTF1 (2.4)	TMEM132E (2.0)	UNC5C (1.9)	ENSG00000236094 (1.7)	FAM109A (1.6)	TCF7L2 (1.6)	CUX2 (1.4)	GPSM1 (1.2)
KEGG_DRUG_METABOLISM_OTHER_ENZYMES	KEGG_DRUG_METABOLISM_OTHER_ENZYMES	0.12	>=0.20	LPA (4.6)	PLG (3.7)	ST6GALNAC1 (1.6)	ENSG00000259478 (1.4)	ADAM1 (1.3)	LINGO2 (1.2)	IL20RB (1.1)	ACAD10 (0.9)	CARD9 (0.9)	GPSM1 (0.8)
REACTOME_PROCESSING_OF_CAPPED_INTRON:CONTAINING_PRE:MRNA	REACTOME_PROCESSING_OF_CAPPED_INTRON:CONTAINING_PRE:MRNA	0.12	>=0.20	CDKAL1 (2.7)	STAG1 (2.2)	CDC123 (2.2)	ASXL1 (1.7)	ADAM1 (1.3)	PLAGL2 (1.3)	MAPKAPK5 (1.2)	RSBN1 (1.0)	C12orf47 (1.0)	NAA25 (0.8)
REACTOME_VIRAL_MRNA_TRANSLATION	REACTOME_VIRAL_MRNA_TRANSLATION	0.12	>=0.20	ENSG00000259478 (1.9)	CUX2 (1.4)	ENSG00000236772 (1.4)	LINGO2 (1.1)	ERP29 (1.1)	GPSM1 (1.1)	ADAM1 (0.9)	MEF2C (0.8)	C20orf112 (0.8)	RPGRIP1L (0.7)
MP:0005298	abnormal clavicle morphology	0.12	>=0.20	UNC5C (2.7)	RPGRIP1L (2.2)	ENSG00000236772 (2.0)	CUX2 (1.8)	TMEM22 (1.7)	MEF2C (1.4)	LINGO2 (1.3)	ST6GALNAC1 (1.2)	ENSG00000235070 (1.0)	TRAFD1 (1.0)
ENSG00000168002	POLR2G PPI subnetwork	0.12	>=0.20	CDC123 (2.4)	CDKAL1 (2.3)	STAG1 (2.0)	MAPKAPK5 (1.8)	RSBN1 (1.4)	C12orf47 (1.4)	PLAGL2 (1.3)	ENSG00000235070 (1.1)	ERP29 (1.1)	BRAP (1.0)
ENSG00000148053	NTRK2 PPI subnetwork	0.12	>=0.20	TMEM132E (3.3)	ENSG00000239213 (3.1)	POFUT1 (2.4)	TMEM22 (2.3)	KIF3B (1.9)	TM9SF4 (1.9)	ST6GALNAC1 (1.8)	GPSM1 (1.8)	ADAM1 (1.7)	UNC5C (1.3)
ENSG00000112578	BYSL PPI subnetwork	0.12	>=0.20	NAA25 (4.3)	CDKAL1 (1.9)	BRAP (1.6)	MAPKAPK5 (1.3)	C12orf47 (1.0)	ASXL1 (0.9)	STAG1 (0.8)	ENSG00000236772 (0.7)	CDC123 (0.7)	MEF2C (0.5)
ENSG00000137054	POLR1E PPI subnetwork	0.12	>=0.20	ENSG00000236094 (2.2)	CDKAL1 (1.9)	NAA25 (1.8)	RPGRIP1L (1.7)	ADAM1 (1.7)	BRAP (1.2)	MAPKAPK5 (1.1)	LINGO2 (1.0)	RSBN1 (1.0)	ASXL1 (1.0)
ENSG00000101161	PRPF6 PPI subnetwork	0.12	>=0.20	STAG1 (2.5)	CDC123 (2.5)	CDKAL1 (1.9)	RSBN1 (1.5)	TRAFD1 (1.2)	PLAGL2 (1.1)	ERP29 (1.0)	ASXL1 (0.9)	C12orf47 (0.8)	TM9SF4 (0.8)
ENSG00000176102	CSTF3 PPI subnetwork	0.12	>=0.20	STAG1 (2.4)	CDKAL1 (2.0)	CDC123 (1.7)	C12orf47 (1.6)	ERP29 (1.2)	ADAM1 (1.1)	PLAGL2 (1.0)	ENSG00000235070 (1.0)	RSBN1 (1.0)	ASXL1 (0.9)
GO:0003682	chromatin binding	0.12	>=0.20	TCF7L2 (3.3)	STAG1 (3.2)	PLAGL2 (2.9)	ASXL1 (2.7)	CCND2 (2.3)	SH2B3 (1.9)	RSBN1 (1.9)	ATXN2 (1.9)	CUX2 (1.3)	GPSM1 (0.9)
REACTOME_PKA:MEDIATED_PHOSPHORYLATION_OF_CREB	REACTOME_PKA:MEDIATED_PHOSPHORYLATION_OF_CREB	0.12	>=0.20	SH2B3 (2.7)	MEF2C (2.3)	ENSG00000236094 (2.1)	RSBN1 (1.7)	C20orf112 (1.7)	PHTF1 (1.4)	ADAM1 (1.2)	CUX2 (1.1)	GPSM1 (1.1)	TMEM22 (1.1)
GO:0000086	G2/M transition of mitotic cell cycle	0.12	>=0.20	PHTF1 (3.4)	RPGRIP1L (2.2)	ASXL1 (1.6)	CDC123 (1.3)	GPSM1 (1.3)	ENSG00000259478 (1.0)	CDKAL1 (0.9)	IL20RB (0.8)	STAG1 (0.8)	LINGO2 (0.8)
GO:0007606	sensory perception of chemical stimulus	0.12	>=0.20	LINGO2 (1.9)	ENSG00000235070 (1.8)	ENSG00000236094 (1.1)	ENSG00000259478 (1.0)	ST6GALNAC1 (0.9)	CDKAL1 (0.7)	MAGI3 (0.7)	UNC5C (0.6)	PHTF1 (0.6)	ADAM1 (0.5)
ENSG00000143256	PFDN2 PPI subnetwork	0.12	>=0.20	MAPKAPK5 (2.4)	CDKAL1 (2.3)	CDC123 (2.2)	ADAM1 (1.8)	C12orf47 (1.6)	RPGRIP1L (1.5)	ASXL1 (1.3)	KIF3B (1.1)	GPSM1 (0.9)	UNC5C (0.8)
ENSG00000125651	GTF2F1 PPI subnetwork	0.12	>=0.20	CDC123 (2.7)	STAG1 (2.4)	CDKAL1 (2.0)	MAPKAPK5 (1.7)	RSBN1 (1.3)	C12orf47 (1.3)	PLAGL2 (1.3)	ENSG00000235070 (1.2)	ASXL1 (1.0)	ERP29 (1.0)
ENSG00000143702	CEP170 PPI subnetwork	0.12	>=0.20	ST6GALNAC1 (1.9)	C20orf112 (1.8)	MAGI3 (1.7)	C12orf47 (1.6)	SH2B3 (1.6)	ENSG00000259478 (1.5)	STAG1 (1.4)	POFUT1 (1.3)	TMEM184A (0.9)	PLAGL2 (0.8)
REACTOME_TRANSPORT_OF_MATURE_TRANSCRIPT_TO_CYTOPLASM	REACTOME_TRANSPORT_OF_MATURE_TRANSCRIPT_TO_CYTOPLASM	0.12	>=0.20	CDKAL1 (2.6)	NAA25 (2.5)	ASXL1 (2.2)	MAPKAPK5 (2.1)	STAG1 (2.0)	ADAM1 (2.0)	PLAGL2 (1.6)	CDC123 (1.5)	RSBN1 (1.0)	ENSG00000259478 (0.7)
GO:0044445	cytosolic part	0.12	>=0.20	CDC123 (2.0)	ENSG00000259478 (1.8)	ENSG00000236772 (1.6)	MEF2C (1.4)	BRAP (1.3)	GPSM1 (1.3)	ERP29 (1.1)	C20orf112 (1.0)	FAM109A (0.9)	TRAFD1 (0.9)
ENSG00000104824	HNRNPL PPI subnetwork	0.12	>=0.20	CDKAL1 (2.5)	STAG1 (1.7)	CDC123 (1.4)	TRAFD1 (1.3)	C12orf47 (1.2)	TM9SF4 (1.2)	ASXL1 (1.0)	RSBN1 (0.9)	PLAGL2 (0.8)	ADAM1 (0.8)
REACTOME_GPVI:MEDIATED_ACTIVATION_CASCADE	REACTOME_GPVI:MEDIATED_ACTIVATION_CASCADE	0.12	>=0.20	C20orf112 (2.8)	CARD9 (2.5)	PTPN22 (2.5)	ENSG00000239213 (2.2)	SH2B3 (2.2)	MEF2C (2.2)	ENSG00000235070 (2.1)	KIF3B (1.5)	LINGO2 (1.3)	GPSM1 (0.8)
GO:0060441	epithelial tube branching involved in lung morphogenesis	0.12	>=0.20	UNC5C (2.2)	ENSG00000235070 (2.0)	ST6GALNAC1 (1.8)	MAGI3 (1.8)	ENSG00000236772 (1.6)	ALDH2 (1.4)	ENSG00000259478 (1.3)	TMEM132E (1.3)	TMEM116 (1.3)	ENSG00000239213 (1.2)
GO:0009101	glycoprotein biosynthetic process	0.12	>=0.20	TM9SF4 (3.9)	ERP29 (3.1)	ST6GALNAC1 (2.2)	PHTF1 (2.0)	ENSG00000236094 (1.8)	RPGRIP1L (1.5)	C20orf112 (1.2)	LINGO2 (1.0)	UNC5C (0.7)	GPSM1 (0.6)
ENSG00000130024	PHF10 PPI subnetwork	0.12	>=0.20	C20orf112 (2.8)	ATXN2 (2.2)	GPSM1 (2.0)	ADAM1 (1.8)	C12orf51 (1.5)	PCCB (1.4)	RSBN1 (1.2)	LINGO2 (1.1)	PLAGL2 (0.9)	TRAFD1 (0.9)
MP:0001145	abnormal male reproductive system morphology	0.12	>=0.20	TCF7L2 (2.6)	TMEM184A (2.2)	C12orf47 (1.8)	ADAM1 (1.6)	ALDH2 (1.6)	CDKAL1 (1.3)	LINGO2 (1.3)	STAG1 (1.2)	ST6GALNAC1 (0.9)	UNC5C (0.9)
GO:0046527	glucosyltransferase activity	0.12	>=0.20	PHTF1 (3.5)	NAA25 (2.4)	TMEM132E (2.2)	POFUT1 (2.0)	PCCB (1.9)	ENSG00000236094 (1.9)	ERP29 (1.8)	TM9SF4 (1.8)	LPA (1.7)	NCK1 (1.4)
ENSG00000157916	RER1 PPI subnetwork	0.12	>=0.20	TM9SF4 (5.0)	ERP29 (1.7)	NCK1 (1.6)	PCCB (1.5)	LINGO2 (1.1)	TMEM184A (0.9)	TMEM132E (0.9)	BRAP (0.9)	ENSG00000259478 (0.9)	TMEM22 (0.7)
MP:0002432	abnormal CD4-positive T cell morphology	0.12	>=0.20	PTPN22 (3.5)	CCND2 (3.3)	PLAGL2 (2.6)	POFUT1 (1.7)	KIF3B (1.4)	LPA (1.2)	TM9SF4 (1.0)	ASXL1 (1.0)	ENSG00000259478 (0.8)	RPGRIP1L (0.7)
GO:0060205	cytoplasmic membrane-bounded vesicle lumen	0.12	>=0.20	PLG (5.3)	LPA (2.7)	LINGO2 (2.2)	ALDH2 (1.6)	ADAM1 (1.5)	ENSG00000236772 (1.3)	UNC5C (1.2)	RPGRIP1L (1.0)	ENSG00000239213 (0.8)	MEF2C (0.7)
GO:0001660	fever generation	0.12	>=0.20	TMEM132E (2.2)	ST6GALNAC1 (1.9)	LINGO2 (1.7)	FAM109A (1.5)	C20orf112 (1.3)	CCND2 (1.3)	RPGRIP1L (1.2)	PHTF1 (1.1)	ENSG00000235070 (1.0)	IL20RB (1.0)
MP:0005090	increased double-negative T cell number	0.12	>=0.20	PTPN22 (4.6)	PLAGL2 (3.0)	ASXL1 (2.1)	RSBN1 (1.9)	POFUT1 (1.7)	RPGRIP1L (1.7)	TM9SF4 (1.5)	UNC5C (1.2)	NCK1 (1.0)	ENSG00000259478 (1.0)
GO:0071564	npBAF complex	0.12	>=0.20	ATXN2 (2.3)	GPSM1 (2.1)	C12orf51 (2.0)	C20orf112 (1.8)	MAPKAPK5 (1.8)	ST6GALNAC1 (1.8)	C12orf47 (1.6)	FAM109A (1.5)	RSBN1 (1.3)	CDC123 (1.3)
GO:0008094	DNA-dependent ATPase activity	0.12	>=0.20	CDC123 (3.0)	PHTF1 (2.9)	ENSG00000235070 (2.6)	STAG1 (1.5)	RPGRIP1L (1.4)	UNC5C (1.2)	ERP29 (1.2)	ASXL1 (1.1)	CCND2 (1.0)	POFUT1 (0.9)
GO:0031576	G2/M transition checkpoint	0.12	>=0.20	RPGRIP1L (3.9)	FAM109A (1.7)	ST6GALNAC1 (1.4)	ERP29 (1.0)	CDC123 (0.9)	TMEM116 (0.9)	CUX2 (0.8)	PHTF1 (0.8)	C20orf112 (0.8)	POFUT1 (0.6)
GO:0005977	glycogen metabolic process	0.12	>=0.20	LPA (3.5)	CARD9 (1.9)	TMEM22 (1.8)	ENSG00000236094 (1.3)	ACAD10 (1.3)	MEF2C (1.2)	MAGI3 (1.2)	ENSG00000235070 (1.1)	PCCB (0.9)	ST6GALNAC1 (0.9)
ENSG00000164418	GRIK2 PPI subnetwork	0.12	>=0.20	MEF2C (1.7)	TMEM184A (1.5)	CCND2 (1.2)	LINGO2 (1.2)	TCF7L2 (1.1)	GPSM1 (1.1)	MAGI3 (1.0)	ALDH2 (0.8)	C12orf51 (0.8)	TRAFD1 (0.8)
ENSG00000122126	OCRL PPI subnetwork	0.12	>=0.20	NCK1 (1.3)	ENSG00000236772 (1.1)	CDC123 (1.1)	BRAP (1.1)	ENSG00000239213 (1.1)	MAGI3 (1.0)	ENSG00000235070 (0.9)	STAG1 (0.8)	PLG (0.7)	MEF2C (0.7)
ENSG00000149187	CELF1 PPI subnetwork	0.12	>=0.20	RSBN1 (2.6)	FAM109A (1.8)	LINGO2 (1.8)	ENSG00000259478 (1.8)	CDKAL1 (1.5)	ATXN2 (1.3)	ADAM1 (1.1)	CARD9 (1.0)	MAGI3 (1.0)	MEF2C (0.9)
GO:0001963	synaptic transmission, dopaminergic	0.12	>=0.20	ADAM1 (1.7)	TMEM132E (1.5)	ENSG00000236094 (1.2)	ENSG00000235070 (1.2)	C12orf47 (1.0)	FAM109A (1.0)	ENSG00000259478 (0.9)	BRAP (0.9)	LINGO2 (0.8)	ST6GALNAC1 (0.7)
GO:0018200	peptidyl-glutamic acid modification	0.12	>=0.20	LPA (3.5)	ADAM1 (2.7)	LINGO2 (2.6)	PLG (2.5)	RPGRIP1L (2.0)	CUX2 (1.9)	KIF3B (1.6)	ENSG00000236772 (1.6)	GPSM1 (1.5)	POFUT1 (1.4)
ENSG00000099956	SMARCB1 PPI subnetwork	0.12	>=0.20	STAG1 (2.5)	ATXN2 (2.4)	C12orf51 (1.9)	NCK1 (1.9)	RSBN1 (1.8)	ST6GALNAC1 (1.8)	C12orf47 (1.5)	MAPKAPK5 (1.4)	TCF7L2 (1.3)	ADAM1 (1.3)
ENSG00000198478	SH3BGRL2 PPI subnetwork	0.12	>=0.20	C20orf112 (2.1)	STAG1 (1.9)	SH2B3 (1.9)	ST6GALNAC1 (1.8)	ENSG00000259478 (1.6)	C12orf47 (1.4)	POFUT1 (1.4)	TMEM184A (1.1)	MAGI3 (1.0)	ATXN2 (0.9)
GO:0000184	nuclear-transcribed mRNA catabolic process, nonsense-mediated decay	0.12	>=0.20	BRAP (3.4)	ADAM1 (2.4)	RSBN1 (1.7)	MAPKAPK5 (1.6)	IL20RB (1.4)	CDKAL1 (1.4)	ENSG00000259478 (1.3)	STAG1 (1.0)	ACAD10 (1.0)	NAA25 (0.9)
ENSG00000212695	ENSG00000212695 PPI subnetwork	0.12	>=0.20	NAA25 (3.9)	MAPKAPK5 (1.4)	CDC123 (1.3)	BRAP (1.1)	CCND2 (1.1)	ADAM1 (1.0)	ENSG00000236094 (0.9)	CDKAL1 (0.8)	MEF2C (0.8)	ENSG00000259478 (0.8)
GO:0042274	ribosomal small subunit biogenesis	0.12	>=0.20	ENSG00000259478 (4.1)	ENSG00000236772 (3.7)	CDKAL1 (2.9)	POFUT1 (2.8)	MAPKAPK5 (1.6)	ADAM1 (1.5)	NAA25 (1.4)	KIF3B (1.1)	C12orf47 (1.1)	BRAP (0.8)
MP:0009712	impaired conditioned place preference behavior	0.12	>=0.20	FAM109A (2.3)	TCF7L2 (2.0)	C12orf47 (2.0)	ST6GALNAC1 (2.0)	LPA (1.7)	C20orf112 (1.3)	UNC5C (1.1)	ENSG00000235070 (1.0)	C12orf51 (1.0)	SH2B3 (0.8)
MP:0000703	abnormal thymus morphology	0.12	>=0.20	POFUT1 (3.3)	PTPN22 (2.7)	ASXL1 (1.8)	KIF3B (1.7)	ENSG00000235070 (1.7)	ENSG00000259478 (1.7)	NCK1 (1.6)	MAGI3 (1.3)	C20orf112 (1.2)	CCND2 (1.1)
ENSG00000115085	ZAP70 PPI subnetwork	0.12	>=0.20	PTPN22 (5.9)	UNC5C (0.9)	KIF3B (0.9)	ENSG00000239213 (0.8)	MAGI3 (0.8)	TCF7L2 (0.8)	POFUT1 (0.8)	CARD9 (0.7)	FAM109A (0.7)	RPGRIP1L (0.6)
GO:0000375	RNA splicing, via transesterification reactions	0.12	>=0.20	CDKAL1 (2.9)	RSBN1 (1.8)	MAPKAPK5 (1.8)	STAG1 (1.6)	CDC123 (1.5)	ADAM1 (1.3)	C12orf47 (1.2)	BRAP (1.1)	RPGRIP1L (0.9)	TRAFD1 (0.7)
GO:0051168	nuclear export	0.12	>=0.20	ADAM1 (4.6)	BRAP (3.3)	MAPKAPK5 (3.0)	RSBN1 (2.1)	NAA25 (2.0)	STAG1 (1.8)	C12orf51 (1.8)	ATXN2 (1.7)	CDKAL1 (1.6)	PHTF1 (1.6)
ENSG00000105639	JAK3 PPI subnetwork	0.12	>=0.20	CARD9 (2.7)	KIF3B (2.3)	MAGI3 (2.1)	TRAFD1 (2.0)	PTPN22 (2.0)	CCND2 (1.7)	LPA (1.5)	C20orf112 (1.4)	ENSG00000259478 (1.3)	ASXL1 (1.2)
GO:0022829	wide pore channel activity	0.12	>=0.20	LINGO2 (2.6)	ENSG00000259478 (2.5)	FAM109A (1.8)	ST6GALNAC1 (1.7)	PLG (1.5)	PCCB (1.4)	GPSM1 (1.2)	TMEM22 (0.9)	ENSG00000236772 (0.8)	RPGRIP1L (0.8)
ENSG00000011405	PIK3C2A PPI subnetwork	0.12	>=0.20	MAGI3 (2.5)	ALDH2 (2.2)	C12orf47 (2.0)	TMEM132E (2.0)	MEF2C (1.9)	CCND2 (1.9)	TRAFD1 (1.4)	PTPN22 (1.2)	SH2B3 (1.1)	TMEM184A (1.1)
GO:0006044	N-acetylglucosamine metabolic process	0.13	>=0.20	ST6GALNAC1 (4.9)	ENSG00000236094 (3.0)	ENSG00000239213 (2.1)	NCK1 (1.9)	ENSG00000235070 (1.6)	KIF3B (1.6)	TMEM116 (1.5)	ERP29 (1.4)	TM9SF4 (1.2)	C12orf47 (1.1)
GO:0006041	glucosamine metabolic process	0.13	>=0.20	ST6GALNAC1 (4.9)	ENSG00000236094 (3.0)	ENSG00000239213 (2.1)	NCK1 (1.9)	ENSG00000235070 (1.6)	KIF3B (1.6)	TMEM116 (1.5)	ERP29 (1.4)	TM9SF4 (1.2)	C12orf47 (1.1)
GO:0016278	lysine N-methyltransferase activity	0.13	>=0.20	C12orf51 (4.2)	ATXN2 (3.3)	STAG1 (2.5)	ASXL1 (2.2)	ENSG00000259478 (1.8)	PLAGL2 (1.7)	BRAP (1.7)	RSBN1 (1.5)	NAA25 (1.3)	FAM109A (1.3)
GO:0016279	protein-lysine N-methyltransferase activity	0.13	>=0.20	C12orf51 (4.2)	ATXN2 (3.3)	STAG1 (2.5)	ASXL1 (2.2)	ENSG00000259478 (1.8)	PLAGL2 (1.7)	BRAP (1.7)	RSBN1 (1.5)	NAA25 (1.3)	FAM109A (1.3)
ENSG00000169083	AR PPI subnetwork	0.13	>=0.20	ATXN2 (3.7)	ASXL1 (3.0)	STAG1 (2.8)	NCK1 (2.5)	RSBN1 (2.2)	TRAFD1 (2.1)	TCF7L2 (2.0)	CDKAL1 (1.7)	BRAP (1.5)	TM9SF4 (1.3)
ENSG00000110321	EIF4G2 PPI subnetwork	0.13	>=0.20	C20orf112 (1.9)	CDC123 (1.8)	CDKAL1 (1.7)	RPGRIP1L (1.7)	TM9SF4 (1.6)	ADAM1 (1.4)	GPSM1 (1.1)	ENSG00000259478 (1.1)	NCK1 (1.0)	KIF3B (0.9)
ENSG00000111361	EIF2B1 PPI subnetwork	0.13	>=0.20	ENSG00000236772 (1.6)	IL20RB (1.5)	NCK1 (1.4)	ENSG00000236094 (1.4)	MEF2C (1.3)	NAA25 (1.2)	CDKAL1 (1.1)	LINGO2 (1.0)	BRAP (1.0)	ST6GALNAC1 (0.9)
MP:0003936	abnormal reproductive system development	0.13	>=0.20	LPA (2.4)	TMEM132E (1.9)	ST6GALNAC1 (1.8)	TMEM184A (1.7)	ENSG00000235070 (1.7)	CCND2 (1.6)	CUX2 (1.2)	ENSG00000259478 (1.1)	MAPKAPK5 (0.8)	GPSM1 (0.7)
GO:0006487	protein N-linked glycosylation	0.13	>=0.20	TM9SF4 (4.5)	ERP29 (3.6)	PHTF1 (1.9)	ADAM1 (1.2)	ENSG00000236094 (1.1)	POFUT1 (1.1)	ENSG00000239213 (1.0)	RPGRIP1L (0.9)	LINGO2 (0.8)	C20orf112 (0.8)
ENSG00000125870	SNRPB2 PPI subnetwork	0.13	>=0.20	CDKAL1 (2.5)	CDC123 (2.1)	STAG1 (1.8)	C12orf47 (1.8)	RSBN1 (1.1)	ERP29 (1.1)	RPGRIP1L (1.1)	MAPKAPK5 (1.1)	PLAGL2 (1.0)	TRAFD1 (1.0)
ENSG00000167414	GNG8 PPI subnetwork	0.13	>=0.20	TMEM22 (1.9)	LINGO2 (1.6)	IL20RB (1.4)	GPSM1 (1.4)	CARD9 (1.1)	ENSG00000236772 (1.1)	ADAM1 (0.9)	TCF7L2 (0.8)	ACAD10 (0.8)	C12orf47 (0.7)
ENSG00000171490	RSL1D1 PPI subnetwork	0.13	>=0.20	NAA25 (4.1)	MAPKAPK5 (2.1)	CDC123 (1.5)	BRAP (1.4)	CDKAL1 (1.2)	ASXL1 (1.1)	CCND2 (1.0)	ADAM1 (0.8)	RSBN1 (0.7)	RPGRIP1L (0.6)
ENSG00000178562	CD28 PPI subnetwork	0.13	>=0.20	PTPN22 (4.8)	RPGRIP1L (2.2)	CARD9 (1.9)	KIF3B (1.7)	C12orf51 (1.6)	POFUT1 (1.3)	ADAM1 (1.2)	ENSG00000239213 (1.2)	ENSG00000259478 (0.9)	BRAP (0.9)
MP:0008126	increased dendritic cell number	0.13	>=0.20	ENSG00000239213 (2.1)	SH2B3 (2.1)	CCND2 (1.6)	ALDH2 (1.4)	GPSM1 (1.0)	RSBN1 (1.0)	ENSG00000236772 (1.0)	ASXL1 (0.9)	FAM109A (0.9)	ENSG00000235070 (0.9)
ENSG00000037241	RPL26L1 PPI subnetwork	0.13	>=0.20	NAA25 (2.2)	ENSG00000259478 (1.4)	LINGO2 (1.3)	ADAM1 (1.1)	CCND2 (1.1)	CUX2 (0.9)	RPGRIP1L (0.9)	ENSG00000236772 (0.9)	ERP29 (0.8)	POFUT1 (0.8)
ENSG00000198755	RPL10A PPI subnetwork	0.13	>=0.20	NAA25 (3.6)	ADAM1 (1.5)	BRAP (1.5)	CDC123 (1.4)	ERP29 (1.3)	MAPKAPK5 (1.2)	CUX2 (1.1)	ASXL1 (1.1)	POFUT1 (1.0)	ENSG00000259478 (1.0)
ENSG00000168502	CCDC165 PPI subnetwork	0.13	>=0.20	ATXN2 (3.2)	RSBN1 (2.0)	ADAM1 (1.8)	C12orf51 (1.6)	PHTF1 (1.6)	ASXL1 (1.6)	CCND2 (1.3)	ENSG00000259478 (1.2)	BRAP (1.2)	FAM109A (1.2)
REACTOME_METABOLISM_OF_RNA	REACTOME_METABOLISM_OF_RNA	0.13	>=0.20	NAA25 (3.1)	CDC123 (3.0)	TRAFD1 (2.1)	MAPKAPK5 (1.5)	STAG1 (1.4)	PLAGL2 (1.3)	BRAP (1.3)	RSBN1 (1.0)	ADAM1 (0.9)	LINGO2 (0.7)
GO:0016558	protein import into peroxisome matrix	0.13	>=0.20	CDKAL1 (2.2)	BRAP (2.1)	ENSG00000259478 (1.9)	ACAD10 (1.9)	TMEM116 (1.2)	CARD9 (0.8)	IL20RB (0.8)	ADAM1 (0.7)	TMEM132E (0.7)	MAPKAPK5 (0.6)
GO:0005840	ribosome	0.13	>=0.20	PCCB (1.6)	CDC123 (1.5)	ERP29 (1.2)	MAPKAPK5 (1.1)	C12orf47 (0.8)	NAA25 (0.6)	CARD9 (0.5)	ENSG00000235070 (0.5)	CUX2 (0.5)	LINGO2 (0.4)
ENSG00000159459	UBR1 PPI subnetwork	0.13	>=0.20	TMEM184A (1.8)	IL20RB (1.7)	CDC123 (1.4)	ENSG00000236094 (1.2)	BRAP (1.2)	STAG1 (1.2)	TMEM22 (1.0)	CDKAL1 (1.0)	NCK1 (1.0)	TM9SF4 (0.9)
GO:0021983	pituitary gland development	0.13	>=0.20	TMEM22 (2.9)	TMEM184A (2.8)	ENSG00000235070 (2.4)	ENSG00000236094 (2.0)	ENSG00000236772 (1.6)	NCK1 (1.3)	TCF7L2 (1.3)	POFUT1 (1.1)	C12orf47 (1.0)	CUX2 (0.9)
GO:0031667	response to nutrient levels	0.13	>=0.20	TMEM184A (2.4)	ENSG00000235070 (2.4)	FAM109A (2.2)	ACAD10 (2.0)	ALDH2 (1.7)	TMEM22 (1.7)	BRAP (1.6)	PLG (1.3)	PCCB (1.3)	TMEM116 (1.2)
REACTOME_METAL_ION_SLC_TRANSPORTERS	REACTOME_METAL_ION_SLC_TRANSPORTERS	0.13	>=0.20	TM9SF4 (3.6)	ERP29 (2.2)	LINGO2 (2.0)	POFUT1 (1.4)	TMEM184A (1.4)	FAM109A (1.3)	ENSG00000236094 (1.1)	PHTF1 (1.0)	RPGRIP1L (0.9)	PLAGL2 (0.9)
GO:0008653	lipopolysaccharide metabolic process	0.13	>=0.20	ST6GALNAC1 (3.1)	BRAP (2.3)	FAM109A (2.3)	GPSM1 (2.2)	ENSG00000259478 (1.8)	CARD9 (1.6)	SH2B3 (1.3)	ACAD10 (1.3)	MAGI3 (1.1)	MAPKAPK5 (1.0)
GO:0072527	pyrimidine-containing compound metabolic process	0.13	>=0.20	LPA (2.0)	RPGRIP1L (1.8)	ADAM1 (1.8)	ST6GALNAC1 (1.6)	TMEM116 (1.6)	ACAD10 (1.5)	ENSG00000235070 (1.1)	PHTF1 (1.1)	TRAFD1 (1.0)	LINGO2 (0.9)
ENSG00000169976	SF3B5 PPI subnetwork	0.13	>=0.20	CDKAL1 (2.3)	CDC123 (2.1)	STAG1 (1.9)	RSBN1 (1.4)	C12orf47 (1.4)	RPGRIP1L (1.2)	TRAFD1 (1.1)	ADAM1 (0.9)	ASXL1 (0.9)	ERP29 (0.9)
MP:0003222	increased cardiomyocyte apoptosis	0.13	>=0.20	PHTF1 (2.4)	ACAD10 (1.5)	CDKAL1 (1.4)	ERP29 (1.3)	MAGI3 (1.3)	TMEM132E (1.3)	UNC5C (1.2)	NAA25 (1.2)	TRAFD1 (1.1)	ADAM1 (1.0)
REACTOME_PTM_GAMMA_CARBOXYLATION_HYPUSINE_FORMATION_AND_ARYLSULFATASE_ACTIVATION	REACTOME_PTM_GAMMA_CARBOXYLATION_HYPUSINE_FORMATION_AND_ARYLSULFATASE_ACTIVATION	0.13	>=0.20	PLG (6.0)	LPA (3.9)	CUX2 (2.3)	FAM109A (2.0)	TM9SF4 (1.6)	POFUT1 (1.4)	LINGO2 (1.4)	C12orf47 (1.2)	PCCB (1.2)	ADAM1 (1.1)
ENSG00000118785	SPP1 PPI subnetwork	0.13	>=0.20	UNC5C (2.1)	PLG (1.7)	TM9SF4 (1.6)	ASXL1 (1.4)	MAPKAPK5 (1.3)	RPGRIP1L (1.1)	LINGO2 (1.1)	POFUT1 (1.0)	BRAP (0.9)	TMEM184A (0.9)
GO:0018196	peptidyl-asparagine modification	0.13	>=0.20	TM9SF4 (4.5)	ERP29 (3.7)	PHTF1 (2.0)	ENSG00000236094 (1.1)	ADAM1 (0.9)	C20orf112 (0.9)	POFUT1 (0.9)	RPGRIP1L (0.8)	ENSG00000239213 (0.8)	LINGO2 (0.7)
GO:0018279	protein N-linked glycosylation via asparagine	0.13	>=0.20	TM9SF4 (4.5)	ERP29 (3.7)	PHTF1 (2.0)	ENSG00000236094 (1.1)	ADAM1 (0.9)	C20orf112 (0.9)	POFUT1 (0.9)	RPGRIP1L (0.8)	ENSG00000239213 (0.8)	LINGO2 (0.7)
ENSG00000064601	CTSA PPI subnetwork	0.13	>=0.20	ERP29 (3.0)	TM9SF4 (2.9)	PLAGL2 (2.0)	KIF3B (2.0)	ASXL1 (1.6)	POFUT1 (1.3)	FAM109A (1.3)	RPGRIP1L (1.2)	CDKAL1 (1.1)	CARD9 (1.1)
ENSG00000138768	USO1 PPI subnetwork	0.13	>=0.20	GPSM1 (3.4)	ATXN2 (2.2)	BRAP (2.1)	TRAFD1 (2.1)	TM9SF4 (1.9)	ENSG00000239213 (1.8)	FAM109A (1.8)	ST6GALNAC1 (1.6)	C20orf112 (1.5)	C12orf51 (1.4)
ENSG00000169398	PTK2 PPI subnetwork	0.13	>=0.20	SH2B3 (2.9)	FAM109A (1.9)	PTPN22 (1.7)	CCND2 (1.5)	TCF7L2 (1.5)	MAGI3 (1.5)	MEF2C (1.5)	ADAM1 (1.4)	ENSG00000235070 (1.3)	TMEM184A (1.2)
GO:0010039	response to iron ion	0.13	>=0.20	LINGO2 (3.3)	C12orf51 (2.1)	ENSG00000235070 (2.0)	TMEM116 (1.5)	ADAM1 (1.4)	GPSM1 (1.3)	ST6GALNAC1 (1.1)	C20orf112 (1.1)	LPA (1.0)	FAM109A (0.9)
MP:0010029	abnormal basicranium morphology	0.13	>=0.20	UNC5C (4.3)	GPSM1 (2.3)	MEF2C (2.0)	TCF7L2 (1.4)	ALDH2 (1.4)	CUX2 (1.3)	TRAFD1 (1.3)	POFUT1 (0.9)	CCND2 (0.8)	ST6GALNAC1 (0.7)
MP:0008211	decreased mature B cell number	0.13	>=0.20	MEF2C (3.5)	PTPN22 (2.7)	POFUT1 (2.2)	SH2B3 (1.6)	CCND2 (1.5)	RSBN1 (1.5)	ERP29 (1.5)	UNC5C (1.3)	PLAGL2 (1.2)	C20orf112 (1.2)
ENSG00000063177	RPL18 PPI subnetwork	0.13	>=0.20	NAA25 (2.9)	CDC123 (2.3)	ERP29 (2.2)	ADAM1 (2.0)	ENSG00000259478 (1.0)	ASXL1 (0.9)	LINGO2 (0.9)	BRAP (0.7)	MAPKAPK5 (0.7)	CCND2 (0.7)
ENSG00000108953	YWHAE PPI subnetwork	0.13	>=0.20	GPSM1 (2.0)	TCF7L2 (1.9)	CCND2 (1.6)	CDC123 (1.4)	ATXN2 (1.4)	MAGI3 (1.3)	ENSG00000236094 (1.3)	STAG1 (1.2)	TM9SF4 (0.8)	PTPN22 (0.8)
ENSG00000136156	ITM2B PPI subnetwork	0.13	>=0.20	POFUT1 (2.2)	KIF3B (2.2)	ASXL1 (2.0)	ALDH2 (1.8)	CARD9 (1.6)	PLAGL2 (1.5)	CCND2 (1.5)	CUX2 (1.5)	MAGI3 (1.4)	TM9SF4 (1.3)
ENSG00000141736	ERBB2 PPI subnetwork	0.13	>=0.20	LINGO2 (2.6)	MAGI3 (2.5)	MEF2C (2.3)	PTPN22 (2.2)	KIF3B (2.1)	FAM109A (1.8)	C20orf112 (1.8)	UNC5C (1.6)	CCND2 (1.5)	ALDH2 (1.4)
MP:0000223	decreased monocyte cell number	0.13	>=0.20	MEF2C (2.8)	SH2B3 (2.4)	LPA (2.1)	PTPN22 (2.0)	PLAGL2 (1.8)	CARD9 (1.7)	RPGRIP1L (1.0)	TMEM132E (0.9)	LINGO2 (0.8)	ENSG00000259478 (0.8)
ENSG00000198176	TFDP1 PPI subnetwork	0.13	>=0.20	ATXN2 (3.5)	C12orf51 (2.4)	MAPKAPK5 (2.4)	PLAGL2 (2.1)	TCF7L2 (2.0)	ASXL1 (1.8)	RSBN1 (1.6)	STAG1 (1.5)	CDKAL1 (1.0)	PHTF1 (1.0)
ENSG00000128340	RAC2 PPI subnetwork	0.13	>=0.20	MEF2C (2.3)	CARD9 (2.2)	FAM109A (1.8)	KIF3B (1.8)	LINGO2 (1.8)	ENSG00000239213 (1.5)	TCF7L2 (1.5)	MAGI3 (1.4)	STAG1 (1.4)	NCK1 (1.3)
REACTOME_DNA_REPLICATION_PRE:INITIATION	REACTOME_DNA_REPLICATION_PRE:INITIATION	0.13	>=0.20	CDC123 (3.6)	TRAFD1 (2.1)	NAA25 (1.9)	PHTF1 (1.4)	STAG1 (1.2)	BRAP (1.0)	TMEM22 (0.8)	ENSG00000236094 (0.8)	PCCB (0.8)	CDKAL1 (0.6)
REACTOME_MG1_TRANSITION	REACTOME_MG1_TRANSITION	0.13	>=0.20	CDC123 (3.6)	TRAFD1 (2.1)	NAA25 (1.9)	PHTF1 (1.4)	STAG1 (1.2)	BRAP (1.0)	TMEM22 (0.8)	ENSG00000236094 (0.8)	PCCB (0.8)	CDKAL1 (0.6)
REACTOME_DOUBLE:STRAND_BREAK_REPAIR	REACTOME_DOUBLE:STRAND_BREAK_REPAIR	0.13	>=0.20	RPGRIP1L (2.8)	PHTF1 (2.6)	POFUT1 (2.6)	CDC123 (2.4)	CDKAL1 (1.2)	STAG1 (1.2)	UNC5C (1.1)	TMEM116 (1.0)	ENSG00000235070 (1.0)	LPA (0.9)
GO:0009103	lipopolysaccharide biosynthetic process	0.13	>=0.20	ST6GALNAC1 (3.3)	FAM109A (2.4)	BRAP (2.3)	GPSM1 (2.1)	ENSG00000259478 (1.7)	CARD9 (1.4)	SH2B3 (1.4)	ACAD10 (1.3)	MAGI3 (1.2)	MAPKAPK5 (1.1)
GO:0042402	cellular biogenic amine catabolic process	0.13	>=0.20	LPA (2.7)	LINGO2 (2.6)	NCK1 (2.1)	ENSG00000259478 (1.9)	CUX2 (1.8)	CARD9 (1.7)	C12orf51 (1.4)	ALDH2 (1.3)	TRAFD1 (1.2)	IL20RB (1.1)
MP:0006316	increased urine sodium level	0.13	>=0.20	PLG (2.8)	TMEM116 (2.1)	TMEM184A (2.0)	C20orf112 (1.3)	KIF3B (1.3)	ENSG00000236094 (1.2)	CDKAL1 (1.1)	TCF7L2 (1.1)	TM9SF4 (1.1)	TMEM132E (0.9)
ENSG00000198821	CD247 PPI subnetwork	0.13	>=0.20	PTPN22 (6.3)	NCK1 (1.9)	ENSG00000239213 (1.4)	ADAM1 (1.1)	PLAGL2 (1.0)	CCND2 (1.0)	ASXL1 (1.0)	TCF7L2 (0.9)	CARD9 (0.8)	ALDH2 (0.7)
REACTOME_G2M_CHECKPOINTS	REACTOME_G2M_CHECKPOINTS	0.13	>=0.20	TMEM116 (2.1)	CDC123 (1.5)	PHTF1 (1.2)	STAG1 (1.1)	ASXL1 (0.8)	ENSG00000235070 (0.7)	POFUT1 (0.7)	ENSG00000236094 (0.6)	CCND2 (0.6)	TMEM22 (0.6)
MP:0003425	abnormal optic vesicle formation	0.13	>=0.20	TCF7L2 (2.6)	CUX2 (2.2)	POFUT1 (2.1)	TMEM132E (2.1)	UNC5C (2.0)	TM9SF4 (2.0)	TMEM22 (1.8)	PHTF1 (1.4)	ASXL1 (1.4)	PLAGL2 (1.3)
ENSG00000056661	PCGF2 PPI subnetwork	0.13	>=0.20	RSBN1 (3.6)	STAG1 (2.5)	TRAFD1 (2.0)	TCF7L2 (1.9)	ASXL1 (1.9)	GPSM1 (1.8)	ATXN2 (1.8)	PLAGL2 (1.8)	NCK1 (1.6)	PHTF1 (1.2)
MP:0004259	small placenta	0.13	>=0.20	LPA (2.0)	MAGI3 (1.7)	ENSG00000259478 (1.6)	PLG (1.5)	TM9SF4 (1.3)	C12orf51 (1.2)	CDKAL1 (1.1)	MEF2C (1.0)	STAG1 (1.0)	CCND2 (1.0)
ENSG00000115761	NOL10 PPI subnetwork	0.13	>=0.20	NAA25 (3.9)	MAPKAPK5 (1.8)	BRAP (1.3)	CDKAL1 (1.3)	ASXL1 (0.8)	CCND2 (0.7)	MEF2C (0.7)	CDC123 (0.6)	C12orf47 (0.5)	ENSG00000259478 (0.5)
KEGG_PANTOTHENATE_AND_COA_BIOSYNTHESIS	KEGG_PANTOTHENATE_AND_COA_BIOSYNTHESIS	0.13	>=0.20	PLG (3.0)	ALDH2 (2.3)	LPA (2.0)	ST6GALNAC1 (2.0)	PCCB (1.7)	ENSG00000236094 (1.6)	ENSG00000239213 (1.6)	ENSG00000236772 (1.2)	LINGO2 (1.1)	SH2B3 (1.0)
MP:0009703	decreased birth body size	0.13	>=0.20	ATXN2 (3.5)	TCF7L2 (2.9)	STAG1 (2.7)	ASXL1 (2.6)	C12orf51 (2.2)	ALDH2 (2.1)	NCK1 (2.1)	UNC5C (2.1)	LINGO2 (2.0)	PHTF1 (1.6)
ENSG00000082458	DLG3 PPI subnetwork	0.13	>=0.20	LINGO2 (2.1)	TMEM132E (1.6)	GPSM1 (1.6)	MEF2C (1.4)	UNC5C (1.3)	C20orf112 (1.2)	ENSG00000236772 (1.0)	CDC123 (1.0)	CDKAL1 (0.7)	TM9SF4 (0.7)
ENSG00000114503	NCBP2 PPI subnetwork	0.13	>=0.20	STAG1 (2.3)	CDKAL1 (2.2)	CDC123 (1.7)	C12orf47 (1.4)	PLAGL2 (1.2)	ASXL1 (1.2)	ERP29 (1.1)	ADAM1 (1.1)	TRAFD1 (1.0)	RPGRIP1L (0.9)
ENSG00000144231	POLR2D PPI subnetwork	0.13	>=0.20	CDC123 (2.3)	CDKAL1 (2.2)	STAG1 (2.1)	MAPKAPK5 (1.7)	C12orf47 (1.7)	PLAGL2 (1.4)	RSBN1 (1.3)	ASXL1 (1.2)	ENSG00000235070 (1.0)	UNC5C (0.8)
GO:0016289	CoA hydrolase activity	0.13	>=0.20	PLG (3.1)	ACAD10 (2.6)	ENSG00000236772 (2.0)	ENSG00000259478 (1.8)	TMEM184A (1.5)	TMEM116 (1.2)	TM9SF4 (1.2)	CDKAL1 (1.1)	PCCB (1.1)	ALDH2 (1.0)
ENSG00000175104	TRAF6 PPI subnetwork	0.13	>=0.20	CDC123 (3.9)	NAA25 (3.1)	PCCB (1.4)	CDKAL1 (1.3)	ST6GALNAC1 (1.1)	ERP29 (1.1)	ALDH2 (0.8)	CCND2 (0.8)	ADAM1 (0.8)	TMEM22 (0.7)
REACTOME_PROCESSIVE_SYNTHESIS_ON_THE_LAGGING_STRAND	REACTOME_PROCESSIVE_SYNTHESIS_ON_THE_LAGGING_STRAND	0.13	>=0.20	STAG1 (2.1)	PHTF1 (1.8)	LPA (1.2)	ERP29 (1.1)	TMEM116 (1.0)	CDC123 (1.0)	CDKAL1 (0.8)	CCND2 (0.7)	POFUT1 (0.6)	ENSG00000235070 (0.5)
MP:0000029	abnormal malleus morphology	0.13	>=0.20	CCND2 (1.7)	UNC5C (1.6)	ENSG00000236772 (1.2)	TMEM184A (1.2)	GPSM1 (1.2)	TMEM22 (1.1)	TCF7L2 (1.0)	CUX2 (1.0)	CDKAL1 (1.0)	MEF2C (0.9)
ENSG00000136574	GATA4 PPI subnetwork	0.13	>=0.20	C20orf112 (3.1)	RSBN1 (2.5)	UNC5C (1.7)	SH2B3 (1.6)	C12orf51 (1.3)	MAGI3 (1.3)	ATXN2 (1.1)	GPSM1 (0.9)	ACAD10 (0.8)	TMEM184A (0.8)
GO:0048708	astrocyte differentiation	0.13	>=0.20	CUX2 (2.3)	CCND2 (2.2)	TMEM132E (1.8)	ENSG00000259478 (1.7)	ENSG00000236772 (1.2)	TCF7L2 (1.1)	TMEM22 (1.0)	C20orf112 (1.0)	ST6GALNAC1 (0.9)	NAA25 (0.9)
GO:0044042	glucan metabolic process	0.13	>=0.20	LPA (3.3)	CARD9 (1.8)	TMEM22 (1.6)	ENSG00000236094 (1.3)	ACAD10 (1.3)	MAGI3 (1.2)	MEF2C (1.2)	ENSG00000235070 (1.0)	PCCB (0.9)	ST6GALNAC1 (0.8)
GO:0006073	cellular glucan metabolic process	0.13	>=0.20	LPA (3.3)	CARD9 (1.8)	TMEM22 (1.6)	ENSG00000236094 (1.3)	ACAD10 (1.3)	MAGI3 (1.2)	MEF2C (1.2)	ENSG00000235070 (1.0)	PCCB (0.9)	ST6GALNAC1 (0.8)
ENSG00000115128	ENSG00000115128 PPI subnetwork	0.13	>=0.20	CDKAL1 (2.6)	CDC123 (2.1)	STAG1 (1.6)	MAPKAPK5 (1.4)	C12orf47 (1.4)	ADAM1 (1.2)	TRAFD1 (1.1)	RSBN1 (1.0)	ERP29 (0.9)	RPGRIP1L (0.9)
ENSG00000196954	CASP4 PPI subnetwork	0.13	>=0.20	TRAFD1 (2.5)	IL20RB (2.2)	CDC123 (1.8)	PHTF1 (1.5)	PCCB (1.5)	BRAP (1.5)	C12orf47 (1.2)	C12orf51 (1.1)	NAA25 (1.0)	ST6GALNAC1 (1.0)
REACTOME_METABOLISM_OF_STEROID_HORMONES_AND_VITAMINS_A_AND_D	REACTOME_METABOLISM_OF_STEROID_HORMONES_AND_VITAMINS_A_AND_D	0.13	>=0.20	TMEM184A (2.2)	PLG (2.1)	PCCB (1.7)	ENSG00000239213 (1.4)	IL20RB (1.4)	LPA (1.2)	FAM109A (1.1)	MAPKAPK5 (1.0)	CCND2 (1.0)	LINGO2 (1.0)
ENSG00000161970	RPL26 PPI subnetwork	0.13	>=0.20	NAA25 (2.3)	ADAM1 (1.8)	ENSG00000259478 (1.6)	CUX2 (1.4)	CDC123 (1.1)	IL20RB (0.9)	ASXL1 (0.9)	RPGRIP1L (0.8)	ERP29 (0.8)	NCK1 (0.6)
MP:0002144	abnormal B cell differentiation	0.13	>=0.20	PTPN22 (3.2)	MEF2C (3.1)	CARD9 (1.6)	POFUT1 (1.3)	RSBN1 (1.3)	ASXL1 (1.1)	LPA (1.1)	SH2B3 (1.0)	ERP29 (1.0)	TMEM132E (0.9)
GO:0005922	connexon complex	0.13	>=0.20	ENSG00000236772 (3.2)	ENSG00000235070 (2.3)	IL20RB (2.2)	ENSG00000259478 (2.0)	LINGO2 (1.8)	ST6GALNAC1 (1.7)	GPSM1 (1.4)	RPGRIP1L (1.0)	NCK1 (1.0)	PLG (0.9)
KEGG_ONE_CARBON_POOL_BY_FOLATE	KEGG_ONE_CARBON_POOL_BY_FOLATE	0.13	>=0.20	LPA (2.5)	PLG (2.5)	PCCB (2.4)	ENSG00000235070 (2.2)	CCND2 (1.6)	SH2B3 (1.3)	ACAD10 (1.2)	NAA25 (1.1)	CUX2 (1.1)	CARD9 (0.9)
ENSG00000160469	BRSK1 PPI subnetwork	0.13	>=0.20	NAA25 (3.9)	CDKAL1 (1.5)	RPGRIP1L (1.2)	ENSG00000259478 (1.2)	BRAP (1.2)	MAPKAPK5 (1.0)	RSBN1 (0.9)	ASXL1 (0.9)	CDC123 (0.8)	ENSG00000236772 (0.7)
GO:0072663	establishment of protein localization to peroxisome	0.13	>=0.20	ACAD10 (1.9)	ENSG00000259478 (1.7)	CDKAL1 (1.5)	LPA (1.4)	BRAP (1.4)	TMEM116 (1.3)	ADAM1 (1.3)	IL20RB (1.0)	ENSG00000236094 (0.9)	ATXN2 (0.8)
GO:0006625	protein targeting to peroxisome	0.13	>=0.20	ACAD10 (1.9)	ENSG00000259478 (1.7)	CDKAL1 (1.5)	LPA (1.4)	BRAP (1.4)	TMEM116 (1.3)	ADAM1 (1.3)	IL20RB (1.0)	ENSG00000236094 (0.9)	ATXN2 (0.8)
GO:0072662	protein localization to peroxisome	0.13	>=0.20	ACAD10 (1.9)	ENSG00000259478 (1.7)	CDKAL1 (1.5)	LPA (1.4)	BRAP (1.4)	TMEM116 (1.3)	ADAM1 (1.3)	IL20RB (1.0)	ENSG00000236094 (0.9)	ATXN2 (0.8)
MP:0002135	abnormal kidney morphology	0.13	>=0.20	UNC5C (3.7)	TMEM116 (2.8)	CUX2 (1.6)	TMEM184A (1.4)	PLG (1.4)	MAGI3 (1.2)	CCND2 (1.2)	CARD9 (1.0)	POFUT1 (0.9)	TM9SF4 (0.8)
GO:0000139	Golgi membrane	0.13	>=0.20	TM9SF4 (4.2)	ERP29 (2.3)	PHTF1 (2.3)	TMEM132E (1.9)	NCK1 (1.8)	ST6GALNAC1 (1.6)	ENSG00000236094 (1.3)	LINGO2 (1.1)	C12orf51 (1.1)	RPGRIP1L (1.0)
ENSG00000012048	BRCA1 PPI subnetwork	0.13	>=0.20	STAG1 (3.3)	ASXL1 (2.8)	CDKAL1 (2.3)	PLAGL2 (2.2)	CDC123 (1.5)	ATXN2 (1.4)	RPGRIP1L (1.2)	C12orf51 (1.1)	NCK1 (1.0)	PHTF1 (0.9)
GO:0005865	striated muscle thin filament	0.13	>=0.20	MEF2C (3.0)	C12orf47 (1.1)	TMEM184A (1.1)	RPGRIP1L (0.8)	SH2B3 (0.7)	TM9SF4 (0.6)	ERP29 (0.6)	LINGO2 (0.6)	TMEM132E (0.6)	PTPN22 (0.5)
REACTOME_MRNA_PROCESSING	REACTOME_MRNA_PROCESSING	0.13	>=0.20	CDKAL1 (2.4)	CDC123 (2.3)	STAG1 (2.0)	ASXL1 (1.7)	PLAGL2 (1.5)	MAPKAPK5 (1.5)	ADAM1 (1.2)	NAA25 (1.0)	C12orf47 (1.0)	TM9SF4 (0.9)
MP:0002941	increased circulating alanine transaminase level	0.13	>=0.20	PLG (3.3)	LPA (3.2)	ALDH2 (2.3)	TMEM22 (2.0)	SH2B3 (1.6)	ENSG00000259478 (1.6)	PCCB (1.5)	PHTF1 (1.5)	ACAD10 (1.2)	ENSG00000235070 (1.1)
MP:0003077	abnormal cell cycle	0.13	>=0.20	ASXL1 (3.1)	STAG1 (2.3)	CDKAL1 (1.9)	ADAM1 (1.7)	NCK1 (1.7)	CCND2 (1.5)	LPA (1.1)	IL20RB (1.0)	PLAGL2 (0.9)	RPGRIP1L (0.8)
GO:0006338	chromatin remodeling	0.13	>=0.20	RSBN1 (2.4)	ATXN2 (2.3)	ASXL1 (2.2)	ST6GALNAC1 (1.9)	ENSG00000236772 (1.7)	FAM109A (1.7)	ADAM1 (1.6)	STAG1 (1.5)	GPSM1 (1.4)	TMEM132E (1.3)
REACTOME_XENOBIOTICS	REACTOME_XENOBIOTICS	0.13	>=0.20	LPA (7.8)	PLG (4.4)	IL20RB (2.1)	ADAM1 (1.5)	ALDH2 (1.2)	CUX2 (1.1)	ENSG00000259478 (0.9)	LINGO2 (0.9)	C12orf51 (0.7)	ENSG00000235070 (0.6)
GO:0016835	carbon-oxygen lyase activity	0.13	>=0.20	PCCB (4.5)	ACAD10 (3.1)	ALDH2 (2.7)	ENSG00000259478 (1.7)	UNC5C (1.4)	IL20RB (1.3)	TMEM116 (1.2)	LPA (1.2)	CDC123 (1.1)	TMEM22 (1.1)
ENSG00000119616	FCF1 PPI subnetwork	0.13	>=0.20	NAA25 (3.9)	BRAP (2.0)	MAPKAPK5 (1.8)	ENSG00000259478 (1.3)	CDC123 (1.2)	CDKAL1 (1.2)	C12orf47 (0.8)	RPGRIP1L (0.8)	MEF2C (0.7)	RSBN1 (0.7)
REACTOME_SEMAPHORIN_INTERACTIONS	REACTOME_SEMAPHORIN_INTERACTIONS	0.13	>=0.20	MAGI3 (2.5)	MEF2C (2.4)	C20orf112 (2.3)	ADAM1 (2.0)	LINGO2 (1.7)	SH2B3 (1.6)	FAM109A (1.5)	TMEM132E (1.5)	ENSG00000239213 (1.3)	CARD9 (1.2)
REACTOME_GAMMA:CARBOXYLATION_TRANSPORT_AND_AMINO:TERMINAL_CLEAVAGE_OF_PROTEINS	REACTOME_GAMMA:CARBOXYLATION_TRANSPORT_AND_AMINO:TERMINAL_CLEAVAGE_OF_PROTEINS	0.13	>=0.20	PLG (6.7)	LPA (5.1)	POFUT1 (2.0)	CUX2 (1.9)	TM9SF4 (1.2)	ADAM1 (1.2)	LINGO2 (1.2)	FAM109A (1.1)	PCCB (1.1)	IL20RB (1.0)
GO:0004690	cyclic nucleotide-dependent protein kinase activity	0.13	>=0.20	KIF3B (2.7)	BRAP (2.7)	ENSG00000235070 (2.4)	ENSG00000259478 (2.1)	MAGI3 (2.0)	ENSG00000236094 (1.8)	ADAM1 (1.8)	C20orf112 (1.5)	PLAGL2 (1.3)	NAA25 (1.2)
GO:0000398	nuclear mRNA splicing, via spliceosome	0.13	>=0.20	CDKAL1 (2.9)	RSBN1 (1.7)	STAG1 (1.7)	MAPKAPK5 (1.6)	CDC123 (1.5)	ADAM1 (1.3)	C12orf47 (1.1)	BRAP (1.1)	RPGRIP1L (0.9)	TRAFD1 (0.8)
GO:0000377	RNA splicing, via transesterification reactions with bulged adenosine as nucleophile	0.13	>=0.20	CDKAL1 (2.9)	RSBN1 (1.7)	STAG1 (1.7)	MAPKAPK5 (1.6)	CDC123 (1.5)	ADAM1 (1.3)	C12orf47 (1.1)	BRAP (1.1)	RPGRIP1L (0.9)	TRAFD1 (0.8)
ENSG00000182899	RPL35A PPI subnetwork	0.13	>=0.20	NAA25 (2.0)	ADAM1 (1.7)	TMEM22 (1.5)	TRAFD1 (1.5)	ENSG00000259478 (1.3)	CDC123 (1.0)	ST6GALNAC1 (1.0)	CUX2 (1.0)	ENSG00000236772 (0.9)	ERP29 (0.8)
ENSG00000103653	CSK PPI subnetwork	0.13	>=0.20	SH2B3 (2.9)	PTPN22 (2.1)	TCF7L2 (2.1)	MEF2C (1.4)	ENSG00000239213 (1.3)	ENSG00000236094 (1.2)	C20orf112 (1.2)	LINGO2 (1.1)	ENSG00000235070 (0.9)	IL20RB (0.9)
ENSG00000173757	STAT5B PPI subnetwork	0.13	>=0.20	ASXL1 (3.4)	CCND2 (2.4)	CDKAL1 (2.3)	STAG1 (1.9)	KIF3B (1.9)	TRAFD1 (1.9)	C20orf112 (1.8)	MAGI3 (1.8)	PLAGL2 (1.7)	NCK1 (1.7)
REACTOME_METABOLISM_OF_MRNA	REACTOME_METABOLISM_OF_MRNA	0.13	>=0.20	CDC123 (2.9)	TRAFD1 (2.8)	NAA25 (2.6)	BRAP (1.8)	STAG1 (1.2)	MAPKAPK5 (1.0)	RSBN1 (0.9)	MEF2C (0.9)	LINGO2 (0.8)	PLAGL2 (0.8)
MP:0008498	decreased IgG3 level	0.13	>=0.20	PTPN22 (3.8)	MEF2C (3.5)	SH2B3 (2.1)	CCND2 (1.3)	CARD9 (1.1)	PLAGL2 (1.1)	POFUT1 (1.1)	ALDH2 (0.9)	ENSG00000235070 (0.7)	TMEM22 (0.6)
MP:0000445	short snout	0.13	>=0.20	UNC5C (3.9)	GPSM1 (2.3)	TCF7L2 (1.7)	ATXN2 (1.7)	FAM109A (1.4)	MEF2C (1.3)	ST6GALNAC1 (0.9)	RPGRIP1L (0.9)	TMEM184A (0.8)	TM9SF4 (0.8)
GO:0031984	organelle subcompartment	0.13	>=0.20	TM9SF4 (3.3)	PHTF1 (2.6)	C20orf112 (1.8)	GPSM1 (1.8)	ERP29 (1.7)	TMEM22 (1.6)	ST6GALNAC1 (1.6)	LINGO2 (1.4)	RPGRIP1L (1.2)	NCK1 (1.2)
GO:0019842	vitamin binding	0.13	>=0.20	PLG (5.3)	PCCB (3.4)	LPA (2.7)	ALDH2 (2.6)	ACAD10 (2.1)	CARD9 (1.5)	TMEM116 (1.5)	RPGRIP1L (1.5)	ENSG00000259478 (1.4)	TMEM22 (1.1)
GO:0016298	lipase activity	0.13	>=0.20	FAM109A (2.3)	ENSG00000239213 (1.4)	GPSM1 (1.3)	CARD9 (1.3)	C20orf112 (1.3)	TM9SF4 (1.2)	ACAD10 (1.2)	LINGO2 (1.0)	ALDH2 (0.9)	ENSG00000236094 (0.9)
KEGG_DRUG_METABOLISM_CYTOCHROME_P450	KEGG_DRUG_METABOLISM_CYTOCHROME_P450	0.13	>=0.20	LPA (5.7)	ALDH2 (3.7)	PLG (3.6)	TMEM116 (1.2)	ACAD10 (1.2)	MAGI3 (1.1)	ENSG00000259478 (1.1)	TMEM184A (0.8)	ADAM1 (0.8)	ST6GALNAC1 (0.7)
REACTOME_RNA_POLYMERASE_III_TRANSCRIPTION_INITIATION	REACTOME_RNA_POLYMERASE_III_TRANSCRIPTION_INITIATION	0.13	>=0.20	MAPKAPK5 (2.5)	ADAM1 (1.9)	ATXN2 (1.6)	LPA (1.5)	ASXL1 (1.4)	NAA25 (1.2)	CDKAL1 (1.2)	POFUT1 (1.1)	ENSG00000236094 (0.9)	ENSG00000239213 (0.8)
ENSG00000111664	GNB3 PPI subnetwork	0.13	>=0.20	TMEM22 (1.9)	LINGO2 (1.8)	TCF7L2 (1.5)	IL20RB (1.4)	MEF2C (1.3)	CARD9 (1.2)	CUX2 (1.1)	ENSG00000236772 (1.1)	ADAM1 (0.9)	RPGRIP1L (0.9)
MP:0004613	fusion of vertebral arches	0.13	>=0.20	ENSG00000236772 (2.9)	GPSM1 (2.2)	ACAD10 (2.2)	ENSG00000236094 (1.8)	ENSG00000259478 (1.5)	TCF7L2 (1.5)	CARD9 (1.4)	TMEM116 (1.2)	ENSG00000239213 (1.1)	TMEM132E (1.0)
MP:0000039	abnormal otic capsule morphology	0.13	>=0.20	MEF2C (2.4)	ENSG00000236094 (1.6)	UNC5C (1.6)	ENSG00000259478 (1.4)	TMEM22 (1.2)	CDKAL1 (1.2)	CCND2 (0.8)	TRAFD1 (0.7)	TCF7L2 (0.6)	LPA (0.6)
ENSG00000137975	CLCA2 PPI subnetwork	0.13	>=0.20	PLG (4.0)	IL20RB (1.5)	ENSG00000236772 (1.4)	PTPN22 (1.2)	MAPKAPK5 (1.2)	RPGRIP1L (1.2)	ENSG00000239213 (1.1)	ENSG00000259478 (1.0)	TMEM132E (1.0)	ASXL1 (1.0)
ENSG00000136573	BLK PPI subnetwork	0.13	>=0.20	MEF2C (3.2)	LINGO2 (1.9)	TMEM132E (1.8)	KIF3B (1.8)	MAGI3 (1.7)	NCK1 (1.5)	ENSG00000239213 (1.5)	ERP29 (1.3)	SH2B3 (1.3)	RSBN1 (1.3)
MP:0000702	enlarged lymph nodes	0.13	>=0.20	PTPN22 (4.2)	PLAGL2 (3.3)	CCND2 (3.3)	SH2B3 (2.6)	CARD9 (2.4)	MEF2C (1.7)	TMEM22 (1.3)	TRAFD1 (1.2)	ENSG00000235070 (0.7)	NCK1 (0.5)
REACTOME_PLC_BETA_MEDIATED_EVENTS	REACTOME_PLC_BETA_MEDIATED_EVENTS	0.13	>=0.20	SH2B3 (2.8)	RSBN1 (2.4)	UNC5C (1.9)	MEF2C (1.8)	C20orf112 (1.7)	ENSG00000259478 (1.6)	CARD9 (1.5)	ENSG00000235070 (1.3)	GPSM1 (1.1)	ADAM1 (0.9)
GO:0005868	cytoplasmic dynein complex	0.13	>=0.20	KIF3B (3.1)	TMEM132E (2.2)	POFUT1 (1.7)	C12orf51 (1.7)	RPGRIP1L (1.5)	ATXN2 (1.5)	TRAFD1 (1.5)	PHTF1 (1.4)	IL20RB (1.2)	ALDH2 (1.2)
GO:0009100	glycoprotein metabolic process	0.14	>=0.20	TM9SF4 (4.3)	ERP29 (3.2)	PHTF1 (2.0)	ENSG00000236094 (1.8)	RPGRIP1L (1.7)	ST6GALNAC1 (1.5)	UNC5C (1.2)	C20orf112 (1.1)	LINGO2 (1.0)	GPSM1 (0.8)
ENSG00000033327	GAB2 PPI subnetwork	0.14	>=0.20	FAM109A (2.3)	CARD9 (2.2)	TMEM132E (2.0)	PTPN22 (1.8)	ENSG00000259478 (1.4)	SH2B3 (1.2)	MAGI3 (1.2)	TMEM184A (0.8)	KIF3B (0.8)	MAPKAPK5 (0.7)
ENSG00000148843	PDCD11 PPI subnetwork	0.14	>=0.20	NAA25 (5.0)	MAPKAPK5 (2.3)	BRAP (2.0)	CDC123 (1.2)	ENSG00000259478 (1.1)	ADAM1 (1.0)	ASXL1 (0.9)	CCND2 (0.8)	CDKAL1 (0.8)	CARD9 (0.6)
ENSG00000077348	EXOSC5 PPI subnetwork	0.14	>=0.20	NAA25 (3.2)	CDKAL1 (2.4)	BRAP (2.0)	TM9SF4 (1.8)	MAPKAPK5 (1.8)	CDC123 (1.6)	LINGO2 (1.1)	ALDH2 (1.1)	ENSG00000236094 (1.0)	ATXN2 (0.9)
ENSG00000150760	DOCK1 PPI subnetwork	0.14	>=0.20	IL20RB (2.7)	SH2B3 (2.4)	ENSG00000239213 (2.2)	FAM109A (1.8)	TCF7L2 (1.8)	UNC5C (1.6)	POFUT1 (1.5)	ASXL1 (1.5)	STAG1 (1.4)	GPSM1 (1.3)
MP:0002705	dilated renal tubules	0.14	>=0.20	PLG (2.2)	TMEM116 (1.4)	TMEM184A (1.1)	C20orf112 (0.9)	ENSG00000235070 (0.9)	UNC5C (0.9)	CCND2 (0.9)	KIF3B (0.9)	RPGRIP1L (0.8)	ACAD10 (0.7)
MP:0002187	abnormal fibula morphology	0.14	>=0.20	UNC5C (6.3)	FAM109A (2.4)	ALDH2 (2.3)	TMEM132E (1.6)	TM9SF4 (1.5)	C20orf112 (1.4)	CCND2 (1.4)	CARD9 (1.3)	KIF3B (1.1)	GPSM1 (1.0)
GO:0044438	microbody part	0.14	>=0.20	PLG (3.3)	PCCB (2.5)	ALDH2 (2.4)	ACAD10 (2.4)	ENSG00000259478 (1.0)	LPA (1.0)	CUX2 (0.9)	TMEM132E (0.8)	ENSG00000236094 (0.7)	ATXN2 (0.7)
GO:0044439	peroxisomal part	0.14	>=0.20	PLG (3.3)	PCCB (2.5)	ALDH2 (2.4)	ACAD10 (2.4)	ENSG00000259478 (1.0)	LPA (1.0)	CUX2 (0.9)	TMEM132E (0.8)	ENSG00000236094 (0.7)	ATXN2 (0.7)
MP:0005587	abnormal Meckel's cartilage morphology	0.14	>=0.20	UNC5C (3.5)	TMEM132E (2.4)	CCND2 (1.7)	TMEM184A (1.7)	GPSM1 (1.5)	ASXL1 (1.0)	TCF7L2 (0.8)	ALDH2 (0.8)	MEF2C (0.7)	STAG1 (0.6)
ENSG00000010671	BTK PPI subnetwork	0.14	>=0.20	MEF2C (3.8)	SH2B3 (2.9)	GPSM1 (2.3)	PTPN22 (2.1)	CARD9 (1.9)	ADAM1 (1.7)	CCND2 (0.9)	POFUT1 (0.9)	UNC5C (0.8)	ALDH2 (0.7)
ENSG00000100410	PHF5A PPI subnetwork	0.14	>=0.20	CDKAL1 (2.3)	CDC123 (2.2)	STAG1 (1.9)	C12orf47 (1.4)	RSBN1 (1.4)	RPGRIP1L (1.2)	TRAFD1 (1.2)	ADAM1 (1.2)	MAPKAPK5 (1.1)	ERP29 (0.9)
GO:0015924	mannosyl-oligosaccharide mannosidase activity	0.14	>=0.20	PHTF1 (3.0)	ERP29 (3.0)	TM9SF4 (2.5)	MAGI3 (1.7)	RSBN1 (1.4)	CARD9 (1.0)	UNC5C (1.0)	C12orf51 (1.0)	ADAM1 (1.0)	C12orf47 (1.0)
ENSG00000103363	TCEB2 PPI subnetwork	0.14	>=0.20	PLG (2.5)	CDC123 (1.7)	ATXN2 (1.6)	MAPKAPK5 (1.5)	KIF3B (1.4)	C12orf47 (1.2)	ST6GALNAC1 (1.1)	STAG1 (1.1)	RPGRIP1L (1.0)	PLAGL2 (1.0)
MP:0001312	abnormal cornea morphology	0.14	>=0.20	TCF7L2 (2.6)	TMEM132E (2.0)	LPA (2.0)	ST6GALNAC1 (2.0)	ATXN2 (1.3)	ENSG00000236094 (0.8)	KIF3B (0.8)	UNC5C (0.7)	MAGI3 (0.7)	PHTF1 (0.7)
MP:0005459	decreased percent body fat	0.14	>=0.20	ENSG00000236094 (2.9)	LPA (2.0)	SH2B3 (1.7)	RSBN1 (1.7)	TM9SF4 (1.6)	TCF7L2 (1.6)	CCND2 (1.1)	GPSM1 (0.9)	POFUT1 (0.9)	PCCB (0.9)
ENSG00000011485	PPP5C PPI subnetwork	0.14	>=0.20	MEF2C (2.7)	GPSM1 (1.8)	UNC5C (1.4)	C20orf112 (0.9)	TMEM184A (0.9)	NAA25 (0.9)	C12orf51 (0.9)	MAGI3 (0.9)	CUX2 (0.9)	CDC123 (0.8)
KEGG_PRION_DISEASES	KEGG_PRION_DISEASES	0.14	>=0.20	LPA (5.5)	PLG (4.0)	GPSM1 (1.4)	ADAM1 (1.2)	ENSG00000239213 (1.1)	TCF7L2 (1.0)	ENSG00000259478 (1.0)	PCCB (0.7)	IL20RB (0.6)	ACAD10 (0.6)
GO:0000726	non-recombinational repair	0.14	>=0.20	ENSG00000259478 (3.0)	ENSG00000235070 (2.3)	PHTF1 (2.2)	CDKAL1 (1.8)	TMEM116 (1.8)	ADAM1 (1.4)	MAPKAPK5 (1.3)	POFUT1 (1.0)	ACAD10 (1.0)	RPGRIP1L (0.9)
ENSG00000197958	RPL12 PPI subnetwork	0.14	>=0.20	NAA25 (3.3)	CDC123 (2.5)	ADAM1 (1.8)	CUX2 (1.3)	ERP29 (1.0)	LINGO2 (0.9)	ENSG00000259478 (0.8)	MEF2C (0.8)	IL20RB (0.7)	RPGRIP1L (0.7)
ENSG00000110700	RPS13 PPI subnetwork	0.14	>=0.20	NAA25 (3.6)	ADAM1 (2.0)	CDC123 (1.6)	ENSG00000259478 (1.0)	ERP29 (1.0)	CUX2 (0.8)	CCND2 (0.8)	CDKAL1 (0.7)	RPGRIP1L (0.6)	ASXL1 (0.4)
GO:0004715	non-membrane spanning protein tyrosine kinase activity	0.14	>=0.20	PTPN22 (3.1)	PHTF1 (2.5)	MEF2C (2.1)	CCND2 (1.8)	ALDH2 (1.6)	TRAFD1 (1.6)	SH2B3 (1.5)	LINGO2 (1.4)	MAGI3 (1.3)	CUX2 (1.3)
REACTOME_CYCLIN_E_ASSOCIATED_EVENTS_DURING_G1S_TRANSITION	REACTOME_CYCLIN_E_ASSOCIATED_EVENTS_DURING_G1S_TRANSITION	0.14	>=0.20	CDC123 (4.0)	TRAFD1 (2.9)	NAA25 (2.0)	ENSG00000236094 (1.2)	TMEM22 (1.1)	PLAGL2 (1.0)	NCK1 (0.9)	C12orf47 (0.9)	BRAP (0.9)	RPGRIP1L (0.9)
ENSG00000171858	RPS21 PPI subnetwork	0.14	>=0.20	ADAM1 (1.9)	CUX2 (1.9)	NAA25 (1.4)	NCK1 (1.2)	ENSG00000236772 (1.2)	POFUT1 (1.1)	RSBN1 (1.0)	ENSG00000259478 (1.0)	MEF2C (0.9)	ALDH2 (0.8)
MP:0002777	absent ovarian follicles	0.14	>=0.20	C12orf47 (2.3)	CDKAL1 (2.0)	PHTF1 (2.0)	LINGO2 (1.8)	TMEM132E (1.1)	ENSG00000236772 (1.0)	TMEM116 (1.0)	C20orf112 (0.8)	MAGI3 (0.8)	ENSG00000236094 (0.8)
ENSG00000166888	STAT6 PPI subnetwork	0.14	>=0.20	TRAFD1 (3.0)	PLAGL2 (2.7)	SH2B3 (2.3)	KIF3B (2.0)	CCND2 (1.9)	ATXN2 (1.8)	MAGI3 (1.8)	C12orf47 (1.7)	CDKAL1 (1.6)	ACAD10 (1.4)
ENSG00000166441	RPL27A PPI subnetwork	0.14	>=0.20	NAA25 (2.8)	CUX2 (1.7)	ADAM1 (1.6)	KIF3B (1.6)	CDC123 (1.5)	BRAP (1.3)	ASXL1 (1.2)	LINGO2 (1.1)	ENSG00000259478 (1.1)	MAPKAPK5 (0.8)
ENSG00000171793	CTPS PPI subnetwork	0.14	>=0.20	CDC123 (3.0)	PCCB (2.6)	NAA25 (2.2)	KIF3B (1.8)	TMEM22 (1.7)	NCK1 (1.4)	BRAP (1.4)	ALDH2 (1.1)	ENSG00000259478 (0.9)	TRAFD1 (0.8)
GO:0051169	nuclear transport	0.14	>=0.20	STAG1 (2.3)	NAA25 (2.2)	TCF7L2 (1.8)	CDKAL1 (1.8)	TRAFD1 (1.8)	MAPKAPK5 (1.7)	ADAM1 (1.7)	ATXN2 (1.6)	NCK1 (1.5)	BRAP (1.5)
MP:0000074	abnormal neurocranium morphology	0.14	>=0.20	CUX2 (1.9)	MEF2C (1.4)	ALDH2 (1.4)	UNC5C (1.3)	PHTF1 (1.2)	POFUT1 (1.2)	TCF7L2 (1.1)	FAM109A (1.1)	TM9SF4 (0.8)	ATXN2 (0.7)
REACTOME_SIGNALING_BY_EGFR	REACTOME_SIGNALING_BY_EGFR	0.14	>=0.20	SH2B3 (3.0)	C12orf51 (2.0)	TCF7L2 (1.9)	ENSG00000259478 (1.6)	ATXN2 (1.6)	FAM109A (1.6)	MEF2C (1.5)	KIF3B (1.4)	MAGI3 (1.4)	GPSM1 (1.3)
GO:0007173	epidermal growth factor receptor signaling pathway	0.14	>=0.20	ENSG00000239213 (2.5)	TMEM184A (2.3)	FAM109A (2.1)	IL20RB (2.0)	ENSG00000235070 (2.0)	ATXN2 (1.8)	TMEM132E (1.8)	MAGI3 (1.8)	KIF3B (1.3)	C12orf51 (1.2)
ENSG00000164086	DUSP7 PPI subnetwork	0.14	>=0.20	C20orf112 (2.2)	MAPKAPK5 (1.9)	STAG1 (1.6)	ENSG00000259478 (1.6)	CDC123 (1.5)	PHTF1 (1.5)	ENSG00000239213 (1.4)	TMEM184A (1.4)	NAA25 (1.3)	SH2B3 (1.3)
GO:0006892	post-Golgi vesicle-mediated transport	0.14	>=0.20	C12orf51 (1.6)	FAM109A (1.6)	ENSG00000239213 (1.1)	C20orf112 (1.0)	ST6GALNAC1 (1.0)	ENSG00000259478 (0.9)	TRAFD1 (0.9)	ENSG00000236772 (0.8)	GPSM1 (0.8)	LINGO2 (0.8)
GO:0015074	DNA integration	0.14	>=0.20	ENSG00000259478 (2.3)	TMEM116 (2.2)	ENSG00000235070 (2.1)	ENSG00000239213 (1.3)	POFUT1 (1.3)	LPA (1.3)	RSBN1 (1.2)	TMEM184A (1.1)	MAPKAPK5 (0.9)	STAG1 (0.9)
ENSG00000176884	GRIN1 PPI subnetwork	0.14	>=0.20	GPSM1 (2.2)	UNC5C (1.8)	MEF2C (1.7)	C12orf51 (1.4)	TMEM132E (1.4)	LINGO2 (1.2)	TM9SF4 (1.2)	CCND2 (1.1)	MAGI3 (1.0)	C20orf112 (0.8)
ENSG00000100697	DICER1 PPI subnetwork	0.14	>=0.20	ACAD10 (2.3)	ATXN2 (2.1)	ADAM1 (1.9)	BRAP (1.9)	MAPKAPK5 (1.8)	IL20RB (1.8)	ERP29 (1.5)	TMEM116 (1.5)	ALDH2 (1.4)	NAA25 (1.3)
ENSG00000215467	ENSG00000215467 PPI subnetwork	0.14	>=0.20	NAA25 (3.0)	CDC123 (2.0)	CUX2 (1.6)	LINGO2 (1.5)	ADAM1 (1.4)	ENSG00000236094 (1.0)	ERP29 (0.9)	BRAP (0.9)	IL20RB (0.9)	ENSG00000259478 (0.8)
REACTOME_ORC1_REMOVAL_FROM_CHROMATIN	REACTOME_ORC1_REMOVAL_FROM_CHROMATIN	0.14	>=0.20	CDC123 (3.5)	TRAFD1 (2.8)	NAA25 (2.1)	PHTF1 (1.1)	BRAP (1.1)	PCCB (1.0)	RPGRIP1L (0.9)	TMEM22 (0.8)	STAG1 (0.8)	ENSG00000236094 (0.6)
REACTOME_SWITCHING_OF_ORIGINS_TO_A_POST:REPLICATIVE_STATE	REACTOME_SWITCHING_OF_ORIGINS_TO_A_POST:REPLICATIVE_STATE	0.14	>=0.20	CDC123 (3.5)	TRAFD1 (2.8)	NAA25 (2.1)	PHTF1 (1.1)	BRAP (1.1)	PCCB (1.0)	RPGRIP1L (0.9)	TMEM22 (0.8)	STAG1 (0.8)	ENSG00000236094 (0.6)
ENSG00000146109	ABT1 PPI subnetwork	0.14	>=0.20	NAA25 (4.4)	MAPKAPK5 (2.2)	BRAP (1.8)	CDKAL1 (1.6)	CDC123 (1.1)	RPGRIP1L (1.0)	C12orf47 (0.7)	ASXL1 (0.6)	ENSG00000235070 (0.6)	STAG1 (0.6)
ENSG00000188342	GTF2F2 PPI subnetwork	0.14	>=0.20	CDC123 (2.5)	STAG1 (2.4)	CDKAL1 (2.2)	MAPKAPK5 (1.8)	C12orf47 (1.3)	RSBN1 (1.3)	PLAGL2 (1.2)	ASXL1 (1.1)	ENSG00000235070 (1.1)	ERP29 (1.0)
REACTOME_ASPARAGINE_N:LINKED_GLYCOSYLATION	REACTOME_ASPARAGINE_N:LINKED_GLYCOSYLATION	0.14	>=0.20	TM9SF4 (5.5)	ERP29 (4.0)	PHTF1 (2.1)	ENSG00000236094 (0.9)	POFUT1 (0.8)	C20orf112 (0.8)	MAGI3 (0.7)	RPGRIP1L (0.7)	LINGO2 (0.6)	ENSG00000239213 (0.6)
GO:0030705	cytoskeleton-dependent intracellular transport	0.14	>=0.20	RPGRIP1L (3.2)	C12orf51 (2.2)	GPSM1 (1.8)	TMEM132E (1.4)	KIF3B (1.4)	CDC123 (1.4)	ENSG00000235070 (1.3)	CUX2 (1.3)	ENSG00000239213 (1.0)	ENSG00000259478 (0.9)
GO:0000460	maturation of 5.8S rRNA	0.14	>=0.20	ENSG00000259478 (3.5)	ENSG00000236772 (2.5)	NAA25 (2.2)	MAPKAPK5 (2.2)	CDKAL1 (2.2)	C12orf47 (1.9)	POFUT1 (1.0)	CDC123 (0.9)	RPGRIP1L (0.9)	BRAP (0.8)
MP:0000689	abnormal spleen morphology	0.14	>=0.20	PTPN22 (4.1)	PLAGL2 (2.1)	CARD9 (1.8)	RSBN1 (1.7)	ASXL1 (1.7)	LPA (1.7)	ST6GALNAC1 (1.6)	MEF2C (1.4)	SH2B3 (1.2)	ENSG00000239213 (1.1)
MP:0004905	decreased uterus weight	0.14	>=0.20	TMEM132E (1.7)	CARD9 (1.6)	ENSG00000235070 (1.6)	CCND2 (1.6)	LPA (1.6)	RSBN1 (1.1)	ENSG00000236772 (1.1)	ATXN2 (0.8)	MAGI3 (0.8)	POFUT1 (0.8)
REACTOME_INITIAL_TRIGGERING_OF_COMPLEMENT	REACTOME_INITIAL_TRIGGERING_OF_COMPLEMENT	0.14	>=0.20	LPA (4.2)	PLG (3.3)	CARD9 (2.0)	ENSG00000259478 (1.5)	NCK1 (1.4)	ADAM1 (1.0)	ALDH2 (1.0)	IL20RB (0.8)	TMEM132E (0.8)	PCCB (0.7)
GO:0008380	RNA splicing	0.14	>=0.20	CDKAL1 (2.7)	RSBN1 (2.5)	MAPKAPK5 (2.0)	STAG1 (1.7)	CDC123 (1.4)	ADAM1 (1.3)	BRAP (1.3)	RPGRIP1L (1.1)	C12orf47 (1.1)	TRAFD1 (0.8)
MP:0000527	abnormal kidney development	0.14	>=0.20	UNC5C (4.3)	POFUT1 (2.1)	TMEM132E (1.4)	TM9SF4 (1.4)	ENSG00000236094 (1.2)	CUX2 (1.2)	MAGI3 (1.1)	PLAGL2 (1.1)	KIF3B (0.9)	TMEM116 (0.8)
ENSG00000112685	EXOC2 PPI subnetwork	0.14	>=0.20	STAG1 (3.0)	CDKAL1 (2.6)	C12orf51 (1.7)	TMEM184A (1.5)	MAGI3 (1.4)	POFUT1 (1.1)	ASXL1 (1.0)	KIF3B (1.0)	CCND2 (0.8)	ENSG00000236772 (0.8)
ENSG00000100888	CHD8 PPI subnetwork	0.14	>=0.20	RSBN1 (3.7)	ASXL1 (1.9)	TCF7L2 (1.8)	ATXN2 (1.6)	STAG1 (1.6)	BRAP (1.5)	NAA25 (1.3)	POFUT1 (1.1)	C12orf51 (1.1)	NCK1 (1.0)
ENSG00000212664	ENSG00000212664 PPI subnetwork	0.14	>=0.20	NAA25 (2.5)	CCND2 (1.5)	ADAM1 (1.5)	MEF2C (1.3)	CDC123 (1.1)	CUX2 (1.1)	MAPKAPK5 (0.8)	ACAD10 (0.7)	ENSG00000236772 (0.7)	LINGO2 (0.7)
ENSG00000204086	RPA4 PPI subnetwork	0.14	>=0.20	TMEM116 (1.6)	PHTF1 (1.6)	STAG1 (1.5)	CDC123 (1.3)	CCND2 (1.2)	ENSG00000235070 (0.9)	UNC5C (0.7)	POFUT1 (0.7)	ERP29 (0.4)	RPGRIP1L (0.4)
MP:0009133	decreased white fat cell size	0.14	>=0.20	TMEM132E (2.2)	TCF7L2 (2.1)	PTPN22 (1.5)	ALDH2 (1.2)	BRAP (1.2)	KIF3B (1.2)	ENSG00000236094 (1.1)	CCND2 (1.1)	MEF2C (1.0)	ST6GALNAC1 (0.9)
GO:0009950	dorsal/ventral axis specification	0.14	>=0.20	CDKAL1 (2.4)	CUX2 (1.9)	TMEM116 (1.8)	UNC5C (1.6)	PHTF1 (1.3)	MAPKAPK5 (1.1)	ERP29 (1.1)	ST6GALNAC1 (1.0)	RSBN1 (0.9)	ENSG00000259478 (0.9)
ENSG00000104689	TNFRSF10A PPI subnetwork	0.14	>=0.20	NCK1 (3.4)	ERP29 (2.0)	TMEM22 (2.0)	TRAFD1 (1.7)	UNC5C (1.6)	SH2B3 (1.6)	CARD9 (1.5)	ALDH2 (1.4)	ENSG00000236094 (1.1)	PLAGL2 (0.8)
KEGG_CHEMOKINE_SIGNALING_PATHWAY	KEGG_CHEMOKINE_SIGNALING_PATHWAY	0.14	>=0.20	SH2B3 (2.1)	PTPN22 (2.1)	TRAFD1 (1.9)	KIF3B (1.5)	MAGI3 (1.5)	PLAGL2 (1.4)	ENSG00000239213 (1.2)	MEF2C (1.2)	CARD9 (1.1)	C20orf112 (0.9)
GO:0021782	glial cell development	0.14	>=0.20	ENSG00000236772 (2.5)	ALDH2 (1.3)	CUX2 (1.3)	GPSM1 (1.2)	C20orf112 (1.2)	ST6GALNAC1 (1.2)	TMEM22 (1.0)	ENSG00000235070 (0.8)	CARD9 (0.7)	CDKAL1 (0.7)
GO:0004745	retinol dehydrogenase activity	0.14	>=0.20	LPA (3.8)	IL20RB (2.9)	CUX2 (2.4)	ALDH2 (2.0)	PLG (1.8)	ENSG00000239213 (1.4)	TMEM184A (1.3)	KIF3B (0.9)	ADAM1 (0.9)	FAM109A (0.8)
ENSG00000057468	MSH4 PPI subnetwork	0.14	>=0.20	PHTF1 (1.8)	STAG1 (1.7)	UNC5C (1.3)	RPGRIP1L (1.2)	ERP29 (0.9)	ATXN2 (0.8)	NAA25 (0.8)	ENSG00000236772 (0.7)	ENSG00000236094 (0.6)	CDC123 (0.6)
ENSG00000131876	SNRPA1 PPI subnetwork	0.14	>=0.20	CDC123 (2.3)	CDKAL1 (2.3)	STAG1 (2.0)	TRAFD1 (1.3)	RSBN1 (1.2)	MAPKAPK5 (1.0)	ASXL1 (1.0)	C12orf47 (1.0)	RPGRIP1L (0.8)	PLAGL2 (0.8)
MP:0008892	abnormal sperm flagellum morphology	0.14	>=0.20	ADAM1 (2.3)	MAPKAPK5 (2.2)	RPGRIP1L (1.9)	BRAP (1.8)	RSBN1 (1.3)	TMEM116 (1.1)	NCK1 (1.1)	ENSG00000236772 (1.0)	NAA25 (1.0)	KIF3B (1.0)
ENSG00000165029	ABCA1 PPI subnetwork	0.14	>=0.20	MAPKAPK5 (2.5)	SH2B3 (1.7)	NCK1 (1.6)	TM9SF4 (1.5)	ENSG00000236772 (1.5)	C12orf51 (1.4)	ALDH2 (1.3)	CDKAL1 (1.3)	TMEM184A (1.2)	MAGI3 (1.2)
GO:0071248	cellular response to metal ion	0.14	>=0.20	ENSG00000235070 (2.6)	ENSG00000259478 (2.1)	IL20RB (1.6)	UNC5C (1.5)	LINGO2 (1.3)	ERP29 (1.1)	RPGRIP1L (0.9)	CARD9 (0.9)	ENSG00000236094 (0.8)	ADAM1 (0.8)
REACTOME_TRANSPORT_OF_VITAMINS_NUCLEOSIDES_AND_RELATED_MOLECULES	REACTOME_TRANSPORT_OF_VITAMINS_NUCLEOSIDES_AND_RELATED_MOLECULES	0.14	>=0.20	TM9SF4 (2.5)	PLG (2.4)	LINGO2 (1.9)	TCF7L2 (1.7)	PHTF1 (1.7)	ST6GALNAC1 (1.4)	ENSG00000239213 (1.4)	ERP29 (1.4)	ENSG00000259478 (1.3)	FAM109A (1.2)
ENSG00000125977	EIF2S2 PPI subnetwork	0.14	>=0.20	NAA25 (1.7)	CDC123 (1.5)	CDKAL1 (1.3)	CUX2 (1.1)	ENSG00000236772 (1.1)	UNC5C (0.9)	TCF7L2 (0.9)	NCK1 (0.7)	PCCB (0.7)	ADAM1 (0.7)
ENSG00000100485	SOS2 PPI subnetwork	0.14	>=0.20	POFUT1 (2.6)	GPSM1 (2.4)	ENSG00000239213 (2.4)	MAGI3 (2.4)	FAM109A (2.1)	KIF3B (2.0)	TCF7L2 (2.0)	NCK1 (1.8)	ENSG00000236094 (1.5)	IL20RB (1.5)
ENSG00000106355	LSM5 PPI subnetwork	0.14	>=0.20	CDC123 (2.1)	BRAP (1.9)	NAA25 (1.7)	RSBN1 (1.6)	ADAM1 (1.6)	PLAGL2 (1.4)	ASXL1 (1.3)	STAG1 (1.3)	ATXN2 (1.1)	TRAFD1 (1.1)
ENSG00000101213	PTK6 PPI subnetwork	0.14	>=0.20	ENSG00000239213 (2.8)	NCK1 (2.4)	MAGI3 (1.8)	MEF2C (1.6)	UNC5C (1.4)	PCCB (1.4)	CDKAL1 (1.3)	KIF3B (1.2)	ERP29 (1.0)	FAM109A (1.0)
GO:0005791	rough endoplasmic reticulum	0.14	>=0.20	ERP29 (4.8)	TM9SF4 (3.6)	LINGO2 (2.5)	POFUT1 (2.2)	PLG (2.2)	ENSG00000236094 (1.7)	ENSG00000259478 (1.5)	STAG1 (1.1)	ADAM1 (1.0)	TMEM116 (0.9)
ENSG00000104388	RAB2A PPI subnetwork	0.14	>=0.20	IL20RB (2.8)	ALDH2 (2.7)	TMEM22 (1.8)	UNC5C (1.8)	LINGO2 (1.5)	TMEM132E (1.4)	NCK1 (1.2)	KIF3B (1.2)	CARD9 (1.2)	GPSM1 (1.2)
ENSG00000178896	EXOSC4 PPI subnetwork	0.14	>=0.20	CDKAL1 (2.2)	ENSG00000236094 (1.7)	NAA25 (1.6)	CDC123 (1.4)	ALDH2 (1.2)	MAPKAPK5 (1.2)	STAG1 (1.2)	TM9SF4 (1.1)	C12orf47 (1.1)	UNC5C (1.0)
ENSG00000182866	LCK PPI subnetwork	0.14	>=0.20	PTPN22 (5.9)	PLAGL2 (2.0)	ENSG00000239213 (1.8)	CCND2 (1.6)	TCF7L2 (1.5)	NCK1 (1.4)	CARD9 (1.1)	KIF3B (0.9)	TRAFD1 (0.9)	MAGI3 (0.9)
MP:0005146	decreased circulating VLDL cholesterol level	0.14	>=0.20	PLG (3.7)	FAM109A (2.5)	LPA (1.8)	ST6GALNAC1 (1.5)	C20orf112 (1.4)	ADAM1 (1.0)	SH2B3 (1.0)	BRAP (0.9)	MEF2C (0.8)	ENSG00000259478 (0.8)
ENSG00000116711	PLA2G4A PPI subnetwork	0.14	>=0.20	MEF2C (2.2)	TRAFD1 (2.1)	CDC123 (1.5)	UNC5C (1.5)	GPSM1 (1.4)	ST6GALNAC1 (1.3)	LINGO2 (1.3)	TMEM184A (1.3)	ADAM1 (1.1)	C12orf51 (1.0)
GO:0010638	positive regulation of organelle organization	0.14	>=0.20	GPSM1 (2.1)	C20orf112 (2.0)	ST6GALNAC1 (1.8)	TMEM132E (1.7)	ENSG00000259478 (1.6)	SH2B3 (1.3)	ATXN2 (1.2)	C12orf51 (1.1)	ENSG00000239213 (1.1)	MEF2C (1.0)
GO:0006282	regulation of DNA repair	0.14	>=0.20	RPGRIP1L (2.6)	CDKAL1 (2.0)	ENSG00000259478 (2.0)	LINGO2 (1.8)	ERP29 (1.3)	UNC5C (1.2)	CDC123 (1.1)	CUX2 (0.9)	TMEM116 (0.8)	NCK1 (0.6)
MP:0004919	abnormal positive T cell selection	0.14	>=0.20	PTPN22 (5.4)	ENSG00000235070 (1.6)	TCF7L2 (1.4)	NCK1 (1.2)	RPGRIP1L (1.2)	UNC5C (1.2)	ADAM1 (1.1)	ENSG00000259478 (1.1)	TMEM116 (1.0)	PCCB (0.7)
ENSG00000100297	MCM5 PPI subnetwork	0.14	>=0.20	PHTF1 (1.9)	CDC123 (1.6)	STAG1 (1.5)	BRAP (1.3)	MEF2C (1.1)	TRAFD1 (0.9)	CDKAL1 (0.9)	CCND2 (0.8)	NAA25 (0.8)	POFUT1 (0.8)
ENSG00000101246	ARFRP1 PPI subnetwork	0.14	>=0.20	TM9SF4 (4.1)	ERP29 (3.3)	NCK1 (1.7)	PHTF1 (1.6)	RSBN1 (1.6)	CDC123 (1.4)	POFUT1 (1.4)	C12orf51 (1.3)	KIF3B (1.1)	CARD9 (0.9)
ENSG00000002330	BAD PPI subnetwork	0.14	>=0.20	SH2B3 (2.5)	C20orf112 (2.3)	KIF3B (1.9)	CCND2 (1.8)	PLAGL2 (1.8)	GPSM1 (1.6)	ASXL1 (1.6)	ENSG00000235070 (1.5)	ADAM1 (1.5)	ENSG00000239213 (1.3)
ENSG00000066117	SMARCD1 PPI subnetwork	0.14	>=0.20	C12orf51 (2.7)	MAPKAPK5 (2.3)	CDKAL1 (1.9)	BRAP (1.8)	RSBN1 (1.7)	TRAFD1 (1.6)	CARD9 (1.6)	PCCB (1.6)	ATXN2 (1.5)	STAG1 (1.5)
MP:0003690	abnormal glial cell physiology	0.14	>=0.20	LINGO2 (2.1)	TM9SF4 (2.0)	ALDH2 (1.5)	ADAM1 (1.0)	TMEM132E (0.9)	TMEM22 (0.8)	TMEM184A (0.8)	POFUT1 (0.7)	TCF7L2 (0.7)	GPSM1 (0.7)
ENSG00000163960	UBXN7 PPI subnetwork	0.14	>=0.20	STAG1 (2.4)	CDC123 (1.9)	NCK1 (1.8)	CDKAL1 (1.7)	BRAP (1.7)	TMEM184A (1.4)	C12orf51 (1.3)	ENSG00000236094 (1.3)	LINGO2 (1.3)	IL20RB (0.9)
GO:0019318	hexose metabolic process	0.14	>=0.20	ACAD10 (2.4)	PCCB (2.4)	ENSG00000259478 (2.3)	LPA (2.1)	ST6GALNAC1 (2.0)	CARD9 (1.9)	ALDH2 (1.5)	RSBN1 (1.3)	TMEM22 (1.3)	ENSG00000236094 (1.1)
REACTOME_ASSEMBLY_OF_THE_PRE:REPLICATIVE_COMPLEX	REACTOME_ASSEMBLY_OF_THE_PRE:REPLICATIVE_COMPLEX	0.14	>=0.20	CDC123 (3.7)	TRAFD1 (2.7)	NAA25 (2.1)	PHTF1 (1.1)	BRAP (1.1)	PCCB (1.0)	TMEM22 (1.0)	CUX2 (0.9)	RPGRIP1L (0.7)	STAG1 (0.7)
GO:0001573	ganglioside metabolic process	0.14	>=0.20	ENSG00000259478 (2.8)	ENSG00000235070 (2.8)	ERP29 (2.4)	ST6GALNAC1 (2.4)	ADAM1 (2.1)	ENSG00000239213 (1.5)	PHTF1 (1.3)	TMEM184A (0.9)	NCK1 (0.7)	ENSG00000236094 (0.7)
GO:0043584	nose development	0.14	>=0.20	CDKAL1 (5.1)	IL20RB (1.5)	RSBN1 (1.4)	ENSG00000239213 (1.2)	KIF3B (1.1)	ENSG00000235070 (1.0)	TMEM184A (1.0)	PLAGL2 (0.9)	TMEM116 (0.8)	PHTF1 (0.7)
GO:0015294	solute:cation symporter activity	0.14	>=0.20	TMEM116 (3.1)	ST6GALNAC1 (2.8)	TM9SF4 (2.4)	PLG (2.1)	POFUT1 (1.3)	LINGO2 (1.2)	CARD9 (0.9)	KIF3B (0.8)	TMEM184A (0.8)	PLAGL2 (0.8)
GO:0018410	C-terminal protein amino acid modification	0.14	>=0.20	TM9SF4 (3.5)	POFUT1 (2.8)	ERP29 (2.5)	TMEM116 (2.3)	LINGO2 (1.4)	ENSG00000259478 (1.2)	ENSG00000239213 (1.1)	KIF3B (1.1)	RPGRIP1L (1.0)	PHTF1 (1.0)
GO:0030530	heterogeneous nuclear ribonucleoprotein complex	0.14	>=0.20	CDKAL1 (2.5)	STAG1 (2.2)	ADAM1 (1.9)	GPSM1 (1.7)	TRAFD1 (1.5)	ERP29 (1.2)	CDC123 (1.1)	ENSG00000235070 (1.1)	RSBN1 (0.7)	TCF7L2 (0.7)
GO:0033273	response to vitamin	0.14	>=0.20	TMEM184A (3.5)	ENSG00000235070 (2.8)	C20orf112 (1.7)	ALDH2 (1.7)	CUX2 (1.6)	FAM109A (1.3)	CARD9 (1.2)	ENSG00000259478 (1.2)	PHTF1 (1.2)	PLG (0.6)
ENSG00000108561	C1QBP PPI subnetwork	0.14	>=0.20	ENSG00000235070 (1.8)	ADAM1 (1.6)	PLAGL2 (1.6)	NAA25 (1.5)	PLG (1.5)	MAGI3 (1.5)	TCF7L2 (1.3)	MAPKAPK5 (1.2)	C20orf112 (1.2)	PHTF1 (1.1)
ENSG00000158796	DEDD PPI subnetwork	0.14	>=0.20	TMEM184A (2.4)	TRAFD1 (2.2)	RPGRIP1L (1.9)	TMEM22 (1.6)	NCK1 (1.6)	ASXL1 (1.6)	PLAGL2 (1.5)	MAPKAPK5 (1.5)	BRAP (1.4)	C20orf112 (0.9)
GO:0043574	peroxisomal transport	0.14	>=0.20	ACAD10 (1.8)	ENSG00000259478 (1.8)	TMEM116 (1.6)	BRAP (1.4)	CDKAL1 (1.3)	ADAM1 (1.2)	LPA (1.2)	ENSG00000236094 (1.1)	RPGRIP1L (0.9)	ATXN2 (0.9)
ENSG00000213588	ZBTB9 PPI subnetwork	0.14	>=0.20	RSBN1 (2.9)	MAPKAPK5 (2.0)	BRAP (1.9)	PLAGL2 (1.7)	CDKAL1 (1.4)	RPGRIP1L (1.3)	C12orf47 (1.2)	STAG1 (1.2)	KIF3B (1.0)	ASXL1 (1.0)
ENSG00000144028	SNRNP200 PPI subnetwork	0.14	>=0.20	CDC123 (2.5)	CDKAL1 (2.2)	STAG1 (1.7)	BRAP (1.6)	RSBN1 (1.5)	TM9SF4 (1.3)	TRAFD1 (1.3)	C12orf47 (1.0)	ASXL1 (1.0)	ENSG00000235070 (0.9)
ENSG00000102225	CDK16 PPI subnetwork	0.14	>=0.20	PHTF1 (1.7)	TM9SF4 (1.7)	GPSM1 (1.2)	ST6GALNAC1 (1.2)	CARD9 (1.1)	ENSG00000235070 (1.0)	MEF2C (0.9)	C20orf112 (0.9)	CDKAL1 (0.7)	RPGRIP1L (0.6)
ENSG00000127914	AKAP9 PPI subnetwork	0.14	>=0.20	MEF2C (2.0)	GPSM1 (1.9)	C20orf112 (1.6)	UNC5C (1.5)	CCND2 (1.3)	TMEM184A (1.3)	FAM109A (1.3)	ST6GALNAC1 (1.0)	SH2B3 (1.0)	CDC123 (0.9)
MP:0005193	abnormal anterior eye segment morphology	0.14	>=0.20	UNC5C (5.0)	TCF7L2 (3.8)	ST6GALNAC1 (2.4)	TMEM22 (2.1)	CUX2 (2.0)	CARD9 (1.6)	TMEM132E (1.6)	GPSM1 (1.5)	TMEM116 (1.3)	STAG1 (1.1)
MP:0000757	herniated abdominal wall	0.14	>=0.20	ATXN2 (2.2)	ENSG00000259478 (1.7)	ENSG00000236094 (1.3)	TCF7L2 (1.3)	MAPKAPK5 (1.2)	FAM109A (1.2)	POFUT1 (1.0)	CUX2 (1.0)	CCND2 (0.9)	LPA (0.9)
GO:0006957	complement activation, alternative pathway	0.14	>=0.20	LPA (6.8)	ENSG00000259478 (3.5)	PLG (3.0)	ADAM1 (2.0)	CARD9 (2.0)	TMEM116 (1.7)	ENSG00000239213 (1.4)	ENSG00000236772 (1.4)	ACAD10 (1.0)	BRAP (1.0)
ENSG00000105202	FBL PPI subnetwork	0.14	>=0.20	NAA25 (4.8)	CDC123 (1.9)	MAPKAPK5 (1.4)	ASXL1 (1.3)	ADAM1 (1.0)	BRAP (0.9)	CDKAL1 (0.9)	CCND2 (0.8)	ENSG00000259478 (0.6)	STAG1 (0.5)
ENSG00000153187	HNRNPU PPI subnetwork	0.14	>=0.20	CDC123 (2.3)	STAG1 (2.1)	ERP29 (1.7)	ASXL1 (1.4)	ADAM1 (1.4)	RSBN1 (1.2)	TRAFD1 (1.1)	ENSG00000235070 (1.1)	PLAGL2 (1.0)	CDKAL1 (0.8)
ENSG00000164330	EBF1 PPI subnetwork	0.14	>=0.20	ASXL1 (2.4)	TCF7L2 (2.1)	CUX2 (2.0)	MEF2C (1.8)	ALDH2 (1.7)	C12orf51 (1.5)	C12orf47 (1.4)	ENSG00000236094 (1.3)	ENSG00000236772 (1.3)	IL20RB (1.2)
ENSG00000167088	SNRPD1 PPI subnetwork	0.14	>=0.20	CDC123 (2.2)	STAG1 (2.0)	CDKAL1 (1.6)	RSBN1 (1.3)	PLAGL2 (1.2)	RPGRIP1L (1.2)	ASXL1 (1.1)	TRAFD1 (1.0)	C12orf47 (0.8)	NAA25 (0.8)
REACTOME_SYNTHESIS_OF_DNA	REACTOME_SYNTHESIS_OF_DNA	0.14	>=0.20	CDC123 (3.2)	TRAFD1 (2.0)	PHTF1 (1.5)	STAG1 (1.4)	NAA25 (1.4)	CCND2 (0.9)	RPGRIP1L (0.8)	BRAP (0.7)	TMEM22 (0.7)	LPA (0.7)
GO:0016893	endonuclease activity, active with either ribo- or deoxyribonucleic acids and producing 5'-phosphomonoesters	0.14	>=0.20	CDC123 (3.4)	LPA (2.2)	FAM109A (1.5)	MAPKAPK5 (1.4)	KIF3B (1.3)	TMEM116 (1.2)	ST6GALNAC1 (1.0)	BRAP (1.0)	ENSG00000239213 (1.0)	C12orf47 (0.8)
ENSG00000164270	HTR4 PPI subnetwork	0.14	>=0.20	GPSM1 (2.9)	ATXN2 (2.0)	C12orf51 (1.4)	PCCB (1.3)	ACAD10 (1.2)	NCK1 (1.2)	FAM109A (1.2)	ENSG00000236094 (1.0)	RSBN1 (1.0)	TMEM184A (1.0)
MP:0001961	abnormal reflex	0.14	>=0.20	GPSM1 (1.5)	TMEM132E (1.4)	LINGO2 (1.3)	ENSG00000236094 (1.2)	CCND2 (1.1)	LPA (1.1)	C20orf112 (1.0)	CUX2 (0.8)	RPGRIP1L (0.8)	ENSG00000259478 (0.8)
REACTOME_O:LINKED_GLYCOSYLATION_OF_MUCINS	REACTOME_O:LINKED_GLYCOSYLATION_OF_MUCINS	0.14	>=0.20	ST6GALNAC1 (5.4)	C20orf112 (1.9)	TMEM132E (1.5)	TMEM184A (1.4)	TM9SF4 (1.3)	RPGRIP1L (1.3)	POFUT1 (1.2)	PTPN22 (1.0)	ADAM1 (0.9)	FAM109A (0.9)
ENSG00000109471	IL2 PPI subnetwork	0.14	>=0.20	CARD9 (2.1)	CUX2 (2.0)	SH2B3 (1.9)	LPA (1.7)	ENSG00000259478 (1.7)	CCND2 (1.5)	PLAGL2 (1.5)	PTPN22 (1.4)	KIF3B (1.4)	C20orf112 (1.4)
REACTOME_RNA_POLYMERASE_III_TRANSCRIPTION_TERMINATION	REACTOME_RNA_POLYMERASE_III_TRANSCRIPTION_TERMINATION	0.14	>=0.20	ADAM1 (1.7)	NAA25 (1.6)	ENSG00000239213 (1.5)	RPGRIP1L (1.3)	CCND2 (1.2)	ATXN2 (1.2)	IL20RB (1.1)	MAPKAPK5 (1.0)	CDKAL1 (1.0)	POFUT1 (0.9)
GO:0009225	nucleotide-sugar metabolic process	0.14	>=0.20	ST6GALNAC1 (4.3)	ENSG00000236094 (3.1)	NCK1 (1.9)	ENSG00000235070 (1.8)	TM9SF4 (1.6)	KIF3B (1.2)	ADAM1 (1.2)	TMEM22 (1.1)	LPA (1.0)	LINGO2 (1.0)
ENSG00000172172	MRPL13 PPI subnetwork	0.14	>=0.20	CDC123 (2.9)	PCCB (2.8)	NCK1 (2.1)	CCND2 (1.9)	NAA25 (1.8)	TM9SF4 (1.8)	MAPKAPK5 (1.7)	STAG1 (1.3)	ENSG00000236094 (1.2)	RPGRIP1L (1.1)
GO:0006040	amino sugar metabolic process	0.14	>=0.20	ST6GALNAC1 (5.1)	ENSG00000236094 (3.3)	ENSG00000239213 (2.7)	C12orf47 (1.9)	NCK1 (1.8)	KIF3B (1.6)	TM9SF4 (1.5)	ENSG00000235070 (1.4)	ERP29 (1.2)	TMEM22 (1.2)
ENSG00000145414	NAF1 PPI subnetwork	0.14	>=0.20	NAA25 (2.6)	RSBN1 (1.9)	ERP29 (1.8)	CDC123 (1.2)	ASXL1 (1.2)	NCK1 (1.1)	MEF2C (1.0)	ENSG00000236094 (0.9)	BRAP (0.8)	RPGRIP1L (0.8)
ENSG00000171311	EXOSC1 PPI subnetwork	0.14	>=0.20	CDKAL1 (2.5)	NAA25 (2.4)	STAG1 (2.1)	CDC123 (2.0)	MAPKAPK5 (1.6)	BRAP (1.4)	POFUT1 (1.3)	ENSG00000236094 (1.2)	UNC5C (0.9)	TM9SF4 (0.8)
GO:0000178	exosome (RNase complex)	0.14	>=0.20	MAPKAPK5 (2.3)	CDC123 (1.7)	CDKAL1 (1.7)	STAG1 (1.3)	LINGO2 (1.3)	ENSG00000236772 (1.3)	NAA25 (1.2)	RPGRIP1L (1.1)	ENSG00000239213 (0.6)	TM9SF4 (0.5)
ENSG00000147536	GINS4 PPI subnetwork	0.14	>=0.20	STAG1 (1.6)	CCND2 (1.5)	RPGRIP1L (1.5)	ENSG00000235070 (1.3)	ENSG00000259478 (1.2)	CDC123 (1.0)	ERP29 (0.8)	ADAM1 (0.8)	TMEM22 (0.5)	MEF2C (0.5)
ENSG00000107371	EXOSC3 PPI subnetwork	0.14	>=0.20	CDKAL1 (3.7)	NAA25 (3.3)	BRAP (2.4)	CDC123 (1.9)	MAPKAPK5 (1.7)	TM9SF4 (1.5)	ENSG00000236094 (1.2)	ENSG00000236772 (1.2)	TMEM22 (1.1)	POFUT1 (1.1)
GO:0016032	viral reproduction	0.14	>=0.20	CDC123 (1.8)	BRAP (1.7)	TRAFD1 (1.7)	NAA25 (1.6)	CDKAL1 (1.5)	RSBN1 (1.2)	MAPKAPK5 (1.2)	STAG1 (1.1)	ENSG00000235070 (0.8)	ADAM1 (0.7)
ENSG00000141759	TXNL4A PPI subnetwork	0.14	>=0.20	CDC123 (2.3)	STAG1 (2.2)	CDKAL1 (2.0)	PLAGL2 (1.4)	RSBN1 (1.4)	TRAFD1 (1.2)	ASXL1 (1.1)	ERP29 (1.1)	C12orf47 (1.0)	ADAM1 (0.9)
MP:0006301	abnormal mesenchyme morphology	0.14	>=0.20	RPGRIP1L (1.7)	CDKAL1 (1.7)	MAGI3 (1.7)	TCF7L2 (1.6)	ENSG00000235070 (1.4)	LINGO2 (1.4)	ATXN2 (1.4)	ENSG00000236094 (1.2)	C12orf51 (1.1)	CARD9 (0.9)
ENSG00000182636	NDN PPI subnetwork	0.14	>=0.20	TM9SF4 (3.1)	CCND2 (2.5)	STAG1 (2.4)	ERP29 (2.0)	ENSG00000235070 (1.8)	ENSG00000236094 (1.4)	TMEM22 (1.3)	GPSM1 (1.1)	RPGRIP1L (0.7)	ENSG00000259478 (0.7)
ENSG00000169217	CD2BP2 PPI subnetwork	0.14	>=0.20	CDKAL1 (2.1)	STAG1 (2.1)	CDC123 (1.7)	RPGRIP1L (1.5)	ERP29 (1.2)	C12orf47 (1.1)	RSBN1 (1.1)	TRAFD1 (1.0)	ENSG00000235070 (0.9)	ASXL1 (0.9)
GO:0043202	lysosomal lumen	0.14	>=0.20	ERP29 (3.8)	TM9SF4 (3.3)	CARD9 (1.6)	CDKAL1 (1.1)	ENSG00000236094 (1.1)	ACAD10 (1.1)	TMEM184A (1.0)	TCF7L2 (1.0)	ENSG00000259478 (1.0)	KIF3B (0.8)
ENSG00000184381	PLA2G6 PPI subnetwork	0.14	>=0.20	CDC123 (2.3)	NCK1 (1.7)	ENSG00000259478 (1.4)	CCND2 (1.2)	NAA25 (1.1)	CDKAL1 (1.0)	ST6GALNAC1 (0.8)	TMEM184A (0.6)	CARD9 (0.5)	ACAD10 (0.2)
ENSG00000117153	KLHL12 PPI subnetwork	0.14	>=0.20	RSBN1 (2.0)	STAG1 (1.8)	PHTF1 (1.7)	ASXL1 (1.7)	NCK1 (1.5)	CDC123 (1.4)	UNC5C (1.3)	BRAP (1.3)	ENSG00000236094 (1.2)	TM9SF4 (1.0)
ENSG00000215021	PHB2 PPI subnetwork	0.14	>=0.20	TM9SF4 (2.7)	C12orf51 (2.7)	LINGO2 (2.1)	IL20RB (1.8)	MEF2C (1.3)	ASXL1 (1.3)	CDKAL1 (1.2)	UNC5C (1.1)	CDC123 (1.0)	PCCB (0.9)
GO:0001774	microglial cell activation	0.14	>=0.20	CARD9 (2.4)	ENSG00000239213 (2.2)	TMEM132E (2.1)	IL20RB (2.0)	MEF2C (1.8)	ADAM1 (1.3)	BRAP (1.2)	LINGO2 (1.0)	KIF3B (0.9)	PHTF1 (0.9)
ENSG00000206212	ENSG00000206212 PPI subnetwork	0.14	>=0.20	NAA25 (3.1)	CDC123 (1.5)	ERP29 (1.3)	CUX2 (1.2)	ADAM1 (1.1)	ENSG00000259478 (1.0)	ACAD10 (0.9)	PCCB (0.8)	CCND2 (0.8)	MEF2C (0.6)
ENSG00000182498	ENSG00000182498 PPI subnetwork	0.14	>=0.20	NAA25 (3.1)	CDC123 (1.5)	ERP29 (1.3)	CUX2 (1.2)	ADAM1 (1.1)	ENSG00000259478 (1.0)	ACAD10 (0.9)	PCCB (0.8)	CCND2 (0.8)	MEF2C (0.6)
ENSG00000096150	RPS18 PPI subnetwork	0.14	>=0.20	NAA25 (3.1)	CDC123 (1.5)	ERP29 (1.3)	CUX2 (1.2)	ADAM1 (1.1)	ENSG00000259478 (1.0)	ACAD10 (0.9)	PCCB (0.8)	CCND2 (0.8)	MEF2C (0.6)
ENSG00000198700	IPO9 PPI subnetwork	0.14	>=0.20	ERP29 (2.4)	CDC123 (1.7)	BRAP (1.7)	ATXN2 (1.6)	NAA25 (1.5)	PHTF1 (1.4)	C12orf47 (1.3)	ADAM1 (1.3)	TMEM116 (1.3)	MAPKAPK5 (1.2)
GO:0006353	transcription termination, DNA-dependent	0.14	>=0.20	ADAM1 (2.5)	MAPKAPK5 (2.3)	RPGRIP1L (2.0)	C12orf47 (1.8)	NAA25 (1.6)	ENSG00000236094 (1.5)	ENSG00000259478 (1.3)	CDKAL1 (1.2)	RSBN1 (1.2)	STAG1 (0.8)
MP:0000194	hypercalcemia	0.14	>=0.20	PLG (3.8)	TMEM116 (3.5)	TMEM184A (2.3)	C12orf47 (1.8)	TMEM132E (1.5)	ENSG00000236772 (1.2)	PHTF1 (1.1)	RPGRIP1L (0.9)	C20orf112 (0.8)	ERP29 (0.7)
GO:0034660	ncRNA metabolic process	0.14	>=0.20	NAA25 (3.6)	MAPKAPK5 (2.8)	CDKAL1 (2.4)	CDC123 (1.5)	ADAM1 (1.1)	C12orf47 (1.1)	ACAD10 (1.0)	ENSG00000259478 (0.9)	ENSG00000236772 (0.8)	POFUT1 (0.8)
ENSG00000094804	CDC6 PPI subnetwork	0.15	>=0.20	CDC123 (3.6)	PHTF1 (1.5)	STAG1 (1.5)	NAA25 (1.4)	BRAP (1.2)	TRAFD1 (1.2)	CCND2 (1.0)	MEF2C (0.9)	RPGRIP1L (0.8)	ENSG00000236094 (0.7)
GO:0030532	small nuclear ribonucleoprotein complex	0.15	>=0.20	C12orf47 (2.4)	CDKAL1 (1.9)	ERP29 (1.7)	TRAFD1 (1.5)	RSBN1 (1.5)	CDC123 (1.4)	PLAGL2 (1.2)	NAA25 (1.1)	UNC5C (1.1)	POFUT1 (0.8)
GO:0033762	response to glucagon stimulus	0.15	>=0.20	ENSG00000235070 (2.4)	LPA (2.1)	GPSM1 (1.8)	ENSG00000236094 (1.4)	LINGO2 (1.4)	MEF2C (1.2)	TMEM22 (1.2)	RSBN1 (1.1)	PLG (0.9)	TMEM184A (0.9)
GO:0016411	acylglycerol O-acyltransferase activity	0.15	>=0.20	C20orf112 (2.1)	FAM109A (2.0)	TM9SF4 (2.0)	ST6GALNAC1 (2.0)	LPA (1.8)	CUX2 (1.6)	ALDH2 (1.5)	GPSM1 (1.4)	PLAGL2 (1.1)	IL20RB (1.0)
REACTOME_CYCLIN_ACDK2:ASSOCIATED_EVENTS_AT_S_PHASE_ENTRY	REACTOME_CYCLIN_ACDK2:ASSOCIATED_EVENTS_AT_S_PHASE_ENTRY	0.15	>=0.20	CDC123 (3.9)	TRAFD1 (2.8)	NAA25 (1.9)	NCK1 (1.1)	TMEM22 (1.1)	ENSG00000236094 (1.0)	RPGRIP1L (0.9)	BRAP (0.9)	PHTF1 (0.8)	PLAGL2 (0.8)
MP:0010377	abnormal gut flora balance	0.15	>=0.20	ST6GALNAC1 (2.8)	ALDH2 (2.2)	ENSG00000259478 (2.0)	ENSG00000239213 (1.9)	PLAGL2 (1.6)	FAM109A (1.6)	ENSG00000235070 (1.2)	PTPN22 (1.2)	NCK1 (1.1)	TRAFD1 (1.0)
ENSG00000104131	EIF3J PPI subnetwork	0.15	>=0.20	ENSG00000259478 (2.2)	C20orf112 (1.9)	POFUT1 (1.8)	ADAM1 (1.2)	ERP29 (1.1)	KIF3B (1.1)	ST6GALNAC1 (1.0)	TCF7L2 (1.0)	ASXL1 (0.9)	MEF2C (0.9)
MP:0005441	increased urine calcium level	0.15	>=0.20	TMEM116 (3.5)	PLG (2.6)	ENSG00000235070 (2.3)	ST6GALNAC1 (2.1)	C12orf47 (1.7)	ENSG00000259478 (1.6)	C20orf112 (1.3)	ENSG00000236772 (1.2)	TMEM184A (1.0)	RPGRIP1L (0.9)
GO:0014048	regulation of glutamate secretion	0.15	>=0.20	ENSG00000236772 (2.7)	ENSG00000236094 (1.9)	IL20RB (1.8)	TMEM132E (1.4)	CUX2 (1.2)	TCF7L2 (1.2)	MEF2C (1.1)	C12orf47 (1.1)	ENSG00000259478 (1.0)	LINGO2 (1.0)
MP:0004799	increased susceptibility to experimental autoimmune encephalomyelitis	0.15	>=0.20	PTPN22 (4.4)	TRAFD1 (3.3)	CCND2 (2.5)	PLAGL2 (2.0)	TMEM22 (1.6)	TMEM132E (1.5)	MEF2C (1.4)	KIF3B (1.0)	ENSG00000239213 (0.9)	CARD9 (0.8)
GO:0051028	mRNA transport	0.15	>=0.20	CDKAL1 (2.9)	STAG1 (2.4)	NAA25 (2.3)	MAPKAPK5 (2.2)	ADAM1 (1.7)	BRAP (1.6)	ENSG00000259478 (1.3)	RSBN1 (1.3)	CDC123 (1.3)	ASXL1 (1.0)
GO:0060090	binding, bridging	0.15	>=0.20	IL20RB (2.7)	C20orf112 (2.5)	MEF2C (2.3)	GPSM1 (1.9)	CCND2 (1.7)	PTPN22 (1.7)	UNC5C (1.6)	MAGI3 (1.4)	NCK1 (1.3)	ENSG00000239213 (1.2)
GO:0016514	SWI/SNF complex	0.15	>=0.20	ATXN2 (2.5)	RSBN1 (2.4)	C12orf51 (2.3)	STAG1 (2.0)	FAM109A (1.9)	GPSM1 (1.6)	C12orf47 (1.5)	ST6GALNAC1 (1.4)	MAPKAPK5 (1.4)	C20orf112 (1.4)
ENSG00000198900	TOP1 PPI subnetwork	0.15	>=0.20	ASXL1 (2.2)	ADAM1 (2.0)	MAPKAPK5 (1.8)	CDC123 (1.6)	STAG1 (1.2)	CDKAL1 (1.1)	ENSG00000236772 (1.1)	PLAGL2 (1.0)	BRAP (1.0)	RPGRIP1L (1.0)
MP:0000063	decreased bone mineral density	0.15	>=0.20	UNC5C (2.8)	TM9SF4 (2.3)	CUX2 (1.6)	ENSG00000235070 (1.5)	CCND2 (1.4)	LINGO2 (1.4)	MEF2C (1.2)	TMEM184A (0.9)	STAG1 (0.9)	SH2B3 (0.8)
ENSG00000138685	FGF2 PPI subnetwork	0.15	>=0.20	TM9SF4 (3.0)	UNC5C (2.8)	POFUT1 (2.5)	IL20RB (1.5)	ENSG00000236094 (1.4)	ST6GALNAC1 (1.4)	CCND2 (1.3)	ENSG00000235070 (1.3)	FAM109A (1.3)	PLAGL2 (1.2)
KEGG_NON_HOMOLOGOUS_END_JOINING	KEGG_NON_HOMOLOGOUS_END_JOINING	0.15	>=0.20	CDC123 (3.0)	ACAD10 (2.5)	POFUT1 (1.7)	TMEM132E (1.1)	MAPKAPK5 (1.0)	KIF3B (0.9)	ENSG00000259478 (0.9)	TMEM116 (0.8)	ADAM1 (0.6)	TCF7L2 (0.6)
GO:0016072	rRNA metabolic process	0.15	>=0.20	NAA25 (3.0)	MAPKAPK5 (2.4)	ENSG00000236772 (2.0)	ENSG00000259478 (1.9)	CDKAL1 (1.9)	C12orf47 (1.7)	CDC123 (1.4)	BRAP (1.3)	POFUT1 (1.0)	ADAM1 (0.8)
GO:0021533	cell differentiation in hindbrain	0.15	>=0.20	ADAM1 (3.1)	BRAP (2.9)	CUX2 (2.6)	GPSM1 (2.1)	TMEM116 (2.1)	ENSG00000236772 (2.0)	FAM109A (1.9)	ERP29 (1.9)	C12orf51 (1.8)	C12orf47 (1.3)
MP:0000547	short limbs	0.15	>=0.20	UNC5C (3.1)	CUX2 (2.8)	TM9SF4 (2.0)	FAM109A (2.0)	TCF7L2 (1.6)	CCND2 (1.5)	MAGI3 (0.8)	C12orf47 (0.8)	MEF2C (0.7)	GPSM1 (0.7)
GO:0030674	protein binding, bridging	0.15	>=0.20	IL20RB (2.8)	MEF2C (2.6)	C20orf112 (2.2)	PTPN22 (1.9)	GPSM1 (1.8)	CCND2 (1.8)	UNC5C (1.3)	NCK1 (1.2)	MAGI3 (1.2)	CARD9 (1.2)
ENSG00000131459	GFPT2 PPI subnetwork	0.15	>=0.20	NAA25 (3.6)	STAG1 (2.3)	CDC123 (2.2)	RPGRIP1L (1.7)	PCCB (1.7)	LPA (1.5)	KIF3B (1.5)	ATXN2 (1.2)	BRAP (1.2)	ENSG00000236094 (1.1)
MP:0002896	abnormal bone mineralization	0.15	>=0.20	FAM109A (2.2)	UNC5C (1.8)	MEF2C (1.7)	CUX2 (1.7)	TMEM116 (1.5)	LINGO2 (1.2)	RPGRIP1L (1.1)	TCF7L2 (1.1)	TMEM184A (0.9)	PLG (0.8)
ENSG00000086758	HUWE1 PPI subnetwork	0.15	>=0.20	BRAP (2.9)	NAA25 (2.4)	PCCB (2.1)	TM9SF4 (2.1)	CDC123 (1.8)	ATXN2 (1.7)	RSBN1 (1.7)	ALDH2 (1.5)	PHTF1 (1.4)	TRAFD1 (1.2)
ENSG00000057593	F7 PPI subnetwork	0.15	>=0.20	PLG (4.9)	IL20RB (3.8)	LPA (3.4)	TM9SF4 (1.9)	ACAD10 (1.8)	TMEM184A (1.5)	ALDH2 (1.4)	GPSM1 (1.3)	NCK1 (1.2)	CARD9 (1.2)
ENSG00000159131	GART PPI subnetwork	0.15	>=0.20	CDC123 (2.3)	RPGRIP1L (2.1)	LINGO2 (1.8)	CCND2 (1.8)	NAA25 (1.7)	CDKAL1 (1.7)	NCK1 (1.1)	PCCB (1.0)	CUX2 (0.8)	ERP29 (0.7)
MP:0002722	abnormal immune system organ morphology	0.15	>=0.20	PTPN22 (3.1)	POFUT1 (2.8)	PLAGL2 (2.7)	KIF3B (2.2)	ENSG00000259478 (1.9)	ASXL1 (1.7)	CARD9 (1.5)	TM9SF4 (1.3)	RSBN1 (1.3)	CDKAL1 (1.2)
GO:0005328	neurotransmitter:sodium symporter activity	0.15	>=0.20	LINGO2 (2.2)	TCF7L2 (2.1)	ST6GALNAC1 (2.0)	TMEM116 (1.8)	IL20RB (1.7)	ALDH2 (1.3)	FAM109A (1.1)	KIF3B (1.1)	C12orf51 (1.1)	ATXN2 (1.1)
ENSG00000174292	TNK1 PPI subnetwork	0.15	>=0.20	CCND2 (2.1)	UNC5C (1.9)	IL20RB (1.8)	GPSM1 (1.4)	MEF2C (1.2)	ENSG00000259478 (1.1)	NCK1 (1.1)	C12orf51 (1.0)	ENSG00000235070 (1.0)	TMEM116 (1.0)
ENSG00000002016	RAD52 PPI subnetwork	0.15	>=0.20	CDC123 (2.6)	CDKAL1 (1.9)	STAG1 (1.8)	PHTF1 (1.5)	CCND2 (1.0)	ENSG00000235070 (0.8)	PTPN22 (0.7)	POFUT1 (0.7)	ENSG00000259478 (0.7)	TMEM116 (0.5)
GO:0042693	muscle cell fate commitment	0.15	>=0.20	ENSG00000236094 (3.6)	MEF2C (3.3)	FAM109A (2.4)	ENSG00000259478 (2.3)	ENSG00000235070 (2.1)	TMEM184A (1.7)	ENSG00000236772 (1.6)	CDKAL1 (0.8)	TRAFD1 (0.5)	ENSG00000239213 (0.5)
ENSG00000172058	SERF1A PPI subnetwork	0.15	>=0.20	ADAM1 (2.2)	TRAFD1 (2.0)	C12orf47 (1.7)	CDKAL1 (1.5)	ASXL1 (1.4)	PLAGL2 (1.4)	BRAP (1.3)	ENSG00000235070 (1.3)	LPA (1.0)	MAPKAPK5 (0.9)
ENSG00000205572	SERF1B PPI subnetwork	0.15	>=0.20	ADAM1 (2.2)	TRAFD1 (2.0)	C12orf47 (1.7)	CDKAL1 (1.5)	ASXL1 (1.4)	PLAGL2 (1.4)	BRAP (1.3)	ENSG00000235070 (1.3)	LPA (1.0)	MAPKAPK5 (0.9)
ENSG00000125743	SNRPD2 PPI subnetwork	0.15	>=0.20	CDC123 (2.2)	STAG1 (1.8)	RSBN1 (1.8)	CDKAL1 (1.5)	TRAFD1 (1.4)	RPGRIP1L (1.2)	PLAGL2 (1.1)	C12orf47 (0.8)	ERP29 (0.7)	BRAP (0.7)
GO:0004601	peroxidase activity	0.15	>=0.20	ALDH2 (3.6)	TMEM22 (1.9)	ADAM1 (1.8)	CARD9 (1.7)	PCCB (1.5)	ST6GALNAC1 (1.2)	ENSG00000236094 (1.2)	CDKAL1 (1.1)	RSBN1 (1.0)	TMEM132E (0.9)
GO:0016684	oxidoreductase activity, acting on peroxide as acceptor	0.15	>=0.20	ALDH2 (3.6)	TMEM22 (1.9)	ADAM1 (1.8)	CARD9 (1.7)	PCCB (1.5)	ST6GALNAC1 (1.2)	ENSG00000236094 (1.2)	CDKAL1 (1.1)	RSBN1 (1.0)	TMEM132E (0.9)
MP:0003231	abnormal placenta vasculature	0.15	>=0.20	STAG1 (2.1)	C12orf51 (2.0)	TMEM184A (1.7)	MAGI3 (1.7)	CCND2 (1.6)	CDKAL1 (1.4)	ASXL1 (1.3)	C20orf112 (1.3)	TM9SF4 (1.2)	RSBN1 (1.2)
GO:0002455	humoral immune response mediated by circulating immunoglobulin	0.15	>=0.20	LPA (5.1)	PLG (2.6)	ENSG00000235070 (2.0)	ENSG00000239213 (2.0)	ENSG00000259478 (2.0)	ENSG00000236772 (1.4)	CARD9 (1.4)	NCK1 (1.3)	MAGI3 (0.8)	ADAM1 (0.8)
GO:0042745	circadian sleep/wake cycle	0.15	>=0.20	ENSG00000236094 (2.5)	FAM109A (2.3)	ENSG00000235070 (1.6)	C12orf47 (1.5)	ACAD10 (1.3)	ENSG00000236772 (1.1)	TMEM22 (1.0)	TMEM184A (0.9)	TMEM132E (0.9)	TCF7L2 (0.8)
ENSG00000086619	ERO1LB PPI subnetwork	0.15	>=0.20	NAA25 (4.1)	BRAP (1.9)	CDKAL1 (1.7)	MAPKAPK5 (1.5)	C12orf47 (1.3)	ERP29 (1.2)	STAG1 (1.2)	TM9SF4 (1.1)	CDC123 (0.9)	ENSG00000235070 (0.7)
ENSG00000196535	MYO18A PPI subnetwork	0.15	>=0.20	ATXN2 (3.1)	PHTF1 (1.7)	RSBN1 (1.6)	PLAGL2 (1.5)	ALDH2 (1.5)	TM9SF4 (1.5)	ENSG00000259478 (1.4)	ADAM1 (1.3)	MAGI3 (1.1)	C12orf51 (1.1)
ENSG00000174775	HRAS PPI subnetwork	0.15	>=0.20	MEF2C (2.9)	MAGI3 (2.4)	SH2B3 (1.9)	CCND2 (1.8)	ENSG00000239213 (1.8)	PTPN22 (1.7)	GPSM1 (1.6)	KIF3B (1.5)	ASXL1 (1.5)	IL20RB (1.4)
ENSG00000070159	PTPN3 PPI subnetwork	0.15	>=0.20	TCF7L2 (2.5)	TMEM184A (1.7)	GPSM1 (1.6)	IL20RB (1.3)	FAM109A (1.2)	ALDH2 (1.2)	UNC5C (1.1)	ENSG00000236772 (1.1)	ASXL1 (0.9)	MAGI3 (0.8)
GO:0040018	positive regulation of multicellular organism growth	0.15	>=0.20	RSBN1 (3.0)	C12orf47 (2.4)	TMEM22 (2.2)	ENSG00000236772 (2.1)	TMEM184A (1.7)	NCK1 (1.5)	CCND2 (1.4)	ENSG00000239213 (1.4)	CDKAL1 (1.3)	ENSG00000259478 (1.1)
ENSG00000149295	DRD2 PPI subnetwork	0.15	>=0.20	ENSG00000236772 (2.2)	TMEM22 (1.9)	ENSG00000239213 (1.6)	RPGRIP1L (1.4)	LINGO2 (1.3)	SH2B3 (1.2)	C12orf51 (1.2)	TCF7L2 (1.1)	STAG1 (1.0)	PHTF1 (0.9)
ENSG00000134588	USP26 PPI subnetwork	0.15	>=0.20	CDKAL1 (1.9)	CCND2 (1.6)	TMEM132E (1.4)	GPSM1 (1.3)	RPGRIP1L (1.2)	PCCB (1.0)	RSBN1 (1.0)	ENSG00000259478 (0.9)	PHTF1 (0.9)	CDC123 (0.9)
MP:0002893	ketoaciduria	0.15	>=0.20	PCCB (4.3)	ENSG00000259478 (2.0)	ALDH2 (1.7)	TMEM116 (1.6)	ERP29 (1.6)	CDKAL1 (1.5)	CARD9 (1.4)	PLG (1.3)	ACAD10 (1.1)	FAM109A (0.9)
GO:0031907	microbody lumen	0.15	>=0.20	PLG (5.0)	PCCB (3.0)	ACAD10 (2.4)	ALDH2 (2.2)	LPA (1.7)	TMEM132E (0.6)	CDC123 (0.6)	ENSG00000236772 (0.5)	ENSG00000259478 (0.5)	CARD9 (0.5)
GO:0005782	peroxisomal matrix	0.15	>=0.20	PLG (5.0)	PCCB (3.0)	ACAD10 (2.4)	ALDH2 (2.2)	LPA (1.7)	TMEM132E (0.6)	CDC123 (0.6)	ENSG00000236772 (0.5)	ENSG00000259478 (0.5)	CARD9 (0.5)
REACTOME_L1CAM_INTERACTIONS	REACTOME_L1CAM_INTERACTIONS	0.15	>=0.20	TMEM132E (2.6)	MAGI3 (2.2)	ALDH2 (1.6)	C12orf51 (1.5)	CDC123 (1.2)	ST6GALNAC1 (1.2)	C20orf112 (1.2)	CDKAL1 (1.1)	GPSM1 (1.0)	IL20RB (1.0)
GO:0006354	transcription elongation, DNA-dependent	0.15	>=0.20	MAPKAPK5 (2.9)	ENSG00000259478 (1.7)	C12orf47 (1.6)	BRAP (1.5)	CDC123 (1.3)	ATXN2 (1.2)	CDKAL1 (1.1)	ADAM1 (1.1)	RPGRIP1L (1.0)	ENSG00000239213 (1.0)
ENSG00000000971	CFH PPI subnetwork	0.15	>=0.20	PLG (4.6)	LPA (4.3)	IL20RB (1.5)	ACAD10 (1.2)	CARD9 (1.1)	TMEM184A (1.1)	C12orf51 (1.0)	BRAP (0.9)	PCCB (0.9)	PHTF1 (0.7)
MP:0005309	increased circulating ammonia level	0.15	>=0.20	PLG (4.6)	LPA (2.8)	ST6GALNAC1 (2.2)	ALDH2 (1.8)	FAM109A (1.7)	IL20RB (1.4)	ENSG00000259478 (1.0)	ACAD10 (1.0)	POFUT1 (0.9)	PCCB (0.8)
ENSG00000117601	SERPINC1 PPI subnetwork	0.15	>=0.20	PLG (7.6)	LPA (4.2)	CUX2 (2.3)	GPSM1 (1.3)	ADAM1 (1.2)	FAM109A (1.1)	C12orf51 (1.0)	UNC5C (0.9)	CARD9 (0.8)	ENSG00000259478 (0.7)
ENSG00000134717	BTF3L4 PPI subnetwork	0.15	>=0.20	MAPKAPK5 (2.8)	RPGRIP1L (2.3)	ATXN2 (2.1)	KIF3B (2.0)	ADAM1 (1.9)	BRAP (1.7)	CARD9 (1.6)	RSBN1 (1.5)	PLAGL2 (1.3)	NCK1 (1.2)
ENSG00000178105	DDX10 PPI subnetwork	0.15	>=0.20	NAA25 (4.0)	BRAP (1.8)	MAPKAPK5 (1.6)	CDC123 (1.3)	CDKAL1 (1.3)	STAG1 (1.2)	MEF2C (1.2)	C12orf47 (1.0)	RPGRIP1L (0.8)	CARD9 (0.8)
GO:0004497	monooxygenase activity	0.15	>=0.20	LPA (6.1)	PLG (4.6)	ALDH2 (2.5)	CUX2 (1.8)	ENSG00000235070 (1.8)	UNC5C (1.7)	PCCB (1.2)	TMEM116 (1.1)	TMEM132E (0.9)	ENSG00000259478 (0.8)
ENSG00000141570	CBX8 PPI subnetwork	0.15	>=0.20	RSBN1 (3.3)	STAG1 (2.4)	TRAFD1 (2.0)	PLAGL2 (1.9)	TCF7L2 (1.8)	GPSM1 (1.8)	ASXL1 (1.5)	CDKAL1 (1.5)	NAA25 (1.4)	CUX2 (1.2)
GO:0006913	nucleocytoplasmic transport	0.15	>=0.20	STAG1 (2.3)	NAA25 (2.2)	CDKAL1 (2.0)	TCF7L2 (1.8)	TRAFD1 (1.7)	MAPKAPK5 (1.7)	ADAM1 (1.7)	ATXN2 (1.7)	NCK1 (1.5)	BRAP (1.5)
ENSG00000161980	POLR3K PPI subnetwork	0.15	>=0.20	ACAD10 (2.0)	ADAM1 (1.7)	MAPKAPK5 (1.5)	NAA25 (1.4)	ENSG00000236094 (1.2)	C12orf47 (1.1)	IL20RB (1.1)	CDKAL1 (1.0)	RPGRIP1L (1.0)	BRAP (0.9)
GO:0006261	DNA-dependent DNA replication	0.15	>=0.20	PHTF1 (2.1)	ENSG00000235070 (1.8)	STAG1 (1.4)	POFUT1 (1.3)	CDC123 (1.1)	RPGRIP1L (1.1)	ERP29 (1.0)	TMEM116 (1.0)	TMEM22 (0.9)	ENSG00000239213 (0.7)
MP:0001158	abnormal prostate gland morphology	0.15	>=0.20	CUX2 (3.0)	ALDH2 (2.9)	UNC5C (2.3)	ERP29 (2.2)	TCF7L2 (1.9)	TMEM184A (1.9)	ATXN2 (1.5)	ST6GALNAC1 (1.4)	MEF2C (1.4)	ADAM1 (1.3)
ENSG00000115866	DARS PPI subnetwork	0.15	>=0.20	NAA25 (3.1)	KIF3B (2.0)	CDC123 (1.9)	PCCB (1.9)	RPGRIP1L (1.5)	MAPKAPK5 (1.5)	ERP29 (1.4)	CARD9 (1.3)	TRAFD1 (1.1)	ALDH2 (1.1)
MP:0008522	abnormal lymph node germinal center morphology	0.15	>=0.20	CARD9 (2.1)	SH2B3 (2.0)	MEF2C (2.0)	NCK1 (1.6)	KIF3B (1.6)	PTPN22 (1.5)	ALDH2 (1.4)	ST6GALNAC1 (1.3)	C20orf112 (1.2)	MAGI3 (1.1)
MP:0001633	poor circulation	0.15	>=0.20	MAGI3 (3.5)	TMEM22 (1.9)	C20orf112 (1.4)	SH2B3 (1.4)	UNC5C (1.2)	ENSG00000235070 (1.2)	ST6GALNAC1 (1.1)	POFUT1 (1.1)	ALDH2 (1.0)	FAM109A (1.0)
ENSG00000169967	MAP3K2 PPI subnetwork	0.15	>=0.20	PLAGL2 (2.9)	KIF3B (2.9)	GPSM1 (1.8)	MAGI3 (1.8)	TCF7L2 (1.6)	PHTF1 (1.6)	FAM109A (1.5)	ATXN2 (1.3)	TM9SF4 (1.2)	PTPN22 (1.2)
GO:0060425	lung morphogenesis	0.15	>=0.20	ENSG00000236772 (2.6)	ENSG00000235070 (2.5)	UNC5C (1.9)	MAGI3 (1.6)	ST6GALNAC1 (1.1)	ERP29 (1.0)	ALDH2 (0.9)	TCF7L2 (0.9)	ATXN2 (0.9)	TMEM184A (0.7)
REACTOME_TRANSPORT_OF_MATURE_MRNA_DERIVED_FROM_AN_INTRON:CONTAINING_TRANSCRIPT	REACTOME_TRANSPORT_OF_MATURE_MRNA_DERIVED_FROM_AN_INTRON:CONTAINING_TRANSCRIPT	0.15	>=0.20	NAA25 (2.7)	CDKAL1 (2.4)	ADAM1 (2.2)	ASXL1 (2.1)	STAG1 (2.1)	MAPKAPK5 (2.0)	PLAGL2 (1.5)	CDC123 (1.5)	RSBN1 (1.1)	LPA (0.5)
ENSG00000108272	DHRS11 PPI subnetwork	0.15	>=0.20	ST6GALNAC1 (2.9)	NAA25 (2.4)	CDKAL1 (2.0)	CARD9 (1.9)	PCCB (1.8)	LPA (1.4)	CDC123 (1.3)	TRAFD1 (1.3)	ALDH2 (1.2)	KIF3B (1.1)
ENSG00000203812	HIST2H2AA4 PPI subnetwork	0.15	>=0.20	STAG1 (3.1)	ATXN2 (1.4)	CDKAL1 (1.3)	CUX2 (1.2)	RSBN1 (1.2)	CDC123 (1.1)	ST6GALNAC1 (1.1)	NAA25 (1.1)	TCF7L2 (1.0)	PCCB (0.8)
ENSG00000183558	HIST2H2AA3 PPI subnetwork	0.15	>=0.20	STAG1 (3.1)	ATXN2 (1.4)	CDKAL1 (1.3)	CUX2 (1.2)	RSBN1 (1.2)	CDC123 (1.1)	ST6GALNAC1 (1.1)	NAA25 (1.1)	TCF7L2 (1.0)	PCCB (0.8)
ENSG00000164344	KLKB1 PPI subnetwork	0.15	>=0.20	LPA (6.8)	PLG (6.2)	TMEM184A (2.1)	ENSG00000236094 (1.6)	PCCB (1.2)	ADAM1 (1.2)	TMEM132E (1.0)	ENSG00000239213 (1.0)	ALDH2 (0.8)	MEF2C (0.7)
ENSG00000186153	WWOX PPI subnetwork	0.15	>=0.20	ATXN2 (2.0)	ASXL1 (1.5)	MAPKAPK5 (1.4)	PLAGL2 (1.3)	TM9SF4 (1.2)	PCCB (1.2)	CDKAL1 (1.1)	ACAD10 (1.0)	ENSG00000236094 (0.9)	RSBN1 (0.9)
ENSG00000124535	WRNIP1 PPI subnetwork	0.15	>=0.20	CCND2 (2.5)	TMEM22 (1.4)	NCK1 (1.3)	MAGI3 (1.2)	ACAD10 (1.1)	SH2B3 (1.1)	ENSG00000239213 (1.0)	ENSG00000236094 (0.8)	PHTF1 (0.7)	RPGRIP1L (0.6)
ENSG00000173530	TNFRSF10D PPI subnetwork	0.15	>=0.20	NAA25 (2.8)	PCCB (2.4)	ATXN2 (1.7)	CDC123 (1.7)	ALDH2 (1.4)	STAG1 (1.3)	ERP29 (1.2)	CDKAL1 (1.2)	ACAD10 (1.2)	TMEM22 (0.9)
GO:0050892	intestinal absorption	0.15	>=0.20	ST6GALNAC1 (3.4)	FAM109A (3.3)	C20orf112 (1.5)	MAPKAPK5 (1.4)	TMEM184A (1.3)	ADAM1 (1.1)	ENSG00000259478 (1.0)	PLG (0.9)	PLAGL2 (0.9)	BRAP (0.7)
MP:0008208	decreased pro-B cell number	0.15	>=0.20	MEF2C (4.6)	RSBN1 (2.1)	CDKAL1 (1.5)	SH2B3 (1.4)	GPSM1 (1.3)	CARD9 (1.2)	POFUT1 (1.1)	STAG1 (1.1)	C20orf112 (1.0)	KIF3B (1.0)
GO:0016862	intramolecular oxidoreductase activity, interconverting keto- and enol-groups	0.15	>=0.20	ERP29 (5.1)	PHTF1 (2.3)	ADAM1 (1.8)	TM9SF4 (1.8)	IL20RB (1.5)	NCK1 (1.2)	PCCB (0.9)	C12orf47 (0.9)	MAPKAPK5 (0.9)	ACAD10 (0.9)
ENSG00000100883	SRP54 PPI subnetwork	0.15	>=0.20	ADAM1 (2.9)	CDC123 (2.7)	ENSG00000236772 (2.2)	NAA25 (2.2)	BRAP (2.1)	ERP29 (2.0)	MAPKAPK5 (2.0)	TM9SF4 (1.7)	PTPN22 (1.5)	TMEM116 (1.3)
GO:0048741	skeletal muscle fiber development	0.15	>=0.20	ENSG00000236094 (3.8)	FAM109A (2.8)	MEF2C (2.7)	ENSG00000259478 (2.5)	CUX2 (2.0)	MAGI3 (1.3)	LINGO2 (1.0)	GPSM1 (0.9)	POFUT1 (0.9)	ATXN2 (0.8)
ENSG00000071564	TCF3 PPI subnetwork	0.15	>=0.20	MEF2C (1.8)	CARD9 (1.6)	RSBN1 (1.5)	UNC5C (1.3)	TCF7L2 (1.2)	MAPKAPK5 (1.1)	STAG1 (1.1)	SH2B3 (1.0)	CDKAL1 (0.9)	FAM109A (0.5)
GO:0000288	nuclear-transcribed mRNA catabolic process, deadenylation-dependent decay	0.15	>=0.20	MAPKAPK5 (2.5)	ADAM1 (1.9)	CDKAL1 (1.8)	RSBN1 (1.5)	RPGRIP1L (1.5)	STAG1 (1.1)	IL20RB (1.1)	ERP29 (1.0)	BRAP (0.7)	C12orf47 (0.7)
MP:0004204	absent stapes	0.15	>=0.20	UNC5C (4.0)	CDKAL1 (2.6)	TMEM22 (1.4)	MEF2C (1.3)	TMEM184A (1.2)	PLAGL2 (1.1)	CUX2 (1.1)	TRAFD1 (1.0)	CCND2 (0.9)	ENSG00000236772 (0.8)
ENSG00000119041	GTF3C3 PPI subnetwork	0.15	>=0.20	ATXN2 (2.6)	TM9SF4 (1.9)	C12orf47 (1.8)	POFUT1 (1.8)	ST6GALNAC1 (1.8)	PLAGL2 (1.6)	ACAD10 (1.4)	ADAM1 (1.3)	MAPKAPK5 (1.1)	CCND2 (0.9)
GO:0035591	signaling adaptor activity	0.15	>=0.20	PTPN22 (3.4)	C20orf112 (2.7)	MEF2C (2.5)	TCF7L2 (1.8)	KIF3B (1.8)	UNC5C (1.5)	ENSG00000235070 (1.4)	MAGI3 (1.3)	CCND2 (1.3)	SH2B3 (0.9)
ENSG00000139687	RB1 PPI subnetwork	0.15	>=0.20	CDKAL1 (2.3)	ASXL1 (1.8)	STAG1 (1.8)	CCND2 (1.6)	RSBN1 (1.6)	PLAGL2 (1.4)	C12orf51 (1.0)	NCK1 (0.9)	ATXN2 (0.9)	ADAM1 (0.7)
ENSG00000145782	ATG12 PPI subnetwork	0.15	>=0.20	STAG1 (2.6)	MEF2C (2.3)	NCK1 (2.0)	TCF7L2 (1.8)	ENSG00000236772 (1.6)	CUX2 (1.5)	PCCB (1.3)	CDC123 (0.8)	NAA25 (0.8)	ENSG00000235070 (0.7)
GO:0001974	blood vessel remodeling	0.15	>=0.20	TMEM184A (3.0)	UNC5C (2.0)	ALDH2 (1.7)	ENSG00000236772 (1.7)	ENSG00000235070 (1.5)	LPA (1.2)	MEF2C (1.0)	TMEM22 (0.9)	CUX2 (0.9)	SH2B3 (0.8)
GO:0031593	polyubiquitin binding	0.15	>=0.20	CDKAL1 (3.1)	ENSG00000259478 (2.1)	RPGRIP1L (1.5)	STAG1 (1.5)	CUX2 (1.2)	PHTF1 (1.2)	BRAP (1.1)	LINGO2 (1.1)	TMEM22 (1.0)	MAGI3 (0.8)
MP:0002237	abnormal nasal cavity morphology	0.15	>=0.20	UNC5C (2.3)	TCF7L2 (2.2)	TRAFD1 (1.9)	TMEM22 (1.8)	CUX2 (1.7)	ENSG00000236094 (1.7)	CDKAL1 (1.6)	MEF2C (1.3)	PLAGL2 (1.1)	CCND2 (0.9)
MP:0003990	decreased neurotransmitter release	0.15	>=0.20	TMEM22 (2.7)	C20orf112 (2.0)	TCF7L2 (1.9)	ENSG00000236094 (1.6)	C12orf47 (1.5)	ST6GALNAC1 (1.5)	CUX2 (1.4)	RPGRIP1L (1.1)	KIF3B (0.8)	FAM109A (0.7)
ENSG00000196365	LONP1 PPI subnetwork	0.15	>=0.20	C12orf47 (3.4)	PCCB (2.1)	CDKAL1 (1.9)	ENSG00000235070 (1.6)	TM9SF4 (1.5)	NAA25 (1.3)	STAG1 (1.2)	KIF3B (1.1)	ACAD10 (1.1)	LPA (1.0)
ENSG00000136875	PRPF4 PPI subnetwork	0.15	>=0.20	CDC123 (2.6)	STAG1 (2.1)	CDKAL1 (1.6)	RSBN1 (1.3)	PLAGL2 (1.3)	TRAFD1 (1.1)	MAPKAPK5 (1.1)	ERP29 (1.1)	ADAM1 (1.0)	BRAP (0.9)
ENSG00000131323	TRAF3 PPI subnetwork	0.15	>=0.20	KIF3B (3.4)	CCND2 (2.6)	TRAFD1 (2.0)	FAM109A (2.0)	PTPN22 (1.5)	ENSG00000235070 (1.4)	CDKAL1 (1.4)	LPA (1.3)	NCK1 (1.3)	PLAGL2 (1.2)
ENSG00000197943	PLCG2 PPI subnetwork	0.15	>=0.20	SH2B3 (3.7)	MEF2C (2.9)	PTPN22 (2.3)	LPA (2.1)	GPSM1 (2.0)	ADAM1 (1.9)	FAM109A (1.6)	CARD9 (1.4)	TMEM184A (1.3)	LINGO2 (1.2)
GO:0032355	response to estradiol stimulus	0.15	>=0.20	POFUT1 (2.8)	ENSG00000236772 (2.7)	ENSG00000259478 (2.4)	CCND2 (2.3)	ST6GALNAC1 (2.0)	C20orf112 (1.5)	KIF3B (1.2)	PLAGL2 (1.0)	MAGI3 (1.0)	ADAM1 (0.9)
ENSG00000182578	CSF1R PPI subnetwork	0.15	>=0.20	C20orf112 (2.5)	KIF3B (2.4)	CCND2 (2.3)	CARD9 (2.2)	PLAGL2 (2.1)	ENSG00000239213 (2.0)	ATXN2 (1.9)	ASXL1 (1.6)	GPSM1 (1.6)	FAM109A (1.4)
ENSG00000144029	MRPS5 PPI subnetwork	0.15	>=0.20	ERP29 (3.2)	NAA25 (3.1)	MAPKAPK5 (2.5)	ADAM1 (2.4)	C12orf47 (2.2)	ACAD10 (2.0)	PCCB (2.0)	ATXN2 (2.0)	BRAP (1.9)	TMEM116 (1.4)
REACTOME_CA:DEPENDENT_EVENTS	REACTOME_CA:DEPENDENT_EVENTS	0.15	>=0.20	SH2B3 (2.8)	RSBN1 (2.0)	MEF2C (2.0)	ENSG00000235070 (1.8)	C20orf112 (1.7)	UNC5C (1.5)	ENSG00000259478 (1.5)	GPSM1 (1.0)	ADAM1 (0.9)	ENSG00000236094 (0.9)
GO:0004713	protein tyrosine kinase activity	0.15	>=0.20	MAGI3 (2.9)	FAM109A (2.5)	SH2B3 (2.1)	MEF2C (1.8)	TMEM184A (1.6)	ASXL1 (1.4)	C12orf51 (1.4)	PHTF1 (1.3)	GPSM1 (1.3)	UNC5C (1.2)
ENSG00000039123	SKIV2L2 PPI subnetwork	0.15	>=0.20	MAPKAPK5 (3.5)	BRAP (2.9)	RPGRIP1L (2.7)	ATXN2 (2.0)	NAA25 (1.9)	CDC123 (1.9)	STAG1 (1.8)	C12orf51 (1.7)	ADAM1 (1.6)	TMEM132E (1.1)
ENSG00000213246	SUPT4H1 PPI subnetwork	0.15	>=0.20	MAPKAPK5 (2.5)	CDC123 (1.9)	BRAP (1.9)	ATXN2 (1.5)	STAG1 (1.5)	UNC5C (1.4)	ENSG00000235070 (0.9)	RPGRIP1L (0.9)	ASXL1 (0.9)	CDKAL1 (0.9)
MP:0002544	brachydactyly	0.15	>=0.20	UNC5C (6.2)	CUX2 (1.9)	FAM109A (1.9)	ALDH2 (1.8)	CCND2 (1.2)	CDKAL1 (1.1)	TMEM132E (1.1)	PLAGL2 (1.1)	TM9SF4 (1.0)	GPSM1 (0.9)
KEGG_GLYCOSAMINOGLYCAN_BIOSYNTHESIS_CHONDROITIN_SULFATE	KEGG_GLYCOSAMINOGLYCAN_BIOSYNTHESIS_CHONDROITIN_SULFATE	0.15	>=0.20	TMEM132E (3.5)	ERP29 (2.2)	ENSG00000236094 (2.1)	GPSM1 (1.9)	LINGO2 (1.8)	PHTF1 (1.5)	ENSG00000236772 (1.5)	LPA (1.3)	FAM109A (1.3)	ENSG00000239213 (1.3)
GO:0034774	secretory granule lumen	0.15	>=0.20	PLG (5.4)	LPA (2.9)	LINGO2 (2.1)	ALDH2 (1.4)	ADAM1 (1.4)	ENSG00000236772 (1.3)	UNC5C (1.1)	RPGRIP1L (0.9)	MEF2C (0.7)	ENSG00000239213 (0.6)
MP:0003560	osteoarthritis	0.15	>=0.20	UNC5C (3.3)	ENSG00000236094 (3.1)	ENSG00000235070 (1.5)	MEF2C (1.4)	ALDH2 (1.3)	C20orf112 (1.2)	ASXL1 (0.9)	PHTF1 (0.9)	PTPN22 (0.8)	KIF3B (0.7)
GO:0051020	GTPase binding	0.15	>=0.20	MAGI3 (2.6)	SH2B3 (2.5)	FAM109A (2.2)	TMEM184A (1.9)	C12orf51 (1.9)	GPSM1 (1.6)	KIF3B (1.4)	ST6GALNAC1 (1.4)	ENSG00000236772 (1.1)	C20orf112 (1.1)
GO:0060198	clathrin sculpted vesicle	0.15	>=0.20	TMEM22 (2.4)	TCF7L2 (2.3)	CUX2 (2.3)	MEF2C (2.0)	C12orf51 (1.8)	UNC5C (1.8)	IL20RB (1.4)	LINGO2 (1.4)	KIF3B (1.2)	CDKAL1 (1.1)
ENSG00000100603	SNW1 PPI subnetwork	0.15	>=0.20	STAG1 (2.7)	ASXL1 (2.5)	RSBN1 (2.0)	TCF7L2 (1.7)	BRAP (1.7)	CDC123 (1.4)	ATXN2 (1.2)	CDKAL1 (1.1)	C12orf51 (1.1)	FAM109A (0.9)
ENSG00000198911	SREBF2 PPI subnetwork	0.15	>=0.20	ASXL1 (2.4)	TCF7L2 (2.2)	STAG1 (2.1)	SH2B3 (2.0)	PLAGL2 (1.8)	ATXN2 (1.6)	TRAFD1 (1.6)	MAPKAPK5 (1.4)	LPA (1.2)	TM9SF4 (1.1)
GO:0031983	vesicle lumen	0.15	>=0.20	PLG (5.3)	LPA (2.3)	LINGO2 (2.0)	ALDH2 (1.5)	ADAM1 (1.3)	ENSG00000236772 (1.2)	RPGRIP1L (1.1)	UNC5C (0.9)	ENSG00000239213 (0.8)	TMEM184A (0.6)
MP:0000358	abnormal cell morphology	0.15	>=0.20	RPGRIP1L (2.2)	KIF3B (2.2)	PHTF1 (2.1)	TCF7L2 (1.9)	TM9SF4 (1.8)	ENSG00000239213 (1.6)	ST6GALNAC1 (1.5)	ACAD10 (1.1)	CCND2 (1.1)	NCK1 (1.0)
GO:0046660	female sex differentiation	0.16	>=0.20	POFUT1 (3.4)	TMEM184A (2.6)	ENSG00000235070 (2.4)	CDKAL1 (2.0)	CCND2 (1.2)	ENSG00000236772 (1.0)	ST6GALNAC1 (1.0)	RPGRIP1L (0.9)	TMEM22 (0.8)	RSBN1 (0.8)
MP:0008045	decreased NK cell number	0.16	>=0.20	PTPN22 (2.7)	TMEM22 (2.3)	CCND2 (2.0)	NCK1 (2.0)	C20orf112 (1.7)	CARD9 (1.5)	CDKAL1 (1.4)	TRAFD1 (1.4)	ENSG00000239213 (1.4)	ALDH2 (1.3)
ENSG00000187735	TCEA1 PPI subnetwork	0.16	>=0.20	MAPKAPK5 (2.4)	CDC123 (2.0)	ATXN2 (1.8)	UNC5C (1.3)	STAG1 (1.0)	RPGRIP1L (0.9)	PLAGL2 (0.9)	CDKAL1 (0.6)	ST6GALNAC1 (0.5)	IL20RB (0.5)
REACTOME_SIGNALING_BY_EGFR_IN_CANCER	REACTOME_SIGNALING_BY_EGFR_IN_CANCER	0.16	>=0.20	SH2B3 (2.9)	TCF7L2 (1.8)	C12orf51 (1.7)	ENSG00000259478 (1.6)	FAM109A (1.6)	MEF2C (1.4)	KIF3B (1.4)	ATXN2 (1.4)	MAGI3 (1.3)	GPSM1 (1.3)
GO:0003735	structural constituent of ribosome	0.16	>=0.20	ERP29 (1.2)	PCCB (1.1)	CDC123 (1.0)	CARD9 (0.9)	ADAM1 (0.7)	MAPKAPK5 (0.6)	LINGO2 (0.5)	C20orf112 (0.4)	MEF2C (0.4)	NCK1 (0.3)
ENSG00000184967	NOC4L PPI subnetwork	0.16	>=0.20	NAA25 (3.7)	MAPKAPK5 (2.1)	BRAP (2.0)	CDKAL1 (1.6)	CCND2 (1.4)	C12orf47 (1.0)	CDC123 (0.8)	ST6GALNAC1 (0.7)	ASXL1 (0.6)	ACAD10 (0.5)
MP:0002258	abnormal cricoid cartilage morphology	0.16	>=0.20	UNC5C (4.9)	ENSG00000236094 (2.4)	TMEM184A (1.9)	FAM109A (1.7)	CCND2 (1.6)	ENSG00000235070 (1.2)	CUX2 (1.2)	ENSG00000236772 (1.1)	TMEM132E (1.0)	TMEM22 (0.7)
MP:0001006	abnormal retinal cone cell morphology	0.16	>=0.20	TMEM132E (2.2)	TMEM22 (1.9)	ENSG00000235070 (1.5)	PLAGL2 (1.3)	C12orf47 (1.1)	ENSG00000236772 (1.0)	CDKAL1 (0.9)	MEF2C (0.8)	ACAD10 (0.8)	POFUT1 (0.7)
ENSG00000159063	ALG8 PPI subnetwork	0.16	>=0.20	TM9SF4 (2.7)	IL20RB (2.2)	NCK1 (2.1)	TMEM184A (1.7)	RPGRIP1L (1.6)	ACAD10 (1.5)	ERP29 (1.1)	UNC5C (1.1)	ENSG00000236094 (0.9)	PLAGL2 (0.9)
ENSG00000139496	NUPL1 PPI subnetwork	0.16	>=0.20	NAA25 (3.9)	STAG1 (2.0)	CDKAL1 (1.8)	ASXL1 (1.8)	CDC123 (1.8)	MAPKAPK5 (1.5)	PLAGL2 (1.1)	ATXN2 (0.9)	C12orf51 (0.8)	LINGO2 (0.7)
ENSG00000198056	PRIM1 PPI subnetwork	0.16	>=0.20	STAG1 (2.2)	CDKAL1 (1.8)	CCND2 (1.3)	CDC123 (1.2)	PHTF1 (1.2)	ENSG00000236094 (1.1)	MAPKAPK5 (1.1)	ADAM1 (1.0)	LPA (0.8)	PLAGL2 (0.7)
MP:0002546	mydriasis	0.16	>=0.20	UNC5C (4.2)	TCF7L2 (2.7)	ST6GALNAC1 (2.6)	TMEM22 (2.5)	TMEM132E (1.8)	MAGI3 (1.4)	LINGO2 (1.4)	FAM109A (1.3)	TMEM116 (1.1)	CUX2 (1.0)
ENSG00000120694	HSPH1 PPI subnetwork	0.16	>=0.20	CDC123 (3.1)	NAA25 (2.4)	ALDH2 (1.4)	BRAP (1.3)	TRAFD1 (1.3)	CUX2 (1.1)	PCCB (1.1)	GPSM1 (0.9)	TMEM132E (0.9)	KIF3B (0.8)
ENSG00000134954	ETS1 PPI subnetwork	0.16	>=0.20	STAG1 (2.2)	ATXN2 (1.9)	ASXL1 (1.8)	SH2B3 (1.7)	MEF2C (1.7)	TCF7L2 (1.7)	UNC5C (1.4)	RSBN1 (1.3)	TMEM132E (1.2)	C12orf47 (1.2)
ENSG00000185973	TMLHE PPI subnetwork	0.16	>=0.20	C12orf47 (2.6)	MAPKAPK5 (1.8)	RPGRIP1L (1.6)	CDC123 (1.4)	POFUT1 (1.2)	LINGO2 (1.0)	ENSG00000259478 (1.0)	KIF3B (0.9)	PCCB (0.9)	IL20RB (0.8)
ENSG00000165417	GTF2A1 PPI subnetwork	0.16	>=0.20	MAPKAPK5 (4.0)	CDC123 (2.7)	ATXN2 (2.5)	KIF3B (1.8)	NCK1 (1.7)	PLAGL2 (1.6)	PHTF1 (1.6)	RPGRIP1L (1.4)	ENSG00000239213 (1.2)	C12orf51 (1.1)
MP:0010868	increased bone trabecula number	0.16	>=0.20	LINGO2 (2.9)	TMEM132E (1.6)	C20orf112 (1.6)	SH2B3 (1.5)	ST6GALNAC1 (1.5)	UNC5C (1.5)	FAM109A (1.3)	ADAM1 (1.2)	IL20RB (1.1)	ENSG00000236094 (1.1)
ENSG00000065978	YBX1 PPI subnetwork	0.16	>=0.20	CDC123 (2.2)	STAG1 (2.1)	C12orf47 (1.3)	RSBN1 (1.3)	ERP29 (1.3)	CDKAL1 (1.2)	ENSG00000235070 (1.0)	MAPKAPK5 (1.0)	NAA25 (0.9)	ADAM1 (0.9)
MP:0002460	decreased immunoglobulin level	0.16	>=0.20	PTPN22 (4.1)	MEF2C (2.2)	SH2B3 (2.0)	PLAGL2 (2.0)	KIF3B (1.4)	TRAFD1 (1.4)	CARD9 (1.1)	POFUT1 (1.1)	NCK1 (0.9)	ADAM1 (0.8)
ENSG00000078668	VDAC3 PPI subnetwork	0.16	>=0.20	CDC123 (3.1)	NAA25 (2.8)	PCCB (1.8)	ST6GALNAC1 (1.5)	NCK1 (1.3)	MEF2C (1.0)	BRAP (0.8)	TRAFD1 (0.6)	RSBN1 (0.5)	ENSG00000235070 (0.5)
ENSG00000076604	TRAF4 PPI subnetwork	0.16	>=0.20	STAG1 (2.9)	PLAGL2 (2.3)	ENSG00000259478 (2.0)	PHTF1 (1.9)	SH2B3 (1.4)	LPA (1.3)	ASXL1 (1.2)	GPSM1 (1.2)	TRAFD1 (1.1)	C12orf51 (1.1)
MP:0000633	abnormal pituitary gland morphology	0.16	>=0.20	TMEM184A (2.6)	TCF7L2 (2.3)	C12orf47 (1.8)	GPSM1 (1.4)	TMEM116 (1.3)	PCCB (1.1)	CARD9 (0.9)	ENSG00000239213 (0.9)	UNC5C (0.9)	ENSG00000236094 (0.8)
GO:0042423	catecholamine biosynthetic process	0.16	>=0.20	LINGO2 (4.6)	UNC5C (3.4)	ADAM1 (2.1)	C20orf112 (1.4)	C12orf51 (1.4)	ENSG00000259478 (1.2)	TCF7L2 (1.2)	TMEM22 (1.0)	BRAP (0.6)	ATXN2 (0.5)
GO:0009713	catechol-containing compound biosynthetic process	0.16	>=0.20	LINGO2 (4.6)	UNC5C (3.4)	ADAM1 (2.1)	C20orf112 (1.4)	C12orf51 (1.4)	ENSG00000259478 (1.2)	TCF7L2 (1.2)	TMEM22 (1.0)	BRAP (0.6)	ATXN2 (0.5)
GO:0034312	diol biosynthetic process	0.16	>=0.20	LINGO2 (4.6)	UNC5C (3.4)	ADAM1 (2.1)	C20orf112 (1.4)	C12orf51 (1.4)	ENSG00000259478 (1.2)	TCF7L2 (1.2)	TMEM22 (1.0)	BRAP (0.6)	ATXN2 (0.5)
ENSG00000167306	MYO5B PPI subnetwork	0.16	>=0.20	CDKAL1 (2.7)	MEF2C (2.7)	MAPKAPK5 (2.1)	NAA25 (2.0)	C12orf51 (1.9)	PCCB (1.6)	C20orf112 (1.2)	ATXN2 (1.2)	CDC123 (1.2)	TMEM184A (1.1)
MP:0000709	enlarged thymus	0.16	>=0.20	CCND2 (4.2)	ASXL1 (2.1)	PTPN22 (2.0)	GPSM1 (1.8)	PLAGL2 (1.5)	NCK1 (1.3)	ENSG00000236094 (1.2)	ADAM1 (1.1)	FAM109A (0.8)	ENSG00000236772 (0.6)
MP:0002116	abnormal craniofacial bone morphology	0.16	>=0.20	UNC5C (4.2)	GPSM1 (2.2)	CUX2 (2.1)	TCF7L2 (2.0)	ASXL1 (1.9)	FAM109A (1.8)	PLAGL2 (1.6)	RSBN1 (1.4)	ENSG00000236772 (1.2)	MEF2C (1.2)
KEGG_TRYPTOPHAN_METABOLISM	KEGG_TRYPTOPHAN_METABOLISM	0.16	>=0.20	PLG (4.0)	LPA (3.7)	PCCB (3.6)	ACAD10 (2.8)	ALDH2 (2.8)	TMEM22 (2.1)	NCK1 (1.6)	CARD9 (1.4)	CUX2 (1.3)	TRAFD1 (0.9)
GO:0006004	fucose metabolic process	0.16	>=0.20	ENSG00000259478 (4.2)	ST6GALNAC1 (3.1)	PHTF1 (1.9)	ERP29 (1.8)	NCK1 (1.3)	CARD9 (1.1)	ADAM1 (1.0)	RSBN1 (1.0)	ENSG00000236772 (0.9)	TM9SF4 (0.8)
GO:0060487	lung epithelial cell differentiation	0.16	>=0.20	MAGI3 (2.4)	TMEM22 (1.9)	ENSG00000235070 (1.7)	ALDH2 (1.6)	FAM109A (1.5)	ATXN2 (1.4)	RSBN1 (1.2)	ST6GALNAC1 (1.1)	CDKAL1 (1.1)	PHTF1 (1.0)
GO:0019216	regulation of lipid metabolic process	0.16	>=0.20	TMEM132E (2.3)	ALDH2 (1.8)	ENSG00000259478 (1.4)	ENSG00000236772 (1.1)	PLG (1.1)	POFUT1 (1.0)	PCCB (1.0)	ENSG00000236094 (0.9)	ACAD10 (0.9)	CUX2 (0.8)
GO:0050686	negative regulation of mRNA processing	0.16	>=0.20	ADAM1 (3.6)	ATXN2 (2.9)	BRAP (2.6)	MAPKAPK5 (2.3)	TMEM184A (2.1)	ERP29 (2.0)	C12orf47 (1.8)	CDKAL1 (1.6)	RSBN1 (1.3)	TRAFD1 (1.3)
GO:0003727	single-stranded RNA binding	0.16	>=0.20	TCF7L2 (2.2)	RSBN1 (1.7)	CDKAL1 (1.7)	ERP29 (1.6)	GPSM1 (1.4)	TMEM184A (1.2)	ENSG00000235070 (1.1)	MAPKAPK5 (0.9)	PTPN22 (0.9)	MAGI3 (0.9)
MP:0003120	abnormal tracheal cartilage morphology	0.16	>=0.20	UNC5C (5.5)	ENSG00000236094 (1.5)	TCF7L2 (1.3)	CCND2 (1.1)	LPA (1.0)	CARD9 (0.9)	ENSG00000235070 (0.8)	CUX2 (0.8)	GPSM1 (0.7)	KIF3B (0.7)
ENSG00000183020	AP2A2 PPI subnetwork	0.16	>=0.20	C12orf51 (2.9)	ENSG00000235070 (2.3)	POFUT1 (2.2)	ATXN2 (1.8)	CDC123 (1.8)	ERP29 (1.7)	KIF3B (1.3)	MAGI3 (1.3)	ENSG00000259478 (1.0)	SH2B3 (0.9)
MP:0008965	increased basal metabolism	0.16	>=0.20	TMEM132E (2.7)	SH2B3 (2.2)	LPA (1.8)	TCF7L2 (1.6)	NCK1 (1.6)	RSBN1 (1.6)	PHTF1 (1.5)	NAA25 (1.3)	TRAFD1 (1.3)	ENSG00000236094 (1.1)
MP:0004810	decreased hematopoietic stem cell number	0.16	>=0.20	PLAGL2 (2.8)	RSBN1 (2.0)	ATXN2 (1.9)	CARD9 (1.7)	UNC5C (1.6)	ST6GALNAC1 (1.6)	PHTF1 (1.5)	ASXL1 (1.2)	POFUT1 (1.1)	CDKAL1 (1.0)
ENSG00000151846	PABPC3 PPI subnetwork	0.16	>=0.20	NAA25 (1.8)	ENSG00000259478 (1.6)	ENSG00000236772 (1.4)	ASXL1 (1.3)	CDC123 (1.1)	RPGRIP1L (1.1)	ACAD10 (1.0)	ADAM1 (0.9)	TMEM132E (0.6)	MEF2C (0.6)
GO:0046625	sphingolipid binding	0.16	>=0.20	ERP29 (2.7)	TMEM22 (2.2)	TMEM132E (1.9)	CCND2 (1.8)	SH2B3 (1.8)	PTPN22 (1.5)	ST6GALNAC1 (1.5)	ENSG00000235070 (0.9)	ENSG00000236772 (0.9)	TM9SF4 (0.9)
ENSG00000014138	POLA2 PPI subnetwork	0.16	>=0.20	CDC123 (2.2)	PHTF1 (2.0)	ERP29 (1.9)	RPGRIP1L (1.2)	STAG1 (1.1)	UNC5C (0.7)	TRAFD1 (0.7)	MAPKAPK5 (0.7)	C12orf51 (0.6)	CCND2 (0.6)
ENSG00000144848	ATG3 PPI subnetwork	0.16	>=0.20	RPGRIP1L (2.2)	BRAP (2.1)	ENSG00000239213 (1.9)	ALDH2 (1.8)	NCK1 (1.6)	C12orf51 (1.3)	TMEM132E (1.2)	ACAD10 (1.2)	KIF3B (1.2)	TMEM22 (1.1)
GO:2000602	regulation of interphase of mitotic cell cycle	0.16	>=0.20	CDC123 (2.8)	TRAFD1 (2.2)	BRAP (1.7)	ENSG00000236094 (1.6)	NAA25 (1.6)	PHTF1 (1.2)	C12orf47 (1.1)	CDKAL1 (1.1)	FAM109A (0.9)	RPGRIP1L (0.9)
GO:0032403	protein complex binding	0.16	>=0.20	C20orf112 (2.5)	LINGO2 (2.2)	CCND2 (2.0)	SH2B3 (1.9)	ATXN2 (1.8)	MEF2C (1.7)	LPA (1.3)	ENSG00000235070 (1.3)	ADAM1 (1.2)	TCF7L2 (1.2)
GO:2000242	negative regulation of reproductive process	0.16	>=0.20	ST6GALNAC1 (2.1)	TMEM184A (1.8)	ENSG00000235070 (1.6)	RSBN1 (1.2)	RPGRIP1L (1.2)	ENSG00000236772 (1.1)	NCK1 (0.9)	PLAGL2 (0.9)	C20orf112 (0.9)	CCND2 (0.9)
ENSG00000167193	CRK PPI subnetwork	0.16	>=0.20	TCF7L2 (2.3)	UNC5C (2.0)	CCND2 (2.0)	MAGI3 (1.9)	CUX2 (1.8)	C12orf51 (1.6)	FAM109A (1.5)	ATXN2 (1.3)	RSBN1 (1.3)	ASXL1 (1.3)
REACTOME_TRANSCRIPTION	REACTOME_TRANSCRIPTION	0.16	>=0.20	MAPKAPK5 (2.0)	CDC123 (1.7)	CDKAL1 (1.4)	STAG1 (1.4)	RSBN1 (1.1)	ASXL1 (1.1)	ATXN2 (1.0)	PLAGL2 (0.9)	NAA25 (0.9)	C12orf47 (0.8)
ENSG00000134371	CDC73 PPI subnetwork	0.16	>=0.20	RSBN1 (2.4)	TRAFD1 (2.3)	C20orf112 (2.3)	ATXN2 (2.3)	ASXL1 (1.8)	GPSM1 (1.7)	NAA25 (1.6)	FAM109A (1.5)	TCF7L2 (1.4)	ENSG00000259478 (1.3)
GO:0031091	platelet alpha granule	0.16	>=0.20	PLG (4.7)	LPA (2.2)	LINGO2 (2.1)	ENSG00000236772 (1.4)	ALDH2 (1.3)	ENSG00000239213 (1.2)	ENSG00000259478 (1.0)	ADAM1 (0.9)	MEF2C (0.8)	PHTF1 (0.8)
ENSG00000105193	RPS16 PPI subnetwork	0.16	>=0.20	NAA25 (1.9)	CUX2 (1.6)	ADAM1 (1.4)	ENSG00000259478 (1.2)	NCK1 (1.2)	ERP29 (1.1)	ENSG00000236772 (1.0)	POFUT1 (0.9)	SH2B3 (0.8)	UNC5C (0.8)
ENSG00000196924	FLNA PPI subnetwork	0.16	>=0.20	KIF3B (2.0)	LINGO2 (1.6)	TMEM132E (1.4)	ST6GALNAC1 (1.3)	ATXN2 (1.2)	ENSG00000259478 (0.9)	PTPN22 (0.9)	GPSM1 (0.8)	FAM109A (0.8)	MAGI3 (0.8)
MP:0003345	decreased rib number	0.16	>=0.20	UNC5C (3.3)	TMEM132E (2.3)	STAG1 (2.1)	ALDH2 (1.5)	CCND2 (1.5)	CDKAL1 (1.5)	ENSG00000236094 (1.4)	TCF7L2 (1.3)	LINGO2 (1.2)	RSBN1 (1.0)
GO:0031669	cellular response to nutrient levels	0.16	>=0.20	ENSG00000235070 (2.6)	BRAP (2.6)	ENSG00000259478 (2.6)	FAM109A (2.1)	TMEM184A (1.9)	MAPKAPK5 (1.7)	TMEM132E (1.5)	ACAD10 (1.2)	IL20RB (1.1)	ERP29 (1.1)
REACTOME_COMMON_PATHWAY	REACTOME_COMMON_PATHWAY	0.16	>=0.20	PLG (7.8)	ALDH2 (1.5)	ADAM1 (1.4)	RPGRIP1L (1.4)	LPA (1.2)	IL20RB (1.1)	MEF2C (1.0)	BRAP (0.9)	LINGO2 (0.9)	CARD9 (0.9)
KEGG_VASCULAR_SMOOTH_MUSCLE_CONTRACTION	KEGG_VASCULAR_SMOOTH_MUSCLE_CONTRACTION	0.16	>=0.20	MEF2C (2.6)	SH2B3 (1.7)	ST6GALNAC1 (1.6)	ADAM1 (1.5)	C12orf51 (1.3)	UNC5C (1.2)	ALDH2 (1.1)	C20orf112 (1.1)	TMEM184A (1.0)	GPSM1 (0.9)
ENSG00000128052	KDR PPI subnetwork	0.16	>=0.20	SH2B3 (2.6)	NCK1 (2.3)	ENSG00000239213 (2.3)	KIF3B (1.7)	TMEM22 (1.6)	C20orf112 (1.6)	MEF2C (1.6)	CCND2 (1.4)	PCCB (1.2)	MAGI3 (1.2)
MP:0006298	abnormal platelet activation	0.16	>=0.20	C20orf112 (3.5)	CARD9 (2.4)	LPA (2.3)	MEF2C (2.2)	ENSG00000239213 (2.1)	UNC5C (1.8)	FAM109A (1.6)	TMEM132E (1.4)	SH2B3 (1.2)	PTPN22 (1.0)
ENSG00000137497	NUMA1 PPI subnetwork	0.16	>=0.20	ASXL1 (3.2)	MAGI3 (2.4)	KIF3B (2.0)	STAG1 (1.9)	C12orf51 (1.8)	RSBN1 (1.7)	TCF7L2 (1.6)	ATXN2 (1.5)	TM9SF4 (1.4)	TMEM22 (1.2)
MP:0001533	abnormal skeleton physiology	0.16	>=0.20	MEF2C (2.3)	LINGO2 (1.6)	SH2B3 (1.3)	C12orf47 (1.2)	NCK1 (1.1)	ADAM1 (1.0)	TMEM22 (1.0)	UNC5C (0.9)	TCF7L2 (0.8)	CARD9 (0.8)
MP:0001258	decreased body length	0.16	>=0.20	TCF7L2 (2.9)	TM9SF4 (2.9)	ENSG00000236094 (2.8)	ENSG00000239213 (2.2)	TMEM22 (2.1)	TMEM116 (1.9)	ASXL1 (1.7)	CCND2 (1.5)	C12orf47 (1.5)	NCK1 (1.2)
REACTOME_CYTOSOLIC_TRNA_AMINOACYLATION	REACTOME_CYTOSOLIC_TRNA_AMINOACYLATION	0.16	>=0.20	NAA25 (3.3)	MAPKAPK5 (1.5)	CDC123 (1.4)	CARD9 (1.3)	ALDH2 (1.2)	CDKAL1 (1.2)	ATXN2 (1.0)	ERP29 (1.0)	CCND2 (0.9)	ADAM1 (0.8)
MP:0002823	abnormal rib development	0.16	>=0.20	UNC5C (1.9)	ENSG00000236772 (1.7)	TMEM132E (1.2)	TCF7L2 (1.1)	CCND2 (1.1)	ATXN2 (1.0)	ENSG00000259478 (1.0)	ENSG00000235070 (1.0)	ASXL1 (0.9)	LINGO2 (0.8)
MP:0002239	abnormal nasal septum morphology	0.16	>=0.20	UNC5C (2.1)	POFUT1 (2.1)	CDKAL1 (1.9)	CCND2 (1.7)	TCF7L2 (1.6)	TRAFD1 (1.5)	C12orf47 (1.4)	PTPN22 (1.1)	RSBN1 (1.0)	PHTF1 (1.0)
GO:0003179	heart valve morphogenesis	0.16	>=0.20	FAM109A (2.4)	UNC5C (2.3)	C20orf112 (2.1)	TMEM184A (1.9)	GPSM1 (1.8)	ENSG00000239213 (1.6)	CUX2 (1.4)	ADAM1 (1.2)	TCF7L2 (1.1)	ACAD10 (1.1)
ENSG00000030304	MUSK PPI subnetwork	0.16	>=0.20	ENSG00000236094 (5.1)	MEF2C (2.2)	GPSM1 (2.1)	ENSG00000236772 (1.6)	ADAM1 (1.0)	FAM109A (0.8)	NCK1 (0.7)	LPA (0.7)	CDKAL1 (0.6)	ENSG00000239213 (0.6)
ENSG00000118705	RPN2 PPI subnetwork	0.16	>=0.20	C20orf112 (1.7)	NAA25 (1.5)	ASXL1 (1.5)	CDC123 (1.5)	PLAGL2 (1.4)	ERP29 (1.3)	ADAM1 (1.3)	ALDH2 (1.3)	GPSM1 (1.2)	PCCB (1.0)
GO:0019724	B cell mediated immunity	0.16	>=0.20	LPA (3.5)	ENSG00000259478 (3.2)	CARD9 (2.0)	PTPN22 (1.9)	PLG (1.6)	NCK1 (1.3)	PLAGL2 (1.1)	KIF3B (1.1)	SH2B3 (1.0)	ADAM1 (1.0)
ENSG00000197586	ENTPD6 PPI subnetwork	0.16	>=0.20	TM9SF4 (3.6)	KIF3B (1.8)	ENSG00000235070 (1.7)	CDKAL1 (1.6)	IL20RB (1.5)	TMEM184A (1.5)	LPA (1.4)	NAA25 (1.4)	ERP29 (1.3)	PHTF1 (1.3)
MP:0000150	abnormal rib morphology	0.16	>=0.20	FAM109A (3.1)	UNC5C (2.4)	CUX2 (2.1)	TCF7L2 (1.4)	CCND2 (1.4)	MEF2C (1.2)	STAG1 (1.1)	ENSG00000236094 (1.1)	RPGRIP1L (1.0)	PHTF1 (1.0)
REACTOME_CREATION_OF_C4_AND_C2_ACTIVATORS	REACTOME_CREATION_OF_C4_AND_C2_ACTIVATORS	0.16	>=0.20	LPA (4.3)	PLG (3.8)	CARD9 (1.4)	ENSG00000259478 (1.2)	ADAM1 (0.9)	NCK1 (0.8)	ENSG00000235070 (0.7)	TMEM132E (0.7)	ALDH2 (0.6)	CUX2 (0.5)
REACTOME_RNA_POLYMERASE_III_CHAIN_ELONGATION	REACTOME_RNA_POLYMERASE_III_CHAIN_ELONGATION	0.16	>=0.20	ADAM1 (2.0)	MAPKAPK5 (1.8)	TMEM116 (1.1)	ENSG00000239213 (1.1)	ENSG00000236094 (1.1)	RPGRIP1L (1.1)	LINGO2 (1.1)	IL20RB (1.0)	C12orf47 (1.0)	NAA25 (0.9)
ENSG00000158417	EIF5B PPI subnetwork	0.16	>=0.20	NAA25 (3.6)	BRAP (1.5)	ACAD10 (1.4)	ENSG00000259478 (1.3)	ASXL1 (1.1)	CCND2 (1.0)	ADAM1 (1.0)	ENSG00000236772 (1.0)	MEF2C (0.9)	CUX2 (0.8)
ENSG00000119285	HEATR1 PPI subnetwork	0.16	>=0.20	NAA25 (4.5)	MAPKAPK5 (1.9)	BRAP (1.7)	CDC123 (1.5)	CCND2 (1.1)	CDKAL1 (1.1)	ASXL1 (0.8)	MEF2C (0.8)	ENSG00000236094 (0.6)	ENSG00000259478 (0.5)
GO:0071495	cellular response to endogenous stimulus	0.16	>=0.20	TMEM184A (3.1)	KIF3B (2.4)	FAM109A (2.1)	ENSG00000236094 (2.0)	CUX2 (1.9)	MEF2C (1.8)	SH2B3 (1.7)	CCND2 (1.5)	ATXN2 (1.3)	ALDH2 (1.3)
ENSG00000196220	SRGAP3 PPI subnetwork	0.16	>=0.20	ERP29 (3.9)	TM9SF4 (3.1)	GPSM1 (1.1)	ATXN2 (1.0)	ADAM1 (1.0)	FAM109A (1.0)	PHTF1 (0.9)	TMEM132E (0.9)	ACAD10 (0.8)	CCND2 (0.8)
REACTOME_CYTOCHROME_P450_:_ARRANGED_BY_SUBSTRATE_TYPE	REACTOME_CYTOCHROME_P450_:_ARRANGED_BY_SUBSTRATE_TYPE	0.16	>=0.20	LPA (7.3)	PLG (4.3)	ALDH2 (2.9)	CUX2 (2.5)	ENSG00000235070 (1.8)	IL20RB (1.8)	TMEM132E (1.4)	ENSG00000259478 (1.3)	TMEM184A (1.0)	PCCB (0.9)
MP:0004322	abnormal sternebra morphology	0.16	>=0.20	UNC5C (3.7)	CCND2 (2.5)	CUX2 (2.1)	TMEM132E (1.4)	ALDH2 (1.3)	ATXN2 (1.2)	GPSM1 (1.2)	RSBN1 (1.0)	TMEM22 (1.0)	STAG1 (0.8)
GO:0043679	axon terminus	0.16	>=0.20	UNC5C (2.8)	CUX2 (2.5)	TMEM132E (2.2)	C12orf47 (2.1)	TMEM22 (2.1)	LINGO2 (1.9)	ERP29 (1.6)	SH2B3 (1.4)	TCF7L2 (1.3)	CCND2 (1.1)
GO:0003705	RNA polymerase II distal enhancer sequence-specific DNA binding transcription factor activity	0.16	>=0.20	TCF7L2 (2.2)	ALDH2 (2.0)	ASXL1 (1.9)	CDKAL1 (1.6)	CCND2 (1.5)	POFUT1 (1.5)	PLAGL2 (1.4)	ATXN2 (1.4)	FAM109A (1.4)	UNC5C (1.3)
GO:0042445	hormone metabolic process	0.16	>=0.20	TMEM22 (2.4)	TMEM184A (2.4)	LPA (2.3)	LINGO2 (1.8)	UNC5C (1.8)	IL20RB (1.2)	CUX2 (1.2)	PLG (0.9)	PCCB (0.9)	FAM109A (0.8)
ENSG00000111275	ALDH2 PPI subnetwork	0.16	>=0.20	PCCB (3.4)	TMEM132E (3.3)	CUX2 (2.8)	ACAD10 (2.5)	ENSG00000236094 (1.6)	C20orf112 (1.5)	KIF3B (1.5)	TM9SF4 (1.2)	CCND2 (1.1)	ENSG00000235070 (1.0)
ENSG00000083520	DIS3 PPI subnetwork	0.16	>=0.20	NAA25 (4.0)	BRAP (2.2)	MAPKAPK5 (1.9)	CDKAL1 (1.8)	C12orf47 (1.6)	CDC123 (1.6)	ENSG00000236094 (0.9)	RPGRIP1L (0.8)	ACAD10 (0.7)	CARD9 (0.7)
GO:0001975	response to amphetamine	0.16	>=0.20	LINGO2 (1.7)	C12orf47 (1.5)	TMEM132E (1.4)	ENSG00000236094 (1.3)	TCF7L2 (1.1)	C12orf51 (1.0)	ST6GALNAC1 (0.9)	C20orf112 (0.9)	TMEM22 (0.8)	TMEM116 (0.7)
ENSG00000185130	HIST1H2BL PPI subnetwork	0.16	>=0.20	STAG1 (3.4)	CDKAL1 (2.1)	ST6GALNAC1 (1.3)	MAPKAPK5 (1.2)	ATXN2 (1.1)	CUX2 (1.1)	CDC123 (0.9)	PHTF1 (0.8)	GPSM1 (0.6)	TMEM184A (0.6)
ENSG00000158042	MRPL17 PPI subnetwork	0.16	>=0.20	MAPKAPK5 (2.9)	CDC123 (2.3)	CDKAL1 (1.6)	PCCB (1.2)	NAA25 (1.1)	ENSG00000239213 (0.9)	CCND2 (0.9)	MEF2C (0.9)	CARD9 (0.8)	TMEM116 (0.8)
ENSG00000113580	NR3C1 PPI subnetwork	0.16	>=0.20	ATXN2 (3.0)	CDKAL1 (2.8)	TRAFD1 (2.6)	TCF7L2 (2.2)	ASXL1 (2.2)	MAPKAPK5 (1.8)	BRAP (1.6)	C12orf51 (1.6)	PLG (1.4)	CDC123 (1.4)
ENSG00000196405	EVL PPI subnetwork	0.16	>=0.20	ATXN2 (3.0)	PLAGL2 (2.4)	TCF7L2 (2.2)	C12orf51 (2.1)	ENSG00000236094 (1.7)	CARD9 (1.7)	C12orf47 (1.6)	GPSM1 (1.5)	C20orf112 (1.5)	ASXL1 (1.3)
ENSG00000188488	SERPINA5 PPI subnetwork	0.16	>=0.20	PLG (7.2)	TMEM184A (3.3)	ST6GALNAC1 (2.3)	CUX2 (2.0)	LPA (1.8)	RPGRIP1L (1.0)	IL20RB (0.9)	ENSG00000236772 (0.7)	ALDH2 (0.7)	GPSM1 (0.6)
ENSG00000125249	RAP2A PPI subnetwork	0.16	>=0.20	MEF2C (3.1)	UNC5C (2.2)	MAGI3 (1.7)	ST6GALNAC1 (1.5)	LINGO2 (1.5)	GPSM1 (1.3)	C20orf112 (1.3)	TRAFD1 (1.1)	CCND2 (0.9)	ADAM1 (0.9)
ENSG00000162923	WDR26 PPI subnetwork	0.16	>=0.20	STAG1 (2.2)	ENSG00000236094 (2.0)	CDKAL1 (1.9)	C12orf51 (1.8)	RSBN1 (1.4)	NCK1 (1.3)	GPSM1 (1.2)	CCND2 (1.1)	ASXL1 (1.0)	C20orf112 (0.9)
GO:0005798	Golgi-associated vesicle	0.16	>=0.20	TM9SF4 (2.0)	ERP29 (1.7)	CDC123 (1.6)	CDKAL1 (1.3)	TRAFD1 (1.3)	ENSG00000235070 (1.2)	NCK1 (1.0)	STAG1 (1.0)	PCCB (1.0)	RPGRIP1L (0.8)
MP:0009399	increased skeletal muscle fiber size	0.16	>=0.20	ENSG00000236094 (4.1)	ENSG00000259478 (2.3)	IL20RB (2.1)	MEF2C (1.8)	TMEM132E (1.3)	ENSG00000236772 (1.1)	TCF7L2 (1.0)	CCND2 (0.6)	LINGO2 (0.6)	MAGI3 (0.6)
ENSG00000180573	HIST1H2AC PPI subnetwork	0.16	>=0.20	STAG1 (2.9)	NAA25 (2.1)	CDKAL1 (1.9)	RSBN1 (1.5)	ATXN2 (1.4)	BRAP (1.3)	ST6GALNAC1 (1.0)	CUX2 (0.9)	MEF2C (0.6)	CDC123 (0.6)
ENSG00000180104	EXOC3 PPI subnetwork	0.16	>=0.20	CDKAL1 (3.0)	STAG1 (2.4)	CCND2 (1.7)	KIF3B (1.6)	TRAFD1 (1.4)	GPSM1 (1.4)	CDC123 (1.2)	MAGI3 (1.2)	NAA25 (1.2)	ENSG00000236772 (1.2)
ENSG00000139921	TMX1 PPI subnetwork	0.16	>=0.20	C12orf51 (3.2)	MAGI3 (2.3)	ATXN2 (2.2)	ASXL1 (1.9)	RSBN1 (1.8)	PLAGL2 (1.7)	ST6GALNAC1 (1.6)	IL20RB (1.3)	KIF3B (1.1)	STAG1 (0.7)
MP:0004423	abnormal squamosal bone morphology	0.16	>=0.20	UNC5C (3.9)	MEF2C (1.7)	CDKAL1 (1.5)	CUX2 (1.3)	ENSG00000236094 (1.3)	TMEM132E (1.3)	FAM109A (1.2)	TMEM184A (1.0)	ATXN2 (0.9)	TMEM22 (0.8)
ENSG00000168522	FNTA PPI subnetwork	0.16	>=0.20	ENSG00000236772 (2.4)	TCF7L2 (1.7)	ENSG00000259478 (1.3)	MAPKAPK5 (1.3)	RPGRIP1L (1.3)	TMEM22 (1.2)	MEF2C (1.2)	CCND2 (1.2)	ENSG00000239213 (1.1)	CDKAL1 (1.0)
ENSG00000114126	TFDP2 PPI subnetwork	0.16	>=0.20	MAPKAPK5 (2.6)	ATXN2 (2.4)	PLAGL2 (2.1)	ADAM1 (2.0)	C12orf51 (1.6)	PHTF1 (1.6)	TCF7L2 (1.1)	CDC123 (1.0)	CARD9 (0.8)	POFUT1 (0.7)
ENSG00000133818	RRAS2 PPI subnetwork	0.16	>=0.20	SH2B3 (2.6)	PTPN22 (2.1)	NCK1 (2.1)	IL20RB (2.1)	MAGI3 (1.9)	MEF2C (1.4)	GPSM1 (1.4)	ENSG00000259478 (1.4)	ASXL1 (1.4)	BRAP (1.4)
ENSG00000145041	VPRBP PPI subnetwork	0.16	>=0.20	ASXL1 (3.2)	ENSG00000236094 (2.3)	CDC123 (2.0)	ATXN2 (1.9)	C12orf51 (1.6)	FAM109A (1.2)	STAG1 (1.1)	NCK1 (1.1)	LINGO2 (1.0)	RSBN1 (0.9)
MP:0002490	abnormal immunoglobulin level	0.16	>=0.20	PTPN22 (4.0)	TRAFD1 (2.0)	PLAGL2 (1.7)	CARD9 (1.4)	KIF3B (1.3)	MEF2C (1.2)	CCND2 (1.1)	TM9SF4 (1.0)	NCK1 (0.8)	ENSG00000235070 (0.8)
MP:0003723	abnormal long bone morphology	0.16	>=0.20	UNC5C (3.7)	CUX2 (2.7)	RPGRIP1L (1.8)	FAM109A (1.7)	KIF3B (1.5)	C20orf112 (1.3)	PLAGL2 (0.9)	TMEM132E (0.9)	TM9SF4 (0.9)	POFUT1 (0.8)
GO:0045880	positive regulation of smoothened signaling pathway	0.16	>=0.20	ENSG00000236094 (2.1)	CUX2 (1.8)	TMEM22 (1.7)	TMEM132E (1.7)	FAM109A (1.6)	TMEM116 (1.5)	GPSM1 (1.4)	UNC5C (1.1)	PHTF1 (0.9)	ENSG00000236772 (0.9)
ENSG00000075415	SLC25A3 PPI subnetwork	0.16	>=0.20	ENSG00000235070 (1.6)	STAG1 (1.3)	RSBN1 (1.1)	ST6GALNAC1 (1.1)	ENSG00000236094 (0.9)	RPGRIP1L (0.9)	CDC123 (0.8)	ADAM1 (0.7)	PCCB (0.6)	IL20RB (0.4)
GO:0005243	gap junction channel activity	0.16	>=0.20	LINGO2 (3.1)	ST6GALNAC1 (2.3)	ENSG00000259478 (2.3)	GPSM1 (1.6)	ENSG00000236772 (1.6)	FAM109A (1.3)	PCCB (1.2)	PLG (1.1)	TMEM132E (1.0)	ENSG00000235070 (1.0)
ENSG00000174446	SNAPC5 PPI subnetwork	0.16	>=0.20	ADAM1 (3.4)	MAPKAPK5 (2.3)	ATXN2 (2.0)	ST6GALNAC1 (1.8)	CDKAL1 (1.6)	C12orf47 (1.5)	LPA (1.0)	STAG1 (0.9)	ASXL1 (0.8)	CARD9 (0.8)
ENSG00000181218	HIST3H2A PPI subnetwork	0.16	>=0.20	STAG1 (3.0)	NAA25 (2.2)	CDKAL1 (1.9)	RSBN1 (1.6)	ATXN2 (1.4)	BRAP (1.3)	CUX2 (1.0)	ST6GALNAC1 (0.9)	CDC123 (0.8)	MEF2C (0.8)
MP:0000691	enlarged spleen	0.16	>=0.20	PTPN22 (4.1)	PLAGL2 (2.6)	SH2B3 (2.1)	CCND2 (2.0)	CARD9 (1.9)	MEF2C (1.7)	C12orf51 (1.7)	PHTF1 (1.3)	RSBN1 (1.3)	ASXL1 (1.0)
MP:0005105	abnormal middle ear ossicle morphology	0.16	>=0.20	UNC5C (2.8)	GPSM1 (1.4)	MEF2C (1.4)	TMEM22 (1.4)	CCND2 (1.3)	FAM109A (1.2)	ENSG00000235070 (0.9)	MAPKAPK5 (0.7)	TMEM184A (0.7)	CDKAL1 (0.6)
GO:0005044	scavenger receptor activity	0.16	>=0.20	LPA (1.9)	TMEM184A (1.8)	RPGRIP1L (1.8)	FAM109A (1.7)	TMEM132E (1.2)	UNC5C (1.2)	ENSG00000259478 (1.0)	PLG (1.0)	ACAD10 (0.9)	SH2B3 (0.8)
GO:0008158	hedgehog receptor activity	0.16	>=0.20	CUX2 (2.5)	IL20RB (1.9)	TMEM132E (1.9)	FAM109A (1.7)	LINGO2 (1.2)	TM9SF4 (1.2)	PHTF1 (1.2)	ENSG00000235070 (1.1)	TMEM116 (1.0)	ENSG00000236094 (0.8)
MP:0004252	abnormal direction of heart looping	0.16	>=0.20	RPGRIP1L (5.5)	PHTF1 (3.6)	ACAD10 (2.6)	KIF3B (2.5)	TMEM116 (1.3)	MAGI3 (1.3)	TCF7L2 (1.1)	CARD9 (1.0)	ASXL1 (1.0)	ENSG00000239213 (1.0)
ENSG00000112357	PEX7 PPI subnetwork	0.16	>=0.20	MAPKAPK5 (2.1)	ACAD10 (1.9)	TMEM184A (1.6)	TRAFD1 (1.6)	PCCB (1.5)	NAA25 (1.5)	CDKAL1 (1.3)	BRAP (1.2)	CDC123 (1.2)	PLG (1.1)
ENSG00000196532	HIST1H3C PPI subnetwork	0.16	>=0.20	CDC123 (2.5)	PHTF1 (1.9)	STAG1 (1.5)	CDKAL1 (1.4)	ATXN2 (1.3)	UNC5C (1.2)	GPSM1 (1.0)	TCF7L2 (0.8)	ASXL1 (0.8)	ST6GALNAC1 (0.8)
ENSG00000182572	HIST1H3I PPI subnetwork	0.16	>=0.20	CDC123 (2.5)	PHTF1 (1.9)	STAG1 (1.5)	CDKAL1 (1.4)	ATXN2 (1.3)	UNC5C (1.2)	GPSM1 (1.0)	TCF7L2 (0.8)	ASXL1 (0.8)	ST6GALNAC1 (0.8)
ENSG00000198366	HIST1H3A PPI subnetwork	0.16	>=0.20	CDC123 (2.5)	PHTF1 (1.9)	STAG1 (1.5)	CDKAL1 (1.4)	ATXN2 (1.3)	UNC5C (1.2)	GPSM1 (1.0)	TCF7L2 (0.8)	ASXL1 (0.8)	ST6GALNAC1 (0.8)
ENSG00000197409	HIST1H3D PPI subnetwork	0.16	>=0.20	CDC123 (2.5)	PHTF1 (1.9)	STAG1 (1.5)	CDKAL1 (1.4)	ATXN2 (1.3)	UNC5C (1.2)	GPSM1 (1.0)	TCF7L2 (0.8)	ASXL1 (0.8)	ST6GALNAC1 (0.8)
ENSG00000178458	ENSG00000178458 PPI subnetwork	0.16	>=0.20	CDC123 (2.5)	PHTF1 (1.9)	STAG1 (1.5)	CDKAL1 (1.4)	ATXN2 (1.3)	UNC5C (1.2)	GPSM1 (1.0)	TCF7L2 (0.8)	ASXL1 (0.8)	ST6GALNAC1 (0.8)
ENSG00000112727	ENSG00000112727 PPI subnetwork	0.16	>=0.20	CDC123 (2.5)	PHTF1 (1.9)	STAG1 (1.5)	CDKAL1 (1.4)	ATXN2 (1.3)	UNC5C (1.2)	GPSM1 (1.0)	TCF7L2 (0.8)	ASXL1 (0.8)	ST6GALNAC1 (0.8)
ENSG00000124693	HIST1H3B PPI subnetwork	0.16	>=0.20	CDC123 (2.5)	PHTF1 (1.9)	STAG1 (1.5)	CDKAL1 (1.4)	ATXN2 (1.3)	UNC5C (1.2)	GPSM1 (1.0)	TCF7L2 (0.8)	ASXL1 (0.8)	ST6GALNAC1 (0.8)
ENSG00000196966	HIST1H3E PPI subnetwork	0.16	>=0.20	CDC123 (2.5)	PHTF1 (1.9)	STAG1 (1.5)	CDKAL1 (1.4)	ATXN2 (1.3)	UNC5C (1.2)	GPSM1 (1.0)	TCF7L2 (0.8)	ASXL1 (0.8)	ST6GALNAC1 (0.8)
ENSG00000197153	HIST1H3J PPI subnetwork	0.16	>=0.20	CDC123 (2.5)	PHTF1 (1.9)	STAG1 (1.5)	CDKAL1 (1.4)	ATXN2 (1.3)	UNC5C (1.2)	GPSM1 (1.0)	TCF7L2 (0.8)	ASXL1 (0.8)	ST6GALNAC1 (0.8)
MP:0003911	increased drinking behavior	0.16	>=0.20	TMEM132E (2.7)	ENSG00000236094 (1.9)	LINGO2 (1.9)	ERP29 (1.7)	UNC5C (1.6)	PLG (1.4)	TCF7L2 (1.4)	ACAD10 (1.2)	POFUT1 (0.9)	TMEM116 (0.9)
GO:0045005	maintenance of fidelity involved in DNA-dependent DNA replication	0.16	>=0.20	POFUT1 (2.1)	LINGO2 (2.0)	ENSG00000235070 (1.8)	RPGRIP1L (1.3)	C12orf47 (1.1)	ST6GALNAC1 (1.0)	UNC5C (0.8)	TMEM22 (0.8)	ACAD10 (0.7)	BRAP (0.6)
GO:0005506	iron ion binding	0.16	>=0.20	LPA (4.7)	PLG (4.0)	ALDH2 (3.1)	PCCB (1.8)	ENSG00000259478 (1.8)	CARD9 (1.2)	ENSG00000236772 (1.1)	CUX2 (1.0)	IL20RB (1.0)	UNC5C (1.0)
KEGG_TYROSINE_METABOLISM	KEGG_TYROSINE_METABOLISM	0.16	>=0.20	PLG (3.8)	LPA (3.3)	ALDH2 (2.9)	PCCB (2.0)	UNC5C (1.7)	LINGO2 (1.6)	ST6GALNAC1 (1.2)	CARD9 (1.0)	TMEM116 (0.9)	IL20RB (0.9)
GO:0042800	histone methyltransferase activity (H3-K4 specific)	0.17	>=0.20	C12orf51 (3.9)	BRAP (3.1)	ATXN2 (2.5)	PLAGL2 (2.2)	RSBN1 (2.2)	STAG1 (1.7)	ENSG00000235070 (1.7)	ENSG00000259478 (1.4)	TRAFD1 (1.4)	ST6GALNAC1 (1.2)
ENSG00000156453	PCDH1 PPI subnetwork	0.17	>=0.20	PLG (4.3)	TM9SF4 (2.1)	LPA (2.0)	POFUT1 (1.9)	IL20RB (1.9)	SH2B3 (1.5)	C20orf112 (1.4)	PTPN22 (1.2)	ACAD10 (1.1)	ASXL1 (1.1)
REACTOME_TRNA_AMINOACYLATION	REACTOME_TRNA_AMINOACYLATION	0.17	>=0.20	NAA25 (3.5)	PCCB (2.2)	MAPKAPK5 (2.2)	CDKAL1 (2.1)	ACAD10 (1.7)	CARD9 (1.5)	CDC123 (1.2)	ATXN2 (1.2)	ALDH2 (1.1)	CCND2 (0.8)
MP:0004704	short vertebral column	0.17	>=0.20	CCND2 (2.8)	ENSG00000236772 (1.5)	UNC5C (1.5)	ENSG00000235070 (1.4)	CUX2 (1.3)	FAM109A (1.2)	PTPN22 (1.0)	C20orf112 (0.9)	KIF3B (0.9)	TMEM184A (0.9)
REACTOME_HIV_INFECTION	REACTOME_HIV_INFECTION	0.17	>=0.20	CDC123 (4.5)	NAA25 (2.1)	STAG1 (1.7)	MAPKAPK5 (1.2)	BRAP (1.0)	PCCB (1.0)	TRAFD1 (0.9)	PTPN22 (0.8)	CARD9 (0.7)	CDKAL1 (0.6)
GO:2001020	regulation of response to DNA damage stimulus	0.17	>=0.20	RPGRIP1L (3.2)	LINGO2 (2.4)	CDKAL1 (2.3)	NCK1 (1.6)	UNC5C (1.2)	C12orf47 (1.0)	RSBN1 (1.0)	CDC123 (0.9)	MEF2C (0.7)	ENSG00000239213 (0.6)
ENSG00000060140	STYK1 PPI subnetwork	0.17	>=0.20	ENSG00000239213 (2.7)	NCK1 (2.2)	MEF2C (1.9)	CDKAL1 (1.6)	KIF3B (1.4)	UNC5C (1.4)	TMEM116 (1.3)	LINGO2 (1.3)	SH2B3 (1.3)	PCCB (1.2)
ENSG00000125508	SRMS PPI subnetwork	0.17	>=0.20	ENSG00000239213 (2.7)	NCK1 (2.2)	MEF2C (1.9)	CDKAL1 (1.6)	KIF3B (1.4)	UNC5C (1.4)	TMEM116 (1.3)	LINGO2 (1.3)	SH2B3 (1.3)	PCCB (1.2)
GO:0005614	interstitial matrix	0.17	>=0.20	ENSG00000236094 (3.0)	TMEM184A (1.4)	MAPKAPK5 (1.3)	GPSM1 (1.2)	TCF7L2 (1.1)	ENSG00000259478 (1.0)	RPGRIP1L (1.0)	ENSG00000239213 (1.0)	NCK1 (0.9)	C12orf47 (0.9)
MP:0010984	abnormal metanephric mesenchyme morphology	0.17	>=0.20	TMEM132E (2.5)	CUX2 (2.0)	TMEM184A (1.7)	CDKAL1 (1.3)	RPGRIP1L (1.2)	ERP29 (1.2)	POFUT1 (1.1)	TMEM116 (1.1)	MAGI3 (1.0)	ENSG00000235070 (0.9)
GO:0001892	embryonic placenta development	0.17	>=0.20	ATXN2 (2.1)	CDKAL1 (1.9)	C12orf51 (1.9)	UNC5C (1.8)	ADAM1 (1.5)	STAG1 (1.5)	LPA (1.3)	NCK1 (1.3)	ENSG00000259478 (1.2)	FAM109A (1.2)
GO:0040014	regulation of multicellular organism growth	0.17	>=0.20	ENSG00000236772 (2.5)	C12orf51 (2.5)	RSBN1 (2.4)	C12orf47 (2.3)	TMEM22 (2.1)	ENSG00000239213 (2.1)	ACAD10 (1.8)	NCK1 (1.7)	TM9SF4 (1.2)	BRAP (1.2)
GO:0016757	transferase activity, transferring glycosyl groups	0.17	>=0.20	TM9SF4 (3.0)	ERP29 (2.4)	PHTF1 (2.4)	ENSG00000236094 (1.9)	UNC5C (1.8)	LINGO2 (1.6)	TMEM132E (1.4)	ST6GALNAC1 (1.1)	PCCB (1.1)	CCND2 (0.7)
GO:0061061	muscle structure development	0.17	>=0.20	MEF2C (3.2)	ENSG00000236094 (1.8)	CUX2 (1.0)	TMEM184A (0.9)	TMEM132E (0.9)	FAM109A (0.9)	RSBN1 (0.8)	STAG1 (0.7)	ENSG00000235070 (0.5)	ATXN2 (0.5)
GO:0072163	mesonephric epithelium development	0.17	>=0.20	POFUT1 (2.1)	TMEM132E (1.9)	ENSG00000235070 (1.8)	ENSG00000236772 (1.8)	ENSG00000259478 (1.2)	TMEM116 (1.1)	RPGRIP1L (1.0)	UNC5C (0.8)	TMEM184A (0.7)	MAGI3 (0.5)
GO:0072164	mesonephric tubule development	0.17	>=0.20	POFUT1 (2.1)	TMEM132E (1.9)	ENSG00000235070 (1.8)	ENSG00000236772 (1.8)	ENSG00000259478 (1.2)	TMEM116 (1.1)	RPGRIP1L (1.0)	UNC5C (0.8)	TMEM184A (0.7)	MAGI3 (0.5)
KEGG_PRIMARY_IMMUNODEFICIENCY	KEGG_PRIMARY_IMMUNODEFICIENCY	0.17	>=0.20	PTPN22 (4.6)	NCK1 (1.3)	ASXL1 (1.2)	ENSG00000235070 (1.2)	ENSG00000259478 (1.2)	ALDH2 (1.1)	POFUT1 (1.0)	PCCB (1.0)	TCF7L2 (0.8)	CARD9 (0.7)
GO:0016706	oxidoreductase activity, acting on paired donors, with incorporation or reduction of molecular oxygen, 2-oxoglutarate as one donor, and incorporation of one atom each of oxygen into both donors	0.17	>=0.20	ERP29 (3.2)	RSBN1 (2.6)	TM9SF4 (2.5)	PHTF1 (1.8)	C12orf47 (1.6)	ADAM1 (1.5)	ENSG00000259478 (1.4)	RPGRIP1L (1.4)	ST6GALNAC1 (1.0)	ACAD10 (0.9)
REACTOME_TRANS:GOLGI_NETWORK_VESICLE_BUDDING	REACTOME_TRANS:GOLGI_NETWORK_VESICLE_BUDDING	0.17	>=0.20	SH2B3 (1.7)	ERP29 (1.6)	KIF3B (1.6)	TCF7L2 (1.2)	TM9SF4 (1.1)	PHTF1 (1.1)	C12orf51 (1.0)	ST6GALNAC1 (1.0)	LINGO2 (1.0)	TMEM184A (0.9)
REACTOME_CLATHRIN_DERIVED_VESICLE_BUDDING	REACTOME_CLATHRIN_DERIVED_VESICLE_BUDDING	0.17	>=0.20	SH2B3 (1.7)	ERP29 (1.6)	KIF3B (1.6)	TCF7L2 (1.2)	TM9SF4 (1.1)	PHTF1 (1.1)	C12orf51 (1.0)	ST6GALNAC1 (1.0)	LINGO2 (1.0)	TMEM184A (0.9)
ENSG00000196656	ENSG00000196656 PPI subnetwork	0.17	>=0.20	ADAM1 (2.0)	ENSG00000259478 (1.7)	CUX2 (1.6)	NAA25 (1.3)	POFUT1 (1.2)	ERP29 (1.2)	ASXL1 (1.0)	ENSG00000236772 (0.9)	RSBN1 (0.8)	KIF3B (0.7)
ENSG00000197728	RPS26 PPI subnetwork	0.17	>=0.20	ADAM1 (2.0)	ENSG00000259478 (1.7)	CUX2 (1.6)	NAA25 (1.3)	POFUT1 (1.2)	ERP29 (1.2)	ASXL1 (1.0)	ENSG00000236772 (0.9)	RSBN1 (0.8)	KIF3B (0.7)
ENSG00000188529	SRSF10 PPI subnetwork	0.17	>=0.20	ERP29 (1.9)	CDC123 (1.7)	TRAFD1 (1.5)	TCF7L2 (1.4)	PHTF1 (1.3)	TMEM22 (1.0)	ADAM1 (0.9)	GPSM1 (0.9)	RPGRIP1L (0.8)	ENSG00000236094 (0.8)
GO:0010243	response to organic nitrogen	0.17	>=0.20	LINGO2 (2.6)	C12orf51 (2.2)	CCND2 (1.7)	TMEM132E (1.4)	C20orf112 (1.4)	ST6GALNAC1 (1.3)	LPA (1.2)	C12orf47 (1.1)	ALDH2 (0.9)	PLAGL2 (0.8)
MP:0000552	abnormal radius morphology	0.17	>=0.20	FAM109A (2.9)	UNC5C (2.3)	CUX2 (1.9)	STAG1 (1.7)	CCND2 (1.6)	IL20RB (1.6)	LINGO2 (1.5)	TMEM116 (1.3)	TMEM132E (1.0)	PHTF1 (1.0)
MP:0000780	abnormal corpus callosum morphology	0.17	>=0.20	TCF7L2 (3.0)	TM9SF4 (1.9)	CCND2 (1.9)	UNC5C (1.7)	MEF2C (1.7)	CUX2 (1.6)	POFUT1 (1.5)	NCK1 (1.0)	TMEM184A (1.0)	ENSG00000235070 (0.8)
GO:0002576	platelet degranulation	0.17	>=0.20	ADAM1 (2.3)	LINGO2 (2.0)	PLG (1.9)	LPA (1.6)	ENSG00000239213 (1.5)	ENSG00000236772 (1.2)	CARD9 (1.2)	ENSG00000259478 (1.2)	TMEM184A (1.0)	C12orf47 (0.9)
MP:0003161	absent lateral semicircular canal	0.17	>=0.20	TCF7L2 (1.9)	MAGI3 (1.9)	UNC5C (1.8)	TMEM184A (1.8)	CDKAL1 (1.4)	PHTF1 (1.3)	TMEM116 (1.2)	ALDH2 (1.2)	TMEM132E (1.2)	ENSG00000239213 (1.1)
ENSG00000116824	CD2 PPI subnetwork	0.17	>=0.20	PTPN22 (5.8)	PLAGL2 (1.4)	ST6GALNAC1 (1.4)	RPGRIP1L (1.3)	MAGI3 (1.0)	TM9SF4 (1.0)	PHTF1 (0.9)	C12orf51 (0.8)	ENSG00000239213 (0.6)	ADAM1 (0.6)
MP:0004190	abnormal direction of embryo turning	0.17	>=0.20	PHTF1 (3.8)	ACAD10 (3.0)	RPGRIP1L (1.9)	KIF3B (1.9)	ENSG00000235070 (1.7)	ENSG00000259478 (1.5)	TCF7L2 (1.3)	C20orf112 (1.0)	FAM109A (1.0)	TM9SF4 (0.9)
ENSG00000171735	CAMTA1 PPI subnetwork	0.17	>=0.20	PLG (3.8)	IL20RB (2.4)	ENSG00000236772 (1.4)	MAPKAPK5 (1.3)	RPGRIP1L (1.3)	PTPN22 (1.2)	ENSG00000259478 (1.2)	TMEM132E (0.9)	ASXL1 (0.8)	CARD9 (0.7)
ENSG00000112936	C7 PPI subnetwork	0.17	>=0.20	LPA (8.2)	PLG (6.2)	TMEM132E (1.1)	NCK1 (1.1)	ENSG00000236772 (1.0)	TMEM184A (0.9)	ALDH2 (0.8)	BRAP (0.7)	ENSG00000236094 (0.7)	CARD9 (0.7)
GO:0004576	oligosaccharyl transferase activity	0.17	>=0.20	TM9SF4 (4.8)	ERP29 (4.7)	C12orf47 (1.2)	POFUT1 (1.2)	STAG1 (1.2)	CDKAL1 (1.1)	PHTF1 (1.0)	CCND2 (1.0)	TMEM22 (1.0)	ST6GALNAC1 (0.9)
ENSG00000158560	DYNC1I1 PPI subnetwork	0.17	>=0.20	KIF3B (3.2)	STAG1 (1.7)	POFUT1 (1.7)	CDKAL1 (1.6)	ATXN2 (1.5)	PHTF1 (1.4)	ENSG00000236772 (1.1)	CUX2 (1.0)	TCF7L2 (0.8)	ALDH2 (0.7)
ENSG00000181789	COPG PPI subnetwork	0.17	>=0.20	CDC123 (2.7)	NAA25 (2.5)	PCCB (2.0)	MAPKAPK5 (1.8)	TM9SF4 (1.6)	C12orf47 (1.5)	RPGRIP1L (1.2)	TRAFD1 (1.1)	ENSG00000259478 (0.9)	BRAP (0.9)
ENSG00000087258	GNAO1 PPI subnetwork	0.17	>=0.20	ENSG00000259478 (2.0)	PTPN22 (1.9)	CUX2 (1.6)	POFUT1 (1.5)	RPGRIP1L (1.5)	TCF7L2 (1.4)	TM9SF4 (1.3)	IL20RB (1.2)	SH2B3 (1.2)	RSBN1 (1.1)
GO:0000790	nuclear chromatin	0.17	>=0.20	STAG1 (3.0)	ASXL1 (2.7)	ATXN2 (2.7)	UNC5C (2.3)	MAPKAPK5 (2.1)	CARD9 (2.1)	CDKAL1 (2.0)	TCF7L2 (1.9)	CUX2 (1.3)	NCK1 (1.2)
MP:0003672	abnormal ureter development	0.17	>=0.20	UNC5C (3.9)	TMEM184A (3.1)	CARD9 (1.9)	CUX2 (1.6)	TMEM132E (1.5)	GPSM1 (1.2)	TMEM116 (1.2)	SH2B3 (1.2)	TCF7L2 (1.1)	MEF2C (0.9)
ENSG00000126218	F10 PPI subnetwork	0.17	>=0.20	PLG (6.0)	LPA (2.4)	IL20RB (2.0)	ST6GALNAC1 (1.7)	PCCB (1.2)	C12orf47 (1.2)	TMEM184A (1.1)	GPSM1 (1.1)	KIF3B (1.0)	NCK1 (0.9)
KEGG_SELENOAMINO_ACID_METABOLISM	KEGG_SELENOAMINO_ACID_METABOLISM	0.17	>=0.20	ALDH2 (2.8)	CDC123 (2.4)	PCCB (1.9)	ENSG00000235070 (1.6)	PLG (1.4)	ENSG00000236094 (1.3)	ERP29 (1.1)	C12orf47 (1.0)	NAA25 (0.9)	CCND2 (0.7)
ENSG00000134602	ENSG00000134602 PPI subnetwork	0.17	>=0.20	GPSM1 (2.9)	RSBN1 (2.2)	NCK1 (2.1)	MAGI3 (1.8)	C20orf112 (1.5)	UNC5C (1.2)	RPGRIP1L (1.2)	PHTF1 (1.0)	CCND2 (0.9)	MEF2C (0.9)
GO:0006403	RNA localization	0.17	>=0.20	MAPKAPK5 (3.1)	NAA25 (2.6)	ADAM1 (2.4)	STAG1 (2.4)	CDKAL1 (2.3)	BRAP (2.1)	C12orf51 (1.9)	ASXL1 (1.6)	RSBN1 (1.4)	CDC123 (1.3)
MP:0002102	abnormal ear morphology	0.17	>=0.20	UNC5C (3.8)	ST6GALNAC1 (2.5)	CCND2 (1.4)	C12orf47 (1.3)	FAM109A (1.3)	CDKAL1 (1.2)	ALDH2 (0.8)	POFUT1 (0.7)	ENSG00000236772 (0.7)	ENSG00000259478 (0.6)
GO:0001754	eye photoreceptor cell differentiation	0.17	>=0.20	TMEM132E (2.6)	CDKAL1 (2.2)	TMEM22 (1.9)	ENSG00000236772 (1.7)	ST6GALNAC1 (1.3)	ENSG00000236094 (1.0)	KIF3B (1.0)	MAGI3 (0.7)	CUX2 (0.7)	POFUT1 (0.6)
ENSG00000127511	SIN3B PPI subnetwork	0.17	>=0.20	BRAP (3.1)	FAM109A (2.7)	ASXL1 (2.7)	TRAFD1 (2.5)	C12orf51 (2.4)	ATXN2 (1.9)	PHTF1 (1.8)	PLAGL2 (1.7)	RSBN1 (1.7)	ACAD10 (1.7)
MP:0002339	abnormal lymph node morphology	0.17	>=0.20	PTPN22 (1.9)	ENSG00000259478 (1.9)	LINGO2 (1.7)	KIF3B (1.7)	PLAGL2 (1.6)	NCK1 (1.6)	CCND2 (1.4)	ENSG00000235070 (1.4)	ASXL1 (1.3)	TMEM22 (1.3)
REACTOME_PLATELET_SENSITIZATION_BY_LDL	REACTOME_PLATELET_SENSITIZATION_BY_LDL	0.17	>=0.20	RSBN1 (1.8)	MAPKAPK5 (1.8)	PTPN22 (1.3)	C12orf51 (1.3)	MEF2C (1.3)	FAM109A (1.2)	ENSG00000235070 (0.8)	ENSG00000259478 (0.7)	KIF3B (0.7)	ST6GALNAC1 (0.7)
MP:0003853	dry skin	0.17	>=0.20	PLG (2.5)	ENSG00000239213 (1.7)	TMEM116 (1.4)	ENSG00000236772 (1.4)	LPA (1.3)	ERP29 (1.2)	PCCB (1.0)	ALDH2 (1.0)	ACAD10 (0.9)	ENSG00000236094 (0.9)
GO:0006956	complement activation	0.17	>=0.20	LPA (7.1)	PLG (2.7)	ENSG00000259478 (2.5)	ENSG00000239213 (2.0)	ENSG00000235070 (1.9)	NCK1 (1.9)	ADAM1 (1.6)	CARD9 (1.5)	ENSG00000236772 (1.1)	IL20RB (0.9)
ENSG00000075884	ARHGAP15 PPI subnetwork	0.17	>=0.20	NAA25 (4.1)	CDC123 (2.6)	BRAP (2.5)	MAPKAPK5 (1.3)	ASXL1 (1.0)	ADAM1 (0.9)	ENSG00000259478 (0.9)	CCND2 (0.7)	ENSG00000236772 (0.6)	PCCB (0.5)
MP:0001303	abnormal lens morphology	0.17	>=0.20	TCF7L2 (2.6)	TMEM132E (1.6)	ATXN2 (1.6)	ASXL1 (1.2)	UNC5C (1.1)	CDKAL1 (1.0)	CUX2 (0.9)	TMEM184A (0.6)	PLG (0.5)	ENSG00000235070 (0.5)
ENSG00000116106	EPHA4 PPI subnetwork	0.17	>=0.20	UNC5C (2.8)	LINGO2 (1.8)	MAGI3 (1.7)	POFUT1 (1.7)	ALDH2 (1.4)	TM9SF4 (1.3)	MEF2C (1.1)	ACAD10 (1.0)	TCF7L2 (1.0)	PHTF1 (1.0)
GO:0030660	Golgi-associated vesicle membrane	0.17	>=0.20	TM9SF4 (2.1)	TRAFD1 (1.8)	ERP29 (1.8)	ST6GALNAC1 (1.5)	CDKAL1 (1.3)	C12orf51 (1.1)	IL20RB (1.1)	PCCB (1.1)	NCK1 (1.0)	CDC123 (1.0)
ENSG00000171453	POLR1C PPI subnetwork	0.17	>=0.20	MAPKAPK5 (2.0)	NAA25 (1.8)	BRAP (1.7)	CDC123 (1.4)	ACAD10 (1.1)	RPGRIP1L (1.0)	ST6GALNAC1 (0.9)	ASXL1 (0.9)	UNC5C (0.8)	ENSG00000236094 (0.7)
ENSG00000137656	BUD13 PPI subnetwork	0.17	>=0.20	BRAP (3.6)	RSBN1 (2.1)	PLAGL2 (1.7)	CDC123 (1.5)	NAA25 (1.3)	TM9SF4 (1.2)	TRAFD1 (1.0)	C12orf47 (1.0)	ERP29 (1.0)	KIF3B (0.9)
ENSG00000213416	KRTAP4-12 PPI subnetwork	0.17	>=0.20	GPSM1 (3.0)	CARD9 (2.1)	FAM109A (2.0)	RSBN1 (1.9)	PLAGL2 (1.7)	TMEM22 (1.5)	TMEM132E (1.5)	CCND2 (1.4)	ST6GALNAC1 (1.2)	ACAD10 (1.0)
ENSG00000212908	ENSG00000212908 PPI subnetwork	0.17	>=0.20	GPSM1 (3.0)	CARD9 (2.1)	FAM109A (2.0)	RSBN1 (1.9)	PLAGL2 (1.7)	TMEM22 (1.5)	TMEM132E (1.5)	CCND2 (1.4)	ST6GALNAC1 (1.2)	ACAD10 (1.0)
MP:0001044	abnormal enteric nervous system morphology	0.17	>=0.20	UNC5C (3.0)	POFUT1 (2.0)	CARD9 (1.7)	ST6GALNAC1 (1.6)	ENSG00000235070 (1.6)	RSBN1 (1.6)	ENSG00000236772 (1.3)	MAGI3 (1.3)	ENSG00000259478 (1.3)	LINGO2 (1.3)
ENSG00000132196	HSD17B7 PPI subnetwork	0.17	>=0.20	PLG (3.0)	LPA (1.9)	CUX2 (1.8)	MAPKAPK5 (1.1)	CDKAL1 (1.0)	ENSG00000259478 (0.8)	TMEM116 (0.8)	TMEM184A (0.8)	PCCB (0.7)	ST6GALNAC1 (0.5)
MP:0000165	abnormal long bone hypertrophic chondrocyte zone	0.17	>=0.20	UNC5C (3.5)	MEF2C (2.0)	TCF7L2 (1.7)	ENSG00000236094 (1.4)	FAM109A (1.2)	RPGRIP1L (1.2)	ENSG00000235070 (1.0)	CCND2 (1.0)	GPSM1 (0.9)	ST6GALNAC1 (0.9)
GO:0022602	ovulation cycle process	0.17	>=0.20	ENSG00000235070 (2.6)	POFUT1 (2.4)	TMEM184A (2.3)	ENSG00000236094 (1.4)	ENSG00000236772 (1.2)	MEF2C (1.1)	CDKAL1 (0.9)	LINGO2 (0.9)	ST6GALNAC1 (0.6)	RPGRIP1L (0.5)
REACTOME_ABORTIVE_ELONGATION_OF_HIV:1_TRANSCRIPT_IN_THE_ABSENCE_OF_TAT	REACTOME_ABORTIVE_ELONGATION_OF_HIV:1_TRANSCRIPT_IN_THE_ABSENCE_OF_TAT	0.17	>=0.20	MAPKAPK5 (1.8)	KIF3B (1.7)	RPGRIP1L (1.6)	CDKAL1 (1.6)	CDC123 (1.5)	ASXL1 (1.1)	LINGO2 (1.1)	C12orf47 (1.1)	TM9SF4 (0.8)	STAG1 (0.8)
GO:0003706	ligand-regulated transcription factor activity	0.17	>=0.20	ASXL1 (3.2)	TCF7L2 (2.5)	ATXN2 (1.9)	TMEM132E (1.3)	ENSG00000236772 (1.3)	LPA (1.2)	ALDH2 (1.1)	C20orf112 (1.1)	SH2B3 (1.0)	LINGO2 (0.9)
ENSG00000185214	ENSG00000185214 PPI subnetwork	0.17	>=0.20	ASXL1 (3.2)	STAG1 (2.0)	C12orf51 (1.8)	ATXN2 (1.7)	ENSG00000236094 (1.3)	CDC123 (1.3)	CDKAL1 (1.1)	TRAFD1 (1.0)	NCK1 (1.0)	TMEM184A (1.0)
ENSG00000145715	RASA1 PPI subnetwork	0.17	>=0.20	MAGI3 (3.7)	SH2B3 (2.9)	TCF7L2 (2.6)	ASXL1 (2.2)	ST6GALNAC1 (2.0)	FAM109A (1.8)	PLAGL2 (1.7)	PTPN22 (1.7)	KIF3B (1.6)	GPSM1 (1.5)
GO:0016064	immunoglobulin mediated immune response	0.17	>=0.20	LPA (3.6)	ENSG00000259478 (3.0)	CARD9 (1.9)	PTPN22 (1.8)	PLG (1.6)	KIF3B (1.2)	PLAGL2 (1.1)	NCK1 (1.0)	ADAM1 (1.0)	SH2B3 (0.9)
GO:0006906	vesicle fusion	0.17	>=0.20	IL20RB (2.5)	ENSG00000235070 (2.0)	ENSG00000239213 (1.9)	PHTF1 (1.8)	RSBN1 (1.5)	RPGRIP1L (1.3)	LINGO2 (1.3)	TMEM132E (1.2)	MEF2C (1.2)	TRAFD1 (0.6)
ENSG00000164587	RPS14 PPI subnetwork	0.17	>=0.20	NAA25 (2.6)	CUX2 (2.1)	ENSG00000259478 (2.0)	ADAM1 (1.4)	ASXL1 (1.0)	NCK1 (1.0)	ERP29 (1.0)	BRAP (0.8)	POFUT1 (0.8)	CDC123 (0.8)
GO:0019207	kinase regulator activity	0.17	>=0.20	GPSM1 (2.7)	PTPN22 (2.3)	SH2B3 (2.2)	FAM109A (2.0)	MEF2C (1.9)	TRAFD1 (1.8)	C20orf112 (1.7)	LINGO2 (1.7)	PHTF1 (1.5)	CCND2 (1.3)
ENSG00000079246	XRCC5 PPI subnetwork	0.17	>=0.20	RPGRIP1L (2.6)	TM9SF4 (2.1)	ACAD10 (2.0)	NAA25 (1.7)	ASXL1 (1.4)	ATXN2 (1.3)	PLAGL2 (1.1)	PCCB (1.1)	POFUT1 (1.0)	PHTF1 (0.9)
GO:0014014	negative regulation of gliogenesis	0.17	>=0.20	C20orf112 (2.6)	CUX2 (2.5)	CCND2 (2.0)	GPSM1 (1.8)	TCF7L2 (1.4)	MAPKAPK5 (1.4)	ENSG00000236772 (1.3)	ALDH2 (1.2)	RPGRIP1L (1.2)	ATXN2 (0.8)
REACTOME_RNA_POLYMERASE_II_PRE:TRANSCRIPTION_EVENTS	REACTOME_RNA_POLYMERASE_II_PRE:TRANSCRIPTION_EVENTS	0.17	>=0.20	MAPKAPK5 (3.1)	CDC123 (2.7)	ATXN2 (1.4)	STAG1 (1.0)	PLAGL2 (0.9)	KIF3B (0.9)	C12orf47 (0.8)	UNC5C (0.7)	BRAP (0.7)	CDKAL1 (0.6)
ENSG00000165731	RET PPI subnetwork	0.17	>=0.20	FAM109A (2.9)	MAGI3 (2.9)	C20orf112 (2.8)	SH2B3 (2.0)	CARD9 (1.8)	TMEM184A (1.5)	POFUT1 (1.5)	MEF2C (1.4)	GPSM1 (1.2)	CUX2 (1.2)
MP:0008947	increased neuron number	0.17	>=0.20	ENSG00000236094 (2.2)	TMEM184A (1.7)	TMEM132E (1.6)	LINGO2 (1.5)	CUX2 (1.5)	C20orf112 (1.3)	ACAD10 (1.1)	SH2B3 (1.1)	TMEM22 (1.1)	LPA (1.0)
ENSG00000143768	LEFTY2 PPI subnetwork	0.17	>=0.20	ATXN2 (2.0)	UNC5C (1.9)	C20orf112 (1.8)	TRAFD1 (1.8)	C12orf47 (1.5)	RSBN1 (1.0)	ENSG00000235070 (1.0)	TCF7L2 (1.0)	CUX2 (0.9)	SH2B3 (0.8)
ENSG00000179915	NRXN1 PPI subnetwork	0.17	>=0.20	TMEM184A (2.5)	TMEM132E (2.3)	ENSG00000236094 (2.0)	LINGO2 (2.0)	CUX2 (1.9)	C12orf51 (1.6)	PHTF1 (1.5)	ST6GALNAC1 (1.5)	GPSM1 (1.4)	TMEM22 (1.3)
ENSG00000101412	E2F1 PPI subnetwork	0.17	>=0.20	ASXL1 (3.8)	ATXN2 (3.0)	STAG1 (2.7)	C12orf51 (2.3)	POFUT1 (2.1)	CDKAL1 (1.9)	RSBN1 (1.8)	CDC123 (1.8)	PLAGL2 (1.5)	C12orf47 (1.0)
ENSG00000146143	ENSG00000146143 PPI subnetwork	0.17	>=0.20	STAG1 (2.4)	PHTF1 (2.1)	CDC123 (1.1)	ERP29 (1.1)	CCND2 (1.0)	UNC5C (0.7)	TMEM116 (0.6)	TMEM22 (0.5)	LPA (0.5)	BRAP (0.4)
ENSG00000177485	ZBTB33 PPI subnetwork	0.17	>=0.20	RSBN1 (3.3)	STAG1 (2.7)	TCF7L2 (2.2)	TRAFD1 (2.2)	ASXL1 (2.0)	ATXN2 (1.9)	GPSM1 (1.9)	NCK1 (1.8)	PLAGL2 (1.7)	NAA25 (1.1)
GO:0017069	snRNA binding	0.17	>=0.20	RSBN1 (2.1)	CDKAL1 (1.5)	MEF2C (1.3)	UNC5C (1.0)	ERP29 (0.9)	ADAM1 (0.8)	LINGO2 (0.7)	CCND2 (0.7)	ENSG00000259478 (0.7)	C20orf112 (0.7)
REACTOME_INFLUENZA_VIRAL_RNA_TRANSCRIPTION_AND_REPLICATION	REACTOME_INFLUENZA_VIRAL_RNA_TRANSCRIPTION_AND_REPLICATION	0.17	>=0.20	ENSG00000259478 (1.6)	LINGO2 (1.4)	RPGRIP1L (1.4)	ENSG00000236772 (1.4)	CUX2 (1.1)	C20orf112 (1.0)	ERP29 (0.8)	MEF2C (0.7)	ADAM1 (0.7)	POFUT1 (0.6)
ENSG00000104408	EIF3E PPI subnetwork	0.17	>=0.20	CUX2 (1.7)	TM9SF4 (1.6)	RSBN1 (1.5)	MAGI3 (1.5)	ALDH2 (1.3)	ENSG00000236772 (1.3)	ASXL1 (1.2)	BRAP (1.1)	MEF2C (1.0)	NCK1 (0.9)
GO:0046966	thyroid hormone receptor binding	0.17	>=0.20	C12orf51 (2.8)	TRAFD1 (2.7)	RSBN1 (2.6)	ASXL1 (2.3)	ATXN2 (1.9)	MAPKAPK5 (1.9)	CDKAL1 (1.5)	PLAGL2 (1.4)	STAG1 (1.2)	MEF2C (1.1)
ENSG00000130382	MLLT1 PPI subnetwork	0.17	>=0.20	RSBN1 (3.6)	ATXN2 (3.0)	C20orf112 (2.6)	MAPKAPK5 (2.5)	PLAGL2 (2.1)	BRAP (2.1)	TCF7L2 (1.7)	ERP29 (1.4)	CDKAL1 (1.4)	TRAFD1 (1.2)
REACTOME_SIGNALING_BY_ERBB2	REACTOME_SIGNALING_BY_ERBB2	0.17	>=0.20	SH2B3 (2.3)	KIF3B (2.0)	ENSG00000259478 (1.9)	MEF2C (1.7)	MAGI3 (1.7)	GPSM1 (1.6)	ATXN2 (1.5)	ADAM1 (1.3)	RSBN1 (1.2)	IL20RB (1.0)
KEGG_UBIQUITIN_MEDIATED_PROTEOLYSIS	KEGG_UBIQUITIN_MEDIATED_PROTEOLYSIS	0.17	>=0.20	ATXN2 (3.4)	TRAFD1 (3.3)	STAG1 (2.6)	C12orf51 (2.2)	ASXL1 (1.8)	UNC5C (1.6)	CDC123 (1.6)	NCK1 (1.6)	NAA25 (1.5)	CDKAL1 (1.1)
ENSG00000087365	SF3B2 PPI subnetwork	0.17	>=0.20	STAG1 (2.4)	CDKAL1 (2.3)	CDC123 (2.1)	RSBN1 (1.6)	TRAFD1 (1.5)	MAPKAPK5 (1.3)	ASXL1 (0.9)	RPGRIP1L (0.9)	PLAGL2 (0.8)	ADAM1 (0.6)
REACTOME_PI3K_EVENTS_IN_ERBB4_SIGNALING	REACTOME_PI3K_EVENTS_IN_ERBB4_SIGNALING	0.17	>=0.20	ENSG00000259478 (2.1)	IL20RB (1.9)	KIF3B (1.8)	GPSM1 (1.4)	ST6GALNAC1 (1.3)	ATXN2 (1.3)	TCF7L2 (1.2)	LPA (1.1)	BRAP (1.0)	C12orf51 (1.0)
ENSG00000103994	ZFP106 PPI subnetwork	0.17	>=0.20	RSBN1 (2.9)	TRAFD1 (1.8)	BRAP (1.8)	ASXL1 (1.7)	ATXN2 (1.6)	C12orf51 (1.2)	CCND2 (1.2)	ENSG00000236772 (1.2)	TMEM22 (1.1)	PHTF1 (0.9)
GO:0018024	histone-lysine N-methyltransferase activity	0.17	>=0.20	C12orf51 (4.4)	ATXN2 (3.4)	STAG1 (2.7)	ASXL1 (2.4)	PLAGL2 (1.9)	BRAP (1.8)	ENSG00000259478 (1.7)	FAM109A (1.5)	RSBN1 (1.5)	TMEM132E (1.5)
ENSG00000183431	SF3A3 PPI subnetwork	0.17	>=0.20	STAG1 (2.5)	CDC123 (2.1)	CDKAL1 (1.9)	PLAGL2 (1.3)	TRAFD1 (1.2)	BRAP (1.2)	RSBN1 (1.1)	MAPKAPK5 (0.9)	RPGRIP1L (0.9)	C12orf47 (0.9)
GO:0030902	hindbrain development	0.17	>=0.20	CUX2 (2.6)	ADAM1 (2.3)	TMEM116 (2.1)	FAM109A (2.0)	TMEM132E (1.9)	ATXN2 (1.9)	C12orf51 (1.7)	ENSG00000259478 (1.5)	UNC5C (1.4)	TMEM22 (1.4)
GO:0006364	rRNA processing	0.17	>=0.20	NAA25 (2.9)	MAPKAPK5 (2.4)	ENSG00000259478 (2.1)	ENSG00000236772 (2.0)	C12orf47 (1.9)	CDKAL1 (1.7)	CDC123 (1.5)	POFUT1 (1.3)	BRAP (1.2)	ADAM1 (1.0)
GO:0034339	regulation of transcription from RNA polymerase II promoter by nuclear hormone receptor	0.17	>=0.20	ENSG00000235070 (2.9)	ENSG00000236772 (2.4)	FAM109A (2.2)	TMEM132E (2.1)	C20orf112 (1.7)	RSBN1 (1.2)	ACAD10 (1.1)	MAPKAPK5 (1.0)	BRAP (1.0)	TMEM184A (1.0)
ENSG00000186350	RXRA PPI subnetwork	0.17	>=0.20	ATXN2 (2.9)	TCF7L2 (2.6)	PLAGL2 (2.4)	ASXL1 (2.1)	MAPKAPK5 (1.9)	C12orf51 (1.7)	TM9SF4 (1.7)	STAG1 (1.5)	MAGI3 (1.4)	CDKAL1 (1.4)
GO:0003197	endocardial cushion development	0.17	>=0.20	ENSG00000235070 (3.6)	TMEM184A (3.1)	UNC5C (2.4)	ENSG00000239213 (2.0)	ENSG00000236772 (1.5)	POFUT1 (1.4)	ALDH2 (1.3)	ATXN2 (1.2)	GPSM1 (1.1)	FAM109A (1.1)
ENSG00000185621	LMLN PPI subnetwork	0.17	>=0.20	BRAP (2.5)	PLG (2.1)	TRAFD1 (1.5)	ATXN2 (1.4)	MEF2C (1.2)	C20orf112 (1.1)	RSBN1 (1.0)	C12orf47 (1.0)	ENSG00000236772 (1.0)	PLAGL2 (0.9)
GO:0016790	thiolester hydrolase activity	0.17	>=0.20	ASXL1 (2.5)	BRAP (2.0)	PCCB (1.9)	PHTF1 (1.8)	ACAD10 (1.8)	C12orf51 (1.5)	PLG (1.5)	NAA25 (1.4)	CDKAL1 (1.4)	GPSM1 (1.3)
MP:0005306	abnormal phalanx morphology	0.17	>=0.20	CUX2 (3.2)	CCND2 (2.2)	GPSM1 (1.7)	PHTF1 (1.6)	UNC5C (1.5)	TMEM22 (1.4)	TRAFD1 (1.2)	TCF7L2 (1.2)	CDKAL1 (1.2)	RSBN1 (1.1)
MP:0010103	small thoracic cage	0.17	>=0.20	UNC5C (4.1)	TM9SF4 (2.3)	TCF7L2 (1.9)	CCND2 (1.7)	PHTF1 (1.6)	MAPKAPK5 (1.4)	MEF2C (1.3)	TRAFD1 (1.1)	ATXN2 (1.1)	GPSM1 (1.1)
ENSG00000135486	HNRNPA1 PPI subnetwork	0.17	>=0.20	CDC123 (2.2)	STAG1 (1.9)	CDKAL1 (1.9)	ERP29 (1.9)	TRAFD1 (1.5)	ADAM1 (1.4)	RSBN1 (1.2)	ENSG00000235070 (1.0)	ASXL1 (0.7)	PLAGL2 (0.6)
GO:0006790	sulfur compound metabolic process	0.17	>=0.20	ALDH2 (2.3)	LPA (1.9)	LINGO2 (1.9)	ST6GALNAC1 (1.7)	TMEM116 (1.7)	ENSG00000236094 (1.6)	PCCB (1.5)	PHTF1 (1.3)	C12orf47 (1.3)	CDKAL1 (1.0)
ENSG00000213923	CSNK1E PPI subnetwork	0.17	>=0.20	NAA25 (3.5)	MAPKAPK5 (2.0)	RPGRIP1L (1.7)	BRAP (1.7)	CCND2 (1.6)	ENSG00000259478 (1.5)	ASXL1 (1.5)	C12orf51 (1.4)	RSBN1 (1.1)	ATXN2 (1.0)
KEGG_FC_GAMMA_R_MEDIATED_PHAGOCYTOSIS	KEGG_FC_GAMMA_R_MEDIATED_PHAGOCYTOSIS	0.17	>=0.20	SH2B3 (3.3)	MEF2C (2.8)	FAM109A (2.7)	C20orf112 (2.5)	CARD9 (2.4)	MAGI3 (2.1)	GPSM1 (1.8)	LINGO2 (1.3)	KIF3B (1.2)	TMEM132E (1.2)
ENSG00000104064	GABPB1 PPI subnetwork	0.17	>=0.20	MAPKAPK5 (2.2)	C20orf112 (1.8)	BRAP (1.8)	MEF2C (1.5)	ATXN2 (1.4)	STAG1 (1.4)	ASXL1 (1.3)	C12orf51 (1.2)	SH2B3 (1.2)	POFUT1 (1.0)
GO:0004175	endopeptidase activity	0.17	>=0.20	TMEM184A (2.5)	ACAD10 (1.9)	PLG (1.8)	TM9SF4 (1.6)	LPA (1.6)	ST6GALNAC1 (1.4)	PCCB (1.4)	FAM109A (1.3)	ENSG00000236094 (1.3)	TMEM132E (1.2)
ENSG00000090989	EXOC1 PPI subnetwork	0.17	>=0.20	CDKAL1 (3.1)	STAG1 (2.7)	ACAD10 (2.3)	NCK1 (1.8)	KIF3B (1.4)	GPSM1 (1.2)	ST6GALNAC1 (1.1)	ATXN2 (1.1)	C12orf51 (1.0)	FAM109A (1.0)
MP:0002007	increased cellular sensitivity to gamma-irradiation	0.17	>=0.20	CDC123 (2.7)	POFUT1 (1.8)	CDKAL1 (1.7)	ENSG00000235070 (1.6)	PHTF1 (1.2)	ENSG00000236094 (1.0)	ENSG00000259478 (1.0)	CARD9 (0.9)	RPGRIP1L (0.8)	TMEM116 (0.7)
ENSG00000113522	RAD50 PPI subnetwork	0.17	>=0.20	PHTF1 (2.3)	CDC123 (2.2)	POFUT1 (1.9)	RPGRIP1L (1.8)	ASXL1 (1.6)	ENSG00000239213 (1.4)	STAG1 (1.4)	ENSG00000235070 (1.1)	BRAP (1.1)	C12orf51 (1.1)
ENSG00000105640	RPL18A PPI subnetwork	0.17	>=0.20	NAA25 (3.3)	MAPKAPK5 (1.7)	ADAM1 (1.4)	CDC123 (1.4)	BRAP (1.4)	ENSG00000259478 (1.2)	CDKAL1 (1.1)	CCND2 (0.9)	ERP29 (0.7)	RPGRIP1L (0.7)
ENSG00000105289	TJP3 PPI subnetwork	0.17	>=0.20	CDKAL1 (2.4)	ST6GALNAC1 (2.3)	NCK1 (2.2)	POFUT1 (2.0)	MAGI3 (1.9)	TM9SF4 (1.7)	IL20RB (1.5)	TCF7L2 (1.4)	PLAGL2 (1.4)	ERP29 (1.3)
GO:0043648	dicarboxylic acid metabolic process	0.17	>=0.20	PCCB (3.4)	ACAD10 (2.6)	ALDH2 (2.2)	PLG (1.4)	CARD9 (1.4)	TMEM22 (1.2)	LINGO2 (1.0)	GPSM1 (0.8)	ST6GALNAC1 (0.8)	ENSG00000259478 (0.7)
GO:0071565	nBAF complex	0.17	>=0.20	C12orf51 (3.0)	C20orf112 (2.3)	ATXN2 (2.1)	GPSM1 (2.0)	FAM109A (1.8)	MAPKAPK5 (1.4)	CUX2 (1.4)	RSBN1 (1.3)	C12orf47 (1.2)	BRAP (1.1)
ENSG00000206340	C4A PPI subnetwork	0.18	>=0.20	PLG (4.3)	POFUT1 (2.0)	LPA (1.9)	IL20RB (1.8)	TM9SF4 (1.7)	C20orf112 (1.4)	ENSG00000259478 (1.3)	CARD9 (1.2)	SH2B3 (1.2)	PTPN22 (1.1)
MP:0003049	abnormal lumbar vertebrae morphology	0.18	>=0.20	CUX2 (3.2)	CCND2 (2.8)	GPSM1 (2.3)	FAM109A (2.1)	ENSG00000235070 (1.6)	TCF7L2 (1.4)	PLAGL2 (1.3)	ERP29 (1.2)	TMEM132E (0.9)	CDKAL1 (0.7)
KEGG_BUTANOATE_METABOLISM	KEGG_BUTANOATE_METABOLISM	0.18	>=0.20	PCCB (5.5)	ACAD10 (5.1)	PLG (3.0)	ALDH2 (2.9)	ST6GALNAC1 (2.4)	LPA (1.8)	TMEM22 (1.7)	CUX2 (1.7)	BRAP (1.3)	GPSM1 (0.9)
ENSG00000125378	BMP4 PPI subnetwork	0.18	>=0.20	PHTF1 (2.2)	LINGO2 (1.9)	TMEM116 (1.7)	TMEM184A (1.5)	LPA (1.4)	TMEM22 (1.2)	TCF7L2 (1.0)	ERP29 (0.9)	TMEM132E (0.9)	MAGI3 (0.9)
ENSG00000183474	GTF2H2C PPI subnetwork	0.18	>=0.20	MAPKAPK5 (2.7)	BRAP (2.3)	KIF3B (1.8)	CDC123 (1.8)	RPGRIP1L (1.8)	ATXN2 (1.6)	NAA25 (1.5)	PHTF1 (1.2)	ENSG00000259478 (1.1)	ENSG00000239213 (1.1)
ENSG00000044524	EPHA3 PPI subnetwork	0.18	>=0.20	STAG1 (1.9)	PHTF1 (1.7)	LINGO2 (1.6)	TMEM132E (1.6)	ASXL1 (1.5)	UNC5C (1.5)	CDKAL1 (1.4)	ENSG00000259478 (1.4)	MEF2C (1.3)	C20orf112 (1.0)
MP:0003179	decreased platelet cell number	0.18	>=0.20	C20orf112 (3.0)	CARD9 (2.5)	SH2B3 (2.1)	PLAGL2 (1.6)	LPA (1.5)	TM9SF4 (1.5)	MEF2C (1.2)	C12orf51 (1.2)	TRAFD1 (1.0)	ENSG00000239213 (0.9)
ENSG00000160801	PTH1R PPI subnetwork	0.18	>=0.20	CARD9 (2.1)	C20orf112 (2.0)	ENSG00000239213 (1.5)	ENSG00000235070 (1.5)	MAGI3 (1.5)	TMEM116 (1.3)	KIF3B (1.2)	GPSM1 (1.2)	ENSG00000236772 (1.2)	ST6GALNAC1 (1.2)
GO:0044452	nucleolar part	0.18	>=0.20	NAA25 (3.2)	CDC123 (2.7)	MAPKAPK5 (2.4)	ENSG00000236772 (1.7)	ASXL1 (1.6)	ADAM1 (1.2)	RPGRIP1L (1.1)	BRAP (1.1)	ENSG00000259478 (0.9)	IL20RB (0.8)
ENSG00000012124	CD22 PPI subnetwork	0.18	>=0.20	PTPN22 (2.8)	ENSG00000239213 (2.3)	MEF2C (2.1)	UNC5C (2.0)	SH2B3 (2.0)	CCND2 (1.9)	MAGI3 (1.5)	RPGRIP1L (1.1)	GPSM1 (1.1)	ASXL1 (1.0)
GO:0000083	regulation of transcription involved in G1/S phase of mitotic cell cycle	0.18	>=0.20	ST6GALNAC1 (1.7)	ENSG00000235070 (1.6)	TMEM22 (1.2)	ERP29 (1.2)	PHTF1 (1.2)	PLAGL2 (1.0)	ASXL1 (0.9)	ENSG00000236094 (0.7)	RPGRIP1L (0.6)	CARD9 (0.5)
ENSG00000140400	MAN2C1 PPI subnetwork	0.18	>=0.20	ENSG00000239213 (1.5)	C12orf47 (1.2)	CDC123 (1.1)	CDKAL1 (1.0)	ENSG00000235070 (0.7)	ACAD10 (0.7)	ENSG00000259478 (0.7)	ATXN2 (0.5)	ST6GALNAC1 (0.5)	NAA25 (0.5)
ENSG00000127824	TUBA4A PPI subnetwork	0.18	>=0.20	CDC123 (3.0)	NAA25 (2.3)	PCCB (2.3)	ERP29 (1.8)	TM9SF4 (1.6)	KIF3B (1.3)	ALDH2 (1.3)	TRAFD1 (1.0)	ATXN2 (1.0)	BRAP (0.8)
KEGG_ARGININE_AND_PROLINE_METABOLISM	KEGG_ARGININE_AND_PROLINE_METABOLISM	0.18	>=0.20	PLG (4.5)	ALDH2 (2.2)	PCCB (1.9)	ACAD10 (1.5)	TMEM132E (1.5)	ST6GALNAC1 (1.5)	FAM109A (1.5)	C12orf47 (1.4)	TMEM22 (1.2)	CCND2 (1.1)
ENSG00000069974	RAB27A PPI subnetwork	0.18	>=0.20	TMEM184A (2.3)	KIF3B (1.8)	TMEM22 (1.7)	LINGO2 (1.5)	RSBN1 (1.4)	LPA (1.3)	ADAM1 (1.3)	ENSG00000235070 (1.2)	CUX2 (1.1)	PTPN22 (1.1)
REACTOME_SCFSKP2:MEDIATED_DEGRADATION_OF_P27P21	REACTOME_SCFSKP2:MEDIATED_DEGRADATION_OF_P27P21	0.18	>=0.20	CDC123 (3.7)	TRAFD1 (3.5)	NAA25 (2.3)	BRAP (1.2)	TMEM22 (1.1)	PHTF1 (1.1)	C12orf47 (1.0)	PCCB (1.0)	RPGRIP1L (0.9)	ENSG00000236094 (0.8)
ENSG00000109339	MAPK10 PPI subnetwork	0.18	>=0.20	SH2B3 (1.5)	MEF2C (1.4)	C20orf112 (1.3)	TMEM132E (1.2)	ADAM1 (1.2)	ALDH2 (1.2)	CARD9 (1.2)	FAM109A (1.2)	GPSM1 (1.1)	ATXN2 (1.0)
ENSG00000198734	F5 PPI subnetwork	0.18	>=0.20	PLG (4.7)	TMEM132E (1.4)	KIF3B (1.3)	LINGO2 (1.2)	CARD9 (1.2)	IL20RB (1.1)	C12orf47 (1.0)	CDKAL1 (0.9)	CUX2 (0.9)	ALDH2 (0.9)
GO:0031570	DNA integrity checkpoint	0.18	>=0.20	CDC123 (2.6)	CDKAL1 (2.5)	RPGRIP1L (1.9)	NAA25 (1.7)	TRAFD1 (1.7)	C12orf47 (1.6)	BRAP (1.6)	STAG1 (1.0)	ENSG00000236094 (0.9)	FAM109A (0.6)
GO:0060711	labyrinthine layer development	0.18	>=0.20	C12orf51 (2.1)	ENSG00000259478 (2.0)	ENSG00000239213 (1.7)	UNC5C (1.7)	LPA (1.5)	ATXN2 (1.3)	MAPKAPK5 (1.2)	ST6GALNAC1 (1.0)	CCND2 (0.9)	MAGI3 (0.8)
ENSG00000124587	PEX6 PPI subnetwork	0.18	>=0.20	CDKAL1 (3.0)	ATXN2 (2.4)	LINGO2 (1.5)	TM9SF4 (1.4)	NCK1 (1.3)	MAPKAPK5 (1.2)	STAG1 (1.2)	BRAP (1.1)	PTPN22 (1.0)	POFUT1 (1.0)
ENSG00000104812	GYS1 PPI subnetwork	0.18	>=0.20	BRAP (2.7)	TMEM22 (1.9)	ENSG00000236094 (1.5)	PLAGL2 (1.5)	C12orf47 (1.5)	TRAFD1 (1.5)	ST6GALNAC1 (1.3)	C20orf112 (1.3)	POFUT1 (1.2)	NCK1 (1.0)
GO:0030141	secretory granule	0.18	>=0.20	ERP29 (2.0)	TMEM22 (1.8)	PLG (1.5)	LPA (1.4)	ADAM1 (1.4)	BRAP (1.1)	TMEM184A (1.0)	ENSG00000236772 (0.9)	ST6GALNAC1 (0.8)	LINGO2 (0.8)
GO:0022618	ribonucleoprotein complex assembly	0.18	>=0.20	BRAP (3.0)	CDKAL1 (2.1)	NAA25 (2.0)	MAPKAPK5 (1.8)	ADAM1 (1.8)	RSBN1 (1.6)	RPGRIP1L (1.3)	CDC123 (1.3)	C12orf47 (1.2)	TRAFD1 (1.0)
KEGG_FATTY_ACID_METABOLISM	KEGG_FATTY_ACID_METABOLISM	0.18	>=0.20	PCCB (4.8)	ACAD10 (4.3)	LPA (3.7)	ALDH2 (3.5)	PLG (3.2)	ST6GALNAC1 (1.7)	CUX2 (1.6)	BRAP (1.4)	C12orf47 (0.9)	ATXN2 (0.9)
ENSG00000015153	YAF2 PPI subnetwork	0.18	>=0.20	RSBN1 (3.5)	STAG1 (2.8)	ASXL1 (2.3)	TCF7L2 (2.1)	PLAGL2 (2.0)	TRAFD1 (1.8)	CDKAL1 (1.5)	NCK1 (1.4)	ATXN2 (1.3)	GPSM1 (1.2)
ENSG00000125691	RPL23 PPI subnetwork	0.18	>=0.20	NAA25 (3.1)	CDC123 (1.9)	CUX2 (1.8)	ADAM1 (1.8)	BRAP (1.4)	LINGO2 (1.2)	ENSG00000236772 (1.2)	ENSG00000259478 (1.1)	ENSG00000236094 (1.1)	ERP29 (1.0)
ENSG00000135597	REPS1 PPI subnetwork	0.18	>=0.20	C20orf112 (2.4)	ST6GALNAC1 (2.3)	KIF3B (1.8)	C12orf47 (1.6)	MAGI3 (1.5)	MEF2C (1.3)	BRAP (1.1)	SH2B3 (1.0)	POFUT1 (1.0)	CDC123 (0.9)
ENSG00000162231	NXF1 PPI subnetwork	0.18	>=0.20	NAA25 (2.8)	ASXL1 (1.9)	MAPKAPK5 (1.8)	CDC123 (1.8)	ADAM1 (1.7)	CDKAL1 (1.6)	RSBN1 (1.5)	BRAP (1.3)	RPGRIP1L (1.3)	CUX2 (1.1)
ENSG00000173011	TADA2B PPI subnetwork	0.18	>=0.20	ATXN2 (2.5)	MAPKAPK5 (2.1)	STAG1 (1.8)	PHTF1 (1.7)	ASXL1 (1.5)	ENSG00000236094 (1.5)	UNC5C (1.3)	PLAGL2 (1.2)	POFUT1 (1.2)	ST6GALNAC1 (1.0)
ENSG00000127920	GNG11 PPI subnetwork	0.18	>=0.20	CUX2 (2.1)	GPSM1 (1.9)	TCF7L2 (1.7)	ATXN2 (1.4)	LINGO2 (1.4)	IL20RB (1.3)	CARD9 (1.2)	KIF3B (1.1)	MAGI3 (1.1)	RSBN1 (1.1)
MP:0008828	abnormal lymph node cell ratio	0.18	>=0.20	PTPN22 (5.6)	ASXL1 (2.1)	UNC5C (1.9)	TMEM22 (1.7)	PLAGL2 (1.7)	KIF3B (1.7)	TRAFD1 (1.6)	ENSG00000236772 (1.6)	LINGO2 (1.5)	CCND2 (1.4)
ENSG00000065328	MCM10 PPI subnetwork	0.18	>=0.20	PHTF1 (1.8)	STAG1 (1.7)	TMEM116 (1.3)	CDKAL1 (1.3)	CDC123 (1.1)	CCND2 (0.9)	ENSG00000236094 (0.9)	LPA (0.8)	IL20RB (0.7)	MEF2C (0.6)
GO:0008299	isoprenoid biosynthetic process	0.18	>=0.20	ST6GALNAC1 (1.5)	TMEM116 (1.1)	TMEM184A (1.1)	ENSG00000235070 (1.0)	CUX2 (1.0)	ERP29 (1.0)	ENSG00000239213 (0.9)	MAPKAPK5 (0.9)	NAA25 (0.9)	CDC123 (0.9)
GO:0042417	dopamine metabolic process	0.18	>=0.20	LINGO2 (3.6)	UNC5C (1.8)	TMEM22 (1.8)	ENSG00000236094 (1.2)	C12orf47 (1.1)	C12orf51 (1.0)	ADAM1 (0.9)	FAM109A (0.8)	ENSG00000239213 (0.7)	CARD9 (0.7)
ENSG00000111786	SRSF9 PPI subnetwork	0.18	>=0.20	CDKAL1 (2.3)	STAG1 (2.0)	CDC123 (1.8)	RSBN1 (1.2)	C12orf47 (1.2)	RPGRIP1L (1.1)	PLAGL2 (0.9)	TRAFD1 (0.8)	ERP29 (0.7)	ASXL1 (0.7)
GO:0022613	ribonucleoprotein complex biogenesis	0.18	>=0.20	NAA25 (3.1)	MAPKAPK5 (2.6)	BRAP (2.3)	CDC123 (1.9)	CDKAL1 (1.9)	ADAM1 (1.8)	POFUT1 (1.5)	C12orf47 (1.4)	ENSG00000236772 (1.1)	RSBN1 (0.6)
ENSG00000173207	CKS1B PPI subnetwork	0.18	>=0.20	LPA (2.2)	GPSM1 (2.1)	BRAP (1.6)	PCCB (1.5)	ATXN2 (1.4)	RPGRIP1L (1.4)	NCK1 (1.2)	ASXL1 (1.1)	MAPKAPK5 (1.1)	C12orf47 (1.1)
REACTOME_FORMATION_OF_THE_HIV:1_EARLY_ELONGATION_COMPLEX	REACTOME_FORMATION_OF_THE_HIV:1_EARLY_ELONGATION_COMPLEX	0.18	>=0.20	MAPKAPK5 (2.7)	CDC123 (2.2)	KIF3B (1.7)	ATXN2 (1.1)	RPGRIP1L (1.0)	ASXL1 (0.8)	CDKAL1 (0.8)	TM9SF4 (0.8)	STAG1 (0.8)	ENSG00000235070 (0.7)
REACTOME_FORMATION_OF_THE_EARLY_ELONGATION_COMPLEX	REACTOME_FORMATION_OF_THE_EARLY_ELONGATION_COMPLEX	0.18	>=0.20	MAPKAPK5 (2.7)	CDC123 (2.2)	KIF3B (1.7)	ATXN2 (1.1)	RPGRIP1L (1.0)	ASXL1 (0.8)	CDKAL1 (0.8)	TM9SF4 (0.8)	STAG1 (0.8)	ENSG00000235070 (0.7)
ENSG00000169249	ZRSR2 PPI subnetwork	0.18	>=0.20	ADAM1 (1.8)	RPGRIP1L (1.5)	RSBN1 (1.4)	ENSG00000235070 (1.4)	STAG1 (1.3)	TMEM22 (1.3)	MAPKAPK5 (1.2)	ENSG00000236772 (1.2)	CDC123 (1.1)	CDKAL1 (1.1)
ENSG00000078061	ARAF PPI subnetwork	0.18	>=0.20	MAGI3 (1.7)	TMEM184A (1.5)	IL20RB (1.3)	CCND2 (1.2)	CARD9 (1.1)	ASXL1 (1.1)	CDC123 (1.1)	TCF7L2 (0.9)	PLAGL2 (0.9)	ENSG00000259478 (0.8)
ENSG00000168496	FEN1 PPI subnetwork	0.18	>=0.20	RPGRIP1L (1.5)	CCND2 (1.5)	ADAM1 (1.2)	TMEM116 (1.0)	SH2B3 (1.0)	ASXL1 (0.9)	TMEM132E (0.8)	ENSG00000239213 (0.7)	STAG1 (0.7)	CARD9 (0.6)
ENSG00000156299	TIAM1 PPI subnetwork	0.18	>=0.20	IL20RB (4.2)	C20orf112 (2.9)	FAM109A (2.1)	SH2B3 (2.0)	TCF7L2 (1.9)	PLG (1.8)	TMEM132E (1.7)	NCK1 (1.7)	ASXL1 (1.7)	GPSM1 (1.7)
MP:0001935	decreased litter size	0.18	>=0.20	CCND2 (2.4)	ALDH2 (1.9)	TCF7L2 (1.7)	C20orf112 (1.3)	PLG (1.3)	LPA (1.3)	CUX2 (1.3)	TMEM132E (1.1)	STAG1 (1.1)	TMEM116 (1.1)
GO:0000783	nuclear telomere cap complex	0.18	>=0.20	RPGRIP1L (2.4)	TMEM116 (1.7)	ENSG00000235070 (1.7)	CDC123 (1.4)	POFUT1 (1.1)	TMEM184A (1.0)	ATXN2 (1.0)	GPSM1 (1.0)	ENSG00000239213 (0.8)	PTPN22 (0.7)
GO:0000782	telomere cap complex	0.18	>=0.20	RPGRIP1L (2.4)	TMEM116 (1.7)	ENSG00000235070 (1.7)	CDC123 (1.4)	POFUT1 (1.1)	TMEM184A (1.0)	ATXN2 (1.0)	GPSM1 (1.0)	ENSG00000239213 (0.8)	PTPN22 (0.7)
GO:0048011	nerve growth factor receptor signaling pathway	0.18	>=0.20	FAM109A (3.4)	GPSM1 (2.6)	ENSG00000236094 (2.1)	SH2B3 (2.0)	ADAM1 (2.0)	IL20RB (1.8)	MAGI3 (1.5)	MEF2C (1.2)	RSBN1 (1.1)	ENSG00000259478 (1.1)
ENSG00000143466	IKBKE PPI subnetwork	0.18	>=0.20	CDC123 (3.8)	ERP29 (1.9)	PCCB (1.9)	NAA25 (1.7)	TM9SF4 (0.9)	CCND2 (0.8)	ADAM1 (0.7)	ST6GALNAC1 (0.6)	CDKAL1 (0.6)	STAG1 (0.5)
MP:0009339	decreased splenocyte number	0.18	>=0.20	MEF2C (3.4)	RSBN1 (2.7)	TMEM22 (2.3)	TMEM132E (2.1)	CDC123 (1.5)	CCND2 (1.5)	SH2B3 (1.4)	ALDH2 (1.2)	ASXL1 (1.2)	ERP29 (1.2)
GO:0001658	branching involved in ureteric bud morphogenesis	0.18	>=0.20	ENSG00000236094 (2.0)	UNC5C (1.9)	TMEM132E (1.6)	POFUT1 (1.5)	CCND2 (1.3)	TMEM184A (1.2)	ENSG00000236772 (0.9)	LINGO2 (0.8)	RSBN1 (0.7)	CUX2 (0.6)
ENSG00000196776	CD47 PPI subnetwork	0.18	>=0.20	ENSG00000236772 (2.2)	MEF2C (1.8)	ALDH2 (1.7)	UNC5C (1.5)	IL20RB (1.4)	CUX2 (1.2)	C20orf112 (1.2)	TMEM132E (1.0)	ENSG00000235070 (1.0)	MAGI3 (0.9)
MP:0005017	decreased B cell number	0.18	>=0.20	PTPN22 (3.9)	MEF2C (2.3)	CARD9 (1.9)	PLAGL2 (1.7)	POFUT1 (1.6)	RSBN1 (1.5)	SH2B3 (1.5)	C20orf112 (0.9)	NCK1 (0.9)	ASXL1 (0.9)
GO:0048641	regulation of skeletal muscle tissue development	0.18	>=0.20	ENSG00000236094 (4.0)	MEF2C (2.4)	FAM109A (2.3)	CUX2 (1.8)	MAGI3 (1.3)	NCK1 (1.3)	TCF7L2 (0.9)	RSBN1 (0.7)	CDKAL1 (0.6)	GPSM1 (0.5)
KEGG_BETA_ALANINE_METABOLISM	KEGG_BETA_ALANINE_METABOLISM	0.18	>=0.20	PLG (4.8)	ACAD10 (3.5)	PCCB (3.5)	LPA (3.0)	ALDH2 (2.2)	TMEM22 (1.6)	TRAFD1 (1.0)	TCF7L2 (0.9)	BRAP (0.8)	RPGRIP1L (0.8)
GO:0016607	nuclear speck	0.18	>=0.20	RSBN1 (3.2)	STAG1 (2.1)	BRAP (2.0)	TRAFD1 (1.9)	CDC123 (1.7)	ATXN2 (1.6)	MAPKAPK5 (1.4)	ASXL1 (1.4)	NAA25 (1.3)	PLAGL2 (1.3)
GO:0048483	autonomic nervous system development	0.18	>=0.20	UNC5C (2.7)	ENSG00000236772 (2.2)	C20orf112 (1.6)	C12orf47 (1.3)	ENSG00000236094 (1.2)	ENSG00000235070 (0.9)	TMEM22 (0.9)	TMEM116 (0.9)	CDKAL1 (0.9)	ENSG00000259478 (0.8)
GO:0008565	protein transporter activity	0.18	>=0.20	ATXN2 (2.6)	ERP29 (2.0)	NCK1 (1.8)	NAA25 (1.7)	STAG1 (1.6)	ENSG00000239213 (1.4)	POFUT1 (1.3)	CDC123 (1.2)	RPGRIP1L (1.1)	BRAP (1.0)
ENSG00000163510	CWC22 PPI subnetwork	0.18	>=0.20	BRAP (2.4)	CDC123 (2.1)	RSBN1 (1.9)	PLAGL2 (1.9)	ASXL1 (1.7)	NAA25 (1.5)	STAG1 (1.2)	KIF3B (1.2)	ALDH2 (1.1)	MAPKAPK5 (1.1)
REACTOME_TRYPTOPHAN_CATABOLISM	REACTOME_TRYPTOPHAN_CATABOLISM	0.18	>=0.20	PLG (4.0)	LPA (4.0)	ALDH2 (1.8)	CUX2 (1.7)	TRAFD1 (1.6)	NCK1 (1.5)	ENSG00000259478 (1.3)	CARD9 (1.2)	PTPN22 (1.0)	ENSG00000236094 (0.9)
GO:0009295	nucleoid	0.18	>=0.20	PCCB (4.9)	ACAD10 (4.1)	TMEM116 (2.5)	NAA25 (2.4)	BRAP (2.0)	ALDH2 (1.4)	CCND2 (1.4)	CDC123 (1.3)	MAPKAPK5 (1.2)	ATXN2 (1.2)
ENSG00000122034	GTF3A PPI subnetwork	0.18	>=0.20	MAPKAPK5 (2.6)	C12orf47 (2.3)	ADAM1 (2.0)	ATXN2 (1.8)	TRAFD1 (1.5)	FAM109A (1.3)	BRAP (1.3)	C12orf51 (1.3)	TMEM116 (1.2)	TM9SF4 (1.2)
ENSG00000104368	PLAT PPI subnetwork	0.18	>=0.20	PLG (3.2)	TMEM184A (2.6)	LINGO2 (1.9)	C12orf47 (1.5)	UNC5C (1.1)	ST6GALNAC1 (1.1)	C12orf51 (1.0)	ENSG00000239213 (0.9)	ADAM1 (0.8)	PHTF1 (0.8)
GO:0072283	metanephric renal vesicle morphogenesis	0.18	>=0.20	ENSG00000235070 (2.4)	UNC5C (2.3)	ENSG00000236772 (1.7)	CUX2 (1.6)	TMEM116 (1.6)	LINGO2 (1.5)	TMEM22 (1.3)	TMEM184A (1.3)	CDKAL1 (1.3)	RPGRIP1L (1.1)
MP:0005311	abnormal circulating amino acid level	0.18	>=0.20	PLG (5.4)	LPA (4.7)	PCCB (3.2)	ALDH2 (3.1)	ST6GALNAC1 (1.9)	ACAD10 (1.8)	ENSG00000259478 (1.6)	SH2B3 (1.0)	CARD9 (1.0)	TMEM116 (1.0)
ENSG00000148303	RPL7A PPI subnetwork	0.18	>=0.20	NAA25 (3.9)	ADAM1 (1.7)	CDC123 (1.4)	CUX2 (1.4)	MAPKAPK5 (1.2)	MEF2C (0.8)	ASXL1 (0.8)	CCND2 (0.7)	ACAD10 (0.6)	ERP29 (0.5)
ENSG00000198788	MUC2 PPI subnetwork	0.18	>=0.20	ST6GALNAC1 (2.6)	POFUT1 (1.7)	C20orf112 (1.6)	MAGI3 (1.4)	ENSG00000259478 (1.2)	C12orf47 (1.1)	TMEM132E (1.1)	SH2B3 (1.1)	KIF3B (1.0)	CCND2 (1.0)
MP:0008497	decreased IgG2b level	0.18	>=0.20	PTPN22 (3.2)	MEF2C (2.6)	SH2B3 (1.9)	PLAGL2 (1.4)	ALDH2 (0.7)	CCND2 (0.7)	GPSM1 (0.7)	ASXL1 (0.6)	ST6GALNAC1 (0.6)	TMEM22 (0.6)
REACTOME_PLATELET_DEGRANULATION	REACTOME_PLATELET_DEGRANULATION	0.18	>=0.20	PLG (4.4)	LPA (2.0)	LINGO2 (1.8)	ALDH2 (1.4)	CARD9 (1.1)	ADAM1 (1.1)	ENSG00000239213 (0.9)	TMEM132E (0.8)	SH2B3 (0.8)	MEF2C (0.7)
ENSG00000179715	FAM113B PPI subnetwork	0.18	>=0.20	PLG (3.9)	IL20RB (2.3)	MAPKAPK5 (1.4)	RPGRIP1L (1.4)	ENSG00000236772 (1.3)	ENSG00000259478 (1.2)	TMEM132E (1.2)	PTPN22 (1.2)	C20orf112 (0.9)	ENSG00000239213 (0.8)
KEGG_GLYOXYLATE_AND_DICARBOXYLATE_METABOLISM	KEGG_GLYOXYLATE_AND_DICARBOXYLATE_METABOLISM	0.18	>=0.20	PCCB (4.1)	PLG (3.5)	LPA (2.4)	ALDH2 (2.4)	C12orf47 (2.2)	ENSG00000235070 (2.0)	SH2B3 (1.3)	ENSG00000236094 (1.2)	ADAM1 (1.0)	ACAD10 (0.9)
ENSG00000140262	TCF12 PPI subnetwork	0.18	>=0.20	TCF7L2 (2.4)	ATXN2 (2.0)	CUX2 (1.7)	C20orf112 (1.6)	C12orf51 (1.5)	CDKAL1 (1.5)	ENSG00000236094 (1.4)	RSBN1 (1.3)	STAG1 (1.3)	TMEM184A (1.3)
GO:0050650	chondroitin sulfate proteoglycan biosynthetic process	0.18	>=0.20	ENSG00000236094 (2.0)	ENSG00000235070 (1.6)	ENSG00000239213 (1.5)	ADAM1 (1.5)	PHTF1 (1.5)	LINGO2 (1.4)	CDKAL1 (1.4)	GPSM1 (1.4)	NCK1 (1.4)	CCND2 (1.4)
KEGG_AMINOACYL_TRNA_BIOSYNTHESIS	KEGG_AMINOACYL_TRNA_BIOSYNTHESIS	0.18	>=0.20	NAA25 (3.1)	CDKAL1 (2.3)	PCCB (2.3)	MAPKAPK5 (2.2)	ACAD10 (1.8)	ATXN2 (1.2)	ALDH2 (1.0)	CARD9 (0.9)	CDC123 (0.9)	C12orf47 (0.9)
GO:0048302	regulation of isotype switching to IgG isotypes	0.18	>=0.20	ENSG00000259478 (3.1)	PTPN22 (3.0)	KIF3B (2.5)	CCND2 (1.9)	LINGO2 (1.3)	PLAGL2 (1.3)	TRAFD1 (1.3)	TMEM116 (1.1)	IL20RB (0.9)	NCK1 (0.9)
GO:0048747	muscle fiber development	0.18	>=0.20	ENSG00000236094 (3.5)	MEF2C (2.8)	FAM109A (2.3)	CUX2 (2.1)	ENSG00000259478 (1.8)	TMEM116 (1.2)	MAGI3 (1.2)	LINGO2 (1.2)	POFUT1 (0.8)	GPSM1 (0.8)
ENSG00000173598	NUDT4 PPI subnetwork	0.18	>=0.20	RSBN1 (2.7)	NCK1 (2.5)	CDC123 (2.2)	GPSM1 (2.2)	LINGO2 (1.8)	ADAM1 (1.7)	TRAFD1 (1.4)	CCND2 (1.3)	CDKAL1 (1.1)	C20orf112 (1.1)
REACTOME_SIGNALLING_TO_RAS	REACTOME_SIGNALLING_TO_RAS	0.18	>=0.20	FAM109A (2.7)	TMEM132E (2.4)	MAPKAPK5 (2.3)	MAGI3 (1.7)	TMEM184A (1.6)	POFUT1 (1.5)	KIF3B (1.5)	CCND2 (1.3)	ASXL1 (1.1)	GPSM1 (1.0)
MP:0001823	thymus hypoplasia	0.18	>=0.20	PTPN22 (5.4)	RSBN1 (2.1)	PLAGL2 (2.0)	POFUT1 (2.0)	ENSG00000259478 (1.5)	ENSG00000235070 (1.5)	NCK1 (1.3)	RPGRIP1L (1.1)	STAG1 (1.0)	MAGI3 (0.9)
MP:0002566	abnormal sexual interaction	0.18	>=0.20	CARD9 (2.6)	TMEM132E (2.4)	CUX2 (2.3)	ENSG00000259478 (1.6)	TCF7L2 (1.6)	GPSM1 (1.5)	ALDH2 (1.3)	ENSG00000236772 (1.2)	ST6GALNAC1 (0.8)	MEF2C (0.7)
GO:0032391	photoreceptor connecting cilium	0.18	>=0.20	RPGRIP1L (4.6)	PHTF1 (3.6)	KIF3B (3.5)	MAGI3 (1.3)	C20orf112 (1.3)	GPSM1 (1.2)	TMEM116 (1.2)	ENSG00000239213 (0.9)	TRAFD1 (0.8)	CDC123 (0.8)
GO:0035094	response to nicotine	0.18	>=0.20	C12orf47 (3.3)	FAM109A (2.6)	ADAM1 (2.4)	TMEM22 (2.1)	TCF7L2 (1.5)	POFUT1 (1.4)	TMEM132E (1.4)	UNC5C (1.4)	LINGO2 (1.4)	ERP29 (1.3)
ENSG00000100664	EIF5 PPI subnetwork	0.18	>=0.20	CDC123 (2.8)	TM9SF4 (1.3)	CCND2 (1.2)	ENSG00000239213 (1.2)	PLAGL2 (1.1)	NAA25 (1.0)	NCK1 (0.9)	ATXN2 (0.9)	KIF3B (0.8)	ENSG00000236772 (0.8)
ENSG00000115942	ORC2 PPI subnetwork	0.18	>=0.20	CDC123 (1.9)	PHTF1 (1.8)	RPGRIP1L (1.2)	TMEM116 (1.0)	ENSG00000235070 (0.9)	ASXL1 (0.7)	ENSG00000236094 (0.7)	CCND2 (0.6)	TMEM22 (0.6)	MEF2C (0.4)
ENSG00000020922	MRE11A PPI subnetwork	0.18	>=0.20	RPGRIP1L (4.2)	STAG1 (2.2)	PHTF1 (2.1)	CDC123 (1.9)	ASXL1 (1.5)	ENSG00000239213 (1.3)	PCCB (1.3)	ENSG00000259478 (1.3)	PLAGL2 (1.1)	C12orf51 (0.8)
GO:0016725	oxidoreductase activity, acting on CH or CH2 groups	0.18	>=0.20	LPA (6.4)	PLG (3.7)	TMEM184A (1.5)	TMEM132E (1.4)	IL20RB (1.4)	LINGO2 (1.0)	PCCB (0.9)	CUX2 (0.9)	ENSG00000236094 (0.8)	CARD9 (0.8)
GO:0016339	calcium-dependent cell-cell adhesion	0.18	>=0.20	ENSG00000239213 (2.3)	LINGO2 (1.4)	IL20RB (1.4)	FAM109A (1.4)	ST6GALNAC1 (1.4)	ENSG00000259478 (1.4)	TM9SF4 (1.3)	ENSG00000236772 (1.3)	KIF3B (1.1)	TMEM132E (0.9)
GO:0031490	chromatin DNA binding	0.18	>=0.20	SH2B3 (3.8)	TCF7L2 (2.8)	RSBN1 (2.2)	TMEM22 (1.7)	PLAGL2 (1.7)	STAG1 (1.3)	FAM109A (1.2)	UNC5C (1.2)	RPGRIP1L (1.1)	ST6GALNAC1 (1.1)
ENSG00000114450	GNB4 PPI subnetwork	0.18	>=0.20	IL20RB (1.9)	ENSG00000235070 (1.8)	CDC123 (1.8)	ERP29 (1.6)	GPSM1 (1.3)	UNC5C (1.2)	TMEM22 (1.2)	MEF2C (1.2)	ADAM1 (1.1)	ENSG00000236772 (0.9)
ENSG00000100181	ENSG00000100181 PPI subnetwork	0.18	>=0.20	NAA25 (3.3)	MAPKAPK5 (2.1)	CCND2 (1.7)	RPGRIP1L (1.5)	C12orf51 (1.4)	BRAP (1.3)	ASXL1 (1.3)	ENSG00000259478 (1.1)	RSBN1 (1.1)	ATXN2 (1.1)
ENSG00000071462	WBSCR22 PPI subnetwork	0.18	>=0.20	NAA25 (4.2)	BRAP (1.9)	MAPKAPK5 (1.8)	RPGRIP1L (1.3)	CCND2 (1.0)	ACAD10 (1.0)	C12orf47 (0.9)	ENSG00000259478 (0.8)	RSBN1 (0.8)	ASXL1 (0.7)
ENSG00000114739	ACVR2B PPI subnetwork	0.18	>=0.20	C20orf112 (2.8)	MAGI3 (2.3)	TCF7L2 (2.1)	RSBN1 (1.8)	STAG1 (1.7)	IL20RB (1.6)	ENSG00000236094 (1.3)	CDKAL1 (1.3)	PHTF1 (1.2)	ATXN2 (1.1)
GO:0044283	small molecule biosynthetic process	0.18	>=0.20	LPA (2.9)	ALDH2 (2.7)	PCCB (2.6)	ACAD10 (2.3)	PLG (2.1)	ENSG00000259478 (2.1)	CARD9 (2.1)	LINGO2 (1.1)	TMEM22 (1.1)	ENSG00000239213 (0.7)
MP:0003861	abnormal nervous system development	0.18	>=0.20	RPGRIP1L (4.3)	TMEM22 (2.4)	C20orf112 (1.9)	CDKAL1 (1.4)	ATXN2 (1.4)	CCND2 (1.2)	RSBN1 (1.2)	FAM109A (1.1)	PHTF1 (1.1)	TCF7L2 (1.1)
GO:0031093	platelet alpha granule lumen	0.18	>=0.20	PLG (5.4)	LPA (2.6)	LINGO2 (1.7)	ADAM1 (1.3)	ENSG00000236772 (1.2)	ALDH2 (1.2)	RPGRIP1L (0.9)	TMEM184A (0.8)	MEF2C (0.8)	ENSG00000239213 (0.7)
ENSG00000107581	EIF3A PPI subnetwork	0.18	>=0.20	NAA25 (3.1)	CDC123 (2.4)	ADAM1 (1.9)	ENSG00000236094 (1.4)	BRAP (1.2)	CDKAL1 (1.1)	PTPN22 (0.8)	MAPKAPK5 (0.7)	UNC5C (0.6)	TM9SF4 (0.6)
ENSG00000137547	MRPL15 PPI subnetwork	0.18	>=0.20	CDC123 (3.1)	PCCB (2.6)	MAPKAPK5 (2.3)	NAA25 (1.9)	ATXN2 (1.9)	BRAP (1.8)	CCND2 (1.8)	ENSG00000236094 (1.6)	TM9SF4 (1.6)	CARD9 (1.1)
ENSG00000148308	GTF3C5 PPI subnetwork	0.18	>=0.20	C12orf47 (2.0)	MAPKAPK5 (2.0)	POFUT1 (1.9)	TM9SF4 (1.6)	ADAM1 (1.4)	BRAP (1.4)	CDKAL1 (1.2)	ATXN2 (1.1)	TMEM116 (1.1)	NAA25 (1.1)
MP:0004113	abnormal aortic arch morphology	0.18	>=0.20	ATXN2 (1.9)	ENSG00000236772 (1.6)	UNC5C (1.3)	TCF7L2 (1.2)	TMEM184A (1.2)	NCK1 (1.2)	RSBN1 (1.1)	LPA (1.0)	ENSG00000235070 (0.9)	PLAGL2 (0.8)
GO:0048545	response to steroid hormone stimulus	0.18	>=0.20	LPA (2.0)	TMEM184A (1.7)	C20orf112 (1.6)	TMEM132E (1.5)	ENSG00000236772 (1.4)	ENSG00000236094 (1.4)	POFUT1 (1.2)	CCND2 (1.2)	TCF7L2 (1.2)	ATXN2 (1.2)
REACTOME_STEROID_HORMONES	REACTOME_STEROID_HORMONES	0.18	>=0.20	PLG (2.6)	TMEM184A (2.0)	PCCB (1.6)	IL20RB (1.4)	ALDH2 (1.2)	CCND2 (1.1)	ENSG00000239213 (1.1)	LPA (1.0)	MEF2C (0.7)	NCK1 (0.7)
MP:0002703	abnormal renal tubule morphology	0.18	>=0.20	TMEM116 (1.7)	POFUT1 (1.5)	C12orf51 (1.3)	CCND2 (1.2)	CUX2 (1.1)	RPGRIP1L (1.1)	IL20RB (1.0)	ERP29 (1.0)	ENSG00000236094 (1.0)	FAM109A (0.9)
MP:0008181	increased marginal zone B cell number	0.18	>=0.20	MEF2C (3.3)	PTPN22 (3.2)	SH2B3 (2.9)	CARD9 (2.4)	UNC5C (1.7)	ENSG00000239213 (1.6)	TRAFD1 (1.4)	TCF7L2 (1.4)	ENSG00000235070 (1.1)	C20orf112 (1.0)
GO:0006760	folic acid-containing compound metabolic process	0.18	>=0.20	ENSG00000239213 (4.1)	LPA (1.8)	TMEM184A (1.4)	RPGRIP1L (1.4)	ACAD10 (1.4)	POFUT1 (1.3)	TMEM116 (1.0)	PLG (1.0)	ENSG00000235070 (1.0)	PCCB (0.7)
GO:0005903	brush border	0.18	>=0.20	TMEM116 (2.9)	ST6GALNAC1 (2.6)	PLG (2.4)	FAM109A (1.9)	TMEM132E (1.2)	CARD9 (0.8)	TMEM184A (0.8)	GPSM1 (0.7)	ACAD10 (0.7)	ENSG00000259478 (0.6)
ENSG00000204843	DCTN1 PPI subnetwork	0.18	>=0.20	C12orf51 (3.7)	IL20RB (2.7)	MAGI3 (1.8)	ENSG00000259478 (1.7)	RPGRIP1L (1.3)	PCCB (1.2)	GPSM1 (1.1)	KIF3B (1.1)	TMEM22 (1.1)	TM9SF4 (1.0)
MP:0008210	increased mature B cell number	0.18	>=0.20	MEF2C (3.3)	PTPN22 (2.3)	ERP29 (1.8)	ALDH2 (1.6)	CCND2 (1.4)	LPA (1.2)	POFUT1 (1.1)	SH2B3 (1.0)	IL20RB (0.9)	GPSM1 (0.9)
GO:0045686	negative regulation of glial cell differentiation	0.18	>=0.20	C20orf112 (2.5)	CUX2 (2.3)	TCF7L2 (1.8)	CCND2 (1.6)	ENSG00000236772 (1.6)	GPSM1 (1.3)	RPGRIP1L (0.9)	TRAFD1 (0.9)	CDKAL1 (0.8)	MEF2C (0.7)
ENSG00000198576	ARC PPI subnetwork	0.18	>=0.20	MEF2C (2.6)	CCND2 (1.7)	TMEM184A (1.7)	GPSM1 (1.5)	LINGO2 (1.4)	TRAFD1 (1.1)	MAGI3 (1.1)	ADAM1 (1.0)	UNC5C (0.9)	C20orf112 (0.9)
ENSG00000196540	ENSG00000196540 PPI subnetwork	0.18	>=0.20	PLG (3.8)	IL20RB (2.5)	ENSG00000236772 (1.4)	MAPKAPK5 (1.3)	RPGRIP1L (1.3)	PTPN22 (1.2)	ENSG00000259478 (1.2)	TMEM132E (1.0)	ENSG00000239213 (1.0)	CARD9 (0.8)
ENSG00000169220	RGS14 PPI subnetwork	0.18	>=0.20	POFUT1 (2.0)	MAGI3 (1.8)	ALDH2 (1.6)	CCND2 (1.5)	SH2B3 (1.4)	CUX2 (1.4)	CARD9 (1.4)	TMEM22 (1.3)	TRAFD1 (1.2)	BRAP (1.1)
MP:0002914	abnormal endplate potential	0.18	>=0.20	ENSG00000236772 (2.2)	ST6GALNAC1 (1.8)	UNC5C (1.7)	ENSG00000236094 (1.6)	C12orf47 (1.5)	C20orf112 (1.4)	MEF2C (1.1)	ADAM1 (1.1)	LINGO2 (1.1)	TMEM22 (1.0)
ENSG00000124702	KLHDC3 PPI subnetwork	0.18	>=0.20	LINGO2 (2.4)	BRAP (2.3)	ASXL1 (2.3)	FAM109A (2.1)	TMEM184A (2.1)	NCK1 (1.8)	TMEM22 (1.6)	ENSG00000236094 (1.5)	ATXN2 (1.4)	ADAM1 (1.4)
GO:0046890	regulation of lipid biosynthetic process	0.18	>=0.20	ALDH2 (1.8)	TMEM184A (1.6)	TMEM132E (1.2)	C12orf47 (1.1)	MAPKAPK5 (1.1)	CCND2 (0.9)	ST6GALNAC1 (0.8)	PLG (0.7)	SH2B3 (0.7)	TMEM22 (0.7)
GO:0032870	cellular response to hormone stimulus	0.18	>=0.20	TMEM184A (2.6)	CUX2 (2.4)	FAM109A (2.3)	KIF3B (2.3)	MEF2C (2.0)	ENSG00000236094 (1.9)	ATXN2 (1.6)	ALDH2 (1.5)	SH2B3 (1.4)	BRAP (1.3)
ENSG00000105371	ICAM4 PPI subnetwork	0.18	>=0.20	LINGO2 (3.4)	POFUT1 (2.5)	CUX2 (2.3)	CARD9 (2.2)	ALDH2 (1.9)	GPSM1 (1.8)	ENSG00000239213 (1.7)	PLG (1.4)	SH2B3 (1.2)	PTPN22 (1.1)
ENSG00000138750	NUP54 PPI subnetwork	0.18	>=0.20	NAA25 (3.4)	CDKAL1 (3.1)	STAG1 (2.5)	ASXL1 (2.3)	CDC123 (1.5)	MAPKAPK5 (1.4)	ATXN2 (1.0)	ADAM1 (0.9)	ENSG00000235070 (0.7)	C12orf51 (0.7)
MP:0011448	decreased dopaminergic neuron number	0.18	>=0.20	TCF7L2 (3.3)	LINGO2 (2.8)	ENSG00000239213 (1.6)	C20orf112 (1.3)	FAM109A (1.3)	ENSG00000236772 (1.2)	ENSG00000259478 (1.2)	TMEM132E (1.2)	ATXN2 (1.1)	ENSG00000236094 (1.1)
GO:0034405	response to fluid shear stress	0.18	>=0.20	C20orf112 (2.1)	FAM109A (1.8)	UNC5C (1.8)	ENSG00000235070 (1.7)	ADAM1 (1.6)	MAGI3 (1.6)	CARD9 (1.3)	SH2B3 (1.1)	ENSG00000259478 (1.1)	CUX2 (1.0)
REACTOME_PI3KAKT_ACTIVATION	REACTOME_PI3KAKT_ACTIVATION	0.18	>=0.20	ENSG00000259478 (2.5)	FAM109A (2.0)	KIF3B (1.6)	TCF7L2 (1.6)	GPSM1 (1.2)	IL20RB (1.2)	ATXN2 (1.2)	ASXL1 (0.9)	C12orf51 (0.9)	STAG1 (0.8)
REACTOME_TRANSCRIPTION_OF_THE_HIV_GENOME	REACTOME_TRANSCRIPTION_OF_THE_HIV_GENOME	0.18	>=0.20	MAPKAPK5 (3.0)	CDC123 (2.7)	STAG1 (1.1)	KIF3B (1.1)	ATXN2 (1.0)	CDKAL1 (0.9)	PLAGL2 (0.9)	BRAP (0.8)	ENSG00000235070 (0.7)	C12orf47 (0.6)
ENSG00000205571	SMN2 PPI subnetwork	0.18	>=0.20	RSBN1 (2.4)	CDC123 (2.2)	PLAGL2 (1.7)	C12orf47 (1.5)	STAG1 (1.2)	POFUT1 (1.0)	ENSG00000259478 (1.0)	NCK1 (0.8)	CCND2 (0.8)	LPA (0.8)
ENSG00000172062	SMN1 PPI subnetwork	0.18	>=0.20	RSBN1 (2.4)	CDC123 (2.2)	PLAGL2 (1.7)	C12orf47 (1.5)	STAG1 (1.2)	POFUT1 (1.0)	ENSG00000259478 (1.0)	NCK1 (0.8)	CCND2 (0.8)	LPA (0.8)
GO:0010576	metalloenzyme regulator activity	0.18	>=0.20	TMEM22 (2.2)	TMEM116 (1.7)	TCF7L2 (1.6)	GPSM1 (1.5)	PHTF1 (1.2)	C12orf47 (0.9)	NCK1 (0.9)	IL20RB (0.8)	CCND2 (0.8)	MEF2C (0.8)
MP:0000321	increased bone marrow cell number	0.18	>=0.20	CARD9 (4.6)	TMEM22 (2.2)	C12orf51 (1.4)	SH2B3 (1.3)	ADAM1 (1.3)	PLAGL2 (1.2)	PTPN22 (1.2)	ALDH2 (1.1)	ASXL1 (0.8)	MEF2C (0.8)
KEGG_TERPENOID_BACKBONE_BIOSYNTHESIS	KEGG_TERPENOID_BACKBONE_BIOSYNTHESIS	0.18	>=0.20	PCCB (1.3)	PLG (1.2)	CDC123 (1.2)	MEF2C (1.1)	CUX2 (1.1)	TMEM116 (1.1)	ENSG00000239213 (0.9)	KIF3B (0.8)	LPA (0.8)	MAPKAPK5 (0.8)
ENSG00000137818	RPLP1 PPI subnetwork	0.19	>=0.20	NAA25 (1.7)	CDC123 (1.6)	CCND2 (1.2)	UNC5C (1.0)	ERP29 (1.0)	ST6GALNAC1 (1.0)	TCF7L2 (0.9)	ADAM1 (0.8)	RPGRIP1L (0.8)	TRAFD1 (0.8)
ENSG00000170889	RPS9 PPI subnetwork	0.19	>=0.20	NAA25 (3.6)	ADAM1 (2.0)	ENSG00000259478 (1.2)	CCND2 (1.0)	ENSG00000236772 (0.9)	ASXL1 (0.9)	MAPKAPK5 (0.9)	ERP29 (0.8)	BRAP (0.8)	CUX2 (0.8)
GO:0010389	regulation of G2/M transition of mitotic cell cycle	0.19	>=0.20	TMEM116 (1.7)	ENSG00000235070 (1.4)	ST6GALNAC1 (1.4)	RPGRIP1L (1.3)	CDKAL1 (1.1)	ENSG00000236094 (1.0)	FAM109A (0.9)	CDC123 (0.8)	PHTF1 (0.7)	ASXL1 (0.3)
GO:0003382	epithelial cell morphogenesis	0.19	>=0.20	UNC5C (2.7)	ENSG00000259478 (2.5)	POFUT1 (2.4)	TMEM22 (2.0)	ENSG00000236094 (1.8)	TMEM184A (1.4)	ENSG00000235070 (1.4)	KIF3B (1.1)	C20orf112 (1.0)	TMEM116 (1.0)
MP:0011108	partial embryonic lethality during organogenesis	0.19	>=0.20	CCND2 (2.5)	ATXN2 (2.3)	UNC5C (1.8)	CDKAL1 (1.7)	POFUT1 (1.5)	C12orf51 (1.4)	TCF7L2 (1.4)	MAGI3 (1.3)	STAG1 (1.0)	MAPKAPK5 (1.0)
ENSG00000115524	SF3B1 PPI subnetwork	0.19	>=0.20	CDKAL1 (2.5)	STAG1 (2.2)	CDC123 (2.1)	TRAFD1 (1.5)	RSBN1 (1.4)	PLAGL2 (1.0)	C12orf47 (0.9)	MAPKAPK5 (0.9)	ASXL1 (0.8)	TCF7L2 (0.7)
ENSG00000114391	RPL24 PPI subnetwork	0.19	>=0.20	ENSG00000259478 (1.6)	NAA25 (1.6)	CCND2 (1.5)	ADAM1 (1.4)	CDC123 (1.2)	ERP29 (1.0)	ENSG00000236772 (0.8)	CUX2 (0.8)	NCK1 (0.7)	ASXL1 (0.6)
REACTOME_DCC_MEDIATED_ATTRACTIVE_SIGNALING	REACTOME_DCC_MEDIATED_ATTRACTIVE_SIGNALING	0.19	>=0.20	ENSG00000239213 (4.0)	IL20RB (3.9)	TCF7L2 (2.7)	SH2B3 (2.0)	ST6GALNAC1 (1.9)	KIF3B (1.9)	CUX2 (1.8)	GPSM1 (1.8)	NCK1 (1.7)	ENSG00000235070 (1.7)
MP:0003662	abnormal long bone epiphyseal plate proliferative zone	0.19	>=0.20	UNC5C (2.5)	ENSG00000236094 (2.1)	CUX2 (1.9)	RPGRIP1L (1.8)	FAM109A (1.7)	TM9SF4 (1.4)	ACAD10 (1.2)	CCND2 (1.2)	TCF7L2 (1.2)	GPSM1 (0.7)
ENSG00000083093	PALB2 PPI subnetwork	0.19	>=0.20	PLG (4.0)	ENSG00000239213 (1.6)	ENSG00000236772 (1.5)	PTPN22 (1.5)	MAPKAPK5 (1.3)	IL20RB (1.2)	RPGRIP1L (0.9)	ENSG00000259478 (0.8)	TCF7L2 (0.6)	CARD9 (0.6)
GO:0004518	nuclease activity	0.19	>=0.20	CDC123 (2.6)	STAG1 (1.6)	ENSG00000239213 (1.4)	MAPKAPK5 (1.2)	RPGRIP1L (1.2)	PCCB (0.7)	NAA25 (0.6)	KIF3B (0.6)	CDKAL1 (0.6)	UNC5C (0.5)
ENSG00000114784	EIF1B PPI subnetwork	0.19	>=0.20	CDC123 (4.9)	NAA25 (1.6)	ERP29 (1.2)	PCCB (1.0)	C20orf112 (0.7)	CARD9 (0.6)	POFUT1 (0.5)	ALDH2 (0.4)	LINGO2 (0.4)	IL20RB (0.4)
ENSG00000166025	AMOTL1 PPI subnetwork	0.19	>=0.20	RPGRIP1L (2.4)	C20orf112 (2.0)	ATXN2 (2.0)	PLAGL2 (1.8)	ENSG00000259478 (1.8)	MAPKAPK5 (1.8)	LINGO2 (1.5)	STAG1 (1.4)	ASXL1 (0.9)	C12orf51 (0.9)
ENSG00000106070	GRB10 PPI subnetwork	0.19	>=0.20	SH2B3 (2.4)	ENSG00000236094 (2.0)	FAM109A (1.8)	TMEM132E (1.6)	ENSG00000239213 (1.5)	GPSM1 (1.5)	MAGI3 (1.4)	LPA (1.4)	MAPKAPK5 (1.2)	CCND2 (1.0)
REACTOME_HIV_LIFE_CYCLE	REACTOME_HIV_LIFE_CYCLE	0.19	>=0.20	CDC123 (3.6)	MAPKAPK5 (3.2)	STAG1 (1.9)	CDKAL1 (1.4)	NAA25 (1.3)	ENSG00000235070 (1.2)	ASXL1 (1.1)	ADAM1 (1.0)	BRAP (1.0)	CARD9 (0.9)
ENSG00000082516	GEMIN5 PPI subnetwork	0.19	>=0.20	CDC123 (2.2)	ENSG00000239213 (2.1)	MAPKAPK5 (1.5)	PLAGL2 (1.4)	NCK1 (1.3)	TCF7L2 (1.3)	RSBN1 (1.0)	RPGRIP1L (1.0)	ERP29 (1.0)	ASXL1 (0.9)
ENSG00000073614	KDM5A PPI subnetwork	0.19	>=0.20	STAG1 (2.8)	MAPKAPK5 (2.1)	ATXN2 (2.1)	PLAGL2 (1.8)	RSBN1 (1.5)	C12orf51 (1.4)	C12orf47 (1.2)	CDC123 (1.2)	CDKAL1 (1.2)	UNC5C (1.0)
MP:0005650	abnormal limb bud morphology	0.19	>=0.20	UNC5C (2.8)	MAGI3 (1.7)	ALDH2 (1.4)	TCF7L2 (1.2)	RPGRIP1L (1.0)	CDKAL1 (0.9)	IL20RB (0.9)	MEF2C (0.8)	ENSG00000236094 (0.8)	PHTF1 (0.8)
GO:0032925	regulation of activin receptor signaling pathway	0.19	>=0.20	ENSG00000236094 (2.8)	ENSG00000259478 (1.9)	C20orf112 (1.8)	TMEM116 (1.5)	MAPKAPK5 (1.3)	LINGO2 (1.1)	ADAM1 (1.1)	CCND2 (1.0)	TCF7L2 (1.0)	TMEM132E (0.9)
ENSG00000104897	SF3A2 PPI subnetwork	0.19	>=0.20	STAG1 (2.2)	CDC123 (2.1)	CDKAL1 (2.0)	RSBN1 (1.6)	TRAFD1 (1.5)	ASXL1 (1.5)	PLAGL2 (1.3)	RPGRIP1L (0.9)	MAPKAPK5 (0.9)	BRAP (0.8)
ENSG00000103423	DNAJA3 PPI subnetwork	0.19	>=0.20	NAA25 (2.9)	TM9SF4 (2.4)	BRAP (1.7)	C12orf47 (1.6)	KIF3B (1.5)	CDC123 (1.4)	ENSG00000236094 (1.3)	ATXN2 (1.3)	CARD9 (1.2)	RSBN1 (1.2)
ENSG00000136352	NKX2-1 PPI subnetwork	0.19	>=0.20	ENSG00000239213 (3.2)	SH2B3 (2.5)	ATXN2 (2.3)	C12orf51 (1.8)	IL20RB (1.7)	STAG1 (1.7)	ST6GALNAC1 (1.6)	FAM109A (1.6)	TRAFD1 (1.5)	TCF7L2 (1.4)
MP:0001906	increased dopamine level	0.19	>=0.20	LINGO2 (2.4)	C12orf47 (2.1)	MEF2C (2.1)	TCF7L2 (2.0)	IL20RB (1.8)	ALDH2 (1.7)	LPA (1.7)	UNC5C (1.5)	NCK1 (1.5)	TMEM22 (1.4)
MP:0005542	corneal vascularization	0.19	>=0.20	LPA (3.9)	TCF7L2 (2.4)	TMEM22 (2.3)	PTPN22 (1.9)	KIF3B (1.6)	GPSM1 (1.5)	UNC5C (1.5)	NCK1 (1.5)	ST6GALNAC1 (1.4)	TMEM184A (1.3)
ENSG00000182953	ENSG00000182953 PPI subnetwork	0.19	>=0.20	NAA25 (3.6)	ASXL1 (1.5)	ENSG00000259478 (1.2)	ERP29 (1.1)	CDC123 (1.0)	MAPKAPK5 (0.9)	RPGRIP1L (0.9)	RSBN1 (0.8)	CCND2 (0.7)	MEF2C (0.6)
ENSG00000198910	L1CAM PPI subnetwork	0.19	>=0.20	MEF2C (2.3)	TMEM184A (2.1)	SH2B3 (1.8)	TMEM132E (1.8)	ENSG00000236772 (1.5)	GPSM1 (1.3)	MAGI3 (1.1)	ST6GALNAC1 (1.1)	CDKAL1 (1.0)	CCND2 (0.9)
GO:0005892	acetylcholine-gated channel complex	0.19	>=0.20	ENSG00000236094 (4.0)	TMEM22 (1.8)	CDKAL1 (1.3)	FAM109A (1.3)	TMEM132E (1.2)	UNC5C (1.2)	C12orf47 (1.1)	ENSG00000235070 (1.0)	ADAM1 (0.9)	PHTF1 (0.9)
ENSG00000102145	GATA1 PPI subnetwork	0.19	>=0.20	C20orf112 (2.2)	RSBN1 (2.1)	ATXN2 (2.0)	CARD9 (2.0)	FAM109A (2.0)	SH2B3 (1.9)	C12orf51 (1.6)	UNC5C (1.4)	NCK1 (1.4)	MEF2C (1.3)
ENSG00000166930	MS4A5 PPI subnetwork	0.19	>=0.20	C20orf112 (2.0)	STAG1 (1.7)	ST6GALNAC1 (1.7)	SH2B3 (1.6)	C12orf47 (1.6)	MAGI3 (1.6)	ENSG00000259478 (1.5)	POFUT1 (1.4)	LPA (1.1)	TMEM184A (0.8)
REACTOME_ADAPTIVE_IMMUNE_SYSTEM	REACTOME_ADAPTIVE_IMMUNE_SYSTEM	0.19	>=0.20	PTPN22 (3.9)	TRAFD1 (3.4)	NCK1 (1.9)	CDC123 (1.7)	NAA25 (1.3)	GPSM1 (1.3)	IL20RB (1.2)	SH2B3 (1.1)	CCND2 (1.1)	BRAP (1.0)
GO:0009378	four-way junction helicase activity	0.19	>=0.20	MAPKAPK5 (5.0)	BRAP (3.9)	CDC123 (2.6)	NAA25 (1.6)	ENSG00000236772 (1.3)	STAG1 (1.1)	ACAD10 (1.1)	PHTF1 (1.0)	LINGO2 (1.0)	RPGRIP1L (1.0)
ENSG00000163531	NFASC PPI subnetwork	0.19	>=0.20	ERP29 (3.4)	TM9SF4 (3.4)	CCND2 (2.0)	IL20RB (1.6)	GPSM1 (1.6)	ENSG00000235070 (1.4)	ENSG00000239213 (1.0)	TMEM22 (1.0)	PCCB (0.8)	ENSG00000236094 (0.8)
GO:0045745	positive regulation of G-protein coupled receptor protein signaling pathway	0.19	>=0.20	ENSG00000235070 (3.3)	GPSM1 (2.0)	ENSG00000236772 (1.7)	TMEM184A (1.7)	TMEM132E (1.5)	ENSG00000259478 (1.4)	ENSG00000239213 (0.9)	C20orf112 (0.8)	TMEM22 (0.8)	ADAM1 (0.8)
GO:0046415	urate metabolic process	0.19	>=0.20	ENSG00000235070 (1.8)	TMEM132E (1.4)	ENSG00000239213 (1.4)	C12orf47 (1.4)	PLG (1.4)	LINGO2 (1.1)	CARD9 (0.9)	ENSG00000259478 (0.8)	ENSG00000236094 (0.7)	PCCB (0.7)
ENSG00000127616	SMARCA4 PPI subnetwork	0.19	>=0.20	STAG1 (3.7)	ATXN2 (2.7)	NCK1 (1.9)	C12orf51 (1.8)	C12orf47 (1.8)	BRAP (1.5)	ASXL1 (1.2)	ENSG00000236772 (1.2)	RSBN1 (1.2)	MAPKAPK5 (1.0)
GO:0043523	regulation of neuron apoptotic process	0.19	>=0.20	ENSG00000236094 (2.8)	PHTF1 (1.9)	TMEM184A (1.8)	UNC5C (0.9)	FAM109A (0.9)	TMEM116 (0.9)	ADAM1 (0.8)	ENSG00000236772 (0.8)	ENSG00000235070 (0.8)	CUX2 (0.7)
[truncated: 8,969 more rows]

## Sheet: 5e-8_geneprioritization
Locus	Nr of genes in locus	Chromosome and position	GWAS P value	Ensembl gene ID	Gene symbol	Nominal P value	Gene closest to lead SNP	Top cis eQTL SNP (Westra et al. Nature Genetics 2014)	False discovery rate
rs10774624	15	chr12:111471828-112819896	1.18e-08	ENSG00000111300	NAA25	0.07	FALSE	rs16941724	>0.20
rs10774624	15	chr12:111471828-112819896	1.18e-08	ENSG00000198324	FAM109A	0.17	FALSE	rs2239195	>0.20
rs159428	7	chr20:30697309-31172876	2.35e-08	ENSG00000171456	ASXL1	0.19	FALSE	rs3746612	>0.20
rs10774624	15	chr12:111471828-112819896	1.18e-08	ENSG00000089248	ERP29	0.19	FALSE	rs7970397;rs7310545	>0.20
rs10774624	15	chr12:111471828-112819896	1.18e-08	ENSG00000204842	ATXN2	0.23	FALSE	rs3809278	>0.20
rs6679677	4	chr1:113933371-114414381	1.15e-08	ENSG00000081019	RSBN1	0.25	FALSE	rs2185827	>0.20
rs159428	7	chr20:30697309-31172876	2.35e-08	ENSG00000197183	C20orf112	0.25	FALSE	-	>0.20
rs58602428	2	chr9:139221932-139268133	8.81e-10	ENSG00000160360	GPSM1	0.27	FALSE	rs11103339	>0.20
rs10774624	15	chr12:111471828-112819896	1.18e-08	ENSG00000111249	CUX2	0.29	FALSE	-	>0.20
rs17434916	1	chr4:96083655-96470357	5.89e-09	ENSG00000182168	UNC5C	0.32	TRUE	rs17433092	>0.20
rs1394094	6	chr3:135969148-136729927	2e-08	ENSG00000118007	STAG1	0.34	FALSE	rs3931416	>0.20
rs10455872	2	chr6:160952515-161174338	1.34e-23	ENSG00000122194	PLG	0.37	FALSE	rs9365237	>0.20
rs159428	7	chr20:30697309-31172876	2.35e-08	ENSG00000126003	PLAGL2	0.39	FALSE	rs1205843	>0.20
rs1394094	6	chr3:135969148-136729927	2e-08	ENSG00000114054	PCCB	0.4	TRUE	rs1153877	>0.20
rs10774624	15	chr12:111471828-112819896	1.18e-08	ENSG00000135148	TRAFD1	0.4	FALSE	rs10492014	>0.20
rs10774624	15	chr12:111471828-112819896	1.18e-08	ENSG00000089022	MAPKAPK5	0.43	FALSE	rs12580246;rs12426312	>0.20
rs35198068	1	chr10:114710009-114927437	1.68e-47	ENSG00000148737	TCF7L2	0.44	TRUE	-	>0.20
rs148187856	1	chr15:98525739-98535455	3.04e-08	ENSG00000259478	-	0.45	TRUE	-	>0.20
rs10774624	15	chr12:111471828-112819896	1.18e-08	ENSG00000229186	ADAM1	0.5	FALSE	-	>0.20
rs10455872	2	chr6:160952515-161174338	1.34e-23	ENSG00000198670	LPA	0.51	TRUE	-	>0.20
rs10774624	15	chr12:111471828-112819896	1.18e-08	ENSG00000111252	SH2B3	0.53	TRUE	rs2239195	>0.20
rs10774624	15	chr12:111471828-112819896	1.18e-08	ENSG00000173064	C12orf51	0.55	FALSE	-	>0.20
rs6679677	4	chr1:113933371-114414381	1.15e-08	ENSG00000134242	PTPN22	0.58	FALSE	rs7555634;rs1217397	>0.20
rs10774624	15	chr12:111471828-112819896	1.18e-08	ENSG00000234608	C12orf47	0.58	FALSE	-	>0.20
rs10774624	15	chr12:111471828-112819896	1.18e-08	ENSG00000089234	BRAP	0.59	FALSE	-	>0.20
rs10942552	1	chr5:88013975-88199922	1.58e-09	ENSG00000081189	MEF2C	0.59	TRUE	rs661311	>0.20
rs10774624	15	chr12:111471828-112819896	1.18e-08	ENSG00000111275	ALDH2	0.63	FALSE	rs16941669	>0.20
rs9368219	1	chr6:20534688-21232635	9.41e-10	ENSG00000145996	CDKAL1	0.64	FALSE	rs10946439	>0.20
rs76895963	1	chr12:4382938-4414516	4.01e-08	ENSG00000118971	CCND2	0.65	TRUE	rs3217830;rs3217795	>0.20
rs159428	7	chr20:30697309-31172876	2.35e-08	ENSG00000101350	KIF3B	0.67	FALSE	rs6121381	>0.20
rs7895525	1	chr10:12237964-12292588	1.79e-08	ENSG00000151465	CDC123	0.69	FALSE	-	>0.20
rs159428	7	chr20:30697309-31172876	2.35e-08	ENSG00000101346	POFUT1	0.7	FALSE	rs2281362;rs242610	>0.20
rs10774624	15	chr12:111471828-112819896	1.18e-08	ENSG00000111271	ACAD10	0.71	FALSE	rs634389	>0.20
rs2009472	1	chr17:32907942-32966337	1.96e-09	ENSG00000181291	TMEM132E	0.71	TRUE	-	>0.20
rs1394094	6	chr3:135969148-136729927	2e-08	ENSG00000239213	-	0.72	FALSE	-	>0.20
rs143429070	1	chr16:53633824-53737771	1.44e-09	ENSG00000103494	RPGRIP1L	0.73	TRUE	-	>0.20
rs9911008	1	chr17:74620847-74639894	4.18e-08	ENSG00000070526	ST6GALNAC1	0.73	TRUE	rs17792777	>0.20
rs1394094	6	chr3:135969148-136729927	2e-08	ENSG00000174564	IL20RB	0.73	FALSE	-	>0.20
rs146313853	1	chr9:27948076-28670283	1.01e-08	ENSG00000174482	LINGO2	0.75	FALSE	-	>0.20
rs7782070	1	chr7:1585796-1600457	3.58e-08	ENSG00000164855	TMEM184A	0.77	TRUE	-	>0.20
rs1394094	6	chr3:135969148-136729927	2e-08	ENSG00000168917	TMEM22	0.82	FALSE	-	>0.20
rs1394094	6	chr3:135969148-136729927	2e-08	ENSG00000158092	NCK1	0.82	FALSE	rs7610507	>0.20
rs2972156	1	chr2:227044760-227050087	3.34e-09	ENSG00000235070	-	0.83	TRUE	-	>0.20
rs9741673	1	chr13:31456688-31457532	4.56e-08	ENSG00000236094	-	0.84	TRUE	-	>0.20
rs58602428	2	chr9:139221932-139268133	8.81e-10	ENSG00000187796	CARD9	0.84	TRUE	rs10781500	>0.20
rs159428	7	chr20:30697309-31172876	2.35e-08	ENSG00000101337	TM9SF4	0.85	FALSE	rs6119771;rs2281362	>0.20
rs6679677	4	chr1:113933371-114414381	1.15e-08	ENSG00000116793	PHTF1	0.85	TRUE	rs4838993	>0.20
rs6679677	4	chr1:113933371-114414381	1.15e-08	ENSG00000081026	MAGI3	0.85	FALSE	-	>0.20
rs10774624	15	chr12:111471828-112819896	1.18e-08	ENSG00000198270	TMEM116	0.91	FALSE	rs7295294	>0.20
rs159428	7	chr20:30697309-31172876	2.35e-08	ENSG00000236772	-	0.96	TRUE	-	>0.20

## Sheet: 5e-8_tissueenrichment
MeSH term	Name	MeSH first level term	MeSH second level term	Nominal P value	False discovery rate	Tissue-specific expression Z score gene 1	Tissue-specific expression Z score gene 2	Tissue-specific expression Z score gene 3	Tissue-specific expression Z score gene 4	Tissue-specific expression Z score gene 5	Tissue-specific expression Z score gene 6	Tissue-specific expression Z score gene 7	Tissue-specific expression Z score gene 8	Tissue-specific expression Z score gene 9	Tissue-specific expression Z score gene 10
A03.556.124	Intestines	Digestive System	Gastrointestinal Tract	0.05	>=0.20	ST6GALNAC1 (2.2)	TCF7L2 (1.4)	TM9SF4 (1.2)	TMEM184A (1.1)	FAM109A (0.9)	ALDH2 (0.8)	PLAGL2 (0.8)	MAPKAPK5 (0.8)	KIF3B (0.8)	MAGI3 (0.7)
A03.556.249.249.356	Colon	Digestive System	Gastrointestinal Tract	0.06	>=0.20	ST6GALNAC1 (2.0)	TCF7L2 (1.4)	TM9SF4 (1.4)	TMEM184A (1.0)	PLAGL2 (1.0)	MAPKAPK5 (0.8)	ALDH2 (0.8)	FAM109A (0.7)	KIF3B (0.7)	MAGI3 (0.6)
A03.556.124.369	Intestinal Mucosa	Digestive System	Gastrointestinal Tract	0.06	>=0.20	ST6GALNAC1 (3.5)	ENSG00000259478 (2.5)	ACAD10 (1.9)	MAGI3 (1.6)	TCF7L2 (1.5)	PCCB (1.4)	FAM109A (1.4)	ENSG00000236772 (1.4)	ADAM1 (1.4)	TMEM184A (1.3)
A03.556.249.249.356.668	Colon Sigmoid	Digestive System	Gastrointestinal Tract	0.06	>=0.20	ST6GALNAC1 (2.0)	TCF7L2 (1.6)	PLAGL2 (1.3)	TM9SF4 (1.2)	TMEM184A (1.1)	FAM109A (1.1)	POFUT1 (0.9)	KIF3B (0.9)	ALDH2 (0.8)	MAPKAPK5 (0.7)
A03.556.249.249	Intestine Large	Digestive System	Gastrointestinal Tract	0.06	>=0.20	ST6GALNAC1 (2.0)	TCF7L2 (1.4)	TM9SF4 (1.4)	TMEM184A (1.0)	PLAGL2 (1.0)	FAM109A (0.8)	ALDH2 (0.8)	MAPKAPK5 (0.8)	KIF3B (0.8)	CCND2 (0.6)
A03.556.249	Lower Gastrointestinal Tract	Digestive System	Gastrointestinal Tract	0.06	>=0.20	ST6GALNAC1 (2.0)	TCF7L2 (1.4)	TM9SF4 (1.3)	TMEM184A (1.0)	PLAGL2 (1.0)	FAM109A (0.8)	ALDH2 (0.8)	MAPKAPK5 (0.8)	KIF3B (0.8)	CCND2 (0.6)
A15.145.229.334	Erythrocytes	Hemic and Immune Systems	Blood	0.08	>=0.20	ENSG00000239213 (3.1)	C20orf112 (2.5)	TMEM116 (2.4)	BRAP (1.5)	NAA25 (1.4)	PHTF1 (1.3)	PCCB (1.3)	ENSG00000236772 (1.3)	POFUT1 (1.3)	SH2B3 (1.3)
A11.443	Erythroid Cells	Cells	Erythroid Cells	0.08	>=0.20	ENSG00000239213 (3.1)	C20orf112 (2.5)	TMEM116 (2.4)	BRAP (1.6)	POFUT1 (1.4)	PCCB (1.4)	PHTF1 (1.3)	ENSG00000236772 (1.3)	NAA25 (1.3)	ACAD10 (1.3)
[truncated: 201 more rows]

## Sheet: 1e-5_genesetenrichment
Original gene set ID	Original gene set description	Nominal P value	False discovery rate	Reconstituted gene set Z score gene 1	Reconstituted gene set Z score gene 2	Reconstituted gene set Z score gene 3	Reconstituted gene set Z score gene 4	Reconstituted gene set Z score gene 5	Reconstituted gene set Z score gene 6	Reconstituted gene set Z score gene 7	Reconstituted gene set Z score gene 8	Reconstituted gene set Z score gene 9	Reconstituted gene set Z score gene 10
[truncated: 10,968 more rows]

[truncated: 2 more sheets: 1e-5_geneprioritization, 1e-5_tissueenrichment]
