# Supplementary material for: Identification of 12 genetic loci associated with human healthspan
Source: Commun Biol. 2019 Jan 30;2:41. doi: 10.1038/s42003-019-0290-0 (PMC6353874; doi:10.1038/s42003-019-0290-0)
Supplement: Supplementary file 16 — Supplementary Data 14 [file 42003_2019_290_MOESM16_ESM.xlsx]

## Sheet: A
SNP	rsID	Pos (hg19)	Alleles	Proxy rsID	Proxy Pos (hg19)	Proxy Alleles	r2	Dprime	Proxy Indicator	Trait	Study	PMID	Year of Publication	Ancestry	Source	Effect Allele	Association Alleles	EAF	MAF	Beta	SE	P	Direction	P Het	N	N Cases	N Controls	N Studies	Unit
rs10197246	rs10197246	chr2:202204741	C/T	rs700635	chr2:202153225	A/C	0.919	0.975	1	Melanoma skin cancer	Barrett JH	21983787	2011	European	NHLBI GRASP Catalog (version 2)	NA	NA	NA	NA	NA	NA	2.4e-09	NA	NA	23422	NA	NA	NA	NA
rs10197246	rs10197246	chr2:202204741	C/T	rs10931936	chr2:202143928	C/T	0.91	0.97	1	Esophageal squamous cell carcinoma Esophageal cancer	Abnet	22323360	2012	Asian	NHLBI GRASP Catalog (version 2)	NA	NA	NA	NA	NA	NA	4.74e-09	NA	NA	6361	NA	NA	NA	NA
rs10197246	rs10197246	chr2:202204741	C/T	rs10931936	chr2:202143928	C/T	0.91	0.97	1	Melanoma skin cancer	Barrett JH	21983787	2011	European	NHLBI GRASP Catalog (version 2)	NA	NA	NA	NA	NA	NA	1.6e-09	NA	NA	23422	NA	NA	NA	NA
rs10197246	rs10197246	chr2:202204741	C/T	rs10931936	chr2:202143928	C/T	0.91	0.97	1	Differential exon level expression of probeset 2594762 in brain cortex	Heinzen	19222302	2008	European	NHLBI GRASP Catalog (version 2)	NA	NA	NA	NA	NA	NA	1.92e-11	NA	NA	173	NA	NA	NA	NA
rs10197246	rs10197246	chr2:202204741	C/T	rs10931936	chr2:202143928	C/T	0.91	0.97	1	Differential exon level expression of probeset 2594765 in brain cortex	Heinzen	19222302	2008	European	NHLBI GRASP Catalog (version 2)	NA	NA	NA	NA	NA	NA	1.01e-10	NA	NA	173	NA	NA	NA	NA
rs12203592	rs12203592	chr6:396321	C/T	rs12203592	chr6:396321	C/T	1	1	0	Eye color	Eriksson N	20585627	2010	European	NHGRI-EBI GWAS Catalog	C	C/T	0.82	0.18	-0.42	0.05289	2e-15	-	NA	NA	NA	NA	NA	unit decrease
rs12203592	rs12203592	chr6:396321	C/T	rs12203592	chr6:396321	C/T	1	1	0	Eye Color	Eriksson N	20585627	2010	European	NHGRI-EBI GWAS Catalog	NA	NA	NA	NA	NA	NA	2e-15	NA	NA	NA	NA	NA	NA	NA
rs12203592	rs12203592	chr6:396321	C/T	rs12203592	chr6:396321	C/T	1	1	0	Freckling	Eriksson N	20585627	2010	European	NHGRI-EBI GWAS Catalog	C	C/T	0.82	0.18	-1.61	0.0794	2e-91	-	NA	NA	NA	NA	NA	unit increase
rs12203592	rs12203592	chr6:396321	C/T	rs12203592	chr6:396321	C/T	1	1	0	Hair color	Eriksson N	20585627	2010	European	NHGRI-EBI GWAS Catalog	C	C/T	0.82	0.18	-0.59	0.05335	2e-28	-	NA	NA	NA	NA	NA	unit increase
rs12203592	rs12203592	chr6:396321	C/T	rs12203592	chr6:396321	C/T	1	1	0	Hair Color	Eriksson N	20585627	2010	European	NHGRI-EBI GWAS Catalog	NA	NA	NA	NA	NA	NA	2e-28	NA	NA	NA	NA	NA	NA	NA
rs12203592	rs12203592	chr6:396321	C/T	rs12203592	chr6:396321	C/T	1	1	0	Melanosis	Eriksson N	20585627	2010	European	NHGRI-EBI GWAS Catalog	NA	NA	NA	NA	NA	NA	2e-91	NA	NA	NA	NA	NA	NA	NA
rs12203592	rs12203592	chr6:396321	C/T	rs12203592	chr6:396321	C/T	1	1	0	Black vs blond hair color	Han J	18483556	2008	European	NHGRI-EBI GWAS Catalog	C	C/T	NA	NA	-0.35	0.01461	7e-127	-	NA	NA	NA	NA	NA	decrease in hair color score
rs12203592	rs12203592	chr6:396321	C/T	rs12203592	chr6:396321	C/T	1	1	0	Black vs red hair color	Han J	18483556	2008	European	NHGRI-EBI GWAS Catalog	C	C/T	NA	NA	-0.31	0.02838	9e-28	-	NA	NA	NA	NA	NA	decrease in hair color score
rs12203592	rs12203592	chr6:396321	C/T	rs12203592	chr6:396321	C/T	1	1	0	Hair Color	Han J	18483556	2008	European	NHGRI-EBI GWAS Catalog	NA	NA	NA	NA	NA	NA	7e-127	NA	NA	NA	NA	NA	NA	NA
rs12203592	rs12203592	chr6:396321	C/T	rs12203592	chr6:396321	C/T	1	1	0	Hair Color	Han J	18483556	2008	European	NHGRI-EBI GWAS Catalog	NA	NA	NA	NA	NA	NA	9e-28	NA	NA	NA	NA	NA	NA	NA
rs12203592	rs12203592	chr6:396321	C/T	rs12203592	chr6:396321	C/T	1	1	0	Progressive supranuclear palsy	Hoglinger GU	21685912	2011	European	NHGRI-EBI GWAS Catalog	NA	NA	NA	0.19	NA	NA	6e-15	NA	NA	NA	NA	NA	NA	NA
rs12203592	rs12203592	chr6:396321	C/T	rs12203592	chr6:396321	C/T	1	1	0	Supranuclear Palsy Progressive	Hoglinger GU	21685912	2011	European	NHGRI-EBI GWAS Catalog	NA	NA	NA	NA	NA	NA	6e-15	NA	NA	NA	NA	NA	NA	NA
rs12203592	rs12203592	chr6:396321	C/T	rs12203592	chr6:396321	C/T	1	1	0	Facial pigmentation	Jacobs LC	25705849	2015	European	NHGRI-EBI GWAS Catalog	C	C/T	0.91	0.09	-24.95	2.3	2e-27	-	NA	NA	NA	NA	NA	unit increase
rs12203592	rs12203592	chr6:396321	C/T	rs12203592	chr6:396321	C/T	1	1	0	Hair color	Zhang M	23548203	2013	European	NHGRI-EBI GWAS Catalog	C	C/T	NA	NA	0.35	0.03147	1e-28	+	NA	NA	NA	NA	NA	unit increase
rs12203592	rs12203592	chr6:396321	C/T	rs12203592	chr6:396321	C/T	1	1	0	Non melanoma skin cancer	Zhang M	23548203	2013	European	NHGRI-EBI GWAS Catalog	C	C/T	NA	NA	-0.21	0.02805	7e-14	-	NA	NA	NA	NA	NA	unit increase
rs12203592	rs12203592	chr6:396321	C/T	rs12203592	chr6:396321	C/T	1	1	0	Tanning	Zhang M	23548203	2013	European	NHGRI-EBI GWAS Catalog	C	C/T	NA	NA	0.35	0.03524	3e-23	+	NA	NA	NA	NA	NA	unit decrease
rs12203592	rs12203592	chr6:396321	C/T	rs12203592	chr6:396321	C/T	1	1	0	Skin pigmentation	Barrett JH	21983787	2011	European	NHLBI GRASP Catalog (version 2)	NA	NA	NA	NA	NA	NA	5.6e-12	NA	NA	23422	NA	NA	NA	NA
rs12203592	rs12203592	chr6:396321	C/T	rs12203592	chr6:396321	C/T	1	1	0	Mole count in cutaneous malignant melanoma families	Duffy	20602913	2010	European	NHLBI GRASP Catalog (version 2)	NA	NA	NA	NA	NA	NA	1.9e-10	NA	NA	5527	NA	NA	NA	NA
rs12203592	rs12203592	chr6:396321	C/T	rs12203592	chr6:396321	C/T	1	1	0	Mole count in twin studies	Duffy	20602913	2010	European	NHLBI GRASP Catalog (version 2)	NA	NA	NA	NA	NA	NA	1.9e-49	NA	NA	5527	NA	NA	NA	NA
rs12203592	rs12203592	chr6:396321	C/T	rs12203592	chr6:396321	C/T	1	1	0	Eye color	Eriksson N	20585627	2010	European	NHLBI GRASP Catalog (version 2)	NA	NA	NA	NA	NA	NA	2.042e-15	NA	NA	9126	NA	NA	NA	NA
rs12203592	rs12203592	chr6:396321	C/T	rs12203592	chr6:396321	C/T	1	1	0	Hair color	Eriksson N	20585627	2010	European	NHLBI GRASP Catalog (version 2)	NA	NA	NA	NA	NA	NA	2.291e-28	NA	NA	9126	NA	NA	NA	NA
rs12203592	rs12203592	chr6:396321	C/T	rs12203592	chr6:396321	C/T	1	1	0	Skin freckles	Eriksson N	20585627	2010	European	NHLBI GRASP Catalog (version 2)	NA	NA	NA	NA	NA	NA	2.089e-91	NA	NA	9126	NA	NA	NA	NA
rs12203592	rs12203592	chr6:396321	C/T	rs12203592	chr6:396321	C/T	1	1	0	Eye color	Han J	18483556	2008	European	NHLBI GRASP Catalog (version 2)	NA	NA	NA	NA	NA	NA	8.2e-20	NA	NA	10752	NA	NA	NA	NA
rs12203592	rs12203592	chr6:396321	C/T	rs12203592	chr6:396321	C/T	1	1	0	Hair color black versus red	Han J	18483556	2008	European	NHLBI GRASP Catalog (version 2)	NA	NA	NA	NA	NA	NA	8.5e-28	NA	NA	10752	NA	NA	NA	NA
rs12203592	rs12203592	chr6:396321	C/T	rs12203592	chr6:396321	C/T	1	1	0	Hair color blond versus black	Han J	18483556	2008	European	NHLBI GRASP Catalog (version 2)	NA	NA	NA	NA	NA	NA	1.5e-137	NA	NA	10752	NA	NA	NA	NA
rs12203592	rs12203592	chr6:396321	C/T	rs12203592	chr6:396321	C/T	1	1	0	Hair color non red hair black to blonde	Han J	18483556	2008	European	NHLBI GRASP Catalog (version 2)	NA	NA	NA	NA	NA	NA	7.1e-49	NA	NA	10752	NA	NA	NA	NA
rs12203592	rs12203592	chr6:396321	C/T	rs12203592	chr6:396321	C/T	1	1	0	Skin color	Han J	18483556	2008	European	NHLBI GRASP Catalog (version 2)	NA	NA	NA	NA	NA	NA	6.2e-14	NA	NA	10752	NA	NA	NA	NA
rs12203592	rs12203592	chr6:396321	C/T	rs12203592	chr6:396321	C/T	1	1	0	Tanning ability	Han J	18483556	2008	European	NHLBI GRASP Catalog (version 2)	NA	NA	NA	NA	NA	NA	3.9e-89	NA	NA	10752	NA	NA	NA	NA
rs12203592	rs12203592	chr6:396321	C/T	rs12203592	chr6:396321	C/T	1	1	0	Progressive supranuclear palsy	Hoglinger GU	21685912	2011	European	NHLBI GRASP Catalog (version 2)	NA	NA	NA	NA	NA	NA	6.2e-15	NA	NA	9012	NA	NA	NA	NA
rs12203592	rs12203592	chr6:396321	C/T	rs12203592	chr6:396321	C/T	1	1	0	Tanning ability	Nan H	19340012	2009	European	NHLBI GRASP Catalog (version 2)	NA	NA	NA	NA	NA	NA	4.5e-42	NA	NA	3157	NA	NA	NA	NA
rs12203592	rs12203592	chr6:396321	C/T	rs12203592	chr6:396321	C/T	1	1	0	Hair color	Zhang M	23548203	2013	European	NHLBI GRASP Catalog (version 2)	NA	NA	NA	NA	NA	NA	1e-28	NA	NA	6367	NA	NA	NA	NA
rs12203592	rs12203592	chr6:396321	C/T	rs12203592	chr6:396321	C/T	1	1	0	Non melanoma skin cancer	Zhang M	23548203	2013	European	NHLBI GRASP Catalog (version 2)	NA	NA	NA	NA	NA	NA	7.2e-14	NA	NA	6367	NA	NA	NA	NA
rs12203592	rs12203592	chr6:396321	C/T	rs12203592	chr6:396321	C/T	1	1	0	Number of non melanoma skin cancer	Zhang M	23548203	2013	European	NHLBI GRASP Catalog (version 2)	NA	NA	NA	NA	NA	NA	1.8e-08	NA	NA	6367	NA	NA	NA	NA
rs12203592	rs12203592	chr6:396321	C/T	rs12203592	chr6:396321	C/T	1	1	0	Squamous cell carcinoma	Zhang M	23548203	2013	European	NHLBI GRASP Catalog (version 2)	NA	NA	NA	NA	NA	NA	9.5e-09	NA	NA	6367	NA	NA	NA	NA
rs12203592	rs12203592	chr6:396321	C/T	rs12203592	chr6:396321	C/T	1	1	0	Tanning ability	Zhang M	23548203	2013	European	NHLBI GRASP Catalog (version 2)	NA	NA	NA	NA	NA	NA	3.3e-23	NA	NA	6367	NA	NA	NA	NA
rs1049053	rs1049053	chr6:32634405	T/C	rs1049055	chr6:32634387	T/C	0.86	1	1	Rheumatoid arthritis	Okada Y	24390342	2014	European	Okada Y	T	T/C	NA	NA	0.7129	0.03507	9.1e-89	+	NA	58284	14361	43923	18	log(OR)
rs1049053	rs1049053	chr6:32634405	T/C	rs1049055	chr6:32634387	T/C	0.86	1	1	Rheumatoid arthritis	Okada Y	24390342	2014	Mixed	Okada Y	T	T/C	NA	NA	0.6881	0.03201	3.1e-102	+	NA	80799	19234	61565	22	log(OR)
rs1049053	rs1049053	chr6:32634405	T/C	rs9274478	chr6:32633744	T/C	0.835	0.939	1	Ulcerative colitis	IBDGC	26192919	2015	European	IBDGC	T	T/C	0.764	0.236	-0.1753	0.029	1.47e-09	-	0.5902	27432	6968	20464	8	log(OR)
rs1049053	rs1049053	chr6:32634405	T/C	rs1049225	chr6:32627747	G/A	0.801	0.994	1	Ulcerative colitis	IBDGC	26192919	2015	European	IBDGC	G	G/A	0.769	0.231	-0.1814	0.0283	1.567e-10	-	0.5631	27432	6968	20464	8	log(OR)
rs1049053	rs1049053	chr6:32634405	T/C	rs1049225	chr6:32627747	G/A	0.801	0.994	1	Rheumatoid arthritis	Okada Y	24390342	2014	European	Okada Y	G	G/A	NA	NA	0.6931	0.03614	3.3e-101	+	NA	58284	14361	43923	18	log(OR)
rs1049053	rs1049053	chr6:32634405	T/C	rs1049225	chr6:32627747	G/A	0.801	0.994	1	Rheumatoid arthritis	Okada Y	24390342	2014	Mixed	Okada Y	G	G/A	NA	NA	0.6931	0.03614	2.5e-101	+	NA	80799	19234	61565	22	log(OR)
rs1049053	rs1049053	chr6:32634405	T/C	rs1049225	chr6:32627747	G/A	0.801	0.994	1	Leprosy	Zhang FR	20018961	2009	Asian	dbGaP	NA	NA	NA	NA	NA	NA	3.038e-11	NA	NA	NA	NA	NA	NA	NA
rs1049053	rs1049053	chr6:32634405	T/C	rs3134994	chr6:32637680	C/T	0.801	0.988	1	Rheumatoid arthritis	Okada Y	24390342	2014	European	Okada Y	C	C/T	NA	NA	0.7133	0.03688	2.8e-95	+	NA	58284	14361	43923	18	log(OR)
rs1049053	rs1049053	chr6:32634405	T/C	rs3134994	chr6:32637680	C/T	0.801	0.988	1	Rheumatoid arthritis	Okada Y	24390342	2014	Mixed	Okada Y	C	C/T	NA	NA	0.6539	0.02947	6e-106	+	NA	80799	19234	61565	22	log(OR)
rs1049053	rs1049053	chr6:32634405	T/C	rs3129720	chr6:32663631	C/T	0.801	0.988	1	Height	GIANT	25282103	2014	European	GIANT	C	C/T	0.698	0.302	-0.02	0.0033	2.1e-09	-	NA	249969	0	249969	79	Z-score
rs1049053	rs1049053	chr6:32634405	T/C	rs3129720	chr6:32663631	C/T	0.801	0.988	1	Rheumatoid arthritis	Okada Y	24390342	2014	Asian	Okada Y	C	C/T	NA	NA	0.5108	0.03802	2.7e-35	+	NA	22515	4873	17642	4	log(OR)
rs1049053	rs1049053	chr6:32634405	T/C	rs3129720	chr6:32663631	C/T	0.801	0.988	1	Rheumatoid arthritis	Okada Y	24390342	2014	European	Okada Y	C	C/T	NA	NA	0.734	0.02127	4.5e-248	+	NA	58284	14361	43923	18	log(OR)
rs1049053	rs1049053	chr6:32634405	T/C	rs3129720	chr6:32663631	C/T	0.801	0.988	1	Rheumatoid arthritis	Okada Y	24390342	2014	Mixed	Okada Y	C	C/T	NA	NA	0.6931	0.02042	1e-250	+	NA	80799	19234	61565	22	log(OR)
rs1049053	rs1049053	chr6:32634405	T/C	rs3129720	chr6:32663631	C/T	0.801	0.988	1	Rheumatoid arthritis	Stahl E	20453842	2010	European	Stahl E	C	C/T	0.7557	0.2443	0.6931	0.03065	5.402e-123	+	0.012705	25702	5538	20164	6	log(OR)
rs1049053	rs1049053	chr6:32634405	T/C	rs3135006	chr6:32667119	C/T	0.801	0.988	1	Height	GIANT	25282103	2014	European	GIANT	C	C/T	0.691	0.309	-0.021	0.0034	9.6e-10	-	NA	246763	0	246763	79	Z-score
rs1049053	rs1049053	chr6:32634405	T/C	rs3135006	chr6:32667119	C/T	0.801	0.988	1	Rheumatoid arthritis	Okada Y	24390342	2014	Asian	Okada Y	C	C/T	NA	NA	0.5108	0.03802	1.7e-35	+	NA	22515	4873	17642	4	log(OR)
rs1049053	rs1049053	chr6:32634405	T/C	rs3135006	chr6:32667119	C/T	0.801	0.988	1	Rheumatoid arthritis	Okada Y	24390342	2014	European	Okada Y	C	C/T	NA	NA	0.734	0.02127	3e-247	+	NA	58284	14361	43923	18	log(OR)
rs1049053	rs1049053	chr6:32634405	T/C	rs3135006	chr6:32667119	C/T	0.801	0.988	1	Rheumatoid arthritis	Okada Y	24390342	2014	Mixed	Okada Y	C	C/T	NA	NA	0.6931	0.02042	1e-250	+	NA	80799	19234	61565	22	log(OR)
rs1049053	rs1049053	chr6:32634405	T/C	rs3135006	chr6:32667119	C/T	0.801	0.988	1	Rheumatoid arthritis	Stahl E	20453842	2010	European	Stahl E	C	C/T	0.7574	0.2426	0.6931	0.03065	7.347e-124	+	0.01045	25702	5538	20164	6	log(OR)
rs1049053	rs1049053	chr6:32634405	T/C	rs3129720	chr6:32663631	C/T	0.801	0.988	1	Leprosy	Zhang FR	20018961	2009	Asian	dbGaP	NA	NA	NA	NA	NA	NA	4.909e-11	NA	NA	NA	NA	NA	NA	NA
rs1049053	rs1049053	chr6:32634405	T/C	rs3129720	chr6:32663631	C/T	0.801	0.988	1	Multiple sclerosis OCB status	Mero IL	23472185	2013	European	NHGRI-EBI GWAS Catalog	NA	NA	NA	NA	NA	NA	5e-15	NA	NA	NA	NA	NA	NA	NA
rs1049053	rs1049053	chr6:32634405	T/C	rs3129720	chr6:32663631	C/T	0.801	0.988	1	Oligoclonal band status positive in multiple sclerosis patients	Mero IL	23472185	2013	European	NHLBI GRASP Catalog (version 2)	NA	NA	NA	NA	NA	NA	4.9e-15	NA	NA	4931	NA	NA	NA	NA
rs1049053	rs1049053	chr6:32634405	T/C	rs3129720	chr6:32663631	C/T	0.801	0.988	1	Rheumatoid arthritis ACPA positive	Padyukov L	21156761	2010	European	NHLBI GRASP Catalog (version 2)	NA	NA	NA	NA	NA	NA	5.85e-38	NA	NA	9129	NA	NA	NA	NA
rs1049053	rs1049053	chr6:32634405	T/C	rs3129720	chr6:32663631	C/T	0.801	0.988	1	Rheumatoid arthritis	Stahl E	20453842	2010	European	NHLBI GRASP Catalog (version 2)	NA	NA	NA	NA	NA	NA	5.402e-123	NA	NA	41282	NA	NA	NA	NA
rs1049053	rs1049053	chr6:32634405	T/C	rs3135006	chr6:32667119	C/T	0.801	0.988	1	Primary biliary cirrhosis	Nakamura M	23000144	2012	Asian	NHLBI GRASP Catalog (version 2)	NA	NA	NA	NA	NA	NA	1.1e-08	NA	NA	2365	NA	NA	NA	NA
rs1049053	rs1049053	chr6:32634405	T/C	rs3135006	chr6:32667119	C/T	0.801	0.988	1	Rheumatoid arthritis ACPA positive	Padyukov L	21156761	2010	European	NHLBI GRASP Catalog (version 2)	NA	NA	NA	NA	NA	NA	1.23e-37	NA	NA	9129	NA	NA	NA	NA
rs1049053	rs1049053	chr6:32634405	T/C	rs3135006	chr6:32667119	C/T	0.801	0.988	1	Rheumatoid arthritis	Stahl E	20453842	2010	European	NHLBI GRASP Catalog (version 2)	NA	NA	NA	NA	NA	NA	7.347e-124	NA	NA	41282	NA	NA	NA	NA
rs10455872	rs10455872	chr6:161010118	A/G	rs10455872	chr6:161010118	A/G	1	1	0	Coronary artery disease	CARDIoGRAM	21378990	2011	European	CARDIoGRAM	A	A/G	0.9377	0.0623	-0.2779	0.03811	3.08e-13	-	0.182405	65833	12890	52943	14	log(OR)
rs10455872	rs10455872	chr6:161010118	A/G	rs10455872	chr6:161010118	A/G	1	1	0	Coronary artery disease	CARDIoGRAMplusC4D	26343387	2015	Mixed	CARDIoGRAMplusC4D	A	A/G	0.9451	0.0549	-0.3186	0.0244	5.73e-39	-	0.001524	184305	60801	123504	48	log(OR)
rs10455872	rs10455872	chr6:161010118	A/G	rs10455872	chr6:161010118	A/G	1	1	0	Myocardial infarction	CARDIoGRAMplusC4D	26343387	2015	Mixed	CARDIoGRAMplusC4D	A	A/G	0.9456	0.0544	-0.2848	0.02659	9.229e-27	-	0.00616941	167181	43677	123504	48	log(OR)
rs10455872	rs10455872	chr6:161010118	A/G	rs10455872	chr6:161010118	A/G	1	1	0	Aortic valve calcification	CHARGE	23388002	2013	Mixed	CHARGE	A	A/G	NA	0.0659	NA	NA	9.014e-10	NA	NA	6942	2245	4697	3	log(OR)
rs10455872	rs10455872	chr6:161010118	A/G	rs10455872	chr6:161010118	A/G	1	1	0	LDL	GLGC	20686565	2010	Mixed	GLGC	A	A/G	NA	NA	-0.1155	0.014	1.356e-15	-	NA	95454	0	95454	46	Z-score
rs10455872	rs10455872	chr6:161010118	A/G	rs10455872	chr6:161010118	A/G	1	1	0	LDL	GLGC	24097068	2013	European	GLGC	A	A/G	0.9314	0.0686	-0.1174	0.0143	1.936e-15	-	NA	84517	0	84517	60	IVNT
rs10455872	rs10455872	chr6:161010118	A/G	rs10455872	chr6:161010118	A/G	1	1	0	Total cholesterol	GLGC	20686565	2010	Mixed	GLGC	A	A/G	NA	NA	-0.1152	0.0138	2.662e-16	-	NA	100184	0	100184	46	Z-score
rs10455872	rs10455872	chr6:161010118	A/G	rs10455872	chr6:161010118	A/G	1	1	0	Total cholesterol	GLGC	24097068	2013	European	GLGC	A	A/G	0.9314	0.0686	-0.1238	0.014	7.236e-17	-	NA	89080	0	89080	60	IVNT
rs10455872	rs10455872	chr6:161010118	A/G	rs10455872	chr6:161010118	A/G	1	1	0	Aortic valve calcification	CHARGE	23388002	2013	Mixed	NHGRI-EBI GWAS Catalog	A	A/G	0.93	0.07	-0.7178	0.108	3e-11	-	NA	NA	NA	NA	NA	log(OR)
rs10455872	rs10455872	chr6:161010118	A/G	rs10455872	chr6:161010118	A/G	1	1	0	Cholesterol LDL	Chasman DI	22331829	2012	European	NHGRI-EBI GWAS Catalog	NA	NA	NA	NA	NA	NA	5e-15	NA	NA	NA	NA	NA	NA	NA
rs10455872	rs10455872	chr6:161010118	A/G	rs10455872	chr6:161010118	A/G	1	1	0	Response to statin therapy LDL C	Chasman DI	22331829	2012	European	NHGRI-EBI GWAS Catalog	NA	NA	NA	NA	NA	NA	5e-15	NA	NA	NA	NA	NA	NA	NA
rs10455872	rs10455872	chr6:161010118	A/G	rs10455872	chr6:161010118	A/G	1	1	0	Lipoprotein associated phospholipase A2 activity change in response to statin therapy	Chu AY	23118302	2012	European	NHGRI-EBI GWAS Catalog	A	A/G	0.95	0.05	-4.8	0.5838	2e-16	-	NA	NA	NA	NA	NA	percent increase
rs10455872	rs10455872	chr6:161010118	A/G	rs10455872	chr6:161010118	A/G	1	1	0	Cholesterol LDL	Deshmukh HA	22368281	2012	European	NHGRI-EBI GWAS Catalog	NA	NA	NA	NA	NA	NA	1e-09	NA	NA	NA	NA	NA	NA	NA
rs10455872	rs10455872	chr6:161010118	A/G	rs10455872	chr6:161010118	A/G	1	1	0	Response to statin therapy	Deshmukh HA	22368281	2012	European	NHGRI-EBI GWAS Catalog	A	A/G	NA	NA	0.28	0.04583	1e-09	+	NA	NA	NA	NA	NA	mmol/L decrease
rs10455872	rs10455872	chr6:161010118	A/G	rs10455872	chr6:161010118	A/G	1	1	0	Coronary artery disease or ischemic stroke	Dichgans M	24262325	2013	Unspecified	NHGRI-EBI GWAS Catalog	NA	NA	NA	NA	NA	NA	2e-12	NA	NA	NA	NA	NA	NA	NA
rs10455872	rs10455872	chr6:161010118	A/G	rs10455872	chr6:161010118	A/G	1	1	0	Coronary artery disease or large artery stroke	Dichgans M	24262325	2013	Unspecified	NHGRI-EBI GWAS Catalog	NA	NA	NA	NA	NA	NA	9e-14	NA	NA	NA	NA	NA	NA	NA
rs10455872	rs10455872	chr6:161010118	A/G	rs10455872	chr6:161010118	A/G	1	1	0	Response to statins LDL cholesterol change	Postmus I	25350695	2014	European	NHGRI-EBI GWAS Catalog	A	A/G	0.913	0.087	-0.052	0.003743	7e-44	-	NA	NA	NA	NA	NA	unit increase
rs10455872	rs10455872	chr6:161010118	A/G	rs10455872	chr6:161010118	A/G	1	1	0	lipoprotein A I Supplementary Concept	Qi Q	21900290	2011	European	NHGRI-EBI GWAS Catalog	NA	NA	NA	NA	NA	NA	5e-39	NA	NA	NA	NA	NA	NA	NA
rs10455872	rs10455872	chr6:161010118	A/G	rs10455872	chr6:161010118	A/G	1	1	0	Lp a levels	Qi Q	21900290	2011	European	NHGRI-EBI GWAS Catalog	A	A/G	0.93	0.07	-1.28	0.09795	5e-39	-	NA	NA	NA	NA	NA	mg/dL increase
rs10455872	rs10455872	chr6:161010118	A/G	rs10455872	chr6:161010118	A/G	1	1	0	LDL cholesterol	Asselbergs	23063622	2012	European	NHLBI GRASP Catalog (version 2)	NA	NA	NA	NA	NA	NA	2.23e-24	NA	NA	91522	NA	NA	NA	NA
rs10455872	rs10455872	chr6:161010118	A/G	rs10455872	chr6:161010118	A/G	1	1	0	Total cholesterol	Asselbergs	23063622	2012	European	NHLBI GRASP Catalog (version 2)	NA	NA	NA	NA	NA	NA	3.81e-20	NA	NA	91522	NA	NA	NA	NA
rs10455872	rs10455872	chr6:161010118	A/G	rs10455872	chr6:161010118	A/G	1	1	0	Aortic valve and mitral annular calcium	CHARGE	23388002	2013	Mixed	NHLBI GRASP Catalog (version 2)	NA	NA	NA	NA	NA	NA	3.17e-138	NA	NA	12985	NA	NA	NA	NA
rs10455872	rs10455872	chr6:161010118	A/G	rs10455872	chr6:161010118	A/G	1	1	0	Aortic valve calcium	CHARGE	23388002	2013	Mixed	NHLBI GRASP Catalog (version 2)	NA	NA	NA	NA	NA	NA	9e-10	NA	NA	12985	NA	NA	NA	NA
rs10455872	rs10455872	chr6:161010118	A/G	rs10455872	chr6:161010118	A/G	1	1	0	LDL cholesterol response to statins absolute change in LDL cholesterol	Chasman DI	22331829	2012	European	NHLBI GRASP Catalog (version 2)	NA	NA	NA	NA	NA	NA	3.5e-09	NA	NA	6989	NA	NA	NA	NA
rs10455872	rs10455872	chr6:161010118	A/G	rs10455872	chr6:161010118	A/G	1	1	0	LDL cholesterol response to statins fractional change in LDL cholesterol	Chasman DI	22331829	2012	European	NHLBI GRASP Catalog (version 2)	NA	NA	NA	NA	NA	NA	5e-15	NA	NA	6989	NA	NA	NA	NA
rs10455872	rs10455872	chr6:161010118	A/G	rs10455872	chr6:161010118	A/G	1	1	0	LDL cholesterol response to statins residuals of the measure of absolute change in LDL cholesterol	Chasman DI	22331829	2012	European	NHLBI GRASP Catalog (version 2)	NA	NA	NA	NA	NA	NA	7e-11	NA	NA	6989	NA	NA	NA	NA
rs10455872	rs10455872	chr6:161010118	A/G	rs10455872	chr6:161010118	A/G	1	1	0	LDL cholesterol response to statins residuals of the measure of fractional change in LDL cholesterol	Chasman DI	22331829	2012	European	NHLBI GRASP Catalog (version 2)	NA	NA	NA	NA	NA	NA	1.5e-17	NA	NA	6989	NA	NA	NA	NA
rs10455872	rs10455872	chr6:161010118	A/G	rs10455872	chr6:161010118	A/G	1	1	0	Rosuvastatin induced change in lipoprotein associated phospholipase A2 activity Lp PLA2	Chu AY	23118302	2012	European	NHLBI GRASP Catalog (version 2)	NA	NA	NA	NA	NA	NA	1.6e-16	NA	NA	20515	NA	NA	NA	NA
rs10455872	rs10455872	chr6:161010118	A/G	rs10455872	chr6:161010118	A/G	1	1	0	Coronary artery disease CAD	Clarke	20032323	2009	Unspecified	NHLBI GRASP Catalog (version 2)	NA	NA	NA	NA	NA	NA	3e-15	NA	NA	19026	NA	NA	NA	NA
rs10455872	rs10455872	chr6:161010118	A/G	rs10455872	chr6:161010118	A/G	1	1	0	Plasma lipoprotein A Lpa	Clarke	20032323	2009	Unspecified	NHLBI GRASP Catalog (version 2)	NA	NA	NA	NA	NA	NA	3.6e-166	NA	NA	19026	NA	NA	NA	NA
rs10455872	rs10455872	chr6:161010118	A/G	rs10455872	chr6:161010118	A/G	1	1	0	LDL cholesterol response to statins	Deshmukh HA	22368281	2012	European	NHLBI GRASP Catalog (version 2)	NA	NA	NA	NA	NA	NA	1.2e-09	NA	NA	5252	NA	NA	NA	NA
rs10455872	rs10455872	chr6:161010118	A/G	rs10455872	chr6:161010118	A/G	1	1	0	LDL cholesterol response to statins first post treatment LDL cholesterol	Deshmukh HA	22368281	2012	European	NHLBI GRASP Catalog (version 2)	NA	NA	NA	NA	NA	NA	3.01e-08	NA	NA	5252	NA	NA	NA	NA
rs10455872	rs10455872	chr6:161010118	A/G	rs10455872	chr6:161010118	A/G	1	1	0	LDL cholesterol	GLGC	20686565	2010	Mixed	NHLBI GRASP Catalog (version 2)	NA	NA	NA	NA	NA	NA	3.55e-21	NA	NA	140059	NA	NA	NA	NA
rs10455872	rs10455872	chr6:161010118	A/G	rs10455872	chr6:161010118	A/G	1	1	0	Total cholesterol	GLGC	20686565	2010	Mixed	NHLBI GRASP Catalog (version 2)	NA	NA	NA	NA	NA	NA	2.67e-23	NA	NA	140059	NA	NA	NA	NA
rs10455872	rs10455872	chr6:161010118	A/G	rs10455872	chr6:161010118	A/G	1	1	0	APOB apolipoprotein B	Hopewell	23100282	2012	European	NHLBI GRASP Catalog (version 2)	NA	NA	NA	NA	NA	NA	1.5e-11	NA	NA	18705	NA	NA	NA	NA
rs10455872	rs10455872	chr6:161010118	A/G	rs10455872	chr6:161010118	A/G	1	1	0	APOB apolipoprotein B response after 40mg daily simvastatin treatment	Hopewell	23100282	2012	European	NHLBI GRASP Catalog (version 2)	NA	NA	NA	NA	NA	NA	6.5e-31	NA	NA	18705	NA	NA	NA	NA
rs10455872	rs10455872	chr6:161010118	A/G	rs10455872	chr6:161010118	A/G	1	1	0	LDL cholesterol response after 40mg daily simvastatin treatment	Hopewell	23100282	2012	European	NHLBI GRASP Catalog (version 2)	NA	NA	NA	NA	NA	NA	8.1e-28	NA	NA	18705	NA	NA	NA	NA
rs10455872	rs10455872	chr6:161010118	A/G	rs10455872	chr6:161010118	A/G	1	1	0	LDL cholesterol	Musunuru	22629316	2012	Mixed	NHLBI GRASP Catalog (version 2)	NA	NA	NA	NA	NA	NA	2.81e-12	NA	NA	44957	NA	NA	NA	NA
rs10455872	rs10455872	chr6:161010118	A/G	rs10455872	chr6:161010118	A/G	1	1	0	LDL cholesterol female	Musunuru	22629316	2012	Mixed	NHLBI GRASP Catalog (version 2)	NA	NA	NA	NA	NA	NA	1.95e-09	NA	NA	44957	NA	NA	NA	NA
rs10455872	rs10455872	chr6:161010118	A/G	rs10455872	chr6:161010118	A/G	1	1	0	Plasma lipoprotein A Lpa in Type 2 diabetes	Qi Q	21900290	2011	European	NHLBI GRASP Catalog (version 2)	NA	NA	NA	NA	NA	NA	4.6e-39	NA	NA	2308	NA	NA	NA	NA
rs10455872	rs10455872	chr6:161010118	A/G	rs10455872	chr6:161010118	A/G	1	1	0	Coronary artery disease CAD	Visscher	21966275	2011	Mixed	NHLBI GRASP Catalog (version 2)	NA	NA	NA	NA	NA	NA	1.2e-20	NA	NA	108181	NA	NA	NA	NA
rs10455872	rs10455872	chr6:161010118	A/G	rs10455872	chr6:161010118	A/G	1	1	0	Lipoprotein A Lpa	Wood	23696881	2013	Mixed	NHLBI GRASP Catalog (version 2)	NA	NA	NA	NA	NA	NA	5.06e-25	NA	NA	5278	NA	NA	NA	NA
rs10455872	rs10455872	chr6:161010118	A/G	rs10455872	chr6:161010118	A/G	1	1	0	Plasma lipoprotein A Lpa	Zabaneh	21592478	2011	European	NHLBI GRASP Catalog (version 2)	NA	NA	NA	NA	NA	NA	2.94e-306	NA	NA	14522	NA	NA	NA	NA
rs10455872	rs10455872	chr6:161010118	A/G	rs118039278	chr6:160985526	G/A	1	1	1	Coronary artery disease	CARDIoGRAMplusC4D	26343387	2015	Mixed	CARDIoGRAMplusC4D	G	G/A	0.9432	0.0568	-0.3053	0.024	4.38e-37	-	0.003416	184305	60801	123504	48	log(OR)
rs10455872	rs10455872	chr6:161010118	A/G	rs118039278	chr6:160985526	G/A	1	1	1	Myocardial infarction	CARDIoGRAMplusC4D	26343387	2015	Mixed	CARDIoGRAMplusC4D	G	G/A	0.9446	0.0554	-0.2714	0.0262	3.692e-25	-	0.0245649	167181	43677	123504	48	log(OR)
rs10455872	rs10455872	chr6:161010118	A/G	rs74617384	chr6:160997118	A/T	0.986	1	1	Coronary artery disease	CARDIoGRAMplusC4D	26343387	2015	Mixed	CARDIoGRAMplusC4D	A	A/T	0.945	0.055	-0.315	0.02428	1.72e-38	-	0.001894	184305	60801	123504	48	log(OR)
rs10455872	rs10455872	chr6:161010118	A/G	rs74617384	chr6:160997118	A/T	0.986	1	1	Myocardial infarction	CARDIoGRAMplusC4D	26343387	2015	Mixed	CARDIoGRAMplusC4D	A	A/T	0.946	0.054	-0.283	0.0265	1.253e-26	-	0.0164006	167181	43677	123504	48	log(OR)
rs10455872	rs10455872	chr6:161010118	A/G	rs55730499	chr6:161005610	C/T	0.972	1	1	Coronary artery disease	CARDIoGRAMplusC4D	26343387	2015	Mixed	CARDIoGRAMplusC4D	C	C/T	0.9438	0.0562	-0.3166	0.02424	5.39e-39	-	0.004779	184305	60801	123504	48	log(OR)
rs10455872	rs10455872	chr6:161010118	A/G	rs55730499	chr6:161005610	C/T	0.972	1	1	Myocardial infarction	CARDIoGRAMplusC4D	26343387	2015	Mixed	CARDIoGRAMplusC4D	C	C/T	0.9447	0.0553	-0.2808	0.02643	2.373e-26	-	0.0076508	167181	43677	123504	48	log(OR)
rs10455872	rs10455872	chr6:161010118	A/G	rs55730499	chr6:161005610	C/T	0.972	1	1	Lipoprotein A Lpa	Wood	23696881	2013	Mixed	NHLBI GRASP Catalog (version 2)	NA	NA	NA	NA	NA	NA	2.34e-26	NA	NA	5278	NA	NA	NA	NA
rs140570886	rs140570886	chr6:161013013	C/T	rs140570886	chr6:161013013	C/T	1	1	0	Coronary artery disease	CARDIoGRAMplusC4D	26343387	2015	Mixed	CARDIoGRAMplusC4D	C	C/T	0.0201	0.0201	0.3581	0.03781	2.8e-21	+	6.23e-05	184305	60801	123504	48	log(OR)
rs140570886	rs140570886	chr6:161013013	C/T	rs140570886	chr6:161013013	C/T	1	1	0	Myocardial infarction	CARDIoGRAMplusC4D	26343387	2015	Mixed	CARDIoGRAMplusC4D	C	C/T	0.0196	0.0196	0.3611	0.04251	1.993e-17	+	0.000529608	167181	43677	123504	48	log(OR)
rs140570886	rs140570886	chr6:161013013	C/T	rs3798220	chr6:160961137	C/T	0.808	0.899	1	Coronary artery disease	CARDIoGRAMplusC4D	26343387	2015	Mixed	CARDIoGRAMplusC4D	C	C/T	0.0243	0.0243	0.3503	0.0598	4.66e-09	+	3.7e-09	184305	60801	123504	48	log(OR)
rs140570886	rs140570886	chr6:161013013	C/T	rs3798220	chr6:160961137	C/T	0.808	0.899	1	Myocardial infarction	CARDIoGRAMplusC4D	26343387	2015	Mixed	CARDIoGRAMplusC4D	C	C/T	0.0244	0.0244	0.2882	0.03772	2.147e-14	+	6.31092e-07	167181	43677	123504	48	log(OR)
rs140570886	rs140570886	chr6:161013013	C/T	rs3798220	chr6:160961137	C/T	0.808	0.899	1	LDL	GLGC	24097068	2013	European	GLGC	C	C/T	0.0092	0.0092	0.1579	0.0223	6.124e-11	+	NA	77450	0	77450	60	IVNT
rs140570886	rs140570886	chr6:161013013	C/T	rs3798220	chr6:160961137	C/T	0.808	0.899	1	Total cholesterol	GLGC	24097068	2013	European	GLGC	C	C/T	0.0092	0.0092	0.1333	0.0215	8.027e-09	+	NA	85752	0	85752	60	IVNT
rs140570886	rs140570886	chr6:161013013	C/T	rs7452960	chr6:160941641	A/G	0.808	0.899	1	Coronary artery disease	CARDIoGRAMplusC4D	26343387	2015	Mixed	CARDIoGRAMplusC4D	A	A/G	0.0236	0.0236	0.3501	0.05733	1.02e-09	+	3.37e-08	184305	60801	123504	48	log(OR)
rs140570886	rs140570886	chr6:161013013	C/T	rs7452960	chr6:160941641	A/G	0.808	0.899	1	Myocardial infarction	CARDIoGRAMplusC4D	26343387	2015	Mixed	CARDIoGRAMplusC4D	A	A/G	0.0241	0.0241	0.2898	0.03745	9.999e-15	+	2.10353e-06	167181	43677	123504	48	log(OR)
rs140570886	rs140570886	chr6:161013013	C/T	rs117791490	chr6:160916058	T/C	0.808	0.899	1	Coronary artery disease	CARDIoGRAMplusC4D	26343387	2015	Mixed	CARDIoGRAMplusC4D	T	T/C	0.0229	0.0229	0.3391	0.05905	9.3e-09	+	1.39e-09	184305	60801	123504	48	log(OR)
rs140570886	rs140570886	chr6:161013013	C/T	rs117791490	chr6:160916058	T/C	0.808	0.899	1	LDL	GLGC	24097068	2013	European	GLGC	T	T/C	0.0092	0.0092	0.1533	0.022	1.488e-10	+	NA	77459	0	77459	60	IVNT
rs140570886	rs140570886	chr6:161013013	C/T	rs117791490	chr6:160916058	T/C	0.808	0.899	1	Total cholesterol	GLGC	24097068	2013	European	GLGC	T	T/C	0.0092	0.0092	0.1288	0.0213	1.815e-08	+	NA	85761	0	85761	60	IVNT
rs140570886	rs140570886	chr6:161013013	C/T	rs9457927	chr6:160910282	G/A	0.808	0.899	1	Coronary artery disease	CARDIoGRAMplusC4D	26343387	2015	Mixed	CARDIoGRAMplusC4D	G	G/A	0.0187	0.0187	0.3574	0.03735	1.11e-21	+	1.56e-06	184305	60801	123504	48	log(OR)
rs140570886	rs140570886	chr6:161013013	C/T	rs9457927	chr6:160910282	G/A	0.808	0.899	1	Myocardial infarction	CARDIoGRAMplusC4D	26343387	2015	Mixed	CARDIoGRAMplusC4D	G	G/A	0.0182	0.0182	0.3717	0.04254	2.377e-18	+	9.31606e-06	167181	43677	123504	48	log(OR)
rs140570886	rs140570886	chr6:161013013	C/T	rs1510224	chr6:160894878	C/T	0.808	0.899	1	Coronary artery disease	CARDIoGRAMplusC4D	26343387	2015	Mixed	CARDIoGRAMplusC4D	C	C/T	0.0229	0.0229	0.3364	0.05837	8.22e-09	+	1.79e-09	184305	60801	123504	48	log(OR)
rs140570886	rs140570886	chr6:161013013	C/T	rs1510224	chr6:160894878	C/T	0.808	0.899	1	Myocardial infarction	CARDIoGRAMplusC4D	26343387	2015	Mixed	CARDIoGRAMplusC4D	C	C/T	0.0232	0.0232	0.2719	0.03682	1.523e-13	+	1.20274e-07	167181	43677	123504	48	log(OR)
rs140570886	rs140570886	chr6:161013013	C/T	rs1510224	chr6:160894878	C/T	0.808	0.899	1	LDL	GLGC	24097068	2013	European	GLGC	C	C/T	0.0092	0.0092	0.1591	0.0246	2.597e-09	+	NA	63820	0	63820	60	IVNT
rs140570886	rs140570886	chr6:161013013	C/T	rs4709431	chr6:160853746	C/A	0.808	0.899	1	Coronary artery disease	CARDIoGRAMplusC4D	26343387	2015	Mixed	CARDIoGRAMplusC4D	C	C/A	0.0231	0.0231	0.3411	0.05843	5.31e-09	+	5.58e-09	184305	60801	123504	48	log(OR)
rs140570886	rs140570886	chr6:161013013	C/T	rs4709431	chr6:160853746	C/A	0.808	0.899	1	Myocardial infarction	CARDIoGRAMplusC4D	26343387	2015	Mixed	CARDIoGRAMplusC4D	C	C/A	0.023	0.023	0.2736	0.03707	1.567e-13	+	1.1519e-07	167181	43677	123504	48	log(OR)
rs140570886	rs140570886	chr6:161013013	C/T	rs9457925	chr6:160848743	A/G	0.808	0.899	1	Coronary artery disease	CARDIoGRAMplusC4D	26343387	2015	Mixed	CARDIoGRAMplusC4D	A	A/G	0.0239	0.0239	0.3258	0.05706	1.13e-08	+	1.05e-08	184305	60801	123504	48	log(OR)
rs140570886	rs140570886	chr6:161013013	C/T	rs9457925	chr6:160848743	A/G	0.808	0.899	1	Myocardial infarction	CARDIoGRAMplusC4D	26343387	2015	Mixed	CARDIoGRAMplusC4D	A	A/G	0.0239	0.0239	0.2453	0.03685	2.805e-11	+	1.72397e-07	167181	43677	123504	48	log(OR)
rs140570886	rs140570886	chr6:161013013	C/T	rs3798220	chr6:160961137	C/T	0.808	0.899	1	Coronary Artery Disease	CARDIoGRAM	21378990	2011	European	NHGRI-EBI GWAS Catalog	NA	NA	NA	NA	NA	NA	3e-11	NA	NA	NA	NA	NA	NA	NA
rs140570886	rs140570886	chr6:161013013	C/T	rs3798220	chr6:160961137	C/T	0.808	0.899	1	Coronary heart disease	CARDIoGRAM	21378990	2011	European	NHGRI-EBI GWAS Catalog	C	C/T	0.02	0.02	0.4121	0.062	3e-11	+	NA	NA	NA	NA	NA	log(OR)
rs140570886	rs140570886	chr6:161013013	C/T	rs3798220	chr6:160961137	C/T	0.808	0.899	1	LDL cholesterol	Asselbergs	23063622	2012	European	NHLBI GRASP Catalog (version 2)	NA	NA	NA	NA	NA	NA	1.25e-08	NA	NA	91522	NA	NA	NA	NA
rs140570886	rs140570886	chr6:161013013	C/T	rs3798220	chr6:160961137	C/T	0.808	0.899	1	Coronary artery disease CAD	CARDIoGRAM	21378990	2011	European	NHLBI GRASP Catalog (version 2)	NA	NA	NA	NA	NA	NA	9.62e-12	NA	NA	145618	NA	NA	NA	NA
rs140570886	rs140570886	chr6:161013013	C/T	rs3798220	chr6:160961137	C/T	0.808	0.899	1	Coronary artery disease CAD age 50	CARDIoGRAMplusC4D	23202125	2013	Mixed	NHLBI GRASP Catalog (version 2)	NA	NA	NA	NA	NA	NA	2.13e-31	NA	NA	210040	NA	NA	NA	NA
rs140570886	rs140570886	chr6:161013013	C/T	rs3798220	chr6:160961137	C/T	0.808	0.899	1	Coronary artery disease CAD females	CARDIoGRAMplusC4D	23202125	2013	Mixed	NHLBI GRASP Catalog (version 2)	NA	NA	NA	NA	NA	NA	2.14e-31	NA	NA	210040	NA	NA	NA	NA
rs140570886	rs140570886	chr6:161013013	C/T	rs3798220	chr6:160961137	C/T	0.808	0.899	1	Coronary artery disease CAD males	CARDIoGRAMplusC4D	23202125	2013	Mixed	NHLBI GRASP Catalog (version 2)	NA	NA	NA	NA	NA	NA	3.62e-31	NA	NA	210040	NA	NA	NA	NA
rs140570886	rs140570886	chr6:161013013	C/T	rs3798220	chr6:160961137	C/T	0.808	0.899	1	Coronary artery disease CAD with myocardial infarction MI	CARDIoGRAMplusC4D	23202125	2013	Mixed	NHLBI GRASP Catalog (version 2)	NA	NA	NA	NA	NA	NA	2.09e-31	NA	NA	210040	NA	NA	NA	NA
rs140570886	rs140570886	chr6:161013013	C/T	rs3798220	chr6:160961137	C/T	0.808	0.899	1	Plasma lipoprotein A Lpa	Clarke	20032323	2009	Unspecified	NHLBI GRASP Catalog (version 2)	NA	NA	NA	NA	NA	NA	5.9e-51	NA	NA	19026	NA	NA	NA	NA
rs140570886	rs140570886	chr6:161013013	C/T	rs3798220	chr6:160961137	C/T	0.808	0.899	1	APOB apolipoprotein B	Hopewell	23100282	2012	European	NHLBI GRASP Catalog (version 2)	NA	NA	NA	NA	NA	NA	2.6e-09	NA	NA	18705	NA	NA	NA	NA
rs140570886	rs140570886	chr6:161013013	C/T	rs3798220	chr6:160961137	C/T	0.808	0.899	1	LDL cholesterol	Kathiresan S	19060906	2008	European	NHLBI GRASP Catalog (version 2)	NA	NA	NA	NA	NA	NA	2.18e-09	NA	NA	40463	NA	NA	NA	NA
rs140570886	rs140570886	chr6:161013013	C/T	rs3798220	chr6:160961137	C/T	0.808	0.899	1	Lipoprotein A Lpa	Kathiresan S	19060906	2008	European	NHLBI GRASP Catalog (version 2)	NA	NA	NA	NA	NA	NA	1.6e-49	NA	NA	40463	NA	NA	NA	NA
rs140570886	rs140570886	chr6:161013013	C/T	rs3798220	chr6:160961137	C/T	0.808	0.899	1	Coronary artery disease CAD	Lee JY	23364394	2013	Asian	NHLBI GRASP Catalog (version 2)	NA	NA	NA	NA	NA	NA	3e-11	NA	NA	13742	NA	NA	NA	NA
rs140570886	rs140570886	chr6:161013013	C/T	rs3798220	chr6:160961137	C/T	0.808	0.899	1	Coronary artery disease CAD	Visscher	21966275	2011	Mixed	NHLBI GRASP Catalog (version 2)	NA	NA	NA	NA	NA	NA	1e-15	NA	NA	108181	NA	NA	NA	NA
rs7859727	rs7859727	chr9:22102165	C/T	rs7859727	chr9:22102165	C/T	1	1	0	Coronary artery disease	CARDIoGRAM	21378990	2011	European	CARDIoGRAM	C	C/T	0.5369	0.4631	-0.242	0.02669	1.22e-19	-	0.00159517	82462	20768	61694	14	log(OR)
rs7859727	rs7859727	chr9:22102165	C/T	rs7859727	chr9:22102165	C/T	1	1	0	Coronary artery disease	CARDIoGRAMplusC4D	23202125	2013	Mixed	CARDIoGRAMplusC4D	C	C/T	0.5226	0.4774	-0.1971	0.01071	1.37e-75	-	0.0661	194427	63746	130681	48	log(OR)
rs7859727	rs7859727	chr9:22102165	C/T	rs7859727	chr9:22102165	C/T	1	1	0	Coronary artery disease	CARDIoGRAMplusC4D	26343387	2015	Mixed	CARDIoGRAMplusC4D	C	C/T	0.4829	0.4829	-0.2064	0.01596	3.01e-38	-	1.41e-08	184305	60801	123504	48	log(OR)
rs7859727	rs7859727	chr9:22102165	C/T	rs7859727	chr9:22102165	C/T	1	1	0	Myocardial infarction	CARDIoGRAMplusC4D	26343387	2015	Mixed	CARDIoGRAMplusC4D	C	C/T	0.4851	0.4851	-0.183	0.0103	1.119e-70	-	2.58104e-05	167181	43677	123504	48	log(OR)
rs7859727	rs7859727	chr9:22102165	C/T	rs7859727	chr9:22102165	C/T	1	1	0	Coronary artery disease CAD	CARDIoGRAMplusC4D	23202125	2013	Mixed	NHLBI GRASP Catalog (version 2)	NA	NA	NA	NA	NA	NA	1.37e-75	NA	NA	210040	NA	NA	NA	NA
rs7859727	rs7859727	chr9:22102165	C/T	rs7859727	chr9:22102165	C/T	1	1	0	Coronary artery disease CAD	Clarke	20032323	2009	Unspecified	NHLBI GRASP Catalog (version 2)	NA	NA	NA	NA	NA	NA	4e-11	NA	NA	19026	NA	NA	NA	NA
rs7859727	rs7859727	chr9:22102165	C/T	rs7859727	chr9:22102165	C/T	1	1	0	Coronary artery calcification CAC	ODonnell CJ	22144573	2011	European	NHLBI GRASP Catalog (version 2)	NA	NA	NA	NA	NA	NA	2.71e-16	NA	NA	15993	NA	NA	NA	NA
rs7859727	rs7859727	chr9:22102165	C/T	rs7859727	chr9:22102165	C/T	1	1	0	Coronary artery calcification CAC excluding previous myocardial infarction cases	ODonnell CJ	22144573	2011	European	NHLBI GRASP Catalog (version 2)	NA	NA	NA	NA	NA	NA	2.11e-15	NA	NA	15993	NA	NA	NA	NA
rs7859727	rs7859727	chr9:22102165	C/T	rs7859727	chr9:22102165	C/T	1	1	0	Coronary artery calcification CAC	Pechlivanis	23394302	2013	European	NHLBI GRASP Catalog (version 2)	NA	NA	NA	NA	NA	NA	4.28e-10	NA	NA	4518	NA	NA	NA	NA
rs7859727	rs7859727	chr9:22102165	C/T	rs7859727	chr9:22102165	C/T	1	1	0	Coronary artery calcification CAC	van Setten J	23561647	2013	European	NHLBI GRASP Catalog (version 2)	NA	NA	NA	NA	NA	NA	1.26e-10	NA	NA	2620	NA	NA	NA	NA
rs7859727	rs7859727	chr9:22102165	C/T	rs7859727	chr9:22102165	C/T	1	1	0	Coronary artery disease	Howson JMM	28530674	2017	Mixed	Howson JMM	C	C/T	0.4916	0.4916	-0.1716	0.0083	0	NA	NA	234810	NA	NA	NA	log(OR)
rs7859727	rs7859727	chr9:22102165	C/T	rs7859727	chr9:22102165	C/T	1	1	0	Coronary artery disease	Howson JMM	28530674	2017	European	Howson JMM	C	C/T	0.5182	0.4818	-0.1757	0.009	0	NA	NA	208971	NA	NA	NA	log(OR)
rs7859727	rs7859727	chr9:22102165	C/T	rs10738607	chr9:22088094	A/G	0.992	0.996	1	Coronary artery disease	CARDIoGRAM	21378990	2011	European	CARDIoGRAM	A	A/G	0.537	0.463	-0.2453	0.02759	6.17e-19	-	0.00058727	81870	20530	61340	14	log(OR)
rs7859727	rs7859727	chr9:22102165	C/T	rs10738607	chr9:22088094	A/G	0.992	0.996	1	Coronary artery disease	CARDIoGRAMplusC4D	23202125	2013	Mixed	CARDIoGRAMplusC4D	A	A/G	0.5244	0.4756	-0.1989	0.01077	4.53e-76	-	0.0676	194427	63746	130681	48	log(OR)
rs7859727	rs7859727	chr9:22102165	C/T	rs10738607	chr9:22088094	A/G	0.992	0.996	1	Coronary artery disease	CARDIoGRAMplusC4D	26343387	2015	Mixed	CARDIoGRAMplusC4D	A	A/G	0.5015	0.4985	-0.2009	0.01558	4.59e-38	-	9.38e-08	184305	60801	123504	48	log(OR)
rs7859727	rs7859727	chr9:22102165	C/T	rs10738607	chr9:22088094	A/G	0.992	0.996	1	Myocardial infarction	CARDIoGRAMplusC4D	26343387	2015	Mixed	CARDIoGRAMplusC4D	A	A/G	0.5074	0.4926	-0.1812	0.0103	2.482e-69	-	1.49644e-05	167181	43677	123504	48	log(OR)
rs7859727	rs7859727	chr9:22102165	C/T	rs10738606	chr9:22088090	A/T	0.992	0.996	1	Coronary artery disease	CARDIoGRAMplusC4D	26343387	2015	Mixed	CARDIoGRAMplusC4D	A	A/T	0.5015	0.4985	-0.201	0.01559	4.89e-38	-	8.8e-08	184305	60801	123504	48	log(OR)
rs7859727	rs7859727	chr9:22102165	C/T	rs10738606	chr9:22088090	A/T	0.992	0.996	1	Myocardial infarction	CARDIoGRAMplusC4D	26343387	2015	Mixed	CARDIoGRAMplusC4D	A	A/T	0.5074	0.4926	-0.1812	0.0103	2.528e-69	-	1.49328e-05	167181	43677	123504	48	log(OR)
rs7859727	rs7859727	chr9:22102165	C/T	rs10738607	chr9:22088094	A/G	0.992	0.996	1	Coronary artery disease CAD	CARDIoGRAMplusC4D	23202125	2013	Mixed	NHLBI GRASP Catalog (version 2)	NA	NA	NA	NA	NA	NA	4.53e-76	NA	NA	210040	NA	NA	NA	NA
rs7859727	rs7859727	chr9:22102165	C/T	rs10738607	chr9:22088094	A/G	0.992	0.996	1	Myocardial infarction MI	Helgadottir A	17478679	2007	European	NHLBI GRASP Catalog (version 2)	NA	NA	NA	NA	NA	NA	2.1e-19	NA	NA	17624	NA	NA	NA	NA
rs7859727	rs7859727	chr9:22102165	C/T	rs10738607	chr9:22088094	A/G	0.992	0.996	1	Coronary artery calcification CAC	ODonnell CJ	22144573	2011	European	NHLBI GRASP Catalog (version 2)	NA	NA	NA	NA	NA	NA	4.12e-15	NA	NA	15993	NA	NA	NA	NA
rs7859727	rs7859727	chr9:22102165	C/T	rs10738607	chr9:22088094	A/G	0.992	0.996	1	Coronary artery calcification CAC excluding previous myocardial infarction cases	ODonnell CJ	22144573	2011	European	NHLBI GRASP Catalog (version 2)	NA	NA	NA	NA	NA	NA	6.38e-14	NA	NA	15993	NA	NA	NA	NA
rs7859727	rs7859727	chr9:22102165	C/T	rs10738607	chr9:22088094	A/G	0.992	0.996	1	Coronary artery calcification CAC	Pechlivanis	23394302	2013	European	NHLBI GRASP Catalog (version 2)	NA	NA	NA	NA	NA	NA	7.48e-10	NA	NA	4518	NA	NA	NA	NA
rs7859727	rs7859727	chr9:22102165	C/T	rs10738607	chr9:22088094	A/G	0.992	0.996	1	Coronary artery calcification CAC	van Setten J	23561647	2013	European	NHLBI GRASP Catalog (version 2)	NA	NA	NA	NA	NA	NA	1.3e-10	NA	NA	2620	NA	NA	NA	NA
rs7859727	rs7859727	chr9:22102165	C/T	rs10738606	chr9:22088090	A/T	0.992	0.996	1	Coronary artery calcification CAC	Pechlivanis	23394302	2013	European	NHLBI GRASP Catalog (version 2)	NA	NA	NA	NA	NA	NA	7.53e-10	NA	NA	4518	NA	NA	NA	NA
rs7859727	rs7859727	chr9:22102165	C/T	rs10738607	chr9:22088094	A/G	0.992	0.996	1	Coronary artery disease	Howson JMM	28530674	2017	Mixed	Howson JMM	A	A/G	0.5068	0.4932	-0.1714	0.0083	0	NA	NA	234215	NA	NA	NA	log(OR)
rs7859727	rs7859727	chr9:22102165	C/T	rs10738607	chr9:22088094	A/G	0.992	0.996	1	Coronary artery disease	Howson JMM	28530674	2017	European	Howson JMM	A	A/G	0.5202	0.4798	-0.1755	0.0091	0	NA	NA	208380	NA	NA	NA	log(OR)
rs7859727	rs7859727	chr9:22102165	C/T	rs10757272	chr9:22088260	C/T	0.984	0.996	1	Coronary artery disease	CARDIoGRAM	21378990	2011	European	CARDIoGRAM	C	C/T	0.5364	0.4636	-0.252	0.02632	1.02e-21	-	0.00119349	83862	21823	62039	14	log(OR)
rs7859727	rs7859727	chr9:22102165	C/T	rs10757272	chr9:22088260	C/T	0.984	0.996	1	Coronary artery disease	CARDIoGRAMplusC4D	26343387	2015	Mixed	CARDIoGRAMplusC4D	C	C/T	0.5026	0.4974	-0.2005	0.01574	3.58e-37	-	4.38e-08	184305	60801	123504	48	log(OR)
rs7859727	rs7859727	chr9:22102165	C/T	rs10757272	chr9:22088260	C/T	0.984	0.996	1	Myocardial infarction	CARDIoGRAMplusC4D	26343387	2015	Mixed	CARDIoGRAMplusC4D	C	C/T	0.509	0.491	-0.1827	0.01039	3.551e-69	-	9.86741e-06	167181	43677	123504	48	log(OR)
rs7859727	rs7859727	chr9:22102165	C/T	rs10757272	chr9:22088260	C/T	0.984	0.996	1	Coronary artery disease CAD	Clarke	20032323	2009	Unspecified	NHLBI GRASP Catalog (version 2)	NA	NA	NA	NA	NA	NA	2e-11	NA	NA	19026	NA	NA	NA	NA
rs7859727	rs7859727	chr9:22102165	C/T	rs10757272	chr9:22088260	C/T	0.984	0.996	1	Coronary artery disease CAD	Erdmann J	19198612	2009	European	NHLBI GRASP Catalog (version 2)	NA	NA	NA	NA	NA	NA	3.28e-26	NA	NA	40773	NA	NA	NA	NA
rs7859727	rs7859727	chr9:22102165	C/T	rs10757272	chr9:22088260	C/T	0.984	0.996	1	Coronary artery calcification CAC	Ferguson	23727086	2013	Mixed	NHLBI GRASP Catalog (version 2)	NA	NA	NA	NA	NA	NA	8.1e-11	NA	NA	4853	NA	NA	NA	NA
rs7859727	rs7859727	chr9:22102165	C/T	rs10757272	chr9:22088260	C/T	0.984	0.996	1	Coronary artery disease CAD	Lee JY	23364394	2013	Asian	NHLBI GRASP Catalog (version 2)	NA	NA	NA	NA	NA	NA	7.02e-09	NA	NA	13742	NA	NA	NA	NA
rs7859727	rs7859727	chr9:22102165	C/T	rs10757272	chr9:22088260	C/T	0.984	0.996	1	Intracranial aneurysm	Low SK	22286173	2012	Asian	NHLBI GRASP Catalog (version 2)	NA	NA	NA	NA	NA	NA	1.32e-08	NA	NA	15127	NA	NA	NA	NA
rs7859727	rs7859727	chr9:22102165	C/T	rs10757272	chr9:22088260	C/T	0.984	0.996	1	Coronary artery calcification CAC	ODonnell CJ	22144573	2011	European	NHLBI GRASP Catalog (version 2)	NA	NA	NA	NA	NA	NA	1.8e-15	NA	NA	15993	NA	NA	NA	NA
rs7859727	rs7859727	chr9:22102165	C/T	rs10757272	chr9:22088260	C/T	0.984	0.996	1	Coronary artery calcification CAC excluding previous myocardial infarction cases	ODonnell CJ	22144573	2011	European	NHLBI GRASP Catalog (version 2)	NA	NA	NA	NA	NA	NA	1.4e-14	NA	NA	15993	NA	NA	NA	NA
rs7859727	rs7859727	chr9:22102165	C/T	rs10757272	chr9:22088260	C/T	0.984	0.996	1	Coronary artery calcification CAC	van Setten J	23561647	2013	European	NHLBI GRASP Catalog (version 2)	NA	NA	NA	NA	NA	NA	1.26e-10	NA	NA	2620	NA	NA	NA	NA
rs7859727	rs7859727	chr9:22102165	C/T	rs10757272	chr9:22088260	C/T	0.984	0.996	1	Coronary artery disease CAD	Wild PS	21606135	2011	European	NHLBI GRASP Catalog (version 2)	NA	NA	NA	NA	NA	NA	1.68e-43	NA	NA	59789	NA	NA	NA	NA
rs7859727	rs7859727	chr9:22102165	C/T	rs10757272	chr9:22088260	C/T	0.984	0.996	1	Coronary artery disease CAD	WTCCC	17554300	2007	European	NHLBI GRASP Catalog (version 2)	NA	NA	NA	NA	NA	NA	4.8e-12	NA	NA	4806	NA	NA	NA	NA
rs7859727	rs7859727	chr9:22102165	C/T	rs2891168	chr9:22098619	A/G	0.976	0.996	1	Coronary artery disease	CARDIoGRAM	21378990	2011	European	CARDIoGRAM	A	A/G	0.5358	0.4642	-0.2541	0.026	1.44e-22	-	0.00150578	84192	21932	62260	14	log(OR)
rs7859727	rs7859727	chr9:22102165	C/T	rs2891168	chr9:22098619	A/G	0.976	0.996	1	Coronary artery disease	CARDIoGRAMplusC4D	23202125	2013	Mixed	CARDIoGRAMplusC4D	A	A/G	0.5309	0.4691	-0.2034	0.01207	1.11e-63	-	0.0277	194427	63746	130681	48	log(OR)
rs7859727	rs7859727	chr9:22102165	C/T	rs2891168	chr9:22098619	A/G	0.976	0.996	1	Coronary artery disease	CARDIoGRAMplusC4D	26343387	2015	Mixed	CARDIoGRAMplusC4D	A	A/G	0.5113	0.4887	-0.1934	0.009188	2.29e-98	-	4.19e-07	184305	60801	123504	48	log(OR)
rs7859727	rs7859727	chr9:22102165	C/T	rs2891168	chr9:22098619	A/G	0.976	0.996	1	Myocardial infarction	CARDIoGRAMplusC4D	26343387	2015	Mixed	CARDIoGRAMplusC4D	A	A/G	0.5172	0.4828	-0.1886	0.0103	5.636e-75	-	3.20668e-05	167181	43677	123504	48	log(OR)
rs7859727	rs7859727	chr9:22102165	C/T	rs4977574	chr9:22098574	A/G	0.976	0.996	1	Coronary artery disease	C4D	21378988	2011	Mixed	C4D	A	A/G	0.508	0.492	-0.1851	0.0169	6.502e-28	-	0.171	30422	15387	15035	4	log(OR)
rs7859727	rs7859727	chr9:22102165	C/T	rs4977574	chr9:22098574	A/G	0.976	0.996	1	Coronary artery disease	CARDIoGRAM	21378990	2011	European	CARDIoGRAM	A	A/G	0.5357	0.4643	-0.2544	0.02601	1.35e-22	-	0.0014649	84256	21970	62286	14	log(OR)
rs7859727	rs7859727	chr9:22102165	C/T	rs4977574	chr9:22098574	A/G	0.976	0.996	1	Coronary artery disease	CARDIoGRAMplusC4D	26343387	2015	Mixed	CARDIoGRAMplusC4D	A	A/G	0.5119	0.4881	-0.1929	0.009187	6.35e-98	-	2.05e-07	184305	60801	123504	48	log(OR)
rs7859727	rs7859727	chr9:22102165	C/T	rs4977574	chr9:22098574	A/G	0.976	0.996	1	Myocardial infarction	CARDIoGRAMplusC4D	26343387	2015	Mixed	CARDIoGRAMplusC4D	A	A/G	0.5178	0.4822	-0.1887	0.01029	4.584e-75	-	2.12289e-05	167181	43677	123504	48	log(OR)
rs7859727	rs7859727	chr9:22102165	C/T	rs10757274	chr9:22096055	A/G	0.976	0.996	1	Coronary artery disease	CARDIoGRAMplusC4D	26343387	2015	Mixed	CARDIoGRAMplusC4D	A	A/G	0.5099	0.4901	-0.2008	0.01551	2.49e-38	-	7.99e-08	184305	60801	123504	48	log(OR)
rs7859727	rs7859727	chr9:22102165	C/T	rs10757274	chr9:22096055	A/G	0.976	0.996	1	Myocardial infarction	CARDIoGRAMplusC4D	26343387	2015	Mixed	CARDIoGRAMplusC4D	A	A/G	0.5153	0.4847	-0.1856	0.01022	1.331e-73	-	7.628e-06	167181	43677	123504	48	log(OR)
rs7859727	rs7859727	chr9:22102165	C/T	rs2891168	chr9:22098619	A/G	0.976	0.996	1	Coronary artery disease CAD	CARDIoGRAMplusC4D	23202125	2013	Mixed	NHLBI GRASP Catalog (version 2)	NA	NA	NA	NA	NA	NA	7.16e-64	NA	NA	210040	NA	NA	NA	NA
rs7859727	rs7859727	chr9:22102165	C/T	rs2891168	chr9:22098619	A/G	0.976	0.996	1	Coronary artery disease CAD	Clarke	20032323	2009	Unspecified	NHLBI GRASP Catalog (version 2)	NA	NA	NA	NA	NA	NA	6e-11	NA	NA	19026	NA	NA	NA	NA
rs7859727	rs7859727	chr9:22102165	C/T	rs2891168	chr9:22098619	A/G	0.976	0.996	1	Coronary artery disease CAD	Erdmann J	19198612	2009	European	NHLBI GRASP Catalog (version 2)	NA	NA	NA	NA	NA	NA	4.3e-27	NA	NA	40773	NA	NA	NA	NA
rs7859727	rs7859727	chr9:22102165	C/T	rs2891168	chr9:22098619	A/G	0.976	0.996	1	Coronary artery calcification CAC	Ferguson	23727086	2013	Mixed	NHLBI GRASP Catalog (version 2)	NA	NA	NA	NA	NA	NA	7.7e-12	NA	NA	4853	NA	NA	NA	NA
rs7859727	rs7859727	chr9:22102165	C/T	rs2891168	chr9:22098619	A/G	0.976	0.996	1	Coronary artery disease CAD	Lee JY	23364394	2013	Asian	NHLBI GRASP Catalog (version 2)	NA	NA	NA	NA	NA	NA	1.83e-08	NA	NA	13742	NA	NA	NA	NA
rs7859727	rs7859727	chr9:22102165	C/T	rs2891168	chr9:22098619	A/G	0.976	0.996	1	Coronary artery calcification CAC	ODonnell CJ	22144573	2011	European	NHLBI GRASP Catalog (version 2)	NA	NA	NA	NA	NA	NA	2.75e-16	NA	NA	15993	NA	NA	NA	NA
rs7859727	rs7859727	chr9:22102165	C/T	rs2891168	chr9:22098619	A/G	0.976	0.996	1	Coronary artery calcification CAC excluding previous myocardial infarction cases	ODonnell CJ	22144573	2011	European	NHLBI GRASP Catalog (version 2)	NA	NA	NA	NA	NA	NA	2e-15	NA	NA	15993	NA	NA	NA	NA
rs7859727	rs7859727	chr9:22102165	C/T	rs2891168	chr9:22098619	A/G	0.976	0.996	1	Coronary artery calcification CAC	Pechlivanis	23394302	2013	European	NHLBI GRASP Catalog (version 2)	NA	NA	NA	NA	NA	NA	4.94e-10	NA	NA	4518	NA	NA	NA	NA
rs7859727	rs7859727	chr9:22102165	C/T	rs2891168	chr9:22098619	A/G	0.976	0.996	1	Coronary artery disease CAD	Samani NJ	17634449	2007	European	NHLBI GRASP Catalog (version 2)	NA	NA	NA	NA	NA	NA	1.34e-18	NA	NA	7383	NA	NA	NA	NA
rs7859727	rs7859727	chr9:22102165	C/T	rs2891168	chr9:22098619	A/G	0.976	0.996	1	Coronary artery calcification CAC	van Setten J	23561647	2013	European	NHLBI GRASP Catalog (version 2)	NA	NA	NA	NA	NA	NA	1.35e-10	NA	NA	2620	NA	NA	NA	NA
rs7859727	rs7859727	chr9:22102165	C/T	rs2891168	chr9:22098619	A/G	0.976	0.996	1	Coronary artery disease CAD	Wild PS	21606135	2011	European	NHLBI GRASP Catalog (version 2)	NA	NA	NA	NA	NA	NA	1.48e-45	NA	NA	59789	NA	NA	NA	NA
rs7859727	rs7859727	chr9:22102165	C/T	rs2891168	chr9:22098619	A/G	0.976	0.996	1	Coronary artery disease CAD	WTCCC	17554300	2007	European	NHLBI GRASP Catalog (version 2)	NA	NA	NA	NA	NA	NA	5.9e-13	NA	NA	4806	NA	NA	NA	NA
rs7859727	rs7859727	chr9:22102165	C/T	rs4977574	chr9:22098574	A/G	0.976	0.996	1	Coronary Artery Disease	C4D	21378988	2011	Mixed	NHGRI-EBI GWAS Catalog	NA	NA	NA	NA	NA	NA	2e-25	NA	NA	NA	NA	NA	NA	NA
rs7859727	rs7859727	chr9:22102165	C/T	rs4977574	chr9:22098574	A/G	0.976	0.996	1	Coronary heart disease	C4D	21378988	2011	Mixed	NHGRI-EBI GWAS Catalog	A	A/G	NA	NA	-0.1823	0.0175	2e-25	-	NA	NA	NA	NA	NA	log(OR)
rs7859727	rs7859727	chr9:22102165	C/T	rs4977574	chr9:22098574	A/G	0.976	0.996	1	Coronary Artery Disease	CARDIoGRAM	21378990	2011	European	NHGRI-EBI GWAS Catalog	NA	NA	NA	NA	NA	NA	1e-22	NA	NA	NA	NA	NA	NA	NA
rs7859727	rs7859727	chr9:22102165	C/T	rs4977574	chr9:22098574	A/G	0.976	0.996	1	Coronary heart disease	CARDIoGRAM	21378990	2011	European	NHGRI-EBI GWAS Catalog	A	A/G	0.54	0.46	-0.2546	0.02595	1e-22	-	NA	NA	NA	NA	NA	log(OR)
rs7859727	rs7859727	chr9:22102165	C/T	rs4977574	chr9:22098574	A/G	0.976	0.996	1	Myocardial Infarction	Kathiresan S	19198609	2009	European	NHGRI-EBI GWAS Catalog	NA	NA	NA	NA	NA	NA	3e-44	NA	NA	NA	NA	NA	NA	NA
rs7859727	rs7859727	chr9:22102165	C/T	rs4977574	chr9:22098574	A/G	0.976	0.996	1	Myocardial infarction early onset	Kathiresan S	19198609	2009	European	NHGRI-EBI GWAS Catalog	A	A/G	0.44	0.44	-0.2546	0.01825	3e-44	-	NA	NA	NA	NA	NA	log(OR)
rs7859727	rs7859727	chr9:22102165	C/T	rs4977574	chr9:22098574	A/G	0.976	0.996	1	Coronary artery disease	Reilly MP	21239051	2011	European	NHGRI-EBI GWAS Catalog	A	A/G	0.47	0.47	-0.2624	0.03483	5e-14	-	NA	NA	NA	NA	NA	log(OR)
rs7859727	rs7859727	chr9:22102165	C/T	rs4977574	chr9:22098574	A/G	0.976	0.996	1	Coronary artery disease CAD	C4D	21378988	2011	Mixed	NHLBI GRASP Catalog (version 2)	NA	NA	NA	NA	NA	NA	1.62e-25	NA	NA	71075	NA	NA	NA	NA
rs7859727	rs7859727	chr9:22102165	C/T	rs4977574	chr9:22098574	A/G	0.976	0.996	1	Coronary artery disease CAD	CARDIoGRAM	21378990	2011	European	NHLBI GRASP Catalog (version 2)	NA	NA	NA	NA	NA	NA	1.35e-22	NA	NA	145618	NA	NA	NA	NA
rs7859727	rs7859727	chr9:22102165	C/T	rs4977574	chr9:22098574	A/G	0.976	0.996	1	Coronary artery disease CAD by angiography	CARDIoGRAM	21378990	2011	European	NHLBI GRASP Catalog (version 2)	NA	NA	NA	NA	NA	NA	1.01e-19	NA	NA	145618	NA	NA	NA	NA
rs7859727	rs7859727	chr9:22102165	C/T	rs4977574	chr9:22098574	A/G	0.976	0.996	1	Coronary artery disease CAD men	CARDIoGRAM	21378990	2011	European	NHLBI GRASP Catalog (version 2)	NA	NA	NA	NA	NA	NA	1.08e-45	NA	NA	145618	NA	NA	NA	NA
rs7859727	rs7859727	chr9:22102165	C/T	rs4977574	chr9:22098574	A/G	0.976	0.996	1	Coronary artery disease CAD with age of onset 50	CARDIoGRAM	21378990	2011	European	NHLBI GRASP Catalog (version 2)	NA	NA	NA	NA	NA	NA	1.41e-42	NA	NA	145618	NA	NA	NA	NA
rs7859727	rs7859727	chr9:22102165	C/T	rs4977574	chr9:22098574	A/G	0.976	0.996	1	Coronary artery disease CAD with age of onset 50	CARDIoGRAM	21378990	2011	European	NHLBI GRASP Catalog (version 2)	NA	NA	NA	NA	NA	NA	1.44e-32	NA	NA	145618	NA	NA	NA	NA
rs7859727	rs7859727	chr9:22102165	C/T	rs4977574	chr9:22098574	A/G	0.976	0.996	1	Coronary artery disease CAD women	CARDIoGRAM	21378990	2011	European	NHLBI GRASP Catalog (version 2)	NA	NA	NA	NA	NA	NA	1.12e-13	NA	NA	145618	NA	NA	NA	NA
rs7859727	rs7859727	chr9:22102165	C/T	rs4977574	chr9:22098574	A/G	0.976	0.996	1	Myocardial infarction MI	CARDIoGRAM	21378990	2011	European	NHLBI GRASP Catalog (version 2)	NA	NA	NA	NA	NA	NA	1.02e-19	NA	NA	145618	NA	NA	NA	NA
rs7859727	rs7859727	chr9:22102165	C/T	rs4977574	chr9:22098574	A/G	0.976	0.996	1	Coronary artery disease CAD	Clarke	20032323	2009	Unspecified	NHLBI GRASP Catalog (version 2)	NA	NA	NA	NA	NA	NA	8e-11	NA	NA	19026	NA	NA	NA	NA
rs7859727	rs7859727	chr9:22102165	C/T	rs4977574	chr9:22098574	A/G	0.976	0.996	1	Coronary artery disease CAD	Erdmann J	19198612	2009	European	NHLBI GRASP Catalog (version 2)	NA	NA	NA	NA	NA	NA	2.91e-27	NA	NA	40773	NA	NA	NA	NA
rs7859727	rs7859727	chr9:22102165	C/T	rs4977574	chr9:22098574	A/G	0.976	0.996	1	Coronary artery calcification CAC	Ferguson	23727086	2013	Mixed	NHLBI GRASP Catalog (version 2)	NA	NA	NA	NA	NA	NA	5.7e-12	NA	NA	4853	NA	NA	NA	NA
rs7859727	rs7859727	chr9:22102165	C/T	rs4977574	chr9:22098574	A/G	0.976	0.996	1	Myocardial infarction MI	Helgadottir A	17478679	2007	European	NHLBI GRASP Catalog (version 2)	NA	NA	NA	NA	NA	NA	1.1e-18	NA	NA	17624	NA	NA	NA	NA
rs7859727	rs7859727	chr9:22102165	C/T	rs4977574	chr9:22098574	A/G	0.976	0.996	1	Myocardial infarction MI early age of onset	Kathiresan S	19198609	2009	European	NHLBI GRASP Catalog (version 2)	NA	NA	NA	NA	NA	NA	2.7e-44	NA	NA	25534	NA	NA	NA	NA
rs7859727	rs7859727	chr9:22102165	C/T	rs4977574	chr9:22098574	A/G	0.976	0.996	1	Coronary artery disease CAD	Lee JY	23364394	2013	Asian	NHLBI GRASP Catalog (version 2)	NA	NA	NA	NA	NA	NA	1.35e-22	NA	NA	13742	NA	NA	NA	NA
rs7859727	rs7859727	chr9:22102165	C/T	rs4977574	chr9:22098574	A/G	0.976	0.996	1	Coronary heart disease CHD	Lettre G	21347282	2011	African	NHLBI GRASP Catalog (version 2)	NA	NA	NA	NA	NA	NA	3e-44	NA	NA	16939	NA	NA	NA	NA
rs7859727	rs7859727	chr9:22102165	C/T	rs4977574	chr9:22098574	A/G	0.976	0.996	1	Coronary artery calcification CAC	ODonnell CJ	22144573	2011	European	NHLBI GRASP Catalog (version 2)	NA	NA	NA	NA	NA	NA	3.2e-16	NA	NA	15993	NA	NA	NA	NA
rs7859727	rs7859727	chr9:22102165	C/T	rs4977574	chr9:22098574	A/G	0.976	0.996	1	Coronary artery calcification CAC excluding previous myocardial infarction cases	ODonnell CJ	22144573	2011	European	NHLBI GRASP Catalog (version 2)	NA	NA	NA	NA	NA	NA	2.34e-15	NA	NA	15993	NA	NA	NA	NA
rs7859727	rs7859727	chr9:22102165	C/T	rs4977574	chr9:22098574	A/G	0.976	0.996	1	Angiographic coronary artery disease CAD	Reilly MP	21239051	2011	European	NHLBI GRASP Catalog (version 2)	NA	NA	NA	NA	NA	NA	2.98e-27	NA	NA	29203	NA	NA	NA	NA
rs7859727	rs7859727	chr9:22102165	C/T	rs4977574	chr9:22098574	A/G	0.976	0.996	1	Coronary artery disease CAD	Samani NJ	17634449	2007	European	NHLBI GRASP Catalog (version 2)	NA	NA	NA	NA	NA	NA	1.03e-18	NA	NA	7383	NA	NA	NA	NA
rs7859727	rs7859727	chr9:22102165	C/T	rs4977574	chr9:22098574	A/G	0.976	0.996	1	Glioma	Sanson M	21531791	2011	European	NHLBI GRASP Catalog (version 2)	NA	NA	NA	NA	NA	NA	4.07e-12	NA	NA	11582	NA	NA	NA	NA
rs7859727	rs7859727	chr9:22102165	C/T	rs4977574	chr9:22098574	A/G	0.976	0.996	1	Coronary artery calcification CAC	van Setten J	23561647	2013	European	NHLBI GRASP Catalog (version 2)	NA	NA	NA	NA	NA	NA	3.14e-10	NA	NA	2620	NA	NA	NA	NA
rs7859727	rs7859727	chr9:22102165	C/T	rs4977574	chr9:22098574	A/G	0.976	0.996	1	Glaucoma primary open angle glaucoma	Wiggs JL	22570617	2012	European	NHLBI GRASP Catalog (version 2)	NA	NA	NA	NA	NA	NA	7.2e-10	NA	NA	6633	NA	NA	NA	NA
rs7859727	rs7859727	chr9:22102165	C/T	rs4977574	chr9:22098574	A/G	0.976	0.996	1	Coronary artery disease CAD	Wild PS	21606135	2011	European	NHLBI GRASP Catalog (version 2)	NA	NA	NA	NA	NA	NA	1.04e-45	NA	NA	59789	NA	NA	NA	NA
rs7859727	rs7859727	chr9:22102165	C/T	rs4977574	chr9:22098574	A/G	0.976	0.996	1	Coronary artery disease CAD	WTCCC	17554300	2007	European	NHLBI GRASP Catalog (version 2)	NA	NA	NA	NA	NA	NA	4.28e-13	NA	NA	4806	NA	NA	NA	NA
rs7859727	rs7859727	chr9:22102165	C/T	rs10757274	chr9:22096055	A/G	0.976	0.996	1	Coronary heart disease	Lu X	22751097	2012	Asian	NHGRI-EBI GWAS Catalog	A	A/G	0.54	0.46	-0.3148	0.02241	8e-45	-	NA	NA	NA	NA	NA	log(OR)
rs7859727	rs7859727	chr9:22102165	C/T	rs10757274	chr9:22096055	A/G	0.976	0.996	1	Coronary artery disease CAD	Clarke	20032323	2009	Unspecified	NHLBI GRASP Catalog (version 2)	NA	NA	NA	NA	NA	NA	7e-11	NA	NA	19026	NA	NA	NA	NA
rs7859727	rs7859727	chr9:22102165	C/T	rs10757274	chr9:22096055	A/G	0.976	0.996	1	Coronary artery disease CAD	Lu X	22751097	2012	Asian	NHLBI GRASP Catalog (version 2)	NA	NA	NA	NA	NA	NA	7.56e-45	NA	NA	33466	NA	NA	NA	NA
rs7859727	rs7859727	chr9:22102165	C/T	rs10757274	chr9:22096055	A/G	0.976	0.996	1	Coronary artery calcification CAC	Pechlivanis	23394302	2013	European	NHLBI GRASP Catalog (version 2)	NA	NA	NA	NA	NA	NA	7.96e-10	NA	NA	4518	NA	NA	NA	NA
rs7859727	rs7859727	chr9:22102165	C/T	rs2891168	chr9:22098619	A/G	0.976	0.996	1	Coronary artery disease	Howson JMM	28530674	2017	European	Howson JMM	A	A/G	0.5235	0.4765	-0.1758	0.0098	0	NA	NA	187057	NA	NA	NA	log(OR)
rs7859727	rs7859727	chr9:22102165	C/T	rs2891168	chr9:22098619	A/G	0.976	0.996	1	Coronary artery disease	Howson JMM	28530674	2017	Mixed	Howson JMM	A	A/G	0.5271	0.4729	-0.1702	0.0089	0	NA	NA	212862	NA	NA	NA	log(OR)
rs7859727	rs7859727	chr9:22102165	C/T	rs10738610	chr9:22123766	A/C	0.976	0.992	1	Coronary artery disease	CARDIoGRAM	21378990	2011	European	CARDIoGRAM	A	A/C	0.518	0.482	-0.2505	0.0266	4.7e-21	-	0.00212439	81064	20031	61033	14	log(OR)
rs7859727	rs7859727	chr9:22102165	C/T	rs10738610	chr9:22123766	A/C	0.976	0.992	1	Coronary artery disease	CARDIoGRAMplusC4D	23202125	2013	Mixed	CARDIoGRAMplusC4D	A	A/C	0.5138	0.4862	-0.2047	0.01299	7.52e-56	-	0.0483	194427	63746	130681	48	log(OR)
rs7859727	rs7859727	chr9:22102165	C/T	rs10738610	chr9:22123766	A/C	0.976	0.992	1	Coronary artery disease	CARDIoGRAMplusC4D	26343387	2015	Mixed	CARDIoGRAMplusC4D	A	A/C	0.5032	0.4968	-0.1937	0.009292	1.78e-96	-	2.41e-07	184305	60801	123504	48	log(OR)
rs7859727	rs7859727	chr9:22102165	C/T	rs10738610	chr9:22123766	A/C	0.976	0.992	1	Myocardial infarction	CARDIoGRAMplusC4D	26343387	2015	Mixed	CARDIoGRAMplusC4D	A	A/C	0.5094	0.4906	-0.1864	0.0103	3.611e-73	-	7.34914e-05	167181	43677	123504	48	log(OR)
rs7859727	rs7859727	chr9:22102165	C/T	rs10738610	chr9:22123766	A/C	0.976	0.992	1	Coronary artery disease CAD	CARDIoGRAMplusC4D	23202125	2013	Mixed	NHLBI GRASP Catalog (version 2)	NA	NA	NA	NA	NA	NA	7.15e-56	NA	NA	210040	NA	NA	NA	NA
rs7859727	rs7859727	chr9:22102165	C/T	rs10738610	chr9:22123766	A/C	0.976	0.992	1	Coronary artery disease CAD	Lee JY	23364394	2013	Asian	NHLBI GRASP Catalog (version 2)	NA	NA	NA	NA	NA	NA	8.73e-10	NA	NA	13742	NA	NA	NA	NA
rs7859727	rs7859727	chr9:22102165	C/T	rs10738610	chr9:22123766	A/C	0.976	0.992	1	Coronary artery calcification CAC	ODonnell CJ	22144573	2011	European	NHLBI GRASP Catalog (version 2)	NA	NA	NA	NA	NA	NA	1.04e-16	NA	NA	15993	NA	NA	NA	NA
rs7859727	rs7859727	chr9:22102165	C/T	rs10738610	chr9:22123766	A/C	0.976	0.992	1	Coronary artery calcification CAC excluding previous myocardial infarction cases	ODonnell CJ	22144573	2011	European	NHLBI GRASP Catalog (version 2)	NA	NA	NA	NA	NA	NA	4.26e-15	NA	NA	15993	NA	NA	NA	NA
rs7859727	rs7859727	chr9:22102165	C/T	rs10738610	chr9:22123766	A/C	0.976	0.992	1	Coronary artery calcification CAC	Pechlivanis	23394302	2013	European	NHLBI GRASP Catalog (version 2)	NA	NA	NA	NA	NA	NA	5.34e-10	NA	NA	4518	NA	NA	NA	NA
rs7859727	rs7859727	chr9:22102165	C/T	rs10738610	chr9:22123766	A/C	0.976	0.992	1	Coronary artery calcification CAC	van Setten J	23561647	2013	European	NHLBI GRASP Catalog (version 2)	NA	NA	NA	NA	NA	NA	1.64e-09	NA	NA	2620	NA	NA	NA	NA
rs7859727	rs7859727	chr9:22102165	C/T	rs10738610	chr9:22123766	A/C	0.976	0.992	1	Coronary artery disease	Howson JMM	28530674	2017	European	Howson JMM	A	A/C	0.509	0.491	-0.174	0.0103	0	NA	NA	204054	NA	NA	NA	log(OR)
rs7859727	rs7859727	chr9:22102165	C/T	rs10738610	chr9:22123766	A/C	0.976	0.992	1	Coronary artery disease	Howson JMM	28530674	2017	Mixed	Howson JMM	A	A/C	0.514	0.486	-0.1678	0.0092	0	NA	NA	229885	NA	NA	NA	log(OR)
rs7859727	rs7859727	chr9:22102165	C/T	rs1333046	chr9:22124123	T/A	0.972	0.992	1	Coronary artery disease	CARDIoGRAM	21378990	2011	European	CARDIoGRAM	T	T/A	0.5175	0.4825	-0.2505	0.02659	4.55e-21	-	0.00215461	81072	20031	61041	14	log(OR)
rs7859727	rs7859727	chr9:22102165	C/T	rs1333046	chr9:22124123	T/A	0.972	0.992	1	Coronary artery disease	CARDIoGRAMplusC4D	26343387	2015	Mixed	CARDIoGRAMplusC4D	T	T/A	0.5013	0.4987	-0.1933	0.009288	3.47e-96	-	2.66e-07	184305	60801	123504	48	log(OR)
rs7859727	rs7859727	chr9:22102165	C/T	rs1333046	chr9:22124123	T/A	0.972	0.992	1	Myocardial infarction	CARDIoGRAMplusC4D	26343387	2015	Mixed	CARDIoGRAMplusC4D	T	T/A	0.5072	0.4928	-0.1868	0.0103	1.734e-73	-	0.000193684	167181	43677	123504	48	log(OR)
rs7859727	rs7859727	chr9:22102165	C/T	rs1333048	chr9:22125347	A/C	0.972	0.992	1	Coronary artery disease	CARDIoGRAM	21378990	2011	European	CARDIoGRAM	A	A/C	0.5252	0.4748	-0.2494	0.02505	2.37e-23	-	0.00488066	83487	21582	61905	14	log(OR)
rs7859727	rs7859727	chr9:22102165	C/T	rs1333048	chr9:22125347	A/C	0.972	0.992	1	Coronary artery disease	CARDIoGRAMplusC4D	23202125	2013	Mixed	CARDIoGRAMplusC4D	A	A/C	0.5174	0.4826	-0.204	0.01094	1.58e-77	-	0.0441	194427	63746	130681	48	log(OR)
rs7859727	rs7859727	chr9:22102165	C/T	rs1333048	chr9:22125347	A/C	0.972	0.992	1	Coronary artery disease	CARDIoGRAMplusC4D	26343387	2015	Mixed	CARDIoGRAMplusC4D	A	A/C	0.5017	0.4983	-0.1914	0.00931	5.97e-94	-	8.92e-07	184305	60801	123504	48	log(OR)
rs7859727	rs7859727	chr9:22102165	C/T	rs1333048	chr9:22125347	A/C	0.972	0.992	1	Myocardial infarction	CARDIoGRAMplusC4D	26343387	2015	Mixed	CARDIoGRAMplusC4D	A	A/C	0.5068	0.4932	-0.1868	0.01043	1.165e-71	-	0.000375485	167181	43677	123504	48	log(OR)
rs7859727	rs7859727	chr9:22102165	C/T	rs1333046	chr9:22124123	T/A	0.972	0.992	1	Myocardial infarction MI	Helgadottir A	17478679	2007	European	NHLBI GRASP Catalog (version 2)	NA	NA	NA	NA	NA	NA	2.5e-17	NA	NA	17624	NA	NA	NA	NA
rs7859727	rs7859727	chr9:22102165	C/T	rs1333046	chr9:22124123	T/A	0.972	0.992	1	Coronary artery disease CAD	Lee JY	23364394	2013	Asian	NHLBI GRASP Catalog (version 2)	NA	NA	NA	NA	NA	NA	8.73e-10	NA	NA	13742	NA	NA	NA	NA
rs7859727	rs7859727	chr9:22102165	C/T	rs1333046	chr9:22124123	T/A	0.972	0.992	1	Coronary artery calcification CAC	ODonnell CJ	22144573	2011	European	NHLBI GRASP Catalog (version 2)	NA	NA	NA	NA	NA	NA	1.04e-16	NA	NA	15993	NA	NA	NA	NA
rs7859727	rs7859727	chr9:22102165	C/T	rs1333046	chr9:22124123	T/A	0.972	0.992	1	Coronary artery calcification CAC excluding previous myocardial infarction cases	ODonnell CJ	22144573	2011	European	NHLBI GRASP Catalog (version 2)	NA	NA	NA	NA	NA	NA	4.24e-15	NA	NA	15993	NA	NA	NA	NA
rs7859727	rs7859727	chr9:22102165	C/T	rs1333046	chr9:22124123	T/A	0.972	0.992	1	Coronary artery calcification CAC	Pechlivanis	23394302	2013	European	NHLBI GRASP Catalog (version 2)	NA	NA	NA	NA	NA	NA	7.06e-10	NA	NA	4518	NA	NA	NA	NA
rs7859727	rs7859727	chr9:22102165	C/T	rs1333046	chr9:22124123	T/A	0.972	0.992	1	Coronary artery calcification CAC	van Setten J	23561647	2013	European	NHLBI GRASP Catalog (version 2)	NA	NA	NA	NA	NA	NA	1.6e-09	NA	NA	2620	NA	NA	NA	NA
rs7859727	rs7859727	chr9:22102165	C/T	rs1333048	chr9:22125347	A/C	0.972	0.992	1	Coronary heart disease	Slavin TP	21626137	2011	European	NHGRI-EBI GWAS Catalog	NA	NA	NA	NA	NA	NA	7e-14	NA	NA	NA	NA	NA	NA	NA
rs7859727	rs7859727	chr9:22102165	C/T	rs1333048	chr9:22125347	A/C	0.972	0.992	1	Coronary artery disease CAD	CARDIoGRAMplusC4D	23202125	2013	Mixed	NHLBI GRASP Catalog (version 2)	NA	NA	NA	NA	NA	NA	1.58e-77	NA	NA	210040	NA	NA	NA	NA
rs7859727	rs7859727	chr9:22102165	C/T	rs1333048	chr9:22125347	A/C	0.972	0.992	1	Coronary artery disease CAD	Clarke	20032323	2009	Unspecified	NHLBI GRASP Catalog (version 2)	NA	NA	NA	NA	NA	NA	2e-10	NA	NA	19026	NA	NA	NA	NA
rs7859727	rs7859727	chr9:22102165	C/T	rs1333048	chr9:22125347	A/C	0.972	0.992	1	Coronary artery disease CAD	Erdmann J	19198612	2009	European	NHLBI GRASP Catalog (version 2)	NA	NA	NA	NA	NA	NA	1.54e-25	NA	NA	40773	NA	NA	NA	NA
rs7859727	rs7859727	chr9:22102165	C/T	rs1333048	chr9:22125347	A/C	0.972	0.992	1	Myocardial infarction MI	Helgadottir A	17478679	2007	European	NHLBI GRASP Catalog (version 2)	NA	NA	NA	NA	NA	NA	6e-18	NA	NA	17624	NA	NA	NA	NA
rs7859727	rs7859727	chr9:22102165	C/T	rs1333048	chr9:22125347	A/C	0.972	0.992	1	Coronary artery disease CAD	Lee JY	23364394	2013	Asian	NHLBI GRASP Catalog (version 2)	NA	NA	NA	NA	NA	NA	4.18e-10	NA	NA	13742	NA	NA	NA	NA
rs7859727	rs7859727	chr9:22102165	C/T	rs1333048	chr9:22125347	A/C	0.972	0.992	1	Coronary artery calcification CAC	ODonnell CJ	22144573	2011	European	NHLBI GRASP Catalog (version 2)	NA	NA	NA	NA	NA	NA	4.63e-17	NA	NA	15993	NA	NA	NA	NA
rs7859727	rs7859727	chr9:22102165	C/T	rs1333048	chr9:22125347	A/C	0.972	0.992	1	Coronary artery calcification CAC excluding previous myocardial infarction cases	ODonnell CJ	22144573	2011	European	NHLBI GRASP Catalog (version 2)	NA	NA	NA	NA	NA	NA	1.93e-15	NA	NA	15993	NA	NA	NA	NA
rs7859727	rs7859727	chr9:22102165	C/T	rs1333048	chr9:22125347	A/C	0.972	0.992	1	Coronary artery calcification CAC	Pechlivanis	23394302	2013	European	NHLBI GRASP Catalog (version 2)	NA	NA	NA	NA	NA	NA	5.28e-10	NA	NA	4518	NA	NA	NA	NA
rs7859727	rs7859727	chr9:22102165	C/T	rs1333048	chr9:22125347	A/C	0.972	0.992	1	Coronary artery disease CAD	Samani NJ	17634449	2007	European	NHLBI GRASP Catalog (version 2)	NA	NA	NA	NA	NA	NA	1.28e-13	NA	NA	7383	NA	NA	NA	NA
rs7859727	rs7859727	chr9:22102165	C/T	rs1333048	chr9:22125347	A/C	0.972	0.992	1	Coronary artery calcification CAC	van Setten J	23561647	2013	European	NHLBI GRASP Catalog (version 2)	NA	NA	NA	NA	NA	NA	1.63e-09	NA	NA	2620	NA	NA	NA	NA
rs7859727	rs7859727	chr9:22102165	C/T	rs1333048	chr9:22125347	A/C	0.972	0.992	1	Coronary artery disease CAD	Wild PS	21606135	2011	European	NHLBI GRASP Catalog (version 2)	NA	NA	NA	NA	NA	NA	8.78e-44	NA	NA	59789	NA	NA	NA	NA
rs7859727	rs7859727	chr9:22102165	C/T	rs1333048	chr9:22125347	A/C	0.972	0.992	1	Coronary artery disease	Howson JMM	28530674	2017	Mixed	Howson JMM	A	A/C	0.5132	0.4868	-0.1715	0.0084	0	NA	NA	232282	NA	NA	NA	log(OR)
rs7859727	rs7859727	chr9:22102165	C/T	rs1333048	chr9:22125347	A/C	0.972	0.992	1	Coronary artery disease	Howson JMM	28530674	2017	European	Howson JMM	A	A/C	0.5117	0.4883	-0.1789	0.0092	0	NA	NA	206443	NA	NA	NA	log(OR)
rs7859727	rs7859727	chr9:22102165	C/T	rs1537373	chr9:22103341	T/G	0.965	1	1	Coronary artery disease	CARDIoGRAM	21378990	2011	European	CARDIoGRAM	T	T/G	0.5366	0.4634	-0.2416	0.02662	1.15e-19	-	0.00167912	82452	20765	61687	14	log(OR)
rs7859727	rs7859727	chr9:22102165	C/T	rs1537373	chr9:22103341	T/G	0.965	1	1	Coronary artery disease	CARDIoGRAMplusC4D	23202125	2013	Mixed	CARDIoGRAMplusC4D	T	T/G	0.5172	0.4828	-0.2102	0.01464	9.99e-47	-	0.159	194427	63746	130681	48	log(OR)
rs7859727	rs7859727	chr9:22102165	C/T	rs1537373	chr9:22103341	T/G	0.965	1	1	Coronary artery disease	CARDIoGRAMplusC4D	26343387	2015	Mixed	CARDIoGRAMplusC4D	T	T/G	0.4676	0.4676	-0.21	0.01598	1.77e-39	-	2.29e-08	184305	60801	123504	48	log(OR)
rs7859727	rs7859727	chr9:22102165	C/T	rs1537373	chr9:22103341	T/G	0.965	1	1	Myocardial infarction	CARDIoGRAMplusC4D	26343387	2015	Mixed	CARDIoGRAMplusC4D	T	T/G	0.4689	0.4689	-0.1845	0.01034	2.883e-71	-	7.36386e-06	167181	43677	123504	48	log(OR)
rs7859727	rs7859727	chr9:22102165	C/T	rs1556516	chr9:22100176	G/C	0.965	1	1	Coronary artery disease	CARDIoGRAM	21378990	2011	European	CARDIoGRAM	G	G/C	0.5365	0.4635	-0.243	0.02692	1.75e-19	-	0.00130082	82491	20779	61712	14	log(OR)
rs7859727	rs7859727	chr9:22102165	C/T	rs1556516	chr9:22100176	G/C	0.965	1	1	Coronary artery disease	CARDIoGRAMplusC4D	23202125	2013	Mixed	CARDIoGRAMplusC4D	G	G/C	0.5183	0.4817	-0.2075	0.01463	1.23e-45	-	0.116	194427	63746	130681	48	log(OR)
rs7859727	rs7859727	chr9:22102165	C/T	rs1556516	chr9:22100176	G/C	0.965	1	1	Coronary artery disease	CARDIoGRAMplusC4D	26343387	2015	Mixed	CARDIoGRAMplusC4D	G	G/C	0.4679	0.4679	-0.2087	0.01592	2.87e-39	-	2.87e-08	184305	60801	123504	48	log(OR)
rs7859727	rs7859727	chr9:22102165	C/T	rs1556516	chr9:22100176	G/C	0.965	1	1	Myocardial infarction	CARDIoGRAMplusC4D	26343387	2015	Mixed	CARDIoGRAMplusC4D	G	G/C	0.4691	0.4691	-0.1836	0.01033	1.179e-70	-	9.15561e-06	167181	43677	123504	48	log(OR)
rs7859727	rs7859727	chr9:22102165	C/T	rs1537371	chr9:22099568	C/A	0.965	1	1	Coronary artery disease	CARDIoGRAM	21378990	2011	European	CARDIoGRAM	C	C/A	0.5366	0.4634	-0.2433	0.02697	1.88e-19	-	0.00124317	82520	20794	61726	14	log(OR)
rs7859727	rs7859727	chr9:22102165	C/T	rs1537371	chr9:22099568	C/A	0.965	1	1	Coronary artery disease	CARDIoGRAMplusC4D	23202125	2013	Mixed	CARDIoGRAMplusC4D	C	C/A	0.5171	0.4829	-0.2106	0.01469	1.49e-46	-	0.149	194427	63746	130681	48	log(OR)
rs7859727	rs7859727	chr9:22102165	C/T	rs1537371	chr9:22099568	C/A	0.965	1	1	Coronary artery disease	CARDIoGRAMplusC4D	26343387	2015	Mixed	CARDIoGRAMplusC4D	C	C/A	0.468	0.468	-0.2086	0.01596	4.85e-39	-	2.35e-08	184305	60801	123504	48	log(OR)
rs7859727	rs7859727	chr9:22102165	C/T	rs1537371	chr9:22099568	C/A	0.965	1	1	Myocardial infarction	CARDIoGRAMplusC4D	26343387	2015	Mixed	CARDIoGRAMplusC4D	C	C/A	0.4692	0.4692	-0.1836	0.01033	9.721e-71	-	8.69838e-06	167181	43677	123504	48	log(OR)
rs7859727	rs7859727	chr9:22102165	C/T	rs1537373	chr9:22103341	T/G	0.965	1	1	Coronary artery disease CAD	CARDIoGRAMplusC4D	23202125	2013	Mixed	NHLBI GRASP Catalog (version 2)	NA	NA	NA	NA	NA	NA	9.99e-47	NA	NA	210040	NA	NA	NA	NA
rs7859727	rs7859727	chr9:22102165	C/T	rs1537373	chr9:22103341	T/G	0.965	1	1	Coronary artery calcification CAC	ODonnell CJ	22144573	2011	European	NHLBI GRASP Catalog (version 2)	NA	NA	NA	NA	NA	NA	2.7e-16	NA	NA	15993	NA	NA	NA	NA
rs7859727	rs7859727	chr9:22102165	C/T	rs1537373	chr9:22103341	T/G	0.965	1	1	Coronary artery calcification CAC excluding previous myocardial infarction cases	ODonnell CJ	22144573	2011	European	NHLBI GRASP Catalog (version 2)	NA	NA	NA	NA	NA	NA	2.14e-15	NA	NA	15993	NA	NA	NA	NA
rs7859727	rs7859727	chr9:22102165	C/T	rs1537373	chr9:22103341	T/G	0.965	1	1	Coronary artery calcification CAC	Pechlivanis	23394302	2013	European	NHLBI GRASP Catalog (version 2)	NA	NA	NA	NA	NA	NA	4.05e-11	NA	NA	4518	NA	NA	NA	NA
rs7859727	rs7859727	chr9:22102165	C/T	rs1537373	chr9:22103341	T/G	0.965	1	1	Coronary artery calcification CAC	van Setten J	23561647	2013	European	NHLBI GRASP Catalog (version 2)	NA	NA	NA	NA	NA	NA	1.24e-10	NA	NA	2620	NA	NA	NA	NA
rs7859727	rs7859727	chr9:22102165	C/T	rs1556516	chr9:22100176	G/C	0.965	1	1	Coronary artery disease CAD	CARDIoGRAMplusC4D	23202125	2013	Mixed	NHLBI GRASP Catalog (version 2)	NA	NA	NA	NA	NA	NA	1.23e-45	NA	NA	210040	NA	NA	NA	NA
rs7859727	rs7859727	chr9:22102165	C/T	rs1556516	chr9:22100176	G/C	0.965	1	1	Coronary artery calcification CAC	ODonnell CJ	22144573	2011	European	NHLBI GRASP Catalog (version 2)	NA	NA	NA	NA	NA	NA	2.72e-16	NA	NA	15993	NA	NA	NA	NA
rs7859727	rs7859727	chr9:22102165	C/T	rs1556516	chr9:22100176	G/C	0.965	1	1	Coronary artery calcification CAC excluding previous myocardial infarction cases	ODonnell CJ	22144573	2011	European	NHLBI GRASP Catalog (version 2)	NA	NA	NA	NA	NA	NA	2.03e-15	NA	NA	15993	NA	NA	NA	NA
rs7859727	rs7859727	chr9:22102165	C/T	rs1556516	chr9:22100176	G/C	0.965	1	1	Coronary artery calcification CAC	Pechlivanis	23394302	2013	European	NHLBI GRASP Catalog (version 2)	NA	NA	NA	NA	NA	NA	4.82e-11	NA	NA	4518	NA	NA	NA	NA
rs7859727	rs7859727	chr9:22102165	C/T	rs1556516	chr9:22100176	G/C	0.965	1	1	Coronary artery calcification CAC	van Setten J	23561647	2013	European	NHLBI GRASP Catalog (version 2)	NA	NA	NA	NA	NA	NA	1.38e-10	NA	NA	2620	NA	NA	NA	NA
rs7859727	rs7859727	chr9:22102165	C/T	rs1537371	chr9:22099568	C/A	0.965	1	1	Coronary artery disease CAD	CARDIoGRAMplusC4D	23202125	2013	Mixed	NHLBI GRASP Catalog (version 2)	NA	NA	NA	NA	NA	NA	1.49e-46	NA	NA	210040	NA	NA	NA	NA
rs7859727	rs7859727	chr9:22102165	C/T	rs1537371	chr9:22099568	C/A	0.965	1	1	Coronary artery calcification CAC	ODonnell CJ	22144573	2011	European	NHLBI GRASP Catalog (version 2)	NA	NA	NA	NA	NA	NA	2.73e-16	NA	NA	15993	NA	NA	NA	NA
rs7859727	rs7859727	chr9:22102165	C/T	rs1537371	chr9:22099568	C/A	0.965	1	1	Coronary artery calcification CAC excluding previous myocardial infarction cases	ODonnell CJ	22144573	2011	European	NHLBI GRASP Catalog (version 2)	NA	NA	NA	NA	NA	NA	2.01e-15	NA	NA	15993	NA	NA	NA	NA
rs7859727	rs7859727	chr9:22102165	C/T	rs1537371	chr9:22099568	C/A	0.965	1	1	Coronary artery calcification CAC	Pechlivanis	23394302	2013	European	NHLBI GRASP Catalog (version 2)	NA	NA	NA	NA	NA	NA	5.15e-11	NA	NA	4518	NA	NA	NA	NA
rs7859727	rs7859727	chr9:22102165	C/T	rs1537371	chr9:22099568	C/A	0.965	1	1	Coronary artery calcification CAC	van Setten J	23561647	2013	European	NHLBI GRASP Catalog (version 2)	NA	NA	NA	NA	NA	NA	1.33e-10	NA	NA	2620	NA	NA	NA	NA
rs7859727	rs7859727	chr9:22102165	C/T	rs1537373	chr9:22103341	T/G	0.965	1	1	Coronary artery disease	Howson JMM	28530674	2017	European	Howson JMM	T	T/G	0.5087	0.4913	-0.1728	0.0111	0	NA	NA	200162	NA	NA	NA	log(OR)
rs7859727	rs7859727	chr9:22102165	C/T	rs1537373	chr9:22103341	T/G	0.965	1	1	Coronary artery disease	Howson JMM	28530674	2017	Mixed	Howson JMM	T	T/G	0.4773	0.4773	-0.175	0.01	0	NA	NA	223327	NA	NA	NA	log(OR)
rs7859727	rs7859727	chr9:22102165	C/T	rs1556516	chr9:22100176	G/C	0.965	1	1	Coronary artery disease	Howson JMM	28530674	2017	Mixed	Howson JMM	G	G/C	0.4772	0.4772	-0.1724	0.01	0	NA	NA	227156	NA	NA	NA	log(OR)
rs7859727	rs7859727	chr9:22102165	C/T	rs1556516	chr9:22100176	G/C	0.965	1	1	Coronary artery disease	Howson JMM	28530674	2017	European	Howson JMM	G	G/C	0.5088	0.4912	-0.1708	0.0111	0	NA	NA	203988	NA	NA	NA	log(OR)
rs7859727	rs7859727	chr9:22102165	C/T	rs1537371	chr9:22099568	C/A	0.965	1	1	Coronary artery disease	Howson JMM	28530674	2017	Mixed	Howson JMM	C	C/A	0.4727	0.4727	-0.1727	0.0099	0	NA	NA	226082	NA	NA	NA	log(OR)
rs7859727	rs7859727	chr9:22102165	C/T	rs1537371	chr9:22099568	C/A	0.965	1	1	Coronary artery disease	Howson JMM	28530674	2017	European	Howson JMM	C	C/A	0.5083	0.4917	-0.173	0.0111	0	NA	NA	200238	NA	NA	NA	log(OR)
rs7859727	rs7859727	chr9:22102165	C/T	rs141014318	chr9:22092924	A/G	0.965	0.992	1	Coronary artery disease	CARDIoGRAMplusC4D	26343387	2015	Mixed	CARDIoGRAMplusC4D	A	A/G	0.5266	0.4734	-0.195	0.009389	8.18e-96	-	5.4e-07	184305	60801	123504	48	log(OR)
rs7859727	rs7859727	chr9:22102165	C/T	rs141014318	chr9:22092924	A/G	0.965	0.992	1	Myocardial infarction	CARDIoGRAMplusC4D	26343387	2015	Mixed	CARDIoGRAMplusC4D	A	A/G	0.5326	0.4674	-0.1895	0.01042	6.815e-74	-	1.62971e-05	167181	43677	123504	48	log(OR)
rs7859727	rs7859727	chr9:22102165	C/T	rs1333042	chr9:22103813	A/G	0.961	1	1	Coronary artery disease	CARDIoGRAM	21378990	2011	European	CARDIoGRAM	A	A/G	0.5273	0.4727	-0.2451	0.02689	8.04e-20	-	0.00432369	80209	19826	60383	14	log(OR)
rs7859727	rs7859727	chr9:22102165	C/T	rs1333042	chr9:22103813	A/G	0.961	1	1	Coronary artery disease	CARDIoGRAMplusC4D	23202125	2013	Mixed	CARDIoGRAMplusC4D	A	A/G	0.512	0.488	-0.2082	0.01412	3.83e-49	-	0.108	194427	63746	130681	48	log(OR)
rs7859727	rs7859727	chr9:22102165	C/T	rs1333042	chr9:22103813	A/G	0.961	1	1	Coronary artery disease	CARDIoGRAMplusC4D	26343387	2015	Mixed	CARDIoGRAMplusC4D	A	A/G	0.467	0.467	-0.2093	0.01596	2.6e-39	-	2.44e-08	184305	60801	123504	48	log(OR)
rs7859727	rs7859727	chr9:22102165	C/T	rs1333042	chr9:22103813	A/G	0.961	1	1	Myocardial infarction	CARDIoGRAMplusC4D	26343387	2015	Mixed	CARDIoGRAMplusC4D	A	A/G	0.4677	0.4677	-0.1857	0.01043	6.798e-71	-	8.73447e-06	167181	43677	123504	48	log(OR)
rs7859727	rs7859727	chr9:22102165	C/T	rs10757275	chr9:22106225	G/A	0.961	1	1	Coronary artery disease	CARDIoGRAMplusC4D	26343387	2015	Mixed	CARDIoGRAMplusC4D	G	G/A	0.5059	0.4941	-0.193	0.009269	2.54e-96	-	9.05e-07	184305	60801	123504	48	log(OR)
rs7859727	rs7859727	chr9:22102165	C/T	rs10757275	chr9:22106225	G/A	0.961	1	1	Myocardial infarction	CARDIoGRAMplusC4D	26343387	2015	Mixed	CARDIoGRAMplusC4D	G	G/A	0.5118	0.4882	-0.1875	0.01029	3.753e-74	-	1.80839e-05	167181	43677	123504	48	log(OR)
rs7859727	rs7859727	chr9:22102165	C/T	rs1333042	chr9:22103813	A/G	0.961	1	1	Coronary heart disease	Lee JY	23364394	2013	Asian	NHGRI-EBI GWAS Catalog	NA	NA	NA	NA	NA	NA	1e-09	NA	NA	NA	NA	NA	NA	NA
rs7859727	rs7859727	chr9:22102165	C/T	rs1333042	chr9:22103813	A/G	0.961	1	1	Coronary artery disease CAD	CARDIoGRAMplusC4D	23202125	2013	Mixed	NHLBI GRASP Catalog (version 2)	NA	NA	NA	NA	NA	NA	3.83e-49	NA	NA	210040	NA	NA	NA	NA
rs7859727	rs7859727	chr9:22102165	C/T	rs1333042	chr9:22103813	A/G	0.961	1	1	Coronary artery disease CAD	Clarke	20032323	2009	Unspecified	NHLBI GRASP Catalog (version 2)	NA	NA	NA	NA	NA	NA	1e-10	NA	NA	19026	NA	NA	NA	NA
rs7859727	rs7859727	chr9:22102165	C/T	rs1333042	chr9:22103813	A/G	0.961	1	1	Coronary artery disease CAD	Erdmann J	19198612	2009	European	NHLBI GRASP Catalog (version 2)	NA	NA	NA	NA	NA	NA	3.7e-26	NA	NA	40773	NA	NA	NA	NA
rs7859727	rs7859727	chr9:22102165	C/T	rs1333042	chr9:22103813	A/G	0.961	1	1	Coronary artery disease CAD	Lee JY	23364394	2013	Asian	NHLBI GRASP Catalog (version 2)	NA	NA	NA	NA	NA	NA	1.42e-09	NA	NA	13742	NA	NA	NA	NA
rs7859727	rs7859727	chr9:22102165	C/T	rs1333042	chr9:22103813	A/G	0.961	1	1	Coronary artery disease CAD	Lu X	22751097	2012	Asian	NHLBI GRASP Catalog (version 2)	NA	NA	NA	NA	NA	NA	3.22e-40	NA	NA	33466	NA	NA	NA	NA
rs7859727	rs7859727	chr9:22102165	C/T	rs1333042	chr9:22103813	A/G	0.961	1	1	Coronary artery calcification CAC	ODonnell CJ	22144573	2011	European	NHLBI GRASP Catalog (version 2)	NA	NA	NA	NA	NA	NA	4.54e-16	NA	NA	15993	NA	NA	NA	NA
rs7859727	rs7859727	chr9:22102165	C/T	rs1333042	chr9:22103813	A/G	0.961	1	1	Coronary artery calcification CAC excluding previous myocardial infarction cases	ODonnell CJ	22144573	2011	European	NHLBI GRASP Catalog (version 2)	NA	NA	NA	NA	NA	NA	3.74e-15	NA	NA	15993	NA	NA	NA	NA
rs7859727	rs7859727	chr9:22102165	C/T	rs1333042	chr9:22103813	A/G	0.961	1	1	Coronary artery calcification CAC	Pechlivanis	23394302	2013	European	NHLBI GRASP Catalog (version 2)	NA	NA	NA	NA	NA	NA	5.9e-11	NA	NA	4518	NA	NA	NA	NA
rs7859727	rs7859727	chr9:22102165	C/T	rs1333042	chr9:22103813	A/G	0.961	1	1	Coronary artery disease CAD	Samani NJ	17634449	2007	European	NHLBI GRASP Catalog (version 2)	NA	NA	NA	NA	NA	NA	2.45e-12	NA	NA	7383	NA	NA	NA	NA
rs7859727	rs7859727	chr9:22102165	C/T	rs1333042	chr9:22103813	A/G	0.961	1	1	Coronary artery calcification CAC	van Setten J	23561647	2013	European	NHLBI GRASP Catalog (version 2)	NA	NA	NA	NA	NA	NA	1.11e-10	NA	NA	2620	NA	NA	NA	NA
rs7859727	rs7859727	chr9:22102165	C/T	rs1333042	chr9:22103813	A/G	0.961	1	1	Coronary artery disease CAD	Visscher	21966275	2011	Mixed	NHLBI GRASP Catalog (version 2)	NA	NA	NA	NA	NA	NA	1.1e-37	NA	NA	108181	NA	NA	NA	NA
rs7859727	rs7859727	chr9:22102165	C/T	rs1333042	chr9:22103813	A/G	0.961	1	1	Coronary artery disease CAD	Wild PS	21606135	2011	European	NHLBI GRASP Catalog (version 2)	NA	NA	NA	NA	NA	NA	7.3e-40	NA	NA	59789	NA	NA	NA	NA
rs7859727	rs7859727	chr9:22102165	C/T	rs1333042	chr9:22103813	A/G	0.961	1	1	Coronary artery disease CAD	WTCCC	17554300	2007	European	NHLBI GRASP Catalog (version 2)	NA	NA	NA	NA	NA	NA	2.45e-12	NA	NA	4806	NA	NA	NA	NA
rs7859727	rs7859727	chr9:22102165	C/T	rs10757275	chr9:22106225	G/A	0.961	1	1	Coronary artery disease CAD	Lee JY	23364394	2013	Asian	NHLBI GRASP Catalog (version 2)	NA	NA	NA	NA	NA	NA	1.08e-08	NA	NA	13742	NA	NA	NA	NA
rs7859727	rs7859727	chr9:22102165	C/T	rs1333042	chr9:22103813	A/G	0.961	1	1	Coronary artery disease	Howson JMM	28530674	2017	Mixed	Howson JMM	A	A/G	0.4716	0.4716	-0.1732	0.0098	0	NA	NA	229020	NA	NA	NA	log(OR)
rs7859727	rs7859727	chr9:22102165	C/T	rs1333042	chr9:22103813	A/G	0.961	1	1	Coronary artery disease	Howson JMM	28530674	2017	European	Howson JMM	A	A/G	0.5055	0.4945	-0.173	0.0108	0	NA	NA	203178	NA	NA	NA	log(OR)
rs7859727	rs7859727	chr9:22102165	C/T	rs10811653	chr9:22091069	C/T	0.953	0.992	1	Coronary artery disease	CARDIoGRAMplusC4D	26343387	2015	Mixed	CARDIoGRAMplusC4D	C	C/T	0.526	0.474	-0.2029	0.01733	1.15e-31	-	1.07e-09	184305	60801	123504	48	log(OR)
rs7859727	rs7859727	chr9:22102165	C/T	rs10811653	chr9:22091069	C/T	0.953	0.992	1	Myocardial infarction	CARDIoGRAMplusC4D	26343387	2015	Mixed	CARDIoGRAMplusC4D	C	C/T	0.5309	0.4691	-0.1787	0.01088	1.386e-60	-	3.73974e-07	167181	43677	123504	48	log(OR)
rs7859727	rs7859727	chr9:22102165	C/T	rs9644859	chr9:22090521	G/A	0.953	0.992	1	Coronary artery disease	CARDIoGRAMplusC4D	26343387	2015	Mixed	CARDIoGRAMplusC4D	G	G/A	0.5439	0.4561	-0.2024	0.01826	1.48e-28	-	9.77e-11	184305	60801	123504	48	log(OR)
rs7859727	rs7859727	chr9:22102165	C/T	rs9644859	chr9:22090521	G/A	0.953	0.992	1	Myocardial infarction	CARDIoGRAMplusC4D	26343387	2015	Mixed	CARDIoGRAMplusC4D	G	G/A	0.5498	0.4502	-0.2003	0.01985	6.053e-24	-	9.52178e-09	167181	43677	123504	48	log(OR)
rs7859727	rs7859727	chr9:22102165	C/T	rs9644860	chr9:22090603	C/T	0.949	0.988	1	Coronary artery disease	CARDIoGRAMplusC4D	26343387	2015	Mixed	CARDIoGRAMplusC4D	C	C/T	0.5228	0.4772	-0.2028	0.01722	5.1e-32	-	1.15e-09	184305	60801	123504	48	log(OR)
rs7859727	rs7859727	chr9:22102165	C/T	rs9644860	chr9:22090603	C/T	0.949	0.988	1	Myocardial infarction	CARDIoGRAMplusC4D	26343387	2015	Mixed	CARDIoGRAMplusC4D	C	C/T	0.5266	0.4734	-0.1796	0.01082	7.48e-62	-	6.03345e-07	167181	43677	123504	48	log(OR)
rs7859727	rs7859727	chr9:22102165	C/T	rs10738608	chr9:22094796	A/C	0.946	0.996	1	Coronary artery disease	CARDIoGRAMplusC4D	26343387	2015	Mixed	CARDIoGRAMplusC4D	A	A/C	0.4796	0.4796	-0.209	0.01637	2.7e-37	-	6.01e-09	184305	60801	123504	48	log(OR)
rs7859727	rs7859727	chr9:22102165	C/T	rs10738608	chr9:22094796	A/C	0.946	0.996	1	Myocardial infarction	CARDIoGRAMplusC4D	26343387	2015	Mixed	CARDIoGRAMplusC4D	A	A/C	0.4802	0.4802	-0.1855	0.01044	1.424e-70	-	5.70304e-06	167181	43677	123504	48	log(OR)
rs7859727	rs7859727	chr9:22102165	C/T	rs10738609	chr9:22114495	A/G	0.946	0.996	1	Coronary artery disease	CARDIoGRAM	21378990	2011	European	CARDIoGRAM	A	A/G	0.5108	0.4892	-0.2471	0.0266	1.58e-20	-	0.00171818	81133	20065	61068	14	log(OR)
rs7859727	rs7859727	chr9:22102165	C/T	rs10738609	chr9:22114495	A/G	0.946	0.996	1	Coronary artery disease	CARDIoGRAMplusC4D	23202125	2013	Mixed	CARDIoGRAMplusC4D	A	A/G	0.5067	0.4933	-0.2028	0.01316	1.79e-53	-	0.0552	194427	63746	130681	48	log(OR)
rs7859727	rs7859727	chr9:22102165	C/T	rs10738609	chr9:22114495	A/G	0.946	0.996	1	Coronary artery disease	CARDIoGRAMplusC4D	26343387	2015	Mixed	CARDIoGRAMplusC4D	A	A/G	0.5025	0.4975	-0.1893	0.009222	1.3e-93	-	3.23e-07	184305	60801	123504	48	log(OR)
rs7859727	rs7859727	chr9:22102165	C/T	rs10738609	chr9:22114495	A/G	0.946	0.996	1	Myocardial infarction	CARDIoGRAMplusC4D	26343387	2015	Mixed	CARDIoGRAMplusC4D	A	A/G	0.5088	0.4912	-0.1845	0.01024	1.52e-72	-	1.87101e-05	167181	43677	123504	48	log(OR)
rs7859727	rs7859727	chr9:22102165	C/T	rs10738609	chr9:22114495	A/G	0.946	0.996	1	Coronary artery disease CAD	CARDIoGRAMplusC4D	23202125	2013	Mixed	NHLBI GRASP Catalog (version 2)	NA	NA	NA	NA	NA	NA	1.79e-53	NA	NA	210040	NA	NA	NA	NA
rs7859727	rs7859727	chr9:22102165	C/T	rs10738609	chr9:22114495	A/G	0.946	0.996	1	Coronary artery disease CAD	Lee JY	23364394	2013	Asian	NHLBI GRASP Catalog (version 2)	NA	NA	NA	NA	NA	NA	3.98e-08	NA	NA	13742	NA	NA	NA	NA
rs7859727	rs7859727	chr9:22102165	C/T	rs10738609	chr9:22114495	A/G	0.946	0.996	1	Coronary artery calcification CAC	ODonnell CJ	22144573	2011	European	NHLBI GRASP Catalog (version 2)	NA	NA	NA	NA	NA	NA	4.5e-16	NA	NA	15993	NA	NA	NA	NA
rs7859727	rs7859727	chr9:22102165	C/T	rs10738609	chr9:22114495	A/G	0.946	0.996	1	Coronary artery calcification CAC excluding previous myocardial infarction cases	ODonnell CJ	22144573	2011	European	NHLBI GRASP Catalog (version 2)	NA	NA	NA	NA	NA	NA	1.4e-14	NA	NA	15993	NA	NA	NA	NA
rs7859727	rs7859727	chr9:22102165	C/T	rs10738609	chr9:22114495	A/G	0.946	0.996	1	Coronary artery calcification CAC	Pechlivanis	23394302	2013	European	NHLBI GRASP Catalog (version 2)	NA	NA	NA	NA	NA	NA	1.6e-08	NA	NA	4518	NA	NA	NA	NA
rs7859727	rs7859727	chr9:22102165	C/T	rs10738609	chr9:22114495	A/G	0.946	0.996	1	Coronary artery calcification CAC	van Setten J	23561647	2013	European	NHLBI GRASP Catalog (version 2)	NA	NA	NA	NA	NA	NA	8.72e-10	NA	NA	2620	NA	NA	NA	NA
rs7859727	rs7859727	chr9:22102165	C/T	rs10738609	chr9:22114495	A/G	0.946	0.996	1	Coronary artery disease	Howson JMM	28530674	2017	European	Howson JMM	A	A/G	0.5035	0.4965	-0.1697	0.0104	0	NA	NA	198998	NA	NA	NA	log(OR)
rs7859727	rs7859727	chr9:22102165	C/T	rs10738609	chr9:22114495	A/G	0.946	0.996	1	Coronary artery disease	Howson JMM	28530674	2017	Mixed	Howson JMM	A	A/G	0.5115	0.4885	-0.1666	0.0093	0	NA	NA	224831	NA	NA	NA	log(OR)
rs7859727	rs7859727	chr9:22102165	C/T	rs9644862	chr9:22090936	T/G	0.942	0.996	1	Coronary artery disease	CARDIoGRAMplusC4D	26343387	2015	Mixed	CARDIoGRAMplusC4D	T	T/G	0.5392	0.4608	-0.2073	0.01709	7.21e-34	-	2.64e-08	184305	60801	123504	48	log(OR)
rs7859727	rs7859727	chr9:22102165	C/T	rs9644862	chr9:22090936	T/G	0.942	0.996	1	Myocardial infarction	CARDIoGRAMplusC4D	26343387	2015	Mixed	CARDIoGRAMplusC4D	T	T/G	0.5409	0.4591	-0.1811	0.0111	8.477e-60	-	2.50005e-05	167181	43677	123504	48	log(OR)
rs7859727	rs7859727	chr9:22102165	C/T	rs4977757	chr9:22094330	A/G	0.942	0.992	1	Coronary artery disease	CARDIoGRAMplusC4D	26343387	2015	Mixed	CARDIoGRAMplusC4D	A	A/G	0.5004	0.4996	-0.2038	0.01642	2.23e-35	-	1.07e-08	184305	60801	123504	48	log(OR)
rs7859727	rs7859727	chr9:22102165	C/T	rs4977757	chr9:22094330	A/G	0.942	0.992	1	Myocardial infarction	CARDIoGRAMplusC4D	26343387	2015	Mixed	CARDIoGRAMplusC4D	A	A/G	0.5016	0.4984	-0.1831	0.01055	1.69e-67	-	1.02373e-05	167181	43677	123504	48	log(OR)
rs7859727	rs7859727	chr9:22102165	C/T	rs7857118	chr9:22124140	A/T	0.938	0.992	1	Coronary artery disease	CARDIoGRAMplusC4D	26343387	2015	Mixed	CARDIoGRAMplusC4D	A	A/T	0.4583	0.4583	-0.2077	0.01616	7.64e-38	-	2.3e-08	184305	60801	123504	48	log(OR)
rs7859727	rs7859727	chr9:22102165	C/T	rs7857118	chr9:22124140	A/T	0.938	0.992	1	Myocardial infarction	CARDIoGRAMplusC4D	26343387	2015	Mixed	CARDIoGRAMplusC4D	A	A/T	0.4612	0.4612	-0.1839	0.01045	3.09e-69	-	2.73596e-05	167181	43677	123504	48	log(OR)
rs7859727	rs7859727	chr9:22102165	C/T	rs7857118	chr9:22124140	A/T	0.938	0.992	1	Coronary artery calcification CAC	Pechlivanis	23394302	2013	European	NHLBI GRASP Catalog (version 2)	NA	NA	NA	NA	NA	NA	1.26e-10	NA	NA	4518	NA	NA	NA	NA
rs7859727	rs7859727	chr9:22102165	C/T	rs2210538	chr9:22092257	G/A	0.93	0.992	1	Coronary artery disease	CARDIoGRAMplusC4D	26343387	2015	Mixed	CARDIoGRAMplusC4D	G	G/A	0.5061	0.4939	-0.2004	0.01741	1.16e-30	-	1.89e-10	184305	60801	123504	48	log(OR)
rs7859727	rs7859727	chr9:22102165	C/T	rs2210538	chr9:22092257	G/A	0.93	0.992	1	Myocardial infarction	CARDIoGRAMplusC4D	26343387	2015	Mixed	CARDIoGRAMplusC4D	G	G/A	0.5102	0.4898	-0.1762	0.01072	9.467e-61	-	2.61658e-07	167181	43677	123504	48	log(OR)
rs7859727	rs7859727	chr9:22102165	C/T	rs1537375	chr9:22116071	T/C	0.93	0.992	1	Coronary artery disease	C4D	21378988	2011	Mixed	C4D	T	T/C	0.469	0.469	-0.1654	0.017	1.835e-22	-	0.08004	30353	15339	15014	4	log(OR)
rs7859727	rs7859727	chr9:22102165	C/T	rs1537375	chr9:22116071	T/C	0.93	0.992	1	Coronary artery disease	CARDIoGRAM	21378990	2011	European	CARDIoGRAM	T	T/C	0.5104	0.4896	-0.2468	0.02649	1.23e-20	-	0.00187188	81145	20069	61076	14	log(OR)
rs7859727	rs7859727	chr9:22102165	C/T	rs1537375	chr9:22116071	T/C	0.93	0.992	1	Coronary artery disease	CARDIoGRAMplusC4D	23202125	2013	Mixed	CARDIoGRAMplusC4D	T	T/C	0.5023	0.4977	-0.1906	0.01092	2.93e-68	-	0.0201	194427	63746	130681	48	log(OR)
rs7859727	rs7859727	chr9:22102165	C/T	rs1537375	chr9:22116071	T/C	0.93	0.992	1	Coronary artery disease	CARDIoGRAMplusC4D	26343387	2015	Mixed	CARDIoGRAMplusC4D	T	T/C	0.4753	0.4753	-0.2014	0.01592	1.12e-36	-	1.47e-08	184305	60801	123504	48	log(OR)
rs7859727	rs7859727	chr9:22102165	C/T	rs1537375	chr9:22116071	T/C	0.93	0.992	1	Myocardial infarction	CARDIoGRAMplusC4D	26343387	2015	Mixed	CARDIoGRAMplusC4D	T	T/C	0.4784	0.4784	-0.1792	0.01029	5.988e-68	-	6.55905e-06	167181	43677	123504	48	log(OR)
rs7859727	rs7859727	chr9:22102165	C/T	rs1537375	chr9:22116071	T/C	0.93	0.992	1	Coronary artery disease CAD	CARDIoGRAMplusC4D	23202125	2013	Mixed	NHLBI GRASP Catalog (version 2)	NA	NA	NA	NA	NA	NA	1.57e-68	NA	NA	210040	NA	NA	NA	NA
rs7859727	rs7859727	chr9:22102165	C/T	rs1537375	chr9:22116071	T/C	0.93	0.992	1	Coronary artery disease CAD	Clarke	20032323	2009	Unspecified	NHLBI GRASP Catalog (version 2)	NA	NA	NA	NA	NA	NA	3e-10	NA	NA	19026	NA	NA	NA	NA
rs7859727	rs7859727	chr9:22102165	C/T	rs1537375	chr9:22116071	T/C	0.93	0.992	1	Coronary artery calcification CAC	ODonnell CJ	22144573	2011	European	NHLBI GRASP Catalog (version 2)	NA	NA	NA	NA	NA	NA	5.06e-16	NA	NA	15993	NA	NA	NA	NA
rs7859727	rs7859727	chr9:22102165	C/T	rs1537375	chr9:22116071	T/C	0.93	0.992	1	Coronary artery calcification CAC excluding previous myocardial infarction cases	ODonnell CJ	22144573	2011	European	NHLBI GRASP Catalog (version 2)	NA	NA	NA	NA	NA	NA	1.45e-14	NA	NA	15993	NA	NA	NA	NA
rs7859727	rs7859727	chr9:22102165	C/T	rs1537375	chr9:22116071	T/C	0.93	0.992	1	Coronary artery calcification CAC	Pechlivanis	23394302	2013	European	NHLBI GRASP Catalog (version 2)	NA	NA	NA	NA	NA	NA	1.58e-09	NA	NA	4518	NA	NA	NA	NA
rs7859727	rs7859727	chr9:22102165	C/T	rs1537375	chr9:22116071	T/C	0.93	0.992	1	Glioma	Sanson M	21531791	2011	European	NHLBI GRASP Catalog (version 2)	NA	NA	NA	NA	NA	NA	9.36e-12	NA	NA	11582	NA	NA	NA	NA
rs7859727	rs7859727	chr9:22102165	C/T	rs1537375	chr9:22116071	T/C	0.93	0.992	1	Coronary artery calcification CAC	van Setten J	23561647	2013	European	NHLBI GRASP Catalog (version 2)	NA	NA	NA	NA	NA	NA	2.16e-09	NA	NA	2620	NA	NA	NA	NA
rs7859727	rs7859727	chr9:22102165	C/T	rs1537375	chr9:22116071	T/C	0.93	0.992	1	Glaucoma primary open angle glaucoma	Wiggs JL	22570617	2012	European	NHLBI GRASP Catalog (version 2)	NA	NA	NA	NA	NA	NA	2.16e-09	NA	NA	6633	NA	NA	NA	NA
rs7859727	rs7859727	chr9:22102165	C/T	rs1537375	chr9:22116071	T/C	0.93	0.992	1	Coronary artery disease	Howson JMM	28530674	2017	European	Howson JMM	T	T/C	0.4989	0.4989	-0.1683	0.0092	0	NA	NA	204363	NA	NA	NA	log(OR)
rs7859727	rs7859727	chr9:22102165	C/T	rs1537375	chr9:22116071	T/C	0.93	0.992	1	Coronary artery disease	Howson JMM	28530674	2017	Mixed	Howson JMM	T	T/C	0.4751	0.4751	-0.1647	0.0084	0	NA	NA	230200	NA	NA	NA	log(OR)
rs7859727	rs7859727	chr9:22102165	C/T	rs7866503	chr9:22091924	G/T	0.93	0.988	1	Coronary artery disease	CARDIoGRAMplusC4D	26343387	2015	Mixed	CARDIoGRAMplusC4D	G	G/T	0.5417	0.4583	-0.2029	0.01836	2.25e-28	-	3.5e-11	184305	60801	123504	48	log(OR)
rs7859727	rs7859727	chr9:22102165	C/T	rs7866503	chr9:22091924	G/T	0.93	0.988	1	Myocardial infarction	CARDIoGRAMplusC4D	26343387	2015	Mixed	CARDIoGRAMplusC4D	G	G/T	0.5472	0.4528	-0.1968	0.02047	7.203e-22	-	4.34789e-10	167181	43677	123504	48	log(OR)
rs7859727	rs7859727	chr9:22102165	C/T	rs6475609	chr9:22106271	A/G	0.927	1	1	Coronary artery disease	CARDIoGRAMplusC4D	26343387	2015	Mixed	CARDIoGRAMplusC4D	A	A/G	0.4621	0.4621	-0.1786	0.02073	6.96e-18	-	0	184305	60801	123504	48	log(OR)
rs7859727	rs7859727	chr9:22102165	C/T	rs6475609	chr9:22106271	A/G	0.927	1	1	Myocardial infarction	CARDIoGRAMplusC4D	26343387	2015	Mixed	CARDIoGRAMplusC4D	A	A/G	0.4649	0.4649	-0.1669	0.02153	9.021e-15	-	1.17179e-15	167181	43677	123504	48	log(OR)
rs7859727	rs7859727	chr9:22102165	C/T	rs1333043	chr9:22106731	T/A	0.927	1	1	Coronary artery disease	CARDIoGRAM	21378990	2011	European	CARDIoGRAM	T	T/A	0.5199	0.4801	-0.2368	0.02457	5.5e-22	-	0.00751511	81697	20427	61270	14	log(OR)
rs7859727	rs7859727	chr9:22102165	C/T	rs1333043	chr9:22106731	T/A	0.927	1	1	Coronary artery disease	CARDIoGRAMplusC4D	23202125	2013	Mixed	CARDIoGRAMplusC4D	T	T/A	0.5053	0.4947	-0.2063	0.01639	2.74e-36	-	0.0951	194427	63746	130681	48	log(OR)
rs7859727	rs7859727	chr9:22102165	C/T	rs1333043	chr9:22106731	T/A	0.927	1	1	Coronary artery disease	CARDIoGRAMplusC4D	26343387	2015	Mixed	CARDIoGRAMplusC4D	T	T/A	0.4603	0.4603	-0.2073	0.01581	2.86e-39	-	6.17e-08	184305	60801	123504	48	log(OR)
rs7859727	rs7859727	chr9:22102165	C/T	rs1333043	chr9:22106731	T/A	0.927	1	1	Myocardial infarction	CARDIoGRAMplusC4D	26343387	2015	Mixed	CARDIoGRAMplusC4D	T	T/A	0.4621	0.4621	-0.1835	0.01036	3.64e-70	-	9.90497e-06	167181	43677	123504	48	log(OR)
rs7859727	rs7859727	chr9:22102165	C/T	rs1333043	chr9:22106731	T/A	0.927	1	1	Coronary artery disease CAD	CARDIoGRAMplusC4D	23202125	2013	Mixed	NHLBI GRASP Catalog (version 2)	NA	NA	NA	NA	NA	NA	2.74e-36	NA	NA	210040	NA	NA	NA	NA
rs7859727	rs7859727	chr9:22102165	C/T	rs1333043	chr9:22106731	T/A	0.927	1	1	Coronary artery calcification CAC	ODonnell CJ	22144573	2011	European	NHLBI GRASP Catalog (version 2)	NA	NA	NA	NA	NA	NA	2.36e-16	NA	NA	15993	NA	NA	NA	NA
rs7859727	rs7859727	chr9:22102165	C/T	rs1333043	chr9:22106731	T/A	0.927	1	1	Coronary artery calcification CAC excluding previous myocardial infarction cases	ODonnell CJ	22144573	2011	European	NHLBI GRASP Catalog (version 2)	NA	NA	NA	NA	NA	NA	5.21e-15	NA	NA	15993	NA	NA	NA	NA
rs7859727	rs7859727	chr9:22102165	C/T	rs1333043	chr9:22106731	T/A	0.927	1	1	Coronary artery calcification CAC	Pechlivanis	23394302	2013	European	NHLBI GRASP Catalog (version 2)	NA	NA	NA	NA	NA	NA	7.22e-10	NA	NA	4518	NA	NA	NA	NA
rs7859727	rs7859727	chr9:22102165	C/T	rs1333043	chr9:22106731	T/A	0.927	1	1	Coronary artery calcification CAC	van Setten J	23561647	2013	European	NHLBI GRASP Catalog (version 2)	NA	NA	NA	NA	NA	NA	8.07e-10	NA	NA	2620	NA	NA	NA	NA
rs7859727	rs7859727	chr9:22102165	C/T	rs1333043	chr9:22106731	T/A	0.927	1	1	Coronary artery disease	Howson JMM	28530674	2017	European	Howson JMM	T	T/A	0.4938	0.4938	-0.1629	0.0118	0	NA	NA	182153	NA	NA	NA	log(OR)
rs7859727	rs7859727	chr9:22102165	C/T	rs1333043	chr9:22106731	T/A	0.927	1	1	Coronary artery disease	Howson JMM	28530674	2017	Mixed	Howson JMM	T	T/A	0.4649	0.4649	-0.1684	0.0105	0	NA	NA	200128	NA	NA	NA	log(OR)
rs7859727	rs7859727	chr9:22102165	C/T	rs7859362	chr9:22105927	T/C	0.924	1	1	Coronary artery disease	CARDIoGRAM	21378990	2011	European	CARDIoGRAM	T	T/C	0.5103	0.4897	-0.2473	0.02661	1.52e-20	-	0.00171025	81138	20078	61060	14	log(OR)
rs7859727	rs7859727	chr9:22102165	C/T	rs7859362	chr9:22105927	T/C	0.924	1	1	Coronary artery disease	CARDIoGRAMplusC4D	26343387	2015	Mixed	CARDIoGRAMplusC4D	T	T/C	0.4604	0.4604	-0.2079	0.01585	2.63e-39	-	5.05e-08	184305	60801	123504	48	log(OR)
rs7859727	rs7859727	chr9:22102165	C/T	rs7859362	chr9:22105927	T/C	0.924	1	1	Myocardial infarction	CARDIoGRAMplusC4D	26343387	2015	Mixed	CARDIoGRAMplusC4D	T	T/C	0.4622	0.4622	-0.1837	0.01036	2.365e-70	-	7.38574e-06	167181	43677	123504	48	log(OR)
rs7859727	rs7859727	chr9:22102165	C/T	rs7859362	chr9:22105927	T/C	0.924	1	1	Coronary artery calcification CAC	ODonnell CJ	22144573	2011	European	NHLBI GRASP Catalog (version 2)	NA	NA	NA	NA	NA	NA	4.06e-16	NA	NA	15993	NA	NA	NA	NA
rs7859727	rs7859727	chr9:22102165	C/T	rs7859362	chr9:22105927	T/C	0.924	1	1	Coronary artery calcification CAC excluding previous myocardial infarction cases	ODonnell CJ	22144573	2011	European	NHLBI GRASP Catalog (version 2)	NA	NA	NA	NA	NA	NA	1.11e-14	NA	NA	15993	NA	NA	NA	NA
rs7859727	rs7859727	chr9:22102165	C/T	rs7859362	chr9:22105927	T/C	0.924	1	1	Coronary artery calcification CAC	van Setten J	23561647	2013	European	NHLBI GRASP Catalog (version 2)	NA	NA	NA	NA	NA	NA	1.08e-09	NA	NA	2620	NA	NA	NA	NA
rs7859727	rs7859727	chr9:22102165	C/T	rs10511701	chr9:22112599	T/C	0.923	0.996	1	Coronary artery disease	CARDIoGRAM	21378990	2011	European	CARDIoGRAM	T	T/C	0.505	0.495	-0.2481	0.02735	1.18e-19	-	0.0013909	80222	19672	60550	14	log(OR)
rs7859727	rs7859727	chr9:22102165	C/T	rs10511701	chr9:22112599	T/C	0.923	0.996	1	Coronary artery disease	CARDIoGRAMplusC4D	23202125	2013	Mixed	CARDIoGRAMplusC4D	T	T/C	0.4965	0.4965	-0.1927	0.01106	5.76e-68	-	0.0267	194427	63746	130681	48	log(OR)
rs7859727	rs7859727	chr9:22102165	C/T	rs10511701	chr9:22112599	T/C	0.923	0.996	1	Coronary artery disease	CARDIoGRAMplusC4D	26343387	2015	Mixed	CARDIoGRAMplusC4D	T	T/C	0.4723	0.4723	-0.2008	0.0162	2.9e-35	-	5.34e-09	184305	60801	123504	48	log(OR)
rs7859727	rs7859727	chr9:22102165	C/T	rs10511701	chr9:22112599	T/C	0.923	0.996	1	Myocardial infarction	CARDIoGRAMplusC4D	26343387	2015	Mixed	CARDIoGRAMplusC4D	T	T/C	0.4752	0.4752	-0.1801	0.01033	5.069e-68	-	3.8691e-06	167181	43677	123504	48	log(OR)
rs7859727	rs7859727	chr9:22102165	C/T	rs10511701	chr9:22112599	T/C	0.923	0.996	1	Coronary artery disease CAD	CARDIoGRAMplusC4D	23202125	2013	Mixed	NHLBI GRASP Catalog (version 2)	NA	NA	NA	NA	NA	NA	3.94e-68	NA	NA	210040	NA	NA	NA	NA
rs7859727	rs7859727	chr9:22102165	C/T	rs10511701	chr9:22112599	T/C	0.923	0.996	1	Coronary artery disease CAD	Clarke	20032323	2009	Unspecified	NHLBI GRASP Catalog (version 2)	NA	NA	NA	NA	NA	NA	3e-10	NA	NA	19026	NA	NA	NA	NA
rs7859727	rs7859727	chr9:22102165	C/T	rs10511701	chr9:22112599	T/C	0.923	0.996	1	Coronary artery calcification CAC	ODonnell CJ	22144573	2011	European	NHLBI GRASP Catalog (version 2)	NA	NA	NA	NA	NA	NA	4.48e-16	NA	NA	15993	NA	NA	NA	NA
rs7859727	rs7859727	chr9:22102165	C/T	rs10511701	chr9:22112599	T/C	0.923	0.996	1	Coronary artery calcification CAC excluding previous myocardial infarction cases	ODonnell CJ	22144573	2011	European	NHLBI GRASP Catalog (version 2)	NA	NA	NA	NA	NA	NA	1.31e-14	NA	NA	15993	NA	NA	NA	NA
rs7859727	rs7859727	chr9:22102165	C/T	rs10511701	chr9:22112599	T/C	0.923	0.996	1	Coronary artery calcification CAC	Pechlivanis	23394302	2013	European	NHLBI GRASP Catalog (version 2)	NA	NA	NA	NA	NA	NA	3.24e-09	NA	NA	4518	NA	NA	NA	NA
rs7859727	rs7859727	chr9:22102165	C/T	rs10511701	chr9:22112599	T/C	0.923	0.996	1	Coronary artery calcification CAC	van Setten J	23561647	2013	European	NHLBI GRASP Catalog (version 2)	NA	NA	NA	NA	NA	NA	2.09e-09	NA	NA	2620	NA	NA	NA	NA
rs7859727	rs7859727	chr9:22102165	C/T	rs10511701	chr9:22112599	T/C	0.923	0.996	1	Coronary artery disease	Howson JMM	28530674	2017	European	Howson JMM	T	T/C	0.4943	0.4943	-0.1697	0.0092	0	NA	NA	203169	NA	NA	NA	log(OR)
rs7859727	rs7859727	chr9:22102165	C/T	rs10511701	chr9:22112599	T/C	0.923	0.996	1	Coronary artery disease	Howson JMM	28530674	2017	Mixed	Howson JMM	T	T/C	0.4703	0.4703	-0.1665	0.0085	0	NA	NA	229012	NA	NA	NA	log(OR)
rs7859727	rs7859727	chr9:22102165	C/T	rs1412834	chr9:22110131	T/C	0.92	1	1	Coronary artery disease	CARDIoGRAM	21378990	2011	European	CARDIoGRAM	T	T/C	0.5103	0.4897	-0.2472	0.02662	1.56e-20	-	0.00170969	81122	20067	61055	14	log(OR)
rs7859727	rs7859727	chr9:22102165	C/T	rs1412834	chr9:22110131	T/C	0.92	1	1	Coronary artery disease	CARDIoGRAMplusC4D	23202125	2013	Mixed	CARDIoGRAMplusC4D	T	T/C	0.4991	0.4991	-0.2065	0.0167	4.47e-35	-	0.0494	194427	63746	130681	48	log(OR)
rs7859727	rs7859727	chr9:22102165	C/T	rs1412834	chr9:22110131	T/C	0.92	1	1	Coronary artery disease	CARDIoGRAMplusC4D	26343387	2015	Mixed	CARDIoGRAMplusC4D	T	T/C	0.4604	0.4604	-0.1767	0.02062	1.05e-17	-	0	184305	60801	123504	48	log(OR)
rs7859727	rs7859727	chr9:22102165	C/T	rs1412834	chr9:22110131	T/C	0.92	1	1	Myocardial infarction	CARDIoGRAMplusC4D	26343387	2015	Mixed	CARDIoGRAMplusC4D	T	T/C	0.4635	0.4635	-0.1658	0.02137	8.419e-15	-	3.2287e-15	167181	43677	123504	48	log(OR)
rs7859727	rs7859727	chr9:22102165	C/T	rs1412834	chr9:22110131	T/C	0.92	1	1	Coronary artery disease CAD	CARDIoGRAMplusC4D	23202125	2013	Mixed	NHLBI GRASP Catalog (version 2)	NA	NA	NA	NA	NA	NA	3.3e-35	NA	NA	210040	NA	NA	NA	NA
rs7859727	rs7859727	chr9:22102165	C/T	rs1412834	chr9:22110131	T/C	0.92	1	1	Coronary artery calcification CAC	ODonnell CJ	22144573	2011	European	NHLBI GRASP Catalog (version 2)	NA	NA	NA	NA	NA	NA	4.31e-16	NA	NA	15993	NA	NA	NA	NA
rs7859727	rs7859727	chr9:22102165	C/T	rs1412834	chr9:22110131	T/C	0.92	1	1	Coronary artery calcification CAC excluding previous myocardial infarction cases	ODonnell CJ	22144573	2011	European	NHLBI GRASP Catalog (version 2)	NA	NA	NA	NA	NA	NA	1.2e-14	NA	NA	15993	NA	NA	NA	NA
rs7859727	rs7859727	chr9:22102165	C/T	rs1412834	chr9:22110131	T/C	0.92	1	1	Coronary artery calcification CAC	Pechlivanis	23394302	2013	European	NHLBI GRASP Catalog (version 2)	NA	NA	NA	NA	NA	NA	7.09e-10	NA	NA	4518	NA	NA	NA	NA
rs7859727	rs7859727	chr9:22102165	C/T	rs1412834	chr9:22110131	T/C	0.92	1	1	Coronary artery calcification CAC	van Setten J	23561647	2013	European	NHLBI GRASP Catalog (version 2)	NA	NA	NA	NA	NA	NA	1e-09	NA	NA	2620	NA	NA	NA	NA
rs7859727	rs7859727	chr9:22102165	C/T	rs1412834	chr9:22110131	T/C	0.92	1	1	Coronary artery disease	Howson JMM	28530674	2017	Mixed	Howson JMM	T	T/C	0.4589	0.4589	-0.1664	0.0106	0	NA	NA	204912	NA	NA	NA	log(OR)
rs7859727	rs7859727	chr9:22102165	C/T	rs1412834	chr9:22110131	T/C	0.92	1	1	Coronary artery disease	Howson JMM	28530674	2017	European	Howson JMM	T	T/C	0.4907	0.4907	-0.1616	0.0119	0	NA	NA	181840	NA	NA	NA	log(OR)
rs7859727	rs7859727	chr9:22102165	C/T	rs2383206	chr9:22115026	A/G	0.92	0.996	1	Coronary artery disease	CARDIoGRAM	21378990	2011	European	CARDIoGRAM	A	A/G	0.5108	0.4892	-0.2471	0.02661	1.64e-20	-	0.00170516	81134	20065	61069	14	log(OR)
rs7859727	rs7859727	chr9:22102165	C/T	rs2383206	chr9:22115026	A/G	0.92	0.996	1	Coronary artery disease	CARDIoGRAMplusC4D	23202125	2013	Mixed	CARDIoGRAMplusC4D	A	A/G	0.5019	0.4981	-0.2048	0.01072	2.71e-81	-	0.0825	194427	63746	130681	48	log(OR)
rs7859727	rs7859727	chr9:22102165	C/T	rs2383206	chr9:22115026	A/G	0.92	0.996	1	Coronary artery disease	CARDIoGRAMplusC4D	26343387	2015	Mixed	CARDIoGRAMplusC4D	A	A/G	0.486	0.486	-0.1707	0.02002	1.53e-17	-	0	184305	60801	123504	48	log(OR)
rs7859727	rs7859727	chr9:22102165	C/T	rs2383206	chr9:22115026	A/G	0.92	0.996	1	Myocardial infarction	CARDIoGRAMplusC4D	26343387	2015	Mixed	CARDIoGRAMplusC4D	A	A/G	0.4928	0.4928	-0.1687	0.02097	8.557e-16	-	5.63107e-15	167181	43677	123504	48	log(OR)
rs7859727	rs7859727	chr9:22102165	C/T	rs1537376	chr9:22116220	T/C	0.92	0.996	1	Coronary artery disease	CARDIoGRAMplusC4D	26343387	2015	Mixed	CARDIoGRAMplusC4D	T	T/C	0.4858	0.4858	-0.1708	0.02001	1.39e-17	-	0	184305	60801	123504	48	log(OR)
rs7859727	rs7859727	chr9:22102165	C/T	rs1537376	chr9:22116220	T/C	0.92	0.996	1	Myocardial infarction	CARDIoGRAMplusC4D	26343387	2015	Mixed	CARDIoGRAMplusC4D	T	T/C	0.4925	0.4925	-0.1685	0.02093	8.325e-16	-	7.50092e-15	167181	43677	123504	48	log(OR)
rs7859727	rs7859727	chr9:22102165	C/T	rs2383206	chr9:22115026	A/G	0.92	0.996	1	Coronary artery disease CAD	CARDIoGRAMplusC4D	23202125	2013	Mixed	NHLBI GRASP Catalog (version 2)	NA	NA	NA	NA	NA	NA	2.71e-81	NA	NA	210040	NA	NA	NA	NA
rs7859727	rs7859727	chr9:22102165	C/T	rs2383206	chr9:22115026	A/G	0.92	0.996	1	Coronary artery disease CAD	Clarke	20032323	2009	Unspecified	NHLBI GRASP Catalog (version 2)	NA	NA	NA	NA	NA	NA	7e-10	NA	NA	19026	NA	NA	NA	NA
rs7859727	rs7859727	chr9:22102165	C/T	rs2383206	chr9:22115026	A/G	0.92	0.996	1	Coronary artery disease CAD	Lee JY	23364394	2013	Asian	NHLBI GRASP Catalog (version 2)	NA	NA	NA	NA	NA	NA	2.11e-08	NA	NA	13742	NA	NA	NA	NA
rs7859727	rs7859727	chr9:22102165	C/T	rs2383206	chr9:22115026	A/G	0.92	0.996	1	Coronary artery calcification CAC	ODonnell CJ	22144573	2011	European	NHLBI GRASP Catalog (version 2)	NA	NA	NA	NA	NA	NA	4.51e-16	NA	NA	15993	NA	NA	NA	NA
rs7859727	rs7859727	chr9:22102165	C/T	rs2383206	chr9:22115026	A/G	0.92	0.996	1	Coronary artery calcification CAC excluding previous myocardial infarction cases	ODonnell CJ	22144573	2011	European	NHLBI GRASP Catalog (version 2)	NA	NA	NA	NA	NA	NA	1.42e-14	NA	NA	15993	NA	NA	NA	NA
rs7859727	rs7859727	chr9:22102165	C/T	rs2383206	chr9:22115026	A/G	0.92	0.996	1	Coronary artery calcification CAC	Pechlivanis	23394302	2013	European	NHLBI GRASP Catalog (version 2)	NA	NA	NA	NA	NA	NA	1.45e-10	NA	NA	4518	NA	NA	NA	NA
rs7859727	rs7859727	chr9:22102165	C/T	rs2383206	chr9:22115026	A/G	0.92	0.996	1	Coronary artery calcification CAC	van Setten J	23561647	2013	European	NHLBI GRASP Catalog (version 2)	NA	NA	NA	NA	NA	NA	8.46e-10	NA	NA	2620	NA	NA	NA	NA
rs7859727	rs7859727	chr9:22102165	C/T	rs1537376	chr9:22116220	T/C	0.92	0.996	1	Coronary artery disease CAD	Lee JY	23364394	2013	Asian	NHLBI GRASP Catalog (version 2)	NA	NA	NA	NA	NA	NA	2.11e-08	NA	NA	13742	NA	NA	NA	NA
rs7859727	rs7859727	chr9:22102165	C/T	rs1537376	chr9:22116220	T/C	0.92	0.996	1	Coronary artery calcification CAC	Pechlivanis	23394302	2013	European	NHLBI GRASP Catalog (version 2)	NA	NA	NA	NA	NA	NA	1.45e-10	NA	NA	4518	NA	NA	NA	NA
rs7859727	rs7859727	chr9:22102165	C/T	rs2383206	chr9:22115026	A/G	0.92	0.996	1	Coronary artery disease	Howson JMM	28530674	2017	European	Howson JMM	A	A/G	0.4966	0.4966	-0.1792	0.0091	0	NA	NA	208962	NA	NA	NA	log(OR)
rs7859727	rs7859727	chr9:22102165	C/T	rs10733376	chr9:22114469	G/C	0.912	0.996	1	Coronary artery disease	CARDIoGRAM	21378990	2011	European	CARDIoGRAM	G	G/C	0.5101	0.4899	-0.2471	0.0266	1.55e-20	-	0.00171911	81132	20066	61066	14	log(OR)
rs7859727	rs7859727	chr9:22102165	C/T	rs10733376	chr9:22114469	G/C	0.912	0.996	1	Coronary artery disease	CARDIoGRAMplusC4D	23202125	2013	Mixed	CARDIoGRAMplusC4D	G	G/C	0.4972	0.4972	-0.2129	0.01417	5.08e-51	-	0.129	194427	63746	130681	48	log(OR)
rs7859727	rs7859727	chr9:22102165	C/T	rs10733376	chr9:22114469	G/C	0.912	0.996	1	Coronary artery disease	CARDIoGRAMplusC4D	26343387	2015	Mixed	CARDIoGRAMplusC4D	G	G/C	0.4668	0.4668	-0.1769	0.02071	1.34e-17	-	0	184305	60801	123504	48	log(OR)
rs7859727	rs7859727	chr9:22102165	C/T	rs10733376	chr9:22114469	G/C	0.912	0.996	1	Myocardial infarction	CARDIoGRAMplusC4D	26343387	2015	Mixed	CARDIoGRAMplusC4D	G	G/C	0.4696	0.4696	-0.1664	0.02154	1.097e-14	-	3.5404e-15	167181	43677	123504	48	log(OR)
rs7859727	rs7859727	chr9:22102165	C/T	rs1537374	chr9:22116046	A/G	0.912	0.996	1	Coronary artery disease	CARDIoGRAM	21378990	2011	European	CARDIoGRAM	A	A/G	0.5106	0.4894	-0.247	0.02663	1.78e-20	-	0.00167128	81139	20067	61072	14	log(OR)
rs7859727	rs7859727	chr9:22102165	C/T	rs1537374	chr9:22116046	A/G	0.912	0.996	1	Coronary artery disease	CARDIoGRAMplusC4D	23202125	2013	Mixed	CARDIoGRAMplusC4D	A	A/G	0.4957	0.4957	-0.2095	0.01394	4.9e-51	-	0.0988	194427	63746	130681	48	log(OR)
rs7859727	rs7859727	chr9:22102165	C/T	rs1537374	chr9:22116046	A/G	0.912	0.996	1	Coronary artery disease	CARDIoGRAMplusC4D	26343387	2015	Mixed	CARDIoGRAMplusC4D	A	A/G	0.4591	0.4591	-0.1763	0.02056	1.01e-17	-	0	184305	60801	123504	48	log(OR)
rs7859727	rs7859727	chr9:22102165	C/T	rs1537374	chr9:22116046	A/G	0.912	0.996	1	Myocardial infarction	CARDIoGRAMplusC4D	26343387	2015	Mixed	CARDIoGRAMplusC4D	A	A/G	0.4625	0.4625	-0.1666	0.02129	5.113e-15	-	4.87556e-15	167181	43677	123504	48	log(OR)
rs7859727	rs7859727	chr9:22102165	C/T	rs10733376	chr9:22114469	G/C	0.912	0.996	1	Intracranial aneurysm	Foroud T	25256182	2014	European	NHGRI-EBI GWAS Catalog	NA	NA	NA	NA	NA	NA	4e-12	NA	NA	NA	NA	NA	NA	NA
rs7859727	rs7859727	chr9:22102165	C/T	rs10733376	chr9:22114469	G/C	0.912	0.996	1	Coronary artery disease CAD	CARDIoGRAMplusC4D	23202125	2013	Mixed	NHLBI GRASP Catalog (version 2)	NA	NA	NA	NA	NA	NA	5.08e-51	NA	NA	210040	NA	NA	NA	NA
rs7859727	rs7859727	chr9:22102165	C/T	rs10733376	chr9:22114469	G/C	0.912	0.996	1	Coronary artery calcification CAC	ODonnell CJ	22144573	2011	European	NHLBI GRASP Catalog (version 2)	NA	NA	NA	NA	NA	NA	4.5e-16	NA	NA	15993	NA	NA	NA	NA
rs7859727	rs7859727	chr9:22102165	C/T	rs10733376	chr9:22114469	G/C	0.912	0.996	1	Coronary artery calcification CAC excluding previous myocardial infarction cases	ODonnell CJ	22144573	2011	European	NHLBI GRASP Catalog (version 2)	NA	NA	NA	NA	NA	NA	1.38e-14	NA	NA	15993	NA	NA	NA	NA
rs7859727	rs7859727	chr9:22102165	C/T	rs10733376	chr9:22114469	G/C	0.912	0.996	1	Coronary artery calcification CAC	Pechlivanis	23394302	2013	European	NHLBI GRASP Catalog (version 2)	NA	NA	NA	NA	NA	NA	3.37e-10	NA	NA	4518	NA	NA	NA	NA
rs7859727	rs7859727	chr9:22102165	C/T	rs10733376	chr9:22114469	G/C	0.912	0.996	1	Coronary artery calcification CAC	van Setten J	23561647	2013	European	NHLBI GRASP Catalog (version 2)	NA	NA	NA	NA	NA	NA	9.45e-10	NA	NA	2620	NA	NA	NA	NA
rs7859727	rs7859727	chr9:22102165	C/T	rs1537374	chr9:22116046	A/G	0.912	0.996	1	Coronary artery disease CAD	CARDIoGRAMplusC4D	23202125	2013	Mixed	NHLBI GRASP Catalog (version 2)	NA	NA	NA	NA	NA	NA	4.9e-51	NA	NA	210040	NA	NA	NA	NA
rs7859727	rs7859727	chr9:22102165	C/T	rs1537374	chr9:22116046	A/G	0.912	0.996	1	Coronary artery calcification CAC	ODonnell CJ	22144573	2011	European	NHLBI GRASP Catalog (version 2)	NA	NA	NA	NA	NA	NA	6.03e-16	NA	NA	15993	NA	NA	NA	NA
rs7859727	rs7859727	chr9:22102165	C/T	rs1537374	chr9:22116046	A/G	0.912	0.996	1	Coronary artery calcification CAC excluding previous myocardial infarction cases	ODonnell CJ	22144573	2011	European	NHLBI GRASP Catalog (version 2)	NA	NA	NA	NA	NA	NA	1.79e-14	NA	NA	15993	NA	NA	NA	NA
rs7859727	rs7859727	chr9:22102165	C/T	rs1537374	chr9:22116046	A/G	0.912	0.996	1	Coronary artery calcification CAC	Pechlivanis	23394302	2013	European	NHLBI GRASP Catalog (version 2)	NA	NA	NA	NA	NA	NA	1.89e-10	NA	NA	4518	NA	NA	NA	NA
rs7859727	rs7859727	chr9:22102165	C/T	rs1537374	chr9:22116046	A/G	0.912	0.996	1	Coronary artery calcification CAC	van Setten J	23561647	2013	European	NHLBI GRASP Catalog (version 2)	NA	NA	NA	NA	NA	NA	6.68e-10	NA	NA	2620	NA	NA	NA	NA
rs7859727	rs7859727	chr9:22102165	C/T	rs10733376	chr9:22114469	G/C	0.912	0.996	1	Coronary artery disease	Howson JMM	28530674	2017	Mixed	Howson JMM	G	G/C	0.4672	0.4672	-0.1706	0.0098	0	NA	NA	226691	NA	NA	NA	log(OR)
rs7859727	rs7859727	chr9:22102165	C/T	rs10733376	chr9:22114469	G/C	0.912	0.996	1	Coronary artery disease	Howson JMM	28530674	2017	European	Howson JMM	G	G/C	0.4907	0.4907	-0.1733	0.0109	0	NA	NA	203519	NA	NA	NA	log(OR)
rs7859727	rs7859727	chr9:22102165	C/T	rs1537374	chr9:22116046	A/G	0.912	0.996	1	Coronary artery disease	Howson JMM	28530674	2017	Mixed	Howson JMM	A	A/G	0.459	0.459	-0.1713	0.0097	0	NA	NA	234798	NA	NA	NA	log(OR)
rs7859727	rs7859727	chr9:22102165	C/T	rs1537374	chr9:22116046	A/G	0.912	0.996	1	Coronary artery disease	Howson JMM	28530674	2017	European	Howson JMM	A	A/G	0.4896	0.4896	-0.1715	0.0108	0	NA	NA	208964	NA	NA	NA	log(OR)
rs7859727	rs7859727	chr9:22102165	C/T	rs2383207	chr9:22115959	A/G	0.908	0.992	1	Coronary artery disease	C4D	21378988	2011	Mixed	C4D	A	A/G	0.451	0.451	-0.1703	0.0171	1.856e-23	-	0.1205	30422	15378	15044	4	log(OR)
rs7859727	rs7859727	chr9:22102165	C/T	rs2383207	chr9:22115959	A/G	0.908	0.992	1	Coronary artery disease	CARDIoGRAM	21378990	2011	European	CARDIoGRAM	A	A/G	0.5086	0.4914	-0.2474	0.02684	2.98e-20	-	0.0018219	77940	19771	58169	14	log(OR)
rs7859727	rs7859727	chr9:22102165	C/T	rs2383207	chr9:22115959	A/G	0.908	0.992	1	Coronary artery disease	CARDIoGRAMplusC4D	23202125	2013	Mixed	CARDIoGRAMplusC4D	A	A/G	0.4942	0.4942	-0.2113	0.0139	3.72e-52	-	0.115	194427	63746	130681	48	log(OR)
rs7859727	rs7859727	chr9:22102165	C/T	rs2383207	chr9:22115959	A/G	0.908	0.992	1	Coronary artery disease	CARDIoGRAMplusC4D	26343387	2015	Mixed	CARDIoGRAMplusC4D	A	A/G	0.4593	0.4593	-0.1766	0.02054	8.02e-18	-	0	184305	60801	123504	48	log(OR)
rs7859727	rs7859727	chr9:22102165	C/T	rs2383207	chr9:22115959	A/G	0.908	0.992	1	Myocardial infarction	CARDIoGRAMplusC4D	26343387	2015	Mixed	CARDIoGRAMplusC4D	A	A/G	0.4627	0.4627	-0.1661	0.02125	5.512e-15	-	5.89654e-15	167181	43677	123504	48	log(OR)
rs7859727	rs7859727	chr9:22102165	C/T	rs2383207	chr9:22115959	A/G	0.908	0.992	1	Abdominal aortic aneurysm	Gretarsdottir S	20622881	2010	European	NHGRI-EBI GWAS Catalog	NA	NA	NA	0.49	NA	NA	2e-08	NA	NA	NA	NA	NA	NA	NA
rs7859727	rs7859727	chr9:22102165	C/T	rs2383207	chr9:22115959	A/G	0.908	0.992	1	Aortic Aneurysm Abdominal	Gretarsdottir S	20622881	2010	European	NHGRI-EBI GWAS Catalog	NA	NA	NA	NA	NA	NA	2e-08	NA	NA	NA	NA	NA	NA	NA
rs7859727	rs7859727	chr9:22102165	C/T	rs2383207	chr9:22115959	A/G	0.908	0.992	1	Intracranial aneurysm	Bilguvar K	18997786	2008	Mixed	NHLBI GRASP Catalog (version 2)	NA	NA	NA	NA	NA	NA	5.4e-10	NA	NA	9027	NA	NA	NA	NA
rs7859727	rs7859727	chr9:22102165	C/T	rs2383207	chr9:22115959	A/G	0.908	0.992	1	Coronary artery disease CAD	CARDIoGRAMplusC4D	23202125	2013	Mixed	NHLBI GRASP Catalog (version 2)	NA	NA	NA	NA	NA	NA	3.72e-52	NA	NA	210040	NA	NA	NA	NA
rs7859727	rs7859727	chr9:22102165	C/T	rs2383207	chr9:22115959	A/G	0.908	0.992	1	Abdominal aortic aneurysm	Gretarsdottir S	20622881	2010	European	NHLBI GRASP Catalog (version 2)	NA	NA	NA	NA	NA	NA	1.9e-08	NA	NA	42513	NA	NA	NA	NA
rs7859727	rs7859727	chr9:22102165	C/T	rs2383207	chr9:22115959	A/G	0.908	0.992	1	Myocardial infarction MI	Helgadottir A	17478679	2007	European	NHLBI GRASP Catalog (version 2)	NA	NA	NA	NA	NA	NA	1e-16	NA	NA	17624	NA	NA	NA	NA
rs7859727	rs7859727	chr9:22102165	C/T	rs2383207	chr9:22115959	A/G	0.908	0.992	1	Coronary artery calcification CAC	ODonnell CJ	22144573	2011	European	NHLBI GRASP Catalog (version 2)	NA	NA	NA	NA	NA	NA	5.62e-16	NA	NA	15993	NA	NA	NA	NA
rs7859727	rs7859727	chr9:22102165	C/T	rs2383207	chr9:22115959	A/G	0.908	0.992	1	Coronary artery calcification CAC excluding previous myocardial infarction cases	ODonnell CJ	22144573	2011	European	NHLBI GRASP Catalog (version 2)	NA	NA	NA	NA	NA	NA	1.7e-14	NA	NA	15993	NA	NA	NA	NA
rs7859727	rs7859727	chr9:22102165	C/T	rs2383207	chr9:22115959	A/G	0.908	0.992	1	Coronary artery calcification CAC	Pechlivanis	23394302	2013	European	NHLBI GRASP Catalog (version 2)	NA	NA	NA	NA	NA	NA	1.89e-10	NA	NA	4518	NA	NA	NA	NA
rs7859727	rs7859727	chr9:22102165	C/T	rs2383207	chr9:22115959	A/G	0.908	0.992	1	Glioma	Sanson M	21531791	2011	European	NHLBI GRASP Catalog (version 2)	NA	NA	NA	NA	NA	NA	8.84e-12	NA	NA	11582	NA	NA	NA	NA
rs7859727	rs7859727	chr9:22102165	C/T	rs2383207	chr9:22115959	A/G	0.908	0.992	1	Coronary artery calcification CAC	van Setten J	23561647	2013	European	NHLBI GRASP Catalog (version 2)	NA	NA	NA	NA	NA	NA	8.27e-10	NA	NA	2620	NA	NA	NA	NA
rs7859727	rs7859727	chr9:22102165	C/T	rs2383207	chr9:22115959	A/G	0.908	0.992	1	Glaucoma primary open angle glaucoma	Wiggs JL	22570617	2012	European	NHLBI GRASP Catalog (version 2)	NA	NA	NA	NA	NA	NA	1.2e-09	NA	NA	6633	NA	NA	NA	NA
rs7859727	rs7859727	chr9:22102165	C/T	rs2383207	chr9:22115959	A/G	0.908	0.992	1	Intracranial aneurysm	Yasuno K	20364137	2010	Mixed	NHLBI GRASP Catalog (version 2)	NA	NA	NA	NA	NA	NA	1.5e-21	NA	NA	20072	NA	NA	NA	NA
rs7859727	rs7859727	chr9:22102165	C/T	rs2383207	chr9:22115959	A/G	0.908	0.992	1	Coronary artery disease	Howson JMM	28530674	2017	European	Howson JMM	A	A/G	0.4887	0.4887	-0.1724	0.0107	0	NA	NA	205734	NA	NA	NA	log(OR)
rs7859727	rs7859727	chr9:22102165	C/T	rs2383207	chr9:22115959	A/G	0.908	0.992	1	Coronary artery disease	Howson JMM	28530674	2017	Mixed	Howson JMM	A	A/G	0.4584	0.4584	-0.1721	0.0097	0	NA	NA	231572	NA	NA	NA	log(OR)
rs7859727	rs7859727	chr9:22102165	C/T	rs10757279	chr9:22124630	A/G	0.908	0.984	1	Coronary artery disease	CARDIoGRAMplusC4D	26343387	2015	Mixed	CARDIoGRAMplusC4D	A	A/G	0.5182	0.4818	-0.193	0.009379	4.73e-94	-	1.37e-07	184305	60801	123504	48	log(OR)
rs7859727	rs7859727	chr9:22102165	C/T	rs10757279	chr9:22124630	A/G	0.908	0.984	1	Myocardial infarction	CARDIoGRAMplusC4D	26343387	2015	Mixed	CARDIoGRAMplusC4D	A	A/G	0.5253	0.4747	-0.1846	0.01039	1.209e-70	-	0.000168748	167181	43677	123504	48	log(OR)
rs7859727	rs7859727	chr9:22102165	C/T	rs10757279	chr9:22124630	A/G	0.908	0.984	1	Coronary artery disease CAD	Lee JY	23364394	2013	Asian	NHLBI GRASP Catalog (version 2)	NA	NA	NA	NA	NA	NA	8.73e-10	NA	NA	13742	NA	NA	NA	NA
rs7859727	rs7859727	chr9:22102165	C/T	rs10757279	chr9:22124630	A/G	0.908	0.984	1	Coronary artery calcification CAC	Pechlivanis	23394302	2013	European	NHLBI GRASP Catalog (version 2)	NA	NA	NA	NA	NA	NA	8.73e-09	NA	NA	4518	NA	NA	NA	NA
rs7859727	rs7859727	chr9:22102165	C/T	rs944797	chr9:22115286	T/C	0.904	0.988	1	Coronary artery disease	C4D	21378988	2011	Mixed	C4D	T	T/C	0.479	0.479	-0.1757	0.0169	3.419e-25	-	0.3056	30421	15384	15037	4	log(OR)
rs7859727	rs7859727	chr9:22102165	C/T	rs944797	chr9:22115286	T/C	0.904	0.988	1	Coronary artery disease	CARDIoGRAM	21378990	2011	European	CARDIoGRAM	T	T/C	0.51	0.49	-0.2463	0.02651	1.55e-20	-	0.00183892	81151	20074	61077	14	log(OR)
rs7859727	rs7859727	chr9:22102165	C/T	rs944797	chr9:22115286	T/C	0.904	0.988	1	Coronary artery disease	CARDIoGRAMplusC4D	23202125	2013	Mixed	CARDIoGRAMplusC4D	T	T/C	0.5013	0.4987	-0.2062	0.01072	1.87e-82	-	0.0986	194427	63746	130681	48	log(OR)
rs7859727	rs7859727	chr9:22102165	C/T	rs944797	chr9:22115286	T/C	0.904	0.988	1	Coronary artery disease	CARDIoGRAMplusC4D	26343387	2015	Mixed	CARDIoGRAMplusC4D	T	T/C	0.4862	0.4862	-0.17	0.02005	2.27e-17	-	0	184305	60801	123504	48	log(OR)
rs7859727	rs7859727	chr9:22102165	C/T	rs944797	chr9:22115286	T/C	0.904	0.988	1	Myocardial infarction	CARDIoGRAMplusC4D	26343387	2015	Mixed	CARDIoGRAMplusC4D	T	T/C	0.4929	0.4929	-0.1677	0.02099	1.334e-15	-	5.15953e-15	167181	43677	123504	48	log(OR)
rs7859727	rs7859727	chr9:22102165	C/T	rs944797	chr9:22115286	T/C	0.904	0.988	1	Coronary Artery Disease	Takeuchi F	21971053	2011	Asian	NHGRI-EBI GWAS Catalog	NA	NA	NA	NA	NA	NA	6e-16	NA	NA	NA	NA	NA	NA	NA
rs7859727	rs7859727	chr9:22102165	C/T	rs944797	chr9:22115286	T/C	0.904	0.988	1	Coronary heart disease	Takeuchi F	21971053	2011	Asian	NHGRI-EBI GWAS Catalog	T	T/C	0.54	0.46	-0.2231	0.02758	6e-16	-	NA	NA	NA	NA	NA	log(OR)
rs7859727	rs7859727	chr9:22102165	C/T	rs944797	chr9:22115286	T/C	0.904	0.988	1	Coronary artery disease CAD	CARDIoGRAMplusC4D	23202125	2013	Mixed	NHLBI GRASP Catalog (version 2)	NA	NA	NA	NA	NA	NA	1.87e-82	NA	NA	210040	NA	NA	NA	NA
rs7859727	rs7859727	chr9:22102165	C/T	rs944797	chr9:22115286	T/C	0.904	0.988	1	Coronary artery disease CAD	Clarke	20032323	2009	Unspecified	NHLBI GRASP Catalog (version 2)	NA	NA	NA	NA	NA	NA	8e-10	NA	NA	19026	NA	NA	NA	NA
rs7859727	rs7859727	chr9:22102165	C/T	rs944797	chr9:22115286	T/C	0.904	0.988	1	Coronary artery disease CAD	Lee JY	23364394	2013	Asian	NHLBI GRASP Catalog (version 2)	NA	NA	NA	NA	NA	NA	2.11e-08	NA	NA	13742	NA	NA	NA	NA
rs7859727	rs7859727	chr9:22102165	C/T	rs944797	chr9:22115286	T/C	0.904	0.988	1	Coronary artery calcification CAC	ODonnell CJ	22144573	2011	European	NHLBI GRASP Catalog (version 2)	NA	NA	NA	NA	NA	NA	5.44e-16	NA	NA	15993	NA	NA	NA	NA
rs7859727	rs7859727	chr9:22102165	C/T	rs944797	chr9:22115286	T/C	0.904	0.988	1	Coronary artery calcification CAC excluding previous myocardial infarction cases	ODonnell CJ	22144573	2011	European	NHLBI GRASP Catalog (version 2)	NA	NA	NA	NA	NA	NA	1.7e-14	NA	NA	15993	NA	NA	NA	NA
rs7859727	rs7859727	chr9:22102165	C/T	rs944797	chr9:22115286	T/C	0.904	0.988	1	Coronary artery calcification CAC	Pechlivanis	23394302	2013	European	NHLBI GRASP Catalog (version 2)	NA	NA	NA	NA	NA	NA	1.17e-10	NA	NA	4518	NA	NA	NA	NA
rs7859727	rs7859727	chr9:22102165	C/T	rs944797	chr9:22115286	T/C	0.904	0.988	1	Glioma	Sanson M	21531791	2011	European	NHLBI GRASP Catalog (version 2)	NA	NA	NA	NA	NA	NA	1.6e-11	NA	NA	11582	NA	NA	NA	NA
rs7859727	rs7859727	chr9:22102165	C/T	rs944797	chr9:22115286	T/C	0.904	0.988	1	Coronary artery disease CAD	Takeuchi F	21971053	2011	Asian	NHLBI GRASP Catalog (version 2)	NA	NA	NA	NA	NA	NA	1.9e-16	NA	NA	12071	NA	NA	NA	NA
rs7859727	rs7859727	chr9:22102165	C/T	rs944797	chr9:22115286	T/C	0.904	0.988	1	Myocardial infarction MI	Takeuchi F	21971053	2011	Asian	NHLBI GRASP Catalog (version 2)	NA	NA	NA	NA	NA	NA	1.2e-14	NA	NA	12071	NA	NA	NA	NA
rs7859727	rs7859727	chr9:22102165	C/T	rs944797	chr9:22115286	T/C	0.904	0.988	1	Coronary artery calcification CAC	van Setten J	23561647	2013	European	NHLBI GRASP Catalog (version 2)	NA	NA	NA	NA	NA	NA	9.13e-10	NA	NA	2620	NA	NA	NA	NA
rs7859727	rs7859727	chr9:22102165	C/T	rs944797	chr9:22115286	T/C	0.904	0.988	1	Coronary artery disease CAD	Visscher	21966275	2011	Mixed	NHLBI GRASP Catalog (version 2)	NA	NA	NA	NA	NA	NA	5.2e-35	NA	NA	108181	NA	NA	NA	NA
rs7859727	rs7859727	chr9:22102165	C/T	rs944797	chr9:22115286	T/C	0.904	0.988	1	Glaucoma primary open angle glaucoma	Wiggs JL	22570617	2012	European	NHLBI GRASP Catalog (version 2)	NA	NA	NA	NA	NA	NA	2.62e-09	NA	NA	6633	NA	NA	NA	NA
rs7859727	rs7859727	chr9:22102165	C/T	rs944797	chr9:22115286	T/C	0.904	0.988	1	Coronary artery disease	Howson JMM	28530674	2017	European	Howson JMM	T	T/C	0.4962	0.4962	-0.1803	0.0091	0	NA	NA	208961	NA	NA	NA	log(OR)
rs7859727	rs7859727	chr9:22102165	C/T	rs1004638	chr9:22115589	A/T	0.901	0.992	1	Coronary artery disease	CARDIoGRAM	21378990	2011	European	CARDIoGRAM	A	A/T	0.5107	0.4893	-0.2469	0.02662	1.74e-20	-	0.00170051	81129	20061	61068	14	log(OR)
rs7859727	rs7859727	chr9:22102165	C/T	rs1004638	chr9:22115589	A/T	0.901	0.992	1	Coronary artery disease	CARDIoGRAMplusC4D	23202125	2013	Mixed	CARDIoGRAMplusC4D	A	A/T	0.498	0.498	-0.2071	0.01436	3.9e-47	-	0.0757	194427	63746	130681	48	log(OR)
rs7859727	rs7859727	chr9:22102165	C/T	rs1004638	chr9:22115589	A/T	0.901	0.992	1	Coronary artery disease	CARDIoGRAMplusC4D	26343387	2015	Mixed	CARDIoGRAMplusC4D	A	A/T	0.4592	0.4592	-0.1765	0.02058	9.56e-18	-	0	184305	60801	123504	48	log(OR)
rs7859727	rs7859727	chr9:22102165	C/T	rs1004638	chr9:22115589	A/T	0.901	0.992	1	Myocardial infarction	CARDIoGRAMplusC4D	26343387	2015	Mixed	CARDIoGRAMplusC4D	A	A/T	0.4626	0.4626	-0.1662	0.0213	5.919e-15	-	4.37935e-15	167181	43677	123504	48	log(OR)
rs7859727	rs7859727	chr9:22102165	C/T	rs1004638	chr9:22115589	A/T	0.901	0.992	1	Coronary artery disease CAD	CARDIoGRAMplusC4D	23202125	2013	Mixed	NHLBI GRASP Catalog (version 2)	NA	NA	NA	NA	NA	NA	3.9e-47	NA	NA	210040	NA	NA	NA	NA
rs7859727	rs7859727	chr9:22102165	C/T	rs1004638	chr9:22115589	A/T	0.901	0.992	1	Coronary artery calcification CAC	ODonnell CJ	22144573	2011	European	NHLBI GRASP Catalog (version 2)	NA	NA	NA	NA	NA	NA	5.28e-16	NA	NA	15993	NA	NA	NA	NA
rs7859727	rs7859727	chr9:22102165	C/T	rs1004638	chr9:22115589	A/T	0.901	0.992	1	Coronary artery calcification CAC excluding previous myocardial infarction cases	ODonnell CJ	22144573	2011	European	NHLBI GRASP Catalog (version 2)	NA	NA	NA	NA	NA	NA	1.6e-14	NA	NA	15993	NA	NA	NA	NA
rs7859727	rs7859727	chr9:22102165	C/T	rs1004638	chr9:22115589	A/T	0.901	0.992	1	Coronary artery calcification CAC	Pechlivanis	23394302	2013	European	NHLBI GRASP Catalog (version 2)	NA	NA	NA	NA	NA	NA	1.9e-10	NA	NA	4518	NA	NA	NA	NA
rs7859727	rs7859727	chr9:22102165	C/T	rs1004638	chr9:22115589	A/T	0.901	0.992	1	Coronary artery calcification CAC	van Setten J	23561647	2013	European	NHLBI GRASP Catalog (version 2)	NA	NA	NA	NA	NA	NA	8.5e-10	NA	NA	2620	NA	NA	NA	NA
rs7859727	rs7859727	chr9:22102165	C/T	rs1004638	chr9:22115589	A/T	0.901	0.992	1	Coronary artery disease	Howson JMM	28530674	2017	Mixed	Howson JMM	A	A/T	0.4627	0.4627	-0.1713	0.0099	0	NA	NA	222820	NA	NA	NA	log(OR)
rs7859727	rs7859727	chr9:22102165	C/T	rs1004638	chr9:22115589	A/T	0.901	0.992	1	Coronary artery disease	Howson JMM	28530674	2017	European	Howson JMM	A	A/T	0.4906	0.4906	-0.1691	0.0109	0	NA	NA	199649	NA	NA	NA	log(OR)
rs7859727	rs7859727	chr9:22102165	C/T	rs7341786	chr9:22112241	A/C	0.898	0.996	1	Coronary artery disease	CARDIoGRAM	21378990	2011	European	CARDIoGRAM	A	A/C	0.5061	0.4939	-0.2481	0.02736	1.21e-19	-	0.00137743	80219	19670	60549	14	log(OR)
rs7859727	rs7859727	chr9:22102165	C/T	rs7341786	chr9:22112241	A/C	0.898	0.996	1	Coronary artery disease	CARDIoGRAMplusC4D	23202125	2013	Mixed	CARDIoGRAMplusC4D	A	A/C	0.4921	0.4921	-0.2016	0.01085	5.66e-77	-	0.064	194427	63746	130681	48	log(OR)
rs7859727	rs7859727	chr9:22102165	C/T	rs7341786	chr9:22112241	A/C	0.898	0.996	1	Coronary artery disease	CARDIoGRAMplusC4D	26343387	2015	Mixed	CARDIoGRAMplusC4D	A	A/C	0.458	0.458	-0.1756	0.02076	2.7e-17	-	0	184305	60801	123504	48	log(OR)
rs7859727	rs7859727	chr9:22102165	C/T	rs7341786	chr9:22112241	A/C	0.898	0.996	1	Myocardial infarction	CARDIoGRAMplusC4D	26343387	2015	Mixed	CARDIoGRAMplusC4D	A	A/C	0.4613	0.4613	-0.1657	0.02147	1.214e-14	-	2.41046e-15	167181	43677	123504	48	log(OR)
rs7859727	rs7859727	chr9:22102165	C/T	rs7341791	chr9:22112427	A/G	0.898	0.996	1	Coronary artery disease	CARDIoGRAMplusC4D	26343387	2015	Mixed	CARDIoGRAMplusC4D	A	A/G	0.4575	0.4575	-0.1759	0.02078	2.53e-17	-	0	184305	60801	123504	48	log(OR)
rs7859727	rs7859727	chr9:22102165	C/T	rs7341791	chr9:22112427	A/G	0.898	0.996	1	Myocardial infarction	CARDIoGRAMplusC4D	26343387	2015	Mixed	CARDIoGRAMplusC4D	A	A/G	0.4609	0.4609	-0.1658	0.02149	1.226e-14	-	2.35194e-15	167181	43677	123504	48	log(OR)
rs7859727	rs7859727	chr9:22102165	C/T	rs7341786	chr9:22112241	A/C	0.898	0.996	1	Coronary artery disease CAD	CARDIoGRAMplusC4D	23202125	2013	Mixed	NHLBI GRASP Catalog (version 2)	NA	NA	NA	NA	NA	NA	5.66e-77	NA	NA	210040	NA	NA	NA	NA
rs7859727	rs7859727	chr9:22102165	C/T	rs7341786	chr9:22112241	A/C	0.898	0.996	1	Coronary artery calcification CAC	ODonnell CJ	22144573	2011	European	NHLBI GRASP Catalog (version 2)	NA	NA	NA	NA	NA	NA	4.48e-16	NA	NA	15993	NA	NA	NA	NA
rs7859727	rs7859727	chr9:22102165	C/T	rs7341786	chr9:22112241	A/C	0.898	0.996	1	Coronary artery calcification CAC excluding previous myocardial infarction cases	ODonnell CJ	22144573	2011	European	NHLBI GRASP Catalog (version 2)	NA	NA	NA	NA	NA	NA	1.31e-14	NA	NA	15993	NA	NA	NA	NA
rs7859727	rs7859727	chr9:22102165	C/T	rs7341786	chr9:22112241	A/C	0.898	0.996	1	Coronary artery calcification CAC	Pechlivanis	23394302	2013	European	NHLBI GRASP Catalog (version 2)	NA	NA	NA	NA	NA	NA	2.55e-10	NA	NA	4518	NA	NA	NA	NA
rs7859727	rs7859727	chr9:22102165	C/T	rs7341786	chr9:22112241	A/C	0.898	0.996	1	Coronary artery calcification CAC	van Setten J	23561647	2013	European	NHLBI GRASP Catalog (version 2)	NA	NA	NA	NA	NA	NA	2.04e-09	NA	NA	2620	NA	NA	NA	NA
rs7859727	rs7859727	chr9:22102165	C/T	rs7341791	chr9:22112427	A/G	0.898	0.996	1	Coronary artery calcification CAC	Pechlivanis	23394302	2013	European	NHLBI GRASP Catalog (version 2)	NA	NA	NA	NA	NA	NA	3.39e-10	NA	NA	4518	NA	NA	NA	NA
rs7859727	rs7859727	chr9:22102165	C/T	rs7341786	chr9:22112241	A/C	0.898	0.996	1	Coronary artery disease	Howson JMM	28530674	2017	European	Howson JMM	A	A/C	0.4882	0.4882	-0.177	0.0091	0	NA	NA	207723	NA	NA	NA	log(OR)
rs7859727	rs7859727	chr9:22102165	C/T	rs7341786	chr9:22112241	A/C	0.898	0.996	1	Coronary artery disease	Howson JMM	28530674	2017	Mixed	Howson JMM	A	A/C	0.4651	0.4651	-0.1765	0.0085	0	NA	NA	233566	NA	NA	NA	log(OR)
rs7859727	rs7859727	chr9:22102165	C/T	rs1333049	chr9:22125503	G/C	0.893	0.975	1	Coronary artery disease	CARDIoGRAM	21378990	2011	European	CARDIoGRAM	G	G/C	0.5359	0.4641	-0.2552	0.02756	2.06e-20	-	0.00075822	82995	21241	61754	14	log(OR)
rs7859727	rs7859727	chr9:22102165	C/T	rs1333049	chr9:22125503	G/C	0.893	0.975	1	Coronary artery disease	CARDIoGRAMplusC4D	23202125	2013	Mixed	CARDIoGRAMplusC4D	G	G/C	0.5313	0.4687	-0.2072	0.01358	1.58e-52	-	0.0454	194427	63746	130681	48	log(OR)
rs7859727	rs7859727	chr9:22102165	C/T	rs1333049	chr9:22125503	G/C	0.893	0.975	1	Coronary artery disease	CARDIoGRAMplusC4D	26343387	2015	Mixed	CARDIoGRAMplusC4D	G	G/C	0.5169	0.4831	-0.1932	0.009439	3.86e-93	-	2.68e-07	184305	60801	123504	48	log(OR)
rs7859727	rs7859727	chr9:22102165	C/T	rs1333049	chr9:22125503	G/C	0.893	0.975	1	Myocardial infarction	CARDIoGRAMplusC4D	26343387	2015	Mixed	CARDIoGRAMplusC4D	G	G/C	0.5244	0.4756	-0.1853	0.01056	6.708e-69	-	0.000652164	167181	43677	123504	48	log(OR)
rs7859727	rs7859727	chr9:22102165	C/T	rs1333049	chr9:22125503	G/C	0.893	0.975	1	Coronary artery disease	Dichgans M	24262325	2013	Unspecified	NHGRI-EBI GWAS Catalog	NA	NA	NA	NA	NA	NA	3e-56	NA	NA	NA	NA	NA	NA	NA
rs7859727	rs7859727	chr9:22102165	C/T	rs1333049	chr9:22125503	G/C	0.893	0.975	1	Coronary artery disease or ischemic stroke	Dichgans M	24262325	2013	Unspecified	NHGRI-EBI GWAS Catalog	NA	NA	NA	NA	NA	NA	1e-56	NA	NA	NA	NA	NA	NA	NA
rs7859727	rs7859727	chr9:22102165	C/T	rs1333049	chr9:22125503	G/C	0.893	0.975	1	Coronary artery disease or large artery stroke	Dichgans M	24262325	2013	Unspecified	NHGRI-EBI GWAS Catalog	NA	NA	NA	NA	NA	NA	1e-59	NA	NA	NA	NA	NA	NA	NA
rs7859727	rs7859727	chr9:22102165	C/T	rs1333049	chr9:22125503	G/C	0.893	0.975	1	Coronary artery calcification	ODonnell CJ	22144573	2011	European	NHGRI-EBI GWAS Catalog	NA	NA	NA	NA	NA	NA	3e-24	NA	NA	NA	NA	NA	NA	NA
rs7859727	rs7859727	chr9:22102165	C/T	rs1333049	chr9:22125503	G/C	0.893	0.975	1	Vascular Calcification	ODonnell CJ	22144573	2011	European	NHGRI-EBI GWAS Catalog	NA	NA	NA	NA	NA	NA	3e-24	NA	NA	NA	NA	NA	NA	NA
rs7859727	rs7859727	chr9:22102165	C/T	rs1333049	chr9:22125503	G/C	0.893	0.975	1	Coronary Disease	Samani NJ	17634449	2007	European	NHGRI-EBI GWAS Catalog	NA	NA	NA	NA	NA	NA	3e-19	NA	NA	NA	NA	NA	NA	NA
rs7859727	rs7859727	chr9:22102165	C/T	rs1333049	chr9:22125503	G/C	0.893	0.975	1	Coronary heart disease	Samani NJ	17634449	2007	European	NHGRI-EBI GWAS Catalog	G	G/C	0.53	0.47	-0.3075	0.03428	3e-19	-	NA	NA	NA	NA	NA	log(OR)
rs7859727	rs7859727	chr9:22102165	C/T	rs1333049	chr9:22125503	G/C	0.893	0.975	1	Coronary heart disease	Slavin TP	21626137	2011	European	NHGRI-EBI GWAS Catalog	NA	NA	NA	NA	NA	NA	7e-14	NA	NA	NA	NA	NA	NA	NA
rs7859727	rs7859727	chr9:22102165	C/T	rs1333049	chr9:22125503	G/C	0.893	0.975	1	Coronary Artery Disease	Wild PS	21606135	2011	European	NHGRI-EBI GWAS Catalog	NA	NA	NA	NA	NA	NA	7e-58	NA	NA	NA	NA	NA	NA	NA
rs7859727	rs7859727	chr9:22102165	C/T	rs1333049	chr9:22125503	G/C	0.893	0.975	1	Coronary heart disease	Wild PS	21606135	2011	European	NHGRI-EBI GWAS Catalog	G	G/C	0.51	0.49	-0.239	0.0149	7e-58	-	NA	NA	NA	NA	NA	log(OR)
rs7859727	rs7859727	chr9:22102165	C/T	rs1333049	chr9:22125503	G/C	0.893	0.975	1	Coronary Disease	WTCCC	17554300	2007	European	NHGRI-EBI GWAS Catalog	NA	NA	NA	NA	NA	NA	1e-13	NA	NA	NA	NA	NA	NA	NA
rs7859727	rs7859727	chr9:22102165	C/T	rs1333049	chr9:22125503	G/C	0.893	0.975	1	Coronary heart disease	WTCCC	17554300	2007	European	NHGRI-EBI GWAS Catalog	G	G/C	0.53	0.47	-0.3853	0.05178	1e-13	-	NA	NA	NA	NA	NA	log(OR)
rs7859727	rs7859727	chr9:22102165	C/T	rs1333049	chr9:22125503	G/C	0.893	0.975	1	Coronary artery disease CAD	CARDIoGRAMplusC4D	23202125	2013	Mixed	NHLBI GRASP Catalog (version 2)	NA	NA	NA	NA	NA	NA	1.39e-52	NA	NA	210040	NA	NA	NA	NA
rs7859727	rs7859727	chr9:22102165	C/T	rs1333049	chr9:22125503	G/C	0.893	0.975	1	Coronary artery disease CAD age 50	CARDIoGRAMplusC4D	23202125	2013	Mixed	NHLBI GRASP Catalog (version 2)	NA	NA	NA	NA	NA	NA	4.03e-41	NA	NA	210040	NA	NA	NA	NA
rs7859727	rs7859727	chr9:22102165	C/T	rs1333049	chr9:22125503	G/C	0.893	0.975	1	Coronary artery disease CAD age 50	CARDIoGRAMplusC4D	23202125	2013	Mixed	NHLBI GRASP Catalog (version 2)	NA	NA	NA	NA	NA	NA	3.01e-61	NA	NA	210040	NA	NA	NA	NA
rs7859727	rs7859727	chr9:22102165	C/T	rs1333049	chr9:22125503	G/C	0.893	0.975	1	Coronary artery disease CAD females	CARDIoGRAMplusC4D	23202125	2013	Mixed	NHLBI GRASP Catalog (version 2)	NA	NA	NA	NA	NA	NA	4.42e-24	NA	NA	210040	NA	NA	NA	NA
rs7859727	rs7859727	chr9:22102165	C/T	rs1333049	chr9:22125503	G/C	0.893	0.975	1	Coronary artery disease CAD males	CARDIoGRAMplusC4D	23202125	2013	Mixed	NHLBI GRASP Catalog (version 2)	NA	NA	NA	NA	NA	NA	3.93e-88	NA	NA	210040	NA	NA	NA	NA
rs7859727	rs7859727	chr9:22102165	C/T	rs1333049	chr9:22125503	G/C	0.893	0.975	1	Coronary artery disease CAD with myocardial infarction MI	CARDIoGRAMplusC4D	23202125	2013	Mixed	NHLBI GRASP Catalog (version 2)	NA	NA	NA	NA	NA	NA	2.57e-80	NA	NA	210040	NA	NA	NA	NA
rs7859727	rs7859727	chr9:22102165	C/T	rs1333049	chr9:22125503	G/C	0.893	0.975	1	Coronary artery disease CAD	Clarke	20032323	2009	Unspecified	NHLBI GRASP Catalog (version 2)	NA	NA	NA	NA	NA	NA	8e-10	NA	NA	19026	NA	NA	NA	NA
rs7859727	rs7859727	chr9:22102165	C/T	rs1333049	chr9:22125503	G/C	0.893	0.975	1	Coronary artery disease CAD	Davies RW	22319020	2012	European	NHLBI GRASP Catalog (version 2)	NA	NA	NA	NA	NA	NA	2.91e-32	NA	NA	24981	NA	NA	NA	NA
rs7859727	rs7859727	chr9:22102165	C/T	rs1333049	chr9:22125503	G/C	0.893	0.975	1	Coronary artery disease CAD	Erdmann J	19198612	2009	European	NHLBI GRASP Catalog (version 2)	NA	NA	NA	NA	NA	NA	3.11e-25	NA	NA	40773	NA	NA	NA	NA
rs7859727	rs7859727	chr9:22102165	C/T	rs1333049	chr9:22125503	G/C	0.893	0.975	1	Coronary artery disease CAD	Lee JY	23364394	2013	Asian	NHLBI GRASP Catalog (version 2)	NA	NA	NA	NA	NA	NA	1.8e-14	NA	NA	13742	NA	NA	NA	NA
rs7859727	rs7859727	chr9:22102165	C/T	rs1333049	chr9:22125503	G/C	0.893	0.975	1	Coronary heart disease CHD	Lettre G	21347282	2011	African	NHLBI GRASP Catalog (version 2)	NA	NA	NA	NA	NA	NA	3e-19	NA	NA	16939	NA	NA	NA	NA
rs7859727	rs7859727	chr9:22102165	C/T	rs1333049	chr9:22125503	G/C	0.893	0.975	1	Coronary artery disease CAD	Lu X	22751097	2012	Asian	NHLBI GRASP Catalog (version 2)	NA	NA	NA	NA	NA	NA	1.74e-40	NA	NA	33466	NA	NA	NA	NA
rs7859727	rs7859727	chr9:22102165	C/T	rs1333049	chr9:22125503	G/C	0.893	0.975	1	Coronary artery calcification CAC	ODonnell CJ	22144573	2011	European	NHLBI GRASP Catalog (version 2)	NA	NA	NA	NA	NA	NA	3.33e-24	NA	NA	15993	NA	NA	NA	NA
rs7859727	rs7859727	chr9:22102165	C/T	rs1333049	chr9:22125503	G/C	0.893	0.975	1	Coronary artery calcification CAC dichotomous score 100	ODonnell CJ	22144573	2011	European	NHLBI GRASP Catalog (version 2)	NA	NA	NA	NA	NA	NA	1.93e-13	NA	NA	15993	NA	NA	NA	NA
rs7859727	rs7859727	chr9:22102165	C/T	rs1333049	chr9:22125503	G/C	0.893	0.975	1	Coronary artery calcification CAC excluding previous myocardial infarction cases	ODonnell CJ	22144573	2011	European	NHLBI GRASP Catalog (version 2)	NA	NA	NA	NA	NA	NA	1.42e-16	NA	NA	15993	NA	NA	NA	NA
rs7859727	rs7859727	chr9:22102165	C/T	rs1333049	chr9:22125503	G/C	0.893	0.975	1	Coronary artery calcification CAC	Pechlivanis	23394302	2013	European	NHLBI GRASP Catalog (version 2)	NA	NA	NA	NA	NA	NA	1.36e-08	NA	NA	4518	NA	NA	NA	NA
rs7859727	rs7859727	chr9:22102165	C/T	rs1333049	chr9:22125503	G/C	0.893	0.975	1	Angiographic coronary artery disease CAD	Reilly MP	21239051	2011	European	NHLBI GRASP Catalog (version 2)	NA	NA	NA	NA	NA	NA	2.2e-25	NA	NA	29203	NA	NA	NA	NA
rs7859727	rs7859727	chr9:22102165	C/T	rs1333049	chr9:22125503	G/C	0.893	0.975	1	Coronary artery disease CAD	Samani NJ	17634449	2007	European	NHLBI GRASP Catalog (version 2)	NA	NA	NA	NA	NA	NA	2.9e-19	NA	NA	7383	NA	NA	NA	NA
rs7859727	rs7859727	chr9:22102165	C/T	rs1333049	chr9:22125503	G/C	0.893	0.975	1	Coronary artery disease CAD	Takeuchi F	21971053	2011	Asian	NHLBI GRASP Catalog (version 2)	NA	NA	NA	NA	NA	NA	4.4e-13	NA	NA	12071	NA	NA	NA	NA
rs7859727	rs7859727	chr9:22102165	C/T	rs1333049	chr9:22125503	G/C	0.893	0.975	1	Coronary artery calcification CAC	van Setten J	23561647	2013	European	NHLBI GRASP Catalog (version 2)	NA	NA	NA	NA	NA	NA	1.93e-09	NA	NA	2620	NA	NA	NA	NA
rs7859727	rs7859727	chr9:22102165	C/T	rs1333049	chr9:22125503	G/C	0.893	0.975	1	Coronary artery disease CAD	Visscher	21966275	2011	Mixed	NHLBI GRASP Catalog (version 2)	NA	NA	NA	NA	NA	NA	2.7e-34	NA	NA	108181	NA	NA	NA	NA
rs7859727	rs7859727	chr9:22102165	C/T	rs1333049	chr9:22125503	G/C	0.893	0.975	1	Coronary artery disease CAD	Wild PS	21606135	2011	European	NHLBI GRASP Catalog (version 2)	NA	NA	NA	NA	NA	NA	7.12e-58	NA	NA	59789	NA	NA	NA	NA
rs7859727	rs7859727	chr9:22102165	C/T	rs1333049	chr9:22125503	G/C	0.893	0.975	1	Coronary artery disease CAD	WTCCC	17554300	2007	European	NHLBI GRASP Catalog (version 2)	NA	NA	NA	NA	NA	NA	1.79e-14	NA	NA	4806	NA	NA	NA	NA
rs7859727	rs7859727	chr9:22102165	C/T	rs1333049	chr9:22125503	G/C	0.893	0.975	1	Coronary artery disease	Howson JMM	28530674	2017	European	Howson JMM	G	G/C	0.5245	0.4755	-0.1743	0.0106	0	NA	NA	207597	NA	NA	NA	log(OR)
rs7859727	rs7859727	chr9:22102165	C/T	rs1333049	chr9:22125503	G/C	0.893	0.975	1	Coronary artery disease	Howson JMM	28530674	2017	Mixed	Howson JMM	G	G/C	0.5231	0.4769	-0.172	0.0095	0	NA	NA	230770	NA	NA	NA	log(OR)
rs7859727	rs7859727	chr9:22102165	C/T	rs10757277	chr9:22124450	A/G	0.892	0.971	1	Coronary artery disease	CARDIoGRAMplusC4D	26343387	2015	Mixed	CARDIoGRAMplusC4D	A	A/G	0.5165	0.4835	-0.1929	0.009381	5.69e-94	-	1.07e-07	184305	60801	123504	48	log(OR)
rs7859727	rs7859727	chr9:22102165	C/T	rs10757277	chr9:22124450	A/G	0.892	0.971	1	Myocardial infarction	CARDIoGRAMplusC4D	26343387	2015	Mixed	CARDIoGRAMplusC4D	A	A/G	0.524	0.476	-0.1848	0.01039	9.542e-71	-	0.000158043	167181	43677	123504	48	log(OR)
rs7859727	rs7859727	chr9:22102165	C/T	rs10757278	chr9:22124477	A/G	0.892	0.971	1	Coronary artery disease	CARDIoGRAM	21378990	2011	European	CARDIoGRAM	A	A/G	0.5386	0.4614	-0.2464	0.0277	5.79e-19	-	0.00097818	81062	20012	61050	14	log(OR)
rs7859727	rs7859727	chr9:22102165	C/T	rs10757278	chr9:22124477	A/G	0.892	0.971	1	Coronary artery disease	CARDIoGRAMplusC4D	26343387	2015	Mixed	CARDIoGRAMplusC4D	A	A/G	0.5165	0.4835	-0.1926	0.009381	1.09e-93	-	1.57e-07	184305	60801	123504	48	log(OR)
rs7859727	rs7859727	chr9:22102165	C/T	rs10757278	chr9:22124477	A/G	0.892	0.971	1	Myocardial infarction	CARDIoGRAMplusC4D	26343387	2015	Mixed	CARDIoGRAMplusC4D	A	A/G	0.5239	0.4761	-0.1848	0.01039	1.041e-70	-	0.000154203	167181	43677	123504	48	log(OR)
rs7859727	rs7859727	chr9:22102165	C/T	rs10757277	chr9:22124450	A/G	0.892	0.971	1	Coronary artery disease CAD	Lee JY	23364394	2013	Asian	NHLBI GRASP Catalog (version 2)	NA	NA	NA	NA	NA	NA	8.73e-10	NA	NA	13742	NA	NA	NA	NA
rs7859727	rs7859727	chr9:22102165	C/T	rs10757277	chr9:22124450	A/G	0.892	0.971	1	Coronary artery calcification CAC	Pechlivanis	23394302	2013	European	NHLBI GRASP Catalog (version 2)	NA	NA	NA	NA	NA	NA	8.76e-09	NA	NA	4518	NA	NA	NA	NA
rs7859727	rs7859727	chr9:22102165	C/T	rs10757278	chr9:22124477	A/G	0.892	0.971	1	Myocardial infarction	Helgadottir A	17478679	2007	European	NHGRI-EBI GWAS Catalog	A	A/G	0.55	0.45	-0.2469	0.02644	1e-20	-	NA	NA	NA	NA	NA	log(OR)
rs7859727	rs7859727	chr9:22102165	C/T	rs10757278	chr9:22124477	A/G	0.892	0.971	1	Myocardial Infarction	Helgadottir A	17478679	2007	European	NHGRI-EBI GWAS Catalog	NA	NA	NA	NA	NA	NA	1e-20	NA	NA	NA	NA	NA	NA	NA
rs7859727	rs7859727	chr9:22102165	C/T	rs10757278	chr9:22124477	A/G	0.892	0.971	1	Coronary artery disease CAD	Clarke	20032323	2009	Unspecified	NHLBI GRASP Catalog (version 2)	NA	NA	NA	NA	NA	NA	6e-10	NA	NA	19026	NA	NA	NA	NA
rs7859727	rs7859727	chr9:22102165	C/T	rs10757278	chr9:22124477	A/G	0.892	0.971	1	Coronary artery calcification CAC	Ferguson	23727086	2013	Mixed	NHLBI GRASP Catalog (version 2)	NA	NA	NA	NA	NA	NA	2.2e-11	NA	NA	4853	NA	NA	NA	NA
rs7859727	rs7859727	chr9:22102165	C/T	rs10757278	chr9:22124477	A/G	0.892	0.971	1	Myocardial infarction MI	Helgadottir A	17478679	2007	European	NHLBI GRASP Catalog (version 2)	NA	NA	NA	NA	NA	NA	1e-20	NA	NA	17624	NA	NA	NA	NA
rs7859727	rs7859727	chr9:22102165	C/T	rs10757278	chr9:22124477	A/G	0.892	0.971	1	Coronary artery disease CAD	Lee JY	23364394	2013	Asian	NHLBI GRASP Catalog (version 2)	NA	NA	NA	NA	NA	NA	8.73e-10	NA	NA	13742	NA	NA	NA	NA
rs7859727	rs7859727	chr9:22102165	C/T	rs10757278	chr9:22124477	A/G	0.892	0.971	1	Coronary heart disease CHD	Lettre G	21347282	2011	African	NHLBI GRASP Catalog (version 2)	NA	NA	NA	NA	NA	NA	1e-20	NA	NA	16939	NA	NA	NA	NA
rs7859727	rs7859727	chr9:22102165	C/T	rs10757278	chr9:22124477	A/G	0.892	0.971	1	Coronary artery disease CAD	Lu X	22751097	2012	Asian	NHLBI GRASP Catalog (version 2)	NA	NA	NA	NA	NA	NA	3.34e-08	NA	NA	33466	NA	NA	NA	NA
rs7859727	rs7859727	chr9:22102165	C/T	rs10757278	chr9:22124477	A/G	0.892	0.971	1	Coronary artery calcification CAC	ODonnell CJ	22144573	2011	European	NHLBI GRASP Catalog (version 2)	NA	NA	NA	NA	NA	NA	1.19e-18	NA	NA	15993	NA	NA	NA	NA
rs7859727	rs7859727	chr9:22102165	C/T	rs10757278	chr9:22124477	A/G	0.892	0.971	1	Coronary artery calcification CAC excluding previous myocardial infarction cases	ODonnell CJ	22144573	2011	European	NHLBI GRASP Catalog (version 2)	NA	NA	NA	NA	NA	NA	1.35e-16	NA	NA	15993	NA	NA	NA	NA
rs7859727	rs7859727	chr9:22102165	C/T	rs10757278	chr9:22124477	A/G	0.892	0.971	1	Coronary artery calcification CAC	Pechlivanis	23394302	2013	European	NHLBI GRASP Catalog (version 2)	NA	NA	NA	NA	NA	NA	8.73e-09	NA	NA	4518	NA	NA	NA	NA
rs7859727	rs7859727	chr9:22102165	C/T	rs10757278	chr9:22124477	A/G	0.892	0.971	1	Coronary artery calcification CAC	van Setten J	23561647	2013	European	NHLBI GRASP Catalog (version 2)	NA	NA	NA	NA	NA	NA	1.99e-09	NA	NA	2620	NA	NA	NA	NA
rs7859727	rs7859727	chr9:22102165	C/T	rs1970112	chr9:22085598	T/C	0.885	0.959	1	Coronary artery disease	CARDIoGRAMplusC4D	26343387	2015	Mixed	CARDIoGRAMplusC4D	T	T/C	0.5142	0.4858	-0.1857	0.009251	1.22e-89	-	4.35e-07	184305	60801	123504	48	log(OR)
rs7859727	rs7859727	chr9:22102165	C/T	rs1970112	chr9:22085598	T/C	0.885	0.959	1	Myocardial infarction	CARDIoGRAMplusC4D	26343387	2015	Mixed	CARDIoGRAMplusC4D	T	T/C	0.5167	0.4833	-0.1764	0.01028	5.385e-66	-	3.40573e-05	167181	43677	123504	48	log(OR)
rs7859727	rs7859727	chr9:22102165	C/T	rs1537370	chr9:22084310	C/T	0.877	0.944	1	Coronary artery disease	CARDIoGRAM	21378990	2011	European	CARDIoGRAM	C	C/T	0.5379	0.4621	-0.2483	0.02844	2.59e-18	-	0.00028753	81051	20144	60907	14	log(OR)
rs7859727	rs7859727	chr9:22102165	C/T	rs1537370	chr9:22084310	C/T	0.877	0.944	1	Coronary artery disease	CARDIoGRAMplusC4D	23202125	2013	Mixed	CARDIoGRAMplusC4D	C	C/T	0.5242	0.4758	-0.184	0.01089	5.11e-64	-	0.0145	194427	63746	130681	48	log(OR)
rs7859727	rs7859727	chr9:22102165	C/T	rs1537370	chr9:22084310	C/T	0.877	0.944	1	Coronary artery disease	CARDIoGRAMplusC4D	26343387	2015	Mixed	CARDIoGRAMplusC4D	C	C/T	0.4905	0.4905	-0.1903	0.01563	4.18e-34	-	6.46e-08	184305	60801	123504	48	log(OR)
rs7859727	rs7859727	chr9:22102165	C/T	rs1537370	chr9:22084310	C/T	0.877	0.944	1	Myocardial infarction	CARDIoGRAMplusC4D	26343387	2015	Mixed	CARDIoGRAMplusC4D	C	C/T	0.4924	0.4924	-0.1651	0.0103	7.729e-58	-	1.19596e-05	167181	43677	123504	48	log(OR)
rs7859727	rs7859727	chr9:22102165	C/T	rs1537370	chr9:22084310	C/T	0.877	0.944	1	Coronary artery calcification	van Setten J	23561647	2013	European	NHGRI-EBI GWAS Catalog	C	C/T	0.54	0.46	-0.532	0.07933	2e-11	-	NA	NA	NA	NA	NA	unit increase
rs7859727	rs7859727	chr9:22102165	C/T	rs1537370	chr9:22084310	C/T	0.877	0.944	1	Coronary artery disease CAD	CARDIoGRAMplusC4D	23202125	2013	Mixed	NHLBI GRASP Catalog (version 2)	NA	NA	NA	NA	NA	NA	2.02e-64	NA	NA	210040	NA	NA	NA	NA
rs7859727	rs7859727	chr9:22102165	C/T	rs1537370	chr9:22084310	C/T	0.877	0.944	1	Coronary artery disease CAD	Clarke	20032323	2009	Unspecified	NHLBI GRASP Catalog (version 2)	NA	NA	NA	NA	NA	NA	9e-10	NA	NA	19026	NA	NA	NA	NA
rs7859727	rs7859727	chr9:22102165	C/T	rs1537370	chr9:22084310	C/T	0.877	0.944	1	Coronary artery calcification CAC	ODonnell CJ	22144573	2011	European	NHLBI GRASP Catalog (version 2)	NA	NA	NA	NA	NA	NA	1.26e-14	NA	NA	15993	NA	NA	NA	NA
rs7859727	rs7859727	chr9:22102165	C/T	rs1537370	chr9:22084310	C/T	0.877	0.944	1	Coronary artery calcification CAC excluding previous myocardial infarction cases	ODonnell CJ	22144573	2011	European	NHLBI GRASP Catalog (version 2)	NA	NA	NA	NA	NA	NA	1.87e-13	NA	NA	15993	NA	NA	NA	NA
rs7859727	rs7859727	chr9:22102165	C/T	rs1537370	chr9:22084310	C/T	0.877	0.944	1	Coronary artery calcification CAC	Pechlivanis	23394302	2013	European	NHLBI GRASP Catalog (version 2)	NA	NA	NA	NA	NA	NA	6.91e-11	NA	NA	4518	NA	NA	NA	NA
rs7859727	rs7859727	chr9:22102165	C/T	rs1537370	chr9:22084310	C/T	0.877	0.944	1	Coronary artery calcification CAC	van Setten J	23561647	2013	European	NHLBI GRASP Catalog (version 2)	NA	NA	NA	NA	NA	NA	2.35e-11	NA	NA	2620	NA	NA	NA	NA
rs7859727	rs7859727	chr9:22102165	C/T	rs1537370	chr9:22084310	C/T	0.877	0.944	1	Coronary artery disease	Howson JMM	28530674	2017	European	Howson JMM	C	C/T	0.5219	0.4781	-0.1631	0.0092	0	NA	NA	205790	NA	NA	NA	log(OR)
rs7859727	rs7859727	chr9:22102165	C/T	rs1537370	chr9:22084310	C/T	0.877	0.944	1	Coronary artery disease	Howson JMM	28530674	2017	Mixed	Howson JMM	C	C/T	0.4926	0.4926	-0.1604	0.0084	0	NA	NA	231626	NA	NA	NA	log(OR)
rs7859727	rs7859727	chr9:22102165	C/T	rs4977575	chr9:22124744	C/G	0.873	0.948	1	Coronary artery disease	CARDIoGRAM	21378990	2011	European	CARDIoGRAM	C	C/G	0.5382	0.4618	-0.2457	0.02757	5.11e-19	-	0.00107804	81159	20029	61130	14	log(OR)
rs7859727	rs7859727	chr9:22102165	C/T	rs4977575	chr9:22124744	C/G	0.873	0.948	1	Coronary artery disease	CARDIoGRAMplusC4D	23202125	2013	Mixed	CARDIoGRAMplusC4D	C	C/G	0.523	0.477	-0.21	0.01736	1.21e-33	-	0.0957	194427	63746	130681	48	log(OR)
rs7859727	rs7859727	chr9:22102165	C/T	rs4977575	chr9:22124744	C/G	0.873	0.948	1	Coronary artery disease	CARDIoGRAMplusC4D	26343387	2015	Mixed	CARDIoGRAMplusC4D	C	C/G	0.4722	0.4722	-0.2062	0.01631	1.24e-36	-	1.77e-08	184305	60801	123504	48	log(OR)
rs7859727	rs7859727	chr9:22102165	C/T	rs4977575	chr9:22124744	C/G	0.873	0.948	1	Myocardial infarction	CARDIoGRAMplusC4D	26343387	2015	Mixed	CARDIoGRAMplusC4D	C	C/G	0.4749	0.4749	-0.1814	0.01051	9.325e-67	-	9.27352e-05	167181	43677	123504	48	log(OR)
rs7859727	rs7859727	chr9:22102165	C/T	rs4977575	chr9:22124744	C/G	0.873	0.948	1	Coronary artery disease CAD	CARDIoGRAMplusC4D	23202125	2013	Mixed	NHLBI GRASP Catalog (version 2)	NA	NA	NA	NA	NA	NA	1.21e-33	NA	NA	210040	NA	NA	NA	NA
rs7859727	rs7859727	chr9:22102165	C/T	rs4977575	chr9:22124744	C/G	0.873	0.948	1	Coronary artery calcification CAC	ODonnell CJ	22144573	2011	European	NHLBI GRASP Catalog (version 2)	NA	NA	NA	NA	NA	NA	9.93e-19	NA	NA	15993	NA	NA	NA	NA
rs7859727	rs7859727	chr9:22102165	C/T	rs4977575	chr9:22124744	C/G	0.873	0.948	1	Coronary artery calcification CAC excluding previous myocardial infarction cases	ODonnell CJ	22144573	2011	European	NHLBI GRASP Catalog (version 2)	NA	NA	NA	NA	NA	NA	1.54e-16	NA	NA	15993	NA	NA	NA	NA
rs7859727	rs7859727	chr9:22102165	C/T	rs4977575	chr9:22124744	C/G	0.873	0.948	1	Coronary artery calcification CAC	Pechlivanis	23394302	2013	European	NHLBI GRASP Catalog (version 2)	NA	NA	NA	NA	NA	NA	8.15e-10	NA	NA	4518	NA	NA	NA	NA
rs7859727	rs7859727	chr9:22102165	C/T	rs4977575	chr9:22124744	C/G	0.873	0.948	1	Coronary artery calcification CAC	van Setten J	23561647	2013	European	NHLBI GRASP Catalog (version 2)	NA	NA	NA	NA	NA	NA	2.02e-09	NA	NA	2620	NA	NA	NA	NA
rs7859727	rs7859727	chr9:22102165	C/T	rs4977575	chr9:22124744	C/G	0.873	0.948	1	Coronary artery disease	Howson JMM	28530674	2017	European	Howson JMM	C	C/G	0.5121	0.4879	-0.1676	0.0121	0	NA	NA	181607	NA	NA	NA	log(OR)
rs7859727	rs7859727	chr9:22102165	C/T	rs4977575	chr9:22124744	C/G	0.873	0.948	1	Coronary artery disease	Howson JMM	28530674	2017	Mixed	Howson JMM	C	C/G	0.4781	0.4781	-0.1702	0.0108	0	NA	NA	199562	NA	NA	NA	log(OR)
rs7859727	rs7859727	chr9:22102165	C/T	rs10811656	chr9:22124472	C/T	0.871	0.975	1	Coronary artery disease	CARDIoGRAMplusC4D	26343387	2015	Mixed	CARDIoGRAMplusC4D	C	C/T	0.5313	0.4687	-0.2006	0.01683	9.67e-33	-	4.66e-09	184305	60801	123504	48	log(OR)
rs7859727	rs7859727	chr9:22102165	C/T	rs10811656	chr9:22124472	C/T	0.871	0.975	1	Myocardial infarction	CARDIoGRAMplusC4D	26343387	2015	Mixed	CARDIoGRAMplusC4D	C	C/T	0.5349	0.4651	-0.1828	0.01073	3.856e-65	-	6.24929e-05	167181	43677	123504	48	log(OR)
rs7859727	rs7859727	chr9:22102165	C/T	rs10811656	chr9:22124472	C/T	0.871	0.975	1	Coronary artery calcification CAC	Pechlivanis	23394302	2013	European	NHLBI GRASP Catalog (version 2)	NA	NA	NA	NA	NA	NA	9.46e-09	NA	NA	4518	NA	NA	NA	NA
rs7859727	rs7859727	chr9:22102165	C/T	rs6475606	chr9:22081850	C/T	0.866	0.936	1	Coronary artery disease	CARDIoGRAM	21378990	2011	European	CARDIoGRAM	C	C/T	0.5366	0.4634	-0.2527	0.02835	4.86e-19	-	0.00012739	84189	21930	62259	14	log(OR)
rs7859727	rs7859727	chr9:22102165	C/T	rs6475606	chr9:22081850	C/T	0.866	0.936	1	Coronary artery disease	CARDIoGRAMplusC4D	23202125	2013	Mixed	CARDIoGRAMplusC4D	C	C/T	0.5242	0.4758	-0.1933	0.01431	1.52e-41	-	0.0151	194427	63746	130681	48	log(OR)
rs7859727	rs7859727	chr9:22102165	C/T	rs6475606	chr9:22081850	C/T	0.866	0.936	1	Coronary artery disease	CARDIoGRAMplusC4D	26343387	2015	Mixed	CARDIoGRAMplusC4D	C	C/T	0.482	0.482	-0.1896	0.01596	1.52e-32	-	1.93e-08	184305	60801	123504	48	log(OR)
rs7859727	rs7859727	chr9:22102165	C/T	rs6475606	chr9:22081850	C/T	0.866	0.936	1	Myocardial infarction	CARDIoGRAMplusC4D	26343387	2015	Mixed	CARDIoGRAMplusC4D	C	C/T	0.4809	0.4809	-0.1655	0.01039	4.286e-57	-	2.76092e-06	167181	43677	123504	48	log(OR)
rs7859727	rs7859727	chr9:22102165	C/T	rs10116277	chr9:22081397	G/T	0.866	0.936	1	Coronary artery disease	C4D	21378988	2011	Mixed	C4D	G	G/T	0.545	0.455	-0.1661	0.017	1.429e-22	-	0.03524	30434	15390	15044	4	log(OR)
rs7859727	rs7859727	chr9:22102165	C/T	rs10116277	chr9:22081397	G/T	0.866	0.936	1	Coronary artery disease	CARDIoGRAM	21378990	2011	European	CARDIoGRAM	G	G/T	0.5363	0.4637	-0.2417	0.02901	7.88e-17	-	0.00029525	78469	20086	58383	14	log(OR)
rs7859727	rs7859727	chr9:22102165	C/T	rs10116277	chr9:22081397	G/T	0.866	0.936	1	Coronary artery disease	CARDIoGRAMplusC4D	23202125	2013	Mixed	CARDIoGRAMplusC4D	G	G/T	0.5244	0.4756	-0.1901	0.01441	1.1e-39	-	0.0402	194427	63746	130681	48	log(OR)
rs7859727	rs7859727	chr9:22102165	C/T	rs10116277	chr9:22081397	G/T	0.866	0.936	1	Coronary artery disease	CARDIoGRAMplusC4D	26343387	2015	Mixed	CARDIoGRAMplusC4D	G	G/T	0.4824	0.4824	-0.1898	0.01598	1.56e-32	-	1.91e-08	184305	60801	123504	48	log(OR)
rs7859727	rs7859727	chr9:22102165	C/T	rs10116277	chr9:22081397	G/T	0.866	0.936	1	Myocardial infarction	CARDIoGRAMplusC4D	26343387	2015	Mixed	CARDIoGRAMplusC4D	G	G/T	0.4818	0.4818	-0.1636	0.01031	9.622e-57	-	2.05141e-06	167181	43677	123504	48	log(OR)
rs7859727	rs7859727	chr9:22102165	C/T	rs6475606	chr9:22081850	C/T	0.866	0.936	1	Intracranial aneurysm	Foroud T	22961961	2012	European	NHGRI-EBI GWAS Catalog	C	C/T	0.52	0.48	-0.3001	0.05466	4e-08	-	NA	NA	NA	NA	NA	log(OR)
rs7859727	rs7859727	chr9:22102165	C/T	rs6475606	chr9:22081850	C/T	0.866	0.936	1	Coronary artery disease CAD	CARDIoGRAMplusC4D	23202125	2013	Mixed	NHLBI GRASP Catalog (version 2)	NA	NA	NA	NA	NA	NA	4.46e-42	NA	NA	210040	NA	NA	NA	NA
rs7859727	rs7859727	chr9:22102165	C/T	rs6475606	chr9:22081850	C/T	0.866	0.936	1	Coronary artery disease CAD	Clarke	20032323	2009	Unspecified	NHLBI GRASP Catalog (version 2)	NA	NA	NA	NA	NA	NA	8e-10	NA	NA	19026	NA	NA	NA	NA
rs7859727	rs7859727	chr9:22102165	C/T	rs6475606	chr9:22081850	C/T	0.866	0.936	1	Coronary artery disease CAD	Erdmann J	19198612	2009	European	NHLBI GRASP Catalog (version 2)	NA	NA	NA	NA	NA	NA	5.21e-23	NA	NA	40773	NA	NA	NA	NA
rs7859727	rs7859727	chr9:22102165	C/T	rs6475606	chr9:22081850	C/T	0.866	0.936	1	Sporadic intracranial aneurysms	Foroud T	22961961	2012	European	NHLBI GRASP Catalog (version 2)	NA	NA	NA	NA	NA	NA	3.59e-08	NA	NA	3166	NA	NA	NA	NA
rs7859727	rs7859727	chr9:22102165	C/T	rs6475606	chr9:22081850	C/T	0.866	0.936	1	Coronary artery calcification CAC	ODonnell CJ	22144573	2011	European	NHLBI GRASP Catalog (version 2)	NA	NA	NA	NA	NA	NA	1.64e-13	NA	NA	15993	NA	NA	NA	NA
rs7859727	rs7859727	chr9:22102165	C/T	rs6475606	chr9:22081850	C/T	0.866	0.936	1	Coronary artery calcification CAC excluding previous myocardial infarction cases	ODonnell CJ	22144573	2011	European	NHLBI GRASP Catalog (version 2)	NA	NA	NA	NA	NA	NA	1.7e-12	NA	NA	15993	NA	NA	NA	NA
rs7859727	rs7859727	chr9:22102165	C/T	rs6475606	chr9:22081850	C/T	0.866	0.936	1	Coronary artery calcification CAC	Pechlivanis	23394302	2013	European	NHLBI GRASP Catalog (version 2)	NA	NA	NA	NA	NA	NA	2.28e-10	NA	NA	4518	NA	NA	NA	NA
rs7859727	rs7859727	chr9:22102165	C/T	rs6475606	chr9:22081850	C/T	0.866	0.936	1	Coronary artery disease CAD	Samani NJ	17634449	2007	European	NHLBI GRASP Catalog (version 2)	NA	NA	NA	NA	NA	NA	1.45e-17	NA	NA	7383	NA	NA	NA	NA
rs7859727	rs7859727	chr9:22102165	C/T	rs6475606	chr9:22081850	C/T	0.866	0.936	1	Coronary artery calcification CAC	van Setten J	23561647	2013	European	NHLBI GRASP Catalog (version 2)	NA	NA	NA	NA	NA	NA	5.55e-11	NA	NA	2620	NA	NA	NA	NA
rs7859727	rs7859727	chr9:22102165	C/T	rs6475606	chr9:22081850	C/T	0.866	0.936	1	Coronary artery disease CAD	Wild PS	21606135	2011	European	NHLBI GRASP Catalog (version 2)	NA	NA	NA	NA	NA	NA	1.23e-43	NA	NA	59789	NA	NA	NA	NA
rs7859727	rs7859727	chr9:22102165	C/T	rs6475606	chr9:22081850	C/T	0.866	0.936	1	Coronary artery disease CAD	WTCCC	17554300	2007	European	NHLBI GRASP Catalog (version 2)	NA	NA	NA	NA	NA	NA	1.64e-17	NA	NA	4806	NA	NA	NA	NA
rs7859727	rs7859727	chr9:22102165	C/T	rs10116277	chr9:22081397	G/T	0.866	0.936	1	Intracranial aneurysm	Bilguvar K	18997786	2008	Mixed	NHLBI GRASP Catalog (version 2)	NA	NA	NA	NA	NA	NA	1.3e-09	NA	NA	9027	NA	NA	NA	NA
rs7859727	rs7859727	chr9:22102165	C/T	rs10116277	chr9:22081397	G/T	0.866	0.936	1	Coronary artery disease CAD	CARDIoGRAMplusC4D	23202125	2013	Mixed	NHLBI GRASP Catalog (version 2)	NA	NA	NA	NA	NA	NA	7.46e-40	NA	NA	210040	NA	NA	NA	NA
rs7859727	rs7859727	chr9:22102165	C/T	rs10116277	chr9:22081397	G/T	0.866	0.936	1	Coronary artery disease CAD	Clarke	20032323	2009	Unspecified	NHLBI GRASP Catalog (version 2)	NA	NA	NA	NA	NA	NA	8e-10	NA	NA	19026	NA	NA	NA	NA
rs7859727	rs7859727	chr9:22102165	C/T	rs10116277	chr9:22081397	G/T	0.866	0.936	1	Myocardial infarction MI	Helgadottir A	17478679	2007	European	NHLBI GRASP Catalog (version 2)	NA	NA	NA	NA	NA	NA	1.8e-15	NA	NA	17624	NA	NA	NA	NA
rs7859727	rs7859727	chr9:22102165	C/T	rs10116277	chr9:22081397	G/T	0.866	0.936	1	Coronary artery calcification CAC	ODonnell CJ	22144573	2011	European	NHLBI GRASP Catalog (version 2)	NA	NA	NA	NA	NA	NA	1.54e-16	NA	NA	15993	NA	NA	NA	NA
rs7859727	rs7859727	chr9:22102165	C/T	rs10116277	chr9:22081397	G/T	0.866	0.936	1	Coronary artery calcification CAC excluding previous myocardial infarction cases	ODonnell CJ	22144573	2011	European	NHLBI GRASP Catalog (version 2)	NA	NA	NA	NA	NA	NA	1.68e-12	NA	NA	15993	NA	NA	NA	NA
rs7859727	rs7859727	chr9:22102165	C/T	rs10116277	chr9:22081397	G/T	0.866	0.936	1	Coronary artery calcification CAC	Pechlivanis	23394302	2013	European	NHLBI GRASP Catalog (version 2)	NA	NA	NA	NA	NA	NA	2.51e-10	NA	NA	4518	NA	NA	NA	NA
rs7859727	rs7859727	chr9:22102165	C/T	rs10116277	chr9:22081397	G/T	0.866	0.936	1	Glioma	Sanson M	21531791	2011	European	NHLBI GRASP Catalog (version 2)	NA	NA	NA	NA	NA	NA	2.88e-11	NA	NA	11582	NA	NA	NA	NA
rs7859727	rs7859727	chr9:22102165	C/T	rs10116277	chr9:22081397	G/T	0.866	0.936	1	Coronary artery calcification CAC	van Setten J	23561647	2013	European	NHLBI GRASP Catalog (version 2)	NA	NA	NA	NA	NA	NA	8.26e-11	NA	NA	2620	NA	NA	NA	NA
rs7859727	rs7859727	chr9:22102165	C/T	rs10116277	chr9:22081397	G/T	0.866	0.936	1	Glaucoma primary open angle glaucoma	Wiggs JL	22570617	2012	European	NHLBI GRASP Catalog (version 2)	NA	NA	NA	NA	NA	NA	1.78e-11	NA	NA	6633	NA	NA	NA	NA
rs7859727	rs7859727	chr9:22102165	C/T	rs6475606	chr9:22081850	C/T	0.866	0.936	1	Coronary artery disease	Howson JMM	28530674	2017	European	Howson JMM	C	C/T	0.5204	0.4796	-0.16	0.0109	0	NA	NA	210698	NA	NA	NA	log(OR)
rs7859727	rs7859727	chr9:22102165	C/T	rs6475606	chr9:22081850	C/T	0.866	0.936	1	Coronary artery disease	Howson JMM	28530674	2017	Mixed	Howson JMM	C	C/T	0.4821	0.4821	-0.159	0.0098	0	NA	NA	236539	NA	NA	NA	log(OR)
rs7859727	rs7859727	chr9:22102165	C/T	rs10116277	chr9:22081397	G/T	0.866	0.936	1	Coronary artery disease	Howson JMM	28530674	2017	Mixed	Howson JMM	G	G/T	0.4819	0.4819	-0.1586	0.0099	0	NA	NA	230821	NA	NA	NA	log(OR)
rs7859727	rs7859727	chr9:22102165	C/T	rs10116277	chr9:22081397	G/T	0.866	0.936	1	Coronary artery disease	Howson JMM	28530674	2017	European	Howson JMM	G	G/T	0.5205	0.4795	-0.1579	0.011	0	NA	NA	204980	NA	NA	NA	log(OR)
rs7859727	rs7859727	chr9:22102165	C/T	rs1333047	chr9:22124504	A/T	0.858	0.936	1	Coronary artery disease	CARDIoGRAM	21378990	2011	European	CARDIoGRAM	A	A/T	0.5383	0.4617	-0.246	0.02761	5.09e-19	-	0.00105131	81114	20026	61088	14	log(OR)
rs7859727	rs7859727	chr9:22102165	C/T	rs1333047	chr9:22124504	A/T	0.858	0.936	1	Coronary artery disease	CARDIoGRAMplusC4D	23202125	2013	Mixed	CARDIoGRAMplusC4D	A	A/T	0.5198	0.4802	-0.2077	0.01442	5.72e-47	-	0.104	194427	63746	130681	48	log(OR)
rs7859727	rs7859727	chr9:22102165	C/T	rs1333047	chr9:22124504	A/T	0.858	0.936	1	Coronary artery disease	CARDIoGRAMplusC4D	26343387	2015	Mixed	CARDIoGRAMplusC4D	A	A/T	0.4712	0.4712	-0.2063	0.01637	1.97e-36	-	1.48e-08	184305	60801	123504	48	log(OR)
rs7859727	rs7859727	chr9:22102165	C/T	rs1333047	chr9:22124504	A/T	0.858	0.936	1	Myocardial infarction	CARDIoGRAMplusC4D	26343387	2015	Mixed	CARDIoGRAMplusC4D	A	A/T	0.474	0.474	-0.1815	0.01052	1.078e-66	-	7.91336e-05	167181	43677	123504	48	log(OR)
rs7859727	rs7859727	chr9:22102165	C/T	rs1333047	chr9:22124504	A/T	0.858	0.936	1	Coronary artery disease CAD	CARDIoGRAMplusC4D	23202125	2013	Mixed	NHLBI GRASP Catalog (version 2)	NA	NA	NA	NA	NA	NA	5.72e-47	NA	NA	210040	NA	NA	NA	NA
rs7859727	rs7859727	chr9:22102165	C/T	rs1333047	chr9:22124504	A/T	0.858	0.936	1	Coronary artery calcification CAC	ODonnell CJ	22144573	2011	European	NHLBI GRASP Catalog (version 2)	NA	NA	NA	NA	NA	NA	1.2e-18	NA	NA	15993	NA	NA	NA	NA
rs7859727	rs7859727	chr9:22102165	C/T	rs1333047	chr9:22124504	A/T	0.858	0.936	1	Coronary artery calcification CAC excluding previous myocardial infarction cases	ODonnell CJ	22144573	2011	European	NHLBI GRASP Catalog (version 2)	NA	NA	NA	NA	NA	NA	1.43e-16	NA	NA	15993	NA	NA	NA	NA
rs7859727	rs7859727	chr9:22102165	C/T	rs1333047	chr9:22124504	A/T	0.858	0.936	1	Coronary artery calcification CAC	Pechlivanis	23394302	2013	European	NHLBI GRASP Catalog (version 2)	NA	NA	NA	NA	NA	NA	1.04e-09	NA	NA	4518	NA	NA	NA	NA
rs7859727	rs7859727	chr9:22102165	C/T	rs1333047	chr9:22124504	A/T	0.858	0.936	1	Coronary artery calcification CAC	van Setten J	23561647	2013	European	NHLBI GRASP Catalog (version 2)	NA	NA	NA	NA	NA	NA	2.01e-09	NA	NA	2620	NA	NA	NA	NA
rs7859727	rs7859727	chr9:22102165	C/T	rs1333047	chr9:22124504	A/T	0.858	0.936	1	Coronary artery disease	Howson JMM	28530674	2017	Mixed	Howson JMM	A	A/T	0.4815	0.4815	-0.1741	0.0099	0	NA	NA	224254	NA	NA	NA	log(OR)
rs7859727	rs7859727	chr9:22102165	C/T	rs1333047	chr9:22124504	A/T	0.858	0.936	1	Coronary artery disease	Howson JMM	28530674	2017	European	Howson JMM	A	A/T	0.5124	0.4876	-0.1737	0.011	0	NA	NA	201096	NA	NA	NA	log(OR)
rs7859727	rs7859727	chr9:22102165	C/T	rs10217586	chr9:22121349	A/T	0.856	0.996	1	Coronary artery disease	CARDIoGRAMplusC4D	26343387	2015	Mixed	CARDIoGRAMplusC4D	A	A/T	0.466	0.466	-0.1628	0.02004	4.44e-16	-	0	184305	60801	123504	48	log(OR)
rs7859727	rs7859727	chr9:22102165	C/T	rs10217586	chr9:22121349	A/T	0.856	0.996	1	Myocardial infarction	CARDIoGRAMplusC4D	26343387	2015	Mixed	CARDIoGRAMplusC4D	A	A/T	0.4734	0.4734	-0.1591	0.0204	6.399e-15	-	5.6727e-13	167181	43677	123504	48	log(OR)
rs7859727	rs7859727	chr9:22102165	C/T	rs10217586	chr9:22121349	A/T	0.856	0.996	1	Coronary artery disease CAD	Lee JY	23364394	2013	Asian	NHLBI GRASP Catalog (version 2)	NA	NA	NA	NA	NA	NA	5.8e-10	NA	NA	13742	NA	NA	NA	NA
rs7859727	rs7859727	chr9:22102165	C/T	rs1537372	chr9:22103183	G/T	0.819	1	1	Coronary artery disease	CARDIoGRAMplusC4D	26343387	2015	Mixed	CARDIoGRAMplusC4D	G	G/T	0.5617	0.4383	-0.1825	0.009435	2.5e-83	-	1.16e-06	184305	60801	123504	48	log(OR)
rs7859727	rs7859727	chr9:22102165	C/T	rs1537372	chr9:22103183	G/T	0.819	1	1	Myocardial infarction	CARDIoGRAMplusC4D	26343387	2015	Mixed	CARDIoGRAMplusC4D	G	G/T	0.5694	0.4306	-0.1775	0.01045	1.089e-64	-	0.000513839	167181	43677	123504	48	log(OR)
rs7859727	rs7859727	chr9:22102165	C/T	rs1537372	chr9:22103183	G/T	0.819	1	1	Coronary artery disease CAD	Lee JY	23364394	2013	Asian	NHLBI GRASP Catalog (version 2)	NA	NA	NA	NA	NA	NA	6.69e-09	NA	NA	13742	NA	NA	NA	NA
rs7859727	rs7859727	chr9:22102165	C/T	rs1537372	chr9:22103183	G/T	0.819	1	1	Coronary artery calcification CAC	Pechlivanis	23394302	2013	European	NHLBI GRASP Catalog (version 2)	NA	NA	NA	NA	NA	NA	1.76e-09	NA	NA	4518	NA	NA	NA	NA
rs34872471	rs34872471	chr10:114754071	C/T	rs7903146	chr10:114758349	T/C	0.991	1	1	Type II diabetes	DIAGRAM	24509480	2014	Mixed	DIAGRAM	T	T/C	NA	NA	0.2852	0.01535	7.8e-75	+	NA	110452	26488	83964	4	log(OR)
rs34872471	rs34872471	chr10:114754071	C/T	rs7903146	chr10:114758349	T/C	0.991	1	1	BMI	GIANT	25673413	2015	European	GIANT	T	T/C	0.25	0.25	-0.0234	0.0034	1.112e-11	-	NA	322130	0	322130	114	IVNT
rs34872471	rs34872471	chr10:114754071	C/T	rs7903146	chr10:114758349	T/C	0.991	1	1	BMI	GIANT	25673413	2015	Mixed	GIANT	T	T/C	0.25	0.25	-0.0235	0.0033	1.103e-12	-	NA	339198	0	339198	125	IVNT
rs34872471	rs34872471	chr10:114754071	C/T	rs7903146	chr10:114758349	T/C	0.991	1	1	BMI in males	GIANT	25673413	2015	Mixed	GIANT	T	T/C	0.25	0.25	-0.0294	0.0045	3.894e-11	-	NA	152877	0	152877	106	IVNT
rs34872471	rs34872471	chr10:114754071	C/T	rs7903146	chr10:114758349	T/C	0.991	1	1	BMI in males greater than 50 years of age	GIANT	26426971	2015	European	GIANT	T	T/C	0.25	0.25	-0.037	0.0055	1.5e-11	-	NA	91689	0	91689	114	IVNT
rs34872471	rs34872471	chr10:114754071	C/T	rs7903146	chr10:114758349	T/C	0.991	1	1	Hip circumference	GIANT	25673412	2015	Mixed	GIANT	T	T/C	0.25	0.25	-0.027	0.0038	4.8e-12	-	NA	225165	0	225165	101	IVNT
rs34872471	rs34872471	chr10:114754071	C/T	rs7903146	chr10:114758349	T/C	0.991	1	1	Hip circumference	GIANT	25673412	2015	European	GIANT	T	T/C	0.25	0.25	-0.026	0.0039	2.1e-11	-	NA	210777	0	210777	101	IVNT
rs34872471	rs34872471	chr10:114754071	C/T	rs7903146	chr10:114758349	T/C	0.991	1	1	Hip circumference in males	GIANT	25673412	2015	Mixed	GIANT	T	T/C	0.25	0.25	-0.031	0.0055	1e-08	-	NA	98128	0	98128	101	IVNT
rs34872471	rs34872471	chr10:114754071	C/T	rs7903146	chr10:114758349	T/C	0.991	1	1	Waist circumference	GIANT	25673412	2015	European	GIANT	T	T/C	0.25	0.25	-0.022	0.0037	3.9e-09	-	NA	232078	0	232078	101	IVNT
rs34872471	rs34872471	chr10:114754071	C/T	rs7903146	chr10:114758349	T/C	0.991	1	1	Waist circumference	GIANT	25673412	2015	Mixed	GIANT	T	T/C	0.25	0.25	-0.022	0.0036	1.7e-09	-	NA	244418	0	244418	101	IVNT
rs34872471	rs34872471	chr10:114754071	C/T	rs7903146	chr10:114758349	T/C	0.991	1	1	Waist circumference in males	GIANT	25673412	2015	Mixed	GIANT	T	T/C	0.25	0.25	-0.03	0.0052	4.6e-09	-	NA	109987	0	109987	101	IVNT
rs34872471	rs34872471	chr10:114754071	C/T	rs7903146	chr10:114758349	T/C	0.991	1	1	2 hour fasting glucose	MAGIC	20081857	2010	European	MAGIC	T	T/C	NA	0.279	0.12	0.021	2.574e-08	+	NA	15234	0	15234	9	mmol/l
rs34872471	rs34872471	chr10:114754071	C/T	rs7903146	chr10:114758349	T/C	0.991	1	1	2 hour fasting glucose	MAGIC	22885924	2012	European	MAGIC	T	T/C	NA	0.279	0.088	0.013	5.618e-12	+	NA	42854	0	42854	20	mmol/l
rs34872471	rs34872471	chr10:114754071	C/T	rs7903146	chr10:114758349	T/C	0.991	1	1	Fasting glucose	MAGIC	20081858	2010	European	MAGIC	T	T/C	NA	0.279	0.023	0.0041	2.796e-08	+	NA	46186	0	46186	21	mmol/l
rs34872471	rs34872471	chr10:114754071	C/T	rs7903146	chr10:114758349	T/C	0.991	1	1	Fasting glucose	MAGIC	22885924	2012	European	MAGIC	T	T/C	NA	0.279	0.022	0.0024	2.71e-20	+	NA	133010	0	133010	66	mmol/l
rs34872471	rs34872471	chr10:114754071	C/T	rs7903146	chr10:114758349	T/C	0.991	1	1	log(Fasting insulin)	MAGIC	22885924	2012	European	MAGIC	T	T/C	NA	0.279	-0.018	0.0028	6.13e-11	-	NA	108557	0	108557	56	pmol/l
rs34872471	rs34872471	chr10:114754071	C/T	rs7903146	chr10:114758349	T/C	0.991	1	1	log(Proinsulin)	MAGIC	21873549	2011	European	MAGIC	T	T/C	NA	0.279	0.067	0.0077	3.484e-18	+	NA	10701	0	10701	4	pmol/l
rs34872471	rs34872471	chr10:114754071	C/T	rs7903146	chr10:114758349	T/C	0.991	1	1	Type 2 diabetes	DIAGRAM	24509480	2014	Mixed	NHGRI-EBI GWAS Catalog	T	T/C	0.3	0.3	0.3365	0.01838	8e-75	+	NA	NA	NA	NA	NA	log(OR)
rs34872471	rs34872471	chr10:114754071	C/T	rs7903146	chr10:114758349	T/C	0.991	1	1	Body mass index	GIANT	25673413	2015	Mixed	NHGRI-EBI GWAS Catalog	T	T/C	0.287	0.287	-0.023	0.003379	1e-11	-	NA	NA	NA	NA	NA	kg/m2 increase
rs34872471	rs34872471	chr10:114754071	C/T	rs7903146	chr10:114758349	T/C	0.991	1	1	Body mass index	GIANT	25673413	2015	Mixed	NHGRI-EBI GWAS Catalog	T	T/C	0.287	0.287	-0.024	0.003366	1e-12	-	NA	NA	NA	NA	NA	kg/m2 increase
rs34872471	rs34872471	chr10:114754071	C/T	rs7903146	chr10:114758349	T/C	0.991	1	1	Body mass index	GIANT	25673413	2015	Mixed	NHGRI-EBI GWAS Catalog	T	T/C	0.288	0.288	-0.029	0.004391	4e-11	-	NA	NA	NA	NA	NA	kg/m2 increase
rs34872471	rs34872471	chr10:114754071	C/T	rs7903146	chr10:114758349	T/C	0.991	1	1	Type 2 diabetes	Hara K	23945395	2013	Asian	NHGRI-EBI GWAS Catalog	NA	NA	NA	0.04	NA	NA	2e-15	NA	NA	NA	NA	NA	NA	NA
rs34872471	rs34872471	chr10:114754071	C/T	rs7903146	chr10:114758349	T/C	0.991	1	1	Diabetes Mellitus Type 2	Kho AN	22101970	2011	Mixed	NHGRI-EBI GWAS Catalog	NA	NA	NA	NA	NA	NA	2e-15	NA	NA	NA	NA	NA	NA	NA
rs34872471	rs34872471	chr10:114754071	C/T	rs7903146	chr10:114758349	T/C	0.991	1	1	Type 2 diabetes	Kho AN	22101970	2011	Mixed	NHGRI-EBI GWAS Catalog	T	T/C	0.26	0.26	0.3784	0.04765	2e-15	+	NA	NA	NA	NA	NA	log(OR)
rs34872471	rs34872471	chr10:114754071	C/T	rs7903146	chr10:114758349	T/C	0.991	1	1	Diabetes Mellitus Type 2	MAGIC	21873549	2011	European	NHGRI-EBI GWAS Catalog	NA	NA	NA	NA	NA	NA	2e-20	NA	NA	NA	NA	NA	NA	NA
rs34872471	rs34872471	chr10:114754071	C/T	rs7903146	chr10:114758349	T/C	0.991	1	1	Proinsulin levels	MAGIC	21873549	2011	European	NHGRI-EBI GWAS Catalog	NA	NA	NA	0.3	NA	NA	2e-20	NA	NA	NA	NA	NA	NA	NA
rs34872471	rs34872471	chr10:114754071	C/T	rs7903146	chr10:114758349	T/C	0.991	1	1	Fasting glucose related traits interaction with BMI	Manning AK	22581228	2012	European	NHGRI-EBI GWAS Catalog	NA	NA	NA	NA	NA	NA	2e-14	NA	NA	NA	NA	NA	NA	NA
rs34872471	rs34872471	chr10:114754071	C/T	rs7903146	chr10:114758349	T/C	0.991	1	1	Type 2 diabetes	Ng MC	25102180	2014	Mixed	NHGRI-EBI GWAS Catalog	T	T/C	0.3	0.3	0.2852	0.02049	5e-44	+	NA	NA	NA	NA	NA	log(OR)
rs34872471	rs34872471	chr10:114754071	C/T	rs7903146	chr10:114758349	T/C	0.991	1	1	Type 2 diabetes	Ng MC	25102180	2014	Mixed	NHGRI-EBI GWAS Catalog	T	T/C	0.3	0.3	0.3075	0.01494	4e-94	+	NA	NA	NA	NA	NA	log(OR)
rs34872471	rs34872471	chr10:114754071	C/T	rs7903146	chr10:114758349	T/C	0.991	1	1	Type 2 diabetes	Perry JR	22693455	2012	European	NHGRI-EBI GWAS Catalog	T	T/C	0.29	0.29	0.2311	0.0245	4e-21	+	NA	NA	NA	NA	NA	log(OR)
rs34872471	rs34872471	chr10:114754071	C/T	rs7903146	chr10:114758349	T/C	0.991	1	1	Type 2 diabetes	Perry JR	22693455	2012	European	NHGRI-EBI GWAS Catalog	T	T/C	0.29	0.29	0.4574	0.03436	2e-40	+	NA	NA	NA	NA	NA	log(OR)
rs34872471	rs34872471	chr10:114754071	C/T	rs7903146	chr10:114758349	T/C	0.991	1	1	Diabetes Mellitus Type 2	Rung J	19734900	2009	European	NHGRI-EBI GWAS Catalog	NA	NA	NA	NA	NA	NA	1e-30	NA	NA	NA	NA	NA	NA	NA
rs34872471	rs34872471	chr10:114754071	C/T	rs7903146	chr10:114758349	T/C	0.991	1	1	Type 2 diabetes and other traits	Rung J	19734900	2009	European	NHGRI-EBI GWAS Catalog	NA	NA	NA	0.27	NA	NA	1e-30	NA	NA	NA	NA	NA	NA	NA
rs34872471	rs34872471	chr10:114754071	C/T	rs7903146	chr10:114758349	T/C	0.991	1	1	Diabetes Mellitus Type 2	Salonen JT	17668382	2007	European	NHGRI-EBI GWAS Catalog	NA	NA	NA	NA	NA	NA	5e-08	NA	NA	NA	NA	NA	NA	NA
rs34872471	rs34872471	chr10:114754071	C/T	rs7903146	chr10:114758349	T/C	0.991	1	1	Type 2 diabetes	Salonen JT	17668382	2007	European	NHGRI-EBI GWAS Catalog	T	T/C	NA	NA	0.5365	0.09842	5e-08	+	NA	NA	NA	NA	NA	log(OR)
rs34872471	rs34872471	chr10:114754071	C/T	rs7903146	chr10:114758349	T/C	0.991	1	1	Diabetes Mellitus Type 2	Saxena R	17463246	2007	European	NHGRI-EBI GWAS Catalog	NA	NA	NA	NA	NA	NA	2e-31	NA	NA	NA	NA	NA	NA	NA
rs34872471	rs34872471	chr10:114754071	C/T	rs7903146	chr10:114758349	T/C	0.991	1	1	Type 2 diabetes	Saxena R	17463246	2007	European	NHGRI-EBI GWAS Catalog	T	T/C	0.26	0.26	0.3221	0.02762	2e-31	+	NA	NA	NA	NA	NA	log(OR)
rs34872471	rs34872471	chr10:114754071	C/T	rs7903146	chr10:114758349	T/C	0.991	1	1	Type 2 diabetes	Saxena R	23300278	2013	South_Asian	NHGRI-EBI GWAS Catalog	T	T/C	0.31	0.31	0.3646	0.04066	3e-19	+	NA	NA	NA	NA	NA	log(OR)
rs34872471	rs34872471	chr10:114754071	C/T	rs7903146	chr10:114758349	T/C	0.991	1	1	Type 2 diabetes	Saxena R	23300278	2013	South_Asian	NHGRI-EBI GWAS Catalog	T	T/C	0.3	0.3	0.1398	0.01128	3e-35	+	NA	NA	NA	NA	NA	log(OR)
rs34872471	rs34872471	chr10:114754071	C/T	rs7903146	chr10:114758349	T/C	0.991	1	1	Type 2 diabetes	Saxena R	23300278	2013	South_Asian	NHGRI-EBI GWAS Catalog	T	T/C	0.3	0.3	0.1398	0.01078	2e-38	+	NA	NA	NA	NA	NA	log(OR)
rs34872471	rs34872471	chr10:114754071	C/T	rs7903146	chr10:114758349	T/C	0.991	1	1	Type 2 diabetes	Saxena R	23300278	2013	South_Asian	NHGRI-EBI GWAS Catalog	T	T/C	0.5	0.5	0.174	0.009508	9e-75	+	NA	NA	NA	NA	NA	log(OR)
rs34872471	rs34872471	chr10:114754071	C/T	rs7903146	chr10:114758349	T/C	0.991	1	1	Type 2 diabetes	Saxena R	23300278	2013	South_Asian	NHGRI-EBI GWAS Catalog	T	T/C	0.31	0.31	0.2624	0.02725	6e-22	+	NA	NA	NA	NA	NA	log(OR)
rs34872471	rs34872471	chr10:114754071	C/T	rs7903146	chr10:114758349	T/C	0.991	1	1	Diabetes Mellitus Type 2	Scott LJ	17463248	2007	European	NHGRI-EBI GWAS Catalog	NA	NA	NA	NA	NA	NA	1e-08	NA	NA	NA	NA	NA	NA	NA
rs34872471	rs34872471	chr10:114754071	C/T	rs7903146	chr10:114758349	T/C	0.991	1	1	Type 2 diabetes	Scott LJ	17463248	2007	European	NHGRI-EBI GWAS Catalog	T	T/C	0.18	0.18	0.2927	0.05107	1e-08	+	NA	NA	NA	NA	NA	log(OR)
rs34872471	rs34872471	chr10:114754071	C/T	rs7903146	chr10:114758349	T/C	0.991	1	1	Diabetes Mellitus Type 2	Sladek R	17293876	2007	European	NHGRI-EBI GWAS Catalog	NA	NA	NA	NA	NA	NA	2e-34	NA	NA	NA	NA	NA	NA	NA
rs34872471	rs34872471	chr10:114754071	C/T	rs7903146	chr10:114758349	T/C	0.991	1	1	Type 2 diabetes	Sladek R	17293876	2007	European	NHGRI-EBI GWAS Catalog	T	T/C	0.3	0.3	0.5008	0.04093	2e-34	+	NA	NA	NA	NA	NA	log(OR)
rs34872471	rs34872471	chr10:114754071	C/T	rs7903146	chr10:114758349	T/C	0.991	1	1	Diabetes Mellitus Type 2	Steinthorsdottir V	17460697	2007	European	NHGRI-EBI GWAS Catalog	NA	NA	NA	NA	NA	NA	2e-10	NA	NA	NA	NA	NA	NA	NA
rs34872471	rs34872471	chr10:114754071	C/T	rs7903146	chr10:114758349	T/C	0.991	1	1	Type 2 diabetes	Steinthorsdottir V	17460697	2007	European	NHGRI-EBI GWAS Catalog	NA	NA	NA	0.3	NA	NA	2e-10	NA	NA	NA	NA	NA	NA	NA
rs34872471	rs34872471	chr10:114754071	C/T	rs7903146	chr10:114758349	T/C	0.991	1	1	Type 2 diabetes	Tabassum R	23209189	2012	Mixed	NHGRI-EBI GWAS Catalog	T	T/C	0.3	0.3	0.4121	0.03303	1e-35	+	NA	NA	NA	NA	NA	log(OR)
rs34872471	rs34872471	chr10:114754071	C/T	rs7903146	chr10:114758349	T/C	0.991	1	1	Diabetes Mellitus Type 2	Takeuchi F	19401414	2009	Asian	NHGRI-EBI GWAS Catalog	NA	NA	NA	NA	NA	NA	8e-12	NA	NA	NA	NA	NA	NA	NA
rs34872471	rs34872471	chr10:114754071	C/T	rs7903146	chr10:114758349	T/C	0.991	1	1	Type 2 diabetes	Takeuchi F	19401414	2009	Asian	NHGRI-EBI GWAS Catalog	T	T/C	0.04	0.04	0.4318	0.06314	8e-12	+	NA	NA	NA	NA	NA	log(OR)
rs34872471	rs34872471	chr10:114754071	C/T	rs7903146	chr10:114758349	T/C	0.991	1	1	Diabetes Mellitus Type 2	Timpson NJ	19056611	2008	European	NHGRI-EBI GWAS Catalog	NA	NA	NA	NA	NA	NA	9e-30	NA	NA	NA	NA	NA	NA	NA
rs34872471	rs34872471	chr10:114754071	C/T	rs7903146	chr10:114758349	T/C	0.991	1	1	Diabetes Mellitus Type 2	Timpson NJ	19056611	2008	European	NHGRI-EBI GWAS Catalog	NA	NA	NA	NA	NA	NA	6e-16	NA	NA	NA	NA	NA	NA	NA
rs34872471	rs34872471	chr10:114754071	C/T	rs7903146	chr10:114758349	T/C	0.991	1	1	Type 2 diabetes	Timpson NJ	19056611	2008	European	NHGRI-EBI GWAS Catalog	NA	NA	NA	NA	NA	NA	6e-16	NA	NA	NA	NA	NA	NA	NA
rs34872471	rs34872471	chr10:114754071	C/T	rs7903146	chr10:114758349	T/C	0.991	1	1	Type 2 diabetes	Timpson NJ	19056611	2008	European	NHGRI-EBI GWAS Catalog	NA	NA	NA	NA	NA	NA	9e-30	NA	NA	NA	NA	NA	NA	NA
rs34872471	rs34872471	chr10:114754071	C/T	rs7903146	chr10:114758349	T/C	0.991	1	1	Diabetes Mellitus Type 2	Voight BF	20581827	2010	European	NHGRI-EBI GWAS Catalog	NA	NA	NA	NA	NA	NA	2e-51	NA	NA	NA	NA	NA	NA	NA
rs34872471	rs34872471	chr10:114754071	C/T	rs7903146	chr10:114758349	T/C	0.991	1	1	Type 2 diabetes	Voight BF	20581827	2010	European	NHGRI-EBI GWAS Catalog	T	T/C	NA	NA	0.3365	0.0223	2e-51	+	NA	NA	NA	NA	NA	log(OR)
rs34872471	rs34872471	chr10:114754071	C/T	rs7903146	chr10:114758349	T/C	0.991	1	1	Type 2 diabetes	Williams AL	24390345	2013	Mixed	NHGRI-EBI GWAS Catalog	T	T/C	NA	NA	0.3148	0.04068	1e-14	+	NA	NA	NA	NA	NA	log(OR)
rs34872471	rs34872471	chr10:114754071	C/T	rs7903146	chr10:114758349	T/C	0.991	1	1	Diabetes Mellitus Type 2	Zeggini E	18372903	2008	European	NHGRI-EBI GWAS Catalog	NA	NA	NA	NA	NA	NA	3e-23	NA	NA	NA	NA	NA	NA	NA
rs34872471	rs34872471	chr10:114754071	C/T	rs7903146	chr10:114758349	T/C	0.991	1	1	Type 2 diabetes	Zeggini E	18372903	2008	European	NHGRI-EBI GWAS Catalog	T	T/C	NA	NA	0.3148	0.03169	3e-23	+	NA	NA	NA	NA	NA	log(OR)
rs34872471	rs34872471	chr10:114754071	C/T	rs7903146	chr10:114758349	T/C	0.991	1	1	Type 2 diabetes	BossAC Y	19184112	2009	European	NHLBI GRASP Catalog (version 2)	NA	NA	NA	NA	NA	NA	3.2e-17	NA	NA	1634	NA	NA	NA	NA
rs34872471	rs34872471	chr10:114754071	C/T	rs7903146	chr10:114758349	T/C	0.991	1	1	Fasting blood glucose	DIAGRAM	22885922	2012	Mixed	NHLBI GRASP Catalog (version 2)	NA	NA	NA	NA	NA	NA	2.7e-20	NA	NA	146171	NA	NA	NA	NA
rs34872471	rs34872471	chr10:114754071	C/T	rs7903146	chr10:114758349	T/C	0.991	1	1	Fasting insulin	DIAGRAM	22885922	2012	Mixed	NHLBI GRASP Catalog (version 2)	NA	NA	NA	NA	NA	NA	6.1e-11	NA	NA	146171	NA	NA	NA	NA
rs34872471	rs34872471	chr10:114754071	C/T	rs7903146	chr10:114758349	T/C	0.991	1	1	Type 2 diabetes	DIAGRAM	22885922	2012	Mixed	NHLBI GRASP Catalog (version 2)	NA	NA	NA	NA	NA	NA	1.2e-139	NA	NA	146171	NA	NA	NA	NA
rs34872471	rs34872471	chr10:114754071	C/T	rs7903146	chr10:114758349	T/C	0.991	1	1	Type 2 diabetes females	DIAGRAM	22885922	2012	Mixed	NHLBI GRASP Catalog (version 2)	NA	NA	NA	NA	NA	NA	4e-73	NA	NA	146171	NA	NA	NA	NA
rs34872471	rs34872471	chr10:114754071	C/T	rs7903146	chr10:114758349	T/C	0.991	1	1	Type 2 diabetes males	DIAGRAM	22885922	2012	Mixed	NHLBI GRASP Catalog (version 2)	NA	NA	NA	NA	NA	NA	5.6e-92	NA	NA	146171	NA	NA	NA	NA
rs34872471	rs34872471	chr10:114754071	C/T	rs7903146	chr10:114758349	T/C	0.991	1	1	Type 2 diabetes	Kho AN	22101970	2011	Mixed	NHLBI GRASP Catalog (version 2)	NA	NA	NA	NA	NA	NA	2.05e-15	NA	NA	6488	NA	NA	NA	NA
rs34872471	rs34872471	chr10:114754071	C/T	rs7903146	chr10:114758349	T/C	0.991	1	1	Type 2 diabetes	Kooner JS	21874001	2011	South_Asian	NHLBI GRASP Catalog (version 2)	NA	NA	NA	NA	NA	NA	5.1e-68	NA	NA	58587	NA	NA	NA	NA
rs34872471	rs34872471	chr10:114754071	C/T	rs7903146	chr10:114758349	T/C	0.991	1	1	Type 2 diabetes males	Kooner JS	21874001	2011	South_Asian	NHLBI GRASP Catalog (version 2)	NA	NA	NA	NA	NA	NA	1.2e-20	NA	NA	58587	NA	NA	NA	NA
rs34872471	rs34872471	chr10:114754071	C/T	rs7903146	chr10:114758349	T/C	0.991	1	1	Type 2 diabetes	Lettre G	21347282	2011	African	NHLBI GRASP Catalog (version 2)	NA	NA	NA	NA	NA	NA	2e-34	NA	NA	16939	NA	NA	NA	NA
rs34872471	rs34872471	chr10:114754071	C/T	rs7903146	chr10:114758349	T/C	0.991	1	1	2 hour glucose	MAGIC	20081857	2010	European	NHLBI GRASP Catalog (version 2)	NA	NA	NA	NA	NA	NA	2.574e-08	NA	NA	45854	NA	NA	NA	NA
rs34872471	rs34872471	chr10:114754071	C/T	rs7903146	chr10:114758349	T/C	0.991	1	1	2 hour glucose	MAGIC	20081858	2010	European	NHLBI GRASP Catalog (version 2)	NA	NA	NA	NA	NA	NA	2.6e-08	NA	NA	122744	NA	NA	NA	NA
rs34872471	rs34872471	chr10:114754071	C/T	rs7903146	chr10:114758349	T/C	0.991	1	1	2 hour glucose tolerance test	MAGIC	22885924	2012	European	NHLBI GRASP Catalog (version 2)	NA	NA	NA	NA	NA	NA	2.49e-14	NA	NA	133010	NA	NA	NA	NA
rs34872471	rs34872471	chr10:114754071	C/T	rs7903146	chr10:114758349	T/C	0.991	1	1	Fasting blood glucose	MAGIC	20081858	2010	European	NHLBI GRASP Catalog (version 2)	NA	NA	NA	NA	NA	NA	2.796e-08	NA	NA	122744	NA	NA	NA	NA
rs34872471	rs34872471	chr10:114754071	C/T	rs7903146	chr10:114758349	T/C	0.991	1	1	Fasting blood glucose	MAGIC	22885924	2012	European	NHLBI GRASP Catalog (version 2)	NA	NA	NA	NA	NA	NA	1.32e-25	NA	NA	133010	NA	NA	NA	NA
rs34872471	rs34872471	chr10:114754071	C/T	rs7903146	chr10:114758349	T/C	0.991	1	1	Fasting blood glucose in non diabetics	MAGIC	21873549	2011	European	NHLBI GRASP Catalog (version 2)	NA	NA	NA	NA	NA	NA	2.8e-08	NA	NA	27079	NA	NA	NA	NA
rs34872471	rs34872471	chr10:114754071	C/T	rs7903146	chr10:114758349	T/C	0.991	1	1	Fasting insulin	MAGIC	22885924	2012	European	NHLBI GRASP Catalog (version 2)	NA	NA	NA	NA	NA	NA	6.1e-11	NA	NA	133010	NA	NA	NA	NA
rs34872471	rs34872471	chr10:114754071	C/T	rs7903146	chr10:114758349	T/C	0.991	1	1	Fasting proinsulin levels in non diabetics	MAGIC	21873549	2011	European	NHLBI GRASP Catalog (version 2)	NA	NA	NA	NA	NA	NA	2.29e-20	NA	NA	27079	NA	NA	NA	NA
rs34872471	rs34872471	chr10:114754071	C/T	rs7903146	chr10:114758349	T/C	0.991	1	1	Type 2 diabetes	MAGIC	20081858	2010	European	NHLBI GRASP Catalog (version 2)	NA	NA	NA	NA	NA	NA	2.2e-51	NA	NA	122744	NA	NA	NA	NA
rs34872471	rs34872471	chr10:114754071	C/T	rs7903146	chr10:114758349	T/C	0.991	1	1	Type 2 diabetes	MAGIC	21873549	2011	European	NHLBI GRASP Catalog (version 2)	NA	NA	NA	NA	NA	NA	2.2e-51	NA	NA	27079	NA	NA	NA	NA
rs34872471	rs34872471	chr10:114754071	C/T	rs7903146	chr10:114758349	T/C	0.991	1	1	Fasting blood glucose	Manning AK	22581228	2012	European	NHLBI GRASP Catalog (version 2)	NA	NA	NA	NA	NA	NA	9.55e-13	NA	NA	96496	NA	NA	NA	NA
rs34872471	rs34872471	chr10:114754071	C/T	rs7903146	chr10:114758349	T/C	0.991	1	1	Type 2 diabetes end stage renal disease	Palmer ND	22238593	2012	African	NHLBI GRASP Catalog (version 2)	NA	NA	NA	NA	NA	NA	2.46e-08	NA	NA	6449	NA	NA	NA	NA
rs34872471	rs34872471	chr10:114754071	C/T	rs7903146	chr10:114758349	T/C	0.991	1	1	Type 2 diabetes in lean individuals BMI25 Kgm2	Perry JR	22693455	2012	European	NHLBI GRASP Catalog (version 2)	NA	NA	NA	NA	NA	NA	2e-40	NA	NA	91187	NA	NA	NA	NA
rs34872471	rs34872471	chr10:114754071	C/T	rs7903146	chr10:114758349	T/C	0.991	1	1	Type 2 diabetes in obese individuals BMI30 Kgm2	Perry JR	22693455	2012	European	NHLBI GRASP Catalog (version 2)	NA	NA	NA	NA	NA	NA	4.4e-21	NA	NA	91187	NA	NA	NA	NA
rs34872471	rs34872471	chr10:114754071	C/T	rs7903146	chr10:114758349	T/C	0.991	1	1	Type 2 diabetes	Rung J	19734900	2009	European	NHLBI GRASP Catalog (version 2)	NA	NA	NA	NA	NA	NA	1.21e-30	NA	NA	14051	NA	NA	NA	NA
rs34872471	rs34872471	chr10:114754071	C/T	rs7903146	chr10:114758349	T/C	0.991	1	1	Type 2 diabetes	Saxena	22325160	2012	Mixed	NHLBI GRASP Catalog (version 2)	NA	NA	NA	NA	NA	NA	5.28e-125	NA	NA	134833	NA	NA	NA	NA
rs34872471	rs34872471	chr10:114754071	C/T	rs7903146	chr10:114758349	T/C	0.991	1	1	Type 2 diabetes	Saxena R	17463246	2007	European	NHLBI GRASP Catalog (version 2)	NA	NA	NA	NA	NA	NA	1e-48	NA	NA	5217	NA	NA	NA	NA
rs34872471	rs34872471	chr10:114754071	C/T	rs7903146	chr10:114758349	T/C	0.991	1	1	Type 2 diabetes	Saxena R	23300278	2013	South_Asian	NHLBI GRASP Catalog (version 2)	NA	NA	NA	NA	NA	NA	8.53e-75	NA	NA	128127	NA	NA	NA	NA
rs34872471	rs34872471	chr10:114754071	C/T	rs7903146	chr10:114758349	T/C	0.991	1	1	Type 2 diabetes	Scott LJ	17463248	2007	European	NHLBI GRASP Catalog (version 2)	NA	NA	NA	NA	NA	NA	1e-48	NA	NA	4808	NA	NA	NA	NA
rs34872471	rs34872471	chr10:114754071	C/T	rs7903146	chr10:114758349	T/C	0.991	1	1	Type 2 diabetes	Sladek R	17293876	2007	European	NHLBI GRASP Catalog (version 2)	NA	NA	NA	NA	NA	NA	1.53e-34	NA	NA	6786	NA	NA	NA	NA
rs34872471	rs34872471	chr10:114754071	C/T	rs7903146	chr10:114758349	T/C	0.991	1	1	Type 2 diabetes without obesity	Steinthorsdottir V	17460697	2007	European	NHLBI GRASP Catalog (version 2)	NA	NA	NA	NA	NA	NA	2.4e-11	NA	NA	16398	NA	NA	NA	NA
rs34872471	rs34872471	chr10:114754071	C/T	rs7903146	chr10:114758349	T/C	0.991	1	1	Type 2 diabetes	Tabassum R	23209189	2012	Mixed	NHLBI GRASP Catalog (version 2)	NA	NA	NA	NA	NA	NA	1.2e-35	NA	NA	33474	NA	NA	NA	NA
rs34872471	rs34872471	chr10:114754071	C/T	rs7903146	chr10:114758349	T/C	0.991	1	1	Type 2 diabetes	Takeuchi F	19401414	2009	Asian	NHLBI GRASP Catalog (version 2)	NA	NA	NA	NA	NA	NA	1e-48	NA	NA	14021	NA	NA	NA	NA
rs34872471	rs34872471	chr10:114754071	C/T	rs7903146	chr10:114758349	T/C	0.991	1	1	Nonobese type 2 diabetes	Timpson NJ	19056611	2008	European	NHLBI GRASP Catalog (version 2)	NA	NA	NA	NA	NA	NA	4.4e-12	NA	NA	13965	NA	NA	NA	NA
rs34872471	rs34872471	chr10:114754071	C/T	rs7903146	chr10:114758349	T/C	0.991	1	1	Obesity in type 2 diabetes body mass index BMI	Timpson NJ	19056611	2008	European	NHLBI GRASP Catalog (version 2)	NA	NA	NA	NA	NA	NA	1.4e-08	NA	NA	13965	NA	NA	NA	NA
rs34872471	rs34872471	chr10:114754071	C/T	rs7903146	chr10:114758349	T/C	0.991	1	1	Type 2 diabetes	Timpson NJ	19056611	2008	European	NHLBI GRASP Catalog (version 2)	NA	NA	NA	NA	NA	NA	4.2e-15	NA	NA	13965	NA	NA	NA	NA
rs34872471	rs34872471	chr10:114754071	C/T	rs7903146	chr10:114758349	T/C	0.991	1	1	2 hour glucose	Voight BF	20581827	2010	European	NHLBI GRASP Catalog (version 2)	NA	NA	NA	NA	NA	NA	2.57e-08	NA	NA	141454	NA	NA	NA	NA
rs34872471	rs34872471	chr10:114754071	C/T	rs7903146	chr10:114758349	T/C	0.991	1	1	Fasting blood glucose	Voight BF	20581827	2010	European	NHLBI GRASP Catalog (version 2)	NA	NA	NA	NA	NA	NA	2.8e-08	NA	NA	141454	NA	NA	NA	NA
rs34872471	rs34872471	chr10:114754071	C/T	rs7903146	chr10:114758349	T/C	0.991	1	1	Type 2 diabetes	Voight BF	20581827	2010	European	NHLBI GRASP Catalog (version 2)	NA	NA	NA	NA	NA	NA	2.21e-51	NA	NA	141454	NA	NA	NA	NA
rs34872471	rs34872471	chr10:114754071	C/T	rs7903146	chr10:114758349	T/C	0.991	1	1	Type 2 diabetes with obesity	Voight BF	20581827	2010	European	NHLBI GRASP Catalog (version 2)	NA	NA	NA	NA	NA	NA	4.34e-10	NA	NA	141454	NA	NA	NA	NA
rs34872471	rs34872471	chr10:114754071	C/T	rs7903146	chr10:114758349	T/C	0.991	1	1	Type 2 diabetes without obesity	Voight BF	20581827	2010	European	NHLBI GRASP Catalog (version 2)	NA	NA	NA	NA	NA	NA	9.72e-45	NA	NA	141454	NA	NA	NA	NA
rs34872471	rs34872471	chr10:114754071	C/T	rs7903146	chr10:114758349	T/C	0.991	1	1	Type 2 diabetes	Yamauchi T	20818381	2010	Mixed	NHLBI GRASP Catalog (version 2)	NA	NA	NA	NA	NA	NA	1.57e-08	NA	NA	43425	NA	NA	NA	NA
rs34872471	rs34872471	chr10:114754071	C/T	rs7903146	chr10:114758349	T/C	0.991	1	1	Type 2 diabetes	Zeggini E	18372903	2008	European	NHLBI GRASP Catalog (version 2)	NA	NA	NA	NA	NA	NA	3e-23	NA	NA	89920	NA	NA	NA	NA
rs34872471	rs34872471	chr10:114754071	C/T	rs4506565	chr10:114756041	T/A	0.87	1	1	Type II diabetes	DIAGRAM	24509480	2014	Mixed	DIAGRAM	T	T/A	NA	NA	0.27	0.01558	9.6e-77	+	NA	110452	26488	83964	4	log(OR)
rs34872471	rs34872471	chr10:114754071	C/T	rs4506565	chr10:114756041	T/A	0.87	1	1	Type II diabetes	DIAGRAM	26551672	2015	European	DIAGRAM	T	T/A	0.284	0.284	0.2912	0.01372	4.2e-99	+	NA	84780	27206	57574	23	log(OR)
rs34872471	rs34872471	chr10:114754071	C/T	rs4506565	chr10:114756041	T/A	0.87	1	1	BMI	GIANT	25673413	2015	European	GIANT	T	T/A	0.2667	0.2667	-0.0219	0.0033	6.126e-11	-	NA	320615	0	320615	114	IVNT
rs34872471	rs34872471	chr10:114754071	C/T	rs4506565	chr10:114756041	T/A	0.87	1	1	BMI	GIANT	25673413	2015	Mixed	GIANT	T	T/A	0.2667	0.2667	-0.0216	0.0032	2.377e-11	-	NA	337668	0	337668	125	IVNT
rs34872471	rs34872471	chr10:114754071	C/T	rs4506565	chr10:114756041	T/A	0.87	1	1	BMI in males	GIANT	25673413	2015	Mixed	GIANT	T	T/A	0.2667	0.2667	-0.0261	0.0044	3.543e-09	-	NA	152274	0	152274	106	IVNT
rs34872471	rs34872471	chr10:114754071	C/T	rs4506565	chr10:114756041	T/A	0.87	1	1	BMI in males greater than 50 years of age	GIANT	26426971	2015	European	GIANT	T	T/A	0.27	0.27	-0.033	0.0055	2.8e-09	-	NA	89215	0	89215	114	IVNT
rs34872471	rs34872471	chr10:114754071	C/T	rs4506565	chr10:114756041	T/A	0.87	1	1	Hip circumference	GIANT	25673412	2015	Mixed	GIANT	T	T/A	0.2667	0.2667	-0.024	0.0038	1e-10	-	NA	223645	0	223645	101	IVNT
rs34872471	rs34872471	chr10:114754071	C/T	rs4506565	chr10:114756041	T/A	0.87	1	1	Hip circumference	GIANT	25673412	2015	European	GIANT	T	T/A	0.2667	0.2667	-0.024	0.0039	4.7e-10	-	NA	209272	0	209272	101	IVNT
rs34872471	rs34872471	chr10:114754071	C/T	rs4506565	chr10:114756041	T/A	0.87	1	1	Waist circumference	GIANT	25673412	2015	Mixed	GIANT	T	T/A	0.2667	0.2667	-0.02	0.0036	1.7e-08	-	NA	242928	0	242928	101	IVNT
rs34872471	rs34872471	chr10:114754071	C/T	rs4506565	chr10:114756041	T/A	0.87	1	1	2 hour fasting glucose	MAGIC	22885924	2012	European	MAGIC	T	T/A	NA	0.296	0.082	0.012	5.401e-11	+	NA	42854	0	42854	20	mmol/l
rs34872471	rs34872471	chr10:114754071	C/T	rs4506565	chr10:114756041	T/A	0.87	1	1	Fasting glucose	MAGIC	20081858	2010	European	MAGIC	T	T/A	NA	0.296	0.023	0.004	1.235e-08	+	NA	46186	0	46186	21	mmol/l
rs34872471	rs34872471	chr10:114754071	C/T	rs4506565	chr10:114756041	T/A	0.87	1	1	Fasting glucose	MAGIC	22885924	2012	European	MAGIC	T	T/A	NA	0.296	0.021	0.0023	3.95e-19	+	NA	133010	0	133010	66	mmol/l
rs34872471	rs34872471	chr10:114754071	C/T	rs4506565	chr10:114756041	T/A	0.87	1	1	log(Fasting insulin)	MAGIC	22885924	2012	European	MAGIC	T	T/A	NA	0.296	-0.016	0.0027	9.34e-10	-	NA	108557	0	108557	56	pmol/l
rs34872471	rs34872471	chr10:114754071	C/T	rs4506565	chr10:114756041	T/A	0.87	1	1	log(Proinsulin)	MAGIC	21873549	2011	European	MAGIC	T	T/A	NA	0.296	0.065	0.0076	1.329e-17	+	NA	10701	0	10701	4	pmol/l
rs34872471	rs34872471	chr10:114754071	C/T	rs4506565	chr10:114756041	T/A	0.87	1	1	Fasting glucose related traits	MAGIC	20081858	2010	European	NHGRI-EBI GWAS Catalog	NA	NA	NA	0.31	NA	NA	1e-08	NA	NA	NA	NA	NA	NA	NA
rs34872471	rs34872471	chr10:114754071	C/T	rs4506565	chr10:114756041	T/A	0.87	1	1	Glucose Tolerance Test	MAGIC	20081858	2010	European	NHGRI-EBI GWAS Catalog	NA	NA	NA	NA	NA	NA	1e-08	NA	NA	NA	NA	NA	NA	NA
rs34872471	rs34872471	chr10:114754071	C/T	rs4506565	chr10:114756041	T/A	0.87	1	1	Diabetes Mellitus Type 2	WTCCC	17554300	2007	European	NHGRI-EBI GWAS Catalog	NA	NA	NA	NA	NA	NA	5e-12	NA	NA	NA	NA	NA	NA	NA
rs34872471	rs34872471	chr10:114754071	C/T	rs4506565	chr10:114756041	T/A	0.87	1	1	Type 2 diabetes	WTCCC	17554300	2007	European	NHGRI-EBI GWAS Catalog	T	T/A	0.32	0.32	0.3075	0.04453	5e-12	+	NA	NA	NA	NA	NA	log(OR)
rs34872471	rs34872471	chr10:114754071	C/T	rs4506565	chr10:114756041	T/A	0.87	1	1	Type 2 diabetes	Lettre G	21347282	2011	African	NHLBI GRASP Catalog (version 2)	NA	NA	NA	NA	NA	NA	5e-12	NA	NA	16939	NA	NA	NA	NA
rs34872471	rs34872471	chr10:114754071	C/T	rs4506565	chr10:114756041	T/A	0.87	1	1	2 hour glucose tolerance test	MAGIC	22885924	2012	European	NHLBI GRASP Catalog (version 2)	NA	NA	NA	NA	NA	NA	4.66e-13	NA	NA	133010	NA	NA	NA	NA
rs34872471	rs34872471	chr10:114754071	C/T	rs4506565	chr10:114756041	T/A	0.87	1	1	Fasting blood glucose	MAGIC	20081858	2010	European	NHLBI GRASP Catalog (version 2)	NA	NA	NA	NA	NA	NA	1.2e-08	NA	NA	122744	NA	NA	NA	NA
rs34872471	rs34872471	chr10:114754071	C/T	rs4506565	chr10:114756041	T/A	0.87	1	1	Fasting blood glucose	MAGIC	22885924	2012	European	NHLBI GRASP Catalog (version 2)	NA	NA	NA	NA	NA	NA	1.26e-22	NA	NA	133010	NA	NA	NA	NA
rs34872471	rs34872471	chr10:114754071	C/T	rs4506565	chr10:114756041	T/A	0.87	1	1	Fasting insulin	MAGIC	22885924	2012	European	NHLBI GRASP Catalog (version 2)	NA	NA	NA	NA	NA	NA	9.34e-10	NA	NA	133010	NA	NA	NA	NA
rs34872471	rs34872471	chr10:114754071	C/T	rs4506565	chr10:114756041	T/A	0.87	1	1	Type 2 diabetes	Saxena R	17463246	2007	European	NHLBI GRASP Catalog (version 2)	NA	NA	NA	NA	NA	NA	2.3e-31	NA	NA	5217	NA	NA	NA	NA
rs34872471	rs34872471	chr10:114754071	C/T	rs4506565	chr10:114756041	T/A	0.87	1	1	Type 2 diabetes	WTCCC	17554300	2007	European	NHLBI GRASP Catalog (version 2)	NA	NA	NA	NA	NA	NA	2.72e-24	NA	NA	4806	NA	NA	NA	NA
rs34872471	rs34872471	chr10:114754071	C/T	rs7901695	chr10:114754088	C/T	0.869	0.995	1	Type II diabetes	DIAGRAM	24509480	2014	Mixed	DIAGRAM	C	C/T	NA	NA	0.27	0.01558	2.2e-73	+	NA	110452	26488	83964	4	log(OR)
rs34872471	rs34872471	chr10:114754071	C/T	rs7901695	chr10:114754088	C/T	0.869	0.995	1	Type II diabetes	DIAGRAM	26551672	2015	European	DIAGRAM	C	C/T	0.282	0.282	0.2889	0.01376	6.4e-97	+	NA	84780	27206	57574	23	log(OR)
rs34872471	rs34872471	chr10:114754071	C/T	rs7901695	chr10:114754088	C/T	0.869	0.995	1	BMI	GIANT	25673413	2015	European	GIANT	C	C/T	0.275	0.275	-0.0213	0.0034	2.655e-10	-	NA	322019	0	322019	114	IVNT
rs34872471	rs34872471	chr10:114754071	C/T	rs7901695	chr10:114754088	C/T	0.869	0.995	1	BMI	GIANT	25673413	2015	Mixed	GIANT	C	C/T	0.275	0.275	-0.0213	0.0032	4.948e-11	-	NA	339043	0	339043	125	IVNT
rs34872471	rs34872471	chr10:114754071	C/T	rs7901695	chr10:114754088	C/T	0.869	0.995	1	BMI in males	GIANT	25673413	2015	Mixed	GIANT	C	C/T	0.275	0.275	-0.0254	0.0044	8.345e-09	-	NA	152807	0	152807	106	IVNT
rs34872471	rs34872471	chr10:114754071	C/T	rs7901695	chr10:114754088	C/T	0.869	0.995	1	BMI in males greater than 50 years of age	GIANT	26426971	2015	European	GIANT	C	C/T	0.28	0.28	-0.032	0.0054	3.5e-09	-	NA	90363	0	90363	114	IVNT
rs34872471	rs34872471	chr10:114754071	C/T	rs7901695	chr10:114754088	C/T	0.869	0.995	1	Hip circumference	GIANT	25673412	2015	Mixed	GIANT	C	C/T	0.275	0.275	-0.024	0.0038	1.7e-10	-	NA	225060	0	225060	101	IVNT
rs34872471	rs34872471	chr10:114754071	C/T	rs7901695	chr10:114754088	C/T	0.869	0.995	1	Hip circumference	GIANT	25673412	2015	European	GIANT	C	C/T	0.275	0.275	-0.024	0.0039	5.8e-10	-	NA	210716	0	210716	101	IVNT
rs34872471	rs34872471	chr10:114754071	C/T	rs7901695	chr10:114754088	C/T	0.869	0.995	1	Waist circumference	GIANT	25673412	2015	Mixed	GIANT	C	C/T	0.275	0.275	-0.02	0.0036	1.3e-08	-	NA	244320	0	244320	101	IVNT
rs34872471	rs34872471	chr10:114754071	C/T	rs7901695	chr10:114754088	C/T	0.869	0.995	1	2 hour fasting glucose	MAGIC	22885924	2012	European	MAGIC	C	C/T	NA	0.281	0.079	0.013	1.975e-10	+	NA	42854	0	42854	20	mmol/l
rs34872471	rs34872471	chr10:114754071	C/T	rs7901695	chr10:114754088	C/T	0.869	0.995	1	Fasting glucose	MAGIC	22885924	2012	European	MAGIC	C	C/T	NA	0.281	0.02	0.0023	4.38e-18	+	NA	133010	0	133010	66	mmol/l
rs34872471	rs34872471	chr10:114754071	C/T	rs7901695	chr10:114754088	C/T	0.869	0.995	1	log(Fasting insulin)	MAGIC	22885924	2012	European	MAGIC	C	C/T	NA	0.281	-0.016	0.0027	3.46e-09	-	NA	108557	0	108557	56	pmol/l
rs34872471	rs34872471	chr10:114754071	C/T	rs7901695	chr10:114754088	C/T	0.869	0.995	1	log(Proinsulin)	MAGIC	21873549	2011	European	MAGIC	C	C/T	NA	0.281	0.063	0.0076	1.009e-16	+	NA	10701	0	10701	4	pmol/l
rs34872471	rs34872471	chr10:114754071	C/T	rs7901695	chr10:114754088	C/T	0.869	0.995	1	Diabetes Mellitus Type 2	Zeggini E	17463249	2007	European	NHGRI-EBI GWAS Catalog	NA	NA	NA	NA	NA	NA	1e-48	NA	NA	NA	NA	NA	NA	NA
rs34872471	rs34872471	chr10:114754071	C/T	rs7901695	chr10:114754088	C/T	0.869	0.995	1	Type 2 diabetes	Zeggini E	17463249	2007	European	NHGRI-EBI GWAS Catalog	C	C/T	NA	NA	0.3148	0.02146	1e-48	+	NA	NA	NA	NA	NA	log(OR)
rs34872471	rs34872471	chr10:114754071	C/T	rs7901695	chr10:114754088	C/T	0.869	0.995	1	Type 2 diabetes	Lettre G	21347282	2011	African	NHLBI GRASP Catalog (version 2)	NA	NA	NA	NA	NA	NA	1e-48	NA	NA	16939	NA	NA	NA	NA
rs34872471	rs34872471	chr10:114754071	C/T	rs7901695	chr10:114754088	C/T	0.869	0.995	1	Nonobese type 2 diabetes	Timpson NJ	19056611	2008	European	NHLBI GRASP Catalog (version 2)	NA	NA	NA	NA	NA	NA	1.2e-14	NA	NA	13965	NA	NA	NA	NA
rs34872471	rs34872471	chr10:114754071	C/T	rs7901695	chr10:114754088	C/T	0.869	0.995	1	Type 2 diabetes	Timpson NJ	19056611	2008	European	NHLBI GRASP Catalog (version 2)	NA	NA	NA	NA	NA	NA	8.3e-13	NA	NA	13965	NA	NA	NA	NA
rs34872471	rs34872471	chr10:114754071	C/T	rs7901695	chr10:114754088	C/T	0.869	0.995	1	Type 2 diabetes	WTCCC	17554300	2007	European	NHLBI GRASP Catalog (version 2)	NA	NA	NA	NA	NA	NA	6.706e-13	NA	NA	4806	NA	NA	NA	NA
rs34872471	rs34872471	chr10:114754071	C/T	rs7901695	chr10:114754088	C/T	0.869	0.995	1	Type 2 diabetes	Yamauchi T	20818381	2010	Mixed	NHLBI GRASP Catalog (version 2)	NA	NA	NA	NA	NA	NA	4.53e-09	NA	NA	43425	NA	NA	NA	NA
rs34872471	rs34872471	chr10:114754071	C/T	rs7901695	chr10:114754088	C/T	0.869	0.995	1	Type 2 diabetes	Zeggini E	17463249	2007	European	NHLBI GRASP Catalog (version 2)	NA	NA	NA	NA	NA	NA	1e-48	NA	NA	13965	NA	NA	NA	NA
rs34872471	rs34872471	chr10:114754071	C/T	rs4575195	chr10:114765747	A/C	0.824	0.971	1	Type II diabetes	DIAGRAM	26551672	2015	European	DIAGRAM	A	A/C	0.283	0.283	0.2882	0.01376	1.1e-96	+	NA	84780	27206	57574	23	log(OR)
rs34872471	rs34872471	chr10:114754071	C/T	rs4132670	chr10:114767771	A/G	0.824	0.971	1	Type II diabetes	DIAGRAM	24509480	2014	Mixed	DIAGRAM	A	A/G	NA	NA	0.27	0.01369	7.6e-72	+	NA	110452	26488	83964	4	log(OR)
rs34872471	rs34872471	chr10:114754071	C/T	rs4132670	chr10:114767771	A/G	0.824	0.971	1	Type II diabetes	DIAGRAM	26551672	2015	European	DIAGRAM	A	A/G	0.283	0.283	0.2889	0.01375	2.8e-97	+	NA	84780	27206	57574	23	log(OR)
rs34872471	rs34872471	chr10:114754071	C/T	rs4132670	chr10:114767771	A/G	0.824	0.971	1	BMI	GIANT	25673413	2015	European	GIANT	A	A/G	0.2667	0.2667	-0.0221	0.0034	4.788e-11	-	NA	322010	0	322010	114	IVNT
rs34872471	rs34872471	chr10:114754071	C/T	rs4132670	chr10:114767771	A/G	0.824	0.971	1	BMI	GIANT	25673413	2015	Mixed	GIANT	A	A/G	0.2667	0.2667	-0.0208	0.0032	5.619e-11	-	NA	339080	0	339080	125	IVNT
rs34872471	rs34872471	chr10:114754071	C/T	rs4132670	chr10:114767771	A/G	0.824	0.971	1	BMI in males	GIANT	25673413	2015	Mixed	GIANT	A	A/G	0.2667	0.2667	-0.0248	0.0044	1.513e-08	-	NA	152821	0	152821	106	IVNT
rs34872471	rs34872471	chr10:114754071	C/T	rs4132670	chr10:114767771	A/G	0.824	0.971	1	BMI in males greater than 50 years of age	GIANT	26426971	2015	European	GIANT	A	A/G	0.27	0.27	-0.031	0.0053	4.3e-09	-	NA	91513	0	91513	114	IVNT
rs34872471	rs34872471	chr10:114754071	C/T	rs4132670	chr10:114767771	A/G	0.824	0.971	1	Hip circumference	GIANT	25673412	2015	Mixed	GIANT	A	A/G	0.2667	0.2667	-0.023	0.0037	9.9e-10	-	NA	225135	0	225135	101	IVNT
rs34872471	rs34872471	chr10:114754071	C/T	rs4132670	chr10:114767771	A/G	0.824	0.971	1	Hip circumference	GIANT	25673412	2015	European	GIANT	A	A/G	0.2667	0.2667	-0.024	0.0038	3.7e-10	-	NA	210745	0	210745	101	IVNT
rs34872471	rs34872471	chr10:114754071	C/T	rs4132670	chr10:114767771	A/G	0.824	0.971	1	2 hour fasting glucose	MAGIC	20081857	2010	European	MAGIC	A	A/G	NA	0.292	0.11	0.021	4.056e-08	+	NA	15234	0	15234	9	mmol/l
rs34872471	rs34872471	chr10:114754071	C/T	rs4132670	chr10:114767771	A/G	0.824	0.971	1	log(Proinsulin)	MAGIC	21873549	2011	European	MAGIC	A	A/G	NA	0.292	0.065	0.0075	1.037e-17	+	NA	10701	0	10701	4	pmol/l
rs34872471	rs34872471	chr10:114754071	C/T	rs4132670	chr10:114767771	A/G	0.824	0.971	1	2 hour glucose	MAGIC	20081857	2010	European	NHLBI GRASP Catalog (version 2)	NA	NA	NA	NA	NA	NA	4.056e-08	NA	NA	45854	NA	NA	NA	NA
rs34872471	rs34872471	chr10:114754071	C/T	rs4132670	chr10:114767771	A/G	0.824	0.971	1	Type 2 diabetes	WTCCC	17554300	2007	European	NHLBI GRASP Catalog (version 2)	NA	NA	NA	NA	NA	NA	1.87e-12	NA	NA	4806	NA	NA	NA	NA
rs34872471	rs34872471	chr10:114754071	C/T	rs12244851	chr10:114773926	T/C	0.809	0.966	1	Type II diabetes	DIAGRAM	26551672	2015	European	DIAGRAM	T	T/C	0.293	0.293	0.2738	0.01377	3.1e-89	+	NA	84780	27206	57574	23	log(OR)
rs2860197	rs2860197	chr10:123351302	A/G	rs2420946	chr10:123351324	C/T	1	1	1	Breast cancer	Easton DF	17529967	2007	Mixed	NHLBI GRASP Catalog (version 2)	NA	NA	NA	NA	NA	NA	5e-16	NA	NA	55669	NA	NA	NA	NA
rs2860197	rs2860197	chr10:123351302	A/G	rs2420946	chr10:123351324	C/T	1	1	1	Sporadic post menopausal breast cancer	Hunter D	17529973	2007	European	NHLBI GRASP Catalog (version 2)	NA	NA	NA	NA	NA	NA	2e-10	NA	NA	5535	NA	NA	NA	NA
rs2860197	rs2860197	chr10:123351302	A/G	rs2981582	chr10:123352317	G/A	0.984	1	1	Breast cancer	Easton DF	17529967	2007	Mixed	NHGRI-EBI GWAS Catalog	G	G/A	0.62	0.38	-0.2311	0.01249	2e-76	-	NA	NA	NA	NA	NA	log(OR)
rs2860197	rs2860197	chr10:123351302	A/G	rs2981582	chr10:123352317	G/A	0.984	1	1	Breast Neoplasms	Easton DF	17529967	2007	Mixed	NHGRI-EBI GWAS Catalog	NA	NA	NA	NA	NA	NA	2e-76	NA	NA	NA	NA	NA	NA	NA
rs2860197	rs2860197	chr10:123351302	A/G	rs2981582	chr10:123352317	G/A	0.984	1	1	Breast cancer	Easton DF	17529967	2007	Mixed	NHLBI GRASP Catalog (version 2)	NA	NA	NA	NA	NA	NA	2e-76	NA	NA	55669	NA	NA	NA	NA
rs2860197	rs2860197	chr10:123351302	A/G	rs2981582	chr10:123352317	G/A	0.984	1	1	Breast cancer	Zheng W	19219042	2009	Asian	NHLBI GRASP Catalog (version 2)	NA	NA	NA	NA	NA	NA	2e-76	NA	NA	6157	NA	NA	NA	NA
rs2860197	rs2860197	chr10:123351302	A/G	rs2936870	chr10:123348902	C/T	0.96	1	1	Breast cancer	Easton DF	17529967	2007	Mixed	NHLBI GRASP Catalog (version 2)	NA	NA	NA	NA	NA	NA	5e-15	NA	NA	55669	NA	NA	NA	NA
rs2860197	rs2860197	chr10:123351302	A/G	rs2912774	chr10:123348662	G/T	0.96	1	1	Breast cancer early onset	Ahsan H	24493630	2014	European	NHGRI-EBI GWAS Catalog	NA	NA	NA	0.44	NA	NA	3e-27	NA	NA	NA	NA	NA	NA	NA
rs2860197	rs2860197	chr10:123351302	A/G	rs2912774	chr10:123348662	G/T	0.96	1	1	Breast cancer	Easton DF	17529967	2007	Mixed	NHLBI GRASP Catalog (version 2)	NA	NA	NA	NA	NA	NA	3e-15	NA	NA	55669	NA	NA	NA	NA
rs2860197	rs2860197	chr10:123351302	A/G	rs1219642	chr10:123348389	T/C	0.952	0.992	1	Breast cancer	Easton DF	17529967	2007	Mixed	NHLBI GRASP Catalog (version 2)	NA	NA	NA	NA	NA	NA	3e-16	NA	NA	55669	NA	NA	NA	NA
rs2860197	rs2860197	chr10:123351302	A/G	rs2981575	chr10:123346116	A/G	0.948	0.996	1	Breast cancer in BRCA2 mutation carriers	Gaudet MM	21060860	2010	European	NHGRI-EBI GWAS Catalog	NA	NA	NA	0.42	NA	NA	1e-08	NA	NA	NA	NA	NA	NA	NA
rs2860197	rs2860197	chr10:123351302	A/G	rs2981575	chr10:123346116	A/G	0.948	0.996	1	Breast Neoplasms	Gaudet MM	21060860	2010	European	NHGRI-EBI GWAS Catalog	NA	NA	NA	NA	NA	NA	1e-08	NA	NA	NA	NA	NA	NA	NA
rs2860197	rs2860197	chr10:123351302	A/G	rs2981575	chr10:123346116	A/G	0.948	0.996	1	Breast cancer	Easton DF	17529967	2007	Mixed	NHLBI GRASP Catalog (version 2)	NA	NA	NA	NA	NA	NA	9e-16	NA	NA	55669	NA	NA	NA	NA
rs2860197	rs2860197	chr10:123351302	A/G	rs2981575	chr10:123346116	A/G	0.948	0.996	1	Breast cancer BRCA2 positive	Gaudet MM	21060860	2010	European	NHLBI GRASP Catalog (version 2)	NA	NA	NA	NA	NA	NA	1.2e-08	NA	NA	4189	NA	NA	NA	NA
rs2860197	rs2860197	chr10:123351302	A/G	rs1219648	chr10:123346190	A/G	0.948	0.988	1	Breast cancer	Fletcher O	21263130	2011	European	NHGRI-EBI GWAS Catalog	NA	NA	NA	0.42	NA	NA	1e-30	NA	NA	NA	NA	NA	NA	NA
rs2860197	rs2860197	chr10:123351302	A/G	rs1219648	chr10:123346190	A/G	0.948	0.988	1	Breast Neoplasms	Fletcher O	21263130	2011	European	NHGRI-EBI GWAS Catalog	NA	NA	NA	NA	NA	NA	1e-30	NA	NA	NA	NA	NA	NA	NA
rs2860197	rs2860197	chr10:123351302	A/G	rs1219648	chr10:123346190	A/G	0.948	0.988	1	Breast cancer	Hunter D	17529973	2007	European	NHGRI-EBI GWAS Catalog	A	A/G	0.6	0.4	-0.1823	0.02819	1e-10	-	NA	NA	NA	NA	NA	log(OR)
rs2860197	rs2860197	chr10:123351302	A/G	rs1219648	chr10:123346190	A/G	0.948	0.988	1	Breast Neoplasms	Hunter D	17529973	2007	European	NHGRI-EBI GWAS Catalog	NA	NA	NA	NA	NA	NA	1e-10	NA	NA	NA	NA	NA	NA	NA
rs2860197	rs2860197	chr10:123351302	A/G	rs1219648	chr10:123346190	A/G	0.948	0.988	1	Breast cancer	Li J	20872241	2010	European	NHGRI-EBI GWAS Catalog	A	A/G	0.58	0.42	-0.2776	0.03778	2e-13	-	NA	NA	NA	NA	NA	log(OR)
rs2860197	rs2860197	chr10:123351302	A/G	rs1219648	chr10:123346190	A/G	0.948	0.988	1	Breast Neoplasms	Li J	20872241	2010	European	NHGRI-EBI GWAS Catalog	NA	NA	NA	NA	NA	NA	2e-13	NA	NA	NA	NA	NA	NA	NA
rs2860197	rs2860197	chr10:123351302	A/G	rs1219648	chr10:123346190	A/G	0.948	0.988	1	Breast cancer	Fletcher O	21263130	2011	European	NHLBI GRASP Catalog (version 2)	NA	NA	NA	NA	NA	NA	1.41e-30	NA	NA	21787	NA	NA	NA	NA
rs2860197	rs2860197	chr10:123351302	A/G	rs1219648	chr10:123346190	A/G	0.948	0.988	1	Sporadic post menopausal breast cancer	Hunter D	17529973	2007	European	NHLBI GRASP Catalog (version 2)	NA	NA	NA	NA	NA	NA	1.1e-10	NA	NA	5535	NA	NA	NA	NA
rs2860197	rs2860197	chr10:123351302	A/G	rs1219648	chr10:123346190	A/G	0.948	0.988	1	Breast cancer	Li J	20872241	2010	European	NHLBI GRASP Catalog (version 2)	NA	NA	NA	NA	NA	NA	1.93e-13	NA	NA	23390	NA	NA	NA	NA
rs2860197	rs2860197	chr10:123351302	A/G	rs1219648	chr10:123346190	A/G	0.948	0.988	1	Breast cancer	Zheng W	19219042	2009	Asian	NHLBI GRASP Catalog (version 2)	NA	NA	NA	NA	NA	NA	1.1e-10	NA	NA	6157	NA	NA	NA	NA
rs2860197	rs2860197	chr10:123351302	A/G	rs2981579	chr10:123337335	G/A	0.836	0.966	1	Breast cancer	Michailidou K	23535729	2013	European	NHGRI-EBI GWAS Catalog	NA	NA	NA	0.4	NA	NA	2e-170	NA	NA	NA	NA	NA	NA	NA
rs2860197	rs2860197	chr10:123351302	A/G	rs2981579	chr10:123337335	G/A	0.836	0.966	1	Breast cancer	Thomas G	19330030	2009	European	NHGRI-EBI GWAS Catalog	G	G/A	0.59	0.41	-0.157	0.02468	2e-10	-	NA	NA	NA	NA	NA	log(OR)
rs2860197	rs2860197	chr10:123351302	A/G	rs2981579	chr10:123337335	G/A	0.836	0.966	1	Breast Neoplasms	Thomas G	19330030	2009	European	NHGRI-EBI GWAS Catalog	NA	NA	NA	NA	NA	NA	2e-10	NA	NA	NA	NA	NA	NA	NA
rs2860197	rs2860197	chr10:123351302	A/G	rs2981579	chr10:123337335	G/A	0.836	0.966	1	Breast cancer	Turnbull C	20453838	2010	European	NHGRI-EBI GWAS Catalog	G	G/A	0.58	0.42	-0.3577	0.03083	4e-31	-	NA	NA	NA	NA	NA	log(OR)
rs2860197	rs2860197	chr10:123351302	A/G	rs2981579	chr10:123337335	G/A	0.836	0.966	1	Breast Neoplasms	Turnbull C	20453838	2010	European	NHGRI-EBI GWAS Catalog	NA	NA	NA	NA	NA	NA	4e-31	NA	NA	NA	NA	NA	NA	NA
rs2860197	rs2860197	chr10:123351302	A/G	rs2981579	chr10:123337335	G/A	0.836	0.966	1	Breast cancer hormonal receptor positive breast cancer	Elgazzar S	22951594	2012	Asian	NHLBI GRASP Catalog (version 2)	NA	NA	NA	NA	NA	NA	3.6e-31	NA	NA	7352	NA	NA	NA	NA
rs2860197	rs2860197	chr10:123351302	A/G	rs2981579	chr10:123337335	G/A	0.836	0.966	1	Breast cancer	Michailidou K	23535729	2013	European	NHLBI GRASP Catalog (version 2)	NA	NA	NA	NA	NA	NA	1.9e-170	NA	NA	109797	NA	NA	NA	NA
rs2860197	rs2860197	chr10:123351302	A/G	rs2981579	chr10:123337335	G/A	0.836	0.966	1	Breast cancer	Thomas G	19330030	2009	European	NHLBI GRASP Catalog (version 2)	NA	NA	NA	NA	NA	NA	1.79e-10	NA	NA	20569	NA	NA	NA	NA
rs2860197	rs2860197	chr10:123351302	A/G	rs2981579	chr10:123337335	G/A	0.836	0.966	1	Breast cancer	Turnbull C	20453838	2010	European	NHLBI GRASP Catalog (version 2)	NA	NA	NA	NA	NA	NA	3.6e-31	NA	NA	33355	NA	NA	NA	NA
rs1126809	rs1126809	chr11:89017961	A/G	rs1126809	chr11:89017961	A/G	1	1	0	Sunburns	Zhang M	23548203	2013	European	NHGRI-EBI GWAS Catalog	A	A/G	NA	NA	-0.6	0.1069	2e-08	-	NA	NA	NA	NA	NA	unit increase
rs1126809	rs1126809	chr11:89017961	A/G	rs1126809	chr11:89017961	A/G	1	1	0	Tanning	Zhang M	23548203	2013	European	NHGRI-EBI GWAS Catalog	A	A/G	NA	NA	-0.12	0.01275	5e-21	-	NA	NA	NA	NA	NA	unit decrease
rs1126809	rs1126809	chr11:89017961	A/G	rs1126809	chr11:89017961	A/G	1	1	0	Generalized vitiligo	Jin Y	20410501	2010	European	NHLBI GRASP Catalog (version 2)	NA	NA	NA	NA	NA	NA	1.13e-17	NA	NA	7656	NA	NA	NA	NA
rs1126809	rs1126809	chr11:89017961	A/G	rs1126809	chr11:89017961	A/G	1	1	0	Eye color blue versus green	Sulem P	18488028	2008	European	NHLBI GRASP Catalog (version 2)	NA	NA	NA	NA	NA	NA	4.6e-21	NA	NA	8460	NA	NA	NA	NA
rs1126809	rs1126809	chr11:89017961	A/G	rs1126809	chr11:89017961	A/G	1	1	0	Eye color blue versus green or brown	Sulem P	18488028	2008	European	NHLBI GRASP Catalog (version 2)	NA	NA	NA	NA	NA	NA	8.7e-17	NA	NA	8460	NA	NA	NA	NA
rs1126809	rs1126809	chr11:89017961	A/G	rs1126809	chr11:89017961	A/G	1	1	0	Skin sensitivity to sun	Sulem P	18488028	2008	European	NHLBI GRASP Catalog (version 2)	NA	NA	NA	NA	NA	NA	7.1e-13	NA	NA	8460	NA	NA	NA	NA
rs1126809	rs1126809	chr11:89017961	A/G	rs1126809	chr11:89017961	A/G	1	1	0	Number of sunburns	Zhang M	23548203	2013	European	NHLBI GRASP Catalog (version 2)	NA	NA	NA	NA	NA	NA	1.8e-08	NA	NA	6367	NA	NA	NA	NA
rs1126809	rs1126809	chr11:89017961	A/G	rs1126809	chr11:89017961	A/G	1	1	0	Tanning ability	Zhang M	23548203	2013	European	NHLBI GRASP Catalog (version 2)	NA	NA	NA	NA	NA	NA	5e-21	NA	NA	6367	NA	NA	NA	NA
rs1126809	rs1126809	chr11:89017961	A/G	rs1393350	chr11:89011046	A/G	0.953	1	1	Melanoma	Barrett JH	21983787	2011	European	NHGRI-EBI GWAS Catalog	NA	NA	NA	NA	NA	NA	2e-13	NA	NA	NA	NA	NA	NA	NA
rs1126809	rs1126809	chr11:89017961	A/G	rs1393350	chr11:89011046	A/G	0.953	1	1	Melanoma	Barrett JH	21983787	2011	European	NHGRI-EBI GWAS Catalog	A	A/G	0.28	0.28	0.2624	0.0357	2e-13	+	NA	NA	NA	NA	NA	log(OR)
rs1126809	rs1126809	chr11:89017961	A/G	rs1393350	chr11:89011046	A/G	0.953	1	1	Melanoma	Bishop DT	19578364	2009	European	NHGRI-EBI GWAS Catalog	A	A/G	0.27	0.27	0.2546	0.03328	2e-14	+	NA	NA	NA	NA	NA	log(OR)
rs1126809	rs1126809	chr11:89017961	A/G	rs1393350	chr11:89011046	A/G	0.953	1	1	Melanoma	Bishop DT	19578364	2009	European	NHGRI-EBI GWAS Catalog	NA	NA	NA	NA	NA	NA	2e-14	NA	NA	NA	NA	NA	NA	NA
rs1126809	rs1126809	chr11:89017961	A/G	rs1393350	chr11:89011046	A/G	0.953	1	1	Eye color	Eriksson N	20585627	2010	European	NHGRI-EBI GWAS Catalog	A	A/G	0.27	0.27	0.28	0.0472	3e-09	+	NA	NA	NA	NA	NA	unit decrease
rs1126809	rs1126809	chr11:89017961	A/G	rs1393350	chr11:89011046	A/G	0.953	1	1	Eye Color	Eriksson N	20585627	2010	European	NHGRI-EBI GWAS Catalog	NA	NA	NA	NA	NA	NA	3e-09	NA	NA	NA	NA	NA	NA	NA
rs1126809	rs1126809	chr11:89017961	A/G	rs1393350	chr11:89011046	A/G	0.953	1	1	Vitiligo	Jin Y	20410501	2010	European	NHGRI-EBI GWAS Catalog	A	A/G	0.267	0.267	-0.4253	0.04856	2e-18	-	NA	NA	NA	NA	NA	log(OR)
rs1126809	rs1126809	chr11:89017961	A/G	rs1393350	chr11:89011046	A/G	0.953	1	1	Vitiligo	Jin Y	20410501	2010	European	NHGRI-EBI GWAS Catalog	NA	NA	NA	NA	NA	NA	2e-18	NA	NA	NA	NA	NA	NA	NA
rs1126809	rs1126809	chr11:89017961	A/G	rs1393350	chr11:89011046	A/G	0.953	1	1	Suntan	Nan H	19340012	2009	European	NHGRI-EBI GWAS Catalog	NA	NA	NA	NA	NA	NA	2e-13	NA	NA	NA	NA	NA	NA	NA
rs1126809	rs1126809	chr11:89017961	A/G	rs1393350	chr11:89011046	A/G	0.953	1	1	Tanning	Nan H	19340012	2009	European	NHGRI-EBI GWAS Catalog	A	A/G	NA	NA	0.19	0.02585	2e-13	+	NA	NA	NA	NA	NA	increase in tanning ability score
rs1126809	rs1126809	chr11:89017961	A/G	rs1393350	chr11:89011046	A/G	0.953	1	1	Blue vs green eyes	Sulem P	17952075	2007	European	NHGRI-EBI GWAS Catalog	NA	NA	NA	0.23	NA	NA	3e-12	NA	NA	NA	NA	NA	NA	NA
rs1126809	rs1126809	chr11:89017961	A/G	rs1393350	chr11:89011046	A/G	0.953	1	1	Eye Color	Sulem P	17952075	2007	European	NHGRI-EBI GWAS Catalog	NA	NA	NA	NA	NA	NA	3e-12	NA	NA	NA	NA	NA	NA	NA
rs1126809	rs1126809	chr11:89017961	A/G	rs1393350	chr11:89011046	A/G	0.953	1	1	Melanoma skin cancer	Barrett JH	21983787	2011	European	NHLBI GRASP Catalog (version 2)	NA	NA	NA	NA	NA	NA	1.77e-13	NA	NA	23422	NA	NA	NA	NA
rs1126809	rs1126809	chr11:89017961	A/G	rs1393350	chr11:89011046	A/G	0.953	1	1	Melanoma skin cancer	Bishop DT	19578364	2009	European	NHLBI GRASP Catalog (version 2)	NA	NA	NA	NA	NA	NA	2.41e-14	NA	NA	9635	NA	NA	NA	NA
rs1126809	rs1126809	chr11:89017961	A/G	rs1393350	chr11:89011046	A/G	0.953	1	1	Eye color	Eriksson N	20585627	2010	European	NHLBI GRASP Catalog (version 2)	NA	NA	NA	NA	NA	NA	3.236e-09	NA	NA	9126	NA	NA	NA	NA
rs1126809	rs1126809	chr11:89017961	A/G	rs1393350	chr11:89011046	A/G	0.953	1	1	Eye color blue versus green	Eriksson N	20585627	2010	European	NHLBI GRASP Catalog (version 2)	NA	NA	NA	NA	NA	NA	1.38e-13	NA	NA	9126	NA	NA	NA	NA
rs1126809	rs1126809	chr11:89017961	A/G	rs1393350	chr11:89011046	A/G	0.953	1	1	Eye color green	Eriksson N	20585627	2010	European	NHLBI GRASP Catalog (version 2)	NA	NA	NA	NA	NA	NA	1.38e-13	NA	NA	9126	NA	NA	NA	NA
rs1126809	rs1126809	chr11:89017961	A/G	rs1393350	chr11:89011046	A/G	0.953	1	1	Generalized vitiligo	Jin Y	20410501	2010	European	NHLBI GRASP Catalog (version 2)	NA	NA	NA	NA	NA	NA	1.6e-18	NA	NA	7656	NA	NA	NA	NA
rs1126809	rs1126809	chr11:89017961	A/G	rs1393350	chr11:89011046	A/G	0.953	1	1	Generalized vitiligo	Jin Y	21326295	2011	European	NHLBI GRASP Catalog (version 2)	NA	NA	NA	NA	NA	NA	3.24e-13	NA	NA	2016	NA	NA	NA	NA
rs1126809	rs1126809	chr11:89017961	A/G	rs1393350	chr11:89011046	A/G	0.953	1	1	Generalized vitiligo	Jin Y	22561518	2012	European	NHLBI GRASP Catalog (version 2)	NA	NA	NA	NA	NA	NA	9.32e-18	NA	NA	5889	NA	NA	NA	NA
rs1126809	rs1126809	chr11:89017961	A/G	rs1393350	chr11:89011046	A/G	0.953	1	1	Generalized vitiligo with concomitant other autoimmune disorder	Jin Y	20410501	2010	European	NHLBI GRASP Catalog (version 2)	NA	NA	NA	NA	NA	NA	1.06e-09	NA	NA	7656	NA	NA	NA	NA
rs1126809	rs1126809	chr11:89017961	A/G	rs1393350	chr11:89011046	A/G	0.953	1	1	Generalized vitiligo without concomitant other autoimmune disorder	Jin Y	20410501	2010	European	NHLBI GRASP Catalog (version 2)	NA	NA	NA	NA	NA	NA	2.73e-08	NA	NA	7656	NA	NA	NA	NA
rs1126809	rs1126809	chr11:89017961	A/G	rs1393350	chr11:89011046	A/G	0.953	1	1	Eye color	Liu F	20463881	2010	European	NHLBI GRASP Catalog (version 2)	NA	NA	NA	NA	NA	NA	1e-09	NA	NA	9494	NA	NA	NA	NA
rs1126809	rs1126809	chr11:89017961	A/G	rs1393350	chr11:89011046	A/G	0.953	1	1	Eye color 3 category color classification	Liu F	20463881	2010	European	NHLBI GRASP Catalog (version 2)	NA	NA	NA	NA	NA	NA	4.3e-10	NA	NA	9494	NA	NA	NA	NA
rs1126809	rs1126809	chr11:89017961	A/G	rs1393350	chr11:89011046	A/G	0.953	1	1	Eye color 5 category color classification	Liu F	20463881	2010	European	NHLBI GRASP Catalog (version 2)	NA	NA	NA	NA	NA	NA	3.8e-14	NA	NA	9494	NA	NA	NA	NA
rs1126809	rs1126809	chr11:89017961	A/G	rs1393350	chr11:89011046	A/G	0.953	1	1	Eye color CHS1	Liu F	20463881	2010	European	NHLBI GRASP Catalog (version 2)	NA	NA	NA	NA	NA	NA	3.3e-16	NA	NA	9494	NA	NA	NA	NA
rs1126809	rs1126809	chr11:89017961	A/G	rs1393350	chr11:89011046	A/G	0.953	1	1	Eye color hue	Liu F	20463881	2010	European	NHLBI GRASP Catalog (version 2)	NA	NA	NA	NA	NA	NA	3.1e-09	NA	NA	9494	NA	NA	NA	NA
rs1126809	rs1126809	chr11:89017961	A/G	rs1393350	chr11:89011046	A/G	0.953	1	1	Eye color saturation	Liu F	20463881	2010	European	NHLBI GRASP Catalog (version 2)	NA	NA	NA	NA	NA	NA	7.4e-18	NA	NA	9494	NA	NA	NA	NA
rs1126809	rs1126809	chr11:89017961	A/G	rs1393350	chr11:89011046	A/G	0.953	1	1	Tanning ability	Nan H	19340012	2009	European	NHLBI GRASP Catalog (version 2)	NA	NA	NA	NA	NA	NA	6.7e-14	NA	NA	3157	NA	NA	NA	NA
rs1126809	rs1126809	chr11:89017961	A/G	rs1393350	chr11:89011046	A/G	0.953	1	1	Eye color blue versus green	Sulem P	17952075	2007	European	NHLBI GRASP Catalog (version 2)	NA	NA	NA	NA	NA	NA	3.3e-12	NA	NA	6918	NA	NA	NA	NA
rs1126809	rs1126809	chr11:89017961	A/G	rs1393350	chr11:89011046	A/G	0.953	1	1	Eye color blue versus green	Sulem P	18488028	2008	European	NHLBI GRASP Catalog (version 2)	NA	NA	NA	NA	NA	NA	1.2e-10	NA	NA	8460	NA	NA	NA	NA
rs1126809	rs1126809	chr11:89017961	A/G	rs1393350	chr11:89011046	A/G	0.953	1	1	Eye color blue versus green or brown	Sulem P	18488028	2008	European	NHLBI GRASP Catalog (version 2)	NA	NA	NA	NA	NA	NA	2.7e-08	NA	NA	8460	NA	NA	NA	NA
rs4784227	rs4784227	chr16:52599188	C/T	rs4784227	chr16:52599188	C/T	1	1	0	Breast cancer	Fejerman L	25327703	2014	Hispanic	NHGRI-EBI GWAS Catalog	C	C/T	0.69	0.31	-0.3221	0.0543	3e-09	-	NA	NA	NA	NA	NA	log(OR)
rs4784227	rs4784227	chr16:52599188	C/T	rs4784227	chr16:52599188	C/T	1	1	0	Breast cancer	Long J	20585626	2010	Mixed	NHGRI-EBI GWAS Catalog	C	C/T	0.76	0.24	-0.2151	0.01934	1e-28	-	NA	NA	NA	NA	NA	log(OR)
rs4784227	rs4784227	chr16:52599188	C/T	rs4784227	chr16:52599188	C/T	1	1	0	Breast Neoplasms	Long J	20585626	2010	Mixed	NHGRI-EBI GWAS Catalog	NA	NA	NA	NA	NA	NA	1e-28	NA	NA	NA	NA	NA	NA	NA
rs4784227	rs4784227	chr16:52599188	C/T	rs4784227	chr16:52599188	C/T	1	1	0	Breast cancer	Haiman	23555315	2013	Mixed	NHLBI GRASP Catalog (version 2)	NA	NA	NA	NA	NA	NA	6e-11	NA	NA	14905	NA	NA	NA	NA
rs4784227	rs4784227	chr16:52599188	C/T	rs4784227	chr16:52599188	C/T	1	1	0	Breast cancer Estrogen receptor positive breast cancer	Haiman	23555315	2013	Mixed	NHLBI GRASP Catalog (version 2)	NA	NA	NA	NA	NA	NA	3.9e-09	NA	NA	14905	NA	NA	NA	NA
rs4784227	rs4784227	chr16:52599188	C/T	rs4784227	chr16:52599188	C/T	1	1	0	Breast cancer	Long J	20585626	2010	Mixed	NHLBI GRASP Catalog (version 2)	NA	NA	NA	NA	NA	NA	3.2e-25	NA	NA	28469	NA	NA	NA	NA
rs4784227	rs4784227	chr16:52599188	C/T	rs4784223	chr16:52575907	A/G	0.803	0.962	1	Breast cancer early onset	Ahsan H	24493630	2014	European	NHGRI-EBI GWAS Catalog	NA	NA	NA	0.29	NA	NA	6e-21	NA	NA	NA	NA	NA	NA	NA

## Sheet: B
SNP	rsID	Pos (hg19)	Alleles	Proxy rsID	Proxy Pos (hg19)	Proxy Alleles	r2	Dprime	Proxy Indicator	Study	PMID	Year of Publication	Ancestry	Source	Description	Tissue	Gene	Ensembl	Probe	N	Effect Allele	Association Alleles	EAF	Beta	SE	P
rs10197246	rs10197246	chr2:202204741	C/T	rs10197246	chr2:202204741	C/T	1	1	0	GTEx	25954001	2015	Unspecified	GTEx	Gene expression	Skin sun exposed lower leg	CASP8	ENSG00000064012.17	NA	302	C	C/T	NA	0.6381	0.05583	8.851e-25
rs10197246	rs10197246	chr2:202204741	C/T	rs10197246	chr2:202204741	C/T	1	1	0	GTEx	25954001	2015	Unspecified	GTEx	Gene expression	Adipose subcutaneous	CASP8	ENSG00000064012.17	NA	298	C	C/T	NA	0.6179	0.05287	1.421e-25
rs10197246	rs10197246	chr2:202204741	C/T	rs10197246	chr2:202204741	C/T	1	1	0	GTEx	25954001	2015	Unspecified	GTEx	Gene expression	Brain cerebellum	CASP8	ENSG00000064012.17	NA	103	C	C/T	NA	-1.102	0.1187	2.143e-14
rs10197246	rs10197246	chr2:202204741	C/T	rs10197246	chr2:202204741	C/T	1	1	0	GTEx	25954001	2015	Unspecified	GTEx	Gene expression	Brain putamen basal ganglia	ALS2CR12	ENSG00000155749.8	NA	82	C	C/T	NA	-0.8346	0.1321	3.606e-08
rs10197246	rs10197246	chr2:202204741	C/T	rs10197246	chr2:202204741	C/T	1	1	0	GTEx	25954001	2015	Unspecified	GTEx	Gene expression	Brain caudate basal ganglia	ALS2CR12	ENSG00000155749.8	NA	100	C	C/T	NA	-0.5034	0.08317	4.665e-08
rs10197246	rs10197246	chr2:202204741	C/T	rs10197246	chr2:202204741	C/T	1	1	0	GTEx	25954001	2015	Unspecified	GTEx	Gene expression	Esophagus mucosa	CASP8	ENSG00000064012.17	NA	241	C	C/T	NA	0.4436	0.05424	3.027e-14
rs10197246	rs10197246	chr2:202204741	C/T	rs10197246	chr2:202204741	C/T	1	1	0	GTEx	25954001	2015	Unspecified	GTEx	Gene expression	Thyroid	ALS2CR12	ENSG00000155749.8	NA	278	C	C/T	NA	-0.5867	0.07236	2.792e-14
rs10197246	rs10197246	chr2:202204741	C/T	rs10197246	chr2:202204741	C/T	1	1	0	GTEx	25954001	2015	Unspecified	GTEx	Gene expression	Brain frontal cortex ba9	CASP8	ENSG00000064012.17	NA	92	C	C/T	NA	-0.7221	0.1025	1.031e-09
rs10197246	rs10197246	chr2:202204741	C/T	rs10197246	chr2:202204741	C/T	1	1	0	GTEx	25954001	2015	Unspecified	GTEx	Gene expression	Pancreas	CASP8	ENSG00000064012.17	NA	149	C	C/T	NA	0.5956	0.09377	4.711e-09
rs10197246	rs10197246	chr2:202204741	C/T	rs10197246	chr2:202204741	C/T	1	1	0	GTEx	25954001	2015	Unspecified	GTEx	Gene expression	Cells transformed fibroblasts	CASP8	ENSG00000064012.17	NA	272	C	C/T	NA	0.5902	0.06361	1.305e-17
rs10197246	rs10197246	chr2:202204741	C/T	rs10197246	chr2:202204741	C/T	1	1	0	GTEx	25954001	2015	Unspecified	GTEx	Gene expression	Adipose subcutaneous	ALS2CR12	ENSG00000155749.8	NA	298	C	C/T	NA	-0.4676	0.06202	8.12e-13
rs10197246	rs10197246	chr2:202204741	C/T	rs10197246	chr2:202204741	C/T	1	1	0	GTEx	25954001	2015	Unspecified	GTEx	Gene expression	Breast mammary tissue	CASP8	ENSG00000064012.17	NA	183	C	C/T	NA	0.4904	0.07179	2.111e-10
rs10197246	rs10197246	chr2:202204741	C/T	rs10197246	chr2:202204741	C/T	1	1	0	GTEx	25954001	2015	Unspecified	GTEx	Gene expression	Brain cerebellar hemisphere	CASP8	ENSG00000064012.17	NA	89	C	C/T	NA	-1.166	0.1212	3.049e-14
rs10197246	rs10197246	chr2:202204741	C/T	rs10197246	chr2:202204741	C/T	1	1	0	GTEx	25954001	2015	Unspecified	GTEx	Gene expression	Skin not sun exposed suprapubic	CASP8	ENSG00000064012.17	NA	196	C	C/T	NA	0.7201	0.07675	6.402e-17
rs10197246	rs10197246	chr2:202204741	C/T	rs10197246	chr2:202204741	C/T	1	1	0	GTEx	25954001	2015	Unspecified	GTEx	Gene expression	Adipose visceral omentum	CASP8	ENSG00000064012.17	NA	185	C	C/T	NA	0.4791	0.05036	4.861e-17
rs10197246	rs10197246	chr2:202204741	C/T	rs10197246	chr2:202204741	C/T	1	1	0	GTEx	25954001	2015	Unspecified	GTEx	Gene expression	Esophagus muscularis	ALS2CR12	ENSG00000155749.8	NA	218	C	C/T	NA	-0.4532	0.07836	3.15e-08
rs10197246	rs10197246	chr2:202204741	C/T	rs10197246	chr2:202204741	C/T	1	1	0	GTEx	25954001	2015	Unspecified	GTEx	Gene expression	Testis	ALS2CR12	ENSG00000155749.8	NA	157	C	C/T	NA	-0.3787	0.04633	3.33e-13
rs10197246	rs10197246	chr2:202204741	C/T	rs10197246	chr2:202204741	C/T	1	1	0	GTEx	25954001	2015	Unspecified	GTEx	Gene expression	Lung	CASP8	ENSG00000064012.17	NA	278	C	C/T	NA	0.4121	0.04571	6.877e-17
rs10197246	rs10197246	chr2:202204741	C/T	rs10197246	chr2:202204741	C/T	1	1	0	GTEx	25954001	2015	Unspecified	GTEx	Gene expression	Lung	ALS2CR12	ENSG00000155749.8	NA	278	C	C/T	NA	-0.3607	0.05279	7.088e-11
rs10197246	rs10197246	chr2:202204741	C/T	rs10197246	chr2:202204741	C/T	1	1	0	GTEx	25954001	2015	Unspecified	GTEx	Gene expression	Artery tibial	ALS2CR12	ENSG00000155749.8	NA	285	C	C/T	NA	-0.3649	0.05637	5.237e-10
rs10197246	rs10197246	chr2:202204741	C/T	rs10197246	chr2:202204741	C/T	1	1	0	GTEx	25954001	2015	Unspecified	GTEx	Gene expression	Whole blood	CASP8	ENSG00000064012.17	NA	338	C	C/T	NA	0.2373	0.02806	1.259e-15
rs10197246	rs10197246	chr2:202204741	C/T	rs9677180	chr2:202184331	T/C	0.919	0.975	1	GTEx	25954001	2015	Unspecified	GTEx	Gene expression	Skin not sun exposed suprapubic	CASP8	ENSG00000064012.17	NA	196	T	T/C	NA	0.7536	0.07814	1.292e-17
rs10197246	rs10197246	chr2:202204741	C/T	rs9677180	chr2:202184331	T/C	0.919	0.975	1	GTEx	25954001	2015	Unspecified	GTEx	Gene expression	Esophagus mucosa	CASP8	ENSG00000064012.17	NA	241	T	T/C	NA	0.4332	0.05254	1.988e-14
rs10197246	rs10197246	chr2:202204741	C/T	rs9677180	chr2:202184331	T/C	0.919	0.975	1	GTEx	25954001	2015	Unspecified	GTEx	Gene expression	Muscle skeletal	CASP8	ENSG00000064012.17	NA	361	T	T/C	NA	0.3373	0.05931	2.93e-08
rs10197246	rs10197246	chr2:202204741	C/T	rs9677180	chr2:202184331	T/C	0.919	0.975	1	GTEx	25954001	2015	Unspecified	GTEx	Gene expression	Adipose subcutaneous	CASP8	ENSG00000064012.17	NA	298	T	T/C	NA	0.6704	0.05063	7.858e-31
rs10197246	rs10197246	chr2:202204741	C/T	rs9677180	chr2:202184331	T/C	0.919	0.975	1	GTEx	25954001	2015	Unspecified	GTEx	Gene expression	Adipose visceral omentum	CASP8	ENSG00000064012.17	NA	185	T	T/C	NA	0.5091	0.0498	6.773e-19
rs10197246	rs10197246	chr2:202204741	C/T	rs9677180	chr2:202184331	T/C	0.919	0.975	1	GTEx	25954001	2015	Unspecified	GTEx	Gene expression	Lung	ALS2CR12	ENSG00000155749.8	NA	278	T	T/C	NA	-0.3504	0.05298	2.465e-10
rs10197246	rs10197246	chr2:202204741	C/T	rs9677180	chr2:202184331	T/C	0.919	0.975	1	GTEx	25954001	2015	Unspecified	GTEx	Gene expression	Brain cortex	CASP8	ENSG00000064012.17	NA	96	T	T/C	NA	-0.8168	0.1234	4.999e-09
rs10197246	rs10197246	chr2:202204741	C/T	rs9677180	chr2:202184331	T/C	0.919	0.975	1	GTEx	25954001	2015	Unspecified	GTEx	Gene expression	Thyroid	ALS2CR12	ENSG00000155749.8	NA	278	T	T/C	NA	-0.6315	0.07	6.654e-17
rs10197246	rs10197246	chr2:202204741	C/T	rs9677180	chr2:202184331	T/C	0.919	0.975	1	GTEx	25954001	2015	Unspecified	GTEx	Gene expression	Adipose subcutaneous	ALS2CR12	ENSG00000155749.8	NA	298	T	T/C	NA	-0.507	0.06109	6.056e-15
rs10197246	rs10197246	chr2:202204741	C/T	rs9677180	chr2:202184331	T/C	0.919	0.975	1	GTEx	25954001	2015	Unspecified	GTEx	Gene expression	Breast mammary tissue	CASP8	ENSG00000064012.17	NA	183	T	T/C	NA	0.5035	0.06645	3.727e-12
rs10197246	rs10197246	chr2:202204741	C/T	rs9677180	chr2:202184331	T/C	0.919	0.975	1	GTEx	25954001	2015	Unspecified	GTEx	Gene expression	Brain putamen basal ganglia	ALS2CR12	ENSG00000155749.8	NA	82	T	T/C	NA	-0.8193	0.1307	4.341e-08
rs10197246	rs10197246	chr2:202204741	C/T	rs9677180	chr2:202184331	T/C	0.919	0.975	1	GTEx	25954001	2015	Unspecified	GTEx	Gene expression	Pancreas	CASP8	ENSG00000064012.17	NA	149	T	T/C	NA	0.6343	0.09158	2.873e-10
rs10197246	rs10197246	chr2:202204741	C/T	rs9677180	chr2:202184331	T/C	0.919	0.975	1	GTEx	25954001	2015	Unspecified	GTEx	Gene expression	Skin sun exposed lower leg	CASP8	ENSG00000064012.17	NA	302	T	T/C	NA	0.6893	0.05385	2.037e-29
rs10197246	rs10197246	chr2:202204741	C/T	rs9677180	chr2:202184331	T/C	0.919	0.975	1	GTEx	25954001	2015	Unspecified	GTEx	Gene expression	Whole blood	CASP8	ENSG00000064012.17	NA	338	T	T/C	NA	0.2507	0.02782	2.574e-17
rs10197246	rs10197246	chr2:202204741	C/T	rs9677180	chr2:202184331	T/C	0.919	0.975	1	GTEx	25954001	2015	Unspecified	GTEx	Gene expression	Brain frontal cortex ba9	CASP8	ENSG00000064012.17	NA	92	T	T/C	NA	-0.7462	0.1025	3.86e-10
rs10197246	rs10197246	chr2:202204741	C/T	rs9677180	chr2:202184331	T/C	0.919	0.975	1	GTEx	25954001	2015	Unspecified	GTEx	Gene expression	Testis	ALS2CR12	ENSG00000155749.8	NA	157	T	T/C	NA	-0.4031	0.04524	6.355e-15
rs10197246	rs10197246	chr2:202204741	C/T	rs9677180	chr2:202184331	T/C	0.919	0.975	1	GTEx	25954001	2015	Unspecified	GTEx	Gene expression	Brain cerebellum	CASP8	ENSG00000064012.17	NA	103	T	T/C	NA	-1.153	0.1092	6.967e-17
rs10197246	rs10197246	chr2:202204741	C/T	rs9677180	chr2:202184331	T/C	0.919	0.975	1	GTEx	25954001	2015	Unspecified	GTEx	Gene expression	Artery aorta	ALS2CR12	ENSG00000155749.8	NA	197	T	T/C	NA	-0.404	0.06535	5.081e-09
rs10197246	rs10197246	chr2:202204741	C/T	rs9677180	chr2:202184331	T/C	0.919	0.975	1	GTEx	25954001	2015	Unspecified	GTEx	Gene expression	Cells transformed fibroblasts	CASP8	ENSG00000064012.17	NA	272	T	T/C	NA	0.6344	0.05977	1.12e-21
rs10197246	rs10197246	chr2:202204741	C/T	rs9677180	chr2:202184331	T/C	0.919	0.975	1	GTEx	25954001	2015	Unspecified	GTEx	Gene expression	Brain caudate basal ganglia	ALS2CR12	ENSG00000155749.8	NA	100	T	T/C	NA	-0.5539	0.07963	9.566e-10
rs10197246	rs10197246	chr2:202204741	C/T	rs9677180	chr2:202184331	T/C	0.919	0.975	1	GTEx	25954001	2015	Unspecified	GTEx	Gene expression	Artery tibial	ALS2CR12	ENSG00000155749.8	NA	285	T	T/C	NA	-0.3699	0.05629	3.029e-10
rs10197246	rs10197246	chr2:202204741	C/T	rs9677180	chr2:202184331	T/C	0.919	0.975	1	GTEx	25954001	2015	Unspecified	GTEx	Gene expression	Brain cerebellar hemisphere	CASP8	ENSG00000064012.17	NA	89	T	T/C	NA	-1.157	0.1143	3.909e-15
rs10197246	rs10197246	chr2:202204741	C/T	rs9677180	chr2:202184331	T/C	0.919	0.975	1	GTEx	25954001	2015	Unspecified	GTEx	Gene expression	Colon transverse	CASP8	ENSG00000064012.17	NA	169	T	T/C	NA	0.2546	0.04277	2.243e-08
rs10197246	rs10197246	chr2:202204741	C/T	rs9677180	chr2:202184331	T/C	0.919	0.975	1	GTEx	25954001	2015	Unspecified	GTEx	Gene expression	Skin sun exposed lower leg	ALS2CR12	ENSG00000155749.8	NA	302	T	T/C	NA	-0.4443	0.07753	2.759e-08
rs10197246	rs10197246	chr2:202204741	C/T	rs9677180	chr2:202184331	T/C	0.919	0.975	1	GTEx	25954001	2015	Unspecified	GTEx	Gene expression	Lung	CASP8	ENSG00000064012.17	NA	278	T	T/C	NA	0.4394	0.04451	1.841e-19
rs10197246	rs10197246	chr2:202204741	C/T	rs9677180	chr2:202184331	T/C	0.919	0.975	1	GTEx	25954001	2015	Unspecified	GTEx	Gene expression	Esophagus muscularis	ALS2CR12	ENSG00000155749.8	NA	218	T	T/C	NA	-0.4915	0.07802	2.212e-09
rs10197246	rs10197246	chr2:202204741	C/T	rs1830298	chr2:202181247	T/C	0.919	0.975	1	GTEx	25954001	2015	Unspecified	GTEx	Gene expression	Pancreas	CASP8	ENSG00000064012.17	NA	149	T	T/C	NA	0.6324	0.09076	2.337e-10
rs10197246	rs10197246	chr2:202204741	C/T	rs1830298	chr2:202181247	T/C	0.919	0.975	1	GTEx	25954001	2015	Unspecified	GTEx	Gene expression	Adipose subcutaneous	CASP8	ENSG00000064012.17	NA	298	T	T/C	NA	0.6863	0.04953	5.87e-33
rs10197246	rs10197246	chr2:202204741	C/T	rs1830298	chr2:202181247	T/C	0.919	0.975	1	GTEx	25954001	2015	Unspecified	GTEx	Gene expression	Artery aorta	ALS2CR12	ENSG00000155749.8	NA	197	T	T/C	NA	-0.3973	0.06494	6.988e-09
rs10197246	rs10197246	chr2:202204741	C/T	rs1830298	chr2:202181247	T/C	0.919	0.975	1	GTEx	25954001	2015	Unspecified	GTEx	Gene expression	Brain caudate basal ganglia	ALS2CR12	ENSG00000155749.8	NA	100	T	T/C	NA	-0.5538	0.0799	1.065e-09
rs10197246	rs10197246	chr2:202204741	C/T	rs1830298	chr2:202181247	T/C	0.919	0.975	1	GTEx	25954001	2015	Unspecified	GTEx	Gene expression	Brain cerebellum	CASP8	ENSG00000064012.17	NA	103	T	T/C	NA	-1.098	0.1121	2.203e-15
rs10197246	rs10197246	chr2:202204741	C/T	rs1830298	chr2:202181247	T/C	0.919	0.975	1	GTEx	25954001	2015	Unspecified	GTEx	Gene expression	Skin sun exposed lower leg	ALS2CR12	ENSG00000155749.8	NA	302	T	T/C	NA	-0.45	0.07775	2.051e-08
rs10197246	rs10197246	chr2:202204741	C/T	rs1830298	chr2:202181247	T/C	0.919	0.975	1	GTEx	25954001	2015	Unspecified	GTEx	Gene expression	Whole blood	CASP8	ENSG00000064012.17	NA	338	T	T/C	NA	0.2557	0.02749	3.154e-18
rs10197246	rs10197246	chr2:202204741	C/T	rs1830298	chr2:202181247	T/C	0.919	0.975	1	GTEx	25954001	2015	Unspecified	GTEx	Gene expression	Skin not sun exposed suprapubic	CASP8	ENSG00000064012.17	NA	196	T	T/C	NA	0.7741	0.07731	1.328e-18
rs10197246	rs10197246	chr2:202204741	C/T	rs1830298	chr2:202181247	T/C	0.919	0.975	1	GTEx	25954001	2015	Unspecified	GTEx	Gene expression	Breast mammary tissue	CASP8	ENSG00000064012.17	NA	183	T	T/C	NA	0.5	0.06536	2.493e-12
rs10197246	rs10197246	chr2:202204741	C/T	rs1830298	chr2:202181247	T/C	0.919	0.975	1	GTEx	25954001	2015	Unspecified	GTEx	Gene expression	Artery tibial	ALS2CR12	ENSG00000155749.8	NA	285	T	T/C	NA	-0.3775	0.05574	9.434e-11
rs10197246	rs10197246	chr2:202204741	C/T	rs1830298	chr2:202181247	T/C	0.919	0.975	1	GTEx	25954001	2015	Unspecified	GTEx	Gene expression	Colon transverse	CASP8	ENSG00000064012.17	NA	169	T	T/C	NA	0.2617	0.04228	7.025e-09
rs10197246	rs10197246	chr2:202204741	C/T	rs1830298	chr2:202181247	T/C	0.919	0.975	1	GTEx	25954001	2015	Unspecified	GTEx	Gene expression	Thyroid	ALS2CR12	ENSG00000155749.8	NA	278	T	T/C	NA	-0.6246	0.07021	1.554e-16
rs10197246	rs10197246	chr2:202204741	C/T	rs1830298	chr2:202181247	T/C	0.919	0.975	1	GTEx	25954001	2015	Unspecified	GTEx	Gene expression	Adipose visceral omentum	CASP8	ENSG00000064012.17	NA	185	T	T/C	NA	0.504	0.04976	1.216e-18
rs10197246	rs10197246	chr2:202204741	C/T	rs1830298	chr2:202181247	T/C	0.919	0.975	1	GTEx	25954001	2015	Unspecified	GTEx	Gene expression	Brain frontal cortex ba9	CASP8	ENSG00000064012.17	NA	92	T	T/C	NA	-0.7261	0.09953	3.607e-10
rs10197246	rs10197246	chr2:202204741	C/T	rs1830298	chr2:202181247	T/C	0.919	0.975	1	GTEx	25954001	2015	Unspecified	GTEx	Gene expression	Skin sun exposed lower leg	CASP8	ENSG00000064012.17	NA	302	T	T/C	NA	0.7133	0.05299	1.066e-31
rs10197246	rs10197246	chr2:202204741	C/T	rs1830298	chr2:202181247	T/C	0.919	0.975	1	GTEx	25954001	2015	Unspecified	GTEx	Gene expression	Lung	ALS2CR12	ENSG00000155749.8	NA	278	T	T/C	NA	-0.3475	0.05326	4.118e-10
rs10197246	rs10197246	chr2:202204741	C/T	rs1830298	chr2:202181247	T/C	0.919	0.975	1	GTEx	25954001	2015	Unspecified	GTEx	Gene expression	Esophagus muscularis	ALS2CR12	ENSG00000155749.8	NA	218	T	T/C	NA	-0.4982	0.07764	1.18e-09
rs10197246	rs10197246	chr2:202204741	C/T	rs1830298	chr2:202181247	T/C	0.919	0.975	1	GTEx	25954001	2015	Unspecified	GTEx	Gene expression	Esophagus mucosa	CASP8	ENSG00000064012.17	NA	241	T	T/C	NA	0.4424	0.05187	3.353e-15
rs10197246	rs10197246	chr2:202204741	C/T	rs1830298	chr2:202181247	T/C	0.919	0.975	1	GTEx	25954001	2015	Unspecified	GTEx	Gene expression	Brain cortex	CASP8	ENSG00000064012.17	NA	96	T	T/C	NA	-0.8001	0.1234	8.843e-09
rs10197246	rs10197246	chr2:202204741	C/T	rs1830298	chr2:202181247	T/C	0.919	0.975	1	GTEx	25954001	2015	Unspecified	GTEx	Gene expression	Testis	ALS2CR12	ENSG00000155749.8	NA	157	T	T/C	NA	-0.4069	0.04523	3.962e-15
rs10197246	rs10197246	chr2:202204741	C/T	rs1830298	chr2:202181247	T/C	0.919	0.975	1	GTEx	25954001	2015	Unspecified	GTEx	Gene expression	Lung	CASP8	ENSG00000064012.17	NA	278	T	T/C	NA	0.4493	0.0443	2.668e-20
rs10197246	rs10197246	chr2:202204741	C/T	rs1830298	chr2:202181247	T/C	0.919	0.975	1	GTEx	25954001	2015	Unspecified	GTEx	Gene expression	Cells transformed fibroblasts	CASP8	ENSG00000064012.17	NA	272	T	T/C	NA	0.6269	0.05931	1.524e-21
rs10197246	rs10197246	chr2:202204741	C/T	rs1830298	chr2:202181247	T/C	0.919	0.975	1	GTEx	25954001	2015	Unspecified	GTEx	Gene expression	Brain putamen basal ganglia	ALS2CR12	ENSG00000155749.8	NA	82	T	T/C	NA	-0.8114	0.1258	2.165e-08
rs10197246	rs10197246	chr2:202204741	C/T	rs1830298	chr2:202181247	T/C	0.919	0.975	1	GTEx	25954001	2015	Unspecified	GTEx	Gene expression	Muscle skeletal	CASP8	ENSG00000064012.17	NA	361	T	T/C	NA	0.3619	0.05887	2.354e-09
rs10197246	rs10197246	chr2:202204741	C/T	rs1830298	chr2:202181247	T/C	0.919	0.975	1	GTEx	25954001	2015	Unspecified	GTEx	Gene expression	Adipose subcutaneous	ALS2CR12	ENSG00000155749.8	NA	298	T	T/C	NA	-0.5122	0.06068	2.364e-15
rs10197246	rs10197246	chr2:202204741	C/T	rs1830298	chr2:202181247	T/C	0.919	0.975	1	GTEx	25954001	2015	Unspecified	GTEx	Gene expression	Brain cerebellar hemisphere	CASP8	ENSG00000064012.17	NA	89	T	T/C	NA	-1.122	0.1115	4.905e-15
rs10197246	rs10197246	chr2:202204741	C/T	rs7582362	chr2:202176294	G/A	0.919	0.975	1	GTEx	25954001	2015	Unspecified	GTEx	Gene expression	Brain caudate basal ganglia	ALS2CR12	ENSG00000155749.8	NA	100	G	G/A	NA	-0.5544	0.07924	8.021e-10
rs10197246	rs10197246	chr2:202204741	C/T	rs7582362	chr2:202176294	G/A	0.919	0.975	1	GTEx	25954001	2015	Unspecified	GTEx	Gene expression	Skin sun exposed lower leg	CASP8	ENSG00000064012.17	NA	302	G	G/A	NA	0.6891	0.0538	1.891e-29
rs10197246	rs10197246	chr2:202204741	C/T	rs7582362	chr2:202176294	G/A	0.919	0.975	1	GTEx	25954001	2015	Unspecified	GTEx	Gene expression	Artery aorta	ALS2CR12	ENSG00000155749.8	NA	197	G	G/A	NA	-0.4029	0.06526	5.263e-09
rs10197246	rs10197246	chr2:202204741	C/T	rs7582362	chr2:202176294	G/A	0.919	0.975	1	GTEx	25954001	2015	Unspecified	GTEx	Gene expression	Skin not sun exposed suprapubic	CASP8	ENSG00000064012.17	NA	196	G	G/A	NA	0.7534	0.07814	1.311e-17
rs10197246	rs10197246	chr2:202204741	C/T	rs7582362	chr2:202176294	G/A	0.919	0.975	1	GTEx	25954001	2015	Unspecified	GTEx	Gene expression	Muscle skeletal	CASP8	ENSG00000064012.17	NA	361	G	G/A	NA	0.3379	0.05923	2.658e-08
rs10197246	rs10197246	chr2:202204741	C/T	rs7582362	chr2:202176294	G/A	0.919	0.975	1	GTEx	25954001	2015	Unspecified	GTEx	Gene expression	Adipose subcutaneous	CASP8	ENSG00000064012.17	NA	298	G	G/A	NA	0.6705	0.05056	6.597e-31
rs10197246	rs10197246	chr2:202204741	C/T	rs7582362	chr2:202176294	G/A	0.919	0.975	1	GTEx	25954001	2015	Unspecified	GTEx	Gene expression	Esophagus muscularis	ALS2CR12	ENSG00000155749.8	NA	218	G	G/A	NA	-0.4918	0.07779	1.956e-09
rs10197246	rs10197246	chr2:202204741	C/T	rs7582362	chr2:202176294	G/A	0.919	0.975	1	GTEx	25954001	2015	Unspecified	GTEx	Gene expression	Pancreas	CASP8	ENSG00000064012.17	NA	149	G	G/A	NA	0.635	0.09134	2.526e-10
rs10197246	rs10197246	chr2:202204741	C/T	rs7582362	chr2:202176294	G/A	0.919	0.975	1	GTEx	25954001	2015	Unspecified	GTEx	Gene expression	Brain cerebellum	CASP8	ENSG00000064012.17	NA	103	G	G/A	NA	-1.149	0.1091	7.509e-17
rs10197246	rs10197246	chr2:202204741	C/T	rs7582362	chr2:202176294	G/A	0.919	0.975	1	GTEx	25954001	2015	Unspecified	GTEx	Gene expression	Adipose visceral omentum	CASP8	ENSG00000064012.17	NA	185	G	G/A	NA	0.5072	0.04974	7.964e-19
rs10197246	rs10197246	chr2:202204741	C/T	rs7582362	chr2:202176294	G/A	0.919	0.975	1	GTEx	25954001	2015	Unspecified	GTEx	Gene expression	Brain cortex	CASP8	ENSG00000064012.17	NA	96	G	G/A	NA	-0.8173	0.1232	4.643e-09
rs10197246	rs10197246	chr2:202204741	C/T	rs7582362	chr2:202176294	G/A	0.919	0.975	1	GTEx	25954001	2015	Unspecified	GTEx	Gene expression	Testis	ALS2CR12	ENSG00000155749.8	NA	157	G	G/A	NA	-0.4008	0.04523	8.236e-15
rs10197246	rs10197246	chr2:202204741	C/T	rs7582362	chr2:202176294	G/A	0.919	0.975	1	GTEx	25954001	2015	Unspecified	GTEx	Gene expression	Skin sun exposed lower leg	ALS2CR12	ENSG00000155749.8	NA	302	G	G/A	NA	-0.4427	0.0775	3.054e-08
rs10197246	rs10197246	chr2:202204741	C/T	rs7582362	chr2:202176294	G/A	0.919	0.975	1	GTEx	25954001	2015	Unspecified	GTEx	Gene expression	Colon transverse	CASP8	ENSG00000064012.17	NA	169	G	G/A	NA	0.2546	0.04273	2.179e-08
rs10197246	rs10197246	chr2:202204741	C/T	rs7582362	chr2:202176294	G/A	0.919	0.975	1	GTEx	25954001	2015	Unspecified	GTEx	Gene expression	Thyroid	ALS2CR12	ENSG00000155749.8	NA	278	G	G/A	NA	-0.6315	0.06982	5.629e-17
rs10197246	rs10197246	chr2:202204741	C/T	rs7582362	chr2:202176294	G/A	0.919	0.975	1	GTEx	25954001	2015	Unspecified	GTEx	Gene expression	Adipose subcutaneous	ALS2CR12	ENSG00000155749.8	NA	298	G	G/A	NA	-0.5062	0.06105	6.423e-15
rs10197246	rs10197246	chr2:202204741	C/T	rs7582362	chr2:202176294	G/A	0.919	0.975	1	GTEx	25954001	2015	Unspecified	GTEx	Gene expression	Esophagus mucosa	CASP8	ENSG00000064012.17	NA	241	G	G/A	NA	0.4331	0.0524	1.761e-14
rs10197246	rs10197246	chr2:202204741	C/T	rs7582362	chr2:202176294	G/A	0.919	0.975	1	GTEx	25954001	2015	Unspecified	GTEx	Gene expression	Lung	ALS2CR12	ENSG00000155749.8	NA	278	G	G/A	NA	-0.3486	0.05294	2.92e-10
rs10197246	rs10197246	chr2:202204741	C/T	rs7582362	chr2:202176294	G/A	0.919	0.975	1	GTEx	25954001	2015	Unspecified	GTEx	Gene expression	Brain frontal cortex ba9	CASP8	ENSG00000064012.17	NA	92	G	G/A	NA	-0.7455	0.1025	3.908e-10
rs10197246	rs10197246	chr2:202204741	C/T	rs7582362	chr2:202176294	G/A	0.919	0.975	1	GTEx	25954001	2015	Unspecified	GTEx	Gene expression	Brain cerebellar hemisphere	CASP8	ENSG00000064012.17	NA	89	G	G/A	NA	-1.151	0.114	4.272e-15
rs10197246	rs10197246	chr2:202204741	C/T	rs7582362	chr2:202176294	G/A	0.919	0.975	1	GTEx	25954001	2015	Unspecified	GTEx	Gene expression	Artery tibial	ALS2CR12	ENSG00000155749.8	NA	285	G	G/A	NA	-0.3686	0.05621	3.259e-10
rs10197246	rs10197246	chr2:202204741	C/T	rs7582362	chr2:202176294	G/A	0.919	0.975	1	GTEx	25954001	2015	Unspecified	GTEx	Gene expression	Lung	CASP8	ENSG00000064012.17	NA	278	G	G/A	NA	0.4389	0.04445	1.795e-19
rs10197246	rs10197246	chr2:202204741	C/T	rs7582362	chr2:202176294	G/A	0.919	0.975	1	GTEx	25954001	2015	Unspecified	GTEx	Gene expression	Whole blood	CASP8	ENSG00000064012.17	NA	338	G	G/A	NA	0.2507	0.02777	2.306e-17
rs10197246	rs10197246	chr2:202204741	C/T	rs7582362	chr2:202176294	G/A	0.919	0.975	1	GTEx	25954001	2015	Unspecified	GTEx	Gene expression	Cells transformed fibroblasts	CASP8	ENSG00000064012.17	NA	272	G	G/A	NA	0.634	0.05969	1.064e-21
rs10197246	rs10197246	chr2:202204741	C/T	rs7582362	chr2:202176294	G/A	0.919	0.975	1	GTEx	25954001	2015	Unspecified	GTEx	Gene expression	Breast mammary tissue	CASP8	ENSG00000064012.17	NA	183	G	G/A	NA	0.503	0.06627	3.476e-12
rs10197246	rs10197246	chr2:202204741	C/T	rs6719014	chr2:202176024	C/T	0.919	0.975	1	GTEx	25954001	2015	Unspecified	GTEx	Gene expression	Adipose subcutaneous	CASP8	ENSG00000064012.17	NA	298	C	C/T	NA	0.6705	0.05056	6.583e-31
rs10197246	rs10197246	chr2:202204741	C/T	rs6719014	chr2:202176024	C/T	0.919	0.975	1	GTEx	25954001	2015	Unspecified	GTEx	Gene expression	Brain caudate basal ganglia	ALS2CR12	ENSG00000155749.8	NA	100	C	C/T	NA	-0.5544	0.07923	7.984e-10
rs10197246	rs10197246	chr2:202204741	C/T	rs6719014	chr2:202176024	C/T	0.919	0.975	1	GTEx	25954001	2015	Unspecified	GTEx	Gene expression	Esophagus muscularis	ALS2CR12	ENSG00000155749.8	NA	218	C	C/T	NA	-0.4918	0.07779	1.948e-09
rs10197246	rs10197246	chr2:202204741	C/T	rs6719014	chr2:202176024	C/T	0.919	0.975	1	GTEx	25954001	2015	Unspecified	GTEx	Gene expression	Whole blood	CASP8	ENSG00000064012.17	NA	338	C	C/T	NA	0.2507	0.02777	2.304e-17
rs10197246	rs10197246	chr2:202204741	C/T	rs6719014	chr2:202176024	C/T	0.919	0.975	1	GTEx	25954001	2015	Unspecified	GTEx	Gene expression	Esophagus mucosa	CASP8	ENSG00000064012.17	NA	241	C	C/T	NA	0.4331	0.0524	1.756e-14
rs10197246	rs10197246	chr2:202204741	C/T	rs6719014	chr2:202176024	C/T	0.919	0.975	1	GTEx	25954001	2015	Unspecified	GTEx	Gene expression	Pancreas	CASP8	ENSG00000064012.17	NA	149	C	C/T	NA	0.635	0.09133	2.519e-10
rs10197246	rs10197246	chr2:202204741	C/T	rs6719014	chr2:202176024	C/T	0.919	0.975	1	GTEx	25954001	2015	Unspecified	GTEx	Gene expression	Brain cortex	CASP8	ENSG00000064012.17	NA	96	C	C/T	NA	-0.8174	0.1231	4.628e-09
rs10197246	rs10197246	chr2:202204741	C/T	rs6719014	chr2:202176024	C/T	0.919	0.975	1	GTEx	25954001	2015	Unspecified	GTEx	Gene expression	Cells transformed fibroblasts	CASP8	ENSG00000064012.17	NA	272	C	C/T	NA	0.634	0.05969	1.064e-21
rs10197246	rs10197246	chr2:202204741	C/T	rs6719014	chr2:202176024	C/T	0.919	0.975	1	GTEx	25954001	2015	Unspecified	GTEx	Gene expression	Adipose visceral omentum	CASP8	ENSG00000064012.17	NA	185	C	C/T	NA	0.5072	0.04974	7.981e-19
rs10197246	rs10197246	chr2:202204741	C/T	rs6719014	chr2:202176024	C/T	0.919	0.975	1	GTEx	25954001	2015	Unspecified	GTEx	Gene expression	Lung	ALS2CR12	ENSG00000155749.8	NA	278	C	C/T	NA	-0.3486	0.05294	2.929e-10
rs10197246	rs10197246	chr2:202204741	C/T	rs6719014	chr2:202176024	C/T	0.919	0.975	1	GTEx	25954001	2015	Unspecified	GTEx	Gene expression	Skin sun exposed lower leg	CASP8	ENSG00000064012.17	NA	302	C	C/T	NA	0.6891	0.0538	1.895e-29
rs10197246	rs10197246	chr2:202204741	C/T	rs6719014	chr2:202176024	C/T	0.919	0.975	1	GTEx	25954001	2015	Unspecified	GTEx	Gene expression	Muscle skeletal	CASP8	ENSG00000064012.17	NA	361	C	C/T	NA	0.3379	0.05923	2.656e-08
rs10197246	rs10197246	chr2:202204741	C/T	rs6719014	chr2:202176024	C/T	0.919	0.975	1	GTEx	25954001	2015	Unspecified	GTEx	Gene expression	Brain cerebellar hemisphere	CASP8	ENSG00000064012.17	NA	89	C	C/T	NA	-1.151	0.114	4.278e-15
rs10197246	rs10197246	chr2:202204741	C/T	rs6719014	chr2:202176024	C/T	0.919	0.975	1	GTEx	25954001	2015	Unspecified	GTEx	Gene expression	Colon transverse	CASP8	ENSG00000064012.17	NA	169	C	C/T	NA	0.2546	0.04273	2.179e-08
rs10197246	rs10197246	chr2:202204741	C/T	rs6719014	chr2:202176024	C/T	0.919	0.975	1	GTEx	25954001	2015	Unspecified	GTEx	Gene expression	Testis	ALS2CR12	ENSG00000155749.8	NA	157	C	C/T	NA	-0.4007	0.04522	8.285e-15
rs10197246	rs10197246	chr2:202204741	C/T	rs6719014	chr2:202176024	C/T	0.919	0.975	1	GTEx	25954001	2015	Unspecified	GTEx	Gene expression	Skin sun exposed lower leg	ALS2CR12	ENSG00000155749.8	NA	302	C	C/T	NA	-0.4426	0.0775	3.06e-08
rs10197246	rs10197246	chr2:202204741	C/T	rs6719014	chr2:202176024	C/T	0.919	0.975	1	GTEx	25954001	2015	Unspecified	GTEx	Gene expression	Breast mammary tissue	CASP8	ENSG00000064012.17	NA	183	C	C/T	NA	0.503	0.06626	3.472e-12
rs10197246	rs10197246	chr2:202204741	C/T	rs6719014	chr2:202176024	C/T	0.919	0.975	1	GTEx	25954001	2015	Unspecified	GTEx	Gene expression	Adipose subcutaneous	ALS2CR12	ENSG00000155749.8	NA	298	C	C/T	NA	-0.5061	0.06105	6.436e-15
rs10197246	rs10197246	chr2:202204741	C/T	rs6719014	chr2:202176024	C/T	0.919	0.975	1	GTEx	25954001	2015	Unspecified	GTEx	Gene expression	Brain frontal cortex ba9	CASP8	ENSG00000064012.17	NA	92	C	C/T	NA	-0.7455	0.1025	3.908e-10
rs10197246	rs10197246	chr2:202204741	C/T	rs6719014	chr2:202176024	C/T	0.919	0.975	1	GTEx	25954001	2015	Unspecified	GTEx	Gene expression	Artery tibial	ALS2CR12	ENSG00000155749.8	NA	285	C	C/T	NA	-0.3686	0.05621	3.264e-10
rs10197246	rs10197246	chr2:202204741	C/T	rs6719014	chr2:202176024	C/T	0.919	0.975	1	GTEx	25954001	2015	Unspecified	GTEx	Gene expression	Brain cerebellum	CASP8	ENSG00000064012.17	NA	103	C	C/T	NA	-1.149	0.1091	7.51e-17
rs10197246	rs10197246	chr2:202204741	C/T	rs6719014	chr2:202176024	C/T	0.919	0.975	1	GTEx	25954001	2015	Unspecified	GTEx	Gene expression	Skin not sun exposed suprapubic	CASP8	ENSG00000064012.17	NA	196	C	C/T	NA	0.7534	0.07814	1.311e-17
rs10197246	rs10197246	chr2:202204741	C/T	rs6719014	chr2:202176024	C/T	0.919	0.975	1	GTEx	25954001	2015	Unspecified	GTEx	Gene expression	Artery aorta	ALS2CR12	ENSG00000155749.8	NA	197	C	C/T	NA	-0.4029	0.06526	5.267e-09
rs10197246	rs10197246	chr2:202204741	C/T	rs6719014	chr2:202176024	C/T	0.919	0.975	1	GTEx	25954001	2015	Unspecified	GTEx	Gene expression	Thyroid	ALS2CR12	ENSG00000155749.8	NA	278	C	C/T	NA	-0.6315	0.06981	5.614e-17
rs10197246	rs10197246	chr2:202204741	C/T	rs6719014	chr2:202176024	C/T	0.919	0.975	1	GTEx	25954001	2015	Unspecified	GTEx	Gene expression	Lung	CASP8	ENSG00000064012.17	NA	278	C	C/T	NA	0.4389	0.04445	1.799e-19
rs10197246	rs10197246	chr2:202204741	C/T	rs2080303	chr2:202165206	C/T	0.919	0.975	1	GTEx	25954001	2015	Unspecified	GTEx	Gene expression	Adipose subcutaneous	CASP8	ENSG00000064012.17	NA	298	C	C/T	NA	0.6156	0.05567	1.724e-23
rs10197246	rs10197246	chr2:202204741	C/T	rs2080303	chr2:202165206	C/T	0.919	0.975	1	GTEx	25954001	2015	Unspecified	GTEx	Gene expression	Brain cerebellum	CASP8	ENSG00000064012.17	NA	103	C	C/T	NA	-1.055	0.1138	2.326e-14
rs10197246	rs10197246	chr2:202204741	C/T	rs2080303	chr2:202165206	C/T	0.919	0.975	1	GTEx	25954001	2015	Unspecified	GTEx	Gene expression	Testis	ALS2CR12	ENSG00000155749.8	NA	157	C	C/T	NA	-0.4428	0.04428	1.588e-17
rs10197246	rs10197246	chr2:202204741	C/T	rs2080303	chr2:202165206	C/T	0.919	0.975	1	GTEx	25954001	2015	Unspecified	GTEx	Gene expression	Cells transformed fibroblasts	CASP8	ENSG00000064012.17	NA	272	C	C/T	NA	0.5238	0.066	9.092e-14
rs10197246	rs10197246	chr2:202204741	C/T	rs2080303	chr2:202165206	C/T	0.919	0.975	1	GTEx	25954001	2015	Unspecified	GTEx	Gene expression	Skin sun exposed lower leg	CASP8	ENSG00000064012.17	NA	302	C	C/T	NA	0.6403	0.05887	5.938e-23
rs10197246	rs10197246	chr2:202204741	C/T	rs2080303	chr2:202165206	C/T	0.919	0.975	1	GTEx	25954001	2015	Unspecified	GTEx	Gene expression	Lung	CASP8	ENSG00000064012.17	NA	278	C	C/T	NA	0.4031	0.04702	1.355e-15
rs10197246	rs10197246	chr2:202204741	C/T	rs2080303	chr2:202165206	C/T	0.919	0.975	1	GTEx	25954001	2015	Unspecified	GTEx	Gene expression	Adipose visceral omentum	CASP8	ENSG00000064012.17	NA	185	C	C/T	NA	0.4491	0.05678	5.514e-13
rs10197246	rs10197246	chr2:202204741	C/T	rs2080303	chr2:202165206	C/T	0.919	0.975	1	GTEx	25954001	2015	Unspecified	GTEx	Gene expression	Whole blood	CASP8	ENSG00000064012.17	NA	338	C	C/T	NA	0.2137	0.02924	2.54e-12
rs10197246	rs10197246	chr2:202204741	C/T	rs2080303	chr2:202165206	C/T	0.919	0.975	1	GTEx	25954001	2015	Unspecified	GTEx	Gene expression	Skin not sun exposed suprapubic	CASP8	ENSG00000064012.17	NA	196	C	C/T	NA	0.6485	0.08505	2.087e-12
rs10197246	rs10197246	chr2:202204741	C/T	rs2080303	chr2:202165206	C/T	0.919	0.975	1	GTEx	25954001	2015	Unspecified	GTEx	Gene expression	Thyroid	ALS2CR12	ENSG00000155749.8	NA	278	C	C/T	NA	-0.5926	0.07606	2.102e-13
rs10197246	rs10197246	chr2:202204741	C/T	rs2080303	chr2:202165206	C/T	0.919	0.975	1	GTEx	25954001	2015	Unspecified	GTEx	Gene expression	Esophagus mucosa	CASP8	ENSG00000064012.17	NA	241	C	C/T	NA	0.404	0.05672	1.783e-11
rs10197246	rs10197246	chr2:202204741	C/T	rs2080303	chr2:202165206	C/T	0.919	0.975	1	GTEx	25954001	2015	Unspecified	GTEx	Gene expression	Artery tibial	ALS2CR12	ENSG00000155749.8	NA	285	C	C/T	NA	-0.3333	0.05911	4.732e-08
rs10197246	rs10197246	chr2:202204741	C/T	rs2080303	chr2:202165206	C/T	0.919	0.975	1	GTEx	25954001	2015	Unspecified	GTEx	Gene expression	Breast mammary tissue	CASP8	ENSG00000064012.17	NA	183	C	C/T	NA	0.4955	0.07085	8.93e-11
rs10197246	rs10197246	chr2:202204741	C/T	rs2080303	chr2:202165206	C/T	0.919	0.975	1	GTEx	25954001	2015	Unspecified	GTEx	Gene expression	Brain putamen basal ganglia	ALS2CR12	ENSG00000155749.8	NA	82	C	C/T	NA	-0.8352	0.1269	1.287e-08
rs10197246	rs10197246	chr2:202204741	C/T	rs2080303	chr2:202165206	C/T	0.919	0.975	1	GTEx	25954001	2015	Unspecified	GTEx	Gene expression	Brain caudate basal ganglia	ALS2CR12	ENSG00000155749.8	NA	100	C	C/T	NA	-0.5132	0.08333	2.983e-08
rs10197246	rs10197246	chr2:202204741	C/T	rs2080303	chr2:202165206	C/T	0.919	0.975	1	GTEx	25954001	2015	Unspecified	GTEx	Gene expression	Adipose subcutaneous	ALS2CR12	ENSG00000155749.8	NA	298	C	C/T	NA	-0.4795	0.06421	1.278e-12
rs10197246	rs10197246	chr2:202204741	C/T	rs2080303	chr2:202165206	C/T	0.919	0.975	1	GTEx	25954001	2015	Unspecified	GTEx	Gene expression	Brain cerebellar hemisphere	CASP8	ENSG00000064012.17	NA	89	C	C/T	NA	-1.015	0.13	5.344e-11
rs10197246	rs10197246	chr2:202204741	C/T	rs2080303	chr2:202165206	C/T	0.919	0.975	1	GTEx	25954001	2015	Unspecified	GTEx	Gene expression	Pancreas	CASP8	ENSG00000064012.17	NA	149	C	C/T	NA	0.5981	0.09992	2.644e-08
rs10197246	rs10197246	chr2:202204741	C/T	rs6743068	chr2:202153920	G/A	0.919	0.975	1	Gibbs J	20485568	2010	European	eQTL Browser	Gene expression	Brain temporal cortex	MGAT4B	NA	ILMN_1796106	144	NA	NA	NA	NA	NA	2.44e-09
rs10197246	rs10197246	chr2:202204741	C/T	rs6743068	chr2:202153920	G/A	0.919	0.975	1	Gibbs J	20485568	2010	European	NHLBI GRASP Catalog (version 2)	Gene expression	Temporal cortex	MGAT4B	NA	NA	572	NA	NA	NA	NA	NA	2.44e-09
rs10197246	rs10197246	chr2:202204741	C/T	rs6743068	chr2:202153920	G/A	0.919	0.975	1	Zeller	20502693	2010	European	NHLBI GRASP Catalog (version 2)	Gene expression	Peripheral blood monocytes	PPIL3	NA	NA	2362	NA	NA	NA	NA	NA	2.5e-14
rs10197246	rs10197246	chr2:202204741	C/T	rs6743068	chr2:202153920	G/A	0.919	0.975	1	GTEx	25954001	2015	Unspecified	GTEx	Gene expression	Artery aorta	ALS2CR12	ENSG00000155749.8	NA	197	G	G/A	NA	-0.4016	0.06515	5.536e-09
rs10197246	rs10197246	chr2:202204741	C/T	rs6743068	chr2:202153920	G/A	0.919	0.975	1	GTEx	25954001	2015	Unspecified	GTEx	Gene expression	Muscle skeletal	CASP8	ENSG00000064012.17	NA	361	G	G/A	NA	0.3387	0.05917	2.388e-08
rs10197246	rs10197246	chr2:202204741	C/T	rs6743068	chr2:202153920	G/A	0.919	0.975	1	GTEx	25954001	2015	Unspecified	GTEx	Gene expression	Adipose visceral omentum	CASP8	ENSG00000064012.17	NA	185	G	G/A	NA	0.5061	0.04968	8.548e-19
rs10197246	rs10197246	chr2:202204741	C/T	rs6743068	chr2:202153920	G/A	0.919	0.975	1	GTEx	25954001	2015	Unspecified	GTEx	Gene expression	Esophagus muscularis	ALS2CR12	ENSG00000155749.8	NA	218	G	G/A	NA	-0.493	0.07757	1.646e-09
rs10197246	rs10197246	chr2:202204741	C/T	rs6743068	chr2:202153920	G/A	0.919	0.975	1	GTEx	25954001	2015	Unspecified	GTEx	Gene expression	Thyroid	ALS2CR12	ENSG00000155749.8	NA	278	G	G/A	NA	-0.631	0.06965	5.135e-17
rs10197246	rs10197246	chr2:202204741	C/T	rs6743068	chr2:202153920	G/A	0.919	0.975	1	GTEx	25954001	2015	Unspecified	GTEx	Gene expression	Adipose subcutaneous	ALS2CR12	ENSG00000155749.8	NA	298	G	G/A	NA	-0.5052	0.06102	6.903e-15
rs10197246	rs10197246	chr2:202204741	C/T	rs6743068	chr2:202153920	G/A	0.919	0.975	1	GTEx	25954001	2015	Unspecified	GTEx	Gene expression	Skin not sun exposed suprapubic	CASP8	ENSG00000064012.17	NA	196	G	G/A	NA	0.7528	0.07816	1.395e-17
rs10197246	rs10197246	chr2:202204741	C/T	rs6743068	chr2:202153920	G/A	0.919	0.975	1	GTEx	25954001	2015	Unspecified	GTEx	Gene expression	Brain cortex	CASP8	ENSG00000064012.17	NA	96	G	G/A	NA	-0.8179	0.1229	4.301e-09
rs10197246	rs10197246	chr2:202204741	C/T	rs6743068	chr2:202153920	G/A	0.919	0.975	1	GTEx	25954001	2015	Unspecified	GTEx	Gene expression	Artery tibial	ALS2CR12	ENSG00000155749.8	NA	285	G	G/A	NA	-0.3669	0.05613	3.678e-10
rs10197246	rs10197246	chr2:202204741	C/T	rs6743068	chr2:202153920	G/A	0.919	0.975	1	GTEx	25954001	2015	Unspecified	GTEx	Gene expression	Brain cerebellum	CASP8	ENSG00000064012.17	NA	103	G	G/A	NA	-1.146	0.1089	7.902e-17
rs10197246	rs10197246	chr2:202204741	C/T	rs6743068	chr2:202153920	G/A	0.919	0.975	1	GTEx	25954001	2015	Unspecified	GTEx	Gene expression	Colon transverse	CASP8	ENSG00000064012.17	NA	169	G	G/A	NA	0.2545	0.04274	2.212e-08
rs10197246	rs10197246	chr2:202204741	C/T	rs6743068	chr2:202153920	G/A	0.919	0.975	1	GTEx	25954001	2015	Unspecified	GTEx	Gene expression	Brain caudate basal ganglia	ALS2CR12	ENSG00000155749.8	NA	100	G	G/A	NA	-0.5553	0.07879	6.383e-10
rs10197246	rs10197246	chr2:202204741	C/T	rs6743068	chr2:202153920	G/A	0.919	0.975	1	GTEx	25954001	2015	Unspecified	GTEx	Gene expression	Skin sun exposed lower leg	ALS2CR12	ENSG00000155749.8	NA	302	G	G/A	NA	-0.4408	0.07748	3.425e-08
rs10197246	rs10197246	chr2:202204741	C/T	rs6743068	chr2:202153920	G/A	0.919	0.975	1	GTEx	25954001	2015	Unspecified	GTEx	Gene expression	Brain cerebellar hemisphere	CASP8	ENSG00000064012.17	NA	89	G	G/A	NA	-1.145	0.1138	4.894e-15
rs10197246	rs10197246	chr2:202204741	C/T	rs6743068	chr2:202153920	G/A	0.919	0.975	1	GTEx	25954001	2015	Unspecified	GTEx	Gene expression	Esophagus mucosa	CASP8	ENSG00000064012.17	NA	241	G	G/A	NA	0.4334	0.05227	1.49e-14
rs10197246	rs10197246	chr2:202204741	C/T	rs6743068	chr2:202153920	G/A	0.919	0.975	1	GTEx	25954001	2015	Unspecified	GTEx	Gene expression	Adipose subcutaneous	CASP8	ENSG00000064012.17	NA	298	G	G/A	NA	0.6705	0.05048	5.609e-31
rs10197246	rs10197246	chr2:202204741	C/T	rs6743068	chr2:202153920	G/A	0.919	0.975	1	GTEx	25954001	2015	Unspecified	GTEx	Gene expression	Whole blood	CASP8	ENSG00000064012.17	NA	338	G	G/A	NA	0.2506	0.02774	2.2e-17
rs10197246	rs10197246	chr2:202204741	C/T	rs6743068	chr2:202153920	G/A	0.919	0.975	1	GTEx	25954001	2015	Unspecified	GTEx	Gene expression	Brain frontal cortex ba9	CASP8	ENSG00000064012.17	NA	92	G	G/A	NA	-0.7443	0.1024	4.042e-10
rs10197246	rs10197246	chr2:202204741	C/T	rs6743068	chr2:202153920	G/A	0.919	0.975	1	GTEx	25954001	2015	Unspecified	GTEx	Gene expression	Lung	ALS2CR12	ENSG00000155749.8	NA	278	G	G/A	NA	-0.3466	0.05291	3.55e-10
rs10197246	rs10197246	chr2:202204741	C/T	rs6743068	chr2:202153920	G/A	0.919	0.975	1	GTEx	25954001	2015	Unspecified	GTEx	Gene expression	Lung	CASP8	ENSG00000064012.17	NA	278	G	G/A	NA	0.4384	0.04438	1.772e-19
rs10197246	rs10197246	chr2:202204741	C/T	rs6743068	chr2:202153920	G/A	0.919	0.975	1	GTEx	25954001	2015	Unspecified	GTEx	Gene expression	Pancreas	CASP8	ENSG00000064012.17	NA	149	G	G/A	NA	0.6357	0.09107	2.199e-10
rs10197246	rs10197246	chr2:202204741	C/T	rs6743068	chr2:202153920	G/A	0.919	0.975	1	GTEx	25954001	2015	Unspecified	GTEx	Gene expression	Breast mammary tissue	CASP8	ENSG00000064012.17	NA	183	G	G/A	NA	0.5023	0.0661	3.303e-12
rs10197246	rs10197246	chr2:202204741	C/T	rs6743068	chr2:202153920	G/A	0.919	0.975	1	GTEx	25954001	2015	Unspecified	GTEx	Gene expression	Testis	ALS2CR12	ENSG00000155749.8	NA	157	G	G/A	NA	-0.3981	0.04521	1.111e-14
rs10197246	rs10197246	chr2:202204741	C/T	rs6743068	chr2:202153920	G/A	0.919	0.975	1	GTEx	25954001	2015	Unspecified	GTEx	Gene expression	Skin sun exposed lower leg	CASP8	ENSG00000064012.17	NA	302	G	G/A	NA	0.6886	0.05375	1.865e-29
rs10197246	rs10197246	chr2:202204741	C/T	rs6743068	chr2:202153920	G/A	0.919	0.975	1	GTEx	25954001	2015	Unspecified	GTEx	Gene expression	Cells transformed fibroblasts	CASP8	ENSG00000064012.17	NA	272	G	G/A	NA	0.6341	0.05962	9.665e-22
rs10197246	rs10197246	chr2:202204741	C/T	rs6743068	chr2:202153920	G/A	0.919	0.975	1	Westra H	24013639	2013	European	Westra H	Gene expression	Peripheral blood	CASP8	NA	2650750	5311	NA	NA	NA	NA	NA	4.679e-12
rs10197246	rs10197246	chr2:202204741	C/T	rs6714430	chr2:202153684	T/C	0.919	0.975	1	GTEx	25954001	2015	Unspecified	GTEx	Gene expression	Skin not sun exposed suprapubic	CASP8	ENSG00000064012.17	NA	196	T	T/C	NA	0.7528	0.07816	1.395e-17
rs10197246	rs10197246	chr2:202204741	C/T	rs6714430	chr2:202153684	T/C	0.919	0.975	1	GTEx	25954001	2015	Unspecified	GTEx	Gene expression	Adipose subcutaneous	CASP8	ENSG00000064012.17	NA	298	T	T/C	NA	0.6705	0.05048	5.609e-31
rs10197246	rs10197246	chr2:202204741	C/T	rs6714430	chr2:202153684	T/C	0.919	0.975	1	GTEx	25954001	2015	Unspecified	GTEx	Gene expression	Artery tibial	ALS2CR12	ENSG00000155749.8	NA	285	T	T/C	NA	-0.3669	0.05613	3.678e-10
rs10197246	rs10197246	chr2:202204741	C/T	rs6714430	chr2:202153684	T/C	0.919	0.975	1	GTEx	25954001	2015	Unspecified	GTEx	Gene expression	Artery aorta	ALS2CR12	ENSG00000155749.8	NA	197	T	T/C	NA	-0.4016	0.06515	5.536e-09
rs10197246	rs10197246	chr2:202204741	C/T	rs6714430	chr2:202153684	T/C	0.919	0.975	1	GTEx	25954001	2015	Unspecified	GTEx	Gene expression	Skin sun exposed lower leg	ALS2CR12	ENSG00000155749.8	NA	302	T	T/C	NA	-0.4408	0.07748	3.425e-08
rs10197246	rs10197246	chr2:202204741	C/T	rs6714430	chr2:202153684	T/C	0.919	0.975	1	GTEx	25954001	2015	Unspecified	GTEx	Gene expression	Brain frontal cortex ba9	CASP8	ENSG00000064012.17	NA	92	T	T/C	NA	-0.7443	0.1024	4.042e-10
rs10197246	rs10197246	chr2:202204741	C/T	rs6714430	chr2:202153684	T/C	0.919	0.975	1	GTEx	25954001	2015	Unspecified	GTEx	Gene expression	Whole blood	CASP8	ENSG00000064012.17	NA	338	T	T/C	NA	0.2506	0.02774	2.2e-17
rs10197246	rs10197246	chr2:202204741	C/T	rs6714430	chr2:202153684	T/C	0.919	0.975	1	GTEx	25954001	2015	Unspecified	GTEx	Gene expression	Adipose visceral omentum	CASP8	ENSG00000064012.17	NA	185	T	T/C	NA	0.5061	0.04968	8.548e-19
rs10197246	rs10197246	chr2:202204741	C/T	rs6714430	chr2:202153684	T/C	0.919	0.975	1	GTEx	25954001	2015	Unspecified	GTEx	Gene expression	Adipose subcutaneous	ALS2CR12	ENSG00000155749.8	NA	298	T	T/C	NA	-0.5052	0.06102	6.903e-15
rs10197246	rs10197246	chr2:202204741	C/T	rs6714430	chr2:202153684	T/C	0.919	0.975	1	GTEx	25954001	2015	Unspecified	GTEx	Gene expression	Lung	CASP8	ENSG00000064012.17	NA	278	T	T/C	NA	0.4384	0.04438	1.772e-19
rs10197246	rs10197246	chr2:202204741	C/T	rs6714430	chr2:202153684	T/C	0.919	0.975	1	GTEx	25954001	2015	Unspecified	GTEx	Gene expression	Esophagus mucosa	CASP8	ENSG00000064012.17	NA	241	T	T/C	NA	0.4334	0.05227	1.49e-14
rs10197246	rs10197246	chr2:202204741	C/T	rs6714430	chr2:202153684	T/C	0.919	0.975	1	GTEx	25954001	2015	Unspecified	GTEx	Gene expression	Muscle skeletal	CASP8	ENSG00000064012.17	NA	361	T	T/C	NA	0.3387	0.05917	2.388e-08
rs10197246	rs10197246	chr2:202204741	C/T	rs6714430	chr2:202153684	T/C	0.919	0.975	1	GTEx	25954001	2015	Unspecified	GTEx	Gene expression	Esophagus muscularis	ALS2CR12	ENSG00000155749.8	NA	218	T	T/C	NA	-0.493	0.07757	1.646e-09
rs10197246	rs10197246	chr2:202204741	C/T	rs6714430	chr2:202153684	T/C	0.919	0.975	1	GTEx	25954001	2015	Unspecified	GTEx	Gene expression	Brain caudate basal ganglia	ALS2CR12	ENSG00000155749.8	NA	100	T	T/C	NA	-0.5553	0.07879	6.383e-10
rs10197246	rs10197246	chr2:202204741	C/T	rs6714430	chr2:202153684	T/C	0.919	0.975	1	GTEx	25954001	2015	Unspecified	GTEx	Gene expression	Testis	ALS2CR12	ENSG00000155749.8	NA	157	T	T/C	NA	-0.3981	0.04521	1.111e-14
rs10197246	rs10197246	chr2:202204741	C/T	rs6714430	chr2:202153684	T/C	0.919	0.975	1	GTEx	25954001	2015	Unspecified	GTEx	Gene expression	Brain cortex	CASP8	ENSG00000064012.17	NA	96	T	T/C	NA	-0.8179	0.1229	4.301e-09
rs10197246	rs10197246	chr2:202204741	C/T	rs6714430	chr2:202153684	T/C	0.919	0.975	1	GTEx	25954001	2015	Unspecified	GTEx	Gene expression	Brain cerebellum	CASP8	ENSG00000064012.17	NA	103	T	T/C	NA	-1.146	0.1089	7.902e-17
rs10197246	rs10197246	chr2:202204741	C/T	rs6714430	chr2:202153684	T/C	0.919	0.975	1	GTEx	25954001	2015	Unspecified	GTEx	Gene expression	Cells transformed fibroblasts	CASP8	ENSG00000064012.17	NA	272	T	T/C	NA	0.6341	0.05962	9.665e-22
rs10197246	rs10197246	chr2:202204741	C/T	rs6714430	chr2:202153684	T/C	0.919	0.975	1	GTEx	25954001	2015	Unspecified	GTEx	Gene expression	Breast mammary tissue	CASP8	ENSG00000064012.17	NA	183	T	T/C	NA	0.5023	0.0661	3.303e-12
rs10197246	rs10197246	chr2:202204741	C/T	rs6714430	chr2:202153684	T/C	0.919	0.975	1	GTEx	25954001	2015	Unspecified	GTEx	Gene expression	Skin sun exposed lower leg	CASP8	ENSG00000064012.17	NA	302	T	T/C	NA	0.6886	0.05375	1.865e-29
rs10197246	rs10197246	chr2:202204741	C/T	rs6714430	chr2:202153684	T/C	0.919	0.975	1	GTEx	25954001	2015	Unspecified	GTEx	Gene expression	Brain cerebellar hemisphere	CASP8	ENSG00000064012.17	NA	89	T	T/C	NA	-1.145	0.1138	4.894e-15
rs10197246	rs10197246	chr2:202204741	C/T	rs6714430	chr2:202153684	T/C	0.919	0.975	1	GTEx	25954001	2015	Unspecified	GTEx	Gene expression	Colon transverse	CASP8	ENSG00000064012.17	NA	169	T	T/C	NA	0.2545	0.04274	2.212e-08
rs10197246	rs10197246	chr2:202204741	C/T	rs6714430	chr2:202153684	T/C	0.919	0.975	1	GTEx	25954001	2015	Unspecified	GTEx	Gene expression	Thyroid	ALS2CR12	ENSG00000155749.8	NA	278	T	T/C	NA	-0.631	0.06965	5.135e-17
rs10197246	rs10197246	chr2:202204741	C/T	rs6714430	chr2:202153684	T/C	0.919	0.975	1	GTEx	25954001	2015	Unspecified	GTEx	Gene expression	Pancreas	CASP8	ENSG00000064012.17	NA	149	T	T/C	NA	0.6357	0.09107	2.199e-10
rs10197246	rs10197246	chr2:202204741	C/T	rs6714430	chr2:202153684	T/C	0.919	0.975	1	GTEx	25954001	2015	Unspecified	GTEx	Gene expression	Lung	ALS2CR12	ENSG00000155749.8	NA	278	T	T/C	NA	-0.3466	0.05291	3.55e-10
rs10197246	rs10197246	chr2:202204741	C/T	rs700635	chr2:202153225	A/C	0.919	0.975	1	Gibbs J	20485568	2010	European	eQTL Browser	Gene expression	Brain temporal cortex	MGAT4B	NA	ILMN_1796106	144	NA	NA	NA	NA	NA	2.44e-09
rs10197246	rs10197246	chr2:202204741	C/T	rs700635	chr2:202153225	A/C	0.919	0.975	1	Gibbs J	20485568	2010	European	NHLBI GRASP Catalog (version 2)	Gene expression	Temporal cortex	MGAT4B	NA	NA	572	NA	NA	NA	NA	NA	2.44e-09
rs10197246	rs10197246	chr2:202204741	C/T	rs700635	chr2:202153225	A/C	0.919	0.975	1	GTEx	25954001	2015	Unspecified	GTEx	Gene expression	Adipose subcutaneous	CASP8	ENSG00000064012.17	NA	298	A	A/C	NA	0.6705	0.05048	5.609e-31
rs10197246	rs10197246	chr2:202204741	C/T	rs700635	chr2:202153225	A/C	0.919	0.975	1	GTEx	25954001	2015	Unspecified	GTEx	Gene expression	Adipose subcutaneous	ALS2CR12	ENSG00000155749.8	NA	298	A	A/C	NA	-0.5052	0.06102	6.903e-15
rs10197246	rs10197246	chr2:202204741	C/T	rs700635	chr2:202153225	A/C	0.919	0.975	1	GTEx	25954001	2015	Unspecified	GTEx	Gene expression	Artery aorta	ALS2CR12	ENSG00000155749.8	NA	197	A	A/C	NA	-0.4016	0.06515	5.536e-09
rs10197246	rs10197246	chr2:202204741	C/T	rs700635	chr2:202153225	A/C	0.919	0.975	1	GTEx	25954001	2015	Unspecified	GTEx	Gene expression	Skin sun exposed lower leg	ALS2CR12	ENSG00000155749.8	NA	302	A	A/C	NA	-0.4408	0.07748	3.425e-08
rs10197246	rs10197246	chr2:202204741	C/T	rs700635	chr2:202153225	A/C	0.919	0.975	1	GTEx	25954001	2015	Unspecified	GTEx	Gene expression	Breast mammary tissue	CASP8	ENSG00000064012.17	NA	183	A	A/C	NA	0.5023	0.0661	3.303e-12
rs10197246	rs10197246	chr2:202204741	C/T	rs700635	chr2:202153225	A/C	0.919	0.975	1	GTEx	25954001	2015	Unspecified	GTEx	Gene expression	Cells transformed fibroblasts	CASP8	ENSG00000064012.17	NA	272	A	A/C	NA	0.6341	0.05962	9.665e-22
rs10197246	rs10197246	chr2:202204741	C/T	rs700635	chr2:202153225	A/C	0.919	0.975	1	GTEx	25954001	2015	Unspecified	GTEx	Gene expression	Brain frontal cortex ba9	CASP8	ENSG00000064012.17	NA	92	A	A/C	NA	-0.7443	0.1024	4.042e-10
rs10197246	rs10197246	chr2:202204741	C/T	rs700635	chr2:202153225	A/C	0.919	0.975	1	GTEx	25954001	2015	Unspecified	GTEx	Gene expression	Thyroid	ALS2CR12	ENSG00000155749.8	NA	278	A	A/C	NA	-0.631	0.06965	5.135e-17
rs10197246	rs10197246	chr2:202204741	C/T	rs700635	chr2:202153225	A/C	0.919	0.975	1	GTEx	25954001	2015	Unspecified	GTEx	Gene expression	Brain cerebellum	CASP8	ENSG00000064012.17	NA	103	A	A/C	NA	-1.146	0.1089	7.902e-17
rs10197246	rs10197246	chr2:202204741	C/T	rs700635	chr2:202153225	A/C	0.919	0.975	1	GTEx	25954001	2015	Unspecified	GTEx	Gene expression	Adipose visceral omentum	CASP8	ENSG00000064012.17	NA	185	A	A/C	NA	0.5061	0.04968	8.548e-19
rs10197246	rs10197246	chr2:202204741	C/T	rs700635	chr2:202153225	A/C	0.919	0.975	1	GTEx	25954001	2015	Unspecified	GTEx	Gene expression	Whole blood	CASP8	ENSG00000064012.17	NA	338	A	A/C	NA	0.2506	0.02774	2.2e-17
rs10197246	rs10197246	chr2:202204741	C/T	rs700635	chr2:202153225	A/C	0.919	0.975	1	GTEx	25954001	2015	Unspecified	GTEx	Gene expression	Lung	ALS2CR12	ENSG00000155749.8	NA	278	A	A/C	NA	-0.3466	0.05291	3.55e-10
rs10197246	rs10197246	chr2:202204741	C/T	rs700635	chr2:202153225	A/C	0.919	0.975	1	GTEx	25954001	2015	Unspecified	GTEx	Gene expression	Brain caudate basal ganglia	ALS2CR12	ENSG00000155749.8	NA	100	A	A/C	NA	-0.5553	0.07879	6.383e-10
rs10197246	rs10197246	chr2:202204741	C/T	rs700635	chr2:202153225	A/C	0.919	0.975	1	GTEx	25954001	2015	Unspecified	GTEx	Gene expression	Lung	CASP8	ENSG00000064012.17	NA	278	A	A/C	NA	0.4384	0.04438	1.772e-19
rs10197246	rs10197246	chr2:202204741	C/T	rs700635	chr2:202153225	A/C	0.919	0.975	1	GTEx	25954001	2015	Unspecified	GTEx	Gene expression	Muscle skeletal	CASP8	ENSG00000064012.17	NA	361	A	A/C	NA	0.3387	0.05917	2.388e-08
rs10197246	rs10197246	chr2:202204741	C/T	rs700635	chr2:202153225	A/C	0.919	0.975	1	GTEx	25954001	2015	Unspecified	GTEx	Gene expression	Brain cortex	CASP8	ENSG00000064012.17	NA	96	A	A/C	NA	-0.8179	0.1229	4.301e-09
rs10197246	rs10197246	chr2:202204741	C/T	rs700635	chr2:202153225	A/C	0.919	0.975	1	GTEx	25954001	2015	Unspecified	GTEx	Gene expression	Esophagus muscularis	ALS2CR12	ENSG00000155749.8	NA	218	A	A/C	NA	-0.493	0.07757	1.646e-09
rs10197246	rs10197246	chr2:202204741	C/T	rs700635	chr2:202153225	A/C	0.919	0.975	1	GTEx	25954001	2015	Unspecified	GTEx	Gene expression	Skin not sun exposed suprapubic	CASP8	ENSG00000064012.17	NA	196	A	A/C	NA	0.7528	0.07816	1.395e-17
rs10197246	rs10197246	chr2:202204741	C/T	rs700635	chr2:202153225	A/C	0.919	0.975	1	GTEx	25954001	2015	Unspecified	GTEx	Gene expression	Pancreas	CASP8	ENSG00000064012.17	NA	149	A	A/C	NA	0.6357	0.09107	2.199e-10
rs10197246	rs10197246	chr2:202204741	C/T	rs700635	chr2:202153225	A/C	0.919	0.975	1	GTEx	25954001	2015	Unspecified	GTEx	Gene expression	Testis	ALS2CR12	ENSG00000155749.8	NA	157	A	A/C	NA	-0.3981	0.04521	1.111e-14
rs10197246	rs10197246	chr2:202204741	C/T	rs700635	chr2:202153225	A/C	0.919	0.975	1	GTEx	25954001	2015	Unspecified	GTEx	Gene expression	Colon transverse	CASP8	ENSG00000064012.17	NA	169	A	A/C	NA	0.2545	0.04274	2.212e-08
rs10197246	rs10197246	chr2:202204741	C/T	rs700635	chr2:202153225	A/C	0.919	0.975	1	GTEx	25954001	2015	Unspecified	GTEx	Gene expression	Esophagus mucosa	CASP8	ENSG00000064012.17	NA	241	A	A/C	NA	0.4334	0.05227	1.49e-14
rs10197246	rs10197246	chr2:202204741	C/T	rs700635	chr2:202153225	A/C	0.919	0.975	1	GTEx	25954001	2015	Unspecified	GTEx	Gene expression	Artery tibial	ALS2CR12	ENSG00000155749.8	NA	285	A	A/C	NA	-0.3669	0.05613	3.678e-10
rs10197246	rs10197246	chr2:202204741	C/T	rs700635	chr2:202153225	A/C	0.919	0.975	1	GTEx	25954001	2015	Unspecified	GTEx	Gene expression	Brain cerebellar hemisphere	CASP8	ENSG00000064012.17	NA	89	A	A/C	NA	-1.145	0.1138	4.894e-15
rs10197246	rs10197246	chr2:202204741	C/T	rs700635	chr2:202153225	A/C	0.919	0.975	1	GTEx	25954001	2015	Unspecified	GTEx	Gene expression	Skin sun exposed lower leg	CASP8	ENSG00000064012.17	NA	302	A	A/C	NA	0.6886	0.05375	1.865e-29
rs10197246	rs10197246	chr2:202204741	C/T	rs700635	chr2:202153225	A/C	0.919	0.975	1	Westra H	24013639	2013	European	Westra H	Gene expression	Peripheral blood	CASP8	NA	2650750	5311	NA	NA	NA	NA	NA	4.286e-12
rs10197246	rs10197246	chr2:202204741	C/T	rs3769818	chr2:202151163	G/A	0.919	0.975	1	GTEx	25954001	2015	Unspecified	GTEx	Gene expression	Adipose subcutaneous	CASP8	ENSG00000064012.17	NA	298	G	G/A	NA	0.6705	0.05048	5.609e-31
rs10197246	rs10197246	chr2:202204741	C/T	rs3769818	chr2:202151163	G/A	0.919	0.975	1	GTEx	25954001	2015	Unspecified	GTEx	Gene expression	Skin sun exposed lower leg	ALS2CR12	ENSG00000155749.8	NA	302	G	G/A	NA	-0.4408	0.07748	3.425e-08
rs10197246	rs10197246	chr2:202204741	C/T	rs3769818	chr2:202151163	G/A	0.919	0.975	1	GTEx	25954001	2015	Unspecified	GTEx	Gene expression	Brain caudate basal ganglia	ALS2CR12	ENSG00000155749.8	NA	100	G	G/A	NA	-0.5553	0.07879	6.383e-10
rs10197246	rs10197246	chr2:202204741	C/T	rs3769818	chr2:202151163	G/A	0.919	0.975	1	GTEx	25954001	2015	Unspecified	GTEx	Gene expression	Adipose subcutaneous	ALS2CR12	ENSG00000155749.8	NA	298	G	G/A	NA	-0.5052	0.06102	6.903e-15
rs10197246	rs10197246	chr2:202204741	C/T	rs3769818	chr2:202151163	G/A	0.919	0.975	1	GTEx	25954001	2015	Unspecified	GTEx	Gene expression	Muscle skeletal	CASP8	ENSG00000064012.17	NA	361	G	G/A	NA	0.3387	0.05917	2.388e-08
rs10197246	rs10197246	chr2:202204741	C/T	rs3769818	chr2:202151163	G/A	0.919	0.975	1	GTEx	25954001	2015	Unspecified	GTEx	Gene expression	Esophagus mucosa	CASP8	ENSG00000064012.17	NA	241	G	G/A	NA	0.4334	0.05227	1.49e-14
rs10197246	rs10197246	chr2:202204741	C/T	rs3769818	chr2:202151163	G/A	0.919	0.975	1	GTEx	25954001	2015	Unspecified	GTEx	Gene expression	Brain cortex	CASP8	ENSG00000064012.17	NA	96	G	G/A	NA	-0.8179	0.1229	4.301e-09
rs10197246	rs10197246	chr2:202204741	C/T	rs3769818	chr2:202151163	G/A	0.919	0.975	1	GTEx	25954001	2015	Unspecified	GTEx	Gene expression	Artery aorta	ALS2CR12	ENSG00000155749.8	NA	197	G	G/A	NA	-0.4016	0.06515	5.536e-09
rs10197246	rs10197246	chr2:202204741	C/T	rs3769818	chr2:202151163	G/A	0.919	0.975	1	GTEx	25954001	2015	Unspecified	GTEx	Gene expression	Lung	CASP8	ENSG00000064012.17	NA	278	G	G/A	NA	0.4384	0.04438	1.772e-19
rs10197246	rs10197246	chr2:202204741	C/T	rs3769818	chr2:202151163	G/A	0.919	0.975	1	GTEx	25954001	2015	Unspecified	GTEx	Gene expression	Colon transverse	CASP8	ENSG00000064012.17	NA	169	G	G/A	NA	0.2545	0.04274	2.212e-08
rs10197246	rs10197246	chr2:202204741	C/T	rs3769818	chr2:202151163	G/A	0.919	0.975	1	GTEx	25954001	2015	Unspecified	GTEx	Gene expression	Breast mammary tissue	CASP8	ENSG00000064012.17	NA	183	G	G/A	NA	0.5023	0.0661	3.303e-12
rs10197246	rs10197246	chr2:202204741	C/T	rs3769818	chr2:202151163	G/A	0.919	0.975	1	GTEx	25954001	2015	Unspecified	GTEx	Gene expression	Brain frontal cortex ba9	CASP8	ENSG00000064012.17	NA	92	G	G/A	NA	-0.7443	0.1024	4.042e-10
rs10197246	rs10197246	chr2:202204741	C/T	rs3769818	chr2:202151163	G/A	0.919	0.975	1	GTEx	25954001	2015	Unspecified	GTEx	Gene expression	Esophagus muscularis	ALS2CR12	ENSG00000155749.8	NA	218	G	G/A	NA	-0.493	0.07757	1.646e-09
rs10197246	rs10197246	chr2:202204741	C/T	rs3769818	chr2:202151163	G/A	0.919	0.975	1	GTEx	25954001	2015	Unspecified	GTEx	Gene expression	Skin not sun exposed suprapubic	CASP8	ENSG00000064012.17	NA	196	G	G/A	NA	0.7528	0.07816	1.395e-17
rs10197246	rs10197246	chr2:202204741	C/T	rs3769818	chr2:202151163	G/A	0.919	0.975	1	GTEx	25954001	2015	Unspecified	GTEx	Gene expression	Skin sun exposed lower leg	CASP8	ENSG00000064012.17	NA	302	G	G/A	NA	0.6886	0.05375	1.865e-29
rs10197246	rs10197246	chr2:202204741	C/T	rs3769818	chr2:202151163	G/A	0.919	0.975	1	GTEx	25954001	2015	Unspecified	GTEx	Gene expression	Brain cerebellum	CASP8	ENSG00000064012.17	NA	103	G	G/A	NA	-1.146	0.1089	7.902e-17
rs10197246	rs10197246	chr2:202204741	C/T	rs3769818	chr2:202151163	G/A	0.919	0.975	1	GTEx	25954001	2015	Unspecified	GTEx	Gene expression	Testis	ALS2CR12	ENSG00000155749.8	NA	157	G	G/A	NA	-0.3981	0.04521	1.111e-14
rs10197246	rs10197246	chr2:202204741	C/T	rs3769818	chr2:202151163	G/A	0.919	0.975	1	GTEx	25954001	2015	Unspecified	GTEx	Gene expression	Lung	ALS2CR12	ENSG00000155749.8	NA	278	G	G/A	NA	-0.3466	0.05291	3.55e-10
rs10197246	rs10197246	chr2:202204741	C/T	rs3769818	chr2:202151163	G/A	0.919	0.975	1	GTEx	25954001	2015	Unspecified	GTEx	Gene expression	Cells transformed fibroblasts	CASP8	ENSG00000064012.17	NA	272	G	G/A	NA	0.6341	0.05962	9.665e-22
rs10197246	rs10197246	chr2:202204741	C/T	rs3769818	chr2:202151163	G/A	0.919	0.975	1	GTEx	25954001	2015	Unspecified	GTEx	Gene expression	Artery tibial	ALS2CR12	ENSG00000155749.8	NA	285	G	G/A	NA	-0.3669	0.05613	3.678e-10
rs10197246	rs10197246	chr2:202204741	C/T	rs3769818	chr2:202151163	G/A	0.919	0.975	1	GTEx	25954001	2015	Unspecified	GTEx	Gene expression	Adipose visceral omentum	CASP8	ENSG00000064012.17	NA	185	G	G/A	NA	0.5061	0.04968	8.548e-19
rs10197246	rs10197246	chr2:202204741	C/T	rs3769818	chr2:202151163	G/A	0.919	0.975	1	GTEx	25954001	2015	Unspecified	GTEx	Gene expression	Whole blood	CASP8	ENSG00000064012.17	NA	338	G	G/A	NA	0.2506	0.02774	2.2e-17
rs10197246	rs10197246	chr2:202204741	C/T	rs3769818	chr2:202151163	G/A	0.919	0.975	1	GTEx	25954001	2015	Unspecified	GTEx	Gene expression	Brain cerebellar hemisphere	CASP8	ENSG00000064012.17	NA	89	G	G/A	NA	-1.145	0.1138	4.894e-15
rs10197246	rs10197246	chr2:202204741	C/T	rs3769818	chr2:202151163	G/A	0.919	0.975	1	GTEx	25954001	2015	Unspecified	GTEx	Gene expression	Pancreas	CASP8	ENSG00000064012.17	NA	149	G	G/A	NA	0.6357	0.09107	2.199e-10
rs10197246	rs10197246	chr2:202204741	C/T	rs3769818	chr2:202151163	G/A	0.919	0.975	1	GTEx	25954001	2015	Unspecified	GTEx	Gene expression	Thyroid	ALS2CR12	ENSG00000155749.8	NA	278	G	G/A	NA	-0.631	0.06965	5.135e-17
rs10197246	rs10197246	chr2:202204741	C/T	rs2349073	chr2:202186986	A/C	0.91	0.975	1	GTEx	25954001	2015	Unspecified	GTEx	Gene expression	Adipose subcutaneous	CASP8	ENSG00000064012.17	NA	298	A	A/C	NA	0.6811	0.05082	2.153e-31
rs10197246	rs10197246	chr2:202204741	C/T	rs2349073	chr2:202186986	A/C	0.91	0.975	1	GTEx	25954001	2015	Unspecified	GTEx	Gene expression	Skin sun exposed lower leg	ALS2CR12	ENSG00000155749.8	NA	302	A	A/C	NA	-0.4491	0.07797	2.37e-08
rs10197246	rs10197246	chr2:202204741	C/T	rs2349073	chr2:202186986	A/C	0.91	0.975	1	GTEx	25954001	2015	Unspecified	GTEx	Gene expression	Brain cerebellum	CASP8	ENSG00000064012.17	NA	103	A	A/C	NA	-1.161	0.1105	8.739e-17
rs10197246	rs10197246	chr2:202204741	C/T	rs2349073	chr2:202186986	A/C	0.91	0.975	1	GTEx	25954001	2015	Unspecified	GTEx	Gene expression	Brain cortex	CASP8	ENSG00000064012.17	NA	96	A	A/C	NA	-0.8183	0.1238	5.196e-09
rs10197246	rs10197246	chr2:202204741	C/T	rs2349073	chr2:202186986	A/C	0.91	0.975	1	GTEx	25954001	2015	Unspecified	GTEx	Gene expression	Pancreas	CASP8	ENSG00000064012.17	NA	149	A	A/C	NA	0.6315	0.09285	5.343e-10
rs10197246	rs10197246	chr2:202204741	C/T	rs2349073	chr2:202186986	A/C	0.91	0.975	1	GTEx	25954001	2015	Unspecified	GTEx	Gene expression	Thyroid	ALS2CR12	ENSG00000155749.8	NA	278	A	A/C	NA	-0.6353	0.07094	1.037e-16
rs10197246	rs10197246	chr2:202204741	C/T	rs2349073	chr2:202186986	A/C	0.91	0.975	1	GTEx	25954001	2015	Unspecified	GTEx	Gene expression	Brain frontal cortex ba9	CASP8	ENSG00000064012.17	NA	92	A	A/C	NA	-0.7469	0.1033	4.672e-10
rs10197246	rs10197246	chr2:202204741	C/T	rs2349073	chr2:202186986	A/C	0.91	0.975	1	GTEx	25954001	2015	Unspecified	GTEx	Gene expression	Brain caudate basal ganglia	ALS2CR12	ENSG00000155749.8	NA	100	A	A/C	NA	-0.544	0.08102	2.737e-09
rs10197246	rs10197246	chr2:202204741	C/T	rs2349073	chr2:202186986	A/C	0.91	0.975	1	GTEx	25954001	2015	Unspecified	GTEx	Gene expression	Muscle skeletal	CASP8	ENSG00000064012.17	NA	361	A	A/C	NA	0.3382	0.05977	3.397e-08
rs10197246	rs10197246	chr2:202204741	C/T	rs2349073	chr2:202186986	A/C	0.91	0.975	1	GTEx	25954001	2015	Unspecified	GTEx	Gene expression	Adipose visceral omentum	CASP8	ENSG00000064012.17	NA	185	A	A/C	NA	0.5134	0.05008	5.748e-19
rs10197246	rs10197246	chr2:202204741	C/T	rs2349073	chr2:202186986	A/C	0.91	0.975	1	GTEx	25954001	2015	Unspecified	GTEx	Gene expression	Adipose subcutaneous	ALS2CR12	ENSG00000155749.8	NA	298	A	A/C	NA	-0.5133	0.06156	4.654e-15
rs10197246	rs10197246	chr2:202204741	C/T	rs2349073	chr2:202186986	A/C	0.91	0.975	1	GTEx	25954001	2015	Unspecified	GTEx	Gene expression	Esophagus mucosa	CASP8	ENSG00000064012.17	NA	241	A	A/C	NA	0.4353	0.05325	3.124e-14
rs10197246	rs10197246	chr2:202204741	C/T	rs2349073	chr2:202186986	A/C	0.91	0.975	1	GTEx	25954001	2015	Unspecified	GTEx	Gene expression	Breast mammary tissue	CASP8	ENSG00000064012.17	NA	183	A	A/C	NA	0.511	0.06722	3.248e-12
rs10197246	rs10197246	chr2:202204741	C/T	rs2349073	chr2:202186986	A/C	0.91	0.975	1	GTEx	25954001	2015	Unspecified	GTEx	Gene expression	Lung	CASP8	ENSG00000064012.17	NA	278	A	A/C	NA	0.448	0.04479	7.215e-20
rs10197246	rs10197246	chr2:202204741	C/T	rs2349073	chr2:202186986	A/C	0.91	0.975	1	GTEx	25954001	2015	Unspecified	GTEx	Gene expression	Cells transformed fibroblasts	CASP8	ENSG00000064012.17	NA	272	A	A/C	NA	0.6453	0.06013	4.833e-22
rs10197246	rs10197246	chr2:202204741	C/T	rs2349073	chr2:202186986	A/C	0.91	0.975	1	GTEx	25954001	2015	Unspecified	GTEx	Gene expression	Artery aorta	ALS2CR12	ENSG00000155749.8	NA	197	A	A/C	NA	-0.4064	0.06597	5.664e-09
rs10197246	rs10197246	chr2:202204741	C/T	rs2349073	chr2:202186986	A/C	0.91	0.975	1	GTEx	25954001	2015	Unspecified	GTEx	Gene expression	Brain putamen basal ganglia	ALS2CR12	ENSG00000155749.8	NA	82	A	A/C	NA	-0.8298	0.1311	3.419e-08
rs10197246	rs10197246	chr2:202204741	C/T	rs2349073	chr2:202186986	A/C	0.91	0.975	1	GTEx	25954001	2015	Unspecified	GTEx	Gene expression	Artery tibial	ALS2CR12	ENSG00000155749.8	NA	285	A	A/C	NA	-0.3722	0.0571	4.054e-10
rs10197246	rs10197246	chr2:202204741	C/T	rs2349073	chr2:202186986	A/C	0.91	0.975	1	GTEx	25954001	2015	Unspecified	GTEx	Gene expression	Skin not sun exposed suprapubic	CASP8	ENSG00000064012.17	NA	196	A	A/C	NA	0.7596	0.07835	9.392e-18
rs10197246	rs10197246	chr2:202204741	C/T	rs2349073	chr2:202186986	A/C	0.91	0.975	1	GTEx	25954001	2015	Unspecified	GTEx	Gene expression	Colon transverse	CASP8	ENSG00000064012.17	NA	169	A	A/C	NA	0.2581	0.04329	2.159e-08
rs10197246	rs10197246	chr2:202204741	C/T	rs2349073	chr2:202186986	A/C	0.91	0.975	1	GTEx	25954001	2015	Unspecified	GTEx	Gene expression	Whole blood	CASP8	ENSG00000064012.17	NA	338	A	A/C	NA	0.2502	0.02816	6.435e-17
rs10197246	rs10197246	chr2:202204741	C/T	rs2349073	chr2:202186986	A/C	0.91	0.975	1	GTEx	25954001	2015	Unspecified	GTEx	Gene expression	Testis	ALS2CR12	ENSG00000155749.8	NA	157	A	A/C	NA	-0.4068	0.04577	7.117e-15
rs10197246	rs10197246	chr2:202204741	C/T	rs2349073	chr2:202186986	A/C	0.91	0.975	1	GTEx	25954001	2015	Unspecified	GTEx	Gene expression	Lung	ALS2CR12	ENSG00000155749.8	NA	278	A	A/C	NA	-0.3575	0.05342	1.588e-10
rs10197246	rs10197246	chr2:202204741	C/T	rs2349073	chr2:202186986	A/C	0.91	0.975	1	GTEx	25954001	2015	Unspecified	GTEx	Gene expression	Esophagus muscularis	ALS2CR12	ENSG00000155749.8	NA	218	A	A/C	NA	-0.5005	0.07894	1.782e-09
rs10197246	rs10197246	chr2:202204741	C/T	rs2349073	chr2:202186986	A/C	0.91	0.975	1	GTEx	25954001	2015	Unspecified	GTEx	Gene expression	Skin sun exposed lower leg	CASP8	ENSG00000064012.17	NA	302	A	A/C	NA	0.6915	0.05429	3.335e-29
rs10197246	rs10197246	chr2:202204741	C/T	rs2349073	chr2:202186986	A/C	0.91	0.975	1	GTEx	25954001	2015	Unspecified	GTEx	Gene expression	Brain cerebellar hemisphere	CASP8	ENSG00000064012.17	NA	89	A	A/C	NA	-1.177	0.1154	2.843e-15
rs10197246	rs10197246	chr2:202204741	C/T	rs10931936	chr2:202143928	C/T	0.91	0.97	1	Gibbs J	20485568	2010	European	eQTL Browser	Gene expression	Brain temporal cortex	MGAT4B	NA	ILMN_1796106	144	NA	NA	NA	NA	NA	2.44e-09
rs10197246	rs10197246	chr2:202204741	C/T	rs10931936	chr2:202143928	C/T	0.91	0.97	1	Fehrmann	21829388	2011	European	NHLBI GRASP Catalog (version 2)	Gene expression	Blood	ALS2CR2	NA	NA	3255	NA	NA	NA	NA	NA	1e-08
rs10197246	rs10197246	chr2:202204741	C/T	rs10931936	chr2:202143928	C/T	0.91	0.97	1	Gibbs J	20485568	2010	European	NHLBI GRASP Catalog (version 2)	Gene expression	Temporal cortex	MGAT4B	NA	NA	572	NA	NA	NA	NA	NA	2.44e-09
rs10197246	rs10197246	chr2:202204741	C/T	rs10931936	chr2:202143928	C/T	0.91	0.97	1	GTEx	25954001	2015	Unspecified	GTEx	Gene expression	Brain cerebellum	CASP8	ENSG00000064012.17	NA	103	C	C/T	NA	-1.145	0.1094	1.01e-16
rs10197246	rs10197246	chr2:202204741	C/T	rs10931936	chr2:202143928	C/T	0.91	0.97	1	GTEx	25954001	2015	Unspecified	GTEx	Gene expression	Esophagus muscularis	ALS2CR12	ENSG00000155749.8	NA	218	C	C/T	NA	-0.4936	0.07757	1.578e-09
rs10197246	rs10197246	chr2:202204741	C/T	rs10931936	chr2:202143928	C/T	0.91	0.97	1	GTEx	25954001	2015	Unspecified	GTEx	Gene expression	Brain cortex	CASP8	ENSG00000064012.17	NA	96	C	C/T	NA	-0.8146	0.1234	5.404e-09
rs10197246	rs10197246	chr2:202204741	C/T	rs10931936	chr2:202143928	C/T	0.91	0.97	1	GTEx	25954001	2015	Unspecified	GTEx	Gene expression	Skin sun exposed lower leg	ALS2CR12	ENSG00000155749.8	NA	302	C	C/T	NA	-0.4412	0.07769	3.607e-08
rs10197246	rs10197246	chr2:202204741	C/T	rs10931936	chr2:202143928	C/T	0.91	0.97	1	GTEx	25954001	2015	Unspecified	GTEx	Gene expression	Thyroid	ALS2CR12	ENSG00000155749.8	NA	278	C	C/T	NA	-0.6315	0.06974	5.288e-17
rs10197246	rs10197246	chr2:202204741	C/T	rs10931936	chr2:202143928	C/T	0.91	0.97	1	GTEx	25954001	2015	Unspecified	GTEx	Gene expression	Pancreas	CASP8	ENSG00000064012.17	NA	149	C	C/T	NA	0.6356	0.09109	2.231e-10
rs10197246	rs10197246	chr2:202204741	C/T	rs10931936	chr2:202143928	C/T	0.91	0.97	1	GTEx	25954001	2015	Unspecified	GTEx	Gene expression	Brain cerebellar hemisphere	CASP8	ENSG00000064012.17	NA	89	C	C/T	NA	-1.15	0.1132	3.39e-15
rs10197246	rs10197246	chr2:202204741	C/T	rs10931936	chr2:202143928	C/T	0.91	0.97	1	GTEx	25954001	2015	Unspecified	GTEx	Gene expression	Artery aorta	ALS2CR12	ENSG00000155749.8	NA	197	C	C/T	NA	-0.4026	0.0652	5.248e-09
rs10197246	rs10197246	chr2:202204741	C/T	rs10931936	chr2:202143928	C/T	0.91	0.97	1	GTEx	25954001	2015	Unspecified	GTEx	Gene expression	Adipose subcutaneous	ALS2CR12	ENSG00000155749.8	NA	298	C	C/T	NA	-0.5045	0.06112	8.097e-15
rs10197246	rs10197246	chr2:202204741	C/T	rs10931936	chr2:202143928	C/T	0.91	0.97	1	GTEx	25954001	2015	Unspecified	GTEx	Gene expression	Cells transformed fibroblasts	CASP8	ENSG00000064012.17	NA	272	C	C/T	NA	0.6338	0.05976	1.187e-21
rs10197246	rs10197246	chr2:202204741	C/T	rs10931936	chr2:202143928	C/T	0.91	0.97	1	GTEx	25954001	2015	Unspecified	GTEx	Gene expression	Brain frontal cortex ba9	CASP8	ENSG00000064012.17	NA	92	C	C/T	NA	-0.7463	0.1026	3.9e-10
rs10197246	rs10197246	chr2:202204741	C/T	rs10931936	chr2:202143928	C/T	0.91	0.97	1	GTEx	25954001	2015	Unspecified	GTEx	Gene expression	Adipose subcutaneous	CASP8	ENSG00000064012.17	NA	298	C	C/T	NA	0.6726	0.05046	3.882e-31
rs10197246	rs10197246	chr2:202204741	C/T	rs10931936	chr2:202143928	C/T	0.91	0.97	1	GTEx	25954001	2015	Unspecified	GTEx	Gene expression	Lung	CASP8	ENSG00000064012.17	NA	278	C	C/T	NA	0.4403	0.0444	1.336e-19
rs10197246	rs10197246	chr2:202204741	C/T	rs10931936	chr2:202143928	C/T	0.91	0.97	1	GTEx	25954001	2015	Unspecified	GTEx	Gene expression	Esophagus mucosa	CASP8	ENSG00000064012.17	NA	241	C	C/T	NA	0.4344	0.05232	1.39e-14
rs10197246	rs10197246	chr2:202204741	C/T	rs10931936	chr2:202143928	C/T	0.91	0.97	1	GTEx	25954001	2015	Unspecified	GTEx	Gene expression	Whole blood	CASP8	ENSG00000064012.17	NA	338	C	C/T	NA	0.251	0.02776	2.074e-17
rs10197246	rs10197246	chr2:202204741	C/T	rs10931936	chr2:202143928	C/T	0.91	0.97	1	GTEx	25954001	2015	Unspecified	GTEx	Gene expression	Testis	ALS2CR12	ENSG00000155749.8	NA	157	C	C/T	NA	-0.3974	0.04549	1.639e-14
rs10197246	rs10197246	chr2:202204741	C/T	rs10931936	chr2:202143928	C/T	0.91	0.97	1	GTEx	25954001	2015	Unspecified	GTEx	Gene expression	Brain caudate basal ganglia	ALS2CR12	ENSG00000155749.8	NA	100	C	C/T	NA	-0.5553	0.07895	6.793e-10
rs10197246	rs10197246	chr2:202204741	C/T	rs10931936	chr2:202143928	C/T	0.91	0.97	1	GTEx	25954001	2015	Unspecified	GTEx	Gene expression	Skin sun exposed lower leg	CASP8	ENSG00000064012.17	NA	302	C	C/T	NA	0.6902	0.0539	1.949e-29
rs10197246	rs10197246	chr2:202204741	C/T	rs10931936	chr2:202143928	C/T	0.91	0.97	1	GTEx	25954001	2015	Unspecified	GTEx	Gene expression	Breast mammary tissue	CASP8	ENSG00000064012.17	NA	183	C	C/T	NA	0.5026	0.06618	3.408e-12
rs10197246	rs10197246	chr2:202204741	C/T	rs10931936	chr2:202143928	C/T	0.91	0.97	1	GTEx	25954001	2015	Unspecified	GTEx	Gene expression	Skin not sun exposed suprapubic	CASP8	ENSG00000064012.17	NA	196	C	C/T	NA	0.7532	0.07833	1.547e-17
rs10197246	rs10197246	chr2:202204741	C/T	rs10931936	chr2:202143928	C/T	0.91	0.97	1	GTEx	25954001	2015	Unspecified	GTEx	Gene expression	Artery tibial	ALS2CR12	ENSG00000155749.8	NA	285	C	C/T	NA	-0.3679	0.05631	3.753e-10
rs10197246	rs10197246	chr2:202204741	C/T	rs10931936	chr2:202143928	C/T	0.91	0.97	1	GTEx	25954001	2015	Unspecified	GTEx	Gene expression	Colon transverse	CASP8	ENSG00000064012.17	NA	169	C	C/T	NA	0.2549	0.04276	2.146e-08
rs10197246	rs10197246	chr2:202204741	C/T	rs10931936	chr2:202143928	C/T	0.91	0.97	1	GTEx	25954001	2015	Unspecified	GTEx	Gene expression	Adipose visceral omentum	CASP8	ENSG00000064012.17	NA	185	C	C/T	NA	0.5062	0.04976	9.29e-19
rs10197246	rs10197246	chr2:202204741	C/T	rs10931936	chr2:202143928	C/T	0.91	0.97	1	GTEx	25954001	2015	Unspecified	GTEx	Gene expression	Muscle skeletal	CASP8	ENSG00000064012.17	NA	361	C	C/T	NA	0.3392	0.05927	2.412e-08
rs10197246	rs10197246	chr2:202204741	C/T	rs10931936	chr2:202143928	C/T	0.91	0.97	1	GTEx	25954001	2015	Unspecified	GTEx	Gene expression	Lung	ALS2CR12	ENSG00000155749.8	NA	278	C	C/T	NA	-0.3469	0.053	3.646e-10
rs10197246	rs10197246	chr2:202204741	C/T	rs10931936	chr2:202143928	C/T	0.91	0.97	1	Westra H	24013639	2013	European	Westra H	Gene expression	Peripheral blood	CASP8	NA	2650750	5311	NA	NA	NA	NA	NA	3.408e-12
rs10197246	rs10197246	chr2:202204741	C/T	rs10200279	chr2:202170655	C/T	0.879	0.942	1	GTEx	25954001	2015	Unspecified	GTEx	Gene expression	Brain cortex	CASP8	ENSG00000064012.17	NA	96	C	C/T	NA	-0.8177	0.1231	4.493e-09
rs10197246	rs10197246	chr2:202204741	C/T	rs10200279	chr2:202170655	C/T	0.879	0.942	1	GTEx	25954001	2015	Unspecified	GTEx	Gene expression	Adipose subcutaneous	CASP8	ENSG00000064012.17	NA	298	C	C/T	NA	0.6706	0.05053	6.096e-31
rs10197246	rs10197246	chr2:202204741	C/T	rs10200279	chr2:202170655	C/T	0.879	0.942	1	GTEx	25954001	2015	Unspecified	GTEx	Gene expression	Artery aorta	ALS2CR12	ENSG00000155749.8	NA	197	C	C/T	NA	-0.4024	0.06521	5.371e-09
rs10197246	rs10197246	chr2:202204741	C/T	rs10200279	chr2:202170655	C/T	0.879	0.942	1	GTEx	25954001	2015	Unspecified	GTEx	Gene expression	Lung	ALS2CR12	ENSG00000155749.8	NA	278	C	C/T	NA	-0.3478	0.05294	3.183e-10
rs10197246	rs10197246	chr2:202204741	C/T	rs10200279	chr2:202170655	C/T	0.879	0.942	1	GTEx	25954001	2015	Unspecified	GTEx	Gene expression	Artery tibial	ALS2CR12	ENSG00000155749.8	NA	285	C	C/T	NA	-0.368	0.05619	3.414e-10
rs10197246	rs10197246	chr2:202204741	C/T	rs10200279	chr2:202170655	C/T	0.879	0.942	1	GTEx	25954001	2015	Unspecified	GTEx	Gene expression	Muscle skeletal	CASP8	ENSG00000064012.17	NA	361	C	C/T	NA	0.3381	0.05921	2.594e-08
rs10197246	rs10197246	chr2:202204741	C/T	rs10200279	chr2:202170655	C/T	0.879	0.942	1	GTEx	25954001	2015	Unspecified	GTEx	Gene expression	Colon transverse	CASP8	ENSG00000064012.17	NA	169	C	C/T	NA	0.2546	0.04274	2.188e-08
rs10197246	rs10197246	chr2:202204741	C/T	rs10200279	chr2:202170655	C/T	0.879	0.942	1	GTEx	25954001	2015	Unspecified	GTEx	Gene expression	Brain cerebellar hemisphere	CASP8	ENSG00000064012.17	NA	89	C	C/T	NA	-1.149	0.1139	4.49e-15
rs10197246	rs10197246	chr2:202204741	C/T	rs10200279	chr2:202170655	C/T	0.879	0.942	1	GTEx	25954001	2015	Unspecified	GTEx	Gene expression	Adipose subcutaneous	ALS2CR12	ENSG00000155749.8	NA	298	C	C/T	NA	-0.5058	0.06104	6.61e-15
rs10197246	rs10197246	chr2:202204741	C/T	rs10200279	chr2:202170655	C/T	0.879	0.942	1	GTEx	25954001	2015	Unspecified	GTEx	Gene expression	Brain frontal cortex ba9	CASP8	ENSG00000064012.17	NA	92	C	C/T	NA	-0.7454	0.1024	3.914e-10
rs10197246	rs10197246	chr2:202204741	C/T	rs10200279	chr2:202170655	C/T	0.879	0.942	1	GTEx	25954001	2015	Unspecified	GTEx	Gene expression	Thyroid	ALS2CR12	ENSG00000155749.8	NA	278	C	C/T	NA	-0.6313	0.06976	5.464e-17
rs10197246	rs10197246	chr2:202204741	C/T	rs10200279	chr2:202170655	C/T	0.879	0.942	1	GTEx	25954001	2015	Unspecified	GTEx	Gene expression	Adipose visceral omentum	CASP8	ENSG00000064012.17	NA	185	C	C/T	NA	0.5069	0.04975	8.373e-19
rs10197246	rs10197246	chr2:202204741	C/T	rs10200279	chr2:202170655	C/T	0.879	0.942	1	GTEx	25954001	2015	Unspecified	GTEx	Gene expression	Whole blood	CASP8	ENSG00000064012.17	NA	338	C	C/T	NA	0.2507	0.02776	2.262e-17
rs10197246	rs10197246	chr2:202204741	C/T	rs10200279	chr2:202170655	C/T	0.879	0.942	1	GTEx	25954001	2015	Unspecified	GTEx	Gene expression	Skin sun exposed lower leg	ALS2CR12	ENSG00000155749.8	NA	302	C	C/T	NA	-0.4419	0.0775	3.2e-08
rs10197246	rs10197246	chr2:202204741	C/T	rs10200279	chr2:202170655	C/T	0.879	0.942	1	GTEx	25954001	2015	Unspecified	GTEx	Gene expression	Brain caudate basal ganglia	ALS2CR12	ENSG00000155749.8	NA	100	C	C/T	NA	-0.5548	0.07906	7.282e-10
rs10197246	rs10197246	chr2:202204741	C/T	rs10200279	chr2:202170655	C/T	0.879	0.942	1	GTEx	25954001	2015	Unspecified	GTEx	Gene expression	Brain cerebellum	CASP8	ENSG00000064012.17	NA	103	C	C/T	NA	-1.148	0.109	7.557e-17
rs10197246	rs10197246	chr2:202204741	C/T	rs10200279	chr2:202170655	C/T	0.879	0.942	1	GTEx	25954001	2015	Unspecified	GTEx	Gene expression	Lung	CASP8	ENSG00000064012.17	NA	278	C	C/T	NA	0.4386	0.04443	1.839e-19
rs10197246	rs10197246	chr2:202204741	C/T	rs10200279	chr2:202170655	C/T	0.879	0.942	1	GTEx	25954001	2015	Unspecified	GTEx	Gene expression	Testis	ALS2CR12	ENSG00000155749.8	NA	157	C	C/T	NA	-0.3996	0.04523	9.488e-15
rs10197246	rs10197246	chr2:202204741	C/T	rs10200279	chr2:202170655	C/T	0.879	0.942	1	GTEx	25954001	2015	Unspecified	GTEx	Gene expression	Cells transformed fibroblasts	CASP8	ENSG00000064012.17	NA	272	C	C/T	NA	0.634	0.05967	1.043e-21
rs10197246	rs10197246	chr2:202204741	C/T	rs10200279	chr2:202170655	C/T	0.879	0.942	1	GTEx	25954001	2015	Unspecified	GTEx	Gene expression	Esophagus muscularis	ALS2CR12	ENSG00000155749.8	NA	218	C	C/T	NA	-0.492	0.07771	1.859e-09
rs10197246	rs10197246	chr2:202204741	C/T	rs10200279	chr2:202170655	C/T	0.879	0.942	1	GTEx	25954001	2015	Unspecified	GTEx	Gene expression	Esophagus mucosa	CASP8	ENSG00000064012.17	NA	241	C	C/T	NA	0.4333	0.05235	1.649e-14
rs10197246	rs10197246	chr2:202204741	C/T	rs10200279	chr2:202170655	C/T	0.879	0.942	1	GTEx	25954001	2015	Unspecified	GTEx	Gene expression	Pancreas	CASP8	ENSG00000064012.17	NA	149	C	C/T	NA	0.6353	0.09122	2.376e-10
rs10197246	rs10197246	chr2:202204741	C/T	rs10200279	chr2:202170655	C/T	0.879	0.942	1	GTEx	25954001	2015	Unspecified	GTEx	Gene expression	Skin sun exposed lower leg	CASP8	ENSG00000064012.17	NA	302	C	C/T	NA	0.6889	0.05378	1.877e-29
rs10197246	rs10197246	chr2:202204741	C/T	rs10200279	chr2:202170655	C/T	0.879	0.942	1	GTEx	25954001	2015	Unspecified	GTEx	Gene expression	Skin not sun exposed suprapubic	CASP8	ENSG00000064012.17	NA	196	C	C/T	NA	0.7533	0.07818	1.355e-17
rs10197246	rs10197246	chr2:202204741	C/T	rs10200279	chr2:202170655	C/T	0.879	0.942	1	GTEx	25954001	2015	Unspecified	GTEx	Gene expression	Breast mammary tissue	CASP8	ENSG00000064012.17	NA	183	C	C/T	NA	0.5027	0.06621	3.449e-12
rs10197246	rs10197246	chr2:202204741	C/T	rs2349070	chr2:202130308	C/A	0.855	0.964	1	GTEx	25954001	2015	Unspecified	GTEx	Gene expression	Muscle skeletal	CASP8	ENSG00000064012.17	NA	361	C	C/A	NA	0.3466	0.05933	1.278e-08
rs10197246	rs10197246	chr2:202204741	C/T	rs2349070	chr2:202130308	C/A	0.855	0.964	1	GTEx	25954001	2015	Unspecified	GTEx	Gene expression	Brain cerebellum	CASP8	ENSG00000064012.17	NA	103	C	C/A	NA	-1.093	0.1168	1.576e-14
rs10197246	rs10197246	chr2:202204741	C/T	rs2349070	chr2:202130308	C/A	0.855	0.964	1	GTEx	25954001	2015	Unspecified	GTEx	Gene expression	Skin not sun exposed suprapubic	CASP8	ENSG00000064012.17	NA	196	C	C/A	NA	0.7383	0.07973	1.355e-16
rs10197246	rs10197246	chr2:202204741	C/T	rs2349070	chr2:202130308	C/A	0.855	0.964	1	GTEx	25954001	2015	Unspecified	GTEx	Gene expression	Cells transformed fibroblasts	CASP8	ENSG00000064012.17	NA	272	C	C/A	NA	0.6162	0.06037	2.034e-20
rs10197246	rs10197246	chr2:202204741	C/T	rs2349070	chr2:202130308	C/A	0.855	0.964	1	GTEx	25954001	2015	Unspecified	GTEx	Gene expression	Brain anterior cingulate cortex ba24	CASP8	ENSG00000064012.17	NA	72	C	C/A	NA	-0.7829	0.1196	3.099e-08
rs10197246	rs10197246	chr2:202204741	C/T	rs2349070	chr2:202130308	C/A	0.855	0.964	1	GTEx	25954001	2015	Unspecified	GTEx	Gene expression	Adipose subcutaneous	CASP8	ENSG00000064012.17	NA	298	C	C/A	NA	0.6737	0.0509	8.149e-31
rs10197246	rs10197246	chr2:202204741	C/T	rs2349070	chr2:202130308	C/A	0.855	0.964	1	GTEx	25954001	2015	Unspecified	GTEx	Gene expression	Esophagus mucosa	CASP8	ENSG00000064012.17	NA	241	C	C/A	NA	0.4018	0.05383	2.386e-12
rs10197246	rs10197246	chr2:202204741	C/T	rs2349070	chr2:202130308	C/A	0.855	0.964	1	GTEx	25954001	2015	Unspecified	GTEx	Gene expression	Artery aorta	ALS2CR12	ENSG00000155749.8	NA	197	C	C/A	NA	-0.4237	0.06472	7.641e-10
rs10197246	rs10197246	chr2:202204741	C/T	rs2349070	chr2:202130308	C/A	0.855	0.964	1	GTEx	25954001	2015	Unspecified	GTEx	Gene expression	Thyroid	ALS2CR12	ENSG00000155749.8	NA	278	C	C/A	NA	-0.5909	0.07147	9.913e-15
rs10197246	rs10197246	chr2:202204741	C/T	rs2349070	chr2:202130308	C/A	0.855	0.964	1	GTEx	25954001	2015	Unspecified	GTEx	Gene expression	Breast mammary tissue	CASP8	ENSG00000064012.17	NA	183	C	C/A	NA	0.5045	0.0672	5.519e-12
rs10197246	rs10197246	chr2:202204741	C/T	rs2349070	chr2:202130308	C/A	0.855	0.964	1	GTEx	25954001	2015	Unspecified	GTEx	Gene expression	Brain cerebellar hemisphere	CASP8	ENSG00000064012.17	NA	89	C	C/A	NA	-1.146	0.1113	1.937e-15
rs10197246	rs10197246	chr2:202204741	C/T	rs2349070	chr2:202130308	C/A	0.855	0.964	1	GTEx	25954001	2015	Unspecified	GTEx	Gene expression	Whole blood	CASP8	ENSG00000064012.17	NA	338	C	C/A	NA	0.2404	0.02815	7.297e-16
rs10197246	rs10197246	chr2:202204741	C/T	rs2349070	chr2:202130308	C/A	0.855	0.964	1	GTEx	25954001	2015	Unspecified	GTEx	Gene expression	Brain putamen basal ganglia	ALS2CR12	ENSG00000155749.8	NA	82	C	C/A	NA	-0.8343	0.129	1.992e-08
rs10197246	rs10197246	chr2:202204741	C/T	rs2349070	chr2:202130308	C/A	0.855	0.964	1	GTEx	25954001	2015	Unspecified	GTEx	Gene expression	Adipose visceral omentum	CASP8	ENSG00000064012.17	NA	185	C	C/A	NA	0.4959	0.05086	1.18e-17
rs10197246	rs10197246	chr2:202204741	C/T	rs2349070	chr2:202130308	C/A	0.855	0.964	1	GTEx	25954001	2015	Unspecified	GTEx	Gene expression	Lung	CASP8	ENSG00000064012.17	NA	278	C	C/A	NA	0.4391	0.04472	2.65e-19
rs10197246	rs10197246	chr2:202204741	C/T	rs2349070	chr2:202130308	C/A	0.855	0.964	1	GTEx	25954001	2015	Unspecified	GTEx	Gene expression	Adipose subcutaneous	ALS2CR12	ENSG00000155749.8	NA	298	C	C/A	NA	-0.4963	0.06183	3.603e-14
rs10197246	rs10197246	chr2:202204741	C/T	rs2349070	chr2:202130308	C/A	0.855	0.964	1	GTEx	25954001	2015	Unspecified	GTEx	Gene expression	Testis	ALS2CR12	ENSG00000155749.8	NA	157	C	C/A	NA	-0.3894	0.04622	8.74e-14
rs10197246	rs10197246	chr2:202204741	C/T	rs2349070	chr2:202130308	C/A	0.855	0.964	1	GTEx	25954001	2015	Unspecified	GTEx	Gene expression	Pancreas	CASP8	ENSG00000064012.17	NA	149	C	C/A	NA	0.6048	0.09303	2.296e-09
rs10197246	rs10197246	chr2:202204741	C/T	rs2349070	chr2:202130308	C/A	0.855	0.964	1	GTEx	25954001	2015	Unspecified	GTEx	Gene expression	Brain caudate basal ganglia	ALS2CR12	ENSG00000155749.8	NA	100	C	C/A	NA	-0.5492	0.07903	9.866e-10
rs10197246	rs10197246	chr2:202204741	C/T	rs2349070	chr2:202130308	C/A	0.855	0.964	1	GTEx	25954001	2015	Unspecified	GTEx	Gene expression	Artery tibial	ALS2CR12	ENSG00000155749.8	NA	285	C	C/A	NA	-0.3493	0.05725	4.145e-09
rs10197246	rs10197246	chr2:202204741	C/T	rs2349070	chr2:202130308	C/A	0.855	0.964	1	GTEx	25954001	2015	Unspecified	GTEx	Gene expression	Brain frontal cortex ba9	CASP8	ENSG00000064012.17	NA	92	C	C/A	NA	-0.7254	0.103	1.037e-09
rs10197246	rs10197246	chr2:202204741	C/T	rs2349070	chr2:202130308	C/A	0.855	0.964	1	GTEx	25954001	2015	Unspecified	GTEx	Gene expression	Skin sun exposed lower leg	CASP8	ENSG00000064012.17	NA	302	C	C/A	NA	0.6561	0.05564	5.391e-26
rs10197246	rs10197246	chr2:202204741	C/T	rs2349070	chr2:202130308	C/A	0.855	0.964	1	GTEx	25954001	2015	Unspecified	GTEx	Gene expression	Esophagus muscularis	ALS2CR12	ENSG00000155749.8	NA	218	C	C/A	NA	-0.4691	0.07879	1.335e-08
rs10197246	rs10197246	chr2:202204741	C/T	rs2349070	chr2:202130308	C/A	0.855	0.964	1	GTEx	25954001	2015	Unspecified	GTEx	Gene expression	Lung	ALS2CR12	ENSG00000155749.8	NA	278	C	C/A	NA	-0.3335	0.05363	2.262e-09
rs10197246	rs10197246	chr2:202204741	C/T	rs6435074	chr2:202127947	C/A	0.855	0.964	1	GTEx	25954001	2015	Unspecified	GTEx	Gene expression	Brain putamen basal ganglia	ALS2CR12	ENSG00000155749.8	NA	82	C	C/A	NA	-0.8318	0.1289	2.11e-08
rs10197246	rs10197246	chr2:202204741	C/T	rs6435074	chr2:202127947	C/A	0.855	0.964	1	GTEx	25954001	2015	Unspecified	GTEx	Gene expression	Brain frontal cortex ba9	CASP8	ENSG00000064012.17	NA	92	C	C/A	NA	-0.7232	0.103	1.136e-09
rs10197246	rs10197246	chr2:202204741	C/T	rs6435074	chr2:202127947	C/A	0.855	0.964	1	GTEx	25954001	2015	Unspecified	GTEx	Gene expression	Adipose subcutaneous	ALS2CR12	ENSG00000155749.8	NA	298	C	C/A	NA	-0.4957	0.06181	3.793e-14
rs10197246	rs10197246	chr2:202204741	C/T	rs6435074	chr2:202127947	C/A	0.855	0.964	1	GTEx	25954001	2015	Unspecified	GTEx	Gene expression	Adipose subcutaneous	CASP8	ENSG00000064012.17	NA	298	C	C/A	NA	0.6733	0.05088	8.192e-31
rs10197246	rs10197246	chr2:202204741	C/T	rs6435074	chr2:202127947	C/A	0.855	0.964	1	GTEx	25954001	2015	Unspecified	GTEx	Gene expression	Lung	CASP8	ENSG00000064012.17	NA	278	C	C/A	NA	0.4393	0.04468	2.434e-19
rs10197246	rs10197246	chr2:202204741	C/T	rs6435074	chr2:202127947	C/A	0.855	0.964	1	GTEx	25954001	2015	Unspecified	GTEx	Gene expression	Esophagus muscularis	ALS2CR12	ENSG00000155749.8	NA	218	C	C/A	NA	-0.469	0.07876	1.324e-08
rs10197246	rs10197246	chr2:202204741	C/T	rs6435074	chr2:202127947	C/A	0.855	0.964	1	GTEx	25954001	2015	Unspecified	GTEx	Gene expression	Esophagus mucosa	CASP8	ENSG00000064012.17	NA	241	C	C/A	NA	0.4015	0.05382	2.45e-12
rs10197246	rs10197246	chr2:202204741	C/T	rs6435074	chr2:202127947	C/A	0.855	0.964	1	GTEx	25954001	2015	Unspecified	GTEx	Gene expression	Brain cerebellar hemisphere	CASP8	ENSG00000064012.17	NA	89	C	C/A	NA	-1.145	0.1111	1.877e-15
rs10197246	rs10197246	chr2:202204741	C/T	rs6435074	chr2:202127947	C/A	0.855	0.964	1	GTEx	25954001	2015	Unspecified	GTEx	Gene expression	Breast mammary tissue	CASP8	ENSG00000064012.17	NA	183	C	C/A	NA	0.5044	0.0672	5.569e-12
rs10197246	rs10197246	chr2:202204741	C/T	rs6435074	chr2:202127947	C/A	0.855	0.964	1	GTEx	25954001	2015	Unspecified	GTEx	Gene expression	Pancreas	CASP8	ENSG00000064012.17	NA	149	C	C/A	NA	0.6052	0.09304	2.251e-09
rs10197246	rs10197246	chr2:202204741	C/T	rs6435074	chr2:202127947	C/A	0.855	0.964	1	GTEx	25954001	2015	Unspecified	GTEx	Gene expression	Brain caudate basal ganglia	ALS2CR12	ENSG00000155749.8	NA	100	C	C/A	NA	-0.5456	0.07907	1.218e-09
rs10197246	rs10197246	chr2:202204741	C/T	rs6435074	chr2:202127947	C/A	0.855	0.964	1	GTEx	25954001	2015	Unspecified	GTEx	Gene expression	Brain anterior cingulate cortex ba24	CASP8	ENSG00000064012.17	NA	72	C	C/A	NA	-0.7828	0.1196	3.105e-08
rs10197246	rs10197246	chr2:202204741	C/T	rs6435074	chr2:202127947	C/A	0.855	0.964	1	GTEx	25954001	2015	Unspecified	GTEx	Gene expression	Artery aorta	ALS2CR12	ENSG00000155749.8	NA	197	C	C/A	NA	-0.4237	0.06473	7.67e-10
rs10197246	rs10197246	chr2:202204741	C/T	rs6435074	chr2:202127947	C/A	0.855	0.964	1	GTEx	25954001	2015	Unspecified	GTEx	Gene expression	Lung	ALS2CR12	ENSG00000155749.8	NA	278	C	C/A	NA	-0.3331	0.05361	2.313e-09
rs10197246	rs10197246	chr2:202204741	C/T	rs6435074	chr2:202127947	C/A	0.855	0.964	1	GTEx	25954001	2015	Unspecified	GTEx	Gene expression	Artery tibial	ALS2CR12	ENSG00000155749.8	NA	285	C	C/A	NA	-0.3481	0.05727	4.672e-09
rs10197246	rs10197246	chr2:202204741	C/T	rs6435074	chr2:202127947	C/A	0.855	0.964	1	GTEx	25954001	2015	Unspecified	GTEx	Gene expression	Skin not sun exposed suprapubic	CASP8	ENSG00000064012.17	NA	196	C	C/A	NA	0.7362	0.07976	1.614e-16
rs10197246	rs10197246	chr2:202204741	C/T	rs6435074	chr2:202127947	C/A	0.855	0.964	1	GTEx	25954001	2015	Unspecified	GTEx	Gene expression	Cells transformed fibroblasts	CASP8	ENSG00000064012.17	NA	272	C	C/A	NA	0.6161	0.06038	2.111e-20
rs10197246	rs10197246	chr2:202204741	C/T	rs6435074	chr2:202127947	C/A	0.855	0.964	1	GTEx	25954001	2015	Unspecified	GTEx	Gene expression	Whole blood	CASP8	ENSG00000064012.17	NA	338	C	C/A	NA	0.2403	0.02815	7.352e-16
rs10197246	rs10197246	chr2:202204741	C/T	rs6435074	chr2:202127947	C/A	0.855	0.964	1	GTEx	25954001	2015	Unspecified	GTEx	Gene expression	Adipose visceral omentum	CASP8	ENSG00000064012.17	NA	185	C	C/A	NA	0.4957	0.05085	1.192e-17
rs10197246	rs10197246	chr2:202204741	C/T	rs6435074	chr2:202127947	C/A	0.855	0.964	1	GTEx	25954001	2015	Unspecified	GTEx	Gene expression	Testis	ALS2CR12	ENSG00000155749.8	NA	157	C	C/A	NA	-0.3879	0.04626	1.072e-13
rs10197246	rs10197246	chr2:202204741	C/T	rs6435074	chr2:202127947	C/A	0.855	0.964	1	GTEx	25954001	2015	Unspecified	GTEx	Gene expression	Brain cerebellum	CASP8	ENSG00000064012.17	NA	103	C	C/A	NA	-1.087	0.117	2.132e-14
rs10197246	rs10197246	chr2:202204741	C/T	rs6435074	chr2:202127947	C/A	0.855	0.964	1	GTEx	25954001	2015	Unspecified	GTEx	Gene expression	Skin sun exposed lower leg	CASP8	ENSG00000064012.17	NA	302	C	C/A	NA	0.655	0.05566	6.535e-26
rs10197246	rs10197246	chr2:202204741	C/T	rs6435074	chr2:202127947	C/A	0.855	0.964	1	GTEx	25954001	2015	Unspecified	GTEx	Gene expression	Thyroid	ALS2CR12	ENSG00000155749.8	NA	278	C	C/A	NA	-0.5891	0.07145	1.153e-14
rs10197246	rs10197246	chr2:202204741	C/T	rs6435074	chr2:202127947	C/A	0.855	0.964	1	GTEx	25954001	2015	Unspecified	GTEx	Gene expression	Muscle skeletal	CASP8	ENSG00000064012.17	NA	361	C	C/A	NA	0.3462	0.05934	1.323e-08
rs10197246	rs10197246	chr2:202204741	C/T	rs1861270	chr2:202126615	G/A	0.855	0.964	1	Gibbs J	20485568	2010	European	eQTL Browser	Gene expression	Brain temporal cortex	MGAT4B	NA	ILMN_1796106	144	NA	NA	NA	NA	NA	1.48e-09
rs10197246	rs10197246	chr2:202204741	C/T	rs1861270	chr2:202126615	G/A	0.855	0.964	1	Gibbs J	20485568	2010	European	NHLBI GRASP Catalog (version 2)	Gene expression	Temporal cortex	MGAT4B	NA	NA	572	NA	NA	NA	NA	NA	1.48e-09
rs10197246	rs10197246	chr2:202204741	C/T	rs1861270	chr2:202126615	G/A	0.855	0.964	1	GTEx	25954001	2015	Unspecified	GTEx	Gene expression	Breast mammary tissue	CASP8	ENSG00000064012.17	NA	183	G	G/A	NA	0.5091	0.06662	2.628e-12
rs10197246	rs10197246	chr2:202204741	C/T	rs1861270	chr2:202126615	G/A	0.855	0.964	1	GTEx	25954001	2015	Unspecified	GTEx	Gene expression	Adipose subcutaneous	CASP8	ENSG00000064012.17	NA	298	G	G/A	NA	0.6731	0.05087	8.249e-31
rs10197246	rs10197246	chr2:202204741	C/T	rs1861270	chr2:202126615	G/A	0.855	0.964	1	GTEx	25954001	2015	Unspecified	GTEx	Gene expression	Skin not sun exposed suprapubic	CASP8	ENSG00000064012.17	NA	196	G	G/A	NA	0.7547	0.07945	3.15e-17
rs10197246	rs10197246	chr2:202204741	C/T	rs1861270	chr2:202126615	G/A	0.855	0.964	1	GTEx	25954001	2015	Unspecified	GTEx	Gene expression	Testis	ALS2CR12	ENSG00000155749.8	NA	157	G	G/A	NA	-0.3871	0.04628	1.207e-13
rs10197246	rs10197246	chr2:202204741	C/T	rs1861270	chr2:202126615	G/A	0.855	0.964	1	GTEx	25954001	2015	Unspecified	GTEx	Gene expression	Brain anterior cingulate cortex ba24	CASP8	ENSG00000064012.17	NA	72	G	G/A	NA	-0.7827	0.1196	3.111e-08
rs10197246	rs10197246	chr2:202204741	C/T	rs1861270	chr2:202126615	G/A	0.855	0.964	1	GTEx	25954001	2015	Unspecified	GTEx	Gene expression	Brain cerebellum	CASP8	ENSG00000064012.17	NA	103	G	G/A	NA	-1.084	0.1172	2.545e-14
rs10197246	rs10197246	chr2:202204741	C/T	rs1861270	chr2:202126615	G/A	0.855	0.964	1	GTEx	25954001	2015	Unspecified	GTEx	Gene expression	Esophagus muscularis	ALS2CR12	ENSG00000155749.8	NA	218	G	G/A	NA	-0.469	0.07875	1.321e-08
rs10197246	rs10197246	chr2:202204741	C/T	rs1861270	chr2:202126615	G/A	0.855	0.964	1	GTEx	25954001	2015	Unspecified	GTEx	Gene expression	Pancreas	CASP8	ENSG00000064012.17	NA	149	G	G/A	NA	0.6055	0.09304	2.226e-09
rs10197246	rs10197246	chr2:202204741	C/T	rs1861270	chr2:202126615	G/A	0.855	0.964	1	GTEx	25954001	2015	Unspecified	GTEx	Gene expression	Artery tibial	ALS2CR12	ENSG00000155749.8	NA	285	G	G/A	NA	-0.3473	0.05727	5.029e-09
rs10197246	rs10197246	chr2:202204741	C/T	rs1861270	chr2:202126615	G/A	0.855	0.964	1	GTEx	25954001	2015	Unspecified	GTEx	Gene expression	Adipose visceral omentum	CASP8	ENSG00000064012.17	NA	185	G	G/A	NA	0.5011	0.0511	8.415e-18
rs10197246	rs10197246	chr2:202204741	C/T	rs1861270	chr2:202126615	G/A	0.855	0.964	1	GTEx	25954001	2015	Unspecified	GTEx	Gene expression	Muscle skeletal	CASP8	ENSG00000064012.17	NA	361	G	G/A	NA	0.3419	0.05945	2.075e-08
rs10197246	rs10197246	chr2:202204741	C/T	rs1861270	chr2:202126615	G/A	0.855	0.964	1	GTEx	25954001	2015	Unspecified	GTEx	Gene expression	Lung	CASP8	ENSG00000064012.17	NA	278	G	G/A	NA	0.4393	0.04466	2.322e-19
rs10197246	rs10197246	chr2:202204741	C/T	rs1861270	chr2:202126615	G/A	0.855	0.964	1	GTEx	25954001	2015	Unspecified	GTEx	Gene expression	Whole blood	CASP8	ENSG00000064012.17	NA	338	G	G/A	NA	0.2378	0.02823	1.608e-15
rs10197246	rs10197246	chr2:202204741	C/T	rs1861270	chr2:202126615	G/A	0.855	0.964	1	GTEx	25954001	2015	Unspecified	GTEx	Gene expression	Esophagus mucosa	CASP8	ENSG00000064012.17	NA	241	G	G/A	NA	0.4013	0.05382	2.487e-12
rs10197246	rs10197246	chr2:202204741	C/T	rs1861270	chr2:202126615	G/A	0.855	0.964	1	GTEx	25954001	2015	Unspecified	GTEx	Gene expression	Lung	ALS2CR12	ENSG00000155749.8	NA	278	G	G/A	NA	-0.3329	0.05359	2.344e-09
rs10197246	rs10197246	chr2:202204741	C/T	rs1861270	chr2:202126615	G/A	0.855	0.964	1	GTEx	25954001	2015	Unspecified	GTEx	Gene expression	Skin sun exposed lower leg	CASP8	ENSG00000064012.17	NA	302	G	G/A	NA	0.6565	0.05556	4.525e-26
rs10197246	rs10197246	chr2:202204741	C/T	rs1861270	chr2:202126615	G/A	0.855	0.964	1	GTEx	25954001	2015	Unspecified	GTEx	Gene expression	Brain caudate basal ganglia	ALS2CR12	ENSG00000155749.8	NA	100	G	G/A	NA	-0.5435	0.07909	1.375e-09
rs10197246	rs10197246	chr2:202204741	C/T	rs1861270	chr2:202126615	G/A	0.855	0.964	1	GTEx	25954001	2015	Unspecified	GTEx	Gene expression	Adipose subcutaneous	ALS2CR12	ENSG00000155749.8	NA	298	G	G/A	NA	-0.4953	0.0618	3.906e-14
rs10197246	rs10197246	chr2:202204741	C/T	rs1861270	chr2:202126615	G/A	0.855	0.964	1	GTEx	25954001	2015	Unspecified	GTEx	Gene expression	Brain putamen basal ganglia	ALS2CR12	ENSG00000155749.8	NA	82	G	G/A	NA	-0.8301	0.1288	2.192e-08
rs10197246	rs10197246	chr2:202204741	C/T	rs1861270	chr2:202126615	G/A	0.855	0.964	1	GTEx	25954001	2015	Unspecified	GTEx	Gene expression	Thyroid	ALS2CR12	ENSG00000155749.8	NA	278	G	G/A	NA	-0.6022	0.07094	2.342e-15
rs10197246	rs10197246	chr2:202204741	C/T	rs1861270	chr2:202126615	G/A	0.855	0.964	1	GTEx	25954001	2015	Unspecified	GTEx	Gene expression	Artery aorta	ALS2CR12	ENSG00000155749.8	NA	197	G	G/A	NA	-0.4236	0.06473	7.701e-10
rs10197246	rs10197246	chr2:202204741	C/T	rs1861270	chr2:202126615	G/A	0.855	0.964	1	GTEx	25954001	2015	Unspecified	GTEx	Gene expression	Brain frontal cortex ba9	CASP8	ENSG00000064012.17	NA	92	G	G/A	NA	-0.7219	0.103	1.197e-09
rs10197246	rs10197246	chr2:202204741	C/T	rs1861270	chr2:202126615	G/A	0.855	0.964	1	GTEx	25954001	2015	Unspecified	GTEx	Gene expression	Brain cerebellar hemisphere	CASP8	ENSG00000064012.17	NA	89	G	G/A	NA	-1.144	0.111	1.852e-15
rs10197246	rs10197246	chr2:202204741	C/T	rs1861270	chr2:202126615	G/A	0.855	0.964	1	GTEx	25954001	2015	Unspecified	GTEx	Gene expression	Cells transformed fibroblasts	CASP8	ENSG00000064012.17	NA	272	G	G/A	NA	0.616	0.06039	2.149e-20
rs10197246	rs10197246	chr2:202204741	C/T	rs1861270	chr2:202126615	G/A	0.855	0.964	1	Westra H	24013639	2013	European	Westra H	Gene expression	Peripheral blood	CASP8	NA	2650750	5311	NA	NA	NA	NA	NA	7.577e-13
rs10197246	rs10197246	chr2:202204741	C/T	rs6754084	chr2:202124997	C/T	0.846	0.959	1	Gibbs J	20485568	2010	European	eQTL Browser	Gene expression	Brain temporal cortex	MGAT4B	NA	ILMN_1796106	144	NA	NA	NA	NA	NA	1.48e-09
rs10197246	rs10197246	chr2:202204741	C/T	rs6754084	chr2:202124997	C/T	0.846	0.959	1	Gibbs J	20485568	2010	European	NHLBI GRASP Catalog (version 2)	Gene expression	Temporal cortex	MGAT4B	NA	NA	572	NA	NA	NA	NA	NA	1.48e-09
rs10197246	rs10197246	chr2:202204741	C/T	rs6754084	chr2:202124997	C/T	0.846	0.959	1	Zeller	20502693	2010	European	NHLBI GRASP Catalog (version 2)	Gene expression	Peripheral blood monocytes	PPIL3	NA	NA	2362	NA	NA	NA	NA	NA	3.03e-13
rs10197246	rs10197246	chr2:202204741	C/T	rs6754084	chr2:202124997	C/T	0.846	0.959	1	GTEx	25954001	2015	Unspecified	GTEx	Gene expression	Adipose subcutaneous	CASP8	ENSG00000064012.17	NA	298	C	C/T	NA	0.6727	0.05085	8.504e-31
rs10197246	rs10197246	chr2:202204741	C/T	rs6754084	chr2:202124997	C/T	0.846	0.959	1	GTEx	25954001	2015	Unspecified	GTEx	Gene expression	Brain cerebellum	CASP8	ENSG00000064012.17	NA	103	C	C/T	NA	-1.079	0.1173	3.228e-14
rs10197246	rs10197246	chr2:202204741	C/T	rs6754084	chr2:202124997	C/T	0.846	0.959	1	GTEx	25954001	2015	Unspecified	GTEx	Gene expression	Testis	ALS2CR12	ENSG00000155749.8	NA	157	C	C/T	NA	-0.3859	0.0463	1.414e-13
rs10197246	rs10197246	chr2:202204741	C/T	rs6754084	chr2:202124997	C/T	0.846	0.959	1	GTEx	25954001	2015	Unspecified	GTEx	Gene expression	Brain anterior cingulate cortex ba24	CASP8	ENSG00000064012.17	NA	72	C	C/T	NA	-0.7827	0.1196	3.111e-08
rs10197246	rs10197246	chr2:202204741	C/T	rs6754084	chr2:202124997	C/T	0.846	0.959	1	GTEx	25954001	2015	Unspecified	GTEx	Gene expression	Whole blood	CASP8	ENSG00000064012.17	NA	338	C	C/T	NA	0.2403	0.02815	7.425e-16
rs10197246	rs10197246	chr2:202204741	C/T	rs6754084	chr2:202124997	C/T	0.846	0.959	1	GTEx	25954001	2015	Unspecified	GTEx	Gene expression	Pancreas	CASP8	ENSG00000064012.17	NA	149	C	C/T	NA	0.6058	0.09305	2.196e-09
rs10197246	rs10197246	chr2:202204741	C/T	rs6754084	chr2:202124997	C/T	0.846	0.959	1	GTEx	25954001	2015	Unspecified	GTEx	Gene expression	Artery aorta	ALS2CR12	ENSG00000155749.8	NA	197	C	C/T	NA	-0.4236	0.06474	7.734e-10
rs10197246	rs10197246	chr2:202204741	C/T	rs6754084	chr2:202124997	C/T	0.846	0.959	1	GTEx	25954001	2015	Unspecified	GTEx	Gene expression	Lung	CASP8	ENSG00000064012.17	NA	278	C	C/T	NA	0.4394	0.04462	2.193e-19
rs10197246	rs10197246	chr2:202204741	C/T	rs6754084	chr2:202124997	C/T	0.846	0.959	1	GTEx	25954001	2015	Unspecified	GTEx	Gene expression	Adipose visceral omentum	CASP8	ENSG00000064012.17	NA	185	C	C/T	NA	0.4956	0.05085	1.208e-17
rs10197246	rs10197246	chr2:202204741	C/T	rs6754084	chr2:202124997	C/T	0.846	0.959	1	GTEx	25954001	2015	Unspecified	GTEx	Gene expression	Esophagus mucosa	CASP8	ENSG00000064012.17	NA	241	C	C/T	NA	0.401	0.05381	2.549e-12
rs10197246	rs10197246	chr2:202204741	C/T	rs6754084	chr2:202124997	C/T	0.846	0.959	1	GTEx	25954001	2015	Unspecified	GTEx	Gene expression	Artery tibial	ALS2CR12	ENSG00000155749.8	NA	285	C	C/T	NA	-0.3463	0.05728	5.569e-09
rs10197246	rs10197246	chr2:202204741	C/T	rs6754084	chr2:202124997	C/T	0.846	0.959	1	GTEx	25954001	2015	Unspecified	GTEx	Gene expression	Skin not sun exposed suprapubic	CASP8	ENSG00000064012.17	NA	196	C	C/T	NA	0.7335	0.07979	2.034e-16
rs10197246	rs10197246	chr2:202204741	C/T	rs6754084	chr2:202124997	C/T	0.846	0.959	1	GTEx	25954001	2015	Unspecified	GTEx	Gene expression	Brain caudate basal ganglia	ALS2CR12	ENSG00000155749.8	NA	100	C	C/T	NA	-0.5406	0.0791	1.621e-09
rs10197246	rs10197246	chr2:202204741	C/T	rs6754084	chr2:202124997	C/T	0.846	0.959	1	GTEx	25954001	2015	Unspecified	GTEx	Gene expression	Lung	ALS2CR12	ENSG00000155749.8	NA	278	C	C/T	NA	-0.3326	0.05357	2.401e-09
rs10197246	rs10197246	chr2:202204741	C/T	rs6754084	chr2:202124997	C/T	0.846	0.959	1	GTEx	25954001	2015	Unspecified	GTEx	Gene expression	Skin sun exposed lower leg	CASP8	ENSG00000064012.17	NA	302	C	C/T	NA	0.6533	0.05569	8.665e-26
rs10197246	rs10197246	chr2:202204741	C/T	rs6754084	chr2:202124997	C/T	0.846	0.959	1	GTEx	25954001	2015	Unspecified	GTEx	Gene expression	Brain cerebellar hemisphere	CASP8	ENSG00000064012.17	NA	89	C	C/T	NA	-1.143	0.1109	1.821e-15
rs10197246	rs10197246	chr2:202204741	C/T	rs6754084	chr2:202124997	C/T	0.846	0.959	1	GTEx	25954001	2015	Unspecified	GTEx	Gene expression	Thyroid	ALS2CR12	ENSG00000155749.8	NA	278	C	C/T	NA	-0.5866	0.07143	1.421e-14
rs10197246	rs10197246	chr2:202204741	C/T	rs6754084	chr2:202124997	C/T	0.846	0.959	1	GTEx	25954001	2015	Unspecified	GTEx	Gene expression	Brain frontal cortex ba9	CASP8	ENSG00000064012.17	NA	92	C	C/T	NA	-0.7201	0.103	1.287e-09
rs10197246	rs10197246	chr2:202204741	C/T	rs6754084	chr2:202124997	C/T	0.846	0.959	1	GTEx	25954001	2015	Unspecified	GTEx	Gene expression	Muscle skeletal	CASP8	ENSG00000064012.17	NA	361	C	C/T	NA	0.3457	0.05934	1.389e-08
rs10197246	rs10197246	chr2:202204741	C/T	rs6754084	chr2:202124997	C/T	0.846	0.959	1	GTEx	25954001	2015	Unspecified	GTEx	Gene expression	Adipose subcutaneous	ALS2CR12	ENSG00000155749.8	NA	298	C	C/T	NA	-0.4948	0.06178	4.1e-14
rs10197246	rs10197246	chr2:202204741	C/T	rs6754084	chr2:202124997	C/T	0.846	0.959	1	GTEx	25954001	2015	Unspecified	GTEx	Gene expression	Cells transformed fibroblasts	CASP8	ENSG00000064012.17	NA	272	C	C/T	NA	0.6159	0.0604	2.203e-20
rs10197246	rs10197246	chr2:202204741	C/T	rs6754084	chr2:202124997	C/T	0.846	0.959	1	GTEx	25954001	2015	Unspecified	GTEx	Gene expression	Esophagus muscularis	ALS2CR12	ENSG00000155749.8	NA	218	C	C/T	NA	-0.4689	0.07873	1.32e-08
rs10197246	rs10197246	chr2:202204741	C/T	rs6754084	chr2:202124997	C/T	0.846	0.959	1	GTEx	25954001	2015	Unspecified	GTEx	Gene expression	Brain putamen basal ganglia	ALS2CR12	ENSG00000155749.8	NA	82	C	C/T	NA	-0.8276	0.1287	2.336e-08
rs10197246	rs10197246	chr2:202204741	C/T	rs6754084	chr2:202124997	C/T	0.846	0.959	1	GTEx	25954001	2015	Unspecified	GTEx	Gene expression	Breast mammary tissue	CASP8	ENSG00000064012.17	NA	183	C	C/T	NA	0.5042	0.0672	5.641e-12
rs10197246	rs10197246	chr2:202204741	C/T	rs6754084	chr2:202124997	C/T	0.846	0.959	1	Westra H	24013639	2013	European	Westra H	Gene expression	Peripheral blood	CASP8	NA	2650750	5311	NA	NA	NA	NA	NA	7.677e-13
rs10197246	rs10197246	chr2:202204741	C/T	rs6735656	chr2:202124502	T/G	0.846	0.959	1	Gibbs J	20485568	2010	European	eQTL Browser	Gene expression	Brain temporal cortex	MGAT4B	NA	ILMN_1796106	144	NA	NA	NA	NA	NA	1.48e-09
rs10197246	rs10197246	chr2:202204741	C/T	rs6735656	chr2:202124502	T/G	0.846	0.959	1	Gibbs J	20485568	2010	European	NHLBI GRASP Catalog (version 2)	Gene expression	Temporal cortex	MGAT4B	NA	NA	572	NA	NA	NA	NA	NA	1.48e-09
rs10197246	rs10197246	chr2:202204741	C/T	rs6735656	chr2:202124502	T/G	0.846	0.959	1	GTEx	25954001	2015	Unspecified	GTEx	Gene expression	Adipose subcutaneous	CASP8	ENSG00000064012.17	NA	298	T	T/G	NA	0.677	0.05142	1.394e-30
rs10197246	rs10197246	chr2:202204741	C/T	rs6735656	chr2:202124502	T/G	0.846	0.959	1	GTEx	25954001	2015	Unspecified	GTEx	Gene expression	Esophagus mucosa	CASP8	ENSG00000064012.17	NA	241	T	T/G	NA	0.4047	0.05395	1.901e-12
rs10197246	rs10197246	chr2:202204741	C/T	rs6735656	chr2:202124502	T/G	0.846	0.959	1	GTEx	25954001	2015	Unspecified	GTEx	Gene expression	Brain anterior cingulate cortex ba24	CASP8	ENSG00000064012.17	NA	72	T	T/G	NA	-0.7854	0.1204	3.32e-08
rs10197246	rs10197246	chr2:202204741	C/T	rs6735656	chr2:202124502	T/G	0.846	0.959	1	GTEx	25954001	2015	Unspecified	GTEx	Gene expression	Artery aorta	ALS2CR12	ENSG00000155749.8	NA	197	T	T/G	NA	-0.4292	0.06489	5.306e-10
rs10197246	rs10197246	chr2:202204741	C/T	rs6735656	chr2:202124502	T/G	0.846	0.959	1	GTEx	25954001	2015	Unspecified	GTEx	Gene expression	Whole blood	CASP8	ENSG00000064012.17	NA	338	T	T/G	NA	0.241	0.02827	8.015e-16
rs10197246	rs10197246	chr2:202204741	C/T	rs6735656	chr2:202124502	T/G	0.846	0.959	1	GTEx	25954001	2015	Unspecified	GTEx	Gene expression	Brain cerebellum	CASP8	ENSG00000064012.17	NA	103	T	T/G	NA	-1.084	0.118	3.373e-14
rs10197246	rs10197246	chr2:202204741	C/T	rs6735656	chr2:202124502	T/G	0.846	0.959	1	GTEx	25954001	2015	Unspecified	GTEx	Gene expression	Adipose visceral omentum	CASP8	ENSG00000064012.17	NA	185	T	T/G	NA	0.4948	0.05102	1.601e-17
rs10197246	rs10197246	chr2:202204741	C/T	rs6735656	chr2:202124502	T/G	0.846	0.959	1	GTEx	25954001	2015	Unspecified	GTEx	Gene expression	Muscle skeletal	CASP8	ENSG00000064012.17	NA	361	T	T/G	NA	0.3449	0.05989	1.99e-08
rs10197246	rs10197246	chr2:202204741	C/T	rs6735656	chr2:202124502	T/G	0.846	0.959	1	GTEx	25954001	2015	Unspecified	GTEx	Gene expression	Thyroid	ALS2CR12	ENSG00000155749.8	NA	278	T	T/G	NA	-0.5854	0.07232	3.05e-14
rs10197246	rs10197246	chr2:202204741	C/T	rs6735656	chr2:202124502	T/G	0.846	0.959	1	GTEx	25954001	2015	Unspecified	GTEx	Gene expression	Artery tibial	ALS2CR12	ENSG00000155749.8	NA	285	T	T/G	NA	-0.3489	0.05748	4.892e-09
rs10197246	rs10197246	chr2:202204741	C/T	rs6735656	chr2:202124502	T/G	0.846	0.959	1	GTEx	25954001	2015	Unspecified	GTEx	Gene expression	Breast mammary tissue	CASP8	ENSG00000064012.17	NA	183	T	T/G	NA	0.5102	0.06744	3.998e-12
rs10197246	rs10197246	chr2:202204741	C/T	rs6735656	chr2:202124502	T/G	0.846	0.959	1	GTEx	25954001	2015	Unspecified	GTEx	Gene expression	Cells transformed fibroblasts	CASP8	ENSG00000064012.17	NA	272	T	T/G	NA	0.6238	0.0606	1.106e-20
rs10197246	rs10197246	chr2:202204741	C/T	rs6735656	chr2:202124502	T/G	0.846	0.959	1	GTEx	25954001	2015	Unspecified	GTEx	Gene expression	Brain frontal cortex ba9	CASP8	ENSG00000064012.17	NA	92	T	T/G	NA	-0.7507	0.104	4.966e-10
rs10197246	rs10197246	chr2:202204741	C/T	rs6735656	chr2:202124502	T/G	0.846	0.959	1	GTEx	25954001	2015	Unspecified	GTEx	Gene expression	Esophagus muscularis	ALS2CR12	ENSG00000155749.8	NA	218	T	T/G	NA	-0.4777	0.07886	7.824e-09
rs10197246	rs10197246	chr2:202204741	C/T	rs6735656	chr2:202124502	T/G	0.846	0.959	1	GTEx	25954001	2015	Unspecified	GTEx	Gene expression	Adipose subcutaneous	ALS2CR12	ENSG00000155749.8	NA	298	T	T/G	NA	-0.4991	0.06236	4.233e-14
rs10197246	rs10197246	chr2:202204741	C/T	rs6735656	chr2:202124502	T/G	0.846	0.959	1	GTEx	25954001	2015	Unspecified	GTEx	Gene expression	Pancreas	CASP8	ENSG00000064012.17	NA	149	T	T/G	NA	0.6039	0.09422	3.569e-09
rs10197246	rs10197246	chr2:202204741	C/T	rs6735656	chr2:202124502	T/G	0.846	0.959	1	GTEx	25954001	2015	Unspecified	GTEx	Gene expression	Brain cerebellar hemisphere	CASP8	ENSG00000064012.17	NA	89	T	T/G	NA	-1.196	0.1129	6.08e-16
rs10197246	rs10197246	chr2:202204741	C/T	rs6735656	chr2:202124502	T/G	0.846	0.959	1	GTEx	25954001	2015	Unspecified	GTEx	Gene expression	Lung	ALS2CR12	ENSG00000155749.8	NA	278	T	T/G	NA	-0.3262	0.0544	7.485e-09
rs10197246	rs10197246	chr2:202204741	C/T	rs6735656	chr2:202124502	T/G	0.846	0.959	1	GTEx	25954001	2015	Unspecified	GTEx	Gene expression	Brain caudate basal ganglia	ALS2CR12	ENSG00000155749.8	NA	100	T	T/G	NA	-0.5475	0.08045	1.847e-09
rs10197246	rs10197246	chr2:202204741	C/T	rs6735656	chr2:202124502	T/G	0.846	0.959	1	GTEx	25954001	2015	Unspecified	GTEx	Gene expression	Skin not sun exposed suprapubic	CASP8	ENSG00000064012.17	NA	196	T	T/G	NA	0.732	0.08039	3.465e-16
rs10197246	rs10197246	chr2:202204741	C/T	rs6735656	chr2:202124502	T/G	0.846	0.959	1	GTEx	25954001	2015	Unspecified	GTEx	Gene expression	Lung	CASP8	ENSG00000064012.17	NA	278	T	T/G	NA	0.4411	0.04522	4.201e-19
rs10197246	rs10197246	chr2:202204741	C/T	rs6735656	chr2:202124502	T/G	0.846	0.959	1	GTEx	25954001	2015	Unspecified	GTEx	Gene expression	Testis	ALS2CR12	ENSG00000155749.8	NA	157	T	T/G	NA	-0.3839	0.04719	4.139e-13
rs10197246	rs10197246	chr2:202204741	C/T	rs6735656	chr2:202124502	T/G	0.846	0.959	1	GTEx	25954001	2015	Unspecified	GTEx	Gene expression	Skin sun exposed lower leg	CASP8	ENSG00000064012.17	NA	302	T	T/G	NA	0.6557	0.05649	2.253e-25
rs10197246	rs10197246	chr2:202204741	C/T	rs6735656	chr2:202124502	T/G	0.846	0.959	1	Westra H	24013639	2013	European	Westra H	Gene expression	Peripheral blood	CASP8	NA	2650750	5311	NA	NA	NA	NA	NA	7.677e-13
rs1049053	rs1049053	chr6:32634405	T/C	rs1049053	chr6:32634405	T/C	1	1	0	Geuvadis	24037378	2013	European	Geuvadis	Exon expression	Lymphoblastoid cell lines	HLA-DRB1	ENSG00000196126.6	ENSG00000196126.6_32546546_32546881	462	NA	NA	NA	NA	NA	1.38e-08
rs1049053	rs1049053	chr6:32634405	T/C	rs1049053	chr6:32634405	T/C	1	1	0	Geuvadis	24037378	2013	European	Geuvadis	Exon expression	Lymphoblastoid cell lines	HLA-DQB1	ENSG00000179344.11	ENSG00000179344.11_32632575_32632844	462	NA	NA	NA	NA	NA	5.102e-74
rs1049053	rs1049053	chr6:32634405	T/C	rs1049053	chr6:32634405	T/C	1	1	0	Geuvadis	24037378	2013	European	Geuvadis	Exon expression	Lymphoblastoid cell lines	HLA-DQA1	ENSG00000196735.6	ENSG00000196735.6_32609749_32610030	462	NA	NA	NA	NA	NA	3.159e-25
rs1049053	rs1049053	chr6:32634405	T/C	rs1049053	chr6:32634405	T/C	1	1	0	Geuvadis	24037378	2013	European	Geuvadis	Exon expression	Lymphoblastoid cell lines	HLA-DQA2	ENSG00000237541.3	ENSG00000237541.3_32714017_32714191	462	NA	NA	NA	NA	NA	5.807e-23
rs1049053	rs1049053	chr6:32634405	T/C	rs1049053	chr6:32634405	T/C	1	1	0	Geuvadis	24037378	2013	European	Geuvadis	Exon expression	Lymphoblastoid cell lines	HLA-DRB1	ENSG00000196126.6	ENSG00000196126.6_32551886_32552155	462	NA	NA	NA	NA	NA	2.761e-38
rs1049053	rs1049053	chr6:32634405	T/C	rs1049053	chr6:32634405	T/C	1	1	0	Geuvadis	24037378	2013	European	Geuvadis	Exon expression	Lymphoblastoid cell lines	HLA-DQB2	ENSG00000232629.4	ENSG00000232629.4_32726627_32726908	462	NA	NA	NA	NA	NA	1.051e-23
rs1049053	rs1049053	chr6:32634405	T/C	rs1049053	chr6:32634405	T/C	1	1	0	Geuvadis	24037378	2013	European	Geuvadis	Exon expression	Lymphoblastoid cell lines	HLA-DQB1	ENSG00000179344.11	ENSG00000179344.11_32629744_32630025	462	NA	NA	NA	NA	NA	6.184e-41
rs1049053	rs1049053	chr6:32634405	T/C	rs1049053	chr6:32634405	T/C	1	1	0	Geuvadis	24037378	2013	European	Geuvadis	Transcript ratio	Lymphoblastoid cell lines	HLA-DQB1	ENSG00000179344.11	ENST00000460185.1	462	NA	NA	NA	NA	NA	2.864e-41
rs1049053	rs1049053	chr6:32634405	T/C	rs1049053	chr6:32634405	T/C	1	1	0	Geuvadis	24037378	2013	European	Geuvadis	Exon expression	Lymphoblastoid cell lines	HLA-DRB5	ENSG00000198502.5	ENSG00000198502.5_32489682_32489951	462	NA	NA	NA	NA	NA	3.8e-20
rs1049053	rs1049053	chr6:32634405	T/C	rs1049053	chr6:32634405	T/C	1	1	0	Geuvadis	24037378	2013	European	Geuvadis	Exon expression	Lymphoblastoid cell lines	HLA-DRB5	ENSG00000198502.5	ENSG00000198502.5_32487147_32487428	462	NA	NA	NA	NA	NA	8.747e-12
rs1049053	rs1049053	chr6:32634405	T/C	rs1049053	chr6:32634405	T/C	1	1	0	Geuvadis	24037378	2013	European	Geuvadis	Gene expression	Lymphoblastoid cell lines	HLA-DQA2	ENSG00000237541.3	ENSG00000237541.3	462	NA	NA	NA	NA	NA	1.018e-15
rs1049053	rs1049053	chr6:32634405	T/C	rs1049053	chr6:32634405	T/C	1	1	0	Geuvadis	24037378	2013	European	Geuvadis	Transcript ratio	Lymphoblastoid cell lines	HLA-DQA1	ENSG00000196735.6	ENST00000374949.2	462	NA	NA	NA	NA	NA	4.836e-10
rs1049053	rs1049053	chr6:32634405	T/C	rs1049053	chr6:32634405	T/C	1	1	0	Geuvadis	24037378	2013	European	Geuvadis	Gene expression	Lymphoblastoid cell lines	HLA-DQB2	ENSG00000232629.4	ENSG00000232629.4	462	NA	NA	NA	NA	NA	7.294e-26
rs1049053	rs1049053	chr6:32634405	T/C	rs1049053	chr6:32634405	T/C	1	1	0	Geuvadis	24037378	2013	European	Geuvadis	Exon expression	Lymphoblastoid cell lines	HLA-DQA2	ENSG00000237541.3	ENSG00000237541.3_32713568_32713849	462	NA	NA	NA	NA	NA	1.282e-18
rs1049053	rs1049053	chr6:32634405	T/C	rs1049053	chr6:32634405	T/C	1	1	0	Geuvadis	24037378	2013	European	Geuvadis	Exon expression	Lymphoblastoid cell lines	HLA-DQA1	ENSG00000196735.6	ENSG00000196735.6_32605134_32605317	462	NA	NA	NA	NA	NA	1.007e-26
rs1049053	rs1049053	chr6:32634405	T/C	rs1049053	chr6:32634405	T/C	1	1	0	Geuvadis	24037378	2013	European	Geuvadis	Exon expression	Lymphoblastoid cell lines	HLA-DQB1	ENSG00000179344.11	ENSG00000179344.11_32634276_32634471	462	NA	NA	NA	NA	NA	4.47e-74
rs1049053	rs1049053	chr6:32634405	T/C	rs1049053	chr6:32634405	T/C	1	1	0	Geuvadis	24037378	2013	European	Geuvadis	Exon expression	Lymphoblastoid cell lines	HLA-DQB1	ENSG00000179344.11	ENSG00000179344.11_32629124_32629234	462	NA	NA	NA	NA	NA	1.363e-59
rs1049053	rs1049053	chr6:32634405	T/C	rs1049053	chr6:32634405	T/C	1	1	0	Geuvadis	24037378	2013	European	Geuvadis	Exon expression	Lymphoblastoid cell lines	HLA-DRB1	ENSG00000196126.6	ENSG00000196126.6_32557420_32557625	462	NA	NA	NA	NA	NA	4.548e-15
rs1049053	rs1049053	chr6:32634405	T/C	rs1049053	chr6:32634405	T/C	1	1	0	Geuvadis	24037378	2013	European	Geuvadis	Gene expression	Lymphoblastoid cell lines	HLA-DQA1	ENSG00000196735.6	ENSG00000196735.6	462	NA	NA	NA	NA	NA	1.496e-16
rs1049053	rs1049053	chr6:32634405	T/C	rs1049053	chr6:32634405	T/C	1	1	0	Geuvadis	24037378	2013	European	Geuvadis	Exon expression	Lymphoblastoid cell lines	HLA-DQB1	ENSG00000179344.11	ENSG00000179344.11_32628636_32628659	462	NA	NA	NA	NA	NA	2.267e-09
rs1049053	rs1049053	chr6:32634405	T/C	rs1049053	chr6:32634405	T/C	1	1	0	Geuvadis	24037378	2013	European	Geuvadis	Exon expression	Lymphoblastoid cell lines	HLA-DRB1	ENSG00000196126.6	ENSG00000196126.6_32549334_32549615	462	NA	NA	NA	NA	NA	2.162e-15
rs1049053	rs1049053	chr6:32634405	T/C	rs1049053	chr6:32634405	T/C	1	1	0	Geuvadis	24037378	2013	European	Geuvadis	Exon expression	Lymphoblastoid cell lines	HLA-DQA1	ENSG00000196735.6	ENSG00000196735.6_32610387_32611429	462	NA	NA	NA	NA	NA	6.449e-33
rs1049053	rs1049053	chr6:32634405	T/C	rs1049053	chr6:32634405	T/C	1	1	0	Geuvadis	24037378	2013	European	Geuvadis	Exon expression	Lymphoblastoid cell lines	HLA-DRB1	ENSG00000196126.6	ENSG00000196126.6_32548024_32548047	462	NA	NA	NA	NA	NA	8.147e-13
rs1049053	rs1049053	chr6:32634405	T/C	rs1049053	chr6:32634405	T/C	1	1	0	Geuvadis	24037378	2013	European	Geuvadis	Exon expression	Lymphoblastoid cell lines	HLA-DRB5	ENSG00000198502.5	ENSG00000198502.5_32486333_32486443	462	NA	NA	NA	NA	NA	7.355e-25
rs1049053	rs1049053	chr6:32634405	T/C	rs1049053	chr6:32634405	T/C	1	1	0	Geuvadis	24037378	2013	European	Geuvadis	Exon expression	Lymphoblastoid cell lines	HLA-DQB1	ENSG00000179344.11	ENSG00000179344.11_32627244_32628026	462	NA	NA	NA	NA	NA	3.503e-34
rs1049053	rs1049053	chr6:32634405	T/C	rs1049053	chr6:32634405	T/C	1	1	0	Geuvadis	24037378	2013	European	Geuvadis	Exon expression	Lymphoblastoid cell lines	HLA-DRB5	ENSG00000198502.5	ENSG00000198502.5_32497902_32498064	462	NA	NA	NA	NA	NA	6.969e-28
rs1049053	rs1049053	chr6:32634405	T/C	rs1049053	chr6:32634405	T/C	1	1	0	Geuvadis	24037378	2013	European	Geuvadis	Gene expression	Lymphoblastoid cell lines	HLA-DQB1	ENSG00000179344.11	ENSG00000179344.11	462	NA	NA	NA	NA	NA	1.051e-30
rs1049053	rs1049053	chr6:32634405	T/C	rs1049053	chr6:32634405	T/C	1	1	0	Geuvadis	24037378	2013	European	Geuvadis	Exon expression	Lymphoblastoid cell lines	HLA-DQB2	ENSG00000232629.4	ENSG00000232629.4_32729437_32729703	462	NA	NA	NA	NA	NA	1.548e-24
rs1049053	rs1049053	chr6:32634405	T/C	rs1049053	chr6:32634405	T/C	1	1	0	Geuvadis	24037378	2013	European	Geuvadis	Exon expression	Lymphoblastoid cell lines	HLA-DQA1	ENSG00000196735.6	ENSG00000196735.6_32609087_32609335	462	NA	NA	NA	NA	NA	1.187e-29
rs1049053	rs1049053	chr6:32634405	T/C	rs1049053	chr6:32634405	T/C	1	1	0	GTEx	25954001	2015	Unspecified	GTEx	Gene expression	Adipose visceral omentum	HLA-DRB5	ENSG00000198502.5	NA	185	T	T/C	NA	-0.6919	0.1195	4.094e-08
rs1049053	rs1049053	chr6:32634405	T/C	rs1049053	chr6:32634405	T/C	1	1	0	GTEx	25954001	2015	Unspecified	GTEx	Gene expression	Pancreas	HLA-DRB1	ENSG00000196126.6	NA	149	T	T/C	NA	-0.7019	0.1152	1.607e-08
rs1049053	rs1049053	chr6:32634405	T/C	rs1049053	chr6:32634405	T/C	1	1	0	GTEx	25954001	2015	Unspecified	GTEx	Gene expression	Nerve tibial	HLA-DRB6	ENSG00000229391.3	NA	256	T	T/C	NA	0.7967	0.09249	1.548e-15
rs1049053	rs1049053	chr6:32634405	T/C	rs1049053	chr6:32634405	T/C	1	1	0	GTEx	25954001	2015	Unspecified	GTEx	Gene expression	Muscle skeletal	HLA-DRB5	ENSG00000198502.5	NA	361	T	T/C	NA	-0.7558	0.08328	1.201e-17
rs1049053	rs1049053	chr6:32634405	T/C	rs1049053	chr6:32634405	T/C	1	1	0	GTEx	25954001	2015	Unspecified	GTEx	Gene expression	Brain cerebellum	HLA-DQB1	ENSG00000179344.12	NA	103	T	T/C	NA	-1.241	0.1014	4.16e-20
rs1049053	rs1049053	chr6:32634405	T/C	rs1049053	chr6:32634405	T/C	1	1	0	GTEx	25954001	2015	Unspecified	GTEx	Gene expression	Skin sun exposed lower leg	HLA-DRB6	ENSG00000229391.3	NA	302	T	T/C	NA	0.7322	0.08801	5e-15
rs1049053	rs1049053	chr6:32634405	T/C	rs1049053	chr6:32634405	T/C	1	1	0	GTEx	25954001	2015	Unspecified	GTEx	Gene expression	Whole blood	HLA-DQA2	ENSG00000237541.3	NA	338	T	T/C	NA	0.6576	0.06209	1.943e-22
rs1049053	rs1049053	chr6:32634405	T/C	rs1049053	chr6:32634405	T/C	1	1	0	GTEx	25954001	2015	Unspecified	GTEx	Gene expression	Artery coronary	HLA-DQB1	ENSG00000179344.12	NA	118	T	T/C	NA	-1.25	0.08096	9.192e-28
rs1049053	rs1049053	chr6:32634405	T/C	rs1049053	chr6:32634405	T/C	1	1	0	GTEx	25954001	2015	Unspecified	GTEx	Gene expression	Prostate	HLA-DQB1-AS1	ENSG00000223534.1	NA	87	T	T/C	NA	-0.9478	0.1283	3.276e-10
rs1049053	rs1049053	chr6:32634405	T/C	rs1049053	chr6:32634405	T/C	1	1	0	GTEx	25954001	2015	Unspecified	GTEx	Gene expression	Lung	HLA-DQA2	ENSG00000237541.3	NA	278	T	T/C	NA	0.5664	0.08214	4.88e-11
rs1049053	rs1049053	chr6:32634405	T/C	rs1049053	chr6:32634405	T/C	1	1	0	GTEx	25954001	2015	Unspecified	GTEx	Gene expression	Brain anterior cingulate cortex ba24	HLA-DQB1	ENSG00000179344.12	NA	72	T	T/C	NA	-1.172	0.1211	4.793e-13
rs1049053	rs1049053	chr6:32634405	T/C	rs1049053	chr6:32634405	T/C	1	1	0	GTEx	25954001	2015	Unspecified	GTEx	Gene expression	Nerve tibial	HLA-DQA1	ENSG00000196735.7	NA	256	T	T/C	NA	-0.9229	0.07936	1.5e-24
rs1049053	rs1049053	chr6:32634405	T/C	rs1049053	chr6:32634405	T/C	1	1	0	GTEx	25954001	2015	Unspecified	GTEx	Gene expression	Skin not sun exposed suprapubic	NA	ENSG00000241287.1	NA	196	T	T/C	NA	-1.246	0.07296	8.611e-38
rs1049053	rs1049053	chr6:32634405	T/C	rs1049053	chr6:32634405	T/C	1	1	0	GTEx	25954001	2015	Unspecified	GTEx	Gene expression	Artery tibial	HLA-DQA2	ENSG00000237541.3	NA	285	T	T/C	NA	0.7104	0.07732	1.839e-17
rs1049053	rs1049053	chr6:32634405	T/C	rs1049053	chr6:32634405	T/C	1	1	0	GTEx	25954001	2015	Unspecified	GTEx	Gene expression	Muscle skeletal	HLA-DRB6	ENSG00000229391.3	NA	361	T	T/C	NA	0.6567	0.08453	1.097e-13
rs1049053	rs1049053	chr6:32634405	T/C	rs1049053	chr6:32634405	T/C	1	1	0	GTEx	25954001	2015	Unspecified	GTEx	Gene expression	Heart left ventricle	HLA-DRB5	ENSG00000198502.5	NA	190	T	T/C	NA	-0.7468	0.1024	1.521e-11
rs1049053	rs1049053	chr6:32634405	T/C	rs1049053	chr6:32634405	T/C	1	1	0	GTEx	25954001	2015	Unspecified	GTEx	Gene expression	Small intestine terminal ileum	HLA-DQB1-AS1	ENSG00000223534.1	NA	77	T	T/C	NA	-1.151	0.1591	1.558e-09
rs1049053	rs1049053	chr6:32634405	T/C	rs1049053	chr6:32634405	T/C	1	1	0	GTEx	25954001	2015	Unspecified	GTEx	Gene expression	Muscle skeletal	HLA-DQA1	ENSG00000196735.7	NA	361	T	T/C	NA	-0.8079	0.07711	2.861e-22
rs1049053	rs1049053	chr6:32634405	T/C	rs1049053	chr6:32634405	T/C	1	1	0	GTEx	25954001	2015	Unspecified	GTEx	Gene expression	Skin sun exposed lower leg	HLA-DQB1	ENSG00000179344.12	NA	302	T	T/C	NA	-1.388	0.05567	6.835e-71
rs1049053	rs1049053	chr6:32634405	T/C	rs1049053	chr6:32634405	T/C	1	1	0	GTEx	25954001	2015	Unspecified	GTEx	Gene expression	Whole blood	HLA-DRB1	ENSG00000196126.6	NA	338	T	T/C	NA	-0.4704	0.0457	1.925e-21
rs1049053	rs1049053	chr6:32634405	T/C	rs1049053	chr6:32634405	T/C	1	1	0	GTEx	25954001	2015	Unspecified	GTEx	Gene expression	Adipose visceral omentum	HLA-DQA2	ENSG00000237541.3	NA	185	T	T/C	NA	0.7212	0.1176	7.493e-09
rs1049053	rs1049053	chr6:32634405	T/C	rs1049053	chr6:32634405	T/C	1	1	0	GTEx	25954001	2015	Unspecified	GTEx	Gene expression	Thyroid	NA	ENSG00000241287.1	NA	278	T	T/C	NA	-1.134	0.06926	8.96e-41
rs1049053	rs1049053	chr6:32634405	T/C	rs1049053	chr6:32634405	T/C	1	1	0	GTEx	25954001	2015	Unspecified	GTEx	Gene expression	Thyroid	HLA-DRB6	ENSG00000229391.3	NA	278	T	T/C	NA	0.7171	0.09115	1.306e-13
rs1049053	rs1049053	chr6:32634405	T/C	rs1049053	chr6:32634405	T/C	1	1	0	GTEx	25954001	2015	Unspecified	GTEx	Gene expression	Whole blood	HLA-DQB2	ENSG00000232629.4	NA	338	T	T/C	NA	0.7255	0.05882	1.732e-28
rs1049053	rs1049053	chr6:32634405	T/C	rs1049053	chr6:32634405	T/C	1	1	0	GTEx	25954001	2015	Unspecified	GTEx	Gene expression	Adipose visceral omentum	HLA-DQB1	ENSG00000179344.12	NA	185	T	T/C	NA	-1.305	0.07403	3.629e-38
rs1049053	rs1049053	chr6:32634405	T/C	rs1049053	chr6:32634405	T/C	1	1	0	GTEx	25954001	2015	Unspecified	GTEx	Gene expression	Prostate	HLA-DQB1	ENSG00000179344.12	NA	87	T	T/C	NA	-1.213	0.1092	9.422e-17
rs1049053	rs1049053	chr6:32634405	T/C	rs1049053	chr6:32634405	T/C	1	1	0	GTEx	25954001	2015	Unspecified	GTEx	Gene expression	Thyroid	HLA-DQA1	ENSG00000196735.7	NA	278	T	T/C	NA	-0.8524	0.0836	1.838e-20
rs1049053	rs1049053	chr6:32634405	T/C	rs1049053	chr6:32634405	T/C	1	1	0	GTEx	25954001	2015	Unspecified	GTEx	Gene expression	Small intestine terminal ileum	NA	ENSG00000241287.1	NA	77	T	T/C	NA	-1.413	0.1195	9.788e-17
rs1049053	rs1049053	chr6:32634405	T/C	rs1049053	chr6:32634405	T/C	1	1	0	GTEx	25954001	2015	Unspecified	GTEx	Gene expression	Artery tibial	HLA-DRB1	ENSG00000196126.6	NA	285	T	T/C	NA	-0.5348	0.06997	4.923e-13
rs1049053	rs1049053	chr6:32634405	T/C	rs1049053	chr6:32634405	T/C	1	1	0	GTEx	25954001	2015	Unspecified	GTEx	Gene expression	Esophagus gastroesophageal junction	HLA-DQB1	ENSG00000179344.12	NA	127	T	T/C	NA	-1.241	0.08981	2.29e-25
rs1049053	rs1049053	chr6:32634405	T/C	rs1049053	chr6:32634405	T/C	1	1	0	GTEx	25954001	2015	Unspecified	GTEx	Gene expression	Cells EBV-transformed lymphocytes	HLA-DQB1-AS1	ENSG00000223534.1	NA	114	T	T/C	NA	-1.27	0.1015	1.431e-21
rs1049053	rs1049053	chr6:32634405	T/C	rs1049053	chr6:32634405	T/C	1	1	0	GTEx	25954001	2015	Unspecified	GTEx	Gene expression	Skin sun exposed lower leg	HLA-DQA1	ENSG00000196735.7	NA	302	T	T/C	NA	-1.026	0.07501	1.856e-32
rs1049053	rs1049053	chr6:32634405	T/C	rs1049053	chr6:32634405	T/C	1	1	0	GTEx	25954001	2015	Unspecified	GTEx	Gene expression	Esophagus muscularis	HLA-DQB1	ENSG00000179344.12	NA	218	T	T/C	NA	-1.313	0.07461	4.589e-41
rs1049053	rs1049053	chr6:32634405	T/C	rs1049053	chr6:32634405	T/C	1	1	0	GTEx	25954001	2015	Unspecified	GTEx	Gene expression	Adipose subcutaneous	HLA-DQB2	ENSG00000232629.4	NA	298	T	T/C	NA	0.7773	0.08658	6.122e-17
rs1049053	rs1049053	chr6:32634405	T/C	rs1049053	chr6:32634405	T/C	1	1	0	GTEx	25954001	2015	Unspecified	GTEx	Gene expression	Brain caudate basal ganglia	HLA-DQB1	ENSG00000179344.12	NA	100	T	T/C	NA	-1.108	0.08907	3.335e-20
rs1049053	rs1049053	chr6:32634405	T/C	rs1049053	chr6:32634405	T/C	1	1	0	GTEx	25954001	2015	Unspecified	GTEx	Gene expression	Skin sun exposed lower leg	HLA-DQB1-AS1	ENSG00000223534.1	NA	302	T	T/C	NA	-1.08	0.07156	2.179e-37
rs1049053	rs1049053	chr6:32634405	T/C	rs1049053	chr6:32634405	T/C	1	1	0	GTEx	25954001	2015	Unspecified	GTEx	Gene expression	Heart atrial appendage	HLA-DQB1	ENSG00000179344.12	NA	159	T	T/C	NA	-1.185	0.07495	2.493e-31
rs1049053	rs1049053	chr6:32634405	T/C	rs1049053	chr6:32634405	T/C	1	1	0	GTEx	25954001	2015	Unspecified	GTEx	Gene expression	Esophagus mucosa	HLA-DQA2	ENSG00000237541.3	NA	241	T	T/C	NA	0.5174	0.08733	1.312e-08
rs1049053	rs1049053	chr6:32634405	T/C	rs1049053	chr6:32634405	T/C	1	1	0	GTEx	25954001	2015	Unspecified	GTEx	Gene expression	Artery tibial	HLA-DQB1	ENSG00000179344.12	NA	285	T	T/C	NA	-1.313	0.04969	2.144e-73
rs1049053	rs1049053	chr6:32634405	T/C	rs1049053	chr6:32634405	T/C	1	1	0	GTEx	25954001	2015	Unspecified	GTEx	Gene expression	Whole blood	NA	ENSG00000241287.1	NA	338	T	T/C	NA	-0.9808	0.05851	8.287e-45
rs1049053	rs1049053	chr6:32634405	T/C	rs1049053	chr6:32634405	T/C	1	1	0	GTEx	25954001	2015	Unspecified	GTEx	Gene expression	Spleen	HLA-DQB1-AS1	ENSG00000223534.1	NA	89	T	T/C	NA	-1.287	0.1455	7.309e-13
rs1049053	rs1049053	chr6:32634405	T/C	rs1049053	chr6:32634405	T/C	1	1	0	GTEx	25954001	2015	Unspecified	GTEx	Gene expression	Heart atrial appendage	HLA-DQB1-AS1	ENSG00000223534.1	NA	159	T	T/C	NA	-0.9366	0.09857	2.309e-16
rs1049053	rs1049053	chr6:32634405	T/C	rs1049053	chr6:32634405	T/C	1	1	0	GTEx	25954001	2015	Unspecified	GTEx	Gene expression	Thyroid	HLA-DRB5	ENSG00000198502.5	NA	278	T	T/C	NA	-0.5903	0.1009	1.644e-08
rs1049053	rs1049053	chr6:32634405	T/C	rs1049053	chr6:32634405	T/C	1	1	0	GTEx	25954001	2015	Unspecified	GTEx	Gene expression	Heart left ventricle	HLA-DQB2	ENSG00000232629.4	NA	190	T	T/C	NA	0.6104	0.103	1.995e-08
rs1049053	rs1049053	chr6:32634405	T/C	rs1049053	chr6:32634405	T/C	1	1	0	GTEx	25954001	2015	Unspecified	GTEx	Gene expression	Ovary	HLA-DQB1	ENSG00000179344.12	NA	85	T	T/C	NA	-1.33	0.1299	4.142e-15
rs1049053	rs1049053	chr6:32634405	T/C	rs1049053	chr6:32634405	T/C	1	1	0	GTEx	25954001	2015	Unspecified	GTEx	Gene expression	Artery coronary	HLA-DQA1	ENSG00000196735.7	NA	118	T	T/C	NA	-0.7405	0.1239	3.896e-08
rs1049053	rs1049053	chr6:32634405	T/C	rs1049053	chr6:32634405	T/C	1	1	0	GTEx	25954001	2015	Unspecified	GTEx	Gene expression	Spleen	NA	ENSG00000241287.1	NA	89	T	T/C	NA	-1.29	0.125	1.767e-15
rs1049053	rs1049053	chr6:32634405	T/C	rs1049053	chr6:32634405	T/C	1	1	0	GTEx	25954001	2015	Unspecified	GTEx	Gene expression	Liver	HLA-DQA1	ENSG00000196735.7	NA	97	T	T/C	NA	-0.8227	0.1241	4.518e-09
rs1049053	rs1049053	chr6:32634405	T/C	rs1049053	chr6:32634405	T/C	1	1	0	GTEx	25954001	2015	Unspecified	GTEx	Gene expression	Colon transverse	HLA-DQB1-AS1	ENSG00000223534.1	NA	169	T	T/C	NA	-1.119	0.09353	8.356e-23
rs1049053	rs1049053	chr6:32634405	T/C	rs1049053	chr6:32634405	T/C	1	1	0	GTEx	25954001	2015	Unspecified	GTEx	Gene expression	Artery tibial	HLA-DQB2	ENSG00000232629.4	NA	285	T	T/C	NA	0.5451	0.07346	1.965e-12
rs1049053	rs1049053	chr6:32634405	T/C	rs1049053	chr6:32634405	T/C	1	1	0	GTEx	25954001	2015	Unspecified	GTEx	Gene expression	Breast mammary tissue	HLA-DQA2	ENSG00000237541.3	NA	183	T	T/C	NA	0.6992	0.1082	1.463e-09
rs1049053	rs1049053	chr6:32634405	T/C	rs1049053	chr6:32634405	T/C	1	1	0	GTEx	25954001	2015	Unspecified	GTEx	Gene expression	Adrenal gland	HLA-DQB1	ENSG00000179344.12	NA	126	T	T/C	NA	-1.311	0.1017	2.777e-23
rs1049053	rs1049053	chr6:32634405	T/C	rs1049053	chr6:32634405	T/C	1	1	0	GTEx	25954001	2015	Unspecified	GTEx	Gene expression	Skin sun exposed lower leg	HLA-DRB5	ENSG00000198502.5	NA	302	T	T/C	NA	-0.6017	0.09288	4.61e-10
rs1049053	rs1049053	chr6:32634405	T/C	rs1049053	chr6:32634405	T/C	1	1	0	GTEx	25954001	2015	Unspecified	GTEx	Gene expression	Heart atrial appendage	HLA-DQA1	ENSG00000196735.7	NA	159	T	T/C	NA	-0.7844	0.1029	5.931e-12
rs1049053	rs1049053	chr6:32634405	T/C	rs1049053	chr6:32634405	T/C	1	1	0	GTEx	25954001	2015	Unspecified	GTEx	Gene expression	Esophagus mucosa	HLA-DRB1	ENSG00000196126.6	NA	241	T	T/C	NA	-0.7111	0.08558	1.339e-14
rs1049053	rs1049053	chr6:32634405	T/C	rs1049053	chr6:32634405	T/C	1	1	0	GTEx	25954001	2015	Unspecified	GTEx	Gene expression	Adipose subcutaneous	HLA-DRB1	ENSG00000196126.6	NA	298	T	T/C	NA	-0.6783	0.07931	1.112e-15
rs1049053	rs1049053	chr6:32634405	T/C	rs1049053	chr6:32634405	T/C	1	1	0	GTEx	25954001	2015	Unspecified	GTEx	Gene expression	Skin not sun exposed suprapubic	HLA-DRB1	ENSG00000196126.6	NA	196	T	T/C	NA	-0.7274	0.1024	3.792e-11
rs1049053	rs1049053	chr6:32634405	T/C	rs1049053	chr6:32634405	T/C	1	1	0	GTEx	25954001	2015	Unspecified	GTEx	Gene expression	Adipose subcutaneous	HLA-DQB1-AS1	ENSG00000223534.1	NA	298	T	T/C	NA	-1.159	0.0678	3.097e-44
rs1049053	rs1049053	chr6:32634405	T/C	rs1049053	chr6:32634405	T/C	1	1	0	GTEx	25954001	2015	Unspecified	GTEx	Gene expression	Skin not sun exposed suprapubic	HLA-DQB1	ENSG00000179344.12	NA	196	T	T/C	NA	-1.342	0.07136	2.808e-42
rs1049053	rs1049053	chr6:32634405	T/C	rs1049053	chr6:32634405	T/C	1	1	0	GTEx	25954001	2015	Unspecified	GTEx	Gene expression	Muscle skeletal	HLA-DQB2	ENSG00000232629.4	NA	361	T	T/C	NA	0.6441	0.08326	1.365e-13
rs1049053	rs1049053	chr6:32634405	T/C	rs1049053	chr6:32634405	T/C	1	1	0	GTEx	25954001	2015	Unspecified	GTEx	Gene expression	Whole blood	HLA-DRB5	ENSG00000198502.5	NA	338	T	T/C	NA	-0.5396	0.07307	1.562e-12
rs1049053	rs1049053	chr6:32634405	T/C	rs1049053	chr6:32634405	T/C	1	1	0	GTEx	25954001	2015	Unspecified	GTEx	Gene expression	Adipose visceral omentum	HLA-DQB2	ENSG00000232629.4	NA	185	T	T/C	NA	0.9264	0.1117	6.068e-14
rs1049053	rs1049053	chr6:32634405	T/C	rs1049053	chr6:32634405	T/C	1	1	0	GTEx	25954001	2015	Unspecified	GTEx	Gene expression	Adipose subcutaneous	HLA-DRB5	ENSG00000198502.5	NA	298	T	T/C	NA	-0.6561	0.0923	1.17e-11
rs1049053	rs1049053	chr6:32634405	T/C	rs1049053	chr6:32634405	T/C	1	1	0	GTEx	25954001	2015	Unspecified	GTEx	Gene expression	Heart atrial appendage	HLA-DQB2	ENSG00000232629.4	NA	159	T	T/C	NA	0.6214	0.1061	4.053e-08
rs1049053	rs1049053	chr6:32634405	T/C	rs1049053	chr6:32634405	T/C	1	1	0	GTEx	25954001	2015	Unspecified	GTEx	Gene expression	Lung	HLA-DRB6	ENSG00000229391.3	NA	278	T	T/C	NA	0.6443	0.08525	8.991e-13
rs1049053	rs1049053	chr6:32634405	T/C	rs1049053	chr6:32634405	T/C	1	1	0	GTEx	25954001	2015	Unspecified	GTEx	Gene expression	Heart left ventricle	HLA-DQA1	ENSG00000196735.7	NA	190	T	T/C	NA	-0.8318	0.1033	2.084e-13
rs1049053	rs1049053	chr6:32634405	T/C	rs1049053	chr6:32634405	T/C	1	1	0	GTEx	25954001	2015	Unspecified	GTEx	Gene expression	Esophagus gastroesophageal junction	HLA-DRB1	ENSG00000196126.6	NA	127	T	T/C	NA	-0.7435	0.1262	4.694e-08
rs1049053	rs1049053	chr6:32634405	T/C	rs1049053	chr6:32634405	T/C	1	1	0	GTEx	25954001	2015	Unspecified	GTEx	Gene expression	Pituitary	HLA-DQB1	ENSG00000179344.12	NA	87	T	T/C	NA	-1.262	0.08479	1.307e-22
rs1049053	rs1049053	chr6:32634405	T/C	rs1049053	chr6:32634405	T/C	1	1	0	GTEx	25954001	2015	Unspecified	GTEx	Gene expression	Adipose subcutaneous	HLA-DQB1	ENSG00000179344.12	NA	298	T	T/C	NA	-1.298	0.05361	3.517e-68
rs1049053	rs1049053	chr6:32634405	T/C	rs1049053	chr6:32634405	T/C	1	1	0	GTEx	25954001	2015	Unspecified	GTEx	Gene expression	Artery aorta	HLA-DQA1	ENSG00000196735.7	NA	197	T	T/C	NA	-0.7651	0.09477	1.546e-13
rs1049053	rs1049053	chr6:32634405	T/C	rs1049053	chr6:32634405	T/C	1	1	0	GTEx	25954001	2015	Unspecified	GTEx	Gene expression	Brain cortex	HLA-DQB1	ENSG00000179344.12	NA	96	T	T/C	NA	-1.241	0.09662	1.601e-20
rs1049053	rs1049053	chr6:32634405	T/C	rs1049053	chr6:32634405	T/C	1	1	0	GTEx	25954001	2015	Unspecified	GTEx	Gene expression	Breast mammary tissue	HLA-DRB6	ENSG00000229391.3	NA	183	T	T/C	NA	0.6531	0.1132	4.582e-08
rs1049053	rs1049053	chr6:32634405	T/C	rs1049053	chr6:32634405	T/C	1	1	0	GTEx	25954001	2015	Unspecified	GTEx	Gene expression	Brain nucleus accumbens basal ganglia	HLA-DQB1	ENSG00000179344.12	NA	93	T	T/C	NA	-1.368	0.1052	1.854e-20
rs1049053	rs1049053	chr6:32634405	T/C	rs1049053	chr6:32634405	T/C	1	1	0	GTEx	25954001	2015	Unspecified	GTEx	Gene expression	Testis	HLA-DQA1	ENSG00000196735.7	NA	157	T	T/C	NA	-0.982	0.1118	1.271e-14
rs1049053	rs1049053	chr6:32634405	T/C	rs1049053	chr6:32634405	T/C	1	1	0	GTEx	25954001	2015	Unspecified	GTEx	Gene expression	Breast mammary tissue	NA	ENSG00000241287.1	NA	183	T	T/C	NA	-1.1	0.06424	9.507e-37
rs1049053	rs1049053	chr6:32634405	T/C	rs1049053	chr6:32634405	T/C	1	1	0	GTEx	25954001	2015	Unspecified	GTEx	Gene expression	Brain frontal cortex ba9	HLA-DQB1-AS1	ENSG00000223534.1	NA	92	T	T/C	NA	-1.1	0.145	1.067e-10
rs1049053	rs1049053	chr6:32634405	T/C	rs1049053	chr6:32634405	T/C	1	1	0	GTEx	25954001	2015	Unspecified	GTEx	Gene expression	Heart left ventricle	HLA-DQB1	ENSG00000179344.12	NA	190	T	T/C	NA	-1.258	0.07616	7.757e-36
rs1049053	rs1049053	chr6:32634405	T/C	rs1049053	chr6:32634405	T/C	1	1	0	GTEx	25954001	2015	Unspecified	GTEx	Gene expression	Muscle skeletal	HLA-DRB1	ENSG00000196126.6	NA	361	T	T/C	NA	-0.6812	0.07306	1.932e-18
rs1049053	rs1049053	chr6:32634405	T/C	rs1049053	chr6:32634405	T/C	1	1	0	GTEx	25954001	2015	Unspecified	GTEx	Gene expression	Artery aorta	HLA-DRB6	ENSG00000229391.3	NA	197	T	T/C	NA	0.7479	0.1134	5.857e-10
rs1049053	rs1049053	chr6:32634405	T/C	rs1049053	chr6:32634405	T/C	1	1	0	GTEx	25954001	2015	Unspecified	GTEx	Gene expression	Heart left ventricle	HLA-DRB1	ENSG00000196126.6	NA	190	T	T/C	NA	-0.679	0.09269	1.272e-11
rs1049053	rs1049053	chr6:32634405	T/C	rs1049053	chr6:32634405	T/C	1	1	0	GTEx	25954001	2015	Unspecified	GTEx	Gene expression	Skin sun exposed lower leg	HLA-DQA2	ENSG00000237541.3	NA	302	T	T/C	NA	0.3968	0.06932	2.859e-08
rs1049053	rs1049053	chr6:32634405	T/C	rs1049053	chr6:32634405	T/C	1	1	0	GTEx	25954001	2015	Unspecified	GTEx	Gene expression	Adipose subcutaneous	HLA-DRB6	ENSG00000229391.3	NA	298	T	T/C	NA	0.7748	0.09007	7.966e-16
rs1049053	rs1049053	chr6:32634405	T/C	rs1049053	chr6:32634405	T/C	1	1	0	GTEx	25954001	2015	Unspecified	GTEx	Gene expression	Skin not sun exposed suprapubic	HLA-DRB6	ENSG00000229391.3	NA	196	T	T/C	NA	0.6789	0.1128	1.177e-08
rs1049053	rs1049053	chr6:32634405	T/C	rs1049053	chr6:32634405	T/C	1	1	0	GTEx	25954001	2015	Unspecified	GTEx	Gene expression	Esophagus muscularis	HLA-DQA1	ENSG00000196735.7	NA	218	T	T/C	NA	-0.8098	0.1055	9.959e-13
rs1049053	rs1049053	chr6:32634405	T/C	rs1049053	chr6:32634405	T/C	1	1	0	GTEx	25954001	2015	Unspecified	GTEx	Gene expression	Artery tibial	HLA-DRB6	ENSG00000229391.3	NA	285	T	T/C	NA	0.7619	0.08441	5.593e-17
rs1049053	rs1049053	chr6:32634405	T/C	rs1049053	chr6:32634405	T/C	1	1	0	GTEx	25954001	2015	Unspecified	GTEx	Gene expression	Pituitary	HLA-DQB1-AS1	ENSG00000223534.1	NA	87	T	T/C	NA	-1.111	0.1258	9.927e-13
rs1049053	rs1049053	chr6:32634405	T/C	rs1049053	chr6:32634405	T/C	1	1	0	GTEx	25954001	2015	Unspecified	GTEx	Gene expression	Brain caudate basal ganglia	HLA-DQA1	ENSG00000196735.7	NA	100	T	T/C	NA	-0.7536	0.1077	7.89e-10
rs1049053	rs1049053	chr6:32634405	T/C	rs1049053	chr6:32634405	T/C	1	1	0	GTEx	25954001	2015	Unspecified	GTEx	Gene expression	Testis	HLA-DRB5	ENSG00000198502.5	NA	157	T	T/C	NA	-0.7862	0.126	6.786e-09
rs1049053	rs1049053	chr6:32634405	T/C	rs1049053	chr6:32634405	T/C	1	1	0	GTEx	25954001	2015	Unspecified	GTEx	Gene expression	Nerve tibial	HLA-DQB2	ENSG00000232629.4	NA	256	T	T/C	NA	0.542	0.09575	4.817e-08
rs1049053	rs1049053	chr6:32634405	T/C	rs1049053	chr6:32634405	T/C	1	1	0	GTEx	25954001	2015	Unspecified	GTEx	Gene expression	Muscle skeletal	HLA-DQA2	ENSG00000237541.3	NA	361	T	T/C	NA	0.6939	0.08145	6.476e-16
rs1049053	rs1049053	chr6:32634405	T/C	rs1049053	chr6:32634405	T/C	1	1	0	GTEx	25954001	2015	Unspecified	GTEx	Gene expression	Esophagus muscularis	HLA-DRB6	ENSG00000229391.3	NA	218	T	T/C	NA	0.7371	0.1112	3.785e-10
rs1049053	rs1049053	chr6:32634405	T/C	rs1049053	chr6:32634405	T/C	1	1	0	GTEx	25954001	2015	Unspecified	GTEx	Gene expression	Uterus	HLA-DQB1	ENSG00000179344.12	NA	70	T	T/C	NA	-1.457	0.1306	4.676e-15
rs1049053	rs1049053	chr6:32634405	T/C	rs1049053	chr6:32634405	T/C	1	1	0	GTEx	25954001	2015	Unspecified	GTEx	Gene expression	Nerve tibial	HLA-DRB1	ENSG00000196126.6	NA	256	T	T/C	NA	-0.6391	0.08264	4.041e-13
rs1049053	rs1049053	chr6:32634405	T/C	rs1049053	chr6:32634405	T/C	1	1	0	GTEx	25954001	2015	Unspecified	GTEx	Gene expression	Colon sigmoid	HLA-DQB1	ENSG00000179344.12	NA	124	T	T/C	NA	-1.287	0.08763	6.544e-27
rs1049053	rs1049053	chr6:32634405	T/C	rs1049053	chr6:32634405	T/C	1	1	0	GTEx	25954001	2015	Unspecified	GTEx	Gene expression	Artery aorta	HLA-DRB1	ENSG00000196126.6	NA	197	T	T/C	NA	-0.6882	0.09546	2.108e-11
rs1049053	rs1049053	chr6:32634405	T/C	rs1049053	chr6:32634405	T/C	1	1	0	GTEx	25954001	2015	Unspecified	GTEx	Gene expression	Stomach	HLA-DQB1-AS1	ENSG00000223534.1	NA	170	T	T/C	NA	-1.16	0.1182	1.934e-17
rs1049053	rs1049053	chr6:32634405	T/C	rs1049053	chr6:32634405	T/C	1	1	0	GTEx	25954001	2015	Unspecified	GTEx	Gene expression	Muscle skeletal	HLA-DQB1-AS1	ENSG00000223534.1	NA	361	T	T/C	NA	-1.025	0.07294	2.866e-35
rs1049053	rs1049053	chr6:32634405	T/C	rs1049053	chr6:32634405	T/C	1	1	0	GTEx	25954001	2015	Unspecified	GTEx	Gene expression	Adipose visceral omentum	NA	ENSG00000241287.1	NA	185	T	T/C	NA	-1.027	0.08703	4.659e-23
rs1049053	rs1049053	chr6:32634405	T/C	rs1049053	chr6:32634405	T/C	1	1	0	GTEx	25954001	2015	Unspecified	GTEx	Gene expression	Nerve tibial	HLA-DQB1-AS1	ENSG00000223534.1	NA	256	T	T/C	NA	-1.103	0.07318	1.775e-35
rs1049053	rs1049053	chr6:32634405	T/C	rs1049053	chr6:32634405	T/C	1	1	0	GTEx	25954001	2015	Unspecified	GTEx	Gene expression	Lung	HLA-DQB1-AS1	ENSG00000223534.1	NA	278	T	T/C	NA	-1.024	0.0748	8.504e-32
rs1049053	rs1049053	chr6:32634405	T/C	rs1049053	chr6:32634405	T/C	1	1	0	GTEx	25954001	2015	Unspecified	GTEx	Gene expression	Liver	HLA-DQB1	ENSG00000179344.12	NA	97	T	T/C	NA	-1.188	0.09435	3.542e-20
rs1049053	rs1049053	chr6:32634405	T/C	rs1049053	chr6:32634405	T/C	1	1	0	GTEx	25954001	2015	Unspecified	GTEx	Gene expression	Pancreas	HLA-DQB1-AS1	ENSG00000223534.1	NA	149	T	T/C	NA	-0.9932	0.116	6.688e-14
rs1049053	rs1049053	chr6:32634405	T/C	rs1049053	chr6:32634405	T/C	1	1	0	GTEx	25954001	2015	Unspecified	GTEx	Gene expression	Testis	HLA-DQB1	ENSG00000179344.12	NA	157	T	T/C	NA	-1.27	0.09237	1.72e-26
rs1049053	rs1049053	chr6:32634405	T/C	rs1049053	chr6:32634405	T/C	1	1	0	GTEx	25954001	2015	Unspecified	GTEx	Gene expression	Cells EBV-transformed lymphocytes	HLA-DQB1	ENSG00000179344.12	NA	114	T	T/C	NA	-1.425	0.08948	3.548e-28
rs1049053	rs1049053	chr6:32634405	T/C	rs1049053	chr6:32634405	T/C	1	1	0	GTEx	25954001	2015	Unspecified	GTEx	Gene expression	Thyroid	HLA-DQA2	ENSG00000237541.3	NA	278	T	T/C	NA	0.5706	0.08555	1.801e-10
rs1049053	rs1049053	chr6:32634405	T/C	rs1049053	chr6:32634405	T/C	1	1	0	GTEx	25954001	2015	Unspecified	GTEx	Gene expression	Stomach	HLA-DQA1	ENSG00000196735.7	NA	170	T	T/C	NA	-0.8317	0.1234	4.319e-10
rs1049053	rs1049053	chr6:32634405	T/C	rs1049053	chr6:32634405	T/C	1	1	0	GTEx	25954001	2015	Unspecified	GTEx	Gene expression	Adipose visceral omentum	HLA-DQA1	ENSG00000196735.7	NA	185	T	T/C	NA	-0.8059	0.1101	1.47e-11
rs1049053	rs1049053	chr6:32634405	T/C	rs1049053	chr6:32634405	T/C	1	1	0	GTEx	25954001	2015	Unspecified	GTEx	Gene expression	Cells EBV-transformed lymphocytes	HLA-DQB2	ENSG00000232629.4	NA	114	T	T/C	NA	0.8841	0.1353	3.458e-09
rs1049053	rs1049053	chr6:32634405	T/C	rs1049053	chr6:32634405	T/C	1	1	0	GTEx	25954001	2015	Unspecified	GTEx	Gene expression	Breast mammary tissue	HLA-DQB1-AS1	ENSG00000223534.1	NA	183	T	T/C	NA	-0.9678	0.0837	2.312e-22
rs1049053	rs1049053	chr6:32634405	T/C	rs1049053	chr6:32634405	T/C	1	1	0	GTEx	25954001	2015	Unspecified	GTEx	Gene expression	Uterus	HLA-DQB1-AS1	ENSG00000223534.1	NA	70	T	T/C	NA	-1.145	0.167	1.114e-08
rs1049053	rs1049053	chr6:32634405	T/C	rs1049053	chr6:32634405	T/C	1	1	0	GTEx	25954001	2015	Unspecified	GTEx	Gene expression	Spleen	HLA-DQB1	ENSG00000179344.12	NA	89	T	T/C	NA	-1.541	0.1094	1.05e-21
rs1049053	rs1049053	chr6:32634405	T/C	rs1049053	chr6:32634405	T/C	1	1	0	GTEx	25954001	2015	Unspecified	GTEx	Gene expression	Brain cerebellar hemisphere	HLA-DQB1-AS1	ENSG00000223534.1	NA	89	T	T/C	NA	-1.001	0.1296	7.682e-11
rs1049053	rs1049053	chr6:32634405	T/C	rs1049053	chr6:32634405	T/C	1	1	0	GTEx	25954001	2015	Unspecified	GTEx	Gene expression	Adipose subcutaneous	HLA-DQA2	ENSG00000237541.3	NA	298	T	T/C	NA	0.7464	0.08655	6.886e-16
rs1049053	rs1049053	chr6:32634405	T/C	rs1049053	chr6:32634405	T/C	1	1	0	GTEx	25954001	2015	Unspecified	GTEx	Gene expression	Esophagus mucosa	HLA-DQA1	ENSG00000196735.7	NA	241	T	T/C	NA	-1.007	0.07975	2.249e-27
rs1049053	rs1049053	chr6:32634405	T/C	rs1049053	chr6:32634405	T/C	1	1	0	GTEx	25954001	2015	Unspecified	GTEx	Gene expression	Brain frontal cortex ba9	HLA-DQB1	ENSG00000179344.12	NA	92	T	T/C	NA	-1.272	0.1092	4.862e-18
rs1049053	rs1049053	chr6:32634405	T/C	rs1049053	chr6:32634405	T/C	1	1	0	GTEx	25954001	2015	Unspecified	GTEx	Gene expression	Lung	HLA-DQA1	ENSG00000196735.7	NA	278	T	T/C	NA	-0.938	0.07781	2.15e-26
rs1049053	rs1049053	chr6:32634405	T/C	rs1049053	chr6:32634405	T/C	1	1	0	GTEx	25954001	2015	Unspecified	GTEx	Gene expression	Vagina	HLA-DQB1-AS1	ENSG00000223534.1	NA	79	T	T/C	NA	-1.131	0.1609	2.624e-09
rs1049053	rs1049053	chr6:32634405	T/C	rs1049053	chr6:32634405	T/C	1	1	0	GTEx	25954001	2015	Unspecified	GTEx	Gene expression	Heart left ventricle	HLA-DQB1-AS1	ENSG00000223534.1	NA	190	T	T/C	NA	-0.8434	0.09474	1.48e-15
rs1049053	rs1049053	chr6:32634405	T/C	rs1049053	chr6:32634405	T/C	1	1	0	GTEx	25954001	2015	Unspecified	GTEx	Gene expression	Colon transverse	HLA-DQB1	ENSG00000179344.12	NA	169	T	T/C	NA	-1.255	0.07731	2.963e-33
rs1049053	rs1049053	chr6:32634405	T/C	rs1049053	chr6:32634405	T/C	1	1	0	GTEx	25954001	2015	Unspecified	GTEx	Gene expression	Artery aorta	HLA-DQB1	ENSG00000179344.12	NA	197	T	T/C	NA	-1.269	0.06589	1.536e-43
rs1049053	rs1049053	chr6:32634405	T/C	rs1049053	chr6:32634405	T/C	1	1	0	GTEx	25954001	2015	Unspecified	GTEx	Gene expression	Adipose visceral omentum	HLA-DQB1-AS1	ENSG00000223534.1	NA	185	T	T/C	NA	-1.126	0.09138	1.919e-24
rs1049053	rs1049053	chr6:32634405	T/C	rs1049053	chr6:32634405	T/C	1	1	0	GTEx	25954001	2015	Unspecified	GTEx	Gene expression	Nerve tibial	HLA-DQB1	ENSG00000179344.12	NA	256	T	T/C	NA	-1.353	0.05796	9.95e-61
rs1049053	rs1049053	chr6:32634405	T/C	rs1049053	chr6:32634405	T/C	1	1	0	GTEx	25954001	2015	Unspecified	GTEx	Gene expression	Brain putamen basal ganglia	HLA-DQB1	ENSG00000179344.12	NA	82	T	T/C	NA	-1.185	0.1191	2.537e-14
rs1049053	rs1049053	chr6:32634405	T/C	rs1049053	chr6:32634405	T/C	1	1	0	GTEx	25954001	2015	Unspecified	GTEx	Gene expression	Adipose visceral omentum	HLA-DRB6	ENSG00000229391.3	NA	185	T	T/C	NA	0.7425	0.1157	1.748e-09
rs1049053	rs1049053	chr6:32634405	T/C	rs1049053	chr6:32634405	T/C	1	1	0	GTEx	25954001	2015	Unspecified	GTEx	Gene expression	Testis	HLA-DRB1	ENSG00000196126.6	NA	157	T	T/C	NA	-0.7466	0.1177	4.003e-09
rs1049053	rs1049053	chr6:32634405	T/C	rs1049053	chr6:32634405	T/C	1	1	0	GTEx	25954001	2015	Unspecified	GTEx	Gene expression	Brain hypothalamus	HLA-DQB1	ENSG00000179344.12	NA	81	T	T/C	NA	-1.284	0.1135	2.052e-16
rs1049053	rs1049053	chr6:32634405	T/C	rs1049053	chr6:32634405	T/C	1	1	0	GTEx	25954001	2015	Unspecified	GTEx	Gene expression	Small intestine terminal ileum	HLA-DQB1	ENSG00000179344.12	NA	77	T	T/C	NA	-1.396	0.131	5.445e-15
rs1049053	rs1049053	chr6:32634405	T/C	rs1049053	chr6:32634405	T/C	1	1	0	GTEx	25954001	2015	Unspecified	GTEx	Gene expression	Liver	HLA-DQB1-AS1	ENSG00000223534.1	NA	97	T	T/C	NA	-1.014	0.1394	2.878e-10
rs1049053	rs1049053	chr6:32634405	T/C	rs1049053	chr6:32634405	T/C	1	1	0	GTEx	25954001	2015	Unspecified	GTEx	Gene expression	Esophagus mucosa	HLA-DRB6	ENSG00000229391.3	NA	241	T	T/C	NA	0.6532	0.09966	4.469e-10
rs1049053	rs1049053	chr6:32634405	T/C	rs1049053	chr6:32634405	T/C	1	1	0	GTEx	25954001	2015	Unspecified	GTEx	Gene expression	Pituitary	HLA-DQA1	ENSG00000196735.7	NA	87	T	T/C	NA	-0.8426	0.1247	4.606e-09
rs1049053	rs1049053	chr6:32634405	T/C	rs1049053	chr6:32634405	T/C	1	1	0	GTEx	25954001	2015	Unspecified	GTEx	Gene expression	Breast mammary tissue	HLA-DQB2	ENSG00000232629.4	NA	183	T	T/C	NA	0.7134	0.1128	2.929e-09
rs1049053	rs1049053	chr6:32634405	T/C	rs1049053	chr6:32634405	T/C	1	1	0	GTEx	25954001	2015	Unspecified	GTEx	Gene expression	Whole blood	HLA-DRB6	ENSG00000229391.3	NA	338	T	T/C	NA	0.6788	0.07288	2.897e-18
rs1049053	rs1049053	chr6:32634405	T/C	rs1049053	chr6:32634405	T/C	1	1	0	GTEx	25954001	2015	Unspecified	GTEx	Gene expression	Testis	HLA-DQB1-AS1	ENSG00000223534.1	NA	157	T	T/C	NA	-1.137	0.09611	6.273e-22
rs1049053	rs1049053	chr6:32634405	T/C	rs1049053	chr6:32634405	T/C	1	1	0	GTEx	25954001	2015	Unspecified	GTEx	Gene expression	Whole blood	HLA-DQB1	ENSG00000179344.12	NA	338	T	T/C	NA	-1.161	0.04252	6.998e-83
rs1049053	rs1049053	chr6:32634405	T/C	rs1049053	chr6:32634405	T/C	1	1	0	GTEx	25954001	2015	Unspecified	GTEx	Gene expression	Nerve tibial	NA	ENSG00000241287.1	NA	256	T	T/C	NA	-1.299	0.06739	1.165e-48
rs1049053	rs1049053	chr6:32634405	T/C	rs1049053	chr6:32634405	T/C	1	1	0	GTEx	25954001	2015	Unspecified	GTEx	Gene expression	Colon transverse	HLA-DQA1	ENSG00000196735.7	NA	169	T	T/C	NA	-0.8133	0.08876	8.505e-16
rs1049053	rs1049053	chr6:32634405	T/C	rs1049053	chr6:32634405	T/C	1	1	0	GTEx	25954001	2015	Unspecified	GTEx	Gene expression	Muscle skeletal	HLA-DQB1	ENSG00000179344.12	NA	361	T	T/C	NA	-1.28	0.05725	2.894e-67
rs1049053	rs1049053	chr6:32634405	T/C	rs1049053	chr6:32634405	T/C	1	1	0	GTEx	25954001	2015	Unspecified	GTEx	Gene expression	Pancreas	HLA-DQB1	ENSG00000179344.12	NA	149	T	T/C	NA	-1.332	0.08057	7.796e-32
rs1049053	rs1049053	chr6:32634405	T/C	rs1049053	chr6:32634405	T/C	1	1	0	GTEx	25954001	2015	Unspecified	GTEx	Gene expression	Brain cerebellum	HLA-DQB1-AS1	ENSG00000223534.1	NA	103	T	T/C	NA	-1.018	0.1464	8.479e-10
rs1049053	rs1049053	chr6:32634405	T/C	rs1049053	chr6:32634405	T/C	1	1	0	GTEx	25954001	2015	Unspecified	GTEx	Gene expression	Breast mammary tissue	HLA-DQA1	ENSG00000196735.7	NA	183	T	T/C	NA	-0.8218	0.09386	4.634e-15
rs1049053	rs1049053	chr6:32634405	T/C	rs1049053	chr6:32634405	T/C	1	1	0	GTEx	25954001	2015	Unspecified	GTEx	Gene expression	Esophagus muscularis	HLA-DQB1-AS1	ENSG00000223534.1	NA	218	T	T/C	NA	-0.9293	0.09603	4.097e-18
rs1049053	rs1049053	chr6:32634405	T/C	rs1049053	chr6:32634405	T/C	1	1	0	GTEx	25954001	2015	Unspecified	GTEx	Gene expression	Adipose visceral omentum	HLA-DRB1	ENSG00000196126.6	NA	185	T	T/C	NA	-0.6861	0.1019	3.447e-10
rs1049053	rs1049053	chr6:32634405	T/C	rs1049053	chr6:32634405	T/C	1	1	0	GTEx	25954001	2015	Unspecified	GTEx	Gene expression	Pancreas	HLA-DQA1	ENSG00000196735.7	NA	149	T	T/C	NA	-0.823	0.1131	4.99e-11
rs1049053	rs1049053	chr6:32634405	T/C	rs1049053	chr6:32634405	T/C	1	1	0	GTEx	25954001	2015	Unspecified	GTEx	Gene expression	Skin not sun exposed suprapubic	HLA-DQA1	ENSG00000196735.7	NA	196	T	T/C	NA	-0.9521	0.08989	3.609e-20
rs1049053	rs1049053	chr6:32634405	T/C	rs1049053	chr6:32634405	T/C	1	1	0	GTEx	25954001	2015	Unspecified	GTEx	Gene expression	Heart left ventricle	HLA-DRB6	ENSG00000229391.3	NA	190	T	T/C	NA	0.7939	0.1028	1.403e-12
rs1049053	rs1049053	chr6:32634405	T/C	rs1049053	chr6:32634405	T/C	1	1	0	GTEx	25954001	2015	Unspecified	GTEx	Gene expression	Cells EBV-transformed lymphocytes	NA	ENSG00000241287.1	NA	114	T	T/C	NA	-1.29	0.08744	5.638e-26
rs1049053	rs1049053	chr6:32634405	T/C	rs1049053	chr6:32634405	T/C	1	1	0	GTEx	25954001	2015	Unspecified	GTEx	Gene expression	Brain hippocampus	HLA-DQB1	ENSG00000179344.12	NA	81	T	T/C	NA	-1.192	0.0922	7.321e-19
rs1049053	rs1049053	chr6:32634405	T/C	rs1049053	chr6:32634405	T/C	1	1	0	GTEx	25954001	2015	Unspecified	GTEx	Gene expression	Thyroid	HLA-DQB1	ENSG00000179344.12	NA	278	T	T/C	NA	-1.376	0.05516	3.94e-68
rs1049053	rs1049053	chr6:32634405	T/C	rs1049053	chr6:32634405	T/C	1	1	0	GTEx	25954001	2015	Unspecified	GTEx	Gene expression	Skin sun exposed lower leg	HLA-DRB1	ENSG00000196126.6	NA	302	T	T/C	NA	-0.7258	0.08257	2.078e-16
rs1049053	rs1049053	chr6:32634405	T/C	rs1049053	chr6:32634405	T/C	1	1	0	GTEx	25954001	2015	Unspecified	GTEx	Gene expression	Brain hypothalamus	HLA-DQA1	ENSG00000196735.7	NA	81	T	T/C	NA	-0.8973	0.1409	3.154e-08
rs1049053	rs1049053	chr6:32634405	T/C	rs1049053	chr6:32634405	T/C	1	1	0	GTEx	25954001	2015	Unspecified	GTEx	Gene expression	Brain cerebellar hemisphere	HLA-DQB1	ENSG00000179344.12	NA	89	T	T/C	NA	-1.274	0.1073	3.907e-18
rs1049053	rs1049053	chr6:32634405	T/C	rs1049053	chr6:32634405	T/C	1	1	0	GTEx	25954001	2015	Unspecified	GTEx	Gene expression	Artery coronary	NA	ENSG00000241287.1	NA	118	T	T/C	NA	-1.123	0.1062	8.77e-18
rs1049053	rs1049053	chr6:32634405	T/C	rs1049053	chr6:32634405	T/C	1	1	0	GTEx	25954001	2015	Unspecified	GTEx	Gene expression	Brain hypothalamus	HLA-DQB1-AS1	ENSG00000223534.1	NA	81	T	T/C	NA	-1.157	0.1426	3.451e-11
rs1049053	rs1049053	chr6:32634405	T/C	rs1049053	chr6:32634405	T/C	1	1	0	GTEx	25954001	2015	Unspecified	GTEx	Gene expression	Artery tibial	NA	ENSG00000241287.1	NA	285	T	T/C	NA	-0.9234	0.07353	3.279e-28
rs1049053	rs1049053	chr6:32634405	T/C	rs1049053	chr6:32634405	T/C	1	1	0	GTEx	25954001	2015	Unspecified	GTEx	Gene expression	Brain cortex	HLA-DQA1	ENSG00000196735.7	NA	96	T	T/C	NA	-0.8842	0.1359	8.035e-09
rs1049053	rs1049053	chr6:32634405	T/C	rs1049053	chr6:32634405	T/C	1	1	0	GTEx	25954001	2015	Unspecified	GTEx	Gene expression	Brain caudate basal ganglia	HLA-DQB1-AS1	ENSG00000223534.1	NA	100	T	T/C	NA	-0.8828	0.1067	2.726e-12
rs1049053	rs1049053	chr6:32634405	T/C	rs1049053	chr6:32634405	T/C	1	1	0	GTEx	25954001	2015	Unspecified	GTEx	Gene expression	Artery coronary	HLA-DQB1-AS1	ENSG00000223534.1	NA	118	T	T/C	NA	-0.9524	0.1161	1.068e-12
rs1049053	rs1049053	chr6:32634405	T/C	rs1049053	chr6:32634405	T/C	1	1	0	GTEx	25954001	2015	Unspecified	GTEx	Gene expression	Colon transverse	HLA-DRB1	ENSG00000196126.6	NA	169	T	T/C	NA	-0.7041	0.09393	8.506e-12
rs1049053	rs1049053	chr6:32634405	T/C	rs1049053	chr6:32634405	T/C	1	1	0	GTEx	25954001	2015	Unspecified	GTEx	Gene expression	Vagina	HLA-DQB1	ENSG00000179344.12	NA	79	T	T/C	NA	-1.299	0.1229	3.801e-15
rs1049053	rs1049053	chr6:32634405	T/C	rs1049053	chr6:32634405	T/C	1	1	0	GTEx	25954001	2015	Unspecified	GTEx	Gene expression	Esophagus mucosa	HLA-DQB1-AS1	ENSG00000223534.1	NA	241	T	T/C	NA	-1.026	0.07802	5.147e-29
rs1049053	rs1049053	chr6:32634405	T/C	rs1049053	chr6:32634405	T/C	1	1	0	GTEx	25954001	2015	Unspecified	GTEx	Gene expression	Heart atrial appendage	HLA-DRB1	ENSG00000196126.6	NA	159	T	T/C	NA	-0.6786	0.1096	8.397e-09
rs1049053	rs1049053	chr6:32634405	T/C	rs1049053	chr6:32634405	T/C	1	1	0	GTEx	25954001	2015	Unspecified	GTEx	Gene expression	Brain cortex	HLA-DQB1-AS1	ENSG00000223534.1	NA	96	T	T/C	NA	-1.154	0.1378	2.508e-12
rs1049053	rs1049053	chr6:32634405	T/C	rs1049053	chr6:32634405	T/C	1	1	0	GTEx	25954001	2015	Unspecified	GTEx	Gene expression	Ovary	HLA-DQB1-AS1	ENSG00000223534.1	NA	85	T	T/C	NA	-1.017	0.1573	1.585e-08
rs1049053	rs1049053	chr6:32634405	T/C	rs1049053	chr6:32634405	T/C	1	1	0	GTEx	25954001	2015	Unspecified	GTEx	Gene expression	Lung	HLA-DRB1	ENSG00000196126.6	NA	278	T	T/C	NA	-0.6586	0.08551	3.692e-13
rs1049053	rs1049053	chr6:32634405	T/C	rs1049053	chr6:32634405	T/C	1	1	0	GTEx	25954001	2015	Unspecified	GTEx	Gene expression	Breast mammary tissue	HLA-DRB1	ENSG00000196126.6	NA	183	T	T/C	NA	-0.5878	0.09748	1.283e-08
rs1049053	rs1049053	chr6:32634405	T/C	rs1049053	chr6:32634405	T/C	1	1	0	GTEx	25954001	2015	Unspecified	GTEx	Gene expression	Artery aorta	HLA-DQB1-AS1	ENSG00000223534.1	NA	197	T	T/C	NA	-1.051	0.09266	2.99e-22
rs1049053	rs1049053	chr6:32634405	T/C	rs1049053	chr6:32634405	T/C	1	1	0	GTEx	25954001	2015	Unspecified	GTEx	Gene expression	Lung	NA	ENSG00000241287.1	NA	278	T	T/C	NA	-1.221	0.05756	1.415e-56
rs1049053	rs1049053	chr6:32634405	T/C	rs1049053	chr6:32634405	T/C	1	1	0	GTEx	25954001	2015	Unspecified	GTEx	Gene expression	Adipose subcutaneous	NA	ENSG00000241287.1	NA	298	T	T/C	NA	-1.208	0.05576	8.314e-60
rs1049053	rs1049053	chr6:32634405	T/C	rs1049053	chr6:32634405	T/C	1	1	0	GTEx	25954001	2015	Unspecified	GTEx	Gene expression	Breast mammary tissue	HLA-DQB1	ENSG00000179344.12	NA	183	T	T/C	NA	-1.177	0.06608	1.914e-38
rs1049053	rs1049053	chr6:32634405	T/C	rs1049053	chr6:32634405	T/C	1	1	0	GTEx	25954001	2015	Unspecified	GTEx	Gene expression	Thyroid	HLA-DQB1-AS1	ENSG00000223534.1	NA	278	T	T/C	NA	-1.049	0.07176	6.509e-35
rs1049053	rs1049053	chr6:32634405	T/C	rs1049053	chr6:32634405	T/C	1	1	0	GTEx	25954001	2015	Unspecified	GTEx	Gene expression	Thyroid	HLA-DRB1	ENSG00000196126.6	NA	278	T	T/C	NA	-0.7511	0.08433	1.438e-16
rs1049053	rs1049053	chr6:32634405	T/C	rs1049053	chr6:32634405	T/C	1	1	0	GTEx	25954001	2015	Unspecified	GTEx	Gene expression	Stomach	HLA-DQB1	ENSG00000179344.12	NA	170	T	T/C	NA	-1.465	0.09034	2.681e-33
rs1049053	rs1049053	chr6:32634405	T/C	rs1049053	chr6:32634405	T/C	1	1	0	GTEx	25954001	2015	Unspecified	GTEx	Gene expression	Colon sigmoid	HLA-DQA1	ENSG00000196735.7	NA	124	T	T/C	NA	-0.9603	0.1228	4.943e-12
rs1049053	rs1049053	chr6:32634405	T/C	rs1049053	chr6:32634405	T/C	1	1	0	GTEx	25954001	2015	Unspecified	GTEx	Gene expression	Artery aorta	HLA-DRB5	ENSG00000198502.5	NA	197	T	T/C	NA	-0.7435	0.1225	8.894e-09
rs1049053	rs1049053	chr6:32634405	T/C	rs1049053	chr6:32634405	T/C	1	1	0	GTEx	25954001	2015	Unspecified	GTEx	Gene expression	Colon sigmoid	HLA-DQB1-AS1	ENSG00000223534.1	NA	124	T	T/C	NA	-0.9554	0.1224	5.421e-12
rs1049053	rs1049053	chr6:32634405	T/C	rs1049053	chr6:32634405	T/C	1	1	0	GTEx	25954001	2015	Unspecified	GTEx	Gene expression	Spleen	HLA-DQA1	ENSG00000196735.7	NA	89	T	T/C	NA	-1.183	0.1474	2.136e-11
rs1049053	rs1049053	chr6:32634405	T/C	rs1049053	chr6:32634405	T/C	1	1	0	GTEx	25954001	2015	Unspecified	GTEx	Gene expression	Lung	HLA-DQB1	ENSG00000179344.12	NA	278	T	T/C	NA	-1.382	0.05291	1.405e-71
rs1049053	rs1049053	chr6:32634405	T/C	rs1049053	chr6:32634405	T/C	1	1	0	GTEx	25954001	2015	Unspecified	GTEx	Gene expression	Skin not sun exposed suprapubic	HLA-DQB1-AS1	ENSG00000223534.1	NA	196	T	T/C	NA	-1.043	0.0897	5.367e-23
rs1049053	rs1049053	chr6:32634405	T/C	rs1049053	chr6:32634405	T/C	1	1	0	GTEx	25954001	2015	Unspecified	GTEx	Gene expression	Brain hippocampus	HLA-DQB1-AS1	ENSG00000223534.1	NA	81	T	T/C	NA	-0.8957	0.1333	8.116e-09
rs1049053	rs1049053	chr6:32634405	T/C	rs1049053	chr6:32634405	T/C	1	1	0	GTEx	25954001	2015	Unspecified	GTEx	Gene expression	Esophagus muscularis	HLA-DRB1	ENSG00000196126.6	NA	218	T	T/C	NA	-0.6164	0.1041	1.595e-08
rs1049053	rs1049053	chr6:32634405	T/C	rs1049053	chr6:32634405	T/C	1	1	0	GTEx	25954001	2015	Unspecified	GTEx	Gene expression	Artery aorta	HLA-DQA2	ENSG00000237541.3	NA	197	T	T/C	NA	0.6316	0.09954	2.178e-09
rs1049053	rs1049053	chr6:32634405	T/C	rs1049053	chr6:32634405	T/C	1	1	0	GTEx	25954001	2015	Unspecified	GTEx	Gene expression	Brain putamen basal ganglia	HLA-DQB1-AS1	ENSG00000223534.1	NA	82	T	T/C	NA	-0.9879	0.1515	1.634e-08
rs1049053	rs1049053	chr6:32634405	T/C	rs1049053	chr6:32634405	T/C	1	1	0	GTEx	25954001	2015	Unspecified	GTEx	Gene expression	Whole blood	HLA-DQB1-AS1	ENSG00000223534.1	NA	338	T	T/C	NA	-0.8494	0.0599	3.494e-35
rs1049053	rs1049053	chr6:32634405	T/C	rs1049053	chr6:32634405	T/C	1	1	0	GTEx	25954001	2015	Unspecified	GTEx	Gene expression	Esophagus mucosa	HLA-DQB1	ENSG00000179344.12	NA	241	T	T/C	NA	-1.321	0.06011	1.092e-55
rs1049053	rs1049053	chr6:32634405	T/C	rs1049053	chr6:32634405	T/C	1	1	0	GTEx	25954001	2015	Unspecified	GTEx	Gene expression	Artery tibial	HLA-DQB1-AS1	ENSG00000223534.1	NA	285	T	T/C	NA	-0.9801	0.07416	2.064e-30
rs1049053	rs1049053	chr6:32634405	T/C	rs1049053	chr6:32634405	T/C	1	1	0	GTEx	25954001	2015	Unspecified	GTEx	Gene expression	Brain nucleus accumbens basal ganglia	HLA-DQB1-AS1	ENSG00000223534.1	NA	93	T	T/C	NA	-1.123	0.1269	4.525e-13
rs1049053	rs1049053	chr6:32634405	T/C	rs1049053	chr6:32634405	T/C	1	1	0	GTEx	25954001	2015	Unspecified	GTEx	Gene expression	Esophagus gastroesophageal junction	HLA-DQB1-AS1	ENSG00000223534.1	NA	127	T	T/C	NA	-0.7906	0.1061	2.707e-11
rs1049053	rs1049053	chr6:32634405	T/C	rs1049053	chr6:32634405	T/C	1	1	0	GTEx	25954001	2015	Unspecified	GTEx	Gene expression	Brain frontal cortex ba9	HLA-DQA1	ENSG00000196735.7	NA	92	T	T/C	NA	-0.8385	0.132	1.854e-08
rs1049053	rs1049053	chr6:32634405	T/C	rs1049053	chr6:32634405	T/C	1	1	0	GTEx	25954001	2015	Unspecified	GTEx	Gene expression	Adrenal gland	HLA-DQB1-AS1	ENSG00000223534.1	NA	126	T	T/C	NA	-1.031	0.1241	3.941e-13
rs1049053	rs1049053	chr6:32634405	T/C	rs1049053	chr6:32634405	T/C	1	1	0	GTEx	25954001	2015	Unspecified	GTEx	Gene expression	Skin sun exposed lower leg	NA	ENSG00000241287.1	NA	302	T	T/C	NA	-1.187	0.05857	1.901e-55
rs1049053	rs1049053	chr6:32634405	T/C	rs1049053	chr6:32634405	T/C	1	1	0	GTEx	25954001	2015	Unspecified	GTEx	Gene expression	Adipose subcutaneous	HLA-DQA1	ENSG00000196735.7	NA	298	T	T/C	NA	-0.8737	0.07529	2.696e-25
rs1049053	rs1049053	chr6:32634405	T/C	rs1049053	chr6:32634405	T/C	1	1	0	GTEx	25954001	2015	Unspecified	GTEx	Gene expression	Nerve tibial	HLA-DQA2	ENSG00000237541.3	NA	256	T	T/C	NA	0.6599	0.08935	3.332e-12
rs1049053	rs1049053	chr6:32634405	T/C	rs1049053	chr6:32634405	T/C	1	1	0	GTEx	25954001	2015	Unspecified	GTEx	Gene expression	Whole blood	HLA-DQA1	ENSG00000196735.7	NA	338	T	T/C	NA	-0.7286	0.05625	1.067e-30
rs1049053	rs1049053	chr6:32634405	T/C	rs1049053	chr6:32634405	T/C	1	1	0	GTEx	25954001	2015	Unspecified	GTEx	Gene expression	Artery tibial	HLA-DQA1	ENSG00000196735.7	NA	285	T	T/C	NA	-0.8525	0.07097	2.091e-26
rs1049053	rs1049053	chr6:32634405	T/C	rs1049055	chr6:32634387	T/C	0.86	1	1	Geuvadis	24037378	2013	European	Geuvadis	Transcript ratio	Lymphoblastoid cell lines	HLA-DQB1	ENSG00000179344.11	ENST00000460185.1	462	NA	NA	NA	NA	NA	2.781e-40
rs1049053	rs1049053	chr6:32634405	T/C	rs1049055	chr6:32634387	T/C	0.86	1	1	Geuvadis	24037378	2013	European	Geuvadis	Exon expression	Lymphoblastoid cell lines	HLA-DQB1	ENSG00000179344.11	ENSG00000179344.11_32629124_32629234	462	NA	NA	NA	NA	NA	1.963e-68
rs1049053	rs1049053	chr6:32634405	T/C	rs1049055	chr6:32634387	T/C	0.86	1	1	Geuvadis	24037378	2013	European	Geuvadis	Exon expression	Lymphoblastoid cell lines	HLA-DRB1	ENSG00000196126.6	ENSG00000196126.6_32548024_32548047	462	NA	NA	NA	NA	NA	8.714e-15
rs1049053	rs1049053	chr6:32634405	T/C	rs1049055	chr6:32634387	T/C	0.86	1	1	Geuvadis	24037378	2013	European	Geuvadis	Exon expression	Lymphoblastoid cell lines	HLA-DRB5	ENSG00000198502.5	ENSG00000198502.5_32489682_32489951	462	NA	NA	NA	NA	NA	7.345e-23
rs1049053	rs1049053	chr6:32634405	T/C	rs1049055	chr6:32634387	T/C	0.86	1	1	Geuvadis	24037378	2013	European	Geuvadis	Exon expression	Lymphoblastoid cell lines	HLA-DQB1	ENSG00000179344.11	ENSG00000179344.11_32629744_32630025	462	NA	NA	NA	NA	NA	7.265e-48
rs1049053	rs1049053	chr6:32634405	T/C	rs1049055	chr6:32634387	T/C	0.86	1	1	Geuvadis	24037378	2013	European	Geuvadis	Gene expression	Lymphoblastoid cell lines	HLA-DQA2	ENSG00000237541.3	ENSG00000237541.3	462	NA	NA	NA	NA	NA	3.13e-15
rs1049053	rs1049053	chr6:32634405	T/C	rs1049055	chr6:32634387	T/C	0.86	1	1	Geuvadis	24037378	2013	European	Geuvadis	Exon expression	Lymphoblastoid cell lines	HLA-DQB2	ENSG00000232629.4	ENSG00000232629.4_32729437_32729703	462	NA	NA	NA	NA	NA	1.813e-25
rs1049053	rs1049053	chr6:32634405	T/C	rs1049055	chr6:32634387	T/C	0.86	1	1	Geuvadis	24037378	2013	European	Geuvadis	Exon expression	Lymphoblastoid cell lines	HLA-DQB1	ENSG00000179344.11	ENSG00000179344.11_32632575_32632844	462	NA	NA	NA	NA	NA	1.923e-86
rs1049053	rs1049053	chr6:32634405	T/C	rs1049055	chr6:32634387	T/C	0.86	1	1	Geuvadis	24037378	2013	European	Geuvadis	Exon expression	Lymphoblastoid cell lines	HLA-DRB5	ENSG00000198502.5	ENSG00000198502.5_32486333_32486443	462	NA	NA	NA	NA	NA	1.475e-26
rs1049053	rs1049053	chr6:32634405	T/C	rs1049055	chr6:32634387	T/C	0.86	1	1	Geuvadis	24037378	2013	European	Geuvadis	Gene expression	Lymphoblastoid cell lines	HLA-DRB5	ENSG00000198502.5	ENSG00000198502.5	462	NA	NA	NA	NA	NA	2.321e-08
rs1049053	rs1049053	chr6:32634405	T/C	rs1049055	chr6:32634387	T/C	0.86	1	1	Geuvadis	24037378	2013	European	Geuvadis	Exon expression	Lymphoblastoid cell lines	HLA-DQA2	ENSG00000237541.3	ENSG00000237541.3_32713568_32713849	462	NA	NA	NA	NA	NA	6.958e-20
rs1049053	rs1049053	chr6:32634405	T/C	rs1049055	chr6:32634387	T/C	0.86	1	1	Geuvadis	24037378	2013	European	Geuvadis	Exon expression	Lymphoblastoid cell lines	HLA-DRB1	ENSG00000196126.6	ENSG00000196126.6_32546546_32546881	462	NA	NA	NA	NA	NA	2.224e-10
rs1049053	rs1049053	chr6:32634405	T/C	rs1049055	chr6:32634387	T/C	0.86	1	1	Geuvadis	24037378	2013	European	Geuvadis	Exon expression	Lymphoblastoid cell lines	HLA-DQA1	ENSG00000196735.6	ENSG00000196735.6_32605134_32605317	462	NA	NA	NA	NA	NA	3.72e-31
rs1049053	rs1049053	chr6:32634405	T/C	rs1049055	chr6:32634387	T/C	0.86	1	1	Geuvadis	24037378	2013	European	Geuvadis	Gene expression	Lymphoblastoid cell lines	HLA-DQA1	ENSG00000196735.6	ENSG00000196735.6	462	NA	NA	NA	NA	NA	1e-20
rs1049053	rs1049053	chr6:32634405	T/C	rs1049055	chr6:32634387	T/C	0.86	1	1	Geuvadis	24037378	2013	European	Geuvadis	Exon expression	Lymphoblastoid cell lines	HLA-DQA1	ENSG00000196735.6	ENSG00000196735.6_32609749_32610030	462	NA	NA	NA	NA	NA	6.585e-30
rs1049053	rs1049053	chr6:32634405	T/C	rs1049055	chr6:32634387	T/C	0.86	1	1	Geuvadis	24037378	2013	European	Geuvadis	Gene expression	Lymphoblastoid cell lines	HLA-DQB2	ENSG00000232629.4	ENSG00000232629.4	462	NA	NA	NA	NA	NA	1.944e-28
rs1049053	rs1049053	chr6:32634405	T/C	rs1049055	chr6:32634387	T/C	0.86	1	1	Geuvadis	24037378	2013	European	Geuvadis	Exon expression	Lymphoblastoid cell lines	HLA-DQB1	ENSG00000179344.11	ENSG00000179344.11_32628636_32628659	462	NA	NA	NA	NA	NA	4.746e-10
rs1049053	rs1049053	chr6:32634405	T/C	rs1049055	chr6:32634387	T/C	0.86	1	1	Geuvadis	24037378	2013	European	Geuvadis	Exon expression	Lymphoblastoid cell lines	HLA-DRB5	ENSG00000198502.5	ENSG00000198502.5_32487147_32487428	462	NA	NA	NA	NA	NA	2.829e-14
rs1049053	rs1049053	chr6:32634405	T/C	rs1049055	chr6:32634387	T/C	0.86	1	1	Geuvadis	24037378	2013	European	Geuvadis	Exon expression	Lymphoblastoid cell lines	HLA-DQB1	ENSG00000179344.11	ENSG00000179344.11_32627244_32628026	462	NA	NA	NA	NA	NA	1.072e-42
rs1049053	rs1049053	chr6:32634405	T/C	rs1049055	chr6:32634387	T/C	0.86	1	1	Geuvadis	24037378	2013	European	Geuvadis	Exon expression	Lymphoblastoid cell lines	HLA-DQA1	ENSG00000196735.6	ENSG00000196735.6_32610387_32611429	462	NA	NA	NA	NA	NA	2.285e-38
rs1049053	rs1049053	chr6:32634405	T/C	rs1049055	chr6:32634387	T/C	0.86	1	1	Geuvadis	24037378	2013	European	Geuvadis	Exon expression	Lymphoblastoid cell lines	HLA-DQA1	ENSG00000196735.6	ENSG00000196735.6_32609087_32609335	462	NA	NA	NA	NA	NA	2.068e-34
rs1049053	rs1049053	chr6:32634405	T/C	rs1049055	chr6:32634387	T/C	0.86	1	1	Geuvadis	24037378	2013	European	Geuvadis	Exon expression	Lymphoblastoid cell lines	HLA-DQB2	ENSG00000232629.4	ENSG00000232629.4_32726627_32726908	462	NA	NA	NA	NA	NA	1.988e-25
rs1049053	rs1049053	chr6:32634405	T/C	rs1049055	chr6:32634387	T/C	0.86	1	1	Geuvadis	24037378	2013	European	Geuvadis	Transcript ratio	Lymphoblastoid cell lines	HLA-DQA1	ENSG00000196735.6	ENST00000374949.2	462	NA	NA	NA	NA	NA	4.648e-11
rs1049053	rs1049053	chr6:32634405	T/C	rs1049055	chr6:32634387	T/C	0.86	1	1	Geuvadis	24037378	2013	European	Geuvadis	Exon expression	Lymphoblastoid cell lines	HLA-DQB1	ENSG00000179344.11	ENSG00000179344.11_32634276_32634471	462	NA	NA	NA	NA	NA	2.782e-86
rs1049053	rs1049053	chr6:32634405	T/C	rs1049055	chr6:32634387	T/C	0.86	1	1	Geuvadis	24037378	2013	European	Geuvadis	Exon expression	Lymphoblastoid cell lines	HLA-DRB1	ENSG00000196126.6	ENSG00000196126.6_32549334_32549615	462	NA	NA	NA	NA	NA	5.387e-16
rs1049053	rs1049053	chr6:32634405	T/C	rs1049055	chr6:32634387	T/C	0.86	1	1	Geuvadis	24037378	2013	European	Geuvadis	Exon expression	Lymphoblastoid cell lines	HLA-DQA2	ENSG00000237541.3	ENSG00000237541.3_32714017_32714191	462	NA	NA	NA	NA	NA	2.73e-24
rs1049053	rs1049053	chr6:32634405	T/C	rs1049055	chr6:32634387	T/C	0.86	1	1	Geuvadis	24037378	2013	European	Geuvadis	Exon expression	Lymphoblastoid cell lines	HLA-DRB1	ENSG00000196126.6	ENSG00000196126.6_32557420_32557625	462	NA	NA	NA	NA	NA	6.846e-17
rs1049053	rs1049053	chr6:32634405	T/C	rs1049055	chr6:32634387	T/C	0.86	1	1	Geuvadis	24037378	2013	European	Geuvadis	Exon expression	Lymphoblastoid cell lines	HLA-DRB1	ENSG00000196126.6	ENSG00000196126.6_32551886_32552155	462	NA	NA	NA	NA	NA	1.761e-42
rs1049053	rs1049053	chr6:32634405	T/C	rs1049055	chr6:32634387	T/C	0.86	1	1	Geuvadis	24037378	2013	European	Geuvadis	Gene expression	Lymphoblastoid cell lines	HLA-DQB1	ENSG00000179344.11	ENSG00000179344.11	462	NA	NA	NA	NA	NA	7.659e-40
rs1049053	rs1049053	chr6:32634405	T/C	rs1049055	chr6:32634387	T/C	0.86	1	1	Geuvadis	24037378	2013	European	Geuvadis	Exon expression	Lymphoblastoid cell lines	HLA-DRB5	ENSG00000198502.5	ENSG00000198502.5_32497902_32498064	462	NA	NA	NA	NA	NA	3.381e-30
rs1049053	rs1049053	chr6:32634405	T/C	rs1049055	chr6:32634387	T/C	0.86	1	1	GTEx	25954001	2015	Unspecified	GTEx	Gene expression	Muscle skeletal	HLA-DQB1	ENSG00000179344.12	NA	361	T	T/C	NA	-1.282	0.05761	7.494e-67
rs1049053	rs1049053	chr6:32634405	T/C	rs1049055	chr6:32634387	T/C	0.86	1	1	GTEx	25954001	2015	Unspecified	GTEx	Gene expression	Heart left ventricle	HLA-DQB1-AS1	ENSG00000223534.1	NA	190	T	T/C	NA	-0.8411	0.0952	2.213e-15
rs1049053	rs1049053	chr6:32634405	T/C	rs1049055	chr6:32634387	T/C	0.86	1	1	GTEx	25954001	2015	Unspecified	GTEx	Gene expression	Small intestine terminal ileum	HLA-DQB1-AS1	ENSG00000223534.1	NA	77	T	T/C	NA	-1.14	0.1606	2.614e-09
rs1049053	rs1049053	chr6:32634405	T/C	rs1049055	chr6:32634387	T/C	0.86	1	1	GTEx	25954001	2015	Unspecified	GTEx	Gene expression	Pituitary	HLA-DQB1	ENSG00000179344.12	NA	87	T	T/C	NA	-1.262	0.08508	1.546e-22
rs1049053	rs1049053	chr6:32634405	T/C	rs1049055	chr6:32634387	T/C	0.86	1	1	GTEx	25954001	2015	Unspecified	GTEx	Gene expression	Brain nucleus accumbens basal ganglia	HLA-DQB1	ENSG00000179344.12	NA	93	T	T/C	NA	-1.368	0.1057	2.328e-20
rs1049053	rs1049053	chr6:32634405	T/C	rs1049055	chr6:32634387	T/C	0.86	1	1	GTEx	25954001	2015	Unspecified	GTEx	Gene expression	Lung	HLA-DRB6	ENSG00000229391.3	NA	278	T	T/C	NA	0.6453	0.08522	8.254e-13
rs1049053	rs1049053	chr6:32634405	T/C	rs1049055	chr6:32634387	T/C	0.86	1	1	GTEx	25954001	2015	Unspecified	GTEx	Gene expression	Colon transverse	HLA-DQB1-AS1	ENSG00000223534.1	NA	169	T	T/C	NA	-1.126	0.09437	1.017e-22
rs1049053	rs1049053	chr6:32634405	T/C	rs1049055	chr6:32634387	T/C	0.86	1	1	GTEx	25954001	2015	Unspecified	GTEx	Gene expression	Uterus	HLA-DQB1	ENSG00000179344.12	NA	70	T	T/C	NA	-1.459	0.1306	4.413e-15
rs1049053	rs1049053	chr6:32634405	T/C	rs1049055	chr6:32634387	T/C	0.86	1	1	GTEx	25954001	2015	Unspecified	GTEx	Gene expression	Heart left ventricle	HLA-DRB6	ENSG00000229391.3	NA	190	T	T/C	NA	0.8009	0.1028	9.382e-13
rs1049053	rs1049053	chr6:32634405	T/C	rs1049055	chr6:32634387	T/C	0.86	1	1	GTEx	25954001	2015	Unspecified	GTEx	Gene expression	Pancreas	HLA-DQB1-AS1	ENSG00000223534.1	NA	149	T	T/C	NA	-0.9894	0.1172	1.261e-13
rs1049053	rs1049053	chr6:32634405	T/C	rs1049055	chr6:32634387	T/C	0.86	1	1	GTEx	25954001	2015	Unspecified	GTEx	Gene expression	Artery tibial	HLA-DRB1	ENSG00000196126.6	NA	285	T	T/C	NA	-0.5424	0.06992	2.389e-13
rs1049053	rs1049053	chr6:32634405	T/C	rs1049055	chr6:32634387	T/C	0.86	1	1	GTEx	25954001	2015	Unspecified	GTEx	Gene expression	Skin sun exposed lower leg	HLA-DRB6	ENSG00000229391.3	NA	302	T	T/C	NA	0.7335	0.08801	4.569e-15
rs1049053	rs1049053	chr6:32634405	T/C	rs1049055	chr6:32634387	T/C	0.86	1	1	GTEx	25954001	2015	Unspecified	GTEx	Gene expression	Artery coronary	HLA-DQA1	ENSG00000196735.7	NA	118	T	T/C	NA	-0.7477	0.1241	3.136e-08
rs1049053	rs1049053	chr6:32634405	T/C	rs1049055	chr6:32634387	T/C	0.86	1	1	GTEx	25954001	2015	Unspecified	GTEx	Gene expression	Brain cerebellar hemisphere	HLA-DQB1-AS1	ENSG00000223534.1	NA	89	T	T/C	NA	-0.999	0.1299	8.621e-11
rs1049053	rs1049053	chr6:32634405	T/C	rs1049055	chr6:32634387	T/C	0.86	1	1	GTEx	25954001	2015	Unspecified	GTEx	Gene expression	Vagina	HLA-DQB1	ENSG00000179344.12	NA	79	T	T/C	NA	-1.3	0.1229	3.687e-15
rs1049053	rs1049053	chr6:32634405	T/C	rs1049055	chr6:32634387	T/C	0.86	1	1	GTEx	25954001	2015	Unspecified	GTEx	Gene expression	Muscle skeletal	HLA-DRB5	ENSG00000198502.5	NA	361	T	T/C	NA	-0.7593	0.08352	1.064e-17
rs1049053	rs1049053	chr6:32634405	T/C	rs1049055	chr6:32634387	T/C	0.86	1	1	GTEx	25954001	2015	Unspecified	GTEx	Gene expression	Esophagus muscularis	HLA-DQB1-AS1	ENSG00000223534.1	NA	218	T	T/C	NA	-0.9335	0.09673	4.868e-18
rs1049053	rs1049053	chr6:32634405	T/C	rs1049055	chr6:32634387	T/C	0.86	1	1	GTEx	25954001	2015	Unspecified	GTEx	Gene expression	Whole blood	HLA-DQB1	ENSG00000179344.12	NA	338	T	T/C	NA	-1.161	0.04299	7.507e-82
rs1049053	rs1049053	chr6:32634405	T/C	rs1049055	chr6:32634387	T/C	0.86	1	1	GTEx	25954001	2015	Unspecified	GTEx	Gene expression	Spleen	HLA-DQB1-AS1	ENSG00000223534.1	NA	89	T	T/C	NA	-1.287	0.1455	7.355e-13
rs1049053	rs1049053	chr6:32634405	T/C	rs1049055	chr6:32634387	T/C	0.86	1	1	GTEx	25954001	2015	Unspecified	GTEx	Gene expression	Brain cerebellum	HLA-DQB1-AS1	ENSG00000223534.1	NA	103	T	T/C	NA	-1.021	0.1467	8.176e-10
rs1049053	rs1049053	chr6:32634405	T/C	rs1049055	chr6:32634387	T/C	0.86	1	1	GTEx	25954001	2015	Unspecified	GTEx	Gene expression	Esophagus muscularis	HLA-DRB1	ENSG00000196126.6	NA	218	T	T/C	NA	-0.6296	0.1045	9.248e-09
rs1049053	rs1049053	chr6:32634405	T/C	rs1049055	chr6:32634387	T/C	0.86	1	1	GTEx	25954001	2015	Unspecified	GTEx	Gene expression	Adipose visceral omentum	HLA-DRB5	ENSG00000198502.5	NA	185	T	T/C	NA	-0.6949	0.1195	3.62e-08
rs1049053	rs1049053	chr6:32634405	T/C	rs1049055	chr6:32634387	T/C	0.86	1	1	GTEx	25954001	2015	Unspecified	GTEx	Gene expression	Esophagus muscularis	HLA-DRB6	ENSG00000229391.3	NA	218	T	T/C	NA	0.7442	0.1118	3.268e-10
rs1049053	rs1049053	chr6:32634405	T/C	rs1049055	chr6:32634387	T/C	0.86	1	1	GTEx	25954001	2015	Unspecified	GTEx	Gene expression	Adipose visceral omentum	HLA-DQA2	ENSG00000237541.3	NA	185	T	T/C	NA	0.7325	0.1172	4.184e-09
rs1049053	rs1049053	chr6:32634405	T/C	rs1049055	chr6:32634387	T/C	0.86	1	1	GTEx	25954001	2015	Unspecified	GTEx	Gene expression	Esophagus mucosa	HLA-DQB1-AS1	ENSG00000223534.1	NA	241	T	T/C	NA	-1.026	0.07805	5.167e-29
rs1049053	rs1049053	chr6:32634405	T/C	rs1049055	chr6:32634387	T/C	0.86	1	1	GTEx	25954001	2015	Unspecified	GTEx	Gene expression	Whole blood	HLA-DRB1	ENSG00000196126.6	NA	338	T	T/C	NA	-0.4741	0.04575	1.132e-21
rs1049053	rs1049053	chr6:32634405	T/C	rs1049055	chr6:32634387	T/C	0.86	1	1	GTEx	25954001	2015	Unspecified	GTEx	Gene expression	Thyroid	HLA-DQA1	ENSG00000196735.7	NA	278	T	T/C	NA	-0.855	0.08419	2.452e-20
rs1049053	rs1049053	chr6:32634405	T/C	rs1049055	chr6:32634387	T/C	0.86	1	1	GTEx	25954001	2015	Unspecified	GTEx	Gene expression	Adipose subcutaneous	HLA-DQA2	ENSG00000237541.3	NA	298	T	T/C	NA	0.7566	0.08665	3.299e-16
rs1049053	rs1049053	chr6:32634405	T/C	rs1049055	chr6:32634387	T/C	0.86	1	1	GTEx	25954001	2015	Unspecified	GTEx	Gene expression	Muscle skeletal	HLA-DQB1-AS1	ENSG00000223534.1	NA	361	T	T/C	NA	-1.028	0.07319	3.043e-35
rs1049053	rs1049053	chr6:32634405	T/C	rs1049055	chr6:32634387	T/C	0.86	1	1	GTEx	25954001	2015	Unspecified	GTEx	Gene expression	Brain caudate basal ganglia	HLA-DQB1	ENSG00000179344.12	NA	100	T	T/C	NA	-1.107	0.08938	4.108e-20
rs1049053	rs1049053	chr6:32634405	T/C	rs1049055	chr6:32634387	T/C	0.86	1	1	GTEx	25954001	2015	Unspecified	GTEx	Gene expression	Skin not sun exposed suprapubic	HLA-DRB6	ENSG00000229391.3	NA	196	T	T/C	NA	0.6841	0.1128	9.229e-09
rs1049053	rs1049053	chr6:32634405	T/C	rs1049055	chr6:32634387	T/C	0.86	1	1	GTEx	25954001	2015	Unspecified	GTEx	Gene expression	Adipose visceral omentum	HLA-DQB1	ENSG00000179344.12	NA	185	T	T/C	NA	-1.297	0.07512	2.88e-37
rs1049053	rs1049053	chr6:32634405	T/C	rs1049055	chr6:32634387	T/C	0.86	1	1	GTEx	25954001	2015	Unspecified	GTEx	Gene expression	Artery tibial	HLA-DQB2	ENSG00000232629.4	NA	285	T	T/C	NA	0.5411	0.07378	3.324e-12
rs1049053	rs1049053	chr6:32634405	T/C	rs1049055	chr6:32634387	T/C	0.86	1	1	GTEx	25954001	2015	Unspecified	GTEx	Gene expression	Artery tibial	HLA-DQB1	ENSG00000179344.12	NA	285	T	T/C	NA	-1.315	0.04987	3.038e-73
rs1049053	rs1049053	chr6:32634405	T/C	rs1049055	chr6:32634387	T/C	0.86	1	1	GTEx	25954001	2015	Unspecified	GTEx	Gene expression	Pancreas	HLA-DRB1	ENSG00000196126.6	NA	149	T	T/C	NA	-0.7116	0.1154	1.144e-08
rs1049053	rs1049053	chr6:32634405	T/C	rs1049055	chr6:32634387	T/C	0.86	1	1	GTEx	25954001	2015	Unspecified	GTEx	Gene expression	Esophagus mucosa	HLA-DQA1	ENSG00000196735.7	NA	241	T	T/C	NA	-1.007	0.07977	2.248e-27
rs1049053	rs1049053	chr6:32634405	T/C	rs1049055	chr6:32634387	T/C	0.86	1	1	GTEx	25954001	2015	Unspecified	GTEx	Gene expression	Artery aorta	HLA-DQA1	ENSG00000196735.7	NA	197	T	T/C	NA	-0.767	0.0954	1.876e-13
rs1049053	rs1049053	chr6:32634405	T/C	rs1049055	chr6:32634387	T/C	0.86	1	1	GTEx	25954001	2015	Unspecified	GTEx	Gene expression	Lung	HLA-DQA1	ENSG00000196735.7	NA	278	T	T/C	NA	-0.9354	0.07794	3.186e-26
rs1049053	rs1049053	chr6:32634405	T/C	rs1049055	chr6:32634387	T/C	0.86	1	1	GTEx	25954001	2015	Unspecified	GTEx	Gene expression	Testis	HLA-DQA1	ENSG00000196735.7	NA	157	T	T/C	NA	-0.9853	0.1124	1.364e-14
rs1049053	rs1049053	chr6:32634405	T/C	rs1049055	chr6:32634387	T/C	0.86	1	1	GTEx	25954001	2015	Unspecified	GTEx	Gene expression	Nerve tibial	HLA-DQB1	ENSG00000179344.12	NA	256	T	T/C	NA	-1.355	0.05806	1.012e-60
rs1049053	rs1049053	chr6:32634405	T/C	rs1049055	chr6:32634387	T/C	0.86	1	1	GTEx	25954001	2015	Unspecified	GTEx	Gene expression	Artery coronary	HLA-DQB1	ENSG00000179344.12	NA	118	T	T/C	NA	-1.254	0.08144	1.126e-27
rs1049053	rs1049053	chr6:32634405	T/C	rs1049055	chr6:32634387	T/C	0.86	1	1	GTEx	25954001	2015	Unspecified	GTEx	Gene expression	Brain cortex	HLA-DQB1-AS1	ENSG00000223534.1	NA	96	T	T/C	NA	-1.155	0.1379	2.487e-12
rs1049053	rs1049053	chr6:32634405	T/C	rs1049055	chr6:32634387	T/C	0.86	1	1	GTEx	25954001	2015	Unspecified	GTEx	Gene expression	Pancreas	HLA-DQA1	ENSG00000196735.7	NA	149	T	T/C	NA	-0.8253	0.1138	5.579e-11
rs1049053	rs1049053	chr6:32634405	T/C	rs1049055	chr6:32634387	T/C	0.86	1	1	GTEx	25954001	2015	Unspecified	GTEx	Gene expression	Artery tibial	NA	ENSG00000241287.1	NA	285	T	T/C	NA	-0.9321	0.07335	1.036e-28
rs1049053	rs1049053	chr6:32634405	T/C	rs1049055	chr6:32634387	T/C	0.86	1	1	GTEx	25954001	2015	Unspecified	GTEx	Gene expression	Prostate	HLA-DQB1	ENSG00000179344.12	NA	87	T	T/C	NA	-1.224	0.1121	1.959e-16
rs1049053	rs1049053	chr6:32634405	T/C	rs1049055	chr6:32634387	T/C	0.86	1	1	GTEx	25954001	2015	Unspecified	GTEx	Gene expression	Skin not sun exposed suprapubic	HLA-DRB1	ENSG00000196126.6	NA	196	T	T/C	NA	-0.7351	0.1022	2.329e-11
rs1049053	rs1049053	chr6:32634405	T/C	rs1049055	chr6:32634387	T/C	0.86	1	1	GTEx	25954001	2015	Unspecified	GTEx	Gene expression	Brain cortex	HLA-DQA1	ENSG00000196735.7	NA	96	T	T/C	NA	-0.8842	0.136	8.189e-09
rs1049053	rs1049053	chr6:32634405	T/C	rs1049055	chr6:32634387	T/C	0.86	1	1	GTEx	25954001	2015	Unspecified	GTEx	Gene expression	Heart left ventricle	HLA-DQB2	ENSG00000232629.4	NA	190	T	T/C	NA	0.6088	0.1034	2.377e-08
rs1049053	rs1049053	chr6:32634405	T/C	rs1049055	chr6:32634387	T/C	0.86	1	1	GTEx	25954001	2015	Unspecified	GTEx	Gene expression	Lung	HLA-DQB1-AS1	ENSG00000223534.1	NA	278	T	T/C	NA	-1.023	0.07486	1.016e-31
rs1049053	rs1049053	chr6:32634405	T/C	rs1049055	chr6:32634387	T/C	0.86	1	1	GTEx	25954001	2015	Unspecified	GTEx	Gene expression	Artery aorta	HLA-DRB6	ENSG00000229391.3	NA	197	T	T/C	NA	0.7571	0.1138	4.31e-10
rs1049053	rs1049053	chr6:32634405	T/C	rs1049055	chr6:32634387	T/C	0.86	1	1	GTEx	25954001	2015	Unspecified	GTEx	Gene expression	Heart atrial appendage	HLA-DQB2	ENSG00000232629.4	NA	159	T	T/C	NA	0.6255	0.1058	3.129e-08
rs1049053	rs1049053	chr6:32634405	T/C	rs1049055	chr6:32634387	T/C	0.86	1	1	GTEx	25954001	2015	Unspecified	GTEx	Gene expression	Nerve tibial	HLA-DQA1	ENSG00000196735.7	NA	256	T	T/C	NA	-0.9271	0.07934	1.013e-24
rs1049053	rs1049053	chr6:32634405	T/C	rs1049055	chr6:32634387	T/C	0.86	1	1	GTEx	25954001	2015	Unspecified	GTEx	Gene expression	Muscle skeletal	HLA-DQA1	ENSG00000196735.7	NA	361	T	T/C	NA	-0.8087	0.07742	3.657e-22
rs1049053	rs1049053	chr6:32634405	T/C	rs1049055	chr6:32634387	T/C	0.86	1	1	GTEx	25954001	2015	Unspecified	GTEx	Gene expression	Adipose subcutaneous	HLA-DQB1	ENSG00000179344.12	NA	298	T	T/C	NA	-1.3	0.05417	1.867e-67
rs1049053	rs1049053	chr6:32634405	T/C	rs1049055	chr6:32634387	T/C	0.86	1	1	GTEx	25954001	2015	Unspecified	GTEx	Gene expression	Skin sun exposed lower leg	HLA-DQB1-AS1	ENSG00000223534.1	NA	302	T	T/C	NA	-1.081	0.07158	2.048e-37
rs1049053	rs1049053	chr6:32634405	T/C	rs1049055	chr6:32634387	T/C	0.86	1	1	GTEx	25954001	2015	Unspecified	GTEx	Gene expression	Stomach	HLA-DQA1	ENSG00000196735.7	NA	170	T	T/C	NA	-0.8355	0.1239	4.343e-10
rs1049053	rs1049053	chr6:32634405	T/C	rs1049055	chr6:32634387	T/C	0.86	1	1	GTEx	25954001	2015	Unspecified	GTEx	Gene expression	Heart left ventricle	HLA-DQA1	ENSG00000196735.7	NA	190	T	T/C	NA	-0.8335	0.1035	2.104e-13
rs1049053	rs1049053	chr6:32634405	T/C	rs1049055	chr6:32634387	T/C	0.86	1	1	GTEx	25954001	2015	Unspecified	GTEx	Gene expression	Nerve tibial	NA	ENSG00000241287.1	NA	256	T	T/C	NA	-1.298	0.06775	2.588e-48
rs1049053	rs1049053	chr6:32634405	T/C	rs1049055	chr6:32634387	T/C	0.86	1	1	GTEx	25954001	2015	Unspecified	GTEx	Gene expression	Brain cortex	HLA-DQB1	ENSG00000179344.12	NA	96	T	T/C	NA	-1.242	0.09668	1.627e-20
rs1049053	rs1049053	chr6:32634405	T/C	rs1049055	chr6:32634387	T/C	0.86	1	1	GTEx	25954001	2015	Unspecified	GTEx	Gene expression	Breast mammary tissue	HLA-DQA1	ENSG00000196735.7	NA	183	T	T/C	NA	-0.8226	0.09429	5.552e-15
rs1049053	rs1049053	chr6:32634405	T/C	rs1049055	chr6:32634387	T/C	0.86	1	1	GTEx	25954001	2015	Unspecified	GTEx	Gene expression	Esophagus mucosa	HLA-DQA2	ENSG00000237541.3	NA	241	T	T/C	NA	0.5176	0.08736	1.306e-08
rs1049053	rs1049053	chr6:32634405	T/C	rs1049055	chr6:32634387	T/C	0.86	1	1	GTEx	25954001	2015	Unspecified	GTEx	Gene expression	Thyroid	NA	ENSG00000241287.1	NA	278	T	T/C	NA	-1.142	0.06958	6.745e-41
rs1049053	rs1049053	chr6:32634405	T/C	rs1049055	chr6:32634387	T/C	0.86	1	1	GTEx	25954001	2015	Unspecified	GTEx	Gene expression	Adipose visceral omentum	HLA-DRB1	ENSG00000196126.6	NA	185	T	T/C	NA	-0.6932	0.1017	2.192e-10
rs1049053	rs1049053	chr6:32634405	T/C	rs1049055	chr6:32634387	T/C	0.86	1	1	GTEx	25954001	2015	Unspecified	GTEx	Gene expression	Adipose subcutaneous	HLA-DRB6	ENSG00000229391.3	NA	298	T	T/C	NA	0.7821	0.09029	5.289e-16
rs1049053	rs1049053	chr6:32634405	T/C	rs1049055	chr6:32634387	T/C	0.86	1	1	GTEx	25954001	2015	Unspecified	GTEx	Gene expression	Nerve tibial	HLA-DRB6	ENSG00000229391.3	NA	256	T	T/C	NA	0.7969	0.09268	1.723e-15
rs1049053	rs1049053	chr6:32634405	T/C	rs1049055	chr6:32634387	T/C	0.86	1	1	GTEx	25954001	2015	Unspecified	GTEx	Gene expression	Uterus	HLA-DQB1-AS1	ENSG00000223534.1	NA	70	T	T/C	NA	-1.146	0.1671	1.104e-08
rs1049053	rs1049053	chr6:32634405	T/C	rs1049055	chr6:32634387	T/C	0.86	1	1	GTEx	25954001	2015	Unspecified	GTEx	Gene expression	Esophagus gastroesophageal junction	HLA-DQB1	ENSG00000179344.12	NA	127	T	T/C	NA	-1.235	0.09061	5.756e-25
rs1049053	rs1049053	chr6:32634405	T/C	rs1049055	chr6:32634387	T/C	0.86	1	1	GTEx	25954001	2015	Unspecified	GTEx	Gene expression	Adipose visceral omentum	HLA-DQB2	ENSG00000232629.4	NA	185	T	T/C	NA	0.9354	0.1113	3.208e-14
rs1049053	rs1049053	chr6:32634405	T/C	rs1049055	chr6:32634387	T/C	0.86	1	1	GTEx	25954001	2015	Unspecified	GTEx	Gene expression	Brain cerebellar hemisphere	HLA-DQB1	ENSG00000179344.12	NA	89	T	T/C	NA	-1.272	0.1076	4.774e-18
rs1049053	rs1049053	chr6:32634405	T/C	rs1049055	chr6:32634387	T/C	0.86	1	1	GTEx	25954001	2015	Unspecified	GTEx	Gene expression	Brain hypothalamus	HLA-DQB1	ENSG00000179344.12	NA	81	T	T/C	NA	-1.284	0.1137	2.242e-16
rs1049053	rs1049053	chr6:32634405	T/C	rs1049055	chr6:32634387	T/C	0.86	1	1	GTEx	25954001	2015	Unspecified	GTEx	Gene expression	Spleen	NA	ENSG00000241287.1	NA	89	T	T/C	NA	-1.29	0.125	1.803e-15
rs1049053	rs1049053	chr6:32634405	T/C	rs1049055	chr6:32634387	T/C	0.86	1	1	GTEx	25954001	2015	Unspecified	GTEx	Gene expression	Pituitary	HLA-DQA1	ENSG00000196735.7	NA	87	T	T/C	NA	-0.8414	0.1249	5.095e-09
rs1049053	rs1049053	chr6:32634405	T/C	rs1049055	chr6:32634387	T/C	0.86	1	1	GTEx	25954001	2015	Unspecified	GTEx	Gene expression	Adipose subcutaneous	HLA-DQB2	ENSG00000232629.4	NA	298	T	T/C	NA	0.782	0.08687	5.182e-17
rs1049053	rs1049053	chr6:32634405	T/C	rs1049055	chr6:32634387	T/C	0.86	1	1	GTEx	25954001	2015	Unspecified	GTEx	Gene expression	Ovary	HLA-DQB1	ENSG00000179344.12	NA	85	T	T/C	NA	-1.331	0.13	4.109e-15
rs1049053	rs1049053	chr6:32634405	T/C	rs1049055	chr6:32634387	T/C	0.86	1	1	GTEx	25954001	2015	Unspecified	GTEx	Gene expression	Pituitary	HLA-DQB1-AS1	ENSG00000223534.1	NA	87	T	T/C	NA	-1.112	0.1259	9.792e-13
rs1049053	rs1049053	chr6:32634405	T/C	rs1049055	chr6:32634387	T/C	0.86	1	1	GTEx	25954001	2015	Unspecified	GTEx	Gene expression	Pancreas	HLA-DQB1	ENSG00000179344.12	NA	149	T	T/C	NA	-1.332	0.08191	2.886e-31
rs1049053	rs1049053	chr6:32634405	T/C	rs1049055	chr6:32634387	T/C	0.86	1	1	GTEx	25954001	2015	Unspecified	GTEx	Gene expression	Brain frontal cortex ba9	HLA-DQB1-AS1	ENSG00000223534.1	NA	92	T	T/C	NA	-1.099	0.145	1.09e-10
rs1049053	rs1049053	chr6:32634405	T/C	rs1049055	chr6:32634387	T/C	0.86	1	1	GTEx	25954001	2015	Unspecified	GTEx	Gene expression	Lung	HLA-DQA2	ENSG00000237541.3	NA	278	T	T/C	NA	0.5654	0.08217	5.305e-11
rs1049053	rs1049053	chr6:32634405	T/C	rs1049055	chr6:32634387	T/C	0.86	1	1	GTEx	25954001	2015	Unspecified	GTEx	Gene expression	Esophagus muscularis	HLA-DQB1	ENSG00000179344.12	NA	218	T	T/C	NA	-1.314	0.07582	2.692e-40
rs1049053	rs1049053	chr6:32634405	T/C	rs1049055	chr6:32634387	T/C	0.86	1	1	GTEx	25954001	2015	Unspecified	GTEx	Gene expression	Brain hypothalamus	HLA-DQB1-AS1	ENSG00000223534.1	NA	81	T	T/C	NA	-1.157	0.1428	3.717e-11
rs1049053	rs1049053	chr6:32634405	T/C	rs1049055	chr6:32634387	T/C	0.86	1	1	GTEx	25954001	2015	Unspecified	GTEx	Gene expression	Whole blood	HLA-DQB2	ENSG00000232629.4	NA	338	T	T/C	NA	0.7294	0.05892	1.206e-28
rs1049053	rs1049053	chr6:32634405	T/C	rs1049055	chr6:32634387	T/C	0.86	1	1	GTEx	25954001	2015	Unspecified	GTEx	Gene expression	Whole blood	HLA-DQA2	ENSG00000237541.3	NA	338	T	T/C	NA	0.6631	0.06214	1.053e-22
rs1049053	rs1049053	chr6:32634405	T/C	rs1049055	chr6:32634387	T/C	0.86	1	1	GTEx	25954001	2015	Unspecified	GTEx	Gene expression	Muscle skeletal	HLA-DRB1	ENSG00000196126.6	NA	361	T	T/C	NA	-0.6877	0.07317	1.112e-18
rs1049053	rs1049053	chr6:32634405	T/C	rs1049055	chr6:32634387	T/C	0.86	1	1	GTEx	25954001	2015	Unspecified	GTEx	Gene expression	Colon sigmoid	HLA-DQB1-AS1	ENSG00000223534.1	NA	124	T	T/C	NA	-0.9571	0.1238	7.843e-12
rs1049053	rs1049053	chr6:32634405	T/C	rs1049055	chr6:32634387	T/C	0.86	1	1	GTEx	25954001	2015	Unspecified	GTEx	Gene expression	Adipose subcutaneous	HLA-DQB1-AS1	ENSG00000223534.1	NA	298	T	T/C	NA	-1.162	0.06816	4.403e-44
rs1049053	rs1049053	chr6:32634405	T/C	rs1049055	chr6:32634387	T/C	0.86	1	1	GTEx	25954001	2015	Unspecified	GTEx	Gene expression	Artery aorta	HLA-DQB1-AS1	ENSG00000223534.1	NA	197	T	T/C	NA	-1.051	0.09357	6.046e-22
rs1049053	rs1049053	chr6:32634405	T/C	rs1049055	chr6:32634387	T/C	0.86	1	1	GTEx	25954001	2015	Unspecified	GTEx	Gene expression	Artery aorta	HLA-DRB1	ENSG00000196126.6	NA	197	T	T/C	NA	-0.7076	0.09526	6.2e-12
rs1049053	rs1049053	chr6:32634405	T/C	rs1049055	chr6:32634387	T/C	0.86	1	1	GTEx	25954001	2015	Unspecified	GTEx	Gene expression	Esophagus gastroesophageal junction	HLA-DRB1	ENSG00000196126.6	NA	127	T	T/C	NA	-0.7427	0.1263	4.884e-08
rs1049053	rs1049053	chr6:32634405	T/C	rs1049055	chr6:32634387	T/C	0.86	1	1	GTEx	25954001	2015	Unspecified	GTEx	Gene expression	Spleen	HLA-DQB1	ENSG00000179344.12	NA	89	T	T/C	NA	-1.541	0.1095	1.075e-21
rs1049053	rs1049053	chr6:32634405	T/C	rs1049055	chr6:32634387	T/C	0.86	1	1	GTEx	25954001	2015	Unspecified	GTEx	Gene expression	Cells EBV-transformed lymphocytes	HLA-DQB1	ENSG00000179344.12	NA	114	T	T/C	NA	-1.425	0.08951	3.562e-28
rs1049053	rs1049053	chr6:32634405	T/C	rs1049055	chr6:32634387	T/C	0.86	1	1	GTEx	25954001	2015	Unspecified	GTEx	Gene expression	Muscle skeletal	HLA-DRB6	ENSG00000229391.3	NA	361	T	T/C	NA	0.6616	0.08474	8.427e-14
rs1049053	rs1049053	chr6:32634405	T/C	rs1049055	chr6:32634387	T/C	0.86	1	1	GTEx	25954001	2015	Unspecified	GTEx	Gene expression	Skin sun exposed lower leg	HLA-DRB5	ENSG00000198502.5	NA	302	T	T/C	NA	-0.6025	0.09291	4.446e-10
rs1049053	rs1049053	chr6:32634405	T/C	rs1049055	chr6:32634387	T/C	0.86	1	1	GTEx	25954001	2015	Unspecified	GTEx	Gene expression	Colon sigmoid	HLA-DQA1	ENSG00000196735.7	NA	124	T	T/C	NA	-0.9629	0.1241	6.762e-12
rs1049053	rs1049053	chr6:32634405	T/C	rs1049055	chr6:32634387	T/C	0.86	1	1	GTEx	25954001	2015	Unspecified	GTEx	Gene expression	Brain hippocampus	HLA-DQB1	ENSG00000179344.12	NA	81	T	T/C	NA	-1.193	0.09241	7.69e-19
rs1049053	rs1049053	chr6:32634405	T/C	rs1049055	chr6:32634387	T/C	0.86	1	1	GTEx	25954001	2015	Unspecified	GTEx	Gene expression	Vagina	HLA-DQB1-AS1	ENSG00000223534.1	NA	79	T	T/C	NA	-1.131	0.1608	2.575e-09
rs1049053	rs1049053	chr6:32634405	T/C	rs1049055	chr6:32634387	T/C	0.86	1	1	GTEx	25954001	2015	Unspecified	GTEx	Gene expression	Breast mammary tissue	HLA-DQA2	ENSG00000237541.3	NA	183	T	T/C	NA	0.7054	0.1084	1.156e-09
rs1049053	rs1049053	chr6:32634405	T/C	rs1049055	chr6:32634387	T/C	0.86	1	1	GTEx	25954001	2015	Unspecified	GTEx	Gene expression	Muscle skeletal	HLA-DQB2	ENSG00000232629.4	NA	361	T	T/C	NA	0.6486	0.08347	1.081e-13
rs1049053	rs1049053	chr6:32634405	T/C	rs1049055	chr6:32634387	T/C	0.86	1	1	GTEx	25954001	2015	Unspecified	GTEx	Gene expression	Artery aorta	HLA-DRB5	ENSG00000198502.5	NA	197	T	T/C	NA	-0.7556	0.1228	5.89e-09
rs1049053	rs1049053	chr6:32634405	T/C	rs1049055	chr6:32634387	T/C	0.86	1	1	GTEx	25954001	2015	Unspecified	GTEx	Gene expression	Testis	HLA-DRB5	ENSG00000198502.5	NA	157	T	T/C	NA	-0.7932	0.1264	5.634e-09
rs1049053	rs1049053	chr6:32634405	T/C	rs1049055	chr6:32634387	T/C	0.86	1	1	GTEx	25954001	2015	Unspecified	GTEx	Gene expression	Breast mammary tissue	NA	ENSG00000241287.1	NA	183	T	T/C	NA	-1.107	0.06404	3.667e-37
rs1049053	rs1049053	chr6:32634405	T/C	rs1049055	chr6:32634387	T/C	0.86	1	1	GTEx	25954001	2015	Unspecified	GTEx	Gene expression	Heart atrial appendage	HLA-DQB1-AS1	ENSG00000223534.1	NA	159	T	T/C	NA	-0.9397	0.09821	1.603e-16
rs1049053	rs1049053	chr6:32634405	T/C	rs1049055	chr6:32634387	T/C	0.86	1	1	GTEx	25954001	2015	Unspecified	GTEx	Gene expression	Whole blood	HLA-DQA1	ENSG00000196735.7	NA	338	T	T/C	NA	-0.7296	0.05647	1.372e-30
rs1049053	rs1049053	chr6:32634405	T/C	rs1049055	chr6:32634387	T/C	0.86	1	1	GTEx	25954001	2015	Unspecified	GTEx	Gene expression	Skin sun exposed lower leg	HLA-DRB1	ENSG00000196126.6	NA	302	T	T/C	NA	-0.7262	0.08261	2.074e-16
rs1049053	rs1049053	chr6:32634405	T/C	rs1049055	chr6:32634387	T/C	0.86	1	1	GTEx	25954001	2015	Unspecified	GTEx	Gene expression	Cells EBV-transformed lymphocytes	NA	ENSG00000241287.1	NA	114	T	T/C	NA	-1.29	0.08746	5.575e-26
rs1049053	rs1049053	chr6:32634405	T/C	rs1049055	chr6:32634387	T/C	0.86	1	1	GTEx	25954001	2015	Unspecified	GTEx	Gene expression	Adipose visceral omentum	HLA-DQA1	ENSG00000196735.7	NA	185	T	T/C	NA	-0.7992	0.1105	2.394e-11
rs1049053	rs1049053	chr6:32634405	T/C	rs1049055	chr6:32634387	T/C	0.86	1	1	GTEx	25954001	2015	Unspecified	GTEx	Gene expression	Whole blood	NA	ENSG00000241287.1	NA	338	T	T/C	NA	-0.9844	0.05865	6.844e-45
rs1049053	rs1049053	chr6:32634405	T/C	rs1049055	chr6:32634387	T/C	0.86	1	1	GTEx	25954001	2015	Unspecified	GTEx	Gene expression	Skin sun exposed lower leg	HLA-DQA1	ENSG00000196735.7	NA	302	T	T/C	NA	-1.026	0.07509	2.148e-32
rs1049053	rs1049053	chr6:32634405	T/C	rs1049055	chr6:32634387	T/C	0.86	1	1	GTEx	25954001	2015	Unspecified	GTEx	Gene expression	Testis	HLA-DQB1-AS1	ENSG00000223534.1	NA	157	T	T/C	NA	-1.145	0.09623	4.338e-22
rs1049053	rs1049053	chr6:32634405	T/C	rs1049055	chr6:32634387	T/C	0.86	1	1	GTEx	25954001	2015	Unspecified	GTEx	Gene expression	Breast mammary tissue	HLA-DQB1-AS1	ENSG00000223534.1	NA	183	T	T/C	NA	-0.9699	0.08406	2.689e-22
rs1049053	rs1049053	chr6:32634405	T/C	rs1049055	chr6:32634387	T/C	0.86	1	1	GTEx	25954001	2015	Unspecified	GTEx	Gene expression	Thyroid	HLA-DRB1	ENSG00000196126.6	NA	278	T	T/C	NA	-0.759	0.08469	9.936e-17
rs1049053	rs1049053	chr6:32634405	T/C	rs1049055	chr6:32634387	T/C	0.86	1	1	GTEx	25954001	2015	Unspecified	GTEx	Gene expression	Adrenal gland	HLA-DQB1	ENSG00000179344.12	NA	126	T	T/C	NA	-1.321	0.1037	5.845e-23
rs1049053	rs1049053	chr6:32634405	T/C	rs1049055	chr6:32634387	T/C	0.86	1	1	GTEx	25954001	2015	Unspecified	GTEx	Gene expression	Whole blood	HLA-DRB6	ENSG00000229391.3	NA	338	T	T/C	NA	0.6843	0.07298	1.85e-18
rs1049053	rs1049053	chr6:32634405	T/C	rs1049055	chr6:32634387	T/C	0.86	1	1	GTEx	25954001	2015	Unspecified	GTEx	Gene expression	Adipose visceral omentum	NA	ENSG00000241287.1	NA	185	T	T/C	NA	-1.026	0.08724	6.004e-23
rs1049053	rs1049053	chr6:32634405	T/C	rs1049055	chr6:32634387	T/C	0.86	1	1	GTEx	25954001	2015	Unspecified	GTEx	Gene expression	Brain nucleus accumbens basal ganglia	HLA-DQB1-AS1	ENSG00000223534.1	NA	93	T	T/C	NA	-1.125	0.1272	4.558e-13
rs1049053	rs1049053	chr6:32634405	T/C	rs1049055	chr6:32634387	T/C	0.86	1	1	GTEx	25954001	2015	Unspecified	GTEx	Gene expression	Colon transverse	HLA-DQB1	ENSG00000179344.12	NA	169	T	T/C	NA	-1.263	0.0781	4.26e-33
rs1049053	rs1049053	chr6:32634405	T/C	rs1049055	chr6:32634387	T/C	0.86	1	1	GTEx	25954001	2015	Unspecified	GTEx	Gene expression	Brain putamen basal ganglia	HLA-DQB1-AS1	ENSG00000223534.1	NA	82	T	T/C	NA	-0.9898	0.1518	1.651e-08
rs1049053	rs1049053	chr6:32634405	T/C	rs1049055	chr6:32634387	T/C	0.86	1	1	GTEx	25954001	2015	Unspecified	GTEx	Gene expression	Colon transverse	HLA-DRB1	ENSG00000196126.6	NA	169	T	T/C	NA	-0.7188	0.09409	3.942e-12
rs1049053	rs1049053	chr6:32634405	T/C	rs1049055	chr6:32634387	T/C	0.86	1	1	GTEx	25954001	2015	Unspecified	GTEx	Gene expression	Artery tibial	HLA-DQB1-AS1	ENSG00000223534.1	NA	285	T	T/C	NA	-0.9781	0.07455	4.356e-30
rs1049053	rs1049053	chr6:32634405	T/C	rs1049055	chr6:32634387	T/C	0.86	1	1	GTEx	25954001	2015	Unspecified	GTEx	Gene expression	Lung	NA	ENSG00000241287.1	NA	278	T	T/C	NA	-1.216	0.058	8.629e-56
rs1049053	rs1049053	chr6:32634405	T/C	rs1049055	chr6:32634387	T/C	0.86	1	1	GTEx	25954001	2015	Unspecified	GTEx	Gene expression	Adipose visceral omentum	HLA-DQB1-AS1	ENSG00000223534.1	NA	185	T	T/C	NA	-1.125	0.09156	2.314e-24
rs1049053	rs1049053	chr6:32634405	T/C	rs1049055	chr6:32634387	T/C	0.86	1	1	GTEx	25954001	2015	Unspecified	GTEx	Gene expression	Skin not sun exposed suprapubic	HLA-DQA1	ENSG00000196735.7	NA	196	T	T/C	NA	-0.9488	0.09028	5.987e-20
rs1049053	rs1049053	chr6:32634405	T/C	rs1049055	chr6:32634387	T/C	0.86	1	1	GTEx	25954001	2015	Unspecified	GTEx	Gene expression	Prostate	HLA-DQB1-AS1	ENSG00000223534.1	NA	87	T	T/C	NA	-0.9566	0.1308	4.49e-10
rs1049053	rs1049053	chr6:32634405	T/C	rs1049055	chr6:32634387	T/C	0.86	1	1	GTEx	25954001	2015	Unspecified	GTEx	Gene expression	Skin not sun exposed suprapubic	HLA-DQB1	ENSG00000179344.12	NA	196	T	T/C	NA	-1.34	0.07187	7.349e-42
rs1049053	rs1049053	chr6:32634405	T/C	rs1049055	chr6:32634387	T/C	0.86	1	1	GTEx	25954001	2015	Unspecified	GTEx	Gene expression	Artery coronary	NA	ENSG00000241287.1	NA	118	T	T/C	NA	-1.121	0.1072	1.606e-17
rs1049053	rs1049053	chr6:32634405	T/C	rs1049055	chr6:32634387	T/C	0.86	1	1	GTEx	25954001	2015	Unspecified	GTEx	Gene expression	Cells EBV-transformed lymphocytes	HLA-DQB1-AS1	ENSG00000223534.1	NA	114	T	T/C	NA	-1.271	0.1016	1.499e-21
rs1049053	rs1049053	chr6:32634405	T/C	rs1049055	chr6:32634387	T/C	0.86	1	1	GTEx	25954001	2015	Unspecified	GTEx	Gene expression	Liver	HLA-DQB1	ENSG00000179344.12	NA	97	T	T/C	NA	-1.188	0.09437	3.515e-20
rs1049053	rs1049053	chr6:32634405	T/C	rs1049055	chr6:32634387	T/C	0.86	1	1	GTEx	25954001	2015	Unspecified	GTEx	Gene expression	Liver	HLA-DQB1-AS1	ENSG00000223534.1	NA	97	T	T/C	NA	-1.014	0.1395	2.894e-10
rs1049053	rs1049053	chr6:32634405	T/C	rs1049055	chr6:32634387	T/C	0.86	1	1	GTEx	25954001	2015	Unspecified	GTEx	Gene expression	Lung	HLA-DRB1	ENSG00000196126.6	NA	278	T	T/C	NA	-0.6657	0.08528	1.913e-13
rs1049053	rs1049053	chr6:32634405	T/C	rs1049055	chr6:32634387	T/C	0.86	1	1	GTEx	25954001	2015	Unspecified	GTEx	Gene expression	Artery tibial	HLA-DRB6	ENSG00000229391.3	NA	285	T	T/C	NA	0.7647	0.08455	4.954e-17
rs1049053	rs1049053	chr6:32634405	T/C	rs1049055	chr6:32634387	T/C	0.86	1	1	GTEx	25954001	2015	Unspecified	GTEx	Gene expression	Brain frontal cortex ba9	HLA-DQA1	ENSG00000196735.7	NA	92	T	T/C	NA	-0.8379	0.132	1.903e-08
rs1049053	rs1049053	chr6:32634405	T/C	rs1049055	chr6:32634387	T/C	0.86	1	1	GTEx	25954001	2015	Unspecified	GTEx	Gene expression	Ovary	HLA-DQB1-AS1	ENSG00000223534.1	NA	85	T	T/C	NA	-1.018	0.1574	1.58e-08
rs1049053	rs1049053	chr6:32634405	T/C	rs1049055	chr6:32634387	T/C	0.86	1	1	GTEx	25954001	2015	Unspecified	GTEx	Gene expression	Testis	HLA-DQB1	ENSG00000179344.12	NA	157	T	T/C	NA	-1.274	0.09299	2.337e-26
rs1049053	rs1049053	chr6:32634405	T/C	rs1049055	chr6:32634387	T/C	0.86	1	1	GTEx	25954001	2015	Unspecified	GTEx	Gene expression	Adipose subcutaneous	HLA-DRB1	ENSG00000196126.6	NA	298	T	T/C	NA	-0.6831	0.07955	8.829e-16
rs1049053	rs1049053	chr6:32634405	T/C	rs1049055	chr6:32634387	T/C	0.86	1	1	GTEx	25954001	2015	Unspecified	GTEx	Gene expression	Brain caudate basal ganglia	HLA-DQA1	ENSG00000196735.7	NA	100	T	T/C	NA	-0.7517	0.108	9.391e-10
rs1049053	rs1049053	chr6:32634405	T/C	rs1049055	chr6:32634387	T/C	0.86	1	1	GTEx	25954001	2015	Unspecified	GTEx	Gene expression	Small intestine terminal ileum	NA	ENSG00000241287.1	NA	77	T	T/C	NA	-1.398	0.1226	4.198e-16
rs1049053	rs1049053	chr6:32634405	T/C	rs1049055	chr6:32634387	T/C	0.86	1	1	GTEx	25954001	2015	Unspecified	GTEx	Gene expression	Brain anterior cingulate cortex ba24	HLA-DQB1	ENSG00000179344.12	NA	72	T	T/C	NA	-1.176	0.1212	4.41e-13
rs1049053	rs1049053	chr6:32634405	T/C	rs1049055	chr6:32634387	T/C	0.86	1	1	GTEx	25954001	2015	Unspecified	GTEx	Gene expression	Brain cerebellum	HLA-DQB1	ENSG00000179344.12	NA	103	T	T/C	NA	-1.244	0.1016	4.223e-20
rs1049053	rs1049053	chr6:32634405	T/C	rs1049055	chr6:32634387	T/C	0.86	1	1	GTEx	25954001	2015	Unspecified	GTEx	Gene expression	Skin sun exposed lower leg	HLA-DQA2	ENSG00000237541.3	NA	302	T	T/C	NA	0.3966	0.06936	2.938e-08
rs1049053	rs1049053	chr6:32634405	T/C	rs1049055	chr6:32634387	T/C	0.86	1	1	GTEx	25954001	2015	Unspecified	GTEx	Gene expression	Testis	HLA-DRB1	ENSG00000196126.6	NA	157	T	T/C	NA	-0.768	0.1172	1.448e-09
rs1049053	rs1049053	chr6:32634405	T/C	rs1049055	chr6:32634387	T/C	0.86	1	1	GTEx	25954001	2015	Unspecified	GTEx	Gene expression	Stomach	HLA-DQB1-AS1	ENSG00000223534.1	NA	170	T	T/C	NA	-1.159	0.1192	3.383e-17
rs1049053	rs1049053	chr6:32634405	T/C	rs1049055	chr6:32634387	T/C	0.86	1	1	GTEx	25954001	2015	Unspecified	GTEx	Gene expression	Adipose subcutaneous	NA	ENSG00000241287.1	NA	298	T	T/C	NA	-1.212	0.05599	8.638e-60
rs1049053	rs1049053	chr6:32634405	T/C	rs1049055	chr6:32634387	T/C	0.86	1	1	GTEx	25954001	2015	Unspecified	GTEx	Gene expression	Brain hypothalamus	HLA-DQA1	ENSG00000196735.7	NA	81	T	T/C	NA	-0.8953	0.1413	3.548e-08
rs1049053	rs1049053	chr6:32634405	T/C	rs1049055	chr6:32634387	T/C	0.86	1	1	GTEx	25954001	2015	Unspecified	GTEx	Gene expression	Adipose visceral omentum	HLA-DRB6	ENSG00000229391.3	NA	185	T	T/C	NA	0.7479	0.1155	1.322e-09
rs1049053	rs1049053	chr6:32634405	T/C	rs1049055	chr6:32634387	T/C	0.86	1	1	GTEx	25954001	2015	Unspecified	GTEx	Gene expression	Thyroid	HLA-DRB6	ENSG00000229391.3	NA	278	T	T/C	NA	0.7251	0.09155	9.296e-14
[truncated: 2,127 more rows]

## Sheet: C
SNP	rsID	Pos (hg19)	Alleles	Proxy rsID	Proxy Pos (hg19)	Proxy Alleles	r2	Dprime	Proxy Indicator	Trait	Study	PMID	Year of Publication	Ancestry	Source	Effect Allele	Association Alleles	EAF	Beta	SE	P	N	N Studies
[truncated: 48 more rows]
