# Supplementary material for: Identification of 12 genetic loci associated with human healthspan
Source: Commun Biol. 2019 Jan 30;2:41. doi: 10.1038/s42003-019-0290-0 (PMC6353874; doi:10.1038/s42003-019-0290-0)
Supplement: Supplementary file 17 — Supplementary Data 15 [file 42003_2019_290_MOESM17_ESM.xlsx]

## Sheet: Sheet1
				Previous results								UKB results - parental lifespan, Hazard Ratio (meta-analysis of 291,796 mothers and 286,774 fathers, 578,570 individuals total)					UKB results - healthspan, Hazard Ratio
SNP	Chr	Position (bp)	Locus	trait	population/ancestry	FAU	DOI	year	EA_prev	HR/OR/beta	P	EA	RA	EAF	b	p	b	p	consistent with "previous results"?
rs2149954	5	157820602	EBF1	age >90	European	Deelen	10.1093/hmg/ddu139	2014	T	1.1	1.74e-08	T	C	0.35859	-0.00250039	0.315602	-0.00823131	0.103586
rs4420638	19	45422946	APOE/TOMM40	age >90	European	Deelen	10.1093/hmg/ddu139	2014	G	0.72	3.4e-36	G	A	0.191473	0.0389861	6.60279e-37	0.0173002	0.0051016
rs429358*	19	45411941	APOE/TOMM40	parental mortality	British	Joshi	10.1038/ncomms11174	2016	C	1.12	6.3e-19	C	T	0.156693	0.0465937	2.72312e-44	0.0136863	0.0408452
rs10519203	15	78814046	CHRNA3/5	parental mortality	British	Joshi	10.1038/ncomms11174	2016	G	1.06	1.2e-13	A	G	0.666329	-0.0270174	1.25911e-26	0.000593897	0.908163
rs10457180	6	108965039	FOXO3	age >90	European	Broer	10.1093/gerona/glu166	2015	A	0.87	8.6e-05	A	G	0.70593	0.00647934	0.0132303	0.0103875	0.0510656
rs1416280	6	102886643	GRIK2	age >90	European	Broer	10.1093/gerona/glu166	2015	C	1.24	5.1e-08	G	C	0.248737	-0.00414962	0.14087	-0.0108465	0.0578304
rs4611001	1	240904628	RGS7	age >90	European	Broer	10.1093/gerona/glu166	2015	A	1.79	1.8e-06	G	A	0.0284044	-0.018763	0.00898279	0.00282561	0.847255
rs9841144	3	85531199	CADM2	age >90	European	Broer	10.1093/gerona/glu166	2015	A	0.81	9.7e-07	T	A	0.226566	0.00128173	0.652987	-0.0042791	0.460324
rs2075650	19	45395619	APOE/TOMM40	exceptional longevity (informed by age-related disease)	European	Fortney	10.1371/journal.pgen.1005728.t003	2015	A	is protective	2.4e-13	G	A	0.147009	0.0405488	1.56284e-32	0.00523167	0.446359
rs4977756	9	22068652	CDKN2B/ANRIL	exceptional longevity (informed by age-related disease)	European	Fortney	10.1371/journal.pgen.1005728.t003	2015	G	is protective	0.0028	A	G	0.596095	0.0128209	1.41372e-07	0.0195922	7.53279e-05	yes
rs3184504	12	111884608	SH2B3/ATXN2	exceptional longevity (informed by age-related disease)	European	Fortney	10.1371/journal.pgen.1005728.t003	2015	G	is protective	0.0094	C	T	0.517579	-0.0195821	2.57155e-16	-0.00739471	0.128003
rs514659	9	136142203	ABO	exceptional longevity (informed by age-related disease)	European	Fortney	10.1371/journal.pgen.1005728.t003	2015	A	is protective	0.0066	C	A	0.316342	0.00635703	0.0131648	0.0170058	0.00107641	yes
rs55730499	6	161005610	LPA	parental mortality	European	Joshi	10.1038/s41467-017-00934-5	2017	T	1.07	8.7e-11	T	C	0.0815193	0.0388053	1.49313e-18	0.0568982	1.81038e-10	yes
rs34831921	6	32590768	HLA-DQA1/DRB1	parental mortality	European	Joshi	10.1038/s41467-017-00934-5	2017	A	0.94	4.2e-08	A	C	0.0890074	-0.00820582	0.0499288	-0.047262	2.74338e-08	yes
rs2069837	7	22768027	IL6	age >100	Chinese	Zeng	10.1038/srep21243	2016	G	0.58	4e-08	G	A	0.0669654	-0.0109296	0.0228725	-0.0169964	0.0815074
rs2440012	13	19440123	ANKRD20A9P	age >100	Chinese	Zeng	10.1038/srep21243	2016	G	0.51	4.8e-08	G	C	0.175229	-0.00142555	0.651851	0.00566933	0.377619
rs10259086	7	103893012	ORC5L	age at death	European	Walter	10.1016/j.neurobiolaging.2011.05.026	2011	T	1.0823	5.16e-06	G	T	0.308168	0.0008	0.738883	-0.00318413	0.544871
rs10811679	9	2234701	SMARCA2	age at death	European	Walter	10.1016/j.neurobiolaging.2011.05.027	2011	T	1.0825	9.53e-06	C	T	0.669368	0.00656	0.00626968	-0.00494111	0.342628
rs11582903	1	87846054	LMO4	age at death	European	Walter	10.1016/j.neurobiolaging.2011.05.028	2011	A	1.1162	3.94e-06	A	C	0.117117	0.009	0.0109095	-0.0056356	0.456918
rs12042640	1	63366796	ATG4C	age at death	European	Walter	10.1016/j.neurobiolaging.2011.05.029	2011	T	1.0861	1.71e-06	C	T	0.728018	0.00348	0.147059	0.0027222	0.618536
rs12606100	18	70951987	NETO1	age at death	European	Walter	10.1016/j.neurobiolaging.2011.05.030	2011	T	1.114	8.72e-06	T	C	0.215241	0.0045	0.111612	-0.000157144	0.978813
rs1274214	11	123474531	GRAMD1B	age at death	European	Walter	10.1016/j.neurobiolaging.2011.05.031	2011	T	0.932	8.87e-06	C	T	0.493538	0.001	0.637352	-0.00330364	0.496814
rs1425609	3	162681995	OTOL1	age at death	European	Walter	10.1016/j.neurobiolaging.2011.05.032	2011	A	0.9223	1.46e-06	A	G	0.378621	-0.0025	0.238593	-0.00423744	0.396679
rs17149227	7	75235549	HIP1	age at death	European	Walter	10.1016/j.neurobiolaging.2011.05.033	2011	T	0.7889	3.56e-06	G	T	0.0405572	-0.000324138	0.956768	0.0164727	0.202052
rs17291546	6	2715682	LOC340156	age at death	European	Walter	10.1016/j.neurobiolaging.2011.05.034	2011	A	0.8173	7.65e-06	G	A	0.0350965	-0.0114138	0.0562759	0.0209446	0.115068
rs2769255	1	41245354	KCNQ4	age at death	European	Walter	10.1016/j.neurobiolaging.2011.05.035	2011	T	1.079	5.17e-06	T	C	0.37223	-0.00264	0.271332	-0.00290244	0.565876
rs3128591	9	137602119	COL5A1	age at death	European	Walter	10.1016/j.neurobiolaging.2011.05.036	2011	A	0.9206	3.64e-06	A	G	0.746936	0.00584	0.0149605	0.00505582	0.36895
rs4850695	2	197153259	HECW2	age at death	European	Walter	10.1016/j.neurobiolaging.2011.05.037	2011	A	1.0885	4.62e-06	A	G	0.761447	0.008	0.00467773	0.00666146	0.244916
rs4936894	11	124017493	VWA5A	age at death	European	Walter	10.1016/j.neurobiolaging.2011.05.038	2011	A	1.1074	3.38e-07	A	G	0.224081	0.004	0.157299	-0.00340088	0.557732
rs766903	12	51703834	BIN2	age at death	European	Walter	10.1016/j.neurobiolaging.2011.05.039	2011	A	0.9047	1.61e-06	G	A	0.167096	0.00543902	0.0816244	0.00116308	0.858235
rs10202497	2	238270894	COL6A3	survival free of major disease or mortality	European	Walter	10.1016/j.neurobiolaging.2011.05.040	2011	A	0.8913	8.22e-06	A	C	0.126519	0.0035	0.322199	0.0129022	0.0782054
rs10412199	19	3927771	ATCAY	survival free of major disease or mortality	European	Walter	10.1016/j.neurobiolaging.2011.05.041	2011	A	0.9088	3.02e-06	A	G	0.322673	0.00392	0.102399	0.00400516	0.44114
rs11162963	1	80734581	ELTD1	survival free of major disease or mortality	European	Walter	10.1016/j.neurobiolaging.2011.05.042	2011	T	1.0924	4.15e-06	T	C	0.63907	0.00088	0.713868	0.0110683	0.0294245
rs16852912	3	168686676	MECOM	survival free of major disease or mortality	European	Walter	10.1016/j.neurobiolaging.2011.05.043	2011	T	1.1775	3.37e-06	T	C	0.0709822	0.00441176	0.332825	0.00265007	0.779454
rs2367725	1	44215828	ST3GAL3	survival free of major disease or mortality	European	Walter	10.1016/j.neurobiolaging.2011.05.044	2011	T	1.0786	9.31e-06	T	C	0.422364	-0.0005	0.813664	-0.00109873	0.82313
rs3112530	5	152639677	GRIA1	survival free of major disease or mortality	European	Walter	10.1016/j.neurobiolaging.2011.05.045	2011	A	0.8479	6.79e-06	G	A	0.924389	0.009	0.0338949	0.00363396	0.691768
rs4764043	12	14115482	GRIN2B	survival free of major disease or mortality	European	Walter	10.1016/j.neurobiolaging.2011.05.046	2011	T	1.1735	6.1e-06	T	C	0.0808945	-0.001	0.813664	-0.0159532	0.0729357
rs8001976	13	48387722	SUCLA2	survival free of major disease or mortality	European	Walter	10.1016/j.neurobiolaging.2011.05.047	2011	T	1.0896	3.43e-06	T	C	0.439281	0	1	0.00543093	0.266533
Locus: as reported in the original work				Different strand
EA: effective (coded, tested) allele				Allele flipped
RA: reference (non-coded) allele				p<0.05/(16+14+8)
EAF: effect allele frequency
b: regression coefficient estimate
p: p-value
NOTE
* rs429358 was specifically designed in Axiom array (http://biobank.ctsu.ox.ac.uk/crystal/docs/ukbiobankarray_analysis_note.pdf)
