# Supplementary material for: Identification of 12 genetic loci associated with human healthspan
Source: Commun Biol. 2019 Jan 30;2:41. doi: 10.1038/s42003-019-0290-0 (PMC6353874; doi:10.1038/s42003-019-0290-0)
Supplement: Supplementary file 18 — Supplementary Data 16 [file 42003_2019_290_MOESM18_ESM.xlsx]

## Sheet: Sheet1
			both	both	both	females	females	females	males	males	males
SNP	chromosome	position, bp	beta	sigma	p	beta	sigma	p	beta	sigma	p	abs(beta_feamles-beta_males)	P_diff	Diff signif?
rs159428	20	31099311	0.0278217	0.00485542	1.00411e-08	0.0347025	0.0069983	7.09643e-07	0.0214357	0.0067421	0.00147587	0.0132667	0.18332	FALSE
rs10197246	2	202204741	-0.0334148	0.0055201	1.41911e-09	-0.0400525	0.00794962	4.69715e-07	-0.0272344	0.00767105	0.000384826	0.0128181	0.25811	FALSE
rs12203592	6	396321	0.0629986	0.00588528	9.70134e-27	0.0583222	0.00845797	5.36634e-12	0.0673916	0.00819458	1.96945e-16	0.00906942	0.452902	FALSE
rs1049053	6	32634405	0.0365336	0.00526793	4.05942e-12	0.0216911	0.00759992	0.00431562	0.050261	0.00730865	6.11597e-12	0.0285699	0.00826932	FALSE
rs10455872	6	161010118	0.0573751	0.00894534	1.41788e-10	0.0236021	0.0128024	0.065246	0.0895968	0.0125044	7.76678e-13	0.0659947	0.000325499	TRUE
rs140570886	6	161013013	0.115519	0.0201101	9.22857e-09	0.066182	0.0287164	0.0211845	0.163003	0.0281716	7.20397e-09	0.0968214	0.0189886	FALSE
rs4784227	16	52599188	0.0323746	0.00569411	1.30338e-08	0.0635027	0.0082145	1.07069e-14	0.00358387	0.00790028	0.650089	0.0599188	2.99152e-07	TRUE
rs4268748	16	90026512	0.0381042	0.00525146	3.98883e-13	0.0436453	0.00755973	7.76917e-09	0.032937	0.00730043	6.43265e-06	0.0107083	0.320665	FALSE
rs7859727	9	22102165	0.0307229	0.00486222	2.6378e-10	0.00978532	0.00700822	0.162635	0.0501582	0.00675168	1.09424e-13	0.0403729	5.26693e-05	TRUE
rs34872471	10	114754071	0.0611305	0.00535538	3.52827e-30	0.0525161	0.0077346	1.1232e-11	0.0690636	0.00742237	1.34257e-20	0.0165475	0.132458	FALSE
rs2860197	10	123351302	-0.0291739	0.00499047	5.03742e-09	-0.0520177	0.00720415	5.17883e-13	-0.00809921	0.00691973	0.241819	0.0439185	1.82668e-05	TRUE
rs1126809	11	89017961	0.0397724	0.00528917	5.49447e-14	0.0411695	0.00760225	6.11387e-08	0.038463	0.00736361	1.75685e-07	0.00270655	0.803176	FALSE
													0.00357143
