# Supplementary material for: Identification of 12 genetic loci associated with human healthspan
Source: Commun Biol. 2019 Jan 30;2:41. doi: 10.1038/s42003-019-0290-0 (PMC6353874; doi:10.1038/s42003-019-0290-0)
Supplement: Supplementary file 19 — Supplementary Data 17 [file 42003_2019_290_MOESM19_ESM.xlsx]

## Sheet: Sheet1
	PC1	PC1	PC2	PC2	PC3	PC3	PC4	PC4	PC5	PC5	PC6	PC6	PC7	PC7	PC8	PC8	PC9	PC9	PC10	PC10	PC11	PC11	PC12	PC12	PC13	PC13	PC14	PC14	PC15	PC15	PC16	PC16	PC17	PC17	PC18	PC18	PC19	PC19	PC20	PC20	PC21	PC21	PC22	PC22	PC23	PC23	PC24	PC24	PC25
	r	p	r	p	r	p	r	p	r	p	r	p	r	p	r	p	r	p	r	p	r	p	r	p	r	p	r	p	r	p	r	p	r	p	r	p	r	p	r	p	r	p	r	p	r	p	r	p	r
African	0.579124	0	0.207203	0	-0.0208296	5.20284e-48	0.0081134	1.42828e-08	-0.00094795	0.50768	-0.015433	4.02509e-27	0.0278763	1.48463e-84	0.0200953	8.31282e-45	0.00459847	0.00131102	-0.0336257	3.60823e-122	0.0799219	0	0.114981	0	0.0165292	7.22315e-31	-0.0158961	1.13032e-28	-0.0139036	2.55945e-22	-0.00453962	0.00151171	0.0026225	0.06685	-0.00596494	3.06606e-05	-0.00499918	0.00047657	0.00542824	0.000148579	0.00829031	6.88932e-09	-0.00518868	0.000287826	-0.006842	1.74049e-06	-0.00113144	0.429128	0.00304273
Any other Asian background	0.10645	0	-0.305795	0	0.128674	0	0.0247581	4.36416e-67	-0.0126785	7.96897e-19	-0.0451944	3.78329e-219	0.0302409	3.55637e-99	-0.000755997	0.597283	-0.00578248	5.3225e-05	-0.081762	0	0.0100711	1.9479e-12	-0.0489581	7.59893e-257	0.0361954	2.98806e-141	0.0135654	2.53562e-21	-0.00478891	0.000817974	0.00817187	1.12427e-08	-0.105186	0	-0.012463	3.04356e-18	-0.00206811	0.148387	0.0111593	6.25728e-15	0.0429407	5.06135e-198	-0.00848988	2.97318e-09	-0.00459427	0.0013245	0.0640733	0	-0.044915
Any other Black background	0.0905438	0	0.0263674	7.61873e-76	-0.00234848	0.100758	0.00588076	3.96214e-05	7.25847e-05	0.959545	0.00111654	0.435234	-0.00133735	0.350004	-0.00206617	0.148767	-0.000100968	0.943749	-0.00125069	0.382109	-0.000265749	0.85267	-0.000328346	0.818513	0.005245	0.000246972	-0.00274579	0.0550047	-0.00986645	5.38196e-12	-0.000437952	0.759564	-0.00345189	0.015853	-0.0019219	0.179246	0.000816435	0.568306	-0.000687742	0.630791	0.00257103	0.0723815	-0.000837313	0.558455	-0.000565137	0.692892	0.00123013	0.389983	0.000232017
Any other mixed background	0.0634061	0	-0.0574845	0	-0.0092068	1.24203e-10	-0.0369772	2.46026e-147	0.00777559	5.51411e-08	0.0681716	0	0.0336856	1.34303e-122	-0.0143225	1.38505e-23	-0.00240282	0.0931212	-0.0364733	2.12693e-143	0.00724149	4.17887e-07	-0.0149976	1.0525e-25	0.0200341	1.51972e-44	-0.002494	0.0813549	-0.0160575	3.17435e-29	0.00324118	0.0235107	-0.00832385	5.98999e-09	-0.00389507	0.0064889	0.000757252	0.596674	0.00192055	0.179551	0.0014773	0.301893	0.000386808	0.78692	-0.000802268	0.575038	0.000385727	0.787501	-0.00178287
Any other white background	-0.00163053	0.254512	-0.0161407	1.64131e-29	0.0664702	0	-0.304137	0	-0.0240835	1.40577e-63	0.192523	0	-0.123312	0	0.283022	0	-0.0456843	6.94835e-224	-0.144402	0	-0.0174895	2.34075e-34	-0.129828	0	-0.0266516	1.89886e-77	-0.000225313	0.874887	-0.0454923	5.06188e-222	0.0155379	1.80716e-27	0.0026221	0.0668916	0.00151748	0.288935	0.00874592	9.83859e-10	-0.014073	7.94956e-23	-0.0159798	5.85742e-29	-0.000525114	0.713646	0.0059121	3.6028e-05	-0.0205466	9.2143e-47	0.00702684
Asian or Asian British	0.0117463	2.23152e-16	-0.0326795	1.69891e-115	0.03235	3.22876e-113	0.00488645	0.000638265	0.000780733	0.585342	0.00351251	0.0141024	0.00662218	3.69548e-06	0.00727281	3.72476e-07	0.00265443	0.0635967	0.0165105	8.41285e-31	-0.00232515	0.104188	0.00465859	0.00113164	0.000738977	0.605563	-0.00100479	0.48257	-0.00159397	0.265318	0.000361294	0.800668	-0.00746472	1.82211e-07	0.000570424	0.690167	-0.00172594	0.227765	-0.00207022	0.147973	0.000864558	0.545726	0.000374149	0.793733	-0.00187429	0.19026	-0.00269451	0.0597005	0.00118606
Bangladeshi	0.0385089	1.2453e-159	-0.114108	0	0.0798762	0	0.0478296	3.16834e-245	-0.0138872	2.86356e-22	-0.0242139	3.00202e-64	-0.0216282	1.26726e-51	-0.0328025	2.36092e-116	-0.0120768	3.17599e-17	-0.0825745	0	0.00888486	5.3284e-10	-0.0225591	5.25137e-56	-0.0204479	2.48804e-46	0.0050056	0.000468632	-0.00254107	0.0757699	0.00200799	0.160546	-0.0212581	6.22547e-50	-0.00326299	0.0225913	-0.00218636	0.12654	0.00438091	0.0022022	-0.000340237	0.812062	0.00124918	0.382684	-0.00166465	0.244707	-0.00192161	0.179311	0.0035188
Black or Black British	0.0447826	3.29823e-215	0.0162449	7.15639e-30	-0.00231203	0.106156	0.00309342	0.0306358	-0.000826228	0.563675	-0.00212885	0.13683	-0.00208709	0.144698	0.000772984	0.589071	-0.00037468	0.793447	0.00239164	0.0946537	-0.00114395	0.424046	-0.00210689	0.140925	-0.0011933	0.404331	0.00110305	0.4408	0.00126481	0.37676	-0.00048282	0.735809	0.00133377	0.351297	-0.000783107	0.584202	-0.00147949	0.301178	0.00154045	0.2817	0.00143309	0.316593	-0.00135229	0.34465	0.000158744	0.911668	-0.00037513	0.793205	-0.00164513
British	-0.536535	0	0.303913	0	-0.210762	0	0.0911939	0	-0.19201	0	-0.14404	0	0.0225348	6.87669e-56	-0.193936	0	-0.01074	6.11277e-14	0.0451329	1.47497e-218	-0.0381251	1.67128e-156	0.0910074	0	0.0171487	4.26525e-33	0.120254	0	-0.00926625	9.44041e-11	0.00605263	2.33915e-05	0.00305587	0.0327178	-0.0171254	5.19017e-33	-0.000574231	0.688208	-0.00530521	0.000209351	-0.00188118	0.188636	0.000900762	0.529036	0.00898816	3.35744e-10	0.0111339	7.19938e-15	-0.00715816
Caribbean	0.609483	0	0.212443	0	-0.0262086	5.89572e-75	0.0477179	4.3287e-244	-0.00781438	4.73488e-08	-0.00297404	0.0376772	-0.0431342	8.57808e-200	-0.0128959	2.0163e-19	-0.00441464	0.0020349	0.0418942	1.40195e-188	-0.0643061	0	-0.0891567	0	-0.0239637	5.7677e-63	0.0223661	4.40515e-55	0.0727614	0	-0.0279558	5.00398e-85	-0.0106047	1.25264e-13	-0.0126301	1.079e-18	-0.00509696	0.00036815	0.00556617	0.000100316	0.00885468	6.09255e-10	-0.0028913	0.0433286	-0.00477956	0.000837445	0.0059781	2.9447e-05	-0.00124426
Chinese	0.160255	0	-0.536331	0	-0.487036	0	-0.0799558	0	0.0121988	1.52535e-17	-0.0905627	0	0.0150599	6.63407e-26	0.0701047	0	0.0051636	0.00030798	0.0775429	0	-0.0119585	6.4203e-17	0.0227894	4.05507e-57	-0.0671215	0	-0.00518862	0.000287872	0.00183902	0.198736	-0.00645965	6.35464e-06	0.0351348	3.31766e-133	0.00723989	4.20353e-07	0.000408545	0.775259	0.0120591	3.52922e-17	-0.0453005	3.6015e-220	0.0134575	5.20893e-21	0.00977666	8.35243e-12	-0.101299	0	0.0781418
Do not know	0.0196039	1.0004e-42	-0.0167812	9.15949e-32	0.0117639	2.01387e-16	-0.0175282	1.67742e-34	0.00442849	0.00196967	0.0143476	1.15973e-23	0.0206951	2.05008e-47	0.00199109	0.164095	0.00116475	0.415667	-0.0100834	1.83194e-12	0.00489041	0.000631816	-0.00261867	0.0672498	-8.43218e-05	0.953011	-2.9559e-06	0.998352	0.00532123	0.000200289	-0.000168746	0.906127	-0.00421259	0.00324115	-0.00159003	0.266499	-0.000900844	0.528999	0.000119536	0.933426	-0.000488959	0.732578	-0.000353294	0.804992	0.000233442	0.870412	-0.000500075	0.726739	0.00262788
Indian	0.15072	0	-0.432598	0	0.55163	0	0.179089	0	-0.0254097	1.44582e-70	0.00343705	0.0163095	-0.0181914	4.96144e-37	0.00286377	0.0453613	0.00461914	0.0012466	0.0854323	0	-0.0154952	2.50492e-27	0.0376224	1.87318e-152	0.0124446	3.40857e-18	-0.0138221	4.46931e-22	0.0175111	1.94336e-34	-0.00924842	1.02515e-10	0.0981853	0	0.00907216	2.29748e-10	0.00466491	0.00111417	-0.0114006	1.62141e-15	-0.0326325	3.60213e-115	0.00517358	0.000299811	-0.000817224	0.567933	-0.0453879	5.17005e-221	0.0235444
Irish	-0.0363456	2.0724e-142	0.0175283	1.67566e-34	-0.0190483	1.95347e-40	0.111241	0	0.406781	0	-0.00527344	0.000228474	-0.0081851	1.06479e-08	0.0331665	6.59159e-119	0.0580357	0	-0.0170334	1.12467e-32	0.0777608	0	-0.0833545	0	-0.0243253	7.97686e-65	-0.233243	0	0.0291506	2.75346e-92	-0.00464733	0.00116342	0.00380294	0.00786976	0.0472625	1.72904e-239	-0.000783241	0.584138	0.0166248	3.31313e-31	0.0197485	2.47344e-43	0.00410183	0.00415061	-0.0148662	2.76815e-25	0.0124925	2.53644e-18	-0.000431399
Mixed	0.0158647	1.44466e-28	-0.00703288	8.88577e-07	-0.000255877	0.858084	-0.00190272	0.183625	0.00319658	0.0254921	0.0181427	7.66683e-37	0.00601359	2.63981e-05	-0.00632509	9.86122e-06	0.000669336	0.639963	0.0007131	0.618248	0.00169674	0.23573	0.00191497	0.18082	0.00331284	0.0206067	-0.00122415	0.392291	-0.00100189	0.483834	0.000659993	0.64464	-0.0025412	0.0757552	0.00102249	0.47489	0.000249378	0.861652	0.000542927	0.704382	0.000326007	0.819784	0.00122179	0.393204	0.00101969	0.476101	0.000634525	0.657459	-0.000391548
Other ethnic group	0.23114	0	-0.185088	0	0.00653725	4.91322e-06	-0.175403	0	0.0408152	4.35466e-179	0.162107	0	0.135717	0	-0.00494603	0.000547357	0.0147034	9.07005e-25	-0.0411433	6.01241e-182	0.0544891	0	0.0121774	1.73579e-17	0.0281713	2.58616e-86	0.00553945	0.000108321	-0.00522577	0.000260268	0.00389605	0.00647543	-0.0262266	4.68068e-75	-0.0168436	5.46823e-32	-0.00395749	0.00568159	0.0124365	3.5838e-18	0.0367744	9.58609e-146	-0.00712782	6.31975e-07	-0.00722784	4.39321e-07	0.0698576	0	-0.0469487
Pakistani	0.0756583	0	-0.215853	0	0.294067	0	0.062691	0	0.00254953	0.0748007	0.0420138	1.20074e-189	0.0247279	6.29509e-67	0.0605128	0	0.0236481	2.29598e-61	0.215417	0	-0.0302653	2.47743e-99	0.0701187	0	0.0254679	6.99846e-71	-0.0204809	1.78643e-46	0.0123431	6.35031e-18	-0.00906104	2.41629e-10	-0.0387349	1.73143e-161	0.0200257	1.65127e-44	-0.000321321	0.822331	-0.0163677	2.67063e-30	-0.025305	5.31015e-70	-0.00397804	0.00543625	-0.00152372	0.286959	-0.0396606	3.31304e-169	0.0178262
Prefer not to answer	0.044214	7.95691e-210	-0.0128467	2.75707e-19	0.0139296	2.14089e-22	-0.0140828	7.42828e-23	0.00468707	0.00105484	0.00747968	1.72205e-07	0.00449051	0.00170042	0.000846715	0.554046	-0.00195462	0.171956	0.000809199	0.57174	0.00176411	0.217646	0.00078496	0.583313	0.0025686	0.0726522	-0.00458989	0.00133867	-0.000652635	0.648333	-0.000767852	0.591546	-0.00500536	0.000468919	-0.00179444	0.20984	-0.00149564	0.295933	0.00113113	0.429258	0.000924615	0.518184	-3.93209e-05	0.978078	0.000646111	0.651615	0.00202964	0.156082	-0.000859614
White	-0.00424619	0.00300359	0.00121604	0.395434	0.00108716	0.44741	-0.00954929	2.49833e-11	0.0117971	1.65996e-16	0.00676881	2.24204e-06	0.00207528	0.146984	0.00920581	1.24767e-10	-0.00526351	0.000234779	-0.00334382	0.0194516	-0.00081432	0.569309	-0.00480473	0.000785934	-0.00100915	0.480674	0.000877337	0.539805	-0.00233308	0.103012	0.00332931	0.0199854	0.00194734	0.173558	-0.0051485	0.000320752	-0.00280721	0.0497906	2.4287e-05	0.986459	0.000455432	0.750281	4.96238e-05	0.972336	-0.000119636	0.93337	0.00115701	0.418774	0.00189625
White and Asian	0.0327846	3.14676e-116	-0.0989009	0	0.0484196	2.8831e-251	0.0118382	1.30481e-16	-0.00483613	0.000725798	-0.0127618	4.71977e-19	0.00148525	0.299302	-0.00255944	0.0736772	-0.00437943	0.00220981	-0.0299888	1.46616e-97	0.0025215	0.078053	-0.0105574	1.60676e-13	0.00091933	0.520579	-0.000788873	0.581437	-0.00173895	0.22428	0.000301165	0.833307	-0.0267416	5.84989e-78	-0.00190915	0.182149	0.00013442	0.925159	0.000648571	0.650376	0.00334745	0.01932	-0.000849375	0.552802	0.00246945	0.0843977	-0.000339336	0.81255	-0.00219548
White and Black African	0.088508	0	0.0272972	3.73048e-81	-0.000418598	0.769883	-0.010137	1.39862e-12	0.00340619	0.0172962	-0.00109326	0.444868	0.0144602	5.21258e-24	0.00628203	1.13299e-05	-0.00223499	0.118317	-0.0193988	7.1337e-42	0.0158684	1.40374e-28	0.0144563	5.35944e-24	0.00620015	1.47171e-05	-0.006089	2.08857e-05	-0.0239237	9.22856e-63	0.00465278	0.00114793	-0.00205257	0.15146	-0.000309803	0.828599	-0.000895823	0.531298	0.000968293	0.498615	-0.000963166	0.500891	0.000253052	0.859634	-2.0611e-05	0.988508	-0.00360011	0.011874	0.00264947
White and Black Caribbean	0.102134	0	0.035032	1.94129e-132	-0.00622409	1.3638e-05	0.0060987	2.02624e-05	0.000241705	0.865867	0.00823997	8.49071e-09	-0.00297944	0.0373315	-0.00442946	0.00196518	-0.00177954	0.21365	0.00312022	0.0292201	-0.0112701	3.37709e-15	-0.0175284	1.67495e-34	-0.00305982	0.0324932	-0.00180552	0.20704	0.0130466	7.6724e-20	-0.00608652	2.10485e-05	-0.000721056	0.614336	-0.00414176	0.00379896	0.000383739	0.78857	0.000574488	0.688075	0.00218711	0.126409	-0.0017828	0.212813	-0.00171289	0.231299	0.00119446	0.403873	-0.000932499
[truncated: 31 more columns]
