# Supplementary material for: Identification of 12 genetic loci associated with human healthspan
Source: Commun Biol. 2019 Jan 30;2:41. doi: 10.1038/s42003-019-0290-0 (PMC6353874; doi:10.1038/s42003-019-0290-0)
Supplement: Supplementary file 20 — Supplementary Data 18 [file 42003_2019_290_MOESM20_ESM.xlsx]

## Sheet: Sheet1
Ethnic group (UK BioBank Data-Field 21000)	Number of individuals	Included in replication?	Replication set
British	55276	Yes	1		white	81098
Any other white background	14715	Yes	1		african	3073
Irish	10649	Yes	1		Indian	6921
Indian	5124	Yes	3		Caribbean	3799
Other ethnic group	4057	No			Chinese	1422
Caribbean	3799	Yes	5			96313
African	3073	Yes	2
Any other Asian background	1642	No
Pakistani	1588	Yes	3
Chinese	1422	Yes	4
Prefer not to answer	1356	No
Any other mixed background	903	No
White and Asian	726	No
White and Black Caribbean	531	No
Not available	471	No
White	458	Yes	1
White and Black African	367	No
Bangladeshi	209	Yes	3
Do not know	184	No
Any other Black background	109	No
Mixed	42	No
Asian or Asian British	35	No
Black or Black British	23	No
Total	106759
Total in replication	96313
