# Supplementary material for: Identification of 12 genetic loci associated with human healthspan
Source: Commun Biol. 2019 Jan 30;2:41. doi: 10.1038/s42003-019-0290-0 (PMC6353874; doi:10.1038/s42003-019-0290-0)
Supplement: Supplementary file 21 — Supplementary Data 19 [file 42003_2019_290_MOESM21_ESM.xlsx]

## Sheet: Sheet1
Disease	ICD10 in-patient hospital admissions data (UKB data category 2000)	Self-reported diagnoses codes obtained via verbal interview (category 100074)
CHF	I50	1076
COPD	J44	1112
MI	I21, I22, I23, I24, I25	1075
dementia	F00, F01, F02, F03, F04, F05	1263, 1258, 1259, 1260, 1261, 1262
diabetes	E10, E11, E12, E13, E14	1220, 1221, 1222, 1223, 1521
stroke	I60, I61, I62, I63, I64	1081, 1086, 1491, 1583
